# Supplementary material for: Influence of beat-to-beat blood pressure variability on vascular elasticity in hypertensive population
Source: Sci Rep. 2017 Aug 21;7:8394. doi: 10.1038/s41598-017-08640-4 (PMC5566212; doi:10.1038/s41598-017-08640-4)
Supplement: Supplementary file 1 — Dataset 1 [file 41598_2017_8640_MOESM1_ESM.zip]

Archive with 57 entries (56 files):
- Data of hypertensive population/
- Data of hypertensive population/1003-beats.txt
- Data of hypertensive population/1012_beats.txt
- Data of hypertensive population/1014_beats.txt
- Data of hypertensive population/1015_beats.txt
- Data of hypertensive population/1017_beats.txt
- Data of hypertensive population/1018_beats.txt
- Data of hypertensive population/1020_beats.txt
- Data of hypertensive population/1024_beats.txt
- Data of hypertensive population/1030_beats.txt
- Data of hypertensive population/1033_beats.txt
- Data of hypertensive population/1035_beats.txt
- Data of hypertensive population/1038_beats.txt
- Data of hypertensive population/1040_beats.txt
- Data of hypertensive population/1043_beats.txt
- Data of hypertensive population/1045_beats.txt
- Data of hypertensive population/1049_beats.txt
- Data of hypertensive population/1051_beats.txt
- Data of hypertensive population/1057_beats.txt
- Data of hypertensive population/1058_beats.txt
- Data of hypertensive population/1059-beats.txt
- Data of hypertensive population/1061-beats.txt
- Data of hypertensive population/1064-beats.txt
- Data of hypertensive population/1065-beats.txt
- Data of hypertensive population/1068—beats.txt
- Data of hypertensive population/1070—beats.txt
- Data of hypertensive population/1076-beats.txt
- Data of hypertensive population/1086—beats.txt
- Data of hypertensive population/1087—beats.txt
- Data of hypertensive population/1088—beats.txt
- Data of hypertensive population/1090—beats.txt
- Data of hypertensive population/1091-beats.txt
- Data of hypertensive population/1096-beats.txt
- Data of hypertensive population/1099-beats.txt
- Data of hypertensive population/1102—beats.txt
- Data of hypertensive population/1105_beats.txt
- Data of hypertensive population/1111——beats.txt
- Data of hypertensive population/1112-beats.txt
- Data of hypertensive population/1114-beats.txt
- Data of hypertensive population/1120-beats.txt
- Data of hypertensive population/1124——beats.txt
- Data of hypertensive population/1126-beats.txt
- Data of hypertensive population/1130-beats.txt
- Data of hypertensive population/1134-beats.txt
- Data of hypertensive population/1143-beats.txt
- Data of hypertensive population/1145-beats.txt
- Data of hypertensive population/1155-beats.txt
- Data of hypertensive population/1160-beats.txt
- Data of hypertensive population/1166-beats.txt
- Data of hypertensive population/1187-beats.txt
- Data of hypertensive population/1194-beats.txt
- Data of hypertensive population/1198-beats.txt
- Data of hypertensive population/1199-beats.txt
- Data of hypertensive population/1201-beats.txt
- Data of hypertensive population/1202-beats.txt
- Data of hypertensive population/1207-beats.txt
- Data of hypertensive population/1216-beats.txt
