# Supplementary material for: Influence of beat-to-beat blood pressure variability on vascular elasticity in hypertensive population
Source: Sci Rep. 2017 Aug 21;7:8394. doi: 10.1038/s41598-017-08640-4 (PMC5566212; doi:10.1038/s41598-017-08640-4)
Supplement: Supplementary file 1 — Dataset 1 [file 41598_2017_8640_MOESM1_ESM.zip › Data of hypertensive population/1003-beats.txt]

BeatScope Easy - v02.10 build 004

Identification;Identification;Age (yrs);Height (cm);Weight (kg);Gender;Procedure;Model number
1003;;71;160;60;Male;;9971

Reconstructed pressure level: 
brachial

Time (s);Systolic Pressure (mmHg);Diastolic Pressure (mmHg);Mean Pressure (mmHg);Heart rate (bpm);Stroke Volume (ml);Left Ventricular Ejection Time (ms);Pulse Interval (ms);Maximum Slope (mmHg/s);Cardiac Output (l/min);Total Peripheral Resistance Medical Unit (mmHg.min/l);Total Peripheral Resistance CGS (dyn.s/cm5);Markers;
14:33:54.315;0;0;0;80;0.0;0;750;0;0.0;0.000;0;;
14:33:55.065;0;0;0;79;0.0;0;760;0;0.0;0.000;0;;
14:33:55.825;0;0;0;79;0.0;0;755;0;0.0;0.000;0;;
14:33:56.580;0;0;0;80;0.0;0;750;0;0.0;0.000;0;;
14:33:57.330;0;0;0;78;0.0;0;765;0;0.0;0.000;0;;
14:33:58.095;0;0;0;77;0.0;0;775;0;0.0;0.000;0;;
14:33:58.870;0;0;0;77;0.0;0;780;0;0.0;0.000;0;;
14:33:59.650;0;0;0;39;0.0;0;1530;0;0.0;0.000;0;;
14:34:01.180;0;0;0;82;0.0;0;730;0;0.0;0.000;0;;
14:34:01.910;0;0;0;77;0.0;0;775;0;0.0;0.000;0;;
14:34:02.685;0;0;0;79;0.0;0;760;0;0.0;0.000;0;;
14:34:03.445;0;0;0;78;0.0;0;765;0;0.0;0.000;0;;
14:34:04.207;136;72;97;80;53.0;290;750;1450;4.2;1.376;1835;;
14:34:04.957;141;73;101;79;58.5;315;755;1438;4.6;1.304;1738;;
14:34:05.716;143;74;101;79;60.3;315;760;1450;4.8;1.271;1694;;
14:34:06.476;136;72;97;80;62.3;305;750;1388;5.0;1.169;1558;;
14:34:07.226;131;71;95;82;63.3;275;735;1333;5.2;1.101;1468;;
14:34:07.963;137;71;98;81;67.5;300;745;1358;5.4;1.084;1446;;
14:34:08.704;142;74;102;79;69.0;310;755;1413;5.5;1.111;1481;;
14:34:09.459;144;75;101;79;68.8;310;755;1429;5.5;1.112;1483;;
14:34:10.218;136;73;97;81;67.0;285;745;1371;5.4;1.079;1438;;
14:34:10.961;134;71;97;82;67.0;285;735;1333;5.5;1.064;1419;;
14:34:11.695;134;71;97;82;67.0;285;730;1333;5.5;1.057;1409;;
14:34:12.425;134;71;97;77;67.0;285;775;1333;5.2;1.122;1496;;
14:34:13.199;154;81;106;79;57.0;295;755;1671;4.5;1.397;1863;;
14:34:13.956;142;76;100;81;57.5;290;740;1513;4.7;1.281;1707;;
14:34:14.696;141;74;101;82;59.0;295;735;1471;4.8;1.252;1669;;
14:34:15.429;148;76;105;82;63.0;300;735;1517;5.1;1.225;1633;;
14:34:16.168;151;78;106;80;65.8;305;750;1546;5.3;1.203;1605;;
14:34:16.914;144;76;102;82;64.0;295;735;1492;5.2;1.169;1558;;
14:34:17.649;140;75;100;83;63.8;285;725;1442;5.3;1.140;1520;;
14:34:18.376;145;76;104;83;66.5;295;725;1475;5.5;1.137;1515;;
14:34:19.103;150;78;106;82;67.8;300;735;1513;5.5;1.153;1537;;
14:34:19.836;146;77;106;82;67.8;300;735;1496;5.5;1.153;1537;;
14:34:20.570;146;77;106;85;67.8;300;710;1496;5.7;1.113;1485;;
14:34:21.280;146;77;106;82;67.8;300;735;1496;5.5;1.153;1537;;
14:34:22.014;150;77;106;82;59.8;300;735;1588;4.9;1.301;1734;;
14:34:22.753;149;77;104;81;60.5;300;745;1546;4.9;1.278;1703;;
14:34:23.496;140;74;99;82;59.5;290;735;1458;4.9;1.217;1622;;
14:34:24.233;136;72;98;83;62.5;290;725;1400;5.2;1.131;1508;;
14:34:24.952;142;73;102;83;66.5;295;725;1450;5.5;1.112;1483;;
14:34:25.679;148;76;106;83;68.0;300;725;1508;5.6;1.125;1500;;
14:34:26.406;147;78;104;83;65.8;300;725;1483;5.4;1.147;1529;;
14:34:27.129;139;75;99;84;63.5;285;715;1433;5.3;1.118;1490;;
14:34:27.844;140;74;101;85;66.5;290;710;1433;5.6;1.081;1441;;
14:34:28.556;147;76;101;83;66.5;290;720;1475;5.5;1.096;1462;;
14:34:29.275;147;76;101;85;66.5;290;710;1475;5.6;1.081;1441;;
14:34:29.985;147;76;101;83;66.5;290;725;1475;5.5;1.104;1472;;
14:34:30.713;149;82;107;85;54.5;290;710;1392;4.6;1.397;1863;;
14:34:31.421;154;81;111;85;58.0;295;705;1379;4.9;1.343;1791;;
14:34:32.128;158;83;113;84;57.8;300;715;1396;4.8;1.396;1861;;
14:34:32.841;156;84;111;84;58.5;295;715;1383;4.9;1.351;1801;;
14:34:33.555;149;81;106;85;59.5;285;705;1304;5.1;1.259;1679;;
14:34:34.259;149;79;107;86;61.8;290;700;1300;5.3;1.216;1621;;
14:34:34.960;156;81;111;85;64.3;300;710;1354;5.4;1.227;1635;;
14:34:35.671;158;83;111;83;64.5;300;720;1375;5.4;1.236;1648;;
14:34:36.389;150;81;107;85;62.5;295;705;1317;5.3;1.201;1602;;
14:34:37.096;146;78;107;86;62.5;295;700;1267;5.4;1.193;1590;;
14:34:37.795;146;78;107;86;62.5;295;695;1267;5.4;1.184;1579;;
14:34:38.490;146;78;107;83;62.5;295;725;1267;5.2;1.235;1647;;
14:34:39.214;160;88;114;85;52.3;295;710;1600;4.4;1.542;2056;;
14:34:39.926;151;83;107;85;54.0;285;705;1454;4.6;1.400;1867;;
14:34:40.629;152;80;109;86;56.3;295;700;1433;4.8;1.350;1800;;
14:34:41.331;157;81;112;85;60.3;300;710;1471;5.1;1.314;1752;;
14:34:42.041;158;82;110;85;62.5;295;710;1488;5.3;1.250;1666;;
14:34:42.753;149;80;102;85;60.5;290;705;1375;5.1;1.186;1581;;
14:34:43.458;143;73;100;86;67.3;290;700;1338;5.8;1.036;1381;;
14:34:44.156;149;73;104;85;71.8;295;705;1413;6.1;1.017;1356;;
14:34:44.859;151;74;104;85;72.0;300;710;1417;6.1;1.023;1364;;
14:34:45.573;146;73;100;85;71.3;295;710;1358;6.0;0.996;1329;;
14:34:46.281;138;71;95;85;68.0;285;705;1263;5.8;0.985;1313;;
14:34:46.985;140;69;98;85;73.3;295;705;1313;6.2;0.938;1251;;
14:34:47.689;146;71;100;85;74.8;295;710;1333;6.3;0.952;1270;;
14:34:48.399;146;71;98;83;74.3;295;720;1346;6.2;0.953;1270;;
14:34:49.120;137;69;93;84;72.5;285;715;1258;6.1;0.915;1220;;
14:34:49.834;134;66;93;85;74.0;285;705;1229;6.3;0.881;1175;;
14:34:50.540;141;67;97;84;77.5;295;715;1275;6.5;0.893;1190;;
14:34:51.254;145;69;99;83;78.0;295;720;1325;6.5;0.909;1212;;
14:34:51.974;140;69;95;84;76.5;295;715;1283;6.4;0.888;1184;;
14:34:52.693;132;66;95;85;76.5;295;705;1200;6.5;0.875;1167;;
14:34:53.395;132;66;95;86;76.5;295;695;1200;6.6;0.863;1151;;
14:34:54.090;132;66;95;81;76.5;295;745;1200;6.2;0.925;1234;;
14:34:54.832;152;78;104;83;60.8;295;725;1463;5.0;1.238;1651;;
14:34:55.560;144;73;99;83;63.8;290;720;1367;5.3;1.118;1491;;
14:34:56.280;144;72;100;84;63.5;290;715;1346;5.3;1.129;1505;;
14:34:56.998;150;74;104;82;67.3;300;730;1383;5.5;1.123;1498;;
14:34:57.726;152;75;103;83;71.8;300;725;1400;5.9;1.043;1391;;
14:34:58.451;143;73;99;84;70.0;290;715;1313;5.9;1.014;1352;;
14:34:59.164;144;73;101;85;70.8;295;710;1308;6.0;1.014;1351;;
14:34:59.875;151;74;104;83;73.5;300;720;1354;6.1;1.021;1362;;
14:35:00.596;152;75;104;82;74.8;300;735;1383;6.1;1.025;1367;;
14:35:01.333;147;74;99;81;73.0;300;740;1342;5.9;1.001;1335;;
14:35:02.067;137;70;93;83;71.0;285;725;1250;5.9;0.950;1266;;
14:35:02.792;138;67;95;83;76.0;295;725;1263;6.3;0.906;1208;;
14:35:03.519;146;70;99;82;78.0;300;730;1338;6.4;0.922;1229;;
14:35:04.253;146;71;98;81;78.3;300;745;1333;6.3;0.928;1238;;
14:35:04.994;137;68;93;83;75.5;290;725;1263;6.2;0.893;1191;;
14:35:05.723;134;67;92;83;75.0;290;725;1200;6.2;0.887;1183;;
14:35:06.445;141;68;96;83;77.8;295;725;1279;6.4;0.893;1190;;
14:35:07.169;145;69;98;82;80.5;300;730;1308;6.6;0.886;1182;;
14:35:07.901;144;70;95;81;78.5;295;740;1325;6.4;0.898;1197;;
14:35:08.643;133;67;90;83;75.3;285;725;1213;6.2;0.867;1156;;
14:35:09.366;134;66;90;83;76.5;290;725;1217;6.3;0.853;1137;;
14:35:10.091;138;65;92;82;82.5;300;730;1279;6.8;0.816;1088;;
14:35:10.823;141;66;92;80;83.5;300;750;1338;6.7;0.824;1099;;
14:35:11.570;133;64;88;82;81.0;290;735;1271;6.6;0.794;1059;;
14:35:12.308;128;62;86;82;79.3;285;730;1196;6.5;0.788;1050;;
14:35:13.036;134;63;90;82;83.0;295;735;1242;6.8;0.793;1057;;
14:35:13.773;140;65;93;81;85.8;300;740;1333;7.0;0.798;1064;;
14:35:14.511;136;66;91;82;82.8;295;730;1313;6.8;0.803;1070;;
14:35:15.237;134;66;92;84;80.8;285;715;1246;6.8;0.810;1080;;
14:35:15.956;142;69;92;84;80.8;285;715;1329;6.8;0.810;1080;;
14:35:16.670;142;69;92;83;80.8;285;720;1329;6.7;0.816;1088;;
14:35:17.390;142;69;92;81;80.8;285;740;1329;6.5;0.839;1118;;
14:35:18.131;147;80;102;84;58.8;285;715;1413;4.9;1.241;1655;;
14:35:18.848;148;75;103;84;65.3;295;715;1367;5.5;1.129;1505;;
14:35:19.561;153;76;105;83;67.0;300;725;1471;5.5;1.139;1519;;
14:35:20.286;153;77;104;82;68.5;295;735;1471;5.6;1.116;1488;;
14:35:21.019;145;75;100;84;69.5;285;715;1342;5.8;1.026;1368;;
14:35:21.736;144;74;100;84;70.5;285;715;1304;5.9;1.014;1352;;
14:35:22.451;151;75;104;83;73.5;295;725;1392;6.1;1.026;1368;;
14:35:23.174;155;77;105;82;75.8;295;730;1442;6.2;1.014;1352;;
14:35:23.908;148;75;101;83;74.5;295;725;1358;6.2;0.985;1314;;
14:35:24.630;144;74;99;84;71.3;290;715;1296;6.0;0.996;1328;;
14:35:25.346;150;74;103;83;75.3;295;725;1367;6.2;0.990;1320;;
14:35:26.067;155;76;106;83;77.0;300;725;1425;6.4;0.993;1324;;
14:35:26.798;150;75;102;83;75.8;295;725;1379;6.3;0.979;1305;;
14:35:27.521;143;75;99;84;70.3;285;715;1283;5.9;1.003;1337;;
14:35:28.234;147;74;102;84;74.5;290;715;1300;6.3;0.979;1305;;
14:35:28.947;154;75;106;84;77.3;300;715;1458;6.5;0.981;1308;;
14:35:29.662;155;78;106;83;74.8;295;720;1450;6.2;1.019;1358;;
14:35:30.388;147;76;101;85;71.3;290;710;1388;6.0;1.004;1339;;
14:35:31.098;147;74;101;85;73.8;290;705;1350;6.3;0.968;1291;;
14:35:31.801;156;76;107;85;78.0;300;710;1467;6.6;0.972;1296;;
14:35:32.511;159;78;108;83;78.0;300;720;1529;6.5;0.999;1332;;
14:35:33.227;155;78;105;83;74.3;295;720;1479;6.2;1.016;1354;;
14:35:33.953;146;75;99;83;71.0;285;720;1358;5.9;0.999;1332;;
14:35:34.671;147;73;101;84;74.8;290;715;1375;6.3;0.966;1288;;
14:35:35.386;154;75;104;82;77.5;300;735;1458;6.3;0.986;1315;;
14:35:36.121;156;75;103;81;78.3;300;745;1492;6.3;0.983;1311;;
14:35:36.864;147;73;99;82;74.8;290;730;1408;6.1;0.964;1286;;
14:35:37.598;145;72;99;82;75.5;290;730;1354;6.2;0.952;1270;;
14:35:38.322;151;73;102;82;77.3;300;735;1421;6.3;0.973;1297;;
14:35:39.057;153;74;103;80;78.8;295;750;1454;6.3;0.979;1305;;
14:35:39.811;149;74;99;80;76.8;295;750;1408;6.1;0.970;1293;;
14:35:40.561;140;72;95;82;72.3;285;735;1283;5.9;0.961;1282;;
14:35:41.294;143;70;98;82;76.5;295;735;1342;6.2;0.937;1249;;
14:35:42.029;150;72;101;81;79.0;300;745;1408;6.4;0.952;1270;;
14:35:42.774;150;73;100;81;77.8;300;745;1417;6.3;0.956;1274;;
14:35:43.520;141;71;96;82;74.3;285;730;1300;6.1;0.946;1262;;
14:35:44.249;146;72;99;82;76.0;295;730;1438;6.2;0.953;1271;;
14:35:44.981;150;73;102;81;79.3;300;740;1433;6.4;0.950;1267;;
14:35:45.723;150;73;100;79;78.0;300;760;1413;6.2;0.974;1299;;
14:35:46.479;144;72;100;81;78.0;300;745;1346;6.3;0.955;1274;;
14:35:47.225;144;72;100;84;78.0;300;715;1346;6.5;0.917;1222;;
14:35:47.940;144;72;100;81;78.0;300;745;1346;6.3;0.955;1274;;
14:35:48.685;151;76;104;81;64.8;300;745;1375;5.2;1.197;1595;;
14:35:49.429;152;76;104;81;65.8;300;740;1392;5.3;1.168;1557;;
14:35:50.171;145;75;100;82;63.3;295;730;1296;5.2;1.148;1531;;
14:35:50.900;142;73;99;83;65.8;290;720;1254;5.5;1.087;1449;;
14:35:51.623;149;75;103;82;71.5;300;735;1333;5.8;1.061;1415;;
14:35:52.356;153;76;105;81;73.5;300;740;1392;6.0;1.060;1413;;
14:35:53.096;149;76;103;83;71.8;300;725;1317;5.9;1.043;1391;;
14:35:53.821;149;77;107;84;69.8;290;715;1467;5.9;1.092;1456;;
14:35:54.532;158;83;113;84;68.5;295;715;1496;5.7;1.179;1573;;
14:35:55.251;163;85;116;83;70.8;300;725;1538;5.9;1.186;1582;;
14:35:55.974;162;86;113;83;68.0;300;720;1504;5.7;1.196;1595;;
14:35:56.698;152;82;107;84;65.3;290;715;1413;5.5;1.170;1560;;
14:35:57.413;156;80;111;85;69.0;295;710;1513;5.8;1.137;1516;;
14:35:58.123;163;82;115;84;70.5;300;715;1550;5.9;1.166;1555;;
14:35:58.836;164;86;115;83;68.3;300;720;1550;5.7;1.216;1621;;
14:35:59.554;158;84;113;85;65.0;290;705;1504;5.5;1.220;1627;;
14:36:00.261;162;85;115;83;67.3;300;720;1508;5.6;1.234;1645;;
14:36:00.981;167;86;117;82;68.5;300;735;1567;5.6;1.250;1667;;
14:36:01.718;164;85;114;81;67.8;300;745;1546;5.5;1.248;1664;;
14:36:02.461;157;82;108;82;66.5;295;730;1483;5.5;1.188;1584;;
14:36:03.191;150;79;104;83;64.8;285;725;1404;5.4;1.167;1556;;
14:36:03.914;154;78;108;82;68.8;295;730;1450;5.7;1.141;1522;;
14:36:04.648;158;79;109;81;71.3;300;740;1513;5.8;1.135;1513;;
14:36:05.382;156;79;107;82;70.0;300;735;1483;5.7;1.126;1502;;
14:36:06.119;149;78;103;83;67.0;290;725;1417;5.5;1.115;1486;;
14:36:06.842;151;76;105;83;70.3;295;725;1438;5.8;1.086;1448;;
14:36:07.571;157;78;108;81;72.8;300;740;1483;5.9;1.099;1465;;
14:36:08.307;157;79;107;80;72.0;300;750;1513;5.8;1.117;1490;;
14:36:09.057;150;77;103;82;70.0;290;730;1433;5.8;1.074;1432;;
14:36:09.791;145;75;100;82;68.5;290;730;1375;5.6;1.068;1424;;
14:36:10.521;150;74;103;81;72.3;300;740;1421;5.9;1.052;1403;;
14:36:11.261;153;75;104;80;74.3;300;750;1463;5.9;1.053;1404;;
14:36:12.011;150;75;102;81;73.0;300;745;1446;5.9;1.038;1385;;
14:36:12.754;144;74;99;83;69.0;290;725;1379;5.7;1.038;1383;;
14:36:13.481;147;73;101;81;72.5;300;740;1413;5.9;1.033;1378;;
14:36:14.217;153;74;104;81;75.0;300;740;1479;6.1;1.029;1371;;
14:36:14.959;154;76;105;81;74.5;300;745;1467;6.0;1.045;1393;;
14:36:15.704;148;75;101;82;70.8;295;730;1413;5.8;1.042;1389;;
14:36:16.434;144;74;100;83;70.3;290;720;1354;5.9;1.025;1367;;
14:36:17.156;152;74;107;82;74.8;300;730;1496;6.1;1.045;1393;;
14:36:17.886;159;80;110;81;73.5;305;745;1504;5.9;1.115;1487;;
14:36:18.631;154;79;105;81;71.0;300;740;1438;5.8;1.092;1456;;
14:36:19.371;144;75;98;82;68.8;290;730;1350;5.7;1.043;1391;;
14:36:20.103;145;72;100;82;72.5;295;730;1363;6.0;1.004;1339;;
14:36:20.831;151;74;103;81;75.0;305;745;1421;6.0;1.026;1367;;
14:36:21.572;154;75;105;80;75.0;300;750;1438;6.0;1.045;1393;;
14:36:22.326;150;75;101;81;73.5;300;745;1408;5.9;1.026;1368;;
14:36:23.071;143;73;97;82;70.3;290;735;1308;5.7;1.015;1353;;
14:36:23.804;145;72;100;83;72.8;295;725;1338;6.0;0.999;1332;;
14:36:24.533;153;75;100;81;72.8;295;740;1413;5.9;1.020;1360;;
14:36:25.270;153;75;100;81;72.8;295;740;1413;5.9;1.020;1360;;
14:36:26.010;153;75;100;81;72.8;295;740;1413;5.9;1.020;1360;;
14:36:26.753;154;82;108;82;56.8;295;730;1500;4.7;1.383;1844;;
14:36:27.477;157;80;110;82;61.8;300;730;1483;5.1;1.297;1730;;
14:36:28.211;161;81;111;81;62.5;305;745;1508;5.0;1.320;1760;;
14:36:28.952;159;81;109;82;64.5;300;735;1471;5.3;1.245;1660;;
14:36:29.689;152;79;106;83;64.5;290;725;1392;5.3;1.189;1585;;
14:36:30.412;156;79;109;83;67.8;295;720;1429;5.6;1.158;1545;;
14:36:31.138;162;81;112;82;70.5;305;735;1517;5.8;1.165;1553;;
14:36:31.873;161;82;110;81;69.5;300;740;1513;5.6;1.174;1565;;
14:36:32.609;154;80;107;83;67.3;295;720;1417;5.6;1.143;1524;;
14:36:33.329;154;79;108;83;68.8;295;725;1413;5.7;1.136;1515;;
14:36:34.052;161;80;111;82;71.3;300;730;1488;5.9;1.140;1520;;
14:36:34.786;162;82;111;82;70.8;305;735;1504;5.8;1.148;1531;;
14:36:35.517;155;80;107;83;67.8;290;720;1429;5.6;1.134;1513;;
14:36:36.241;155;78;107;82;70.3;295;730;1421;5.8;1.114;1486;;
14:36:36.971;160;79;110;81;72.8;305;740;1496;5.9;1.119;1492;;
14:36:37.711;160;80;108;81;71.8;300;745;1513;5.8;1.121;1495;;
14:36:38.454;152;78;104;82;69.3;290;730;1413;5.7;1.094;1458;;
14:36:39.186;150;76;104;82;70.8;300;730;1379;5.8;1.073;1431;;
14:36:39.916;157;77;107;81;73.0;300;740;1463;5.9;1.087;1450;;
14:36:40.658;158;78;107;79;73.3;305;755;1504;5.8;1.100;1467;;
14:36:41.409;152;78;104;82;69.5;290;735;1446;5.7;1.097;1463;;
14:36:42.148;150;76;103;82;70.8;295;735;1392;5.8;1.065;1420;;
14:36:42.877;154;76;106;82;73.0;300;735;1454;6.0;1.070;1426;;
14:36:43.616;159;78;108;79;74.8;305;755;1525;5.9;1.088;1451;;
14:36:44.367;155;77;106;81;74.0;300;745;1483;6.0;1.062;1416;;
14:36:45.116;149;77;102;81;69.8;290;745;1396;5.6;1.087;1449;;
14:36:45.861;150;75;104;82;73.0;295;730;1388;6.0;1.038;1383;;
14:36:46.589;157;77;107;81;75.3;305;740;1521;6.1;1.055;1406;;
14:36:47.329;160;78;108;78;75.5;305;765;1542;5.9;1.094;1459;;
14:36:48.096;161;78;108;77;75.3;300;780;1588;5.8;1.117;1489;;
14:36:48.876;160;80;107;78;71.8;300;770;1600;5.6;1.143;1524;;
14:36:49.644;153;77;103;81;69.5;290;745;1500;5.6;1.104;1472;;
14:36:50.393;157;76;105;79;73.0;300;760;1550;5.8;1.093;1458;;
14:36:51.149;163;78;109;78;74.0;305;765;1583;5.8;1.127;1502;;
14:36:51.916;165;81;108;77;72.5;305;780;1592;5.6;1.165;1553;;
14:36:52.692;156;76;102;79;72.0;300;760;1471;5.7;1.077;1436;;
14:36:53.456;150;73;101;80;72.3;290;750;1429;5.8;1.048;1398;;
14:36:54.206;158;77;107;78;73.0;305;770;1496;5.7;1.131;1508;;
14:36:54.976;162;80;110;78;72.5;300;770;1500;5.6;1.163;1551;;
14:36:55.745;157;79;106;79;70.3;300;755;1425;5.6;1.142;1523;;
14:36:56.503;150;77;101;80;68.0;290;750;1354;5.4;1.114;1485;;
14:36:57.249;150;72;99;79;74.0;300;755;1358;5.9;1.010;1347;;
14:36:58.006;152;71;99;77;78.5;305;775;1433;6.1;0.980;1306;;
14:36:58.777;153;71;99;78;79.0;300;765;1471;6.2;0.961;1281;;
14:36:59.548;146;70;96;79;77.0;295;755;1388;6.1;0.939;1252;;
14:37:00.303;143;69;95;80;77.3;295;750;1350;6.2;0.922;1230;;
14:37:01.051;149;70;98;78;80.5;300;765;1396;6.3;0.934;1245;;
14:37:01.814;152;71;101;78;82.0;305;765;1446;6.4;0.938;1250;;
14:37:02.577;152;72;100;79;79.5;300;760;1433;6.3;0.954;1271;;
14:37:03.341;144;71;96;80;76.5;295;750;1342;6.1;0.936;1248;;
14:37:04.091;142;70;95;81;76.3;295;745;1308;6.1;0.931;1241;;
14:37:04.836;148;71;99;80;79.5;300;750;1379;6.4;0.936;1248;;
14:37:05.584;152;72;102;79;80.5;305;755;1429;6.4;0.954;1272;;
14:37:06.339;153;74;102;81;78.8;300;745;1433;6.3;0.960;1280;;
14:37:07.084;146;73;99;82;75.0;295;735;1346;6.1;0.965;1287;;
14:37:07.819;147;73;101;83;75.0;295;720;1354;6.3;0.965;1286;;
14:37:08.541;154;75;105;82;78.0;300;730;1413;6.4;0.980;1307;;
14:37:09.271;158;77;107;83;78.5;305;725;1483;6.5;0.991;1321;;
14:37:09.996;155;77;106;84;75.5;300;715;1425;6.3;1.001;1335;;
14:37:10.711;153;78;106;86;75.5;300;700;1383;6.5;0.980;1307;;
14:37:11.410;153;78;106;87;75.5;300;690;1383;6.6;0.966;1289;;
14:37:12.100;153;78;106;82;75.5;300;730;1383;6.2;1.022;1363;;
14:37:12.829;171;90;119;85;57.3;300;705;1708;4.9;1.462;1950;;
14:37:13.534;163;86;114;86;58.3;290;695;1542;5.0;1.357;1810;;
14:37:14.233;164;84;115;86;60.0;300;700;1538;5.1;1.339;1785;;
14:37:14.931;169;85;117;85;64.3;305;710;1617;5.4;1.296;1728;;
14:37:15.641;170;86;116;84;67.5;305;715;1633;5.7;1.231;1642;;
14:37:16.358;162;84;112;85;66.5;295;705;1546;5.7;1.190;1587;;
14:37:17.061;162;82;113;86;67.8;300;700;1533;5.8;1.165;1553;;
14:37:17.759;167;83;116;85;70.0;300;710;1579;5.9;1.174;1565;;
14:37:18.467;170;85;117;85;71.5;300;710;1642;6.0;1.157;1542;;
14:37:19.181;164;84;114;85;69.5;300;710;1571;5.9;1.165;1553;;
14:37:19.891;166;86;118;85;68.0;295;710;1721;5.7;1.229;1639;;
14:37:20.601;171;88;121;83;69.0;305;720;1713;5.8;1.263;1683;;
14:37:21.319;173;90;121;83;67.8;300;720;1713;5.6;1.289;1718;;
14:37:22.041;166;88;118;84;65.0;295;715;1671;5.5;1.292;1723;;
14:37:22.754;163;87;116;85;62.5;290;705;1608;5.3;1.306;1741;;
14:37:23.461;166;87;118;84;65.3;300;715;1654;5.5;1.296;1728;;
14:37:24.172;169;88;120;83;65.8;300;720;1663;5.5;1.309;1745;;
14:37:24.894;168;88;118;82;65.0;300;730;1671;5.3;1.322;1763;;
14:37:25.624;161;86;114;84;62.3;290;715;1604;5.2;1.307;1742;;
14:37:26.343;159;85;113;84;63.0;295;715;1550;5.3;1.280;1706;;
14:37:27.056;163;85;116;83;65.0;300;720;1588;5.4;1.279;1706;;
14:37:27.776;165;85;117;83;65.8;300;725;1625;5.4;1.285;1713;;
14:37:28.501;162;86;114;83;64.0;300;725;1600;5.3;1.294;1726;;
14:37:29.224;156;85;111;85;60.8;290;710;1508;5.1;1.294;1726;;
14:37:29.938;157;83;113;85;63.3;295;710;1525;5.3;1.263;1684;;
14:37:30.644;163;85;116;84;65.3;300;715;1571;5.5;1.271;1695;;
14:37:31.361;164;86;116;83;65.0;300;725;1608;5.4;1.291;1721;;
14:37:32.084;158;85;112;85;61.8;290;710;1529;5.2;1.291;1721;;
14:37:32.794;157;84;113;85;62.3;290;705;1500;5.3;1.274;1699;;
14:37:33.503;162;84;115;83;64.3;300;720;1558;5.4;1.286;1715;;
14:37:34.219;163;85;115;83;64.8;300;725;1575;5.4;1.288;1717;;
14:37:34.944;159;84;112;83;63.0;295;720;1538;5.3;1.283;1710;;
14:37:35.666;153;83;109;84;60.3;290;715;1483;5.1;1.291;1721;;
14:37:36.383;156;82;111;83;63.0;300;725;1500;5.2;1.272;1696;;
14:37:37.104;160;83;113;82;65.0;300;730;1542;5.3;1.269;1692;;
14:37:37.836;160;83;112;81;64.3;300;740;1558;5.2;1.284;1712;;
14:37:38.574;152;82;107;82;61.3;290;735;1475;5.0;1.284;1712;;
14:37:39.307;152;80;108;83;62.5;290;725;1463;5.2;1.250;1667;;
14:37:40.032;156;81;110;82;64.5;300;735;1483;5.3;1.251;1668;;
14:37:40.771;156;81;109;81;64.0;300;740;1504;5.2;1.263;1684;;
14:37:41.511;150;80;105;82;62.3;295;735;1429;5.1;1.243;1657;;
14:37:42.244;144;79;102;83;59.0;285;720;1363;4.9;1.242;1656;;
14:37:42.968;147;77;104;82;63.3;300;730;1379;5.2;1.197;1597;;
14:37:43.696;151;77;106;81;66.0;300;740;1425;5.4;1.183;1577;;
14:37:44.436;152;77;104;81;66.8;300;745;1446;5.4;1.158;1544;;
14:37:45.179;143;74;98;82;65.8;290;730;1338;5.4;1.091;1454;;
14:37:45.909;143;72;100;83;67.8;295;725;1388;5.6;1.065;1420;;
14:37:46.636;148;74;102;81;69.8;300;740;1404;5.7;1.082;1443;;
14:37:47.376;149;74;102;81;70.5;300;740;1429;5.7;1.071;1428;;
14:37:48.118;143;73;99;82;68.0;295;730;1333;5.6;1.057;1410;;
14:37:48.848;144;73;100;82;69.3;300;730;1342;5.7;1.049;1399;;
14:37:49.576;149;74;102;81;71.5;300;740;1371;5.8;1.056;1408;;
14:37:50.316;150;74;103;81;71.8;300;740;1396;5.8;1.057;1410;;
14:37:51.056;147;74;100;81;69.8;300;740;1346;5.7;1.064;1418;;
14:37:51.794;143;74;98;82;67.3;290;730;1288;5.5;1.064;1418;;
14:37:52.526;145;73;100;82;70.0;300;735;1313;5.7;1.053;1404;;
14:37:53.259;150;74;104;82;71.8;300;735;1375;5.9;1.060;1414;;
14:37:53.998;151;76;103;81;71.0;305;740;1338;5.8;1.074;1431;;
14:37:54.734;146;75;101;83;67.5;295;720;1300;5.6;1.075;1433;;
14:37:55.456;148;75;103;83;69.8;300;725;1321;5.8;1.071;1427;;
14:37:56.181;154;76;106;82;72.0;305;735;1396;5.9;1.085;1446;;
14:37:56.912;155;78;107;82;70.5;300;730;1425;5.8;1.105;1474;;
14:37:57.648;149;77;103;83;68.3;295;725;1354;5.6;1.094;1459;;
14:37:58.371;149;76;104;83;68.3;300;720;1321;5.7;1.095;1459;;
14:37:59.093;154;78;107;82;70.5;305;735;1396;5.8;1.113;1484;;
14:37:59.824;158;79;108;81;70.8;305;740;1521;5.7;1.127;1503;;
14:38:00.564;152;78;104;82;68.5;300;735;1408;5.6;1.119;1491;;
14:38:01.299;149;77;104;83;67.5;295;725;1354;5.6;1.112;1482;;
14:38:02.026;154;77;106;81;70.3;305;740;1413;5.7;1.114;1485;;
14:38:02.764;157;78;106;81;70.3;305;745;1442;5.7;1.121;1495;;
14:38:03.510;157;78;106;82;70.3;305;735;1442;5.7;1.106;1475;;
14:38:04.245;157;78;106;82;70.3;305;735;1442;5.7;1.106;1475;;
14:38:04.979;151;78;105;82;59.5;300;730;1450;4.9;1.291;1722;;
14:38:05.709;156;78;108;81;62.5;305;740;1492;5.1;1.279;1705;;
14:38:06.447;159;80;110;81;61.8;305;740;1638;5.0;1.321;1762;;
14:38:07.189;153;81;106;82;60.0;295;730;1483;4.9;1.293;1724;;
14:38:07.921;151;78;106;82;66.0;300;735;1442;5.4;1.178;1570;;
14:38:08.656;156;78;108;81;69.3;305;745;1500;5.6;1.159;1546;;
14:38:09.399;156;79;107;80;68.3;305;750;1508;5.5;1.173;1564;;
14:38:10.147;149;77;103;81;67.0;295;740;1425;5.4;1.140;1520;;
14:38:10.889;149;76;104;82;68.3;300;735;1392;5.6;1.117;1490;;
14:38:11.626;154;77;106;80;71.8;305;750;1454;5.7;1.111;1481;;
14:38:12.372;155;78;107;80;71.0;305;750;1450;5.7;1.125;1500;;
14:38:13.126;151;78;105;81;68.3;295;740;1463;5.5;1.133;1511;;
14:38:13.866;148;77;104;82;68.3;295;735;1383;5.6;1.115;1486;;
14:38:14.597;153;77;106;80;71.3;305;750;1417;5.7;1.118;1491;;
14:38:15.347;155;78;107;79;72.0;305;755;1471;5.7;1.119;1493;;
14:38:16.104;150;77;104;81;69.8;300;740;1392;5.7;1.103;1471;;
14:38:16.846;146;76;101;82;67.3;295;735;1333;5.5;1.107;1475;;
14:38:17.583;149;75;103;80;70.8;300;750;1371;5.7;1.095;1459;;
14:38:18.329;153;76;105;81;72.3;305;745;1417;5.8;1.085;1447;;
14:38:19.078;150;76;103;81;71.0;300;745;1396;5.7;1.081;1441;;
14:38:19.821;144;75;100;82;67.3;295;730;1329;5.5;1.086;1447;;
14:38:20.549;147;74;102;82;71.0;300;735;1350;5.8;1.059;1411;;
14:38:21.284;153;76;107;81;73.5;305;745;1475;5.9;1.082;1443;;
14:38:22.029;154;79;108;81;70.5;305;740;1467;5.7;1.128;1504;;
14:38:22.771;148;79;105;82;66.0;295;730;1392;5.4;1.159;1545;;
14:38:23.501;149;79;106;82;67.3;295;735;1388;5.5;1.156;1541;;
14:38:24.234;154;79;108;81;69.0;305;740;1429;5.6;1.161;1548;;
14:38:24.974;153;79;107;82;68.5;305;735;1417;5.6;1.151;1534;;
14:38:25.709;147;79;104;83;64.5;295;725;1354;5.3;1.169;1559;;
14:38:26.434;149;78;106;82;67.3;300;730;1375;5.5;1.153;1538;;
14:38:27.162;156;80;110;81;69.0;305;740;1450;5.6;1.182;1577;;
14:38:27.902;156;81;110;82;67.8;305;735;1442;5.5;1.193;1591;;
14:38:28.643;150;81;107;82;63.8;295;730;1388;5.2;1.220;1626;;
14:38:29.373;150;80;107;83;64.8;295;725;1371;5.4;1.195;1594;;
14:38:30.092;155;80;110;83;67.5;300;720;1417;5.6;1.173;1564;;
14:38:30.816;158;81;111;83;68.0;305;720;1442;5.7;1.178;1571;;
14:38:31.538;153;81;109;84;65.3;300;715;1388;5.5;1.194;1593;;
14:38:32.247;155;81;112;86;65.5;295;700;1429;5.6;1.197;1596;;
14:38:32.951;163;85;117;84;66.3;305;715;1496;5.6;1.265;1687;;
14:38:33.664;167;88;120;83;65.0;305;720;1546;5.4;1.326;1769;;
14:38:34.384;165;89;119;84;63.3;300;715;1550;5.3;1.340;1786;;
14:38:35.101;161;89;116;84;59.5;295;715;1538;5.0;1.388;1851;;
14:38:35.814;163;87;117;84;61.5;300;715;1546;5.2;1.363;1818;;
14:38:36.531;167;88;119;82;62.5;305;730;1592;5.1;1.387;1849;;
14:38:37.260;166;88;117;82;61.5;300;730;1583;5.1;1.389;1852;;
14:38:37.987;159;86;113;84;59.5;295;715;1508;5.0;1.361;1815;;
14:38:38.702;157;85;113;85;60.0;295;710;1488;5.1;1.337;1783;;
14:38:39.416;162;85;116;83;62.5;300;725;1525;5.2;1.346;1794;;
14:38:40.139;165;87;118;83;62.8;300;725;1554;5.2;1.363;1818;;
14:38:40.866;162;87;116;83;61.8;300;720;1521;5.1;1.350;1800;;
14:38:41.586;157;86;113;84;59.3;290;715;1467;5.0;1.358;1810;;
14:38:42.301;158;84;114;84;61.5;295;715;1479;5.2;1.325;1767;;
14:38:43.016;163;86;117;83;63.3;300;725;1521;5.2;1.341;1788;;
14:38:43.741;164;87;117;83;62.8;300;725;1538;5.2;1.346;1795;;
14:38:44.462;158;86;114;84;59.8;290;715;1492;5.0;1.358;1811;;
14:38:45.181;160;85;115;83;62.5;300;720;1504;5.2;1.325;1766;;
14:38:45.903;163;86;116;82;63.3;300;730;1542;5.2;1.339;1785;;
14:38:46.629;161;85;114;83;61.5;300;725;1529;5.1;1.341;1788;;
14:38:47.355;154;83;110;84;59.8;290;715;1463;5.0;1.313;1751;;
14:38:48.067;154;82;111;84;61.5;295;715;1442;5.2;1.290;1721;;
14:38:48.786;160;83;115;83;64.0;300;725;1517;5.3;1.297;1729;;
14:38:49.513;162;85;115;81;63.8;305;740;1533;5.2;1.335;1780;;
14:38:50.251;158;84;112;82;62.8;300;730;1500;5.2;1.303;1737;;
14:38:50.981;153;82;109;83;60.8;290;725;1433;5.0;1.304;1738;;
14:38:51.704;155;81;111;83;63.0;300;725;1446;5.2;1.280;1707;;
14:38:52.427;159;83;113;82;64.3;300;735;1488;5.2;1.296;1727;;
14:38:53.164;158;83;111;80;63.8;300;750;1492;5.1;1.303;1737;;
14:38:53.914;151;80;107;82;62.0;295;735;1408;5.1;1.263;1683;;
14:38:54.649;147;78;105;83;61.5;295;725;1363;5.1;1.235;1646;;
14:38:55.374;152;79;105;82;61.5;295;735;1392;5.0;1.252;1669;;
14:38:56.110;152;79;105;81;61.5;295;740;1392;5.0;1.260;1681;;
14:38:56.850;152;79;105;82;61.5;295;735;1392;5.0;1.252;1669;;
14:38:57.586;143;78;101;83;54.0;290;720;1438;4.5;1.350;1800;;
14:38:58.308;145;75;104;83;58.3;295;725;1388;4.8;1.288;1718;;
14:38:59.029;151;77;108;82;59.0;300;730;1417;4.8;1.333;1778;;
14:38:59.757;153;80;109;82;60.3;300;730;1429;5.0;1.315;1753;;
14:39:00.491;148;79;105;83;61.3;290;725;1388;5.1;1.240;1653;;
14:39:01.214;148;77;106;84;63.0;295;715;1371;5.3;1.206;1608;;
14:39:01.931;153;80;110;83;64.3;300;725;1400;5.3;1.236;1647;;
14:39:02.654;156;81;111;83;65.3;300;725;1450;5.4;1.236;1648;;
14:39:03.381;154;82;109;83;63.8;300;720;1450;5.3;1.234;1645;;
14:39:04.103;148;80;105;84;61.5;295;715;1363;5.2;1.224;1632;;
14:39:04.816;149;78;107;85;63.8;295;710;1371;5.4;1.186;1581;;
14:39:05.526;156;79;111;83;66.8;300;720;1408;5.6;1.195;1593;;
14:39:06.242;159;82;113;83;65.8;300;725;1463;5.4;1.246;1661;;
14:39:06.967;156;82;111;84;64.0;300;715;1433;5.4;1.237;1650;;
14:39:07.688;151;81;108;84;61.5;290;715;1404;5.2;1.253;1670;;
14:39:08.401;155;81;111;83;64.0;300;720;1425;5.3;1.243;1658;;
14:39:09.117;160;83;114;83;65.3;300;720;1471;5.4;1.258;1677;;
14:39:09.841;161;84;113;81;65.0;300;740;1492;5.3;1.286;1715;;
14:39:10.579;154;82;109;83;62.5;295;725;1413;5.2;1.262;1682;;
14:39:11.304;151;80;108;84;62.5;290;715;1367;5.2;1.236;1647;;
14:39:12.021;156;81;111;82;64.5;300;730;1417;5.3;1.256;1675;;
14:39:12.747;159;82;112;82;65.0;300;730;1458;5.3;1.261;1681;;
14:39:13.481;155;81;109;82;63.8;300;730;1429;5.2;1.248;1664;;
14:39:14.213;148;80;105;83;61.0;290;720;1367;5.1;1.236;1649;;
14:39:14.929;149;78;107;84;63.8;295;715;1363;5.3;1.200;1600;;
14:39:15.645;155;80;111;83;66.0;300;725;1421;5.5;1.219;1626;;
14:39:16.367;158;82;113;83;65.5;300;725;1446;5.4;1.245;1660;;
14:39:17.096;155;82;110;83;64.3;300;720;1417;5.4;1.233;1644;;
14:39:17.814;150;81;107;85;61.0;290;710;1375;5.2;1.243;1657;;
14:39:18.524;152;80;110;85;63.8;295;710;1396;5.4;1.220;1626;;
14:39:19.236;159;82;114;84;66.0;300;715;1433;5.5;1.232;1643;;
14:39:19.951;161;84;115;83;65.0;300;720;1467;5.4;1.277;1702;;
14:39:20.669;159;85;114;85;62.3;300;710;1438;5.3;1.297;1730;;
14:39:21.381;154;84;111;85;60.0;290;705;1408;5.1;1.298;1731;;
14:39:22.084;156;82;114;86;62.5;295;695;1417;5.4;1.262;1683;;
14:39:22.781;163;85;118;85;64.0;300;710;1479;5.4;1.304;1738;;
14:39:23.489;166;87;119;85;64.0;300;710;1517;5.4;1.315;1753;;
14:39:24.201;161;86;115;85;61.5;295;705;1479;5.2;1.318;1758;;
14:39:24.904;160;85;116;86;61.3;295;700;1458;5.3;1.320;1760;;
14:39:25.604;166;87;119;85;63.0;300;705;1504;5.4;1.329;1772;;
14:39:26.309;168;88;120;85;63.0;300;710;1546;5.3;1.350;1799;;
14:39:27.023;164;87;116;85;62.0;300;710;1500;5.2;1.331;1775;;
14:39:27.727;157;85;112;86;58.8;290;695;1446;5.1;1.328;1771;;
14:39:28.426;159;83;114;86;62.3;295;700;1454;5.3;1.276;1702;;
14:39:29.126;163;84;117;85;63.8;300;705;1483;5.4;1.288;1718;;
14:39:29.833;164;86;116;84;63.8;300;715;1538;5.3;1.301;1735;;
14:39:30.546;158;84;112;86;62.3;300;700;1471;5.3;1.259;1679;;
14:39:31.246;154;82;110;86;61.0;290;700;1433;5.2;1.257;1675;;
14:39:31.944;157;81;112;86;64.0;295;700;1467;5.5;1.225;1633;;
14:39:32.646;161;83;114;85;65.3;300;710;1483;5.5;1.243;1658;;
14:39:33.358;161;83;113;84;64.8;300;715;1504;5.4;1.248;1664;;
14:39:34.069;154;82;109;85;61.8;295;710;1442;5.2;1.250;1667;;
14:39:34.779;152;80;109;85;63.0;290;705;1421;5.4;1.214;1619;;
14:39:35.482;156;81;111;85;64.5;295;710;1433;5.5;1.225;1633;;
14:39:36.194;159;82;113;83;65.3;300;720;1454;5.4;1.244;1659;;
14:39:36.916;158;83;111;83;64.0;300;720;1467;5.3;1.249;1665;;
14:39:37.638;151;80;107;85;62.5;295;710;1408;5.3;1.216;1621;;
14:39:38.346;151;79;108;85;64.0;295;705;1392;5.4;1.187;1583;;
14:39:39.049;156;80;111;85;65.3;300;710;1429;5.5;1.208;1610;;
14:39:39.757;159;82;112;84;65.5;300;715;1463;5.5;1.225;1634;;
14:39:40.474;156;82;110;84;64.0;300;715;1454;5.4;1.229;1639;;
14:39:41.193;150;80;105;85;62.5;295;710;1400;5.3;1.190;1587;;
14:39:41.901;149;76;104;85;65.5;295;710;1400;5.5;1.130;1507;;
14:39:42.607;153;76;107;84;68.3;300;715;1433;5.7;1.116;1488;;
14:39:43.322;155;78;108;84;67.8;300;715;1450;5.7;1.137;1516;;
14:39:44.041;150;77;105;85;67.3;295;710;1413;5.7;1.111;1482;;
14:39:44.751;148;77;105;85;65.8;295;705;1388;5.6;1.120;1494;;
14:39:45.456;152;78;108;85;67.5;300;710;1425;5.7;1.133;1511;;
14:39:46.166;156;79;112;83;68.0;300;720;1454;5.7;1.189;1585;;
14:39:46.888;163;88;112;82;68.0;300;735;1613;5.6;1.213;1618;;
14:39:47.620;163;88;112;85;68.0;300;710;1613;5.7;1.172;1563;;
14:39:48.330;163;88;112;84;68.0;300;715;1613;5.7;1.180;1574;;
14:39:49.044;154;81;111;83;56.0;295;720;1467;4.7;1.424;1899;;
14:39:49.764;157;82;112;83;56.8;300;725;1433;4.7;1.431;1908;;
14:39:50.491;156;83;111;82;55.5;300;730;1429;4.6;1.457;1942;;
14:39:51.221;150;81;108;83;57.0;295;720;1371;4.8;1.358;1811;;
14:39:51.941;150;80;108;83;60.8;295;725;1342;5.0;1.292;1722;;
14:39:52.668;155;81;111;82;62.5;300;730;1363;5.1;1.299;1733;;
14:39:53.396;157;82;112;82;63.3;300;735;1396;5.2;1.299;1731;;
14:39:54.133;152;81;108;82;62.3;300;735;1338;5.1;1.275;1700;;
14:39:54.865;148;80;107;83;61.3;295;720;1300;5.1;1.252;1669;;
14:39:55.586;152;80;109;83;63.3;300;725;1313;5.2;1.252;1670;;
14:39:56.313;156;81;112;83;64.5;300;725;1367;5.3;1.259;1679;;
14:39:57.038;155;83;110;82;63.0;300;735;1333;5.1;1.286;1715;;
14:39:57.769;149;81;107;83;60.8;295;720;1279;5.1;1.268;1691;;
14:39:58.489;150;80;110;84;62.3;295;715;1271;5.2;1.258;1677;;
14:39:59.204;157;82;113;83;64.0;300;725;1338;5.3;1.283;1711;;
14:39:59.931;159;84;114;81;64.3;300;745;1383;5.2;1.316;1755;;
14:40:00.674;155;83;110;82;62.3;295;730;1354;5.1;1.293;1724;;
14:40:01.402;150;81;108;83;60.5;295;720;1283;5.0;1.282;1710;;
14:40:02.126;155;81;112;82;63.3;300;735;1338;5.2;1.296;1728;;
14:40:02.863;159;84;114;81;63.8;300;745;1400;5.1;1.329;1772;;
14:40:03.606;158;84;112;80;62.8;300;750;1404;5.0;1.342;1789;;
14:40:04.358;153;82;108;81;61.5;295;740;1358;5.0;1.303;1737;;
14:40:05.095;148;80;107;82;60.3;295;735;1296;4.9;1.299;1732;;
14:40:05.831;153;80;109;81;62.8;300;740;1333;5.1;1.285;1714;;
14:40:06.571;152;80;109;81;64.3;300;745;1329;5.2;1.261;1681;;
14:40:07.312;151;80;108;81;62.8;295;740;1321;5.1;1.277;1702;;
14:40:08.054;152;81;108;81;63.0;300;745;1317;5.1;1.280;1707;;
14:40:08.800;150;79;108;81;63.5;300;745;1317;5.1;1.264;1686;;
14:40:09.546;153;80;109;79;64.0;300;755;1338;5.1;1.286;1714;;
14:40:10.303;153;80;108;79;64.0;300;760;1342;5.1;1.282;1710;;
14:40:11.061;150;79;106;79;63.8;300;755;1313;5.1;1.252;1670;;
14:40:11.815;142;78;101;81;59.5;290;740;1246;4.8;1.259;1679;;
14:40:12.552;144;76;104;82;62.5;295;730;1242;5.1;1.215;1620;;
14:40:13.286;150;78;109;82;64.5;305;730;1300;5.3;1.228;1637;;
14:40:14.016;152;81;109;83;62.5;300;725;1313;5.2;1.264;1686;;
14:40:14.741;147;80;106;83;60.5;295;720;1263;5.0;1.261;1682;;
14:40:15.459;147;80;108;85;59.8;295;705;1267;5.1;1.271;1695;;
14:40:16.166;154;82;112;84;62.8;300;715;1313;5.3;1.273;1698;;
14:40:16.881;158;84;114;83;63.0;305;720;1363;5.3;1.306;1741;;
14:40:17.601;157;86;114;85;59.5;295;705;1392;5.1;1.351;1801;;
14:40:18.306;156;85;114;84;60.0;300;715;1317;5.0;1.359;1811;;
14:40:19.020;162;86;117;82;62.5;305;730;1367;5.1;1.367;1822;;
14:40:19.749;162;86;116;82;61.3;300;735;1392;5.0;1.389;1852;;
14:40:20.486;156;84;112;82;59.8;295;730;1338;4.9;1.362;1816;;
14:40:21.215;151;83;110;83;58.0;295;720;1300;4.8;1.359;1812;;
14:40:21.934;157;82;113;83;61.0;300;725;1342;5.0;1.337;1783;;
14:40:22.659;160;83;114;82;63.0;300;730;1400;5.2;1.315;1754;;
14:40:23.393;157;82;111;83;62.3;300;725;1371;5.2;1.296;1728;;
14:40:24.114;151;81;108;84;59.8;290;715;1329;5.0;1.289;1719;;
14:40:24.829;154;80;111;83;62.8;300;720;1358;5.2;1.268;1691;;
14:40:25.549;159;82;114;83;64.0;300;725;1400;5.3;1.289;1718;;
14:40:26.276;158;83;111;82;62.5;300;730;1383;5.1;1.299;1733;;
14:40:27.006;150;80;107;83;61.0;290;725;1317;5.0;1.269;1692;;
14:40:27.729;153;79;109;83;63.3;295;725;1333;5.2;1.249;1666;;
14:40:28.456;157;81;112;82;64.8;300;735;1392;5.3;1.266;1688;;
14:40:29.193;157;82;110;80;64.0;305;750;1404;5.1;1.286;1715;;
14:40:29.939;151;79;107;82;62.8;295;735;1342;5.1;1.250;1667;;
14:40:30.674;150;79;108;83;63.0;295;725;1317;5.2;1.243;1657;;
14:40:31.403;155;81;111;82;64.5;305;735;1350;5.3;1.262;1683;;
14:40:32.138;157;81;111;81;65.0;305;740;1371;5.3;1.261;1681;;
14:40:32.876;151;80;108;82;63.3;300;730;1308;5.2;1.241;1654;;
14:40:33.606;149;79;107;82;63.0;300;730;1275;5.2;1.240;1653;;
14:40:34.334;154;80;111;83;64.0;305;725;1321;5.3;1.255;1673;;
14:40:35.063;157;82;111;81;64.8;305;740;1371;5.3;1.269;1691;;
14:40:35.799;152;80;108;83;63.5;300;725;1321;5.3;1.233;1644;;
14:40:36.525;147;79;105;83;60.5;295;720;1275;5.0;1.253;1670;;
14:40:37.244;151;79;109;83;63.0;300;720;1300;5.3;1.243;1657;;
14:40:37.966;155;80;111;82;65.3;305;730;1342;5.4;1.242;1656;;
14:40:38.694;152;81;108;83;62.5;300;725;1325;5.2;1.256;1674;;
14:40:39.421;145;78;108;83;62.5;300;725;1263;5.2;1.256;1674;;
14:40:40.145;145;78;108;86;62.5;300;700;1263;5.4;1.212;1617;;
14:40:40.845;145;78;108;82;62.5;300;730;1263;5.1;1.264;1686;;
14:40:41.576;157;83;112;83;54.8;305;725;1488;4.5;1.483;1977;;
14:40:42.303;149;80;107;84;55.3;300;715;1371;4.6;1.381;1842;;
14:40:43.016;147;78;107;84;55.8;300;715;1296;4.7;1.366;1821;;
14:40:43.730;152;80;110;83;59.3;305;720;1325;4.9;1.337;1782;;
14:40:44.453;154;81;110;82;62.8;305;735;1333;5.1;1.291;1722;;
14:40:45.186;150;79;107;82;62.5;305;730;1292;5.1;1.247;1662;;
14:40:45.916;143;78;102;83;60.0;290;725;1238;5.0;1.236;1647;;
14:40:46.640;145;76;105;82;63.5;300;730;1258;5.2;1.201;1602;;
14:40:47.370;150;77;108;82;65.8;305;735;1313;5.4;1.202;1602;;
14:40:48.106;151;79;107;80;65.3;305;750;1317;5.2;1.227;1636;;
14:40:48.854;145;77;104;82;63.5;300;730;1271;5.2;1.193;1590;;
14:40:49.585;143;76;103;82;63.0;300;730;1225;5.2;1.196;1595;;
14:40:50.316;149;77;107;81;65.8;305;740;1300;5.3;1.204;1606;;
14:40:51.054;153;79;108;81;66.0;305;745;1317;5.3;1.222;1629;;
14:40:51.799;148;78;106;82;64.3;300;730;1271;5.3;1.204;1606;;
14:40:52.529;149;78;108;82;65.0;300;730;1275;5.3;1.207;1610;;
14:40:53.259;154;80;110;82;65.8;305;735;1313;5.4;1.232;1643;;
14:40:53.994;155;81;111;81;65.0;305;740;1333;5.3;1.261;1681;;
14:40:54.736;151;81;108;82;63.3;300;735;1308;5.2;1.249;1666;;
14:40:55.471;144;78;103;82;61.3;295;730;1233;5.0;1.231;1641;;
14:40:56.201;147;77;105;82;64.0;300;735;1250;5.2;1.209;1612;;
14:40:56.934;152;78;109;82;65.5;305;735;1296;5.3;1.220;1627;;
14:40:57.670;153;80;108;81;64.8;305;740;1313;5.3;1.234;1646;;
14:40:58.411;146;78;105;83;62.8;300;725;1250;5.2;1.207;1610;;
14:40:59.136;145;77;105;83;63.5;300;725;1246;5.3;1.193;1591;;
14:40:59.860;151;78;108;82;65.3;305;735;1288;5.3;1.219;1626;;
14:41:00.594;153;80;109;81;65.5;305;740;1317;5.3;1.229;1638;;
14:41:01.336;147;78;105;82;63.5;300;735;1271;5.2;1.212;1617;;
14:41:02.069;143;77;104;82;62.8;300;730;1208;5.2;1.204;1605;;
14:41:02.800;149;78;106;81;65.0;305;745;1271;5.2;1.212;1616;;
14:41:03.544;148;76;102;80;67.8;305;750;1279;5.4;1.126;1502;;
14:41:04.294;139;70;96;82;70.0;300;735;1233;5.7;1.003;1337;;
14:41:05.031;132;66;92;82;71.0;295;730;1167;5.8;0.941;1254;;
14:41:05.761;136;66;94;82;73.8;305;735;1196;6.0;0.937;1249;;
14:41:06.496;139;67;96;80;76.5;305;750;1263;6.1;0.939;1252;;
14:41:07.245;137;67;94;81;76.0;305;740;1221;6.2;0.910;1214;;
14:41:07.988;130;65;90;82;72.8;295;730;1167;6.0;0.901;1201;;
14:41:08.714;134;65;93;82;76.3;300;735;1188;6.2;0.894;1192;;
14:41:09.450;140;66;96;81;79.8;305;740;1267;6.5;0.893;1191;;
14:41:10.187;140;68;96;81;77.5;305;740;1263;6.3;0.917;1222;;
14:41:10.933;134;67;93;82;75.0;300;735;1200;6.1;0.907;1209;;
14:41:11.666;131;66;91;82;73.5;295;730;1175;6.0;0.906;1208;;
14:41:12.396;137;67;95;82;77.0;305;735;1238;6.3;0.909;1212;;
14:41:13.131;141;69;97;81;77.8;305;745;1267;6.3;0.932;1242;;
14:41:13.872;140;70;96;81;75.5;300;740;1246;6.1;0.943;1258;;
14:41:14.616;134;68;93;82;72.5;295;730;1188;6.0;0.934;1245;;
14:41:15.344;135;67;95;83;74.3;300;725;1200;6.1;0.925;1234;;
14:41:16.069;142;69;100;82;77.3;305;735;1258;6.3;0.949;1265;;
14:41:16.806;146;73;102;81;76.3;305;740;1288;6.2;0.987;1317;;
14:41:17.546;145;74;100;80;73.5;305;750;1263;5.9;1.018;1357;;
14:41:18.295;138;72;96;81;70.8;295;740;1204;5.7;1.004;1339;;
14:41:19.032;138;70;99;82;72.8;295;730;1217;6.0;0.993;1325;;
14:41:19.764;147;75;105;81;72.0;305;740;1279;5.8;1.074;1432;;
14:41:20.506;150;77;106;79;72.8;305;755;1300;5.8;1.100;1467;;
14:41:21.260;147;77;104;80;69.8;300;750;1283;5.6;1.118;1491;;
14:41:22.007;142;76;101;82;66.3;295;735;1229;5.4;1.123;1498;;
14:41:22.746;144;76;104;81;68.5;300;740;1229;5.6;1.121;1494;;
14:41:23.484;150;77;107;81;70.3;305;745;1279;5.7;1.135;1513;;
14:41:24.229;150;79;107;80;69.0;305;750;1279;5.5;1.160;1547;;
14:41:24.981;145;77;104;81;67.0;300;740;1221;5.4;1.143;1524;;
14:41:25.721;144;77;104;82;66.8;300;735;1208;5.4;1.145;1527;;
14:41:26.452;149;78;108;81;68.5;305;745;1263;5.5;1.169;1559;;
14:41:27.201;152;80;108;79;69.3;305;760;1288;5.5;1.188;1584;;
14:41:27.957;147;79;106;81;67.0;300;740;1254;5.4;1.165;1554;;
14:41:28.701;144;78;104;82;64.8;295;735;1221;5.3;1.181;1574;;
14:41:29.432;149;79;108;82;66.5;300;735;1250;5.4;1.191;1588;;
14:41:30.171;153;81;111;82;68.0;305;735;1304;5.6;1.200;1600;;
14:41:30.906;154;83;110;82;65.3;305;735;1304;5.3;1.242;1656;;
14:41:31.640;147;81;107;83;63.0;295;720;1246;5.3;1.223;1630;;
14:41:32.357;150;81;107;85;63.0;295;710;1258;5.3;1.206;1608;;
14:41:33.070;150;81;107;86;63.0;295;700;1258;5.4;1.189;1585;;
14:41:33.770;150;81;107;81;63.0;295;740;1258;5.1;1.257;1676;;
14:41:34.507;165;91;119;83;52.0;300;720;1650;4.3;1.644;2192;;
14:41:35.231;159;88;115;84;53.0;290;715;1529;4.4;1.551;2069;;
14:41:35.944;160;87;117;84;54.3;295;715;1504;4.6;1.539;2052;;
14:41:36.661;165;88;119;82;57.0;300;730;1550;4.7;1.521;2028;;
14:41:37.393;166;88;118;79;60.8;305;755;1571;4.8;1.460;1947;;
14:41:38.142;160;86;114;82;60.5;300;735;1496;4.9;1.382;1843;;
14:41:38.879;154;84;111;82;58.5;290;730;1408;4.8;1.382;1843;;
14:41:39.607;158;84;114;81;61.5;295;740;1450;5.0;1.366;1821;;
14:41:40.347;162;84;115;79;63.8;300;755;1475;5.1;1.359;1812;;
14:41:41.106;159;84;112;80;62.8;300;750;1471;5.0;1.342;1789;;
14:41:41.858;153;82;109;81;61.3;295;740;1388;5.0;1.314;1752;;
14:41:42.596;155;82;111;81;62.5;300;745;1400;5.0;1.317;1756;;
14:41:43.341;159;82;112;79;65.0;305;755;1446;5.2;1.298;1731;;
14:41:44.094;153;81;110;83;63.8;300;725;1388;5.3;1.248;1664;;
14:41:44.821;154;81;111;82;64.3;300;735;1363;5.2;1.267;1689;;
14:41:45.554;160;83;114;79;66.0;305;755;1429;5.2;1.298;1731;;
14:41:46.309;160;83;113;79;66.0;305;755;1454;5.2;1.287;1716;;
14:41:47.064;154;81;110;82;63.8;300;735;1383;5.2;1.268;1691;;
14:41:47.803;155;82;111;81;62.8;300;740;1396;5.1;1.303;1737;;
14:41:48.541;158;82;112;79;65.8;305;755;1446;5.2;1.286;1715;;
14:41:49.292;158;81;111;79;66.5;305;755;1425;5.3;1.255;1673;;
14:41:50.049;152;79;107;81;65.5;300;745;1404;5.3;1.214;1619;;
14:41:50.794;149;78;106;82;64.3;300;730;1346;5.3;1.204;1606;;
14:41:51.526;153;78;109;81;66.8;305;740;1396;5.4;1.206;1607;;
14:41:52.266;157;80;110;81;67.0;305;745;1433;5.4;1.223;1631;;
14:41:53.013;151;79;107;82;65.3;305;735;1363;5.3;1.202;1603;;
14:41:53.746;148;78;106;82;64.0;295;730;1329;5.3;1.209;1612;;
14:41:54.474;154;80;110;82;65.0;305;730;1383;5.3;1.233;1643;;
14:41:55.206;157;81;112;81;66.3;305;740;1429;5.4;1.245;1661;;
14:41:55.946;156;82;109;80;64.0;305;750;1433;5.1;1.280;1707;;
14:41:56.694;149;79;105;82;62.3;295;735;1367;5.1;1.240;1653;;
14:41:57.429;149;78;106;82;63.5;300;730;1333;5.2;1.219;1625;;
14:41:58.161;154;79;110;81;66.0;305;740;1404;5.4;1.231;1641;;
14:41:58.899;157;81;111;82;65.0;300;735;1429;5.3;1.252;1670;;
14:41:59.638;150;81;107;83;61.5;295;725;1371;5.1;1.264;1686;;
14:42:00.363;151;80;109;83;63.5;300;720;1350;5.3;1.236;1648;;
14:42:01.083;157;82;113;82;65.0;305;730;1404;5.3;1.263;1685;;
14:42:01.807;160;83;114;82;65.0;305;735;1450;5.3;1.289;1719;;
14:42:02.544;158;84;111;81;62.5;300;745;1438;5.0;1.320;1760;;
14:42:03.293;149;81;106;82;60.0;295;735;1367;4.9;1.292;1723;;
14:42:04.024;150;79;107;82;63.0;300;735;1354;5.1;1.248;1664;;
14:42:04.759;154;80;110;82;65.0;305;735;1400;5.3;1.247;1662;;
14:42:05.496;156;81;110;81;64.8;305;745;1400;5.2;1.269;1691;;
14:42:06.239;151;80;108;82;63.0;295;730;1388;5.2;1.249;1665;;
14:42:06.969;149;80;108;83;61.8;295;720;1338;5.1;1.256;1675;;
14:42:07.689;156;81;112;82;65.0;305;730;1404;5.3;1.252;1670;;
14:42:08.417;158;82;112;82;65.5;305;735;1417;5.3;1.260;1679;;
14:42:09.154;155;81;111;82;65.3;305;730;1400;5.4;1.242;1656;;
14:42:09.886;156;81;112;82;65.3;305;735;1396;5.3;1.256;1675;;
14:42:10.621;158;82;113;81;65.8;305;740;1442;5.3;1.272;1696;;
14:42:11.363;158;83;111;81;64.3;305;740;1413;5.2;1.278;1705;;
14:42:12.101;149;81;106;83;61.3;300;725;1338;5.1;1.258;1677;;
14:42:12.826;149;79;107;82;63.3;300;730;1325;5.2;1.229;1639;;
14:42:13.555;153;79;109;82;65.0;305;735;1392;5.3;1.233;1643;;
14:42:14.291;154;80;109;81;65.0;305;740;1396;5.3;1.244;1658;;
14:42:15.030;150;80;107;82;62.5;295;730;1367;5.1;1.244;1659;;
14:42:15.761;146;79;105;82;60.5;290;730;1317;5.0;1.264;1685;;
14:42:16.491;151;79;109;82;63.3;300;730;1371;5.2;1.255;1674;;
14:42:17.223;156;81;111;81;65.0;305;745;1396;5.2;1.275;1700;;
14:42:17.964;155;82;110;81;62.8;300;740;1392;5.1;1.291;1722;;
14:42:18.708;148;80;106;82;61.0;295;735;1333;5.0;1.274;1699;;
14:42:19.441;149;79;108;82;62.3;300;730;1346;5.1;1.267;1689;;
14:42:20.170;155;81;111;81;63.5;300;740;1371;5.1;1.296;1729;;
14:42:20.911;157;83;112;80;64.0;300;750;1379;5.1;1.313;1750;;
14:42:21.660;152;81;109;81;62.5;300;740;1358;5.1;1.288;1717;;
14:42:22.401;147;80;107;82;60.0;295;730;1288;4.9;1.296;1728;;
14:42:23.131;151;80;110;82;62.3;300;735;1321;5.1;1.293;1724;;
14:42:23.868;155;81;112;81;64.0;305;740;1367;5.2;1.292;1723;;
14:42:24.606;154;82;110;82;62.5;300;735;1350;5.1;1.294;1725;;
14:42:25.341;148;80;110;83;62.5;300;725;1304;5.2;1.276;1701;;
14:42:26.065;148;80;110;85;62.5;300;705;1304;5.3;1.241;1654;;
14:42:26.770;148;80;110;81;62.5;300;740;1304;5.1;1.302;1737;;
14:42:27.511;159;85;114;82;53.8;305;735;1517;4.4;1.555;2074;;
14:42:28.244;152;82;110;83;54.5;300;720;1396;4.5;1.453;1938;;
14:42:28.964;153;81;112;84;54.8;300;715;1371;4.6;1.456;1941;;
14:42:29.683;159;83;115;82;58.5;305;735;1400;4.8;1.439;1918;;
14:42:30.412;160;84;115;82;61.5;305;735;1433;5.0;1.377;1837;;
14:42:31.151;157;84;113;82;61.0;305;735;1383;5.0;1.356;1807;;
14:42:31.886;152;83;109;82;58.8;300;730;1354;4.8;1.351;1802;;
14:42:32.614;153;80;110;83;61.5;300;725;1358;5.1;1.300;1733;;
14:42:33.341;158;82;113;81;63.8;305;740;1396;5.2;1.312;1749;;
14:42:34.079;159;83;113;81;64.0;305;745;1433;5.2;1.315;1754;;
14:42:34.828;155;81;110;82;63.3;305;735;1408;5.2;1.278;1704;;
14:42:35.560;150;81;108;83;60.5;295;725;1317;5.0;1.288;1718;;
14:42:36.284;153;80;111;82;63.3;300;730;1346;5.2;1.275;1700;;
14:42:37.018;158;82;113;81;65.0;305;740;1392;5.3;1.284;1711;;
14:42:37.755;157;82;111;81;64.0;305;740;1375;5.2;1.281;1707;;
14:42:38.496;150;79;107;82;63.0;300;735;1329;5.1;1.245;1661;;
14:42:39.229;148;79;106;83;62.3;295;725;1321;5.2;1.237;1650;;
14:42:39.954;153;79;110;82;64.8;305;735;1346;5.3;1.243;1657;;
14:42:40.689;156;81;111;81;65.3;305;745;1396;5.3;1.265;1686;;
14:42:41.435;154;81;109;81;64.3;300;745;1379;5.2;1.258;1677;;
14:42:42.180;147;79;105;83;61.8;295;725;1304;5.1;1.230;1640;;
14:42:42.906;147;77;106;83;63.5;300;725;1300;5.3;1.207;1610;;
14:42:43.633;153;79;109;80;65.8;305;750;1346;5.3;1.238;1650;;
14:42:44.383;154;79;108;77;66.5;305;775;1375;5.1;1.262;1682;;
14:42:45.154;151;78;105;78;65.0;300;765;1346;5.1;1.239;1652;;
14:42:45.921;143;76;101;79;63.5;300;755;1250;5.0;1.201;1601;;
14:42:46.672;142;74;102;81;64.8;300;745;1254;5.2;1.174;1565;;
14:42:47.421;148;76;105;78;66.5;305;765;1283;5.2;1.205;1607;;
14:42:48.186;150;76;105;78;67.8;305;770;1321;5.3;1.196;1595;;
14:42:48.954;145;75;102;79;66.0;305;760;1263;5.2;1.177;1570;;
14:42:49.712;141;75;100;81;63.5;295;745;1233;5.1;1.176;1568;;
14:42:50.460;144;75;103;80;65.5;300;750;1250;5.2;1.182;1576;;
14:42:51.211;149;76;105;78;67.8;310;765;1296;5.3;1.188;1585;;
14:42:51.976;148;77;104;79;66.3;305;760;1275;5.2;1.196;1595;;
14:42:52.734;141;75;100;80;64.3;300;750;1225;5.1;1.167;1556;;
14:42:53.488;140;73;100;78;66.3;305;765;1213;5.2;1.149;1532;;
14:42:54.247;145;74;101;79;68.3;305;760;1238;5.4;1.122;1496;;
14:42:55.011;143;71;98;79;71.5;305;760;1242;5.6;1.044;1392;;
14:42:55.773;135;69;94;80;69.3;300;750;1188;5.5;1.018;1357;;
14:42:56.523;134;68;95;81;68.8;300;745;1175;5.5;1.024;1365;;
14:42:57.264;140;70;98;80;71.8;305;750;1204;5.7;1.024;1366;;
14:42:58.015;141;71;99;79;72.0;305;755;1238;5.7;1.041;1388;;
14:42:58.773;137;72;97;81;68.0;300;745;1204;5.5;1.060;1413;;
14:42:59.514;135;71;97;82;67.0;295;735;1167;5.5;1.064;1419;;
14:43:00.251;141;73;100;80;69.0;305;750;1217;5.5;1.090;1453;;
14:43:00.997;144;74;102;79;69.0;305;755;1246;5.5;1.119;1492;;
14:43:01.752;142;75;102;81;67.3;300;740;1229;5.5;1.117;1489;;
14:43:02.496;138;75;99;82;63.8;300;735;1196;5.2;1.139;1518;;
14:43:03.233;141;74;101;81;66.3;300;745;1204;5.3;1.133;1511;;
14:43:03.972;145;75;104;79;68.0;305;755;1242;5.4;1.152;1536;;
14:43:04.731;148;77;104;78;68.5;305;765;1258;5.4;1.161;1549;;
14:43:05.494;143;76;102;80;66.0;300;750;1221;5.3;1.156;1542;;
14:43:06.248;140;75;101;80;65.0;300;750;1183;5.2;1.160;1546;;
14:43:06.998;144;76;103;79;66.8;305;760;1200;5.3;1.176;1567;;
14:43:07.755;148;77;106;79;67.8;305;760;1242;5.3;1.183;1578;;
14:43:08.514;145;78;105;81;65.5;305;740;1208;5.3;1.181;1574;;
14:43:09.258;144;77;105;81;65.3;305;745;1192;5.3;1.193;1591;;
14:43:10.001;149;79;108;79;66.3;305;755;1229;5.3;1.225;1633;;
14:43:10.752;151;80;109;79;66.5;305;760;1258;5.3;1.243;1657;;
14:43:11.516;149;80;106;79;65.3;305;760;1242;5.2;1.235;1646;;
14:43:12.278;142;78;102;79;62.8;300;755;1171;5.0;1.227;1636;;
14:43:13.029;144;76;104;79;65.0;300;755;1188;5.2;1.205;1607;;
14:43:13.782;149;77;106;78;67.5;305;770;1229;5.3;1.212;1616;;
14:43:14.556;148;78;105;78;66.0;305;765;1238;5.2;1.211;1615;;
14:43:15.321;140;76;100;80;63.8;300;750;1163;5.1;1.176;1569;;
14:43:16.069;140;74;101;81;65.8;300;745;1150;5.3;1.139;1518;;
14:43:16.815;145;75;104;80;67.8;305;750;1183;5.4;1.151;1535;;
14:43:17.562;147;77;104;81;66.5;305;745;1229;5.4;1.168;1557;;
14:43:18.311;141;75;101;82;65.8;300;735;1171;5.4;1.132;1509;;
14:43:19.048;142;75;101;82;65.8;300;735;1171;5.4;1.132;1509;;
14:43:19.780;142;75;101;85;65.8;300;710;1171;5.6;1.093;1458;;
14:43:20.490;142;75;101;81;65.8;300;740;1171;5.3;1.140;1519;;
14:43:21.229;151;82;112;86;54.5;300;700;1425;4.7;1.435;1914;;
14:43:21.931;151;85;111;86;52.5;300;695;1329;4.5;1.463;1950;;
14:43:22.626;148;83;109;88;52.8;300;685;1304;4.6;1.419;1892;;
14:43:23.309;150;82;110;89;56.3;300;675;1333;5.0;1.323;1764;;
14:43:23.985;151;82;111;89;58.0;295;675;1358;5.2;1.289;1719;;
14:43:24.657;158;83;114;88;60.8;300;680;1433;5.4;1.279;1705;;
14:43:25.341;161;84;114;86;62.5;300;700;1475;5.4;1.277;1702;;
14:43:26.041;155;83;110;85;61.3;295;705;1433;5.2;1.260;1680;;
14:43:26.744;149;81;107;86;59.5;285;700;1371;5.1;1.253;1671;;
14:43:27.442;155;80;110;85;63.0;295;710;1425;5.3;1.240;1653;;
14:43:28.152;158;82;110;83;63.5;300;725;1450;5.3;1.259;1678;;
14:43:28.881;152;80;106;82;62.8;290;735;1388;5.1;1.242;1655;;
14:43:29.614;145;79;104;83;58.8;285;720;1321;4.9;1.268;1691;;
14:43:30.334;151;80;108;82;61.3;290;730;1392;5.0;1.287;1716;;
14:43:31.066;157;82;110;80;63.5;295;750;1429;5.1;1.302;1736;;
14:43:31.814;153;82;108;80;61.3;295;750;1392;4.9;1.316;1755;;
14:43:32.565;145;79;103;82;59.0;285;730;1308;4.8;1.278;1703;;
14:43:33.296;148;78;106;81;62.0;295;740;1313;5.0;1.265;1687;;
14:43:34.038;155;80;109;79;64.5;300;755;1383;5.1;1.276;1701;;
14:43:34.793;153;81;106;78;62.8;300;765;1367;4.9;1.295;1727;;
14:43:35.554;144;77;102;81;60.8;285;745;1304;4.9;1.254;1672;;
14:43:36.300;147;77;104;79;62.5;295;755;1296;5.0;1.256;1675;;
14:43:37.058;150;78;105;78;64.8;300;765;1358;5.1;1.243;1658;;
14:43:37.819;147;78;104;79;63.0;295;760;1325;5.0;1.249;1665;;
14:43:38.579;140;76;100;81;60.8;285;740;1258;4.9;1.215;1620;;
14:43:39.321;141;75;102;81;62.5;290;745;1246;5.0;1.210;1613;;
14:43:40.066;147;76;106;79;65.8;300;760;1292;5.2;1.219;1626;;
14:43:40.824;150;78;107;79;65.0;300;760;1333;5.1;1.248;1664;;
14:43:41.586;146;78;104;79;63.0;300;755;1279;5.0;1.243;1658;;
14:43:42.340;140;77;101;81;59.5;285;740;1213;4.8;1.250;1667;;
14:43:43.081;144;76;104;80;63.0;300;750;1246;5.0;1.235;1647;;
14:43:43.831;150;78;107;79;65.5;300;760;1292;5.2;1.244;1659;;
14:43:44.590;151;79;107;78;64.3;300;765;1321;5.0;1.271;1695;;
14:43:45.354;145;78;104;81;61.5;295;745;1267;5.0;1.260;1680;;
14:43:46.100;147;78;106;80;63.0;300;750;1258;5.0;1.262;1683;;
14:43:46.851;152;80;108;78;64.5;305;765;1300;5.1;1.284;1712;;
14:43:47.616;153;80;108;78;64.8;305;770;1338;5.0;1.287;1716;;
14:43:48.386;148;79;105;79;62.5;300;760;1292;4.9;1.277;1702;;
14:43:49.145;142;77;102;80;60.0;290;750;1238;4.8;1.272;1696;;
14:43:49.892;146;77;105;80;63.5;300;750;1254;5.1;1.240;1654;;
14:43:50.644;150;78;108;81;65.0;305;745;1304;5.2;1.235;1647;;
14:43:51.391;150;80;107;81;62.5;300;740;1292;5.1;1.270;1693;;
14:43:52.127;146;79;106;83;60.3;295;720;1258;5.0;1.264;1685;;
14:43:52.851;149;80;109;83;62.3;300;720;1271;5.2;1.261;1681;;
14:43:53.573;156;82;113;82;63.8;305;730;1358;5.2;1.291;1721;;
14:43:54.299;158;84;113;83;62.8;300;725;1375;5.2;1.308;1745;;
14:43:55.026;153;83;110;83;60.0;295;720;1342;5.0;1.323;1764;;
14:43:55.745;154;82;112;83;61.5;300;720;1350;5.1;1.308;1744;;
14:43:56.466;156;83;110;82;63.3;305;730;1358;5.2;1.272;1697;;
14:43:57.194;154;79;108;82;65.3;305;730;1342;5.4;1.208;1611;;
14:43:57.926;147;77;104;83;63.5;300;725;1296;5.3;1.182;1576;;
14:43:58.649;146;75;104;84;66.0;300;715;1279;5.5;1.124;1499;;
14:43:59.366;151;75;106;83;69.0;305;725;1329;5.7;1.111;1482;;
14:44:00.091;150;76;105;82;69.8;305;735;1329;5.7;1.104;1472;;
14:44:00.825;146;75;100;82;67.8;300;735;1288;5.5;1.088;1450;;
14:44:01.557;138;71;97;83;68.0;290;720;1242;5.7;1.030;1373;;
14:44:02.281;141;71;99;82;69.3;295;730;1254;5.7;1.041;1388;;
14:44:03.010;146;72;102;82;73.0;305;735;1283;6.0;1.022;1363;;
14:44:03.746;146;72;101;80;73.8;305;750;1292;5.9;1.025;1366;;
14:44:04.494;143;71;99;81;72.3;300;745;1271;5.8;1.016;1354;;
14:44:05.241;138;70;95;81;71.3;300;745;1225;5.7;0.993;1324;;
14:44:05.984;135;67;95;82;72.0;295;735;1204;5.9;0.965;1286;;
14:44:06.721;141;69;98;79;74.5;305;755;1242;5.9;0.991;1321;;
14:44:07.472;143;70;99;79;75.8;300;760;1258;6.0;0.988;1318;;
14:44:08.232;140;70;96;79;74.3;300;755;1217;5.9;0.979;1305;;
14:44:08.989;134;68;94;81;72.5;295;740;1179;5.9;0.957;1276;;
14:44:09.733;138;68;96;78;75.3;305;765;1204;5.9;0.976;1301;;
14:44:10.492;142;69;98;78;77.3;305;765;1242;6.1;0.973;1297;;
14:44:11.257;141;70;98;79;76.0;305;755;1221;6.0;0.971;1295;;
14:44:12.018;136;69;98;78;76.0;305;765;1171;6.0;0.984;1312;;
14:44:12.780;136;69;98;81;76.0;305;745;1171;6.1;0.958;1278;;
14:44:13.525;136;69;98;77;76.0;305;775;1171;5.9;0.997;1329;;
14:44:14.301;149;76;105;78;63.0;305;770;1446;4.9;1.277;1703;;
14:44:15.071;149;75;104;78;64.0;305;765;1392;5.0;1.243;1658;;
14:44:15.834;145;75;102;79;61.8;300;755;1325;4.9;1.244;1659;;
14:44:16.589;144;76;101;81;61.3;295;740;1325;5.0;1.223;1631;;
14:44:17.329;146;75;103;81;67.3;300;745;1296;5.4;1.138;1518;;
14:44:18.078;148;74;104;79;71.8;305;760;1346;5.7;1.104;1472;;
14:44:18.838;151;77;105;79;70.3;305;755;1363;5.6;1.128;1505;;
14:44:19.591;145;75;102;81;69.5;300;745;1292;5.6;1.093;1458;;
14:44:20.336;144;74;102;81;70.0;305;745;1254;5.6;1.088;1451;;
14:44:21.083;151;76;106;79;72.8;305;760;1342;5.7;1.107;1476;;
14:44:21.841;152;76;106;78;73.3;305;770;1333;5.7;1.109;1479;;
14:44:22.611;150;76;104;78;72.8;305;765;1313;5.7;1.096;1462;;
14:44:23.376;145;76;103;79;69.3;300;755;1267;5.5;1.120;1494;;
14:44:24.129;147;77;105;80;68.3;300;750;1296;5.5;1.148;1531;;
14:44:24.881;151;77;106;78;71.8;305;770;1304;5.6;1.140;1520;;
14:44:25.649;150;77;105;78;71.8;305;770;1300;5.6;1.124;1499;;
14:44:26.421;145;75;102;79;70.5;305;755;1263;5.6;1.090;1453;;
14:44:27.178;140;74;99;80;68.0;295;750;1213;5.4;1.086;1449;;
14:44:27.926;142;72;101;80;71.5;300;750;1233;5.7;1.057;1409;;
14:44:28.674;148;74;104;79;74.0;305;760;1263;5.8;1.066;1421;;
14:44:29.434;149;75;103;78;73.0;305;765;1275;5.7;1.077;1436;;
14:44:30.199;141;73;99;80;71.0;295;750;1213;5.7;1.046;1394;;
14:44:30.949;142;73;100;79;71.3;300;755;1221;5.7;1.062;1416;;
14:44:31.704;147;74;103;78;73.8;305;770;1263;5.7;1.070;1427;;
14:44:32.474;147;75;102;78;73.3;305;770;1288;5.7;1.075;1433;;
14:44:33.244;140;73;99;80;70.5;300;750;1208;5.6;1.051;1401;;
14:44:33.998;139;72;99;80;70.3;300;750;1192;5.6;1.052;1402;;
14:44:34.742;144;73;102;79;72.5;305;755;1246;5.8;1.065;1420;;
