# Supplementary material for: Influence of beat-to-beat blood pressure variability on vascular elasticity in hypertensive population
Source: Sci Rep. 2017 Aug 21;7:8394. doi: 10.1038/s41598-017-08640-4 (PMC5566212; doi:10.1038/s41598-017-08640-4)
Supplement: Supplementary file 1 — Dataset 1 [file 41598_2017_8640_MOESM1_ESM.zip › Data of hypertensive population/1012_beats.txt]

BeatScope Easy - v02.10 build 004

Identification;Identification;Age (yrs);Height (cm);Weight (kg);Gender;Procedure;Model number
1012;;42;161;61;Female;;9971

Reconstructed pressure level: 
brachial

Time (s);Systolic Pressure (mmHg);Diastolic Pressure (mmHg);Mean Pressure (mmHg);Heart rate (bpm);Stroke Volume (ml);Left Ventricular Ejection Time (ms);Pulse Interval (ms);Maximum Slope (mmHg/s);Cardiac Output (l/min);Total Peripheral Resistance Medical Unit (mmHg.min/l);Total Peripheral Resistance CGS (dyn.s/cm5);Markers;
10:13:32.725;0;0;0;74;0.0;0;810;0;0.0;0.000;0;;
10:13:33.535;0;0;0;75;0.0;0;800;0;0.0;0.000;0;;
10:13:34.335;0;0;0;74;0.0;0;815;0;0.0;0.000;0;;
10:13:35.150;0;0;0;74;0.0;0;815;0;0.0;0.000;0;;
10:13:35.965;0;0;0;72;0.0;0;835;0;0.0;0.000;0;;
10:13:36.800;0;0;0;71;0.0;0;840;0;0.0;0.000;0;;
10:13:37.640;0;0;0;71;0.0;0;840;0;0.0;0.000;0;;
10:13:38.480;0;0;0;37;0.0;0;1625;0;0.0;0.000;0;;
10:13:40.105;0;0;0;76;0.0;0;785;0;0.0;0.000;0;;
10:13:40.890;0;0;0;75;0.0;0;800;0;0.0;0.000;0;;
10:13:41.690;0;0;0;78;0.0;0;770;0;0.0;0.000;0;;
10:13:42.460;0;0;0;75;0.0;0;795;0;0.0;0.000;0;;
10:13:43.255;161;93;123;76;49.3;335;785;1217;3.8;1.953;2603;;
10:13:44.043;162;94;122;75;52.8;335;795;1179;4.0;1.831;2442;;
10:13:44.836;159;93;121;77;55.8;330;780;1183;4.3;1.689;2253;;
10:13:45.616;161;94;121;75;59.3;335;795;1150;4.5;1.620;2160;;
10:13:46.411;160;92;120;76;63.8;335;790;1117;4.8;1.481;1974;;
10:13:47.201;158;91;118;76;64.3;335;790;1088;4.9;1.445;1926;;
10:13:47.991;155;90;117;76;64.5;330;785;1063;4.9;1.418;1890;;
10:13:48.776;156;91;117;75;66.0;335;795;1042;5.0;1.406;1875;;
10:13:49.573;155;90;116;75;67.3;340;800;1008;5.0;1.377;1836;;
10:13:50.373;152;88;116;76;67.3;340;785;1000;5.1;1.351;1802;;
10:13:51.155;152;88;116;77;67.3;340;775;1000;5.2;1.334;1779;;
10:13:51.930;152;88;116;74;67.3;340;815;1000;5.0;1.403;1870;;
10:13:52.745;170;99;128;75;58.5;330;805;1471;4.4;1.761;2348;;
10:13:53.553;164;95;124;75;60.0;330;805;1379;4.5;1.664;2218;;
10:13:54.356;162;95;122;73;59.3;330;825;1317;4.3;1.699;2265;;
10:13:55.181;160;92;120;72;63.8;335;830;1283;4.6;1.559;2079;;
10:13:56.011;156;90;116;72;66.8;335;835;1238;4.8;1.454;1939;;
10:13:56.848;149;87;113;73;67.3;330;825;1204;4.9;1.380;1840;;
10:13:57.671;148;86;112;73;68.5;330;825;1179;5.0;1.352;1803;;
10:13:58.498;149;86;113;72;70.3;335;830;1150;5.1;1.332;1776;;
10:13:59.326;148;85;112;72;71.5;335;830;1121;5.2;1.300;1734;;
10:14:00.156;146;85;112;74;71.5;335;815;1121;5.3;1.277;1702;;
10:14:00.970;146;85;112;75;71.5;335;805;1121;5.3;1.261;1681;;
10:14:01.775;146;85;112;72;71.5;335;830;1121;5.2;1.300;1734;;
10:14:02.606;157;91;119;72;62.0;335;830;1271;4.5;1.590;2120;;
10:14:03.436;153;89;117;73;62.0;330;820;1196;4.5;1.547;2063;;
10:14:04.256;154;90;118;72;62.0;335;830;1179;4.5;1.576;2102;;
10:14:05.086;154;89;117;72;66.3;335;835;1146;4.8;1.478;1970;;
10:14:05.921;152;88;115;73;68.5;335;825;1125;5.0;1.388;1851;;
10:14:06.746;149;87;114;74;68.3;330;815;1129;5.0;1.364;1819;;
10:14:07.563;151;88;115;71;70.3;335;840;1121;5.0;1.375;1833;;
10:14:08.399;151;87;115;72;72.0;335;835;1100;5.2;1.331;1774;;
10:14:09.236;148;86;113;72;72.3;335;830;1083;5.2;1.292;1723;;
10:14:10.066;145;85;113;73;72.3;335;820;1083;5.3;1.277;1702;;
10:14:10.885;145;85;113;73;72.3;335;820;1083;5.3;1.277;1702;;
10:14:11.705;145;85;113;72;72.3;335;835;1083;5.2;1.300;1734;;
10:14:12.543;147;85;114;74;64.8;330;815;1158;4.8;1.438;1917;;
10:14:13.356;150;86;115;73;66.0;335;820;1133;4.8;1.432;1909;;
10:14:14.176;148;87;114;75;63.3;330;805;1117;4.7;1.445;1926;;
10:14:14.981;147;86;114;75;65.8;330;805;1121;4.9;1.390;1853;;
10:14:15.786;150;87;115;74;70.8;335;810;1154;5.2;1.314;1752;;
10:14:16.598;150;87;113;74;70.8;335;810;1154;5.2;1.297;1729;;
10:14:17.406;147;86;113;75;70.5;330;805;1163;5.3;1.285;1713;;
10:14:18.210;149;86;114;73;72.3;335;820;1154;5.3;1.288;1718;;
10:14:19.031;150;86;113;73;73.5;335;825;1146;5.3;1.266;1687;;
10:14:19.858;145;84;113;74;73.5;335;815;1138;5.4;1.250;1667;;
10:14:20.670;145;84;113;74;73.5;335;815;1138;5.4;1.250;1667;;
10:14:21.485;145;84;113;72;73.5;335;835;1138;5.3;1.281;1708;;
10:14:22.323;147;85;112;73;65.3;335;825;1213;4.7;1.413;1884;;
10:14:23.144;145;84;111;73;64.3;330;820;1158;4.7;1.417;1889;;
10:14:23.964;146;84;112;73;65.8;335;820;1129;4.8;1.397;1862;;
10:14:24.786;145;85;111;73;68.3;335;820;1075;5.0;1.328;1770;;
10:14:25.604;142;83;110;75;70.5;330;800;1083;5.3;1.248;1664;;
10:14:26.406;145;85;111;73;72.5;335;820;1063;5.3;1.258;1678;;
10:14:27.224;145;84;111;74;74.3;335;815;1054;5.5;1.221;1628;;
10:14:28.039;142;84;110;75;73.5;330;805;1038;5.5;1.208;1610;;
10:14:28.844;144;85;111;73;73.8;330;820;1038;5.4;1.234;1646;;
10:14:29.666;145;84;112;73;76.3;335;825;1025;5.5;1.206;1609;;
10:14:30.491;144;84;111;74;75.5;335;815;1042;5.6;1.196;1594;;
10:14:31.306;144;84;111;74;74.3;330;815;1046;5.5;1.216;1621;;
10:14:32.117;146;84;112;73;76.0;330;825;1058;5.5;1.213;1617;;
10:14:32.942;145;84;112;75;76.0;330;805;1063;5.7;1.184;1578;;
10:14:33.751;145;85;112;75;74.5;330;805;1071;5.6;1.205;1606;;
10:14:34.556;147;85;113;74;75.8;330;815;1067;5.6;1.210;1614;;
10:14:35.369;147;84;114;75;76.5;330;800;1092;5.7;1.190;1586;;
10:14:36.169;151;88;117;75;74.0;330;805;1146;5.5;1.267;1690;;
10:14:36.974;156;90;118;74;74.0;330;810;1171;5.5;1.292;1722;;
10:14:37.784;154;90;118;75;74.0;330;795;1179;5.6;1.268;1690;;
10:14:38.580;154;90;118;74;74.0;330;810;1179;5.5;1.292;1722;;
10:14:39.390;154;90;118;71;74.0;330;840;1179;5.3;1.339;1786;;
10:14:40.229;165;97;125;73;59.5;330;820;1504;4.4;1.719;2292;;
10:14:41.053;163;95;122;72;61.0;335;835;1400;4.4;1.673;2231;;
10:14:41.886;159;93;119;71;61.5;335;840;1329;4.4;1.622;2163;;
10:14:42.725;152;89;116;73;63.8;330;820;1271;4.7;1.489;1985;;
10:14:43.545;151;89;115;73;67.0;330;820;1225;4.9;1.407;1877;;
10:14:44.365;150;87;113;72;69.8;335;835;1204;5.0;1.350;1800;;
10:14:45.199;145;85;111;73;70.3;330;820;1188;5.1;1.296;1728;;
10:14:46.021;145;85;111;72;71.3;330;835;1163;5.1;1.298;1731;;
10:14:46.856;145;83;110;71;74.0;335;840;1129;5.3;1.243;1657;;
10:14:47.696;140;82;108;72;73.3;330;830;1117;5.3;1.218;1624;;
10:14:48.524;141;82;108;72;73.3;330;830;1113;5.3;1.224;1632;;
10:14:49.354;142;82;109;71;75.8;335;840;1100;5.4;1.209;1612;;
10:14:50.192;142;83;109;71;75.3;335;840;1075;5.4;1.211;1615;;
10:14:51.036;140;82;108;72;74.5;330;830;1067;5.4;1.203;1604;;
10:14:51.862;142;83;109;72;75.3;335;835;1054;5.4;1.212;1616;;
10:14:52.701;142;82;108;71;76.0;335;845;1042;5.4;1.198;1597;;
10:14:53.544;138;81;107;73;75.3;330;825;1046;5.5;1.170;1560;;
10:14:54.367;140;81;108;72;76.3;335;830;1038;5.5;1.173;1564;;
10:14:55.197;139;81;107;73;76.3;335;825;1021;5.5;1.155;1540;;
10:14:56.026;137;80;107;73;76.3;330;820;1021;5.6;1.145;1527;;
10:14:56.844;141;82;109;73;77.3;335;825;1029;5.6;1.164;1552;;
10:14:57.671;142;83;109;73;77.3;335;820;1038;5.7;1.160;1546;;
10:14:58.491;142;83;110;74;75.8;330;815;1058;5.6;1.181;1574;;
10:14:59.304;145;84;111;73;77.0;330;825;1067;5.6;1.192;1589;;
10:15:00.131;146;84;111;73;77.5;335;820;1083;5.7;1.177;1569;;
10:15:00.951;144;84;112;74;75.5;330;810;1100;5.6;1.199;1599;;
10:15:01.759;149;86;114;74;75.3;330;810;1117;5.6;1.230;1640;;
10:15:02.571;150;86;117;76;76.0;330;785;1163;5.8;1.206;1608;;
10:15:03.356;153;91;119;78;71.8;330;770;1138;5.6;1.272;1696;;
10:15:04.128;152;90;119;77;71.8;330;780;1158;5.5;1.288;1718;;
10:15:04.905;152;90;119;80;71.8;330;750;1158;5.7;1.239;1652;;
10:15:05.655;152;90;119;76;71.8;330;785;1158;5.5;1.296;1729;;
10:15:06.439;157;91;119;77;62.5;330;775;1329;4.8;1.476;1967;;
10:15:07.214;152;89;117;78;62.5;330;770;1292;4.9;1.441;1922;;
10:15:07.982;154;91;119;78;62.3;330;770;1263;4.9;1.472;1963;;
10:15:08.756;156;91;119;77;65.8;330;775;1246;5.1;1.403;1870;;
10:15:09.531;152;90;118;78;68.3;330;770;1254;5.3;1.328;1771;;
10:15:10.300;154;91;119;77;69.3;330;775;1229;5.4;1.335;1779;;
10:15:11.072;157;92;120;76;70.3;330;785;1221;5.4;1.344;1792;;
10:15:11.859;155;91;120;76;70.5;330;785;1229;5.4;1.333;1778;;
10:15:12.646;156;92;120;75;70.3;330;800;1238;5.3;1.369;1826;;
10:15:13.445;158;92;120;73;72.3;330;820;1242;5.3;1.356;1808;;
10:15:14.266;154;90;117;72;72.0;330;830;1246;5.2;1.346;1794;;
10:15:15.092;152;88;116;72;72.5;330;830;1221;5.2;1.325;1767;;
10:15:15.924;151;87;114;72;73.5;330;830;1208;5.3;1.282;1709;;
10:15:16.754;145;85;112;74;72.5;330;815;1179;5.3;1.253;1671;;
10:15:17.571;146;85;112;74;73.8;330;815;1163;5.4;1.238;1650;;
10:15:18.386;147;85;112;74;75.0;335;810;1138;5.6;1.210;1613;;
10:15:19.194;144;84;113;76;74.5;330;790;1125;5.7;1.193;1591;;
10:15:19.986;149;86;116;75;75.3;335;795;1133;5.7;1.220;1627;;
10:15:20.779;153;89;117;74;74.5;335;810;1179;5.5;1.267;1689;;
10:15:21.589;151;88;117;75;73.5;330;805;1217;5.5;1.279;1705;;
10:15:22.396;155;90;118;73;73.8;330;825;1221;5.4;1.323;1764;;
10:15:23.220;156;90;117;73;72.8;330;825;1258;5.3;1.327;1769;;
10:15:24.046;151;88;115;73;71.3;330;825;1238;5.2;1.326;1768;;
10:15:24.869;152;88;115;73;71.8;330;825;1221;5.2;1.317;1755;;
10:15:25.698;149;87;112;73;71.3;335;825;1204;5.2;1.300;1733;;
10:15:26.523;146;85;112;72;72.3;330;830;1204;5.2;1.284;1712;;
10:15:27.349;150;86;115;72;73.5;330;830;1204;5.3;1.299;1732;;
10:15:28.181;152;88;116;72;73.3;335;835;1204;5.3;1.319;1759;;
10:15:29.016;152;88;116;71;71.8;330;840;1233;5.1;1.358;1811;;
10:15:29.855;155;89;117;71;73.3;335;850;1229;5.2;1.355;1806;;
10:15:30.704;151;88;113;71;71.8;335;845;1204;5.1;1.334;1778;;
10:15:31.549;146;85;111;72;72.0;330;835;1192;5.2;1.290;1720;;
10:15:32.384;145;84;110;71;72.8;335;845;1188;5.2;1.275;1700;;
10:15:33.231;143;82;108;73;72.8;335;825;1167;5.3;1.225;1633;;
10:15:34.056;141;82;108;73;72.5;330;820;1158;5.3;1.222;1629;;
10:15:34.876;143;83;110;73;74.8;335;825;1146;5.4;1.217;1622;;
10:15:35.701;145;84;112;73;75.0;335;820;1133;5.5;1.219;1625;;
10:15:36.521;145;84;112;74;74.3;330;810;1158;5.5;1.225;1633;;
10:15:37.333;149;86;114;73;75.8;335;825;1142;5.5;1.244;1659;;
10:15:38.156;150;87;114;74;75.8;335;815;1142;5.6;1.229;1639;;
10:15:38.970;150;87;114;75;75.8;335;795;1142;5.7;1.199;1599;;
10:15:39.765;150;87;114;72;75.8;335;830;1142;5.5;1.252;1669;;
10:15:40.596;160;93;122;74;63.3;335;810;1404;4.7;1.562;2083;;
10:15:41.404;158;92;122;75;62.8;330;805;1392;4.7;1.559;2078;;
10:15:42.211;161;93;123;73;63.0;335;820;1371;4.6;1.594;2126;;
10:15:43.029;161;93;122;73;65.5;330;820;1350;4.8;1.524;2032;;
10:15:43.849;157;92;121;74;68.3;330;810;1346;5.1;1.430;1907;;
10:15:44.659;158;92;121;73;69.3;330;825;1333;5.0;1.436;1914;;
10:15:45.488;158;91;119;72;71.0;335;830;1333;5.1;1.388;1851;;
10:15:46.316;153;89;117;73;70.8;330;820;1308;5.2;1.356;1808;;
10:15:47.134;154;90;118;73;71.3;330;825;1288;5.2;1.363;1818;;
10:15:47.959;154;89;117;73;72.8;335;825;1275;5.3;1.324;1765;;
10:15:48.786;151;87;116;74;72.8;330;815;1263;5.4;1.300;1733;;
10:15:49.601;154;89;118;73;73.8;335;825;1246;5.4;1.314;1753;;
10:15:50.425;154;89;118;74;73.8;335;815;1233;5.4;1.298;1731;;
10:15:51.237;152;89;118;75;72.8;330;805;1225;5.4;1.306;1741;;
10:15:52.045;155;90;119;74;74.3;335;815;1229;5.5;1.309;1745;;
10:15:52.860;155;90;119;74;73.8;335;815;1217;5.4;1.312;1750;;
10:15:53.674;154;89;119;75;73.3;330;805;1242;5.5;1.305;1740;;
10:15:54.480;157;91;120;74;74.0;330;815;1246;5.4;1.322;1762;;
10:15:55.294;157;91;120;74;73.8;330;815;1254;5.4;1.321;1761;;
10:15:56.110;155;90;120;75;73.5;330;805;1267;5.5;1.314;1752;;
10:15:56.914;159;92;122;74;73.0;330;815;1271;5.4;1.359;1812;;
10:15:57.731;160;92;122;74;74.0;335;815;1258;5.4;1.338;1784;;
10:15:58.545;156;91;121;75;72.5;330;805;1263;5.4;1.338;1784;;
10:15:59.351;158;92;121;74;72.8;330;815;1254;5.4;1.356;1807;;
10:16:00.165;158;91;121;74;73.5;330;810;1250;5.4;1.331;1774;;
10:16:00.975;155;90;119;75;73.0;330;805;1242;5.4;1.310;1746;;
10:16:01.781;154;90;118;73;72.8;330;820;1242;5.3;1.330;1773;;
10:16:02.597;155;89;118;73;74.5;330;820;1229;5.5;1.302;1735;;
10:16:03.420;153;88;117;74;74.8;335;810;1233;5.5;1.268;1690;;
10:16:04.231;151;87;116;75;73.5;330;800;1225;5.5;1.265;1687;;
10:16:05.031;154;89;118;74;74.3;330;810;1242;5.5;1.290;1720;;
10:16:05.839;156;89;119;75;75.0;330;800;1250;5.6;1.272;1696;;
10:16:06.641;155;90;119;75;73.3;330;795;1254;5.5;1.292;1722;;
10:16:07.432;157;92;121;75;72.5;330;805;1254;5.4;1.338;1784;;
10:16:08.240;158;90;122;75;75.3;330;800;1275;5.6;1.297;1729;;
10:16:09.039;159;92;122;74;73.8;330;810;1258;5.5;1.337;1783;;
10:16:09.847;158;92;120;73;73.0;330;825;1242;5.3;1.351;1801;;
10:16:10.676;154;89;117;72;73.8;330;835;1238;5.3;1.325;1766;;
10:16:11.511;152;88;115;72;73.3;330;835;1238;5.3;1.308;1744;;
10:16:12.342;149;86;113;72;72.3;330;835;1221;5.2;1.300;1734;;
10:16:13.179;147;85;112;73;73.0;330;820;1213;5.3;1.261;1681;;
10:16:14.003;148;87;113;73;71.0;330;820;1192;5.2;1.299;1732;;
10:16:14.820;145;85;111;75;71.5;325;800;1208;5.4;1.245;1660;;
10:16:15.619;144;85;112;76;68.8;325;785;1188;5.3;1.276;1701;;
10:16:16.408;150;87;116;75;73.3;330;795;1208;5.5;1.262;1682;;
10:16:17.203;154;89;118;75;73.5;330;795;1196;5.5;1.276;1702;;
10:16:17.996;152;89;118;76;73.3;330;790;1192;5.6;1.273;1697;;
10:16:18.788;154;90;120;75;73.5;330;800;1196;5.5;1.303;1738;;
10:16:19.584;157;91;121;74;75.0;330;810;1183;5.6;1.304;1739;;
10:16:20.396;156;90;121;73;75.0;330;820;1175;5.5;1.320;1760;;
10:16:21.215;156;90;121;74;75.0;330;810;1175;5.6;1.304;1739;;
10:16:22.025;156;90;121;73;75.0;330;825;1175;5.5;1.328;1771;;
10:16:22.849;150;88;114;74;62.3;325;815;1238;4.6;1.489;1986;;
10:16:23.666;149;85;114;74;67.3;330;810;1225;5.0;1.370;1827;;
10:16:24.472;147;85;114;76;65.5;325;790;1221;5.0;1.378;1837;;
10:16:25.264;152;88;118;75;69.3;330;800;1213;5.2;1.363;1818;;
10:16:26.065;158;90;121;75;74.0;330;805;1225;5.5;1.314;1751;;
10:16:26.871;158;90;120;74;74.5;330;810;1221;5.5;1.305;1740;;
10:16:27.683;156;91;119;74;71.5;330;815;1183;5.3;1.354;1805;;
10:16:28.494;154;89;119;76;73.5;330;785;1196;5.6;1.268;1691;;
10:16:29.283;155;90;120;77;73.0;330;780;1192;5.6;1.277;1702;;
10:16:30.061;153;89;117;77;74.5;330;780;1200;5.7;1.225;1633;;
10:16:30.841;148;87;114;77;71.8;325;775;1171;5.6;1.234;1645;;
10:16:31.615;150;87;116;76;74.0;325;785;1221;5.7;1.233;1644;;
10:16:32.399;155;89;118;75;75.3;330;800;1238;5.6;1.254;1673;;
10:16:33.197;154;88;117;75;76.3;330;800;1254;5.7;1.228;1637;;
10:16:33.997;151;87;115;76;74.3;325;790;1233;5.6;1.221;1628;;
10:16:34.790;147;86;113;77;71.5;320;780;1229;5.5;1.235;1647;;
10:16:35.571;151;87;117;76;73.8;325;790;1229;5.6;1.251;1667;;
10:16:36.360;157;89;120;75;75.8;330;800;1242;5.7;1.267;1690;;
10:16:37.160;158;90;121;75;76.8;330;805;1250;5.7;1.269;1692;;
10:16:37.965;156;92;121;75;72.8;325;795;1217;5.5;1.322;1763;;
10:16:38.763;160;92;122;73;75.0;330;825;1204;5.5;1.342;1789;;
10:16:39.584;160;91;120;73;76.0;330;825;1213;5.5;1.305;1740;;
10:16:40.413;152;88;117;74;74.8;330;810;1200;5.5;1.265;1687;;
10:16:41.223;152;88;116;72;74.8;330;830;1188;5.4;1.288;1717;;
10:16:42.053;152;86;114;72;78.0;335;835;1188;5.6;1.223;1631;;
10:16:42.888;147;84;113;74;77.0;330;815;1171;5.7;1.191;1588;;
10:16:43.703;148;85;112;72;77.3;335;830;1163;5.6;1.206;1608;;
10:16:44.531;148;85;114;72;77.5;335;835;1142;5.6;1.223;1630;;
10:16:45.368;149;84;113;72;80.8;340;830;1138;5.8;1.164;1552;;
10:16:46.194;148;84;113;73;79.0;335;825;1108;5.7;1.183;1577;;
10:16:47.019;148;85;113;75;77.0;330;805;1100;5.7;1.181;1575;;
10:16:47.828;146;85;112;75;74.5;330;800;1104;5.6;1.200;1600;;
10:16:48.626;145;85;114;77;74.5;325;780;1146;5.7;1.191;1588;;
10:16:49.408;153;88;118;76;76.3;330;790;1183;5.8;1.225;1634;;
10:16:50.196;157;90;120;75;77.0;335;795;1188;5.8;1.239;1652;;
10:16:50.991;156;90;121;76;75.5;330;785;1208;5.8;1.255;1674;;
10:16:51.778;160;92;122;75;75.8;335;800;1204;5.7;1.291;1721;;
10:16:52.578;160;92;122;75;76.0;335;800;1200;5.7;1.284;1712;;
10:16:53.372;157;91;121;75;74.3;330;795;1217;5.6;1.296;1727;;
10:16:54.170;159;92;121;74;74.5;335;815;1229;5.5;1.324;1765;;
10:16:54.982;158;90;119;73;75.5;330;820;1238;5.5;1.295;1727;;
10:16:55.805;155;89;117;73;75.0;330;820;1250;5.5;1.276;1702;;
10:16:56.626;149;86;114;74;74.8;330;810;1229;5.5;1.235;1647;;
10:16:57.432;150;86;115;74;74.5;330;810;1221;5.5;1.248;1663;;
10:16:58.245;152;86;117;75;77.0;330;805;1233;5.7;1.218;1624;;
10:16:59.051;152;87;118;76;76.5;335;790;1217;5.8;1.213;1618;;
10:16:59.843;155;90;120;75;75.3;330;795;1200;5.7;1.268;1690;;
10:17:00.632;159;92;122;75;75.5;330;800;1217;5.7;1.295;1727;;
10:17:01.435;160;92;122;75;75.8;335;800;1217;5.7;1.291;1721;;
10:17:02.232;158;92;122;75;74.0;330;805;1229;5.5;1.322;1762;;
10:17:03.037;160;92;122;74;75.0;330;815;1238;5.5;1.326;1768;;
10:17:03.852;159;91;120;73;75.8;330;825;1229;5.5;1.304;1739;;
10:17:04.681;153;88;116;74;75.3;330;815;1225;5.5;1.259;1679;;
10:17:05.498;152;88;115;73;74.8;335;825;1208;5.4;1.272;1696;;
10:17:06.323;151;86;115;72;77.3;335;830;1213;5.6;1.230;1640;;
10:17:07.153;149;84;113;73;78.3;335;825;1200;5.7;1.189;1585;;
10:17:07.974;147;84;112;74;76.3;330;815;1171;5.6;1.200;1600;;
10:17:08.791;149;85;114;73;78.3;335;820;1150;5.7;1.189;1586;;
10:17:09.613;149;85;113;74;78.5;335;815;1142;5.8;1.173;1564;;
10:17:10.428;145;84;113;75;78.5;335;805;1133;5.9;1.159;1545;;
10:17:11.230;145;84;113;75;78.5;335;795;1133;5.9;1.144;1526;;
10:17:12.025;145;84;113;73;78.5;335;820;1133;5.7;1.180;1574;;
10:17:12.846;155;90;119;75;65.0;330;805;1383;4.8;1.477;1969;;
10:17:13.649;157;90;121;74;66.0;330;810;1358;4.9;1.479;1972;;
10:17:14.461;160;91;121;73;67.0;335;820;1354;4.9;1.484;1979;;
10:17:15.281;158;91;121;75;69.0;330;805;1379;5.1;1.415;1886;;
10:17:16.088;161;92;122;74;71.5;335;815;1379;5.3;1.393;1858;;
10:17:16.903;162;92;123;74;73.5;335;810;1388;5.4;1.350;1800;;
10:17:17.713;159;92;121;75;72.3;335;805;1375;5.4;1.348;1798;;
10:17:18.514;160;92;122;74;72.5;330;810;1363;5.4;1.357;1810;;
10:17:19.328;161;92;122;74;73.8;335;815;1363;5.4;1.345;1794;;
10:17:20.140;158;91;121;75;73.5;330;805;1350;5.5;1.320;1760;;
10:17:20.944;158;91;121;75;72.3;330;800;1333;5.4;1.334;1779;;
10:17:21.744;160;91;122;75;74.3;330;800;1317;5.6;1.314;1753;;
10:17:22.546;161;92;122;74;74.0;335;810;1317;5.5;1.335;1781;;
10:17:23.355;159;92;123;75;73.5;330;795;1325;5.5;1.328;1770;;
10:17:24.151;163;94;125;74;73.3;335;810;1325;5.4;1.377;1836;;
10:17:24.959;164;94;124;73;73.8;335;820;1317;5.4;1.373;1831;;
10:17:25.779;159;92;122;75;73.5;330;795;1321;5.5;1.320;1759;;
10:17:26.576;160;93;122;74;72.8;335;810;1304;5.4;1.353;1804;;
10:17:27.384;160;91;121;74;73.8;330;815;1317;5.4;1.337;1783;;
10:17:28.199;159;90;120;74;74.8;330;815;1292;5.5;1.308;1744;;
10:17:29.015;155;89;118;75;73.5;330;805;1300;5.5;1.295;1727;;
10:17:29.821;157;90;119;73;74.0;335;825;1304;5.4;1.327;1769;;
10:17:30.645;158;90;120;72;75.3;335;830;1300;5.4;1.318;1757;;
10:17:31.476;157;90;119;72;75.5;335;835;1283;5.4;1.311;1747;;
10:17:32.309;154;88;117;73;74.3;330;825;1275;5.4;1.303;1737;;
10:17:33.132;155;89;118;71;74.8;330;840;1258;5.3;1.320;1761;;
10:17:33.974;155;88;117;71;76.8;335;845;1263;5.4;1.288;1718;;
10:17:34.821;153;86;115;71;77.0;335;840;1233;5.5;1.257;1676;;
10:17:35.661;149;85;113;72;75.3;330;835;1200;5.4;1.257;1676;;
10:17:36.494;150;85;114;71;76.8;330;845;1188;5.4;1.252;1670;;
10:17:37.339;149;84;113;71;78.3;335;840;1183;5.6;1.216;1621;;
10:17:38.183;147;84;112;72;78.0;335;830;1154;5.6;1.192;1589;;
10:17:39.011;147;85;113;73;76.8;330;825;1133;5.6;1.217;1623;;
10:17:39.834;151;86;116;72;77.8;335;835;1133;5.6;1.240;1654;;
10:17:40.671;153;87;117;71;79.3;335;840;1154;5.7;1.235;1646;;
10:17:41.511;152;87;117;73;78.0;335;820;1171;5.7;1.225;1633;;
10:17:42.333;154;88;118;73;77.0;335;825;1192;5.6;1.264;1686;;
10:17:43.154;156;89;120;75;76.5;335;800;1196;5.7;1.250;1666;;
10:17:43.954;157;90;120;75;76.0;335;795;1188;5.7;1.255;1674;;
10:17:44.751;157;90;119;74;76.5;335;810;1196;5.7;1.260;1680;;
10:17:45.560;155;89;117;74;75.8;330;810;1229;5.6;1.251;1668;;
10:17:46.370;152;88;117;75;73.8;330;800;1254;5.5;1.264;1685;;
10:17:47.171;155;89;118;73;75.5;335;820;1271;5.5;1.279;1705;;
10:17:47.989;156;89;117;72;76.0;335;835;1288;5.5;1.288;1718;;
10:17:48.824;154;87;115;72;75.8;330;835;1292;5.4;1.270;1694;;
10:17:49.660;149;86;113;72;73.5;330;835;1271;5.3;1.281;1708;;
10:17:50.492;150;86;114;71;75.0;330;845;1258;5.3;1.279;1705;;
10:17:51.337;150;85;113;71;76.8;335;850;1246;5.4;1.249;1665;;
10:17:52.189;148;84;112;70;76.8;335;855;1204;5.4;1.242;1656;;
10:17:53.044;145;83;111;72;75.8;330;835;1188;5.4;1.224;1631;;
10:17:53.879;148;85;113;71;77.0;335;845;1175;5.5;1.240;1653;;
10:17:54.726;150;85;115;70;79.5;335;855;1163;5.6;1.231;1642;;
10:17:55.583;150;85;114;71;79.5;335;850;1167;5.6;1.219;1625;;
10:17:56.431;148;86;113;71;75.8;335;840;1158;5.4;1.256;1674;;
10:17:57.273;151;86;114;70;78.0;335;855;1158;5.5;1.252;1670;;
10:17:58.128;151;85;114;69;79.5;335;865;1154;5.5;1.235;1647;;
10:17:58.993;147;84;112;71;79.3;335;850;1171;5.6;1.199;1598;;
10:17:59.839;146;84;111;70;77.3;330;855;1158;5.4;1.231;1642;;
10:18:00.695;148;83;112;69;80.0;335;865;1167;5.5;1.208;1611;;
10:18:01.561;147;83;111;69;80.5;335;870;1125;5.6;1.197;1596;;
10:18:02.433;143;82;109;70;78.5;335;855;1121;5.5;1.190;1587;;
10:18:03.286;145;83;110;70;79.0;335;860;1121;5.5;1.197;1597;;
10:18:04.144;145;82;109;69;81.3;335;870;1108;5.6;1.164;1553;;
10:18:05.014;141;80;108;71;79.5;335;845;1096;5.6;1.145;1527;;
10:18:05.861;144;82;109;70;79.5;335;860;1113;5.5;1.182;1576;;
10:18:06.719;146;82;111;70;82.0;335;855;1133;5.8;1.152;1536;;
10:18:07.578;145;82;110;71;81.0;335;850;1142;5.7;1.154;1539;;
10:18:08.426;146;84;112;71;79.0;335;850;1163;5.6;1.200;1600;;
10:18:09.278;149;84;113;70;80.8;340;855;1188;5.7;1.199;1599;;
10:18:10.131;149;85;113;71;80.8;340;845;1167;5.7;1.185;1580;;
10:18:10.975;149;85;113;73;80.8;340;825;1167;5.9;1.157;1543;;
10:18:11.800;149;85;113;69;80.8;340;865;1167;5.6;1.213;1618;;
10:18:12.664;153;87;115;71;68.8;335;850;1300;4.9;1.425;1900;;
10:18:13.516;149;86;115;72;68.5;335;830;1263;5.0;1.387;1850;;
10:18:14.346;152;87;115;71;68.0;335;845;1242;4.8;1.432;1910;;
10:18:15.191;153;86;116;71;73.0;340;845;1242;5.2;1.337;1783;;
10:18:16.036;151;86;116;73;75.0;335;825;1242;5.5;1.276;1701;;
10:18:16.861;155;89;118;71;75.3;335;845;1258;5.3;1.319;1759;;
10:18:17.706;156;88;117;70;77.3;340;855;1283;5.4;1.295;1727;;
10:18:18.557;152;86;116;72;76.8;335;830;1250;5.5;1.249;1665;;
10:18:19.389;152;88;116;72;74.5;335;830;1267;5.4;1.287;1716;;
10:18:20.220;153;87;115;71;76.8;335;840;1271;5.5;1.256;1675;;
10:18:21.061;149;85;113;73;77.3;335;825;1254;5.6;1.209;1613;;
10:18:21.886;150;86;113;72;75.5;335;835;1258;5.4;1.250;1666;;
10:18:22.721;151;85;113;71;77.5;340;840;1283;5.5;1.225;1633;;
10:18:23.559;149;85;112;72;76.8;335;835;1267;5.5;1.213;1617;;
10:18:24.396;145;83;110;72;75.8;335;830;1271;5.5;1.203;1603;;
10:18:25.226;148;84;111;71;77.5;335;845;1267;5.5;1.208;1610;;
10:18:26.069;148;84;111;71;78.0;335;850;1271;5.5;1.204;1606;;
10:18:26.917;145;82;109;72;77.5;335;835;1254;5.6;1.177;1569;;
10:18:27.752;145;83;110;72;76.5;335;830;1238;5.5;1.193;1591;;
10:18:28.586;147;83;111;73;78.8;335;825;1225;5.7;1.163;1550;;
10:18:29.413;147;84;110;72;77.5;340;835;1213;5.6;1.188;1584;;
10:18:30.242;145;83;111;74;76.8;335;810;1225;5.7;1.171;1562;;
10:18:31.056;149;85;114;73;78.0;335;820;1225;5.7;1.193;1591;;
10:18:31.876;151;86;115;72;78.5;335;830;1229;5.7;1.213;1618;;
10:18:32.702;152;87;115;73;76.8;335;825;1221;5.6;1.233;1645;;
10:18:33.531;149;86;113;72;76.3;335;830;1229;5.5;1.230;1640;;
10:18:34.357;150;86;114;72;77.0;335;835;1246;5.5;1.231;1641;;
10:18:35.192;150;85;113;71;78.0;335;840;1229;5.6;1.212;1615;;
10:18:36.036;147;84;110;71;77.8;335;845;1208;5.5;1.195;1594;;
10:18:36.883;143;82;108;71;76.8;335;840;1204;5.5;1.185;1580;;
10:18:37.723;144;82;109;70;78.5;340;855;1200;5.5;1.182;1576;;
10:18:38.576;144;81;108;70;80.3;340;860;1196;5.6;1.155;1540;;
10:18:39.434;140;79;106;71;79.8;335;845;1183;5.7;1.126;1501;;
10:18:40.281;140;80;106;71;77.8;335;850;1163;5.5;1.156;1541;;
10:18:41.133;142;80;107;69;81.0;340;865;1167;5.6;1.140;1520;;
10:18:41.994;143;80;108;70;81.5;335;855;1150;5.7;1.130;1507;;
10:18:42.849;141;80;107;71;80.8;335;845;1129;5.7;1.122;1496;;
10:18:43.694;141;81;108;71;79.3;335;850;1108;5.6;1.161;1548;;
10:18:44.544;145;82;111;70;81.8;335;855;1133;5.7;1.156;1541;;
10:18:45.401;147;83;111;69;82.3;340;865;1129;5.7;1.165;1553;;
10:18:46.268;145;83;110;71;80.3;340;850;1154;5.7;1.165;1553;;
10:18:47.116;146;84;111;70;79.5;335;860;1150;5.5;1.195;1594;;
10:18:47.978;146;82;110;69;81.5;340;865;1171;5.7;1.167;1557;;
10:18:48.839;145;82;109;69;80.5;340;865;1158;5.6;1.166;1554;;
10:18:49.704;141;81;108;71;78.5;335;845;1167;5.6;1.157;1543;;
10:18:50.553;143;81;108;70;80.3;340;855;1175;5.6;1.153;1538;;
10:18:51.408;144;81;108;69;81.3;340;865;1163;5.6;1.144;1526;;
10:18:52.269;140;80;108;72;80.0;335;830;1154;5.8;1.115;1487;;
10:18:53.103;143;82;110;72;80.0;340;835;1142;5.7;1.146;1527;;
10:18:53.936;147;83;112;71;81.8;340;840;1150;5.8;1.151;1534;;
10:18:54.776;149;84;113;71;81.3;340;845;1158;5.8;1.170;1560;;
10:18:55.621;146;84;112;72;79.0;335;830;1163;5.7;1.174;1565;;
10:18:56.453;148;85;113;71;79.0;335;845;1171;5.6;1.206;1608;;
10:18:57.294;148;85;112;71;80.3;340;850;1196;5.7;1.189;1585;;
10:18:58.148;147;84;110;71;80.0;340;850;1175;5.6;1.171;1562;;
10:18:58.996;143;82;109;71;78.0;335;845;1171;5.5;1.175;1567;;
10:18:59.839;144;82;109;70;79.8;335;855;1163;5.6;1.169;1558;;
10:19:00.698;143;81;108;69;81.5;340;865;1167;5.7;1.144;1525;;
10:19:01.561;140;80;107;71;80.5;335;850;1150;5.7;1.125;1499;;
10:19:02.409;141;81;107;71;79.5;335;850;1133;5.6;1.144;1525;;
10:19:03.261;142;80;108;71;82.5;340;850;1154;5.8;1.115;1487;;
10:19:04.113;144;81;109;70;83.0;340;855;1146;5.8;1.120;1494;;
10:19:04.964;142;81;109;72;80.3;335;835;1150;5.8;1.134;1512;;
10:19:05.801;145;83;111;71;80.8;340;840;1158;5.8;1.155;1540;;
10:19:06.643;148;84;113;71;81.8;340;845;1171;5.8;1.163;1550;;
10:19:07.488;149;85;112;71;81.0;340;850;1175;5.7;1.175;1567;;
10:19:08.338;145;84;111;71;79.0;335;840;1154;5.6;1.178;1570;;
10:19:09.178;146;84;111;70;80.3;340;860;1171;5.6;1.184;1579;;
10:19:10.034;145;82;109;69;81.5;335;865;1171;5.7;1.160;1546;;
10:19:10.903;142;80;109;70;81.5;335;860;1158;5.7;1.153;1537;;
10:19:11.760;142;80;109;72;81.5;335;835;1158;5.9;1.119;1492;;
10:19:12.595;142;80;109;70;81.5;335;860;1158;5.7;1.153;1537;;
10:19:13.456;149;85;113;71;70.3;340;850;1325;5.0;1.367;1823;;
10:19:14.306;149;85;114;72;69.8;335;835;1283;5.0;1.368;1824;;
10:19:15.141;153;88;117;71;68.3;335;845;1279;4.8;1.445;1927;;
10:19:15.984;156;89;118;71;72.0;335;850;1296;5.1;1.393;1857;;
10:19:16.834;154;88;117;71;75.0;335;840;1300;5.4;1.308;1743;;
10:19:17.676;153;89;116;70;74.3;335;855;1288;5.2;1.339;1785;;
10:19:18.531;154;88;116;69;76.5;340;870;1308;5.3;1.316;1755;;
10:19:19.399;153;86;114;69;77.0;335;865;1283;5.3;1.278;1704;;
10:19:20.266;148;85;112;71;76.3;335;845;1267;5.4;1.244;1659;;
10:19:21.111;149;85;112;69;76.8;335;865;1275;5.3;1.265;1687;;
10:19:21.974;149;84;111;69;78.5;335;865;1267;5.4;1.226;1635;;
10:19:22.837;145;82;110;71;78.3;335;845;1229;5.6;1.188;1584;;
10:19:23.682;146;84;111;71;77.5;335;845;1221;5.5;1.208;1610;;
10:19:24.533;147;83;111;70;79.8;340;860;1213;5.6;1.197;1596;;
10:19:25.393;146;83;110;70;79.3;340;855;1188;5.6;1.187;1582;;
10:19:26.248;142;82;109;71;78.3;335;845;1179;5.6;1.177;1569;;
10:19:27.089;145;83;110;70;79.5;335;855;1167;5.6;1.183;1577;;
10:19:27.948;144;82;109;69;80.8;340;875;1163;5.5;1.181;1575;;
10:19:28.821;143;81;108;69;80.8;335;870;1133;5.6;1.166;1555;;
10:19:29.691;141;81;108;70;79.5;335;860;1125;5.5;1.163;1551;;
10:19:30.551;143;82;109;69;81.0;340;875;1138;5.6;1.175;1566;;
10:19:31.426;144;81;109;68;82.5;340;885;1158;5.6;1.169;1559;;
10:19:32.309;144;81;109;70;82.8;340;860;1158;5.8;1.133;1510;;
10:19:33.171;143;82;109;70;79.5;335;855;1142;5.6;1.172;1563;;
10:19:34.026;146;83;111;69;81.0;340;865;1142;5.6;1.185;1580;;
10:19:34.889;148;83;112;70;82.0;335;860;1154;5.7;1.172;1563;;
10:19:35.751;146;83;112;71;80.3;335;845;1142;5.7;1.177;1569;;
10:19:36.598;148;85;113;69;80.0;340;865;1150;5.5;1.216;1622;;
10:19:37.461;149;84;113;69;81.8;340;865;1167;5.7;1.190;1587;;
10:19:38.328;146;83;112;71;81.3;340;845;1171;5.8;1.160;1546;;
10:19:39.173;146;84;111;70;78.8;335;860;1167;5.5;1.209;1613;;
10:19:40.031;146;83;111;70;80.8;340;860;1183;5.6;1.177;1569;;
10:19:40.889;145;82;109;70;80.3;335;855;1179;5.6;1.161;1548;;
10:19:41.748;142;81;108;71;79.8;335;845;1188;5.7;1.147;1529;;
10:19:42.591;145;82;109;70;80.0;335;860;1192;5.6;1.174;1566;;
10:19:43.453;145;81;108;70;81.5;340;860;1208;5.7;1.142;1523;;
10:19:44.310;142;81;108;71;79.8;335;840;1204;5.7;1.135;1513;;
10:19:45.151;144;82;109;71;79.3;335;845;1188;5.6;1.162;1550;;
10:19:45.998;145;82;109;71;81.5;340;850;1208;5.8;1.139;1519;;
10:19:46.848;143;81;108;71;81.3;340;845;1188;5.8;1.126;1501;;
10:19:47.693;142;82;108;71;79.0;335;850;1188;5.6;1.159;1546;;
10:19:48.539;144;82;109;70;80.5;335;855;1188;5.6;1.158;1544;;
10:19:49.396;143;82;107;69;80.0;340;865;1167;5.5;1.160;1546;;
10:19:50.263;140;80;106;70;80.0;335;855;1175;5.6;1.133;1510;;
10:19:51.116;141;81;108;71;80.5;340;850;1163;5.7;1.135;1513;;
10:19:51.968;143;81;108;71;82.0;340;850;1167;5.8;1.117;1489;;
10:19:52.814;142;81;108;72;79.5;335;830;1196;5.7;1.130;1507;;
10:19:53.644;145;83;111;71;80.0;335;840;1200;5.7;1.160;1547;;
10:19:54.486;149;84;112;71;80.8;340;840;1213;5.8;1.165;1553;;
10:19:55.322;147;84;112;72;79.0;335;835;1229;5.7;1.181;1575;;
10:19:56.157;149;86;113;72;78.0;335;835;1225;5.6;1.210;1613;;
10:19:56.996;150;85;112;71;79.0;340;845;1217;5.6;1.201;1601;;
10:19:57.843;146;84;111;72;77.8;335;830;1192;5.6;1.180;1573;;
10:19:58.673;145;84;110;71;77.3;335;840;1200;5.5;1.196;1595;;
10:19:59.513;145;83;110;71;79.3;340;850;1192;5.6;1.174;1566;;
10:20:00.363;144;82;108;71;79.8;340;850;1167;5.6;1.148;1531;;
10:20:01.211;139;80;106;72;77.8;335;835;1150;5.6;1.138;1518;;
10:20:02.046;140;81;106;71;78.8;335;850;1150;5.6;1.147;1529;;
10:20:02.894;141;80;106;71;81.3;335;850;1142;5.7;1.112;1482;;
10:20:03.746;138;79;105;71;80.8;340;850;1121;5.7;1.100;1467;;
10:20:04.596;137;79;104;70;80.0;335;860;1092;5.6;1.121;1494;;
10:20:05.454;139;79;106;70;83.0;340;860;1100;5.8;1.096;1461;;
10:20:06.314;139;79;107;72;82.3;335;835;1108;5.9;1.084;1445;;
10:20:07.151;143;82;109;71;80.5;335;845;1129;5.7;1.142;1522;;
10:20:07.996;146;83;110;71;82.3;340;850;1163;5.8;1.139;1519;;
10:20:08.846;145;82;110;72;81.3;335;830;1179;5.9;1.126;1502;;
10:20:09.678;145;84;110;71;78.8;335;840;1167;5.6;1.173;1564;;
10:20:10.518;146;83;111;72;80.8;340;835;1179;5.8;1.145;1527;;
10:20:11.351;145;83;109;71;79.3;335;840;1163;5.7;1.155;1540;;
10:20:12.193;141;81;109;73;79.3;335;820;1171;5.8;1.128;1504;;
10:20:13.010;141;81;109;74;79.3;335;810;1171;5.9;1.114;1485;;
10:20:13.820;141;81;109;71;79.3;335;845;1171;5.6;1.162;1550;;
10:20:14.664;153;88;117;74;67.8;335;810;1408;5.0;1.399;1865;;
10:20:15.474;153;89;118;75;66.5;335;805;1379;5.0;1.425;1901;;
10:20:16.283;156;90;119;74;67.0;335;815;1375;4.9;1.451;1934;;
10:20:17.098;157;90;118;71;70.3;335;840;1379;5.0;1.414;1885;;
10:20:17.934;153;88;117;73;73.3;335;825;1375;5.3;1.315;1753;;
10:20:18.763;154;89;116;71;74.0;335;845;1379;5.3;1.325;1766;;
10:20:19.608;153;87;115;71;75.8;335;850;1375;5.3;1.290;1721;;
10:20:20.455;150;86;113;71;76.0;335;840;1354;5.4;1.243;1658;;
10:20:21.296;145;84;111;73;75.0;335;825;1333;5.5;1.218;1624;;
10:20:22.119;148;85;112;72;76.5;335;830;1304;5.5;1.218;1624;;
10:20:22.951;149;85;113;72;79.0;335;835;1317;5.7;1.194;1592;;
10:20:23.785;148;85;114;74;77.8;335;810;1292;5.8;1.188;1584;;
10:20:24.596;151;88;116;73;76.3;335;825;1304;5.5;1.255;1673;;
10:20:25.421;154;89;118;72;77.8;335;830;1313;5.6;1.254;1672;;
10:20:26.251;155;89;117;71;78.0;335;845;1296;5.5;1.262;1683;;
10:20:27.094;150;87;115;73;76.0;335;825;1308;5.5;1.246;1661;;
10:20:27.921;151;88;115;72;75.8;335;835;1283;5.4;1.265;1687;;
10:20:28.755;152;87;115;71;77.8;335;845;1279;5.5;1.247;1663;;
10:20:29.600;151;86;114;71;78.5;335;850;1283;5.5;1.229;1639;;
10:20:30.451;146;84;111;71;77.3;335;840;1271;5.5;1.210;1613;;
10:20:31.291;146;84;111;71;77.0;335;845;1250;5.5;1.218;1624;;
10:20:32.136;146;83;111;71;79.0;340;850;1225;5.6;1.192;1589;;
10:20:32.984;146;83;110;70;79.5;335;855;1213;5.6;1.178;1570;;
10:20:33.839;141;81;108;72;77.5;335;830;1192;5.6;1.157;1542;;
10:20:34.673;143;82;110;72;78.5;335;835;1188;5.6;1.165;1553;;
10:20:35.505;145;83;110;71;79.8;335;845;1183;5.7;1.168;1558;;
10:20:36.349;145;83;110;71;79.8;335;845;1163;5.7;1.163;1550;;
10:20:37.196;142;82;110;73;78.8;335;825;1158;5.7;1.147;1530;;
10:20:38.021;145;84;111;71;79.0;340;840;1154;5.6;1.180;1574;;
10:20:38.861;146;84;112;71;80.0;340;845;1158;5.7;1.178;1570;;
10:20:39.706;147;84;112;72;79.8;335;835;1175;5.7;1.170;1560;;
10:20:40.541;145;84;112;73;77.5;335;825;1183;5.6;1.190;1586;;
10:20:41.366;149;86;114;72;78.5;335;830;1188;5.7;1.203;1604;;
10:20:42.196;150;86;114;72;78.8;340;830;1200;5.7;1.199;1599;;
10:20:43.028;147;85;113;74;78.0;335;815;1208;5.7;1.175;1567;;
10:20:43.839;149;86;114;74;76.8;335;810;1208;5.7;1.200;1601;;
10:20:44.651;151;86;116;74;78.5;335;815;1221;5.8;1.204;1606;;
10:20:45.466;155;89;117;72;78.0;335;830;1250;5.6;1.248;1664;;
10:20:46.294;154;89;118;74;76.0;335;810;1279;5.6;1.258;1677;;
10:20:47.104;158;91;120;73;75.3;335;820;1288;5.5;1.308;1744;;
10:20:47.926;159;91;119;71;76.0;335;840;1300;5.4;1.313;1750;;
10:20:48.764;154;88;116;73;75.3;335;820;1300;5.5;1.264;1685;;
10:20:49.585;151;88;114;73;73.3;335;820;1283;5.4;1.273;1698;;
10:20:50.404;150;86;113;72;75.8;335;830;1288;5.5;1.235;1647;;
10:20:51.235;148;84;112;73;76.8;335;820;1258;5.6;1.191;1588;;
10:20:52.052;146;84;111;75;74.5;330;805;1250;5.6;1.197;1596;;
10:20:52.860;148;85;112;74;76.5;335;815;1258;5.6;1.196;1594;;
10:20:53.672;149;85;112;74;77.0;330;810;1254;5.7;1.181;1574;;
10:20:54.482;147;84;111;75;76.5;330;800;1250;5.7;1.163;1551;;
10:20:55.282;148;85;113;75;75.5;330;795;1246;5.7;1.185;1579;;
10:20:56.081;150;86;114;75;77.3;335;795;1258;5.8;1.176;1568;;
10:20:56.872;152;87;115;76;76.8;330;790;1238;5.8;1.179;1571;;
10:20:57.664;148;86;114;77;75.5;330;780;1246;5.8;1.173;1563;;
10:20:58.445;150;87;115;75;75.8;330;795;1242;5.7;1.204;1606;;
10:20:59.240;151;87;115;75;77.5;330;800;1258;5.8;1.187;1583;;
10:21:00.037;152;87;114;75;77.0;330;805;1238;5.7;1.189;1586;;
10:21:00.846;147;85;112;75;75.8;330;800;1242;5.7;1.178;1570;;
10:21:01.642;148;85;112;75;76.0;330;805;1238;5.7;1.189;1585;;
10:21:02.451;149;85;113;74;77.8;335;810;1254;5.8;1.175;1566;;
10:21:03.261;149;85;112;73;77.3;335;820;1233;5.7;1.184;1578;;
10:21:04.081;146;84;111;73;76.3;330;820;1225;5.6;1.188;1584;;
10:21:04.897;148;84;112;72;77.3;330;830;1233;5.6;1.201;1601;;
10:21:05.727;149;84;112;72;78.3;330;835;1229;5.6;1.192;1590;;
10:21:06.564;147;84;110;71;77.3;335;840;1196;5.5;1.196;1595;;
10:21:07.406;143;82;108;71;76.0;330;840;1196;5.4;1.194;1592;;
10:21:08.244;145;82;109;71;78.0;330;850;1200;5.5;1.185;1580;;
10:21:09.094;144;81;108;71;79.0;335;850;1204;5.6;1.162;1549;;
10:21:09.948;140;79;106;71;79.5;335;840;1179;5.7;1.120;1493;;
10:21:10.788;139;80;105;71;77.3;335;845;1158;5.5;1.151;1535;;
10:21:11.631;141;79;105;71;77.3;335;850;1150;5.5;1.158;1544;;
10:21:12.480;141;79;105;72;77.3;335;830;1150;5.6;1.131;1508;;
10:21:13.310;141;79;105;72;77.3;335;835;1150;5.6;1.138;1517;;
10:21:14.146;138;80;106;73;68.8;330;825;1183;5.0;1.275;1700;;
10:21:14.971;143;81;110;73;71.5;335;825;1183;5.2;1.266;1688;;
10:21:15.794;147;83;112;74;70.5;335;815;1188;5.2;1.298;1730;;
10:21:16.611;147;84;113;75;71.8;330;800;1204;5.4;1.257;1676;;
10:21:17.411;150;86;115;75;74.8;330;805;1221;5.6;1.238;1651;;
10:21:18.216;154;88;117;73;76.8;335;820;1242;5.6;1.247;1663;;
10:21:19.032;155;89;117;73;76.0;335;820;1242;5.6;1.260;1680;;
10:21:19.852;151;87;115;75;74.5;330;805;1238;5.6;1.243;1657;;
10:21:20.661;151;87;114;72;75.0;330;830;1238;5.4;1.262;1682;;
10:21:21.487;151;86;114;71;77.5;335;840;1254;5.5;1.230;1640;;
10:21:22.327;150;85;112;71;78.0;330;845;1229;5.5;1.208;1611;;
10:21:23.178;144;82;109;72;76.5;330;835;1213;5.5;1.187;1583;;
10:21:24.011;145;82;109;71;77.5;335;845;1208;5.5;1.188;1585;;
10:21:24.854;146;82;109;71;79.5;335;845;1213;5.6;1.161;1548;;
10:21:25.703;144;81;108;71;79.8;335;845;1179;5.7;1.144;1526;;
10:21:26.548;141;80;107;73;77.8;335;825;1183;5.7;1.135;1514;;
10:21:27.373;143;82;109;72;79.3;335;835;1175;5.7;1.143;1524;;
10:21:28.208;144;82;110;72;81.3;335;835;1171;5.8;1.130;1507;;
10:21:29.040;146;83;112;74;79.8;335;815;1146;5.9;1.142;1523;;
10:21:29.854;146;85;113;75;77.3;330;805;1167;5.8;1.178;1570;;
10:21:30.660;151;87;116;74;78.8;335;815;1188;5.8;1.201;1601;;
10:21:31.476;154;88;118;73;79.0;335;820;1200;5.8;1.220;1626;;
10:21:32.294;155;89;117;73;77.5;335;820;1204;5.7;1.235;1647;;
10:21:33.114;150;87;115;74;76.0;330;810;1221;5.6;1.223;1631;;
10:21:33.925;151;87;115;73;76.8;330;820;1217;5.6;1.226;1635;;
10:21:34.745;151;86;113;72;78.0;335;830;1238;5.6;1.205;1607;;
10:21:35.576;149;84;111;73;78.3;335;820;1229;5.7;1.166;1554;;
10:21:36.396;144;82;109;75;76.5;330;805;1208;5.7;1.147;1529;;
10:21:37.199;145;83;111;75;78.0;330;805;1213;5.8;1.146;1527;;
10:21:38.002;149;84;114;75;79.5;335;800;1221;6.0;1.145;1526;;
10:21:38.804;150;86;114;75;78.0;330;805;1192;5.8;1.179;1572;;
10:21:39.610;149;86;114;75;76.3;330;795;1229;5.8;1.189;1585;;
10:21:40.406;152;88;116;74;77.3;335;810;1233;5.7;1.214;1618;;
10:21:41.212;153;87;115;73;78.0;330;820;1242;5.7;1.212;1615;;
10:21:42.035;151;86;113;73;76.8;330;825;1221;5.6;1.209;1612;;
10:21:42.863;145;84;110;74;75.5;330;815;1213;5.6;1.187;1583;;
10:21:43.678;146;84;110;72;77.3;335;835;1208;5.6;1.189;1585;;
10:21:44.511;146;83;110;71;79.5;335;840;1208;5.7;1.160;1546;;
10:21:45.349;143;81;108;72;80.0;330;830;1188;5.8;1.123;1497;;
10:21:46.183;141;81;107;72;77.5;330;830;1171;5.6;1.149;1531;;
10:21:47.009;144;82;109;71;79.5;335;840;1163;5.7;1.146;1529;;
10:21:47.851;144;81;108;71;81.3;335;850;1142;5.7;1.127;1503;;
10:21:48.699;139;79;106;73;80.5;330;825;1129;5.9;1.089;1452;;
10:21:49.526;139;80;106;72;78.8;330;835;1117;5.7;1.127;1502;;
10:21:50.359;142;80;108;72;81.8;335;835;1117;5.9;1.106;1474;;
10:21:51.194;144;81;109;72;82.0;335;835;1104;5.9;1.107;1477;;
10:21:52.029;141;81;109;74;79.5;330;815;1100;5.9;1.112;1483;;
10:21:52.846;144;83;110;72;79.8;335;835;1083;5.7;1.152;1536;;
10:21:53.681;146;83;111;71;82.8;335;845;1104;5.9;1.128;1504;;
10:21:54.528;144;81;109;72;82.5;335;835;1113;5.9;1.106;1474;;
10:21:55.361;141;82;108;72;78.8;330;835;1088;5.7;1.142;1523;;
10:21:56.196;144;82;110;71;81.5;335;840;1100;5.8;1.129;1505;;
10:21:57.038;145;82;109;71;82.5;335;850;1113;5.8;1.120;1494;;
10:21:57.884;141;80;108;73;80.5;330;825;1104;5.9;1.104;1472;;
10:21:58.709;144;82;110;72;80.3;335;830;1113;5.8;1.133;1510;;
10:21:59.539;145;82;110;72;82.3;335;835;1100;5.9;1.119;1492;;
10:22:00.374;144;82;110;74;82.3;335;815;1100;6.1;1.087;1450;;
10:22:01.189;143;83;110;74;79.0;330;815;1092;5.8;1.132;1510;;
10:22:02.006;146;83;111;73;81.8;335;825;1104;5.9;1.123;1497;;
10:22:02.831;148;84;112;73;82.0;335;825;1113;6.0;1.127;1502;;
10:22:03.656;146;83;111;74;81.5;335;815;1125;6.0;1.110;1480;;
10:22:04.469;146;84;111;74;78.8;330;810;1146;5.8;1.144;1526;;
10:22:05.281;149;84;113;73;81.0;335;820;1163;5.9;1.146;1529;;
10:22:06.099;151;85;114;73;81.5;335;825;1163;5.9;1.151;1535;;
10:22:06.928;149;85;114;74;80.0;330;815;1183;5.9;1.156;1542;;
10:22:07.739;151;87;115;73;78.3;330;825;1200;5.7;1.210;1613;;
10:22:08.566;154;87;116;71;80.8;335;840;1229;5.8;1.207;1609;;
10:22:09.406;154;87;115;71;80.8;335;840;1233;5.8;1.199;1599;;
10:22:10.248;149;86;113;72;77.0;330;835;1196;5.5;1.223;1630;;
10:22:11.079;150;86;113;71;77.0;330;840;1196;5.5;1.230;1640;;
10:22:11.920;150;86;113;71;77.0;330;850;1196;5.4;1.245;1660;;
10:22:12.770;150;86;113;69;77.0;330;875;1196;5.3;1.281;1708;;
10:22:13.646;143;82;108;71;69.0;330;840;1258;4.9;1.318;1757;;
10:22:14.488;143;82;108;70;70.0;335;855;1200;4.9;1.316;1755;;
10:22:15.341;143;80;109;71;73.3;335;845;1179;5.2;1.252;1669;;
10:22:16.188;144;81;109;71;75.5;335;840;1167;5.4;1.210;1613;;
10:22:17.026;142;82;109;73;76.5;330;820;1167;5.6;1.171;1561;;
10:22:17.846;147;84;113;73;78.3;335;825;1179;5.7;1.189;1585;;
10:22:18.673;151;85;114;71;80.5;335;840;1213;5.8;1.192;1590;;
10:22:19.510;151;85;114;73;80.5;335;825;1225;5.9;1.171;1561;;
10:22:20.334;148;86;113;73;76.8;330;820;1196;5.6;1.205;1606;;
10:22:21.155;150;85;113;72;79.3;335;830;1217;5.7;1.186;1581;;
10:22:21.986;149;84;111;71;79.5;335;840;1188;5.7;1.168;1557;;
10:22:22.826;143;82;109;73;78.8;330;825;1179;5.7;1.137;1516;;
10:22:23.653;144;82;109;72;79.5;335;835;1188;5.7;1.145;1526;;
10:22:24.488;145;81;109;71;82.3;335;840;1188;5.9;1.108;1477;;
10:22:25.328;141;80;107;73;81.0;335;825;1183;5.9;1.087;1450;;
10:22:26.151;141;80;106;73;79.0;330;825;1150;5.7;1.110;1479;;
10:22:26.976;142;80;108;73;82.5;335;825;1163;6.0;1.077;1437;;
10:22:27.801;143;81;107;72;82.8;335;835;1150;5.9;1.082;1443;;
10:22:28.634;139;79;107;74;81.0;330;810;1146;6.0;1.065;1420;;
10:22:29.446;142;81;109;74;80.3;330;815;1121;5.9;1.102;1469;;
10:22:30.259;144;82;111;75;82.8;335;805;1133;6.2;1.077;1437;;
10:22:31.068;145;83;110;74;81.5;335;815;1125;6.0;1.103;1470;;
10:22:31.879;143;83;110;75;79.5;330;800;1125;6.0;1.109;1479;;
10:22:32.683;149;85;114;74;81.5;335;815;1158;6.0;1.140;1520;;
10:22:33.495;153;87;115;72;81.5;335;830;1188;5.9;1.171;1562;;
10:22:34.325;151;85;114;73;80.8;330;820;1225;5.9;1.155;1540;;
10:22:35.142;149;86;113;73;77.8;330;825;1221;5.7;1.194;1592;;
10:22:35.967;150;84;113;73;80.5;330;825;1242;5.9;1.156;1541;;
10:22:36.792;148;84;111;74;79.8;330;815;1225;5.9;1.132;1509;;
10:22:37.609;143;82;109;75;78.3;330;805;1225;5.8;1.121;1495;;
10:22:38.412;146;83;111;74;80.0;330;810;1238;5.9;1.124;1498;;
10:22:39.225;148;84;112;74;81.3;335;810;1229;6.0;1.112;1482;;
10:22:40.035;145;83;111;76;79.3;330;790;1225;6.0;1.102;1469;;
10:22:40.826;148;84;113;75;79.5;330;795;1229;6.0;1.127;1503;;
10:22:41.621;151;85;115;75;81.8;335;805;1238;6.1;1.130;1507;;
10:22:42.424;152;86;116;76;81.3;330;790;1267;6.2;1.125;1501;;
10:22:43.215;152;87;116;75;78.0;330;795;1275;5.9;1.180;1573;;
10:22:44.011;155;88;117;74;80.0;335;815;1292;5.9;1.189;1586;;
10:22:44.824;155;88;116;74;79.8;330;810;1300;5.9;1.178;1571;;
10:22:45.634;150;86;114;75;78.0;330;800;1292;5.8;1.164;1552;;
10:22:46.434;150;85;113;75;77.5;330;805;1283;5.8;1.171;1562;;
10:22:47.241;151;85;113;73;80.3;335;820;1279;5.9;1.152;1536;;
10:22:48.057;150;85;112;75;78.8;330;805;1258;5.9;1.145;1527;;
10:22:48.862;147;84;111;75;76.8;330;800;1254;5.8;1.154;1539;;
10:22:49.664;149;84;113;75;79.3;330;800;1275;5.9;1.141;1521;;
10:22:50.466;151;86;114;74;80.0;335;810;1267;5.9;1.157;1542;;
10:22:51.276;151;86;114;75;79.3;335;805;1258;5.9;1.153;1537;;
10:22:52.081;149;85;113;75;77.3;330;800;1258;5.8;1.165;1553;;
10:22:52.879;151;86;114;75;78.0;330;800;1275;5.8;1.167;1556;;
10:22:53.681;152;86;113;73;79.0;335;820;1267;5.8;1.176;1567;;
10:22:54.499;150;85;112;75;78.8;330;805;1263;5.9;1.145;1527;;
10:22:55.306;147;84;110;75;76.8;330;805;1242;5.7;1.156;1542;;
10:22:56.111;148;84;111;75;78.3;335;805;1250;5.8;1.139;1519;;
10:22:56.916;148;83;110;74;79.5;335;815;1238;5.9;1.125;1500;;
10:22:57.730;145;81;108;75;80.3;335;805;1242;6.0;1.086;1448;;
10:22:58.536;143;81;108;76;78.0;330;790;1196;5.9;1.089;1452;;
10:22:59.326;146;83;110;75;79.5;335;800;1217;6.0;1.104;1473;;
10:23:00.126;147;83;110;74;80.8;335;810;1233;6.0;1.103;1471;;
10:23:00.935;145;82;109;75;80.5;330;795;1233;6.1;1.076;1435;;
10:23:01.731;146;82;109;75;79.8;330;805;1233;5.9;1.103;1470;;
10:23:02.532;147;83;110;73;80.8;330;820;1246;5.9;1.117;1489;;
10:23:03.354;146;82;109;74;81.5;330;810;1250;6.0;1.086;1448;;
10:23:04.166;145;82;109;74;79.8;330;810;1238;5.9;1.107;1476;;
10:23:04.976;148;83;111;72;81.0;335;830;1246;5.9;1.132;1510;;
10:23:05.804;148;83;109;71;81.8;330;840;1263;5.8;1.123;1497;;
10:23:06.645;144;80;107;72;81.0;330;830;1250;5.9;1.099;1465;;
10:23:07.476;144;81;107;71;80.8;330;850;1229;5.7;1.129;1505;;
10:23:08.326;144;80;107;71;83.3;335;850;1246;5.9;1.090;1453;;
10:23:09.176;141;79;107;72;82.5;335;830;1221;6.0;1.071;1429;;
10:23:10.006;144;81;107;72;82.5;335;830;1225;6.0;1.071;1429;;
10:23:10.835;144;81;107;73;82.5;335;820;1225;6.0;1.059;1411;;
10:23:11.655;144;81;107;73;82.5;335;825;1225;6.0;1.065;1420;;
10:23:12.481;154;89;118;75;67.0;330;805;1517;5.0;1.421;1894;;
10:23:13.286;158;90;120;74;68.8;335;810;1500;5.1;1.417;1889;;
10:23:14.096;160;91;121;74;66.8;335;810;1496;4.9;1.468;1958;;
10:23:14.906;158;91;122;75;68.3;330;795;1500;5.2;1.415;1887;;
10:23:15.701;162;93;124;75;72.5;335;805;1517;5.4;1.374;1832;;
10:23:16.508;164;94;124;73;73.8;335;820;1525;5.4;1.373;1831;;
10:23:17.326;160;92;122;74;73.3;330;810;1517;5.4;1.346;1795;;
10:23:18.136;161;93;121;72;73.0;330;830;1500;5.3;1.376;1834;;
10:23:18.964;160;91;119;71;75.5;330;845;1513;5.4;1.326;1768;;
10:23:19.810;153;87;115;72;75.8;330;830;1479;5.5;1.263;1684;;
10:23:20.639;152;87;114;72;75.5;330;835;1442;5.4;1.258;1677;;
10:23:21.476;151;85;112;70;78.3;335;855;1433;5.5;1.224;1632;;
10:23:22.331;147;82;111;72;79.3;335;830;1400;5.7;1.157;1543;;
10:23:23.163;148;84;112;72;78.0;330;835;1383;5.6;1.194;1591;;
10:23:23.998;150;84;113;71;80.5;335;840;1404;5.8;1.179;1572;;
10:23:24.838;150;84;112;72;80.5;335;835;1400;5.8;1.164;1552;;
10:23:25.671;148;84;112;73;78.0;330;825;1383;5.7;1.187;1583;;
10:23:26.494;152;86;115;72;79.8;335;835;1400;5.7;1.201;1602;;
10:23:27.329;154;86;115;72;80.8;335;830;1404;5.8;1.185;1579;;
10:23:28.163;150;85;114;74;78.5;335;815;1379;5.8;1.181;1575;;
10:23:28.976;152;87;115;72;77.8;335;830;1375;5.6;1.222;1630;;
10:23:29.806;153;86;115;72;80.3;335;830;1388;5.8;1.189;1586;;
10:23:30.636;152;85;114;73;80.8;335;825;1392;5.9;1.167;1556;;
10:23:31.463;150;86;113;72;77.0;330;835;1379;5.5;1.225;1634;;
10:23:32.294;152;85;114;71;79.5;330;840;1383;5.7;1.205;1606;;
10:23:33.134;151;85;112;71;79.3;335;845;1363;5.6;1.197;1596;;
10:23:33.983;147;83;110;71;78.0;330;845;1363;5.5;1.192;1589;;
10:23:34.828;148;83;111;70;79.5;335;855;1354;5.6;1.194;1592;;
10:23:35.683;149;83;110;69;81.5;335;870;1358;5.6;1.177;1569;;
10:23:36.549;145;81;109;70;79.3;330;855;1333;5.6;1.173;1564;;
10:23:37.406;147;82;110;69;80.5;335;870;1329;5.6;1.183;1578;;
10:23:38.276;147;82;109;69;82.3;335;875;1317;5.6;1.162;1550;;
10:23:39.149;144;80;108;70;81.8;335;855;1308;5.7;1.127;1503;;
10:23:40.006;143;81;108;70;79.5;335;855;1300;5.6;1.159;1545;;
10:23:40.860;145;81;109;71;82.5;335;850;1283;5.8;1.123;1497;;
10:23:41.711;144;80;109;72;83.0;335;830;1267;6.0;1.090;1453;;
10:23:42.541;143;82;110;74;80.0;330;810;1254;5.9;1.116;1488;;
10:23:43.349;149;84;115;74;81.0;335;810;1267;6.0;1.145;1527;;
10:23:44.161;153;87;116;74;81.0;335;815;1292;6.0;1.170;1560;;
10:23:44.974;153;87;117;76;78.8;330;790;1317;6.0;1.174;1565;;
10:23:45.768;156;89;119;75;78.0;335;800;1333;5.8;1.221;1627;;
10:23:46.568;159;90;121;75;79.3;335;805;1367;5.9;1.227;1635;;
10:23:47.369;160;91;122;75;78.0;335;800;1375;5.8;1.246;1662;;
10:23:48.173;160;92;122;75;75.8;330;800;1388;5.7;1.288;1718;;
10:23:48.971;163;94;123;73;76.3;335;820;1404;5.6;1.320;1760;;
10:23:49.789;160;92;121;74;76.5;330;815;1388;5.6;1.284;1712;;
10:23:50.604;157;91;118;73;74.0;330;820;1375;5.4;1.310;1747;;
10:23:51.424;157;89;117;71;76.0;330;840;1375;5.4;1.288;1717;;
10:23:52.264;153;87;113;71;76.8;335;845;1350;5.4;1.241;1655;;
10:23:53.113;146;83;110;71;77.0;330;840;1346;5.5;1.195;1593;;
10:23:53.949;146;83;110;72;78.0;330;835;1338;5.6;1.172;1563;;
10:23:54.786;146;82;109;71;80.5;335;845;1317;5.7;1.142;1522;;
10:23:55.631;143;80;108;73;81.3;335;825;1304;5.9;1.097;1462;;
10:23:56.454;143;81;109;74;78.8;330;810;1283;5.8;1.121;1495;;
10:23:57.266;147;83;112;73;81.3;335;825;1292;5.9;1.132;1510;;
10:23:58.090;150;84;114;73;81.8;335;820;1321;6.0;1.138;1518;;
10:23:58.911;152;86;114;72;80.8;335;830;1321;5.8;1.169;1559;;
10:23:59.739;148;85;113;74;77.8;330;810;1308;5.8;1.180;1573;;
10:24:00.551;152;87;116;74;79.0;335;815;1329;5.8;1.192;1589;;
10:24:01.366;153;88;117;75;79.0;335;795;1329;6.0;1.180;1573;;
10:24:02.159;155;89;119;76;78.5;335;785;1317;6.0;1.190;1587;;
10:24:02.946;156;89;118;74;78.5;335;810;1325;5.8;1.218;1623;;
10:24:03.755;153;88;116;75;78.0;330;805;1325;5.8;1.197;1596;;
10:24:04.559;151;87;115;75;76.5;330;805;1333;5.7;1.205;1606;;
10:24:05.366;152;86;114;73;78.3;335;825;1329;5.7;1.199;1599;;
10:24:06.190;151;85;112;72;78.8;335;830;1313;5.7;1.183;1577;;
10:24:07.021;148;83;110;72;79.3;335;835;1321;5.7;1.159;1545;;
10:24:07.854;144;82;109;73;76.8;330;820;1304;5.6;1.165;1553;;
10:24:08.676;147;83;111;72;79.8;335;835;1313;5.7;1.160;1546;;
10:24:09.511;149;83;111;71;79.8;335;840;1317;5.7;1.167;1555;;
10:24:10.350;149;83;111;74;79.8;335;810;1317;5.9;1.125;1500;;
10:24:11.160;149;83;111;73;79.8;335;825;1317;5.8;1.146;1528;;
10:24:11.988;150;84;113;72;70.5;335;830;1408;5.1;1.324;1766;;
10:24:12.814;150;84;112;73;70.5;335;825;1379;5.1;1.314;1751;;
10:24:13.640;146;83;111;74;69.0;330;810;1350;5.1;1.306;1741;;
10:24:14.449;149;84;113;73;73.0;330;825;1338;5.3;1.274;1699;;
10:24:15.275;152;85;114;72;79.0;335;835;1367;5.7;1.208;1610;;
10:24:16.110;152;85;114;72;78.5;335;830;1350;5.7;1.205;1607;;
10:24:16.940;149;85;113;73;76.3;330;820;1350;5.6;1.218;1624;;
10:24:17.759;152;86;115;72;78.3;330;830;1350;5.7;1.217;1623;;
10:24:18.591;152;86;114;71;80.0;335;840;1346;5.7;1.197;1596;;
10:24:19.431;149;84;112;71;80.0;335;840;1346;5.7;1.173;1565;;
10:24:20.269;147;83;112;73;78.8;330;825;1321;5.7;1.171;1561;;
10:24:21.098;150;84;113;71;80.5;335;845;1342;5.7;1.184;1578;;
10:24:21.941;151;84;113;71;81.3;335;845;1346;5.8;1.170;1560;;
10:24:22.784;148;83;112;72;80.3;330;830;1338;5.8;1.156;1541;;
10:24:23.616;149;84;113;72;78.5;330;830;1346;5.7;1.189;1586;;
10:24:24.448;152;85;115;72;80.5;335;835;1358;5.8;1.188;1584;;
10:24:25.280;154;86;115;72;80.5;335;830;1354;5.8;1.186;1581;;
10:24:26.111;150;86;114;73;78.0;335;820;1317;5.7;1.198;1598;;
10:24:26.929;153;87;116;73;77.3;330;825;1325;5.6;1.233;1645;;
10:24:27.756;155;87;117;72;80.5;335;835;1350;5.8;1.216;1622;;
10:24:28.591;156;88;118;72;79.3;335;835;1338;5.7;1.241;1654;;
10:24:29.425;154;89;118;73;77.0;330;825;1329;5.6;1.262;1682;;
10:24:30.253;158;90;119;71;77.5;335;840;1342;5.5;1.290;1720;;
10:24:31.089;158;89;119;72;78.5;335;835;1354;5.6;1.263;1684;;
10:24:31.926;157;89;117;72;77.8;335;835;1338;5.6;1.251;1668;;
10:24:32.761;151;86;114;73;76.3;330;820;1317;5.6;1.226;1635;;
10:24:33.581;152;87;115;72;77.3;335;830;1338;5.6;1.236;1647;;
10:24:34.411;154;86;116;72;79.5;335;835;1354;5.7;1.213;1617;;
10:24:35.244;154;87;116;73;79.0;335;825;1325;5.7;1.211;1615;;
10:24:36.073;152;87;115;74;77.8;335;815;1333;5.7;1.208;1611;;
10:24:36.886;153;88;117;74;76.8;335;815;1329;5.7;1.237;1649;;
10:24:37.700;157;89;119;73;79.0;335;825;1338;5.7;1.237;1650;;
10:24:38.524;158;89;118;72;79.0;335;835;1333;5.7;1.250;1666;;
10:24:39.359;154;88;117;73;77.8;330;820;1346;5.7;1.234;1645;;
10:24:40.181;155;89;117;72;76.8;335;835;1338;5.5;1.270;1694;;
10:24:41.016;155;87;116;72;79.0;335;835;1354;5.7;1.229;1638;;
10:24:41.849;152;86;115;73;79.5;335;825;1342;5.8;1.188;1584;;
10:24:42.678;150;85;113;73;76.8;330;820;1333;5.6;1.207;1610;;
10:24:43.496;152;85;114;72;79.3;335;830;1333;5.7;1.191;1588;;
10:24:44.325;151;85;113;73;79.5;335;825;1338;5.8;1.173;1564;;
10:24:45.151;148;84;112;73;77.8;330;820;1329;5.7;1.179;1571;;
10:24:45.969;150;85;114;73;79.0;330;825;1321;5.7;1.185;1580;;
10:24:46.794;152;85;114;73;80.3;335;825;1325;5.8;1.167;1556;;
10:24:47.619;149;84;112;73;79.8;330;820;1329;5.8;1.152;1535;;
10:24:48.440;148;84;112;72;78.8;330;830;1321;5.7;1.178;1570;;
10:24:49.269;151;84;114;73;80.8;330;825;1329;5.9;1.160;1546;;
10:24:50.096;151;85;113;72;80.0;335;835;1321;5.7;1.174;1566;;
10:24:50.931;148;83;112;73;79.0;330;825;1329;5.7;1.164;1553;;
10:24:51.754;151;85;113;72;80.3;335;835;1329;5.8;1.178;1571;;
10:24:52.593;152;85;113;71;81.0;335;845;1346;5.8;1.181;1575;;
10:24:53.436;150;84;112;71;80.8;335;840;1338;5.8;1.162;1550;;
10:24:54.274;147;83;110;73;78.5;330;825;1317;5.7;1.159;1545;;
10:24:55.101;148;83;111;71;80.3;335;840;1325;5.7;1.159;1546;;
10:24:55.939;148;82;110;71;81.3;335;845;1271;5.8;1.147;1529;;
10:24:56.784;145;82;110;72;80.0;330;830;1275;5.8;1.144;1525;;
10:24:57.614;148;84;112;72;79.5;335;830;1267;5.7;1.169;1559;;
10:24:58.445;150;85;113;71;81.0;335;840;1275;5.8;1.172;1562;;
10:24:59.284;150;84;113;71;81.0;335;840;1271;5.8;1.169;1559;;
10:25:00.124;148;84;113;74;79.3;330;810;1283;5.9;1.155;1540;;
10:25:00.936;152;87;116;73;79.0;335;825;1292;5.7;1.206;1608;;
10:25:01.760;155;87;118;73;80.3;335;820;1304;5.9;1.201;1601;;
10:25:02.581;155;89;118;73;79.0;335;820;1308;5.8;1.220;1626;;
10:25:03.399;153;88;117;75;76.8;330;805;1313;5.7;1.227;1636;;
10:25:04.206;156;89;118;73;77.8;335;825;1313;5.7;1.252;1669;;
10:25:05.029;157;89;118;73;78.5;335;820;1321;5.7;1.233;1643;;
10:25:05.849;155;88;116;73;77.5;330;820;1308;5.7;1.227;1636;;
10:25:06.671;151;86;114;74;76.8;330;810;1308;5.7;1.203;1604;;
10:25:07.481;152;86;114;72;78.3;335;835;1321;5.6;1.214;1618;;
10:25:08.314;152;85;113;71;80.0;335;840;1329;5.7;1.189;1586;;
10:25:09.154;148;83;113;73;80.0;335;820;1308;5.9;1.161;1548;;
10:25:09.975;148;83;113;73;80.0;335;825;1308;5.8;1.168;1557;;
10:25:10.800;148;83;113;71;80.0;335;850;1308;5.6;1.203;1604;;
10:25:11.651;149;84;112;72;71.0;335;835;1488;5.1;1.317;1756;;
10:25:12.484;148;84;111;71;70.3;330;840;1429;5.0;1.330;1774;;
10:25:13.326;149;83;111;70;72.0;335;860;1404;5.0;1.326;1768;;
10:25:14.184;147;82;110;71;75.3;335;850;1392;5.3;1.240;1653;;
10:25:15.036;143;81;108;71;77.3;330;840;1354;5.5;1.174;1566;;
10:25:15.876;145;81;109;70;80.0;335;855;1346;5.6;1.162;1550;;
10:25:16.730;146;81;109;69;82.5;335;865;1333;5.7;1.138;1517;;
10:25:17.596;143;80;108;71;81.5;335;845;1313;5.8;1.122;1496;;
10:25:18.439;146;82;110;70;81.3;335;855;1304;5.7;1.155;1540;;
10:25:19.296;147;82;111;70;83.5;335;860;1325;5.8;1.141;1521;;
10:25:20.156;147;82;112;71;84.0;335;845;1321;6.0;1.122;1496;;
10:25:21.001;147;83;111;71;80.3;335;850;1304;5.7;1.176;1568;;
10:25:21.849;149;84;113;71;82.3;335;845;1304;5.8;1.158;1544;;
10:25:22.696;150;84;112;70;82.5;335;860;1279;5.8;1.168;1557;;
10:25:23.556;146;83;110;70;81.5;340;855;1263;5.7;1.157;1542;;
10:25:24.407;145;83;110;70;79.8;335;860;1242;5.6;1.181;1574;;
10:25:25.271;146;82;110;69;82.8;340;870;1271;5.7;1.156;1542;;
10:25:26.137;146;82;110;69;83.0;335;870;1258;5.7;1.148;1530;;
10:25:27.011;143;80;108;71;81.8;335;850;1254;5.8;1.126;1501;;
10:25:27.857;145;82;111;71;81.3;335;840;1238;5.8;1.142;1523;;
10:25:28.697;148;83;114;72;83.0;335;830;1242;6.0;1.135;1513;;
10:25:29.530;151;86;116;74;81.8;340;815;1233;6.0;1.154;1539;;
10:25:30.345;152;87;118;75;79.3;335;805;1267;5.9;1.196;1595;;
10:25:31.150;157;90;121;73;79.3;335;820;1283;5.8;1.249;1666;;
10:25:31.969;161;92;122;74;79.5;335;815;1313;5.9;1.253;1671;;
10:25:32.788;159;91;121;74;78.8;340;815;1333;5.8;1.250;1666;;
10:25:33.601;156;91;119;74;75.5;335;815;1329;5.6;1.282;1709;;
10:25:34.414;158;90;119;73;77.5;335;825;1350;5.6;1.264;1685;;
10:25:35.239;156;89;117;73;78.0;335;820;1338;5.7;1.233;1644;;
10:25:36.061;152;87;115;74;76.3;335;810;1346;5.6;1.224;1632;;
10:25:36.873;154;88;116;73;77.3;335;820;1350;5.7;1.229;1638;;
