# Supplementary material for: Influence of beat-to-beat blood pressure variability on vascular elasticity in hypertensive population
Source: Sci Rep. 2017 Aug 21;7:8394. doi: 10.1038/s41598-017-08640-4 (PMC5566212; doi:10.1038/s41598-017-08640-4)
Supplement: Supplementary file 1 — Dataset 1 [file 41598_2017_8640_MOESM1_ESM.zip › Data of hypertensive population/1014_beats.txt]

BeatScope Easy - v02.10 build 004

Identification;Identification;Age (yrs);Height (cm);Weight (kg);Gender;Procedure;Model number
1014;;54;152;51;Female;;9971

Reconstructed pressure level: 
brachial

Time (s);Systolic Pressure (mmHg);Diastolic Pressure (mmHg);Mean Pressure (mmHg);Heart rate (bpm);Stroke Volume (ml);Left Ventricular Ejection Time (ms);Pulse Interval (ms);Maximum Slope (mmHg/s);Cardiac Output (l/min);Total Peripheral Resistance Medical Unit (mmHg.min/l);Total Peripheral Resistance CGS (dyn.s/cm5);Markers;
14:20:23.070;0;0;0;76;0.0;0;785;0;0.0;0.000;0;;
14:20:23.855;0;0;0;75;0.0;0;795;0;0.0;0.000;0;;
14:20:24.650;0;0;0;73;0.0;0;825;0;0.0;0.000;0;;
14:20:25.475;0;0;0;70;0.0;0;855;0;0.0;0.000;0;;
14:20:26.330;0;0;0;71;0.0;0;850;0;0.0;0.000;0;;
14:20:27.180;0;0;0;71;0.0;0;845;0;0.0;0.000;0;;
14:20:28.025;0;0;0;69;0.0;0;870;0;0.0;0.000;0;;
14:20:28.895;0;0;0;67;0.0;0;890;0;0.0;0.000;0;;
14:20:29.785;0;0;0;75;0.0;0;805;0;0.0;0.000;0;;
14:20:30.590;0;0;0;71;0.0;0;840;0;0.0;0.000;0;;
14:20:31.430;0;0;0;70;0.0;0;855;0;0.0;0.000;0;;
14:20:32.285;0;0;0;67;0.0;0;900;0;0.0;0.000;0;;
14:20:33.184;146;74;104;72;60.8;320;835;1546;4.4;1.429;1906;;
14:20:34.021;145;74;104;71;63.3;325;850;1413;4.5;1.391;1855;;
14:20:34.871;146;74;104;70;68.5;325;860;1408;4.8;1.299;1733;;
14:20:35.733;144;73;102;70;73.3;330;855;1413;5.1;1.191;1587;;
14:20:36.584;141;72;101;72;77.3;320;830;1371;5.6;1.085;1447;;
14:20:37.414;142;72;102;73;78.5;325;825;1379;5.7;1.075;1433;;
14:20:38.243;144;73;104;72;81.0;325;835;1367;5.8;1.070;1426;;
14:20:39.076;146;74;105;73;81.8;330;825;1354;5.9;1.060;1413;;
14:20:39.903;145;75;105;75;80.8;320;805;1363;6.0;1.047;1396;;
14:20:40.708;147;75;105;75;80.8;320;795;1392;6.1;1.034;1378;;
14:20:41.500;147;75;105;73;80.8;320;825;1392;5.9;1.073;1430;;
14:20:42.325;147;75;105;70;80.8;320;860;1392;5.6;1.118;1491;;
14:20:43.184;158;85;115;74;63.0;320;810;1458;4.7;1.482;1976;;
14:20:43.998;155;84;112;72;63.0;315;830;1392;4.6;1.472;1963;;
14:20:44.824;153;80;110;72;65.8;320;835;1446;4.7;1.391;1854;;
14:20:45.663;149;78;109;74;69.3;310;815;1413;5.1;1.277;1703;;
14:20:46.478;148;79;107;73;70.0;315;825;1379;5.1;1.258;1677;;
14:20:47.303;145;77;102;73;70.3;310;820;1375;5.1;1.194;1591;;
14:20:48.123;141;73;100;75;72.8;305;805;1400;5.4;1.104;1472;;
14:20:48.926;141;73;99;75;72.8;305;805;1388;5.4;1.098;1464;;
14:20:49.733;139;71;98;74;76.0;315;810;1379;5.6;1.047;1396;;
14:20:50.541;137;69;98;76;76.0;315;785;1371;5.8;1.015;1353;;
14:20:51.325;137;69;98;76;76.0;315;790;1371;5.8;1.021;1362;;
14:20:52.115;137;69;98;72;76.0;315;830;1371;5.5;1.073;1431;;
14:20:52.942;147;80;106;74;61.8;315;810;1446;4.6;1.390;1854;;
14:20:53.754;141;76;104;75;63.8;305;795;1404;4.8;1.294;1725;;
14:20:54.553;142;76;105;75;64.0;310;795;1379;4.8;1.298;1731;;
14:20:55.348;143;76;105;75;67.8;310;795;1375;5.1;1.232;1643;;
14:20:56.143;141;76;103;74;69.8;310;810;1358;5.2;1.190;1587;;
14:20:56.949;138;75;101;75;70.3;305;805;1371;5.2;1.160;1547;;
14:20:57.754;139;74;102;74;72.0;310;815;1346;5.3;1.152;1536;;
14:20:58.571;139;75;102;73;72.3;310;825;1317;5.3;1.159;1545;;
14:20:59.395;137;74;100;73;72.0;310;825;1288;5.2;1.146;1528;;
14:21:00.219;134;73;100;76;72.0;310;790;1271;5.5;1.097;1463;;
14:21:01.010;134;73;100;78;72.0;310;765;1271;5.6;1.063;1417;;
14:21:01.775;134;73;100;74;72.0;310;810;1271;5.3;1.125;1500;;
14:21:02.588;155;86;112;74;58.3;315;815;1196;4.3;1.564;2085;;
14:21:03.399;151;81;110;75;61.0;310;805;1167;4.5;1.452;1936;;
14:21:04.204;152;82;110;75;60.0;315;805;1158;4.5;1.479;1972;;
14:21:05.011;152;81;110;73;63.5;320;820;1142;4.6;1.417;1890;;
14:21:05.831;150;80;108;73;67.0;315;820;1142;4.9;1.322;1762;;
14:21:06.651;148;80;108;74;67.0;315;810;1133;5.0;1.300;1733;;
14:21:07.463;149;79;107;72;68.8;320;830;1117;5.0;1.292;1722;;
14:21:08.291;148;79;106;74;69.5;320;815;1092;5.1;1.246;1661;;
14:21:09.106;146;78;106;74;68.5;315;810;1104;5.1;1.250;1667;;
14:21:09.914;149;79;106;74;68.5;315;815;1104;5.0;1.258;1678;;
14:21:10.730;149;79;106;74;68.5;315;810;1104;5.1;1.250;1667;;
14:21:11.540;149;79;106;72;68.5;315;835;1104;4.9;1.289;1719;;
14:21:12.374;151;82;110;74;58.3;315;815;1175;4.3;1.532;2043;;
14:21:13.191;152;80;108;72;61.0;320;835;1163;4.4;1.478;1971;;
14:21:14.024;149;78;106;74;62.3;320;815;1146;4.6;1.391;1855;;
14:21:14.841;145;77;105;75;64.0;315;795;1142;4.8;1.304;1739;;
14:21:15.636;147;78;106;75;67.8;320;805;1138;5.0;1.257;1675;;
14:21:16.441;149;78;106;73;70.0;320;825;1154;5.1;1.252;1670;;
14:21:17.266;148;77;106;73;70.5;320;820;1133;5.2;1.227;1636;;
14:21:18.086;147;77;105;74;70.5;315;815;1146;5.2;1.214;1618;;
14:21:18.901;149;77;106;74;72.0;320;815;1158;5.3;1.203;1604;;
14:21:19.716;150;78;107;72;72.5;320;830;1150;5.2;1.222;1629;;
14:21:20.546;150;78;105;71;72.5;320;845;1154;5.1;1.224;1632;;
14:21:21.393;146;76;104;72;72.8;320;830;1146;5.3;1.184;1578;;
14:21:22.223;147;76;105;73;73.5;320;825;1167;5.3;1.173;1564;;
14:21:23.046;148;76;105;73;74.0;320;820;1167;5.4;1.166;1555;;
14:21:23.868;149;77;105;73;73.8;320;825;1175;5.4;1.175;1566;;
14:21:24.693;146;76;105;74;73.8;320;810;1179;5.5;1.148;1530;;
14:21:25.503;149;77;106;74;73.8;320;810;1188;5.5;1.164;1552;;
14:21:26.311;151;77;107;73;74.5;325;825;1188;5.4;1.182;1576;;
14:21:27.136;151;77;106;72;74.8;325;835;1183;5.4;1.178;1571;;
14:21:27.969;146;76;106;74;74.8;325;810;1179;5.5;1.143;1524;;
14:21:28.780;146;76;106;76;74.8;325;790;1179;5.7;1.115;1487;;
14:21:29.570;146;76;106;72;74.8;325;835;1179;5.4;1.178;1571;;
14:21:30.406;156;84;112;73;59.0;320;820;1267;4.3;1.557;2075;;
14:21:31.226;154;82;111;74;60.3;320;815;1275;4.4;1.495;1993;;
14:21:32.039;154;82;111;74;60.3;320;810;1271;4.5;1.489;1985;;
14:21:32.851;155;81;110;73;63.8;320;825;1271;4.6;1.424;1898;;
14:21:33.676;152;80;108;73;67.0;320;825;1213;4.9;1.330;1773;;
14:21:34.501;149;79;106;74;67.3;320;815;1229;5.0;1.288;1717;;
14:21:35.316;150;78;107;74;69.5;320;815;1229;5.1;1.255;1673;;
14:21:36.130;150;78;108;74;71.0;320;815;1221;5.2;1.234;1645;;
14:21:36.944;150;78;107;74;70.5;320;810;1208;5.2;1.232;1643;;
14:21:37.754;150;78;109;76;70.8;320;785;1238;5.4;1.207;1609;;
14:21:38.540;154;80;111;76;71.0;320;790;1238;5.4;1.238;1650;;
14:21:39.331;156;82;112;75;71.0;325;805;1254;5.3;1.273;1697;;
14:21:40.136;157;82;112;75;71.3;320;805;1229;5.3;1.260;1680;;
14:21:40.941;154;81;111;76;71.0;320;790;1250;5.4;1.232;1643;;
14:21:41.731;155;81;111;75;71.0;320;795;1250;5.4;1.246;1661;;
14:21:42.526;156;81;111;75;71.5;325;805;1254;5.3;1.253;1670;;
14:21:43.329;156;80;110;74;72.3;320;810;1246;5.4;1.236;1648;;
14:21:44.140;154;79;110;75;72.3;320;800;1246;5.4;1.215;1620;;
14:21:44.937;154;80;110;74;72.3;320;810;1242;5.4;1.230;1641;;
14:21:45.747;154;79;109;72;73.8;325;830;1246;5.3;1.221;1628;;
14:21:46.581;152;77;107;72;74.8;325;830;1233;5.4;1.185;1580;;
14:21:47.407;149;76;106;75;73.8;320;800;1217;5.5;1.150;1533;;
14:21:48.211;150;77;108;75;74.3;320;800;1208;5.6;1.161;1548;;
14:21:49.013;154;79;109;73;74.8;325;820;1196;5.5;1.198;1598;;
14:21:49.830;155;79;109;73;75.3;325;825;1229;5.5;1.195;1593;;
14:21:50.652;152;78;109;74;74.8;320;810;1238;5.5;1.176;1568;;
14:21:51.466;153;79;109;75;73.8;325;800;1238;5.5;1.185;1580;;
14:21:52.266;155;79;110;74;74.5;325;815;1204;5.5;1.201;1601;;
14:21:53.081;154;79;109;73;74.8;325;820;1233;5.5;1.196;1594;;
14:21:53.897;153;78;109;73;74.8;325;820;1229;5.5;1.196;1594;;
14:21:54.720;153;78;109;76;74.8;325;785;1229;5.7;1.145;1526;;
14:21:55.505;153;78;109;74;74.8;325;815;1229;5.5;1.188;1585;;
14:21:56.319;159;85;114;74;59.3;320;815;1292;4.4;1.565;2086;;
14:21:57.136;157;82;111;72;62.8;325;830;1296;4.5;1.468;1958;;
14:21:57.962;153;80;110;75;62.8;320;805;1254;4.7;1.405;1873;;
14:21:58.771;152;80;109;74;64.8;320;810;1263;4.8;1.364;1818;;
14:21:59.579;153;80;110;74;68.8;320;815;1246;5.1;1.298;1731;;
14:22:00.394;153;79;109;73;70.5;320;820;1233;5.2;1.265;1687;;
14:22:01.215;151;78;108;75;70.8;320;805;1225;5.3;1.229;1638;;
14:22:02.021;150;79;109;76;70.5;320;790;1242;5.4;1.216;1621;;
14:22:02.807;153;80;110;75;71.3;320;800;1238;5.3;1.238;1651;;
14:22:03.611;155;80;111;75;72.5;320;800;1283;5.4;1.225;1633;;
14:22:04.411;153;80;110;75;71.8;320;805;1229;5.3;1.229;1638;;
14:22:05.214;153;80;109;74;71.0;320;810;1250;5.3;1.246;1662;;
14:22:06.026;154;80;110;73;72.5;320;825;1250;5.3;1.246;1661;;
14:22:06.847;154;80;109;72;72.3;320;835;1242;5.2;1.254;1672;;
14:22:07.686;151;77;107;73;73.0;320;820;1221;5.3;1.205;1606;;
14:22:08.506;150;78;107;74;71.8;320;810;1229;5.3;1.208;1611;;
14:22:09.315;151;78;108;74;72.3;320;810;1229;5.4;1.211;1614;;
14:22:10.126;152;79;108;73;73.3;320;820;1238;5.4;1.209;1612;;
14:22:10.945;150;77;108;75;73.5;320;800;1258;5.5;1.170;1560;;
14:22:11.748;151;78;110;76;73.3;320;790;1208;5.6;1.181;1575;;
14:22:12.536;155;81;111;75;72.5;325;805;1246;5.4;1.232;1643;;
14:22:13.337;156;81;111;75;73.0;320;805;1254;5.4;1.224;1632;;
14:22:14.146;153;79;110;75;72.8;320;795;1254;5.5;1.197;1595;;
14:22:14.940;153;80;111;77;71.8;320;780;1258;5.5;1.201;1602;;
14:22:15.721;156;81;111;75;72.0;320;800;1258;5.4;1.233;1644;;
14:22:16.517;156;80;111;75;72.5;320;795;1258;5.5;1.212;1616;;
14:22:17.316;152;79;109;76;72.0;320;785;1254;5.5;1.186;1581;;
14:22:18.099;153;79;110;76;72.0;320;785;1258;5.5;1.194;1592;;
14:22:18.884;154;80;110;75;72.5;320;805;1258;5.4;1.216;1621;;
14:22:19.690;153;79;108;74;73.0;325;815;1246;5.4;1.200;1600;;
14:22:20.506;149;77;106;75;73.0;320;805;1254;5.4;1.166;1555;;
14:22:21.309;150;77;106;73;73.0;320;820;1250;5.3;1.191;1588;;
14:22:22.130;151;76;106;72;75.0;320;830;1250;5.4;1.176;1568;;
14:22:22.957;150;76;107;74;74.8;320;815;1225;5.5;1.161;1548;;
14:22:23.776;149;77;107;74;73.3;320;815;1204;5.4;1.188;1584;;
14:22:24.591;152;78;108;73;74.3;325;825;1250;5.4;1.203;1604;;
14:22:25.416;153;78;108;72;75.0;325;830;1242;5.4;1.192;1590;;
14:22:26.245;150;77;107;74;73.8;320;815;1246;5.4;1.182;1577;;
14:22:27.057;152;77;108;75;74.5;320;805;1238;5.6;1.170;1560;;
14:22:27.866;154;79;108;74;74.5;320;810;1267;5.5;1.177;1569;;
14:22:28.675;154;79;108;77;74.5;320;780;1267;5.7;1.133;1511;;
14:22:29.455;154;79;108;74;74.5;320;810;1267;5.5;1.177;1569;;
14:22:30.268;162;88;117;73;58.5;320;820;1388;4.3;1.636;2182;;
14:22:31.086;162;85;116;73;61.0;320;825;1363;4.4;1.562;2083;;
14:22:31.909;158;84;114;74;60.3;320;810;1346;4.5;1.529;2039;;
14:22:32.719;157;83;114;75;63.0;320;805;1329;4.7;1.450;1934;;
14:22:33.526;159;83;114;73;66.8;325;825;1325;4.9;1.406;1875;;
14:22:34.350;158;82;114;75;68.0;320;805;1317;5.1;1.347;1795;;
14:22:35.156;157;83;113;75;66.8;320;805;1304;5.0;1.363;1817;;
14:22:35.959;158;83;114;75;68.3;320;805;1304;5.1;1.342;1789;;
14:22:36.766;158;83;113;75;69.3;325;805;1304;5.2;1.311;1748;;
14:22:37.571;155;81;112;76;69.3;320;790;1300;5.3;1.272;1696;;
14:22:38.360;156;82;113;76;69.0;320;785;1304;5.3;1.286;1714;;
14:22:39.144;159;83;115;75;69.8;320;795;1304;5.3;1.305;1740;;
14:22:39.941;159;83;114;75;70.3;325;800;1325;5.3;1.295;1727;;
14:22:40.739;157;82;113;76;69.0;320;785;1317;5.3;1.286;1714;;
14:22:41.526;157;83;113;75;70.0;320;800;1308;5.3;1.291;1722;;
14:22:42.326;158;82;113;74;71.0;325;810;1325;5.3;1.283;1711;;
14:22:43.134;157;81;111;75;70.8;320;805;1313;5.3;1.260;1680;;
14:22:43.941;152;79;109;76;70.5;320;790;1300;5.4;1.219;1625;;
14:22:44.731;152;79;109;76;70.5;320;790;1288;5.4;1.219;1625;;
14:22:45.520;153;79;109;75;71.5;320;795;1283;5.4;1.212;1616;;
14:22:46.315;152;78;109;75;73.0;320;795;1271;5.5;1.184;1579;;
14:22:47.110;152;78;109;77;72.3;320;780;1296;5.6;1.179;1573;;
14:22:47.891;153;80;111;77;71.8;320;775;1271;5.6;1.196;1595;;
14:22:48.664;156;81;112;76;72.0;320;785;1288;5.5;1.218;1625;;
14:22:49.451;157;81;112;75;73.0;320;800;1304;5.5;1.225;1633;;
14:22:50.249;155;80;111;75;72.5;320;795;1321;5.5;1.217;1623;;
14:22:51.045;155;80;110;75;72.0;320;795;1308;5.4;1.217;1623;;
14:22:51.839;155;80;110;75;72.3;320;795;1317;5.5;1.213;1618;;
14:22:52.634;155;79;111;75;73.5;320;800;1308;5.5;1.203;1604;;
14:22:53.436;154;79;111;77;73.8;320;780;1313;5.7;1.174;1565;;
14:22:54.216;155;80;111;77;72.0;320;775;1308;5.6;1.197;1597;;
14:22:54.991;157;81;113;77;72.8;320;780;1296;5.6;1.209;1612;;
14:22:55.769;159;82;114;78;72.8;320;770;1304;5.7;1.207;1609;;
14:22:56.541;158;82;113;78;72.5;325;770;1304;5.6;1.200;1600;;
14:22:57.311;156;81;112;79;71.0;320;755;1317;5.6;1.194;1592;;
14:22:58.066;158;82;113;78;71.8;320;765;1317;5.6;1.202;1603;;
14:22:58.830;158;81;112;77;73.3;325;780;1292;5.6;1.195;1594;;
14:22:59.609;155;80;111;78;73.3;320;765;1321;5.7;1.162;1549;;
14:23:00.374;154;80;111;80;71.5;320;750;1271;5.7;1.164;1552;;
14:23:01.125;155;81;111;78;72.5;325;770;1254;5.6;1.179;1572;;
14:23:01.896;155;80;110;76;74.0;325;785;1300;5.7;1.170;1559;;
14:23:02.679;153;79;110;78;73.8;320;765;1275;5.8;1.141;1521;;
14:23:03.446;152;79;110;79;72.5;320;755;1258;5.8;1.146;1527;;
14:23:04.201;155;81;111;78;72.8;320;765;1271;5.7;1.170;1560;;
14:23:04.964;157;81;113;78;73.5;320;765;1292;5.8;1.174;1565;;
14:23:05.731;157;81;112;77;73.3;325;780;1279;5.6;1.187;1583;;
14:23:06.509;155;80;112;79;72.5;320;760;1304;5.7;1.169;1558;;
14:23:07.271;156;81;112;77;72.8;320;775;1304;5.6;1.188;1584;;
14:23:08.044;157;81;112;77;73.8;320;780;1313;5.7;1.182;1576;;
14:23:08.824;155;80;112;77;73.8;320;780;1292;5.7;1.182;1576;;
14:23:09.605;155;80;112;79;73.8;320;755;1292;5.9;1.144;1525;;
14:23:10.360;155;80;112;76;73.8;320;790;1292;5.6;1.197;1596;;
14:23:11.151;158;84;113;75;60.5;320;805;1321;4.5;1.507;2009;;
14:23:11.954;157;82;112;76;62.3;320;790;1317;4.7;1.421;1895;;
14:23:12.746;154;81;111;76;62.0;320;785;1313;4.7;1.405;1874;;
14:23:13.529;155;81;111;76;64.8;320;790;1292;4.9;1.354;1806;;
14:23:14.321;156;80;111;74;70.5;325;810;1321;5.2;1.272;1697;;
14:23:15.129;153;79;109;76;71.0;320;790;1304;5.4;1.216;1621;;
14:23:15.919;152;79;109;77;70.8;320;780;1292;5.4;1.204;1606;;
14:23:16.701;154;79;110;76;72.0;320;790;1288;5.5;1.201;1602;;
14:23:17.489;153;79;109;76;72.8;320;790;1296;5.5;1.178;1571;;
14:23:18.279;150;78;108;77;72.3;320;780;1271;5.6;1.166;1555;;
14:23:19.059;153;79;110;77;72.5;320;775;1292;5.6;1.171;1561;;
14:23:19.834;154;80;110;76;72.8;320;785;1292;5.6;1.184;1579;;
14:23:20.620;153;79;109;76;73.3;320;790;1288;5.6;1.176;1567;;
14:23:21.409;150;78;109;78;71.8;320;765;1271;5.6;1.157;1542;;
14:23:22.175;151;79;110;78;71.8;320;765;1267;5.6;1.167;1557;;
14:23:22.937;153;80;110;78;71.8;320;770;1242;5.6;1.180;1574;;
14:23:23.710;153;79;109;77;72.8;320;780;1271;5.6;1.169;1558;;
14:23:24.491;150;78;108;78;72.0;320;765;1279;5.6;1.150;1534;;
14:23:25.256;151;79;109;78;72.8;320;765;1267;5.7;1.149;1532;;
14:23:26.017;154;80;110;76;72.0;320;785;1238;5.5;1.197;1595;;
14:23:26.804;154;80;109;76;72.8;320;790;1296;5.5;1.184;1578;;
14:23:27.594;150;78;108;78;72.0;315;770;1279;5.6;1.158;1544;;
14:23:28.366;152;79;109;77;71.5;320;780;1283;5.5;1.184;1578;;
14:23:29.144;153;79;108;75;72.5;320;800;1288;5.4;1.194;1593;;
14:23:29.945;152;78;106;73;73.3;320;820;1263;5.4;1.187;1582;;
14:23:30.765;147;75;105;75;73.5;315;805;1279;5.5;1.145;1526;;
14:23:31.571;148;76;104;74;73.0;320;815;1263;5.4;1.161;1548;;
14:23:32.382;147;75;104;74;74.3;320;810;1221;5.5;1.129;1505;;
14:23:33.194;143;74;103;77;73.5;315;780;1208;5.7;1.088;1450;;
14:23:33.978;145;75;105;77;73.8;320;780;1196;5.7;1.108;1477;;
14:23:34.754;150;77;108;76;73.8;320;785;1233;5.6;1.144;1526;;
14:23:35.537;151;79;108;76;73.5;320;790;1233;5.6;1.161;1548;;
14:23:36.331;150;78;109;77;73.5;315;775;1250;5.7;1.144;1525;;
14:23:37.106;153;80;110;76;72.8;320;785;1267;5.6;1.187;1583;;
14:23:37.890;156;81;112;76;73.0;320;790;1254;5.5;1.212;1616;;
14:23:38.679;156;82;112;75;72.5;320;795;1254;5.5;1.225;1634;;
14:23:39.474;154;81;111;77;71.0;315;775;1271;5.5;1.214;1619;;
14:23:40.249;157;83;112;74;70.5;315;810;1263;5.2;1.287;1716;;
14:23:41.059;158;81;112;72;72.8;320;830;1275;5.3;1.272;1696;;
14:23:41.887;156;80;111;73;73.3;320;820;1263;5.4;1.237;1649;;
14:23:42.711;154;80;109;73;71.5;315;820;1263;5.2;1.253;1671;;
14:23:43.530;155;80;110;73;72.8;320;825;1275;5.3;1.245;1659;;
14:23:44.354;156;79;110;72;74.0;320;835;1275;5.3;1.236;1647;;
14:23:45.189;154;78;110;74;74.8;320;815;1279;5.5;1.202;1603;;
14:23:46.004;156;80;113;76;72.8;315;790;1300;5.5;1.222;1629;;
14:23:46.796;160;83;115;74;72.8;320;810;1296;5.4;1.275;1700;;
14:23:47.606;162;83;115;74;74.0;325;815;1313;5.4;1.269;1692;;
14:23:48.421;160;83;115;75;73.0;320;800;1325;5.5;1.260;1680;;
14:23:49.223;162;84;117;76;72.0;320;790;1354;5.5;1.278;1704;;
14:23:50.011;163;85;116;74;72.0;320;815;1338;5.3;1.313;1751;;
14:23:50.828;162;83;115;73;73.3;325;820;1350;5.4;1.282;1709;;
14:23:51.648;159;82;113;73;72.8;325;820;1342;5.3;1.268;1691;;
14:23:52.468;158;81;113;74;73.0;325;810;1354;5.4;1.248;1664;;
14:23:53.276;158;81;112;72;73.5;325;830;1317;5.3;1.259;1679;;
14:23:54.106;157;80;112;75;75.0;325;805;1317;5.6;1.199;1599;;
14:23:54.909;155;80;109;70;72.5;320;855;1300;5.1;1.280;1706;;
14:23:55.766;154;77;109;73;75.8;325;820;1329;5.5;1.180;1573;;
14:23:56.584;154;79;109;73;74.3;325;825;1288;5.4;1.208;1611;;
14:23:57.410;153;78;108;73;75.5;325;825;1296;5.5;1.183;1577;;
14:23:58.234;151;77;108;74;75.5;325;810;1279;5.6;1.161;1548;;
14:23:59.045;151;77;108;75;75.5;325;795;1279;5.7;1.140;1520;;
14:23:59.840;151;77;108;72;75.5;325;835;1279;5.4;1.197;1596;;
14:24:00.676;158;84;113;72;60.8;325;830;1363;4.4;1.547;2063;;
14:24:01.505;155;81;111;74;62.8;320;815;1338;4.6;1.445;1927;;
14:24:02.321;152;80;110;75;61.8;320;805;1317;4.6;1.431;1908;;
14:24:03.126;153;80;110;74;65.0;320;810;1308;4.8;1.371;1828;;
14:24:03.936;154;80;110;73;69.8;325;820;1292;5.1;1.293;1724;;
14:24:04.756;154;80;110;74;70.5;325;815;1283;5.2;1.272;1696;;
14:24:05.570;152;80;110;75;69.0;320;795;1275;5.2;1.265;1686;;
14:24:06.364;153;81;111;77;69.3;320;780;1292;5.3;1.253;1671;;
14:24:07.144;156;82;113;76;70.5;320;790;1292;5.4;1.269;1692;;
14:24:07.936;159;83;115;75;71.8;325;795;1308;5.4;1.274;1699;;
14:24:08.729;159;84;116;77;70.5;320;780;1304;5.4;1.278;1704;;
14:24:09.509;158;84;115;78;68.3;315;770;1308;5.3;1.292;1722;;
14:24:10.281;159;84;115;77;69.0;320;780;1313;5.3;1.303;1737;;
14:24:11.061;161;84;115;75;70.3;325;800;1329;5.3;1.312;1750;;
14:24:11.859;161;84;115;75;70.0;320;795;1313;5.3;1.303;1738;;
14:24:12.654;158;83;114;76;69.8;320;785;1321;5.3;1.286;1714;;
14:24:13.441;159;84;115;75;69.3;320;800;1321;5.2;1.323;1764;;
14:24:14.239;159;82;125;108;69.8;320;555;1317;7.5;0.995;1326;;
14:24:14.798;141;104;93;56;31.0;270;1070;800;1.7;3.219;4292;;
14:24:15.862;147;68;104;75;77.8;310;800;1454;5.8;1.073;1430;;
14:24:16.665;149;78;108;76;68.3;315;790;1254;5.2;1.244;1659;;
14:24:17.454;153;78;110;75;71.8;325;800;1288;5.4;1.221;1628;;
14:24:18.254;154;79;112;78;70.5;320;770;1283;5.5;1.221;1627;;
14:24:19.025;156;82;115;78;71.5;320;770;1283;5.6;1.233;1644;;
14:24:19.795;161;84;117;75;71.3;325;805;1300;5.3;1.316;1755;;
14:24:20.601;165;85;118;71;72.5;330;840;1321;5.2;1.361;1815;;
14:24:21.441;165;85;118;72;72.0;320;830;1308;5.2;1.357;1810;;
14:24:22.271;162;86;116;71;69.3;315;840;1308;4.9;1.410;1880;;
14:24:23.111;164;84;116;70;70.5;325;855;1300;4.9;1.407;1876;;
14:24:23.966;163;84;116;70;71.3;325;855;1279;5.0;1.386;1848;;
14:24:24.820;159;83;114;71;69.0;325;845;1258;4.9;1.393;1857;;
14:24:25.666;158;83;112;71;69.0;325;850;1254;4.9;1.383;1844;;
14:24:26.512;157;81;111;70;71.3;325;860;1246;5.0;1.343;1790;;
14:24:27.372;156;80;111;71;71.3;325;845;1238;5.1;1.319;1759;;
14:24:28.220;155;81;111;71;69.5;320;840;1225;5.0;1.339;1785;;
14:24:29.060;157;81;112;70;70.8;325;855;1250;5.0;1.347;1797;;
14:24:29.914;158;81;112;69;71.8;325;865;1279;5.0;1.344;1792;;
14:24:30.779;156;79;111;71;72.8;325;845;1271;5.2;1.286;1715;;
14:24:31.625;153;80;110;72;69.8;320;830;1263;5.0;1.303;1737;;
14:24:32.455;155;79;110;71;71.5;325;845;1250;5.1;1.294;1725;;
14:24:33.299;155;78;110;72;73.0;325;835;1271;5.2;1.252;1670;;
14:24:34.132;152;78;109;74;71.5;320;810;1258;5.3;1.235;1646;;
14:24:34.946;153;79;110;73;71.8;325;820;1254;5.3;1.254;1672;;
14:24:35.766;157;80;111;72;73.3;325;835;1279;5.3;1.265;1687;;
14:24:36.601;157;80;111;72;74.0;325;835;1271;5.3;1.255;1674;;
14:24:37.435;154;80;110;74;72.0;320;810;1283;5.3;1.240;1654;;
14:24:38.246;155;80;110;73;71.5;325;820;1279;5.2;1.264;1686;;
14:24:39.064;155;79;110;72;73.0;325;830;1275;5.3;1.245;1660;;
14:24:39.894;153;78;109;74;73.5;325;815;1267;5.4;1.203;1604;;
14:24:40.711;150;77;106;74;71.8;320;815;1263;5.3;1.207;1609;;
14:24:41.525;150;77;106;72;72.8;320;830;1254;5.3;1.212;1616;;
14:24:42.352;151;77;107;73;74.5;325;825;1263;5.4;1.182;1576;;
14:24:43.181;150;76;106;73;74.5;325;825;1225;5.4;1.174;1565;;
14:24:44.006;147;76;105;75;72.8;320;805;1254;5.4;1.165;1553;;
14:24:44.811;149;77;106;73;73.3;320;825;1242;5.3;1.194;1592;;
14:24:45.636;151;76;107;73;76.0;325;825;1263;5.5;1.159;1545;;
14:24:46.461;149;77;108;74;74.3;320;815;1229;5.5;1.180;1573;;
14:24:47.272;150;79;109;74;72.0;320;815;1225;5.3;1.228;1638;;
14:24:48.091;151;78;107;71;74.0;325;850;1246;5.2;1.223;1631;;
14:24:48.937;150;76;105;71;75.5;325;850;1238;5.3;1.182;1576;;
14:24:49.789;145;75;104;72;73.8;320;830;1208;5.3;1.165;1553;;
14:24:50.621;145;75;104;73;74.3;325;820;1217;5.4;1.143;1524;;
14:24:51.441;146;75;105;75;74.8;325;800;1213;5.6;1.118;1491;;
14:24:52.241;146;75;104;75;75.3;325;800;1221;5.6;1.108;1478;;
14:24:53.043;144;74;102;75;75.5;325;805;1196;5.6;1.090;1454;;
14:24:53.846;141;73;101;75;74.3;320;795;1208;5.6;1.081;1442;;
14:24:54.641;143;73;101;73;76.5;320;820;1213;5.6;1.085;1447;;
14:24:55.459;144;73;101;73;78.0;325;825;1200;5.7;1.071;1428;;
14:24:56.288;141;71;101;74;78.3;325;810;1204;5.8;1.040;1387;;
14:24:57.094;141;73;101;73;78.3;325;825;1200;5.7;1.060;1413;;
14:24:57.920;141;73;101;73;78.3;325;825;1200;5.7;1.060;1413;;
14:24:58.745;141;73;101;70;78.3;325;860;1200;5.5;1.105;1473;;
14:24:59.606;144;76;103;71;64.3;320;845;1221;4.6;1.351;1802;;
14:25:00.451;145;75;103;70;66.0;325;860;1204;4.6;1.339;1785;;
14:25:01.313;146;74;102;68;67.5;325;885;1200;4.6;1.341;1787;;
14:25:02.198;142;72;101;71;70.8;325;850;1175;5.0;1.213;1618;;
14:25:03.044;141;74;102;71;71.8;320;840;1171;5.1;1.188;1584;;
14:25:03.886;144;74;103;70;74.3;325;855;1150;5.2;1.189;1585;;
14:25:04.741;147;75;105;70;75.8;325;855;1154;5.3;1.182;1576;;
14:25:05.594;146;76;105;71;73.8;320;845;1163;5.2;1.203;1604;;
14:25:06.439;148;77;107;71;74.3;325;850;1171;5.2;1.219;1626;;
14:25:07.291;151;78;108;70;75.5;325;860;1175;5.3;1.230;1640;;
14:25:08.151;152;78;108;70;75.5;325;860;1175;5.3;1.233;1644;;
14:25:09.011;149;78;107;70;73.0;320;855;1183;5.1;1.256;1675;;
14:25:09.868;150;78;107;69;73.8;325;870;1175;5.1;1.265;1687;;
14:25:10.738;151;78;107;68;75.3;330;880;1163;5.1;1.251;1668;;
14:25:11.616;148;76;106;70;74.8;325;860;1163;5.2;1.217;1622;;
14:25:12.474;146;77;105;70;73.0;325;860;1158;5.1;1.234;1645;;
14:25:13.335;147;76;104;69;75.3;325;875;1133;5.2;1.212;1616;;
14:25:14.209;146;75;104;69;76.0;330;875;1125;5.2;1.192;1589;;
14:25:15.086;144;74;103;71;75.8;330;850;1113;5.3;1.153;1537;;
14:25:15.936;142;74;103;72;73.3;325;835;1113;5.3;1.168;1558;;
14:25:16.769;146;75;105;72;75.0;325;835;1121;5.4;1.172;1562;;
14:25:17.606;150;77;107;69;76.3;330;870;1142;5.3;1.218;1624;;
14:25:18.476;151;77;108;71;77.0;330;840;1167;5.5;1.181;1575;;
14:25:19.318;151;79;109;72;73.8;325;830;1192;5.3;1.227;1636;;
14:25:20.148;153;80;110;71;74.0;330;845;1200;5.3;1.256;1675;;
14:25:20.993;154;80;110;70;75.0;330;855;1188;5.3;1.248;1664;;
14:25:21.846;152;78;109;72;75.0;325;830;1204;5.4;1.206;1608;;
14:25:22.672;151;79;110;74;72.8;325;815;1221;5.4;1.230;1639;;
14:25:23.491;154;80;111;73;73.8;330;825;1213;5.4;1.236;1648;;
14:25:24.316;155;80;111;72;74.8;330;830;1208;5.4;1.230;1640;;
14:25:25.145;153;80;111;75;73.8;325;805;1225;5.5;1.209;1612;;
14:25:25.950;154;81;112;75;73.0;325;800;1233;5.5;1.222;1629;;
14:25:26.747;156;82;113;75;73.3;325;805;1250;5.5;1.239;1652;;
14:25:27.556;158;82;113;74;74.5;330;815;1258;5.5;1.233;1645;;
14:25:28.371;155;81;112;75;72.5;325;805;1258;5.4;1.238;1651;;
14:25:29.174;155;81;112;75;72.5;325;800;1279;5.4;1.236;1648;;
14:25:29.976;156;81;112;74;74.0;330;815;1279;5.4;1.231;1641;;
14:25:30.790;155;80;111;75;74.0;330;805;1263;5.5;1.208;1610;;
14:25:31.594;152;80;109;75;72.3;325;800;1275;5.4;1.207;1609;;
14:25:32.395;152;79;109;74;73.3;325;810;1263;5.4;1.200;1600;;
14:25:33.206;152;78;108;73;75.3;330;825;1275;5.5;1.179;1571;;
14:25:34.027;150;76;107;75;75.8;325;800;1263;5.7;1.130;1507;;
14:25:34.830;149;77;107;76;74.3;325;785;1263;5.7;1.134;1512;;
14:25:35.615;151;78;108;75;75.0;325;805;1258;5.6;1.159;1546;;
14:25:36.419;153;78;108;73;76.5;325;820;1271;5.6;1.158;1544;;
14:25:37.239;151;77;108;75;77.0;325;800;1258;5.8;1.119;1493;;
14:25:38.037;149;78;107;76;74.0;325;790;1250;5.6;1.145;1527;;
14:25:38.827;151;78;109;75;75.3;325;795;1250;5.7;1.146;1528;;
14:25:39.626;153;78;108;74;76.8;330;815;1267;5.7;1.147;1529;;
14:25:40.441;151;77;108;75;76.8;325;795;1271;5.8;1.116;1488;;
14:25:41.234;151;78;108;76;74.5;325;790;1271;5.7;1.145;1527;;
14:25:42.026;153;78;109;76;76.0;325;790;1279;5.8;1.136;1514;;
14:25:42.816;153;78;109;75;76.5;330;800;1267;5.7;1.137;1516;;
14:25:43.614;151;77;108;76;75.8;325;790;1271;5.8;1.126;1502;;
14:25:44.406;152;78;108;75;75.8;325;800;1275;5.7;1.143;1524;;
14:25:45.202;154;78;109;74;76.5;325;810;1254;5.7;1.151;1535;;
14:25:46.012;152;77;108;75;77.3;325;800;1254;5.8;1.116;1488;;
14:25:46.814;150;77;107;76;75.3;325;790;1271;5.7;1.126;1501;;
14:25:47.604;151;77;107;74;76.3;325;815;1254;5.6;1.144;1525;;
14:25:48.417;152;76;107;73;78.0;325;825;1254;5.7;1.129;1505;;
14:25:49.242;149;75;106;75;77.5;325;805;1246;5.8;1.096;1461;;
14:25:50.050;148;75;106;75;77.0;325;805;1233;5.7;1.106;1474;;
14:25:50.852;151;76;107;74;77.8;325;815;1225;5.7;1.116;1488;;
14:25:51.671;151;76;107;74;78.5;330;810;1225;5.8;1.099;1465;;
14:25:52.481;149;76;106;75;77.8;325;805;1221;5.8;1.097;1463;;
14:25:53.285;151;77;107;73;78.0;325;825;1242;5.7;1.129;1505;;
14:25:54.109;153;76;108;73;79.8;330;825;1254;5.8;1.112;1483;;
14:25:54.932;151;76;107;75;78.8;325;800;1233;5.9;1.090;1453;;
14:25:55.736;150;77;108;76;76.8;325;785;1246;5.9;1.100;1466;;
14:25:56.521;152;78;108;74;76.8;325;815;1225;5.7;1.142;1522;;
14:25:57.335;152;78;108;74;76.8;325;810;1225;5.7;1.135;1513;;
14:25:58.145;152;78;108;74;76.8;325;815;1225;5.7;1.142;1522;;
14:25:58.959;154;83;111;74;61.5;325;815;1317;4.5;1.468;1957;;
14:25:59.774;154;81;111;74;64.5;325;810;1304;4.8;1.391;1854;;
14:26:00.586;153;80;109;74;65.0;330;815;1279;4.8;1.370;1826;;
14:26:01.401;150;78;108;75;67.5;325;800;1267;5.1;1.277;1703;;
14:26:02.199;150;78;108;75;70.8;325;800;1271;5.3;1.221;1628;;
14:26:03.001;152;78;108;74;73.0;325;810;1258;5.4;1.201;1602;;
14:26:03.811;150;77;108;75;73.5;325;800;1254;5.5;1.173;1564;;
14:26:04.611;150;78;109;76;73.0;325;790;1254;5.5;1.177;1569;;
14:26:05.400;153;79;110;75;73.8;325;800;1250;5.5;1.188;1584;;
14:26:06.199;153;79;109;74;74.5;325;815;1263;5.5;1.192;1590;;
14:26:07.016;151;78;108;74;75.5;325;815;1263;5.6;1.160;1547;;
14:26:07.831;149;77;107;75;74.0;325;800;1263;5.5;1.159;1546;;
14:26:08.631;150;78;107;74;74.8;325;815;1250;5.5;1.169;1559;;
14:26:09.444;151;77;108;74;75.8;325;815;1258;5.6;1.159;1546;;
14:26:10.261;150;77;108;76;75.5;325;790;1254;5.7;1.133;1510;;
14:26:11.050;151;79;109;76;73.3;325;790;1250;5.6;1.173;1564;;
14:26:11.837;153;80;110;75;73.8;325;805;1258;5.5;1.195;1594;;
14:26:12.644;154;79;110;73;75.5;325;820;1271;5.5;1.195;1593;;
14:26:13.466;153;79;110;75;75.5;325;800;1279;5.7;1.166;1554;;
14:26:14.264;151;80;109;76;72.3;325;790;1267;5.5;1.195;1593;;
14:26:15.055;153;80;110;75;73.5;325;795;1263;5.5;1.187;1583;;
14:26:15.849;153;79;109;73;74.8;325;825;1275;5.4;1.200;1600;;
14:26:16.674;152;77;108;74;75.8;325;810;1283;5.6;1.155;1540;;
14:26:17.484;149;77;107;75;73.5;320;795;1258;5.5;1.157;1543;;
14:26:18.279;150;78;108;75;73.8;325;800;1254;5.5;1.166;1555;;
14:26:19.079;152;78;109;74;76.0;325;810;1258;5.6;1.156;1542;;
14:26:19.887;151;78;109;76;75.5;320;790;1254;5.7;1.135;1514;;
14:26:20.681;150;78;108;75;73.3;320;795;1254;5.5;1.167;1556;;
14:26:21.474;151;78;108;75;74.8;320;805;1258;5.6;1.166;1554;;
14:26:22.279;152;78;108;73;76.0;325;820;1250;5.6;1.163;1550;;
14:26:23.097;149;77;106;74;75.5;320;810;1258;5.6;1.140;1520;;
14:26:23.909;147;76;106;74;74.8;320;810;1250;5.5;1.143;1524;;
14:26:24.717;148;76;105;72;76.0;325;830;1229;5.5;1.149;1533;;
14:26:25.547;148;75;105;73;76.5;325;820;1225;5.6;1.128;1504;;
14:26:26.373;146;75;104;74;76.3;325;815;1208;5.6;1.114;1486;;
14:26:27.184;146;76;106;75;75.5;320;805;1208;5.6;1.125;1500;;
14:26:27.991;149;77;107;74;76.0;325;810;1200;5.6;1.140;1521;;
14:26:28.803;151;78;108;73;76.3;325;820;1204;5.6;1.156;1541;;
14:26:29.623;149;77;108;75;75.5;325;800;1200;5.7;1.139;1519;;
14:26:30.417;150;79;109;76;73.5;320;790;1221;5.6;1.169;1559;;
14:26:31.207;153;80;111;75;74.0;320;795;1246;5.6;1.190;1586;;
14:26:32.006;155;80;110;72;75.0;325;830;1246;5.4;1.215;1619;;
14:26:32.832;152;78;110;75;75.3;325;800;1238;5.6;1.164;1552;;
14:26:33.636;152;80;111;76;73.3;320;785;1221;5.6;1.184;1579;;
14:26:34.421;154;81;110;74;73.3;325;810;1233;5.4;1.216;1622;;
14:26:35.227;153;79;109;74;74.3;325;815;1229;5.5;1.194;1592;;
14:26:36.046;150;77;107;75;74.8;325;805;1208;5.6;1.155;1540;;
14:26:36.853;148;77;107;75;73.3;325;805;1213;5.5;1.170;1561;;
14:26:37.656;149;77;107;74;74.0;325;815;1208;5.4;1.173;1564;;
14:26:38.471;149;76;106;74;75.8;325;815;1204;5.6;1.140;1521;;
14:26:39.288;146;75;105;75;75.3;325;800;1200;5.6;1.114;1485;;
14:26:40.088;146;76;105;75;74.3;325;795;1204;5.6;1.127;1503;;
14:26:40.883;148;77;106;74;75.5;325;815;1196;5.6;1.142;1522;;
14:26:41.696;148;76;106;75;76.3;330;805;1196;5.7;1.119;1492;;
14:26:42.501;146;76;106;76;74.3;325;790;1200;5.6;1.122;1497;;
14:26:43.293;148;77;107;75;74.5;325;800;1200;5.6;1.144;1525;;
14:26:44.093;149;77;106;73;75.5;330;820;1196;5.5;1.154;1539;;
14:26:44.909;148;76;105;74;76.3;325;815;1192;5.6;1.125;1500;;
14:26:45.724;144;76;104;74;73.5;325;810;1175;5.4;1.141;1521;;
14:26:46.538;145;75;104;74;74.8;325;815;1179;5.5;1.131;1508;;
14:26:47.351;146;75;103;72;75.8;325;830;1171;5.5;1.131;1508;;
14:26:48.179;144;74;103;74;75.3;325;810;1179;5.6;1.109;1478;;
14:26:48.991;145;75;105;75;75.3;325;800;1183;5.6;1.114;1485;;
14:26:49.791;148;76;106;73;75.5;325;820;1196;5.5;1.146;1528;;
14:26:50.609;149;76;107;74;76.0;325;810;1213;5.6;1.135;1513;;
14:26:51.421;147;77;106;75;74.3;325;800;1208;5.6;1.142;1523;;
14:26:52.217;149;78;107;75;73.8;325;800;1221;5.5;1.163;1551;;
14:26:53.017;151;78;108;74;74.8;325;810;1233;5.5;1.168;1557;;
14:26:53.833;150;77;107;74;75.5;330;815;1213;5.6;1.155;1540;;
14:26:54.646;147;77;107;74;75.5;330;810;1221;5.6;1.148;1531;;
14:26:55.455;147;77;107;76;75.5;330;790;1221;5.7;1.120;1493;;
14:26:56.245;147;77;107;74;75.5;330;815;1221;5.6;1.155;1540;;
14:26:57.061;151;81;110;76;61.8;325;790;1258;4.7;1.407;1876;;
14:26:57.851;151;81;110;76;61.3;325;790;1283;4.7;1.416;1887;;
14:26:58.639;153;81;110;75;62.3;325;800;1283;4.7;1.417;1889;;
14:26:59.439;154;80;110;74;66.3;325;810;1283;4.9;1.345;1793;;
14:27:00.249;151;80;109;75;68.8;325;795;1275;5.2;1.263;1684;;
14:27:01.045;152;80;110;75;69.8;325;805;1296;5.2;1.264;1685;;
14:27:01.849;154;80;110;73;71.0;325;820;1300;5.2;1.265;1686;;
14:27:02.669;152;79;111;75;72.5;325;805;1300;5.4;1.227;1636;;
14:27:03.474;154;81;110;72;71.3;325;835;1304;5.1;1.283;1711;;
14:27:04.309;152;79;108;72;72.5;325;830;1283;5.2;1.239;1652;;
14:27:05.139;150;78;107;75;70.8;320;800;1288;5.3;1.213;1617;;
14:27:05.941;150;78;106;73;71.8;325;825;1275;5.2;1.222;1629;;
14:27:06.764;151;77;106;72;74.3;325;830;1304;5.4;1.185;1580;;
14:27:07.594;147;75;104;73;74.0;320;820;1288;5.4;1.150;1533;;
14:27:08.414;147;75;104;73;74.3;320;825;1300;5.4;1.150;1533;;
14:27:09.239;147;74;103;71;76.0;325;840;1275;5.4;1.138;1518;;
14:27:10.081;146;73;101;70;77.3;325;855;1267;5.4;1.118;1490;;
14:27:10.932;141;71;100;72;76.3;320;835;1246;5.5;1.090;1453;;
14:27:11.771;142;72;101;71;77.8;325;845;1221;5.5;1.092;1456;;
14:27:12.615;145;73;101;69;78.0;325;870;1242;5.4;1.127;1502;;
14:27:13.486;144;72;100;69;79.5;325;870;1238;5.5;1.097;1463;;
14:27:14.356;142;72;100;71;77.5;320;850;1229;5.5;1.097;1462;;
14:27:15.204;143;73;100;69;76.8;320;865;1213;5.3;1.130;1506;;
14:27:16.070;144;72;101;69;78.5;325;865;1217;5.4;1.110;1480;;
14:27:16.936;142;72;101;71;77.8;325;850;1208;5.5;1.104;1472;;
14:27:17.786;143;73;102;71;77.0;325;840;1204;5.5;1.115;1487;;
14:27:18.624;146;74;104;71;77.3;325;845;1233;5.5;1.135;1513;;
14:27:19.470;148;75;104;71;77.8;325;845;1233;5.5;1.133;1511;;
14:27:20.316;146;75;104;72;77.0;325;835;1238;5.5;1.131;1507;;
14:27:21.151;148;76;106;72;76.0;325;835;1238;5.5;1.159;1545;;
14:27:21.986;150;76;107;72;77.0;325;835;1258;5.5;1.155;1540;;
14:27:22.821;150;76;108;74;77.5;325;815;1263;5.7;1.130;1507;;
14:27:23.636;151;79;109;74;74.8;325;810;1254;5.5;1.184;1578;;
14:27:24.445;155;81;111;73;74.3;325;825;1275;5.4;1.231;1641;;
14:27:25.269;156;81;111;72;74.8;325;835;1300;5.4;1.234;1646;;
14:27:26.104;154;80;110;73;74.0;325;825;1304;5.4;1.226;1635;;
14:27:26.929;155;80;111;73;74.0;325;820;1300;5.4;1.233;1644;;
14:27:27.750;156;81;111;72;73.8;325;835;1300;5.3;1.254;1672;;
14:27:28.584;155;80;110;72;74.0;325;835;1300;5.3;1.236;1647;;
14:27:29.419;152;79;108;73;73.0;325;825;1288;5.3;1.223;1631;;
14:27:30.246;153;79;109;72;73.8;325;830;1304;5.3;1.221;1628;;
14:27:31.076;153;78;108;71;75.3;330;840;1292;5.4;1.206;1607;;
14:27:31.916;151;77;108;72;75.8;325;830;1296;5.5;1.178;1571;;
14:27:32.746;150;78;108;74;74.3;325;815;1292;5.5;1.180;1573;;
14:27:33.561;152;78;108;73;74.8;325;825;1296;5.4;1.192;1589;;
14:27:34.386;152;78;107;72;76.0;330;835;1296;5.5;1.178;1571;;
14:27:35.221;150;77;107;73;75.8;325;820;1300;5.5;1.153;1537;;
14:27:36.039;150;77;108;75;75.3;325;800;1300;5.6;1.148;1531;;
14:27:36.841;153;79;109;73;75.5;330;820;1283;5.5;1.187;1582;;
14:27:37.661;155;79;110;72;76.3;330;830;1308;5.5;1.192;1589;;
14:27:38.489;153;79;110;74;75.3;325;810;1321;5.6;1.179;1572;;
14:27:39.300;154;79;111;74;75.0;325;810;1329;5.6;1.193;1591;;
14:27:40.109;156;81;111;73;74.8;325;825;1313;5.4;1.225;1633;;
14:27:40.936;155;80;110;73;75.3;330;825;1317;5.5;1.203;1604;;
14:27:41.759;152;79;109;75;73.8;325;795;1321;5.6;1.172;1563;;
14:27:42.554;153;79;109;75;73.3;325;795;1321;5.5;1.186;1581;;
14:27:43.351;154;79;109;74;75.3;325;815;1317;5.5;1.178;1570;;
14:27:44.164;151;77;108;75;75.5;325;805;1321;5.6;1.149;1532;;
14:27:44.971;151;77;108;74;75.3;325;810;1325;5.6;1.157;1543;;
14:27:45.781;153;78;108;73;76.3;325;825;1300;5.5;1.171;1562;;
14:27:46.606;153;78;107;71;77.0;330;850;1313;5.4;1.184;1579;;
14:27:47.454;150;76;106;72;77.3;325;830;1313;5.6;1.142;1522;;
14:27:48.284;150;76;107;74;76.0;325;815;1296;5.6;1.147;1530;;
14:27:49.101;152;77;107;72;77.0;330;830;1283;5.6;1.156;1541;;
14:27:49.929;151;77;107;71;76.8;325;840;1292;5.5;1.166;1554;;
14:27:50.769;149;76;105;72;75.8;325;835;1296;5.4;1.157;1543;;
14:27:51.605;149;76;105;71;77.0;325;845;1283;5.5;1.152;1536;;
14:27:52.449;149;75;105;71;77.3;325;845;1296;5.5;1.143;1524;;
14:27:53.295;146;74;103;72;77.5;325;830;1271;5.6;1.103;1471;;
14:27:54.126;146;74;103;72;77.5;325;830;1275;5.6;1.103;1471;;
14:27:54.955;146;74;103;73;77.5;325;820;1275;5.7;1.090;1453;;
14:27:55.775;146;74;103;70;77.5;325;860;1275;5.4;1.143;1524;;
14:27:56.635;150;80;109;73;62.5;320;825;1371;4.5;1.432;1910;;
14:27:57.459;150;80;109;74;62.8;320;815;1346;4.6;1.419;1892;;
14:27:58.276;152;80;109;72;63.5;325;835;1304;4.6;1.430;1907;;
14:27:59.111;151;79;107;71;66.8;325;845;1300;4.7;1.358;1810;;
14:27:59.954;147;77;106;72;69.3;320;830;1275;5.0;1.267;1690;;
14:28:00.786;147;77;106;71;70.5;325;840;1263;5.0;1.257;1676;;
14:28:01.626;147;76;104;70;72.8;325;860;1254;5.1;1.232;1643;;
14:28:02.482;146;75;103;71;73.5;320;845;1233;5.2;1.187;1583;;
14:28:03.331;142;74;102;73;72.5;320;825;1200;5.3;1.158;1544;;
14:28:04.154;142;74;103;73;73.0;320;820;1204;5.3;1.151;1535;;
14:28:04.978;143;73;113;107;73.5;325;560;1204;7.9;0.857;1143;;
14:28:05.534;131;95;87;55;34.0;275;1090;775;1.9;2.773;3697;;
14:28:06.624;135;62;97;75;80.0;305;805;1317;6.0;0.974;1298;;
14:28:07.431;141;74;103;75;72.3;320;795;1158;5.5;1.136;1515;;
14:28:08.228;148;77;107;74;73.8;325;815;1192;5.4;1.185;1580;;
14:28:09.041;152;79;110;73;72.0;330;820;1217;5.3;1.253;1670;;
14:28:09.861;153;81;112;74;73.0;325;815;1217;5.4;1.245;1660;;
14:28:10.672;156;83;114;73;71.5;320;820;1242;5.2;1.305;1739;;
14:28:11.495;160;84;115;71;71.0;325;845;1233;5.0;1.366;1821;;
14:28:12.337;161;84;114;69;71.5;320;865;1246;5.0;1.382;1843;;
14:28:13.202;157;83;113;70;70.3;320;855;1238;4.9;1.369;1826;;
14:28:14.059;157;83;113;69;70.3;325;865;1254;4.9;1.388;1851;;
14:28:14.922;157;81;124;106;70.0;325;565;1250;7.4;1.001;1334;;
14:28:15.487;142;104;93;52;32.3;275;1150;825;1.7;3.325;4434;;
14:28:16.639;144;67;102;71;78.5;295;845;1396;5.6;1.101;1468;;
14:28:17.486;146;77;106;73;69.5;320;825;1217;5.1;1.255;1674;;
14:28:18.307;150;77;108;72;71.8;325;835;1225;5.2;1.260;1680;;
14:28:19.142;153;79;110;72;71.0;330;830;1246;5.1;1.289;1718;;
14:28:19.976;153;80;112;73;72.5;325;820;1258;5.3;1.261;1681;;
14:28:20.796;156;82;113;72;71.5;330;835;1279;5.1;1.323;1763;;
14:28:21.629;158;81;125;103;71.3;325;580;1275;7.4;1.016;1354;;
14:28:22.211;148;104;97;53;36.8;235;1130;900;2.0;2.967;3956;;
14:28:23.343;150;68;107;71;81.8;315;840;1404;5.8;1.099;1466;;
14:28:24.183;149;79;108;73;68.0;320;825;1213;4.9;1.310;1747;;
14:28:25.002;152;78;121;106;69.3;325;565;1254;7.4;0.983;1311;;
14:28:25.571;145;101;95;54;36.0;235;1110;896;1.9;2.937;3916;;
14:28:26.681;150;67;108;72;83.5;310;830;1429;6.0;1.071;1428;;
14:28:27.511;152;80;111;75;68.0;320;800;1258;5.1;1.309;1745;;
14:28:28.309;157;83;114;73;69.0;325;820;1283;5.0;1.352;1802;;
14:28:29.131;161;83;115;71;70.3;330;840;1321;5.0;1.372;1829;;
14:28:29.969;160;82;115;73;73.0;325;820;1333;5.3;1.295;1726;;
14:28:30.791;159;83;115;73;70.3;325;825;1329;5.1;1.348;1797;;
14:28:31.614;161;83;115;71;71.0;325;850;1325;5.0;1.374;1832;;
14:28:32.465;162;82;114;71;72.5;330;850;1333;5.1;1.339;1786;;
14:28:33.316;157;81;112;71;72.0;325;845;1329;5.1;1.314;1753;;
14:28:34.159;156;81;111;70;71.5;325;860;1308;5.0;1.335;1780;;
14:28:35.021;156;79;110;69;73.8;330;875;1300;5.1;1.305;1740;;
14:28:35.895;153;77;109;70;74.8;330;855;1292;5.2;1.244;1659;;
14:28:36.750;150;77;107;71;72.5;325;850;1279;5.1;1.257;1677;;
14:28:37.601;152;77;106;67;73.8;325;890;1279;5.0;1.282;1710;;
14:28:38.491;152;76;106;67;75.8;330;890;1267;5.1;1.242;1657;;
14:28:39.379;148;75;105;69;75.3;325;865;1271;5.2;1.207;1609;;
14:28:40.246;148;75;105;69;74.3;325;865;1279;5.2;1.226;1635;;
14:28:41.111;150;75;106;69;76.0;330;870;1271;5.2;1.216;1622;;
14:28:41.977;150;76;107;70;75.8;330;860;1254;5.3;1.209;1612;;
14:28:42.841;149;76;106;71;74.5;325;850;1279;5.3;1.209;1613;;
14:28:43.689;150;77;107;71;74.8;325;850;1292;5.3;1.217;1622;;
14:28:44.541;152;77;108;70;76.0;330;855;1279;5.3;1.215;1620;;
14:28:45.396;153;77;109;72;76.3;330;835;1296;5.5;1.191;1588;;
14:28:46.231;151;78;108;72;73.0;325;830;1296;5.3;1.225;1633;;
14:28:47.061;152;78;108;70;74.3;325;860;1308;5.2;1.248;1664;;
14:28:47.920;153;77;108;70;75.8;325;855;1317;5.3;1.216;1622;;
14:28:48.774;150;76;107;71;75.3;325;840;1304;5.4;1.192;1589;;
14:28:49.616;150;77;107;73;74.0;325;825;1300;5.4;1.193;1591;;
14:28:50.441;151;78;108;72;74.5;330;835;1304;5.4;1.210;1614;;
14:28:51.275;153;77;108;71;75.8;330;840;1296;5.4;1.195;1593;;
14:28:52.116;150;77;107;72;75.3;325;830;1321;5.4;1.183;1577;;
14:28:52.946;151;77;108;71;75.5;325;840;1329;5.4;1.199;1598;;
14:28:53.786;152;77;107;69;76.3;330;865;1325;5.3;1.217;1622;;
14:28:54.649;152;76;107;68;76.3;330;880;1313;5.2;1.238;1650;;
14:28:55.530;152;76;107;72;76.3;330;830;1313;5.5;1.167;1557;;
14:28:56.360;152;76;107;71;76.3;330;845;1313;5.4;1.189;1585;;
14:28:57.206;146;74;104;71;67.5;330;840;1267;4.8;1.288;1717;;
14:28:58.046;147;74;105;72;68.5;330;830;1283;5.0;1.272;1696;;
14:28:58.874;149;75;108;75;67.8;325;805;1308;5.0;1.277;1703;;
14:28:59.681;153;78;111;75;70.0;325;805;1313;5.2;1.274;1698;;
14:29:00.486;157;81;113;72;74.0;330;830;1333;5.3;1.265;1686;;
14:29:01.314;160;82;114;71;74.5;325;850;1363;5.3;1.298;1730;;
14:29:02.168;159;81;114;73;74.8;330;825;1358;5.4;1.258;1678;;
14:29:02.993;159;82;115;74;73.3;325;815;1367;5.4;1.277;1702;;
14:29:03.806;161;84;115;72;73.3;330;835;1354;5.3;1.314;1752;;
14:29:04.643;162;82;114;69;75.3;330;865;1379;5.2;1.310;1747;;
14:29:05.508;159;81;112;69;76.3;330;865;1363;5.3;1.273;1698;;
14:29:06.369;155;79;112;73;74.8;325;820;1346;5.5;1.226;1635;;
14:29:07.191;156;81;111;71;73.5;330;845;1333;5.2;1.279;1705;;
14:29:08.034;157;79;111;70;76.5;330;860;1342;5.3;1.248;1664;;
14:29:08.894;156;78;111;71;77.5;330;840;1338;5.5;1.198;1597;;
14:29:09.734;153;79;110;73;74.8;325;820;1333;5.5;1.201;1602;;
14:29:10.554;154;79;110;72;75.0;325;830;1342;5.4;1.217;1623;;
14:29:11.384;156;78;110;71;77.5;330;845;1342;5.5;1.197;1596;;
14:29:12.233;153;77;108;71;78.0;330;840;1333;5.6;1.166;1554;;
14:29:13.069;151;77;108;73;75.8;325;820;1338;5.5;1.169;1559;;
14:29:13.891;152;77;108;71;77.0;330;845;1329;5.5;1.180;1573;;
14:29:14.738;152;76;107;71;79.0;330;845;1333;5.6;1.139;1519;;
14:29:15.581;148;75;106;73;78.3;325;825;1317;5.7;1.115;1487;;
14:29:16.404;150;76;108;74;77.5;325;810;1313;5.7;1.124;1498;;
14:29:17.216;152;77;108;73;78.3;330;820;1308;5.7;1.134;1513;;
14:29:18.034;153;77;109;74;79.0;325;810;1321;5.9;1.118;1490;;
14:29:18.846;153;78;110;75;77.3;325;805;1329;5.8;1.141;1521;;
14:29:19.651;155;80;111;74;76.8;325;810;1325;5.7;1.169;1558;;
14:29:20.461;156;79;111;74;78.0;330;810;1338;5.8;1.153;1537;;
14:29:21.273;154;78;110;74;78.0;330;810;1342;5.8;1.140;1520;;
14:29:22.079;153;78;109;75;75.8;325;795;1346;5.7;1.147;1529;;
14:29:22.874;154;79;110;74;76.5;325;815;1358;5.6;1.167;1555;;
14:29:23.691;154;78;109;73;78.5;325;820;1354;5.7;1.139;1518;;
14:29:24.513;152;76;108;75;78.8;330;800;1346;5.9;1.097;1463;;
14:29:25.309;151;77;107;75;76.3;325;800;1338;5.7;1.125;1500;;
14:29:26.111;152;77;107;73;78.0;325;825;1342;5.7;1.134;1513;;
14:29:26.936;152;76;106;70;79.3;330;860;1321;5.5;1.145;1526;;
14:29:27.794;148;73;104;71;80.8;325;845;1329;5.7;1.086;1448;;
14:29:28.639;146;73;103;72;78.5;325;835;1308;5.6;1.096;1461;;
14:29:29.476;147;73;103;71;79.8;330;850;1296;5.6;1.095;1460;;
14:29:30.324;146;73;102;71;80.3;330;850;1271;5.7;1.075;1433;;
14:29:31.172;142;71;100;72;79.3;325;835;1263;5.7;1.054;1405;;
14:29:32.010;143;72;101;71;79.8;325;840;1258;5.7;1.059;1411;;
14:29:32.847;143;71;101;71;81.0;325;840;1238;5.8;1.042;1390;;
14:29:33.691;142;71;100;72;80.5;330;830;1208;5.8;1.026;1368;;
14:29:34.517;139;71;99;74;78.3;320;810;1217;5.8;1.022;1363;;
14:29:35.333;140;71;99;72;79.5;325;830;1204;5.7;1.034;1378;;
14:29:36.161;141;71;100;72;81.5;325;830;1196;5.9;1.013;1351;;
14:29:36.993;138;70;99;74;80.3;325;810;1188;5.9;0.997;1329;;
14:29:37.803;138;71;100;75;78.8;325;800;1175;5.9;1.011;1348;;
14:29:38.601;141;72;101;73;79.8;325;825;1163;5.8;1.040;1386;;
14:29:39.426;142;72;101;73;80.8;325;825;1163;5.9;1.027;1369;;
14:29:40.251;139;72;99;74;78.3;325;810;1154;5.8;1.027;1370;;
14:29:41.061;140;73;101;74;78.3;325;815;1146;5.8;1.047;1396;;
14:29:41.876;141;73;101;72;79.3;325;835;1129;5.7;1.062;1415;;
14:29:42.711;141;73;100;71;79.5;330;840;1129;5.7;1.057;1409;;
14:29:43.551;138;72;100;73;77.3;325;825;1113;5.6;1.065;1420;;
14:29:44.376;140;73;102;73;78.0;325;820;1125;5.7;1.072;1430;;
14:29:45.196;144;75;104;73;78.0;325;825;1117;5.7;1.100;1467;;
14:29:46.021;146;76;105;71;78.0;330;845;1125;5.5;1.135;1513;;
14:29:46.866;145;76;105;71;76.8;325;840;1133;5.5;1.144;1525;;
14:29:47.706;147;77;107;73;76.8;325;825;1163;5.6;1.145;1526;;
14:29:48.531;150;78;108;71;76.3;330;840;1158;5.4;1.184;1579;;
14:29:49.373;150;78;108;71;76.5;330;840;1167;5.5;1.180;1574;;
14:29:50.209;148;78;107;74;74.3;325;815;1196;5.5;1.177;1570;;
14:29:51.028;151;79;108;72;74.5;325;830;1208;5.4;1.206;1608;;
14:29:51.856;153;79;108;70;76.0;330;855;1217;5.3;1.215;1620;;
14:29:52.709;150;77;108;73;75.5;325;820;1238;5.5;1.168;1557;;
14:29:53.531;150;78;109;74;74.8;325;815;1254;5.5;1.183;1577;;
14:29:54.345;153;79;109;72;74.8;325;830;1246;5.4;1.205;1606;;
14:29:55.175;153;79;109;74;74.8;325;815;1246;5.5;1.183;1577;;
14:29:55.990;153;79;109;73;74.8;325;820;1246;5.5;1.190;1587;;
14:29:56.811;152;81;110;73;62.3;325;820;1288;4.6;1.446;1928;;
14:29:57.631;152;80;109;71;64.8;325;840;1288;4.6;1.411;1881;;
14:29:58.469;150;78;107;72;65.5;325;830;1263;4.7;1.359;1812;;
14:29:59.301;147;77;105;73;67.5;325;825;1267;4.9;1.286;1715;;
14:30:00.122;147;76;106;73;72.0;325;825;1263;5.2;1.212;1616;;
14:30:00.951;149;77;107;72;73.8;325;835;1250;5.3;1.209;1612;;
14:30:01.786;149;77;106;71;74.8;330;840;1246;5.3;1.191;1588;;
14:30:02.624;147;76;106;75;74.0;325;805;1267;5.5;1.156;1541;;
14:30:03.431;149;78;108;74;74.0;325;810;1271;5.5;1.179;1573;;
14:30:04.239;152;78;109;74;75.3;325;815;1288;5.5;1.181;1574;;
14:30:05.056;152;78;109;74;75.5;330;810;1283;5.6;1.167;1556;;
14:30:05.865;150;79;109;76;73.5;325;785;1304;5.6;1.161;1549;;
14:30:06.651;152;79;109;75;74.0;325;800;1308;5.5;1.178;1571;;
14:30:07.449;154;79;110;74;75.3;325;810;1325;5.6;1.179;1572;;
14:30:08.261;152;78;108;74;75.5;325;815;1308;5.6;1.163;1551;;
14:30:09.076;149;77;106;75;74.3;325;800;1313;5.6;1.145;1526;;
14:30:09.876;149;77;106;75;74.8;325;805;1321;5.6;1.144;1526;;
14:30:10.681;150;76;106;72;76.8;325;830;1308;5.5;1.146;1528;;
14:30:11.511;149;75;105;73;77.5;325;820;1300;5.7;1.114;1485;;
14:30:12.330;147;75;105;75;75.8;320;800;1300;5.7;1.106;1475;;
14:30:13.131;150;77;108;74;76.3;325;810;1313;5.6;1.145;1526;;
14:30:13.941;152;79;108;73;75.5;325;820;1300;5.5;1.170;1560;;
14:30:14.759;149;77;106;74;75.5;320;810;1292;5.6;1.140;1520;;
14:30:15.569;149;77;106;73;74.0;320;820;1296;5.4;1.175;1566;;
14:30:16.391;149;77;106;72;75.0;320;830;1296;5.4;1.168;1557;;
14:30:17.219;147;76;103;72;73.5;320;835;1283;5.3;1.173;1564;;
14:30:18.054;144;74;103;75;73.3;315;805;1279;5.5;1.126;1502;;
14:30:18.859;146;75;104;74;73.8;320;810;1288;5.5;1.142;1523;;
14:30:19.671;150;76;107;74;76.8;325;815;1317;5.7;1.134;1511;;
14:30:20.486;152;77;108;73;76.5;325;820;1342;5.6;1.158;1544;;
14:30:21.306;151;78;109;75;75.0;320;805;1338;5.6;1.167;1556;;
14:30:22.109;154;79;111;75;74.8;320;795;1354;5.6;1.183;1578;;
14:30:22.906;158;81;113;73;75.5;325;820;1375;5.5;1.225;1633;;
14:30:23.726;159;81;112;72;75.3;325;835;1388;5.4;1.240;1653;;
14:30:24.559;155;80;110;73;74.5;320;825;1371;5.4;1.221;1628;;
14:30:25.384;155;80;111;73;74.3;325;825;1363;5.4;1.228;1637;;
14:30:26.209;156;79;111;72;75.8;325;835;1363;5.4;1.221;1628;;
14:30:27.046;155;79;110;73;76.0;325;825;1325;5.5;1.191;1588;;
14:30:27.873;152;78;109;74;74.5;325;810;1363;5.5;1.182;1577;;
14:30:28.681;151;78;108;72;74.0;325;835;1296;5.3;1.213;1617;;
14:30:29.516;152;77;107;71;77.8;330;845;1321;5.5;1.163;1551;;
14:30:30.359;148;75;106;74;76.8;325;810;1300;5.7;1.119;1492;;
14:30:31.171;148;76;105;73;75.0;325;820;1296;5.5;1.148;1531;;
14:30:31.989;150;75;106;72;78.0;325;830;1292;5.6;1.123;1497;;
14:30:32.819;148;74;105;74;78.8;325;815;1308;5.8;1.084;1445;;
14:30:33.634;146;75;104;75;76.5;325;805;1283;5.7;1.089;1452;;
14:30:34.441;146;74;103;72;78.0;325;830;1292;5.6;1.096;1461;;
14:30:35.269;147;73;103;70;79.8;325;855;1288;5.6;1.099;1465;;
14:30:36.124;145;73;102;72;80.0;325;835;1279;5.7;1.067;1423;;
14:30:36.961;143;72;101;73;78.5;325;825;1254;5.7;1.061;1415;;
14:30:37.785;144;73;102;71;78.8;325;845;1263;5.6;1.089;1452;;
14:30:38.631;145;72;102;71;81.0;330;850;1267;5.7;1.073;1431;;
14:30:39.480;144;73;103;74;80.3;325;810;1233;5.9;1.042;1390;;
14:30:40.287;143;74;102;76;77.3;325;790;1229;5.9;1.046;1394;;
14:30:41.081;141;73;102;77;75.8;325;780;1225;5.8;1.048;1397;;
14:30:41.859;143;74;102;74;77.3;325;815;1246;5.7;1.073;1431;;
14:30:42.672;145;73;102;72;80.0;325;830;1263;5.8;1.056;1408;;
14:30:43.504;141;72;101;75;79.3;325;805;1254;5.9;1.023;1365;;
14:30:44.307;141;73;102;75;78.0;325;795;1242;5.9;1.037;1383;;
14:30:45.105;145;74;104;74;79.0;325;810;1238;5.9;1.061;1415;;
14:30:45.916;146;75;105;75;79.3;325;805;1254;5.9;1.064;1419;;
14:30:46.717;145;75;104;76;76.0;320;790;1263;5.8;1.081;1441;;
14:30:47.510;147;76;106;75;76.8;325;800;1258;5.8;1.100;1466;;
14:30:48.309;150;77;107;74;77.8;325;810;1275;5.8;1.112;1483;;
14:30:49.121;148;76;106;75;77.3;325;800;1283;5.8;1.098;1464;;
14:30:49.919;148;77;107;76;75.0;320;790;1292;5.7;1.124;1499;;
14:30:50.711;150;78;107;73;76.3;325;820;1288;5.6;1.148;1531;;
14:30:51.531;149;77;106;74;77.0;325;815;1296;5.7;1.122;1496;;
14:30:52.346;146;76;104;74;74.8;320;810;1288;5.5;1.127;1503;;
14:30:53.156;147;76;104;74;74.8;320;815;1283;5.5;1.134;1512;;
14:30:53.970;147;76;104;75;74.8;320;805;1283;5.6;1.120;1493;;
14:30:54.775;147;76;104;74;74.8;320;815;1283;5.5;1.134;1512;;
14:30:55.591;149;80;108;74;61.8;320;815;1358;4.5;1.429;1905;;
14:30:56.406;151;79;108;71;64.3;325;840;1358;4.6;1.412;1883;;
14:30:57.246;150;78;108;72;66.0;325;830;1333;4.8;1.352;1803;;
14:30:58.076;147;77;107;73;67.8;320;820;1300;5.0;1.292;1723;;
14:30:58.896;149;78;108;73;71.0;325;825;1296;5.2;1.252;1669;;
14:30:59.721;151;78;108;71;72.8;325;845;1304;5.2;1.252;1669;;
14:31:00.564;151;78;108;71;74.3;325;850;1313;5.2;1.231;1641;;
14:31:01.414;149;78;108;74;73.3;320;815;1296;5.4;1.204;1606;;
14:31:02.229;151;79;110;74;72.8;320;810;1300;5.4;1.222;1629;;
14:31:03.041;153;80;110;72;73.5;325;830;1308;5.3;1.239;1652;;
14:31:03.871;154;79;110;71;75.3;325;845;1313;5.3;1.235;1647;;
14:31:04.716;152;79;109;72;74.3;325;835;1300;5.3;1.226;1634;;
14:31:05.550;151;79;109;74;73.3;325;815;1296;5.4;1.216;1621;;
14:31:06.364;153;80;110;72;73.5;320;830;1304;5.3;1.245;1660;;
14:31:07.194;155;80;111;71;74.8;325;840;1325;5.3;1.250;1667;;
14:31:08.036;154;80;111;72;74.8;325;830;1325;5.4;1.233;1643;;
14:31:08.864;154;81;112;73;72.8;320;820;1329;5.3;1.257;1676;;
14:31:09.684;156;81;112;72;73.3;325;830;1338;5.3;1.269;1692;;
14:31:10.515;157;81;111;71;74.0;325;845;1346;5.3;1.267;1690;;
14:31:11.359;153;79;110;73;73.5;325;825;1338;5.3;1.235;1646;;
14:31:12.186;152;78;119;105;71.8;325;570;1342;7.6;0.947;1263;;
14:31:12.756;141;99;92;55;36.5;275;1095;925;2.0;2.752;3670;;
14:31:13.849;147;65;104;73;84.5;315;820;1471;6.2;1.007;1342;;
14:31:14.671;147;76;106;76;72.3;325;785;1279;5.5;1.154;1539;;
14:31:15.454;150;78;109;77;72.3;325;780;1329;5.6;1.179;1573;;
14:31:16.234;155;81;114;76;71.5;325;790;1346;5.4;1.254;1672;;
14:31:17.026;161;83;116;73;76.0;330;820;1388;5.6;1.252;1669;;
14:31:17.846;163;84;116;70;74.8;330;855;1392;5.2;1.330;1773;;
14:31:18.699;162;84;117;71;73.8;325;850;1400;5.2;1.348;1798;;
14:31:19.553;163;85;117;70;71.8;325;860;1413;5.0;1.399;1866;;
14:31:20.411;163;84;115;67;73.0;325;890;1400;4.9;1.405;1873;;
14:31:21.299;162;82;114;67;74.3;330;890;1400;5.0;1.366;1822;;
14:31:22.190;158;81;113;69;73.3;330;865;1371;5.1;1.334;1779;;
14:31:23.054;157;81;113;71;71.5;325;845;1379;5.1;1.330;1773;;
14:31:23.900;157;80;112;70;72.8;330;860;1371;5.1;1.318;1757;;
14:31:24.763;157;79;110;68;74.8;330;880;1383;5.1;1.295;1727;;
14:31:25.639;153;78;109;71;74.8;325;850;1367;5.3;1.239;1653;;
14:31:26.491;152;78;109;71;74.0;330;840;1367;5.3;1.234;1646;;
14:31:27.329;153;78;109;71;75.0;330;850;1358;5.3;1.230;1640;;
14:31:28.183;153;77;108;70;76.8;330;860;1354;5.4;1.207;1610;;
14:31:29.043;150;76;106;71;75.8;330;845;1346;5.4;1.185;1580;;
14:31:29.886;150;76;106;71;75.3;325;850;1354;5.3;1.197;1596;;
14:31:30.734;152;76;107;71;77.0;330;850;1363;5.4;1.184;1579;;
14:31:31.586;152;76;107;71;77.3;330;845;1367;5.5;1.170;1561;;
14:31:32.431;149;76;106;73;75.8;325;825;1358;5.5;1.157;1543;;
14:31:33.256;150;76;107;72;75.8;325;830;1367;5.5;1.170;1560;;
14:31:34.088;152;77;108;71;77.8;330;845;1371;5.5;1.171;1561;;
14:31:34.929;153;77;107;70;77.3;330;855;1379;5.4;1.187;1583;;
14:31:35.786;150;76;107;72;76.8;325;835;1371;5.5;1.159;1545;;
14:31:36.623;150;76;107;71;76.8;330;840;1375;5.5;1.166;1554;;
14:31:37.463;152;76;108;71;77.8;330;845;1358;5.5;1.168;1558;;
14:31:38.306;153;77;108;71;77.8;330;845;1367;5.5;1.171;1561;;
14:31:39.149;151;76;108;73;76.8;325;825;1358;5.6;1.156;1541;;
14:31:39.974;152;77;109;74;76.0;325;815;1371;5.6;1.166;1555;;
14:31:40.793;155;79;110;72;76.5;330;830;1375;5.5;1.196;1595;;
14:31:41.619;156;79;111;73;77.0;325;825;1400;5.6;1.192;1589;;
14:31:42.446;155;79;111;75;75.8;325;805;1388;5.6;1.182;1576;;
14:31:43.253;155;80;112;75;74.0;325;795;1388;5.6;1.203;1604;;
14:31:44.044;157;82;113;75;73.8;325;805;1396;5.5;1.236;1648;;
14:31:44.847;159;82;114;73;75.3;325;825;1417;5.5;1.244;1659;;
14:31:45.674;158;81;113;74;75.5;325;815;1417;5.6;1.220;1626;;
14:31:46.493;157;81;113;74;74.3;325;810;1408;5.5;1.230;1640;;
14:31:47.303;159;82;114;73;74.0;325;820;1392;5.4;1.260;1681;;
14:31:48.117;160;82;115;73;75.0;325;825;1421;5.5;1.259;1679;;
14:31:48.944;159;82;114;73;75.3;330;820;1413;5.5;1.242;1656;;
14:31:49.762;157;81;114;75;73.8;325;800;1417;5.5;1.231;1642;;
14:31:50.564;159;82;114;74;73.3;325;815;1396;5.4;1.266;1687;;
14:31:51.383;160;82;114;72;76.0;330;830;1413;5.5;1.245;1660;;
14:31:52.213;158;81;113;73;76.3;330;825;1413;5.5;1.220;1627;;
14:31:53.034;156;81;113;74;76.3;330;810;1388;5.6;1.198;1597;;
14:31:53.845;156;81;113;75;76.3;330;795;1388;5.8;1.176;1567;;
14:31:54.640;156;81;113;71;76.3;330;840;1388;5.4;1.242;1656;;
14:31:55.479;161;86;118;74;60.8;325;815;1529;4.5;1.576;2102;;
14:31:56.298;160;85;117;75;61.0;325;800;1508;4.6;1.534;2046;;
14:31:57.096;161;85;117;74;61.0;325;815;1496;4.5;1.560;2080;;
14:31:57.911;161;84;117;74;65.8;325;815;1492;4.8;1.450;1934;;
14:31:58.726;161;84;117;75;69.0;325;805;1467;5.1;1.365;1820;;
14:31:59.531;161;85;118;75;68.3;325;795;1479;5.2;1.372;1829;;
14:32:00.322;163;86;118;75;68.5;325;805;1467;5.1;1.387;1849;;
14:32:01.131;163;85;118;73;71.3;330;820;1475;5.2;1.352;1803;;
14:32:01.947;161;84;117;75;71.3;325;800;1475;5.3;1.308;1744;;
14:32:02.751;159;84;116;76;70.0;325;785;1471;5.4;1.304;1738;;
14:32:03.532;161;85;117;75;69.5;325;795;1458;5.2;1.333;1777;;
14:32:04.327;162;84;116;74;72.3;325;810;1467;5.4;1.300;1734;;
14:32:05.141;159;82;115;75;72.5;325;795;1458;5.5;1.258;1678;;
14:32:05.936;158;82;114;76;71.5;325;790;1450;5.4;1.260;1679;;
14:32:06.726;158;82;113;74;72.0;325;810;1442;5.3;1.271;1695;;
14:32:07.532;157;81;112;73;73.5;325;825;1450;5.3;1.257;1676;;
14:32:08.361;156;79;110;71;74.8;325;840;1446;5.3;1.236;1648;;
14:32:09.199;153;78;109;73;74.3;325;825;1425;5.4;1.206;1607;;
14:32:10.022;152;77;108;75;74.0;325;805;1421;5.5;1.178;1570;;
14:32:10.831;152;78;108;73;74.3;325;825;1404;5.4;1.194;1593;;
14:32:11.658;151;77;108;73;76.0;330;820;1408;5.6;1.160;1546;;
14:32:12.478;150;76;106;73;75.5;325;820;1379;5.5;1.151;1535;;
14:32:13.294;149;75;107;76;75.3;325;790;1392;5.7;1.123;1498;;
14:32:14.084;151;77;109;76;74.8;325;790;1371;5.7;1.149;1532;;
14:32:14.876;153;78;110;75;75.8;325;805;1383;5.6;1.166;1555;;
14:32:15.681;153;79;109;74;75.5;325;810;1392;5.6;1.172;1563;;
14:32:16.491;151;78;109;76;74.3;325;785;1396;5.7;1.152;1537;;
14:32:17.278;153;79;110;76;74.5;325;790;1408;5.7;1.169;1559;;
14:32:18.064;155;80;111;75;74.5;325;800;1404;5.6;1.195;1593;;
14:32:18.862;156;79;110;74;75.0;325;810;1417;5.6;1.191;1588;;
14:32:19.672;152;78;110;77;74.0;325;775;1417;5.7;1.149;1533;;
14:32:20.451;153;79;111;78;73.3;325;770;1413;5.7;1.162;1549;;
14:32:21.219;155;80;112;76;73.3;325;785;1404;5.6;1.195;1593;;
14:32:22.004;157;80;113;75;75.0;325;795;1425;5.7;1.192;1590;;
14:32:22.801;156;80;113;76;75.3;325;785;1421;5.8;1.174;1565;;
14:32:23.586;155;81;113;77;72.8;325;775;1408;5.6;1.198;1598;;
14:32:24.359;156;82;113;77;72.8;325;780;1421;5.6;1.212;1615;;
14:32:25.141;158;82;113;74;73.8;325;810;1413;5.5;1.238;1651;;
14:32:25.949;158;81;113;74;75.3;325;810;1429;5.6;1.214;1618;;
14:32:26.759;156;80;112;76;74.0;325;785;1408;5.7;1.191;1588;;
14:32:27.546;156;81;113;78;73.0;325;770;1413;5.7;1.195;1593;;
14:32:28.316;158;83;114;75;73.0;325;795;1413;5.5;1.244;1659;;
14:32:29.109;158;81;125;106;73.3;325;565;1438;7.8;0.960;1280;;
14:32:29.674;144;103;94;57;35.0;280;1055;963;2.0;2.826;3768;;
14:32:30.730;148;67;106;77;81.3;315;775;1575;6.3;1.006;1342;;
14:32:31.508;151;78;111;79;71.0;320;760;1371;5.6;1.188;1584;;
14:32:32.262;158;81;116;78;72.8;325;765;1429;5.7;1.220;1626;;
14:32:33.029;165;85;120;76;71.3;325;790;1450;5.4;1.328;1770;;
14:32:33.821;168;87;123;76;74.8;325;790;1483;5.7;1.300;1733;;
14:32:34.611;172;90;126;75;71.0;325;795;1496;5.4;1.408;1877;;
