# Supplementary material for: Influence of beat-to-beat blood pressure variability on vascular elasticity in hypertensive population
Source: Sci Rep. 2017 Aug 21;7:8394. doi: 10.1038/s41598-017-08640-4 (PMC5566212; doi:10.1038/s41598-017-08640-4)
Supplement: Supplementary file 1 — Dataset 1 [file 41598_2017_8640_MOESM1_ESM.zip › Data of hypertensive population/1015_beats.txt]

BeatScope Easy - v02.10 build 004

Identification;Identification;Age (yrs);Height (cm);Weight (kg);Gender;Procedure;Model number
1015;;76;167;70;Male;;9971

Reconstructed pressure level: 
brachial

Time (s);Systolic Pressure (mmHg);Diastolic Pressure (mmHg);Mean Pressure (mmHg);Heart rate (bpm);Stroke Volume (ml);Left Ventricular Ejection Time (ms);Pulse Interval (ms);Maximum Slope (mmHg/s);Cardiac Output (l/min);Total Peripheral Resistance Medical Unit (mmHg.min/l);Total Peripheral Resistance CGS (dyn.s/cm5);Markers;
08:46:00.690;0;0;0;71;0.0;0;845;0;0.0;0.000;0;;
08:46:01.535;0;0;0;72;0.0;0;835;0;0.0;0.000;0;;
08:46:02.370;0;0;0;71;0.0;0;850;0;0.0;0.000;0;;
08:46:03.220;0;0;0;71;0.0;0;845;0;0.0;0.000;0;;
08:46:04.065;0;0;0;71;0.0;0;840;0;0.0;0.000;0;;
08:46:04.905;0;0;0;71;0.0;0;850;0;0.0;0.000;0;;
08:46:05.755;0;0;0;71;0.0;0;850;0;0.0;0.000;0;;
08:46:06.605;0;0;0;71;0.0;0;850;0;0.0;0.000;0;;
08:46:07.455;0;0;0;71;0.0;0;840;0;0.0;0.000;0;;
08:46:08.295;0;0;0;71;0.0;0;850;0;0.0;0.000;0;;
08:46:09.145;0;0;0;75;0.0;0;800;0;0.0;0.000;0;;
08:46:09.945;0;0;0;72;0.0;0;830;0;0.0;0.000;0;;
08:46:10.775;0;0;0;72;0.0;0;835;0;0.0;0.000;0;;
08:46:11.610;0;0;0;69;0.0;0;875;0;0.0;0.000;0;;
08:46:12.486;169;80;114;72;61.0;320;830;2163;4.4;1.551;2068;;
08:46:13.318;171;77;115;70;71.0;335;860;2008;5.0;1.387;1849;;
08:46:14.172;173;77;116;70;77.5;335;860;2021;5.4;1.282;1709;;
08:46:15.034;170;76;115;71;82.8;330;845;1992;5.9;1.174;1566;;
08:46:15.881;167;76;114;71;87.3;320;840;1975;6.2;1.098;1463;;
08:46:16.719;171;78;116;71;88.8;340;845;2025;6.3;1.102;1469;;
08:46:17.564;172;78;117;71;91.8;330;840;2021;6.6;1.067;1422;;
08:46:18.406;170;77;116;71;92.3;320;845;2008;6.6;1.058;1411;;
08:46:19.247;173;78;117;71;93.0;325;840;2017;6.6;1.057;1409;;
08:46:20.093;171;78;117;71;93.0;325;840;1996;6.6;1.057;1409;;
08:46:20.930;171;78;117;69;93.0;325;865;1996;6.5;1.088;1451;;
08:46:21.795;171;78;117;74;93.0;325;810;1996;6.9;1.019;1359;;
08:46:22.605;171;78;117;69;93.0;325;870;1996;6.4;1.095;1459;;
08:46:23.472;184;93;127;72;59.5;320;830;2075;4.3;1.775;2367;;
08:46:24.304;184;91;127;71;61.8;320;840;2046;4.4;1.724;2299;;
08:46:25.142;186;90;127;72;66.5;325;835;2075;4.8;1.598;2130;;
08:46:25.981;183;89;126;72;68.8;325;830;2033;5.0;1.518;2024;;
08:46:26.807;185;89;127;71;72.8;325;840;2050;5.2;1.461;1947;;
08:46:27.649;187;88;127;71;77.0;330;840;2046;5.5;1.383;1844;;
08:46:28.491;183;87;125;72;76.8;330;830;2029;5.5;1.354;1806;;
08:46:29.319;184;88;125;72;77.5;330;835;2025;5.6;1.349;1799;;
08:46:30.156;187;86;127;71;82.0;335;840;2075;5.9;1.296;1728;;
08:46:30.996;184;87;127;73;82.0;335;820;2025;6.0;1.265;1687;;
08:46:31.815;184;87;127;74;82.0;335;815;2025;6.0;1.257;1676;;
08:46:32.630;184;87;127;130;82.0;335;460;2025;10.7;0.710;946;;
08:46:33.093;133;135;114;148;4.0;275;405;692;0.6;11.517;15356;;
08:46:33.494;197;100;108;37;55.8;320;1630;2113;2.1;3.158;4210;;
08:46:35.128;183;72;122;71;78.5;330;850;2588;5.5;1.316;1754;;
08:46:35.972;182;87;122;74;78.5;330;815;2042;5.8;1.261;1682;;
08:46:36.790;182;87;122;76;78.5;330;785;2042;6.0;1.215;1620;;
08:46:37.575;182;87;122;72;78.5;330;835;2042;5.6;1.292;1723;;
08:46:38.411;183;90;126;72;62.8;330;835;1758;4.5;1.680;2240;;
08:46:39.244;181;88;125;72;63.3;320;835;1750;4.5;1.647;2196;;
08:46:40.079;182;87;124;70;65.3;320;855;1767;4.6;1.618;2158;;
08:46:40.935;182;85;123;69;71.5;325;865;1742;5.0;1.488;1984;;
08:46:41.801;180;84;120;69;76.0;330;870;1721;5.2;1.374;1832;;
08:46:42.671;176;82;118;69;77.0;325;865;1713;5.3;1.323;1764;;
08:46:43.536;177;81;118;69;79.5;325;870;1717;5.5;1.286;1714;;
08:46:44.406;175;81;116;69;81.0;330;865;1688;5.6;1.239;1652;;
08:46:45.267;171;79;115;71;80.8;320;850;1646;5.7;1.208;1611;;
08:46:46.121;174;80;115;70;80.8;320;855;1671;5.7;1.215;1620;;
08:46:46.975;174;80;115;71;80.8;320;850;1671;5.7;1.208;1611;;
08:46:47.825;174;80;115;69;80.8;320;875;1671;5.5;1.243;1658;;
08:46:48.699;179;91;124;70;61.5;320;855;1704;4.3;1.720;2294;;
08:46:49.556;178;87;122;70;65.3;325;860;1696;4.6;1.608;2144;;
08:46:50.414;175;85;120;71;65.5;320;845;1671;4.7;1.545;2060;;
08:46:51.259;174;84;119;71;69.0;320;845;1688;4.9;1.454;1939;;
08:46:52.106;175;83;118;71;75.0;325;850;1679;5.3;1.340;1787;;
08:46:52.956;173;82;116;71;75.8;325;845;1658;5.4;1.297;1729;;
08:46:53.801;172;80;115;71;77.5;320;850;1663;5.5;1.264;1685;;
08:46:54.649;173;80;116;71;79.8;325;850;1667;5.6;1.234;1645;;
08:46:55.497;171;80;115;71;80.0;320;840;1629;5.7;1.205;1607;;
08:46:56.339;169;79;115;72;80.0;320;830;1646;5.8;1.191;1587;;
08:46:57.170;169;79;115;71;80.0;320;840;1646;5.7;1.205;1607;;
08:46:58.010;169;79;115;69;80.0;320;875;1646;5.5;1.255;1673;;
08:46:58.884;177;91;123;70;60.0;320;855;1671;4.2;1.756;2342;;
08:46:59.737;174;88;121;71;61.8;315;840;1658;4.4;1.646;2195;;
08:47:00.581;175;87;120;70;62.5;320;855;1663;4.4;1.645;2193;;
08:47:01.434;176;84;121;71;68.3;320;850;1667;4.8;1.501;2001;;
08:47:02.286;174;84;119;71;71.3;320;840;1642;5.1;1.400;1867;;
08:47:03.126;172;83;119;72;72.3;315;835;1658;5.2;1.370;1826;;
08:47:03.961;176;84;120;71;74.3;320;845;1667;5.3;1.366;1821;;
08:47:04.806;176;84;120;71;75.8;320;840;1642;5.4;1.328;1771;;
08:47:05.642;174;83;119;72;75.0;315;830;1646;5.4;1.320;1760;;
08:47:06.474;177;84;121;72;76.3;320;835;1700;5.5;1.325;1767;;
08:47:07.309;180;85;122;71;78.0;320;840;1688;5.6;1.317;1755;;
08:47:08.147;179;85;121;71;77.0;320;840;1650;5.5;1.323;1764;;
08:47:08.989;176;85;121;72;76.8;315;835;1671;5.5;1.314;1752;;
08:47:09.824;179;85;121;71;78.3;320;850;1675;5.5;1.317;1756;;
08:47:10.674;179;84;121;71;79.3;320;850;1688;5.6;1.292;1723;;
08:47:11.524;176;83;120;72;78.5;315;835;1671;5.6;1.271;1695;;
08:47:12.361;177;84;119;70;79.0;320;860;1679;5.5;1.295;1727;;
08:47:13.219;178;82;120;70;82.5;320;860;1708;5.8;1.248;1664;;
08:47:14.081;176;82;119;71;81.0;320;845;1675;5.8;1.236;1648;;
08:47:14.926;174;81;119;72;81.0;320;830;1679;5.9;1.214;1619;;
08:47:15.755;174;81;119;71;81.0;320;840;1679;5.8;1.229;1639;;
08:47:16.595;174;81;119;69;81.0;320;870;1679;5.6;1.273;1697;;
08:47:17.464;181;94;128;71;59.5;315;840;1679;4.3;1.807;2409;;
08:47:18.304;181;92;127;71;61.0;315;850;1713;4.3;1.766;2355;;
08:47:19.154;182;90;126;71;63.0;320;850;1721;4.4;1.703;2271;;
08:47:20.006;181;88;125;71;67.0;320;850;1692;4.7;1.579;2106;;
08:47:20.856;178;87;123;71;70.3;320;850;1696;5.0;1.482;1976;;
08:47:21.704;179;86;122;71;72.0;320;850;1704;5.1;1.443;1924;;
08:47:22.558;178;84;121;70;75.3;325;855;1683;5.3;1.372;1829;;
08:47:23.411;174;83;119;71;75.8;320;850;1675;5.3;1.330;1773;;
08:47:24.263;175;83;118;69;77.5;320;865;1688;5.4;1.317;1756;;
08:47:25.124;175;81;118;70;79.8;320;855;1688;5.6;1.265;1687;;
08:47:25.977;172;81;117;71;79.0;320;845;1658;5.6;1.246;1661;;
08:47:26.824;174;82;118;70;79.3;320;855;1679;5.6;1.268;1690;;
08:47:27.679;175;81;118;70;82.0;325;860;1688;5.7;1.238;1650;;
08:47:28.539;174;81;117;70;81.0;320;855;1671;5.7;1.235;1647;;
08:47:29.392;171;81;116;72;79.3;320;835;1642;5.7;1.222;1630;;
08:47:30.231;173;81;116;70;80.0;325;855;1646;5.6;1.242;1657;;
08:47:31.086;174;81;118;71;82.5;325;850;1642;5.8;1.211;1614;;
08:47:31.934;172;81;117;72;81.0;320;835;1625;5.8;1.209;1612;;
08:47:32.771;173;82;119;71;80.8;320;840;1654;5.8;1.233;1644;;
08:47:33.611;177;83;120;71;82.8;325;845;1663;5.9;1.228;1637;;
08:47:34.456;176;83;120;71;81.5;325;840;1638;5.8;1.237;1649;;
08:47:35.296;174;83;120;72;80.0;320;830;1667;5.8;1.240;1653;;
08:47:36.126;178;83;121;71;81.8;325;845;1679;5.8;1.246;1661;;
08:47:36.967;178;83;121;71;82.3;320;840;1663;5.9;1.231;1641;;
08:47:37.811;176;83;119;71;81.5;320;845;1642;5.8;1.231;1642;;
08:47:38.654;176;83;119;70;81.0;320;855;1667;5.7;1.251;1668;;
08:47:39.511;177;82;119;70;83.5;325;860;1679;5.8;1.223;1631;;
08:47:40.370;175;81;118;71;83.0;325;850;1629;5.9;1.203;1604;;
08:47:41.221;174;81;117;70;82.5;325;860;1650;5.8;1.217;1623;;
08:47:42.077;175;80;117;71;82.5;325;845;1650;5.9;1.196;1594;;
08:47:42.925;175;80;117;71;82.5;325;840;1650;5.9;1.189;1585;;
08:47:43.765;175;80;117;69;82.5;325;870;1650;5.7;1.231;1642;;
08:47:44.636;182;93;128;69;61.8;325;865;1650;4.3;1.786;2381;;
08:47:45.499;179;90;125;71;62.5;320;850;1625;4.4;1.703;2271;;
08:47:46.351;179;90;125;70;62.5;320;860;1629;4.4;1.713;2284;;
08:47:47.211;180;88;125;70;67.0;325;855;1638;4.7;1.592;2123;;
08:47:48.068;178;88;124;71;70.3;325;845;1608;5.0;1.486;1981;;
08:47:48.913;175;87;122;71;70.0;320;845;1613;5.0;1.473;1964;;
08:47:49.756;178;87;124;71;72.3;320;845;1646;5.1;1.450;1934;;
08:47:50.601;179;88;124;71;73.0;325;845;1642;5.2;1.432;1910;;
08:47:51.446;177;88;124;72;71.8;320;830;1608;5.2;1.432;1909;;
08:47:52.272;180;90;126;72;71.3;320;835;1654;5.1;1.480;1973;;
08:47:53.111;182;90;128;72;73.3;325;830;1633;5.3;1.448;1930;;
08:47:53.941;182;91;128;72;72.3;320;835;1625;5.2;1.474;1965;;
08:47:54.772;181;91;127;73;70.5;320;825;1646;5.1;1.480;1974;;
08:47:55.597;183;91;128;72;71.8;320;835;1663;5.2;1.490;1986;;
08:47:56.436;184;92;129;71;72.0;320;845;1667;5.1;1.511;2015;;
08:47:57.281;183;93;129;71;70.0;320;840;1650;5.0;1.545;2060;;
08:47:58.121;182;93;129;72;69.3;320;835;1667;5.0;1.558;2078;;
08:47:58.956;183;93;129;71;69.0;320;850;1663;4.9;1.586;2115;;
08:47:59.804;182;93;128;71;68.0;320;840;1658;4.9;1.584;2112;;
08:48:00.642;181;93;128;72;66.5;315;835;1663;4.8;1.610;2147;;
08:48:01.481;183;93;129;71;67.8;320;840;1667;4.8;1.603;2137;;
08:48:02.319;183;94;130;71;66.3;320;845;1679;4.7;1.652;2202;;
08:48:03.164;183;94;130;72;65.5;315;835;1671;4.7;1.660;2214;;
08:48:03.999;184;95;130;71;64.8;315;850;1683;4.6;1.707;2275;;
08:48:04.851;185;94;131;70;66.5;320;860;1704;4.6;1.688;2250;;
08:48:05.709;184;95;130;70;65.3;315;860;1675;4.6;1.713;2285;;
08:48:06.573;184;94;130;69;66.0;315;870;1713;4.6;1.707;2276;;
08:48:07.439;185;93;129;69;66.3;320;875;1700;4.5;1.700;2267;;
08:48:08.316;183;92;128;69;66.3;320;870;1700;4.6;1.678;2237;;
08:48:09.186;180;92;127;69;64.8;320;865;1696;4.5;1.697;2262;;
08:48:10.051;182;92;127;69;65.3;320;870;1667;4.5;1.693;2258;;
08:48:10.921;180;92;127;70;64.3;320;860;1650;4.5;1.700;2267;;
08:48:11.781;179;94;129;71;62.3;320;850;1642;4.4;1.755;2339;;
08:48:12.629;181;95;128;70;62.0;320;855;1629;4.4;1.765;2354;;
08:48:13.484;178;93;125;71;62.8;315;840;1663;4.5;1.673;2231;;
08:48:14.326;177;89;123;71;66.3;315;850;1638;4.7;1.575;2100;;
08:48:15.174;176;85;121;71;69.8;320;850;1617;4.9;1.472;1962;;
08:48:16.028;174;84;119;71;71.3;320;850;1596;5.0;1.414;1885;;
08:48:16.876;172;82;117;70;72.8;320;855;1613;5.1;1.375;1833;;
08:48:17.727;173;82;117;71;72.8;320;840;1629;5.2;1.351;1801;;
08:48:18.570;173;82;117;70;72.8;320;855;1629;5.1;1.375;1833;;
08:48:19.425;173;82;117;69;72.8;320;865;1629;5.0;1.391;1855;;
08:48:20.291;176;91;123;69;57.5;320;865;1621;4.0;1.850;2467;;
08:48:21.154;175;87;122;70;60.3;320;860;1613;4.2;1.741;2322;;
08:48:22.016;173;87;120;69;59.5;320;865;1596;4.1;1.748;2331;;
08:48:22.877;174;86;121;70;62.8;320;860;1638;4.4;1.662;2216;;
08:48:23.743;175;87;122;69;66.5;325;870;1604;4.6;1.593;2124;;
08:48:24.613;175;87;122;69;67.0;325;865;1604;4.6;1.575;2100;;
08:48:25.476;174;88;123;70;65.8;320;860;1600;4.6;1.602;2136;;
08:48:26.334;176;89;124;70;66.8;320;860;1600;4.7;1.591;2122;;
08:48:27.198;175;88;123;70;67.5;325;855;1592;4.7;1.555;2073;;
08:48:28.051;174;88;123;71;67.0;320;845;1596;4.8;1.548;2064;;
08:48:28.898;177;89;124;70;67.5;325;855;1592;4.7;1.567;2090;;
08:48:29.753;176;88;124;71;68.0;325;850;1596;4.8;1.547;2062;;
08:48:30.599;175;89;124;71;66.5;320;840;1604;4.8;1.563;2084;;
08:48:31.443;178;89;125;71;67.8;325;850;1604;4.8;1.562;2083;;
08:48:32.293;178;89;125;71;68.3;325;845;1600;4.8;1.548;2063;;
08:48:33.135;176;89;124;71;66.8;320;840;1583;4.8;1.554;2072;;
08:48:33.976;178;89;125;71;68.0;320;840;1617;4.9;1.538;2051;;
08:48:34.816;178;89;124;71;68.5;325;845;1592;4.9;1.533;2044;;
08:48:35.661;177;88;123;71;68.5;320;845;1579;4.9;1.520;2027;;
08:48:36.506;172;90;113;71;64.5;320;840;1588;4.6;1.475;1967;;
08:48:37.346;163;70;109;71;86.0;325;850;1588;6.1;1.075;1433;;
08:48:38.194;170;83;120;72;71.5;325;835;1542;5.1;1.401;1869;;
08:48:39.027;173;91;122;72;66.8;320;835;1488;4.8;1.526;2035;;
08:48:39.868;174;87;121;71;72.3;325;850;1550;5.1;1.421;1894;;
08:48:40.714;174;84;120;71;75.5;325;850;1546;5.3;1.345;1794;;
08:48:41.566;172;84;118;71;72.8;325;845;1558;5.2;1.371;1827;;
08:48:42.411;173;83;119;70;74.3;325;860;1554;5.2;1.373;1830;;
08:48:43.271;173;83;117;69;75.0;325;865;1554;5.2;1.349;1799;;
08:48:44.135;170;81;117;70;76.0;325;855;1558;5.3;1.311;1747;;
08:48:44.991;171;81;116;69;76.3;325;865;1525;5.3;1.313;1751;;
08:48:45.854;170;80;115;70;77.0;325;855;1542;5.4;1.280;1706;;
08:48:46.711;167;80;115;71;76.0;325;850;1533;5.4;1.281;1707;;
08:48:47.563;169;80;114;69;77.5;330;875;1546;5.3;1.290;1720;;
08:48:48.438;168;79;114;69;78.0;330;865;1538;5.4;1.259;1678;;
08:48:49.299;165;79;112;70;76.8;325;855;1525;5.4;1.248;1664;;
08:48:50.154;166;78;113;70;78.8;325;855;1517;5.5;1.221;1629;;
08:48:51.011;165;78;112;71;78.5;325;845;1504;5.6;1.203;1604;;
08:48:51.858;165;77;112;71;79.5;325;850;1521;5.6;1.192;1590;;
08:48:52.704;166;78;113;71;80.0;325;840;1504;5.7;1.181;1575;;
08:48:53.546;165;78;113;72;79.8;325;835;1504;5.7;1.183;1578;;
08:48:54.379;166;79;115;72;79.3;325;830;1538;5.7;1.204;1606;;
08:48:55.211;170;81;117;72;79.3;325;835;1521;5.7;1.227;1637;;
08:48:56.044;171;82;117;72;79.0;325;835;1525;5.7;1.234;1645;;
08:48:56.879;169;81;116;72;78.8;325;830;1542;5.7;1.220;1627;;
08:48:57.709;169;82;117;73;78.0;325;820;1554;5.7;1.233;1644;;
08:48:58.529;173;83;118;71;78.5;325;840;1558;5.6;1.263;1684;;
08:48:59.373;172;83;118;74;78.3;325;815;1538;5.8;1.232;1642;;
08:49:00.184;171;82;119;75;79.5;325;795;1533;6.0;1.185;1580;;
08:49:00.983;172;83;118;74;77.8;325;810;1546;5.8;1.229;1639;;
08:49:01.793;172;82;118;75;77.8;325;800;1571;5.8;1.214;1619;;
08:49:02.590;172;82;118;74;77.8;325;810;1571;5.8;1.229;1639;;
08:49:03.400;172;82;118;71;77.8;325;840;1571;5.6;1.275;1700;;
08:49:04.241;180;95;128;72;58.8;325;835;1654;4.2;1.812;2416;;
08:49:05.076;177;92;127;72;60.0;320;830;1658;4.3;1.750;2333;;
08:49:05.904;178;92;126;72;59.8;320;835;1625;4.3;1.764;2352;;
08:49:06.743;177;90;125;71;63.3;320;840;1608;4.5;1.657;2209;;
08:49:07.577;177;90;125;72;66.0;315;830;1629;4.8;1.572;2096;;
08:49:08.409;179;90;126;72;67.5;320;835;1613;4.9;1.556;2074;;
08:49:09.246;178;90;125;72;68.3;320;830;1621;4.9;1.523;2031;;
08:49:10.076;179;90;125;71;68.3;320;840;1625;4.9;1.535;2047;;
08:49:10.916;179;88;125;71;71.8;325;845;1650;5.1;1.466;1955;;
08:49:11.759;177;88;124;72;71.0;320;835;1638;5.1;1.452;1937;;
08:49:12.596;177;88;121;71;70.8;320;845;1613;5.0;1.448;1931;;
08:49:13.441;176;84;121;71;76.8;325;845;1646;5.4;1.335;1780;;
08:49:14.286;175;85;122;71;74.5;325;845;1638;5.3;1.378;1837;;
08:49:15.129;176;86;122;71;74.5;320;840;1617;5.3;1.378;1838;;
08:49:15.973;176;86;122;71;75.5;325;845;1608;5.4;1.363;1817;;
08:49:16.818;174;85;121;71;75.5;325;840;1596;5.4;1.341;1788;;
08:49:17.656;174;85;120;71;74.5;320;845;1583;5.3;1.364;1819;;
08:49:18.501;175;84;121;71;76.5;325;840;1588;5.5;1.329;1772;;
08:49:19.339;174;85;120;72;75.0;325;835;1571;5.4;1.339;1785;;
08:49:20.174;172;84;129;94;73.8;320;635;1571;7.0;1.109;1478;;
08:49:20.813;173;97;119;70;62.3;315;860;1396;4.3;1.641;2187;;
08:49:21.671;180;86;118;61;76.3;320;980;1779;4.7;1.517;2022;;
08:49:22.649;174;81;120;72;78.5;325;835;1638;5.6;1.271;1695;;
08:49:23.484;173;85;121;73;73.8;320;825;1533;5.4;1.348;1797;;
08:49:24.311;176;85;122;72;75.0;325;835;1571;5.4;1.355;1807;;
08:49:25.144;175;85;123;73;74.8;320;825;1563;5.4;1.352;1803;;
08:49:25.969;177;88;123;72;73.8;320;835;1563;5.3;1.390;1853;;
08:49:26.804;177;86;123;72;75.3;325;835;1571;5.4;1.362;1816;;
08:49:27.643;175;83;121;71;78.0;325;840;1613;5.6;1.303;1737;;
08:49:28.479;174;86;121;72;74.0;320;830;1542;5.3;1.360;1813;;
08:49:29.310;176;86;123;71;75.8;325;840;1550;5.4;1.361;1815;;
08:49:30.149;176;87;122;72;74.0;325;835;1525;5.3;1.374;1832;;
08:49:30.984;172;84;121;72;75.3;320;830;1513;5.4;1.329;1772;;
08:49:31.814;175;87;123;71;73.3;325;840;1517;5.2;1.408;1877;;
08:49:32.654;176;87;120;71;73.5;325;845;1504;5.2;1.382;1843;;
08:49:33.499;172;83;119;72;76.0;320;830;1517;5.5;1.302;1736;;
08:49:34.331;173;85;120;71;74.3;325;845;1500;5.3;1.363;1817;;
08:49:35.174;175;85;122;71;75.3;325;840;1504;5.4;1.359;1812;;
08:49:36.016;175;87;122;72;73.5;325;835;1479;5.3;1.386;1848;;
08:49:36.851;172;86;120;72;73.5;325;835;1471;5.3;1.363;1818;;
08:49:37.686;173;86;115;71;73.0;325;840;1479;5.2;1.323;1764;;
08:49:38.526;172;77;114;71;84.3;325;845;1596;6.0;1.146;1528;;
08:49:39.371;170;77;115;72;83.3;325;830;1604;6.0;1.147;1529;;
08:49:40.201;172;80;116;71;81.3;325;845;1638;5.8;1.206;1609;;
08:49:41.046;175;80;118;71;84.3;325;850;1658;5.9;1.185;1581;;
08:49:41.892;172;81;119;73;82.0;325;825;1638;6.0;1.197;1596;;
08:49:42.723;175;83;120;71;82.5;330;850;1613;5.8;1.234;1645;;
08:49:43.571;174;83;120;72;80.8;325;835;1592;5.8;1.236;1648;;
08:49:44.404;174;84;120;72;79.3;325;835;1608;5.7;1.267;1689;;
08:49:45.243;177;85;122;71;79.5;330;845;1592;5.6;1.294;1725;;
08:49:46.084;176;86;121;72;77.3;325;830;1571;5.6;1.303;1737;;
08:49:46.918;174;86;121;72;76.5;325;835;1563;5.5;1.323;1765;;
08:49:47.751;178;87;122;71;76.5;330;845;1563;5.4;1.345;1793;;
08:49:48.598;176;85;122;72;77.0;325;835;1613;5.5;1.323;1764;;
08:49:49.431;174;86;122;71;74.5;325;840;1550;5.3;1.370;1827;;
08:49:50.269;176;87;121;70;74.5;325;855;1542;5.2;1.392;1855;;
08:49:51.126;175;86;117;71;75.5;325;850;1542;5.3;1.320;1760;;
08:49:51.974;169;75;114;71;85.0;325;845;1625;6.0;1.128;1504;;
08:49:52.821;172;79;116;71;81.5;325;845;1646;5.8;1.203;1604;;
08:49:53.666;173;81;116;72;81.5;325;830;1654;5.9;1.181;1575;;
08:49:54.495;173;81;116;72;81.5;325;830;1654;5.9;1.181;1575;;
08:49:55.325;173;81;116;70;81.5;325;855;1654;5.7;1.217;1623;;
08:49:56.181;183;97;131;71;58.5;325;840;1696;4.2;1.881;2508;;
08:49:57.019;181;95;130;72;57.8;325;835;1671;4.1;1.880;2506;;
08:49:57.852;182;95;130;71;56.8;325;845;1654;4.0;1.932;2576;;
08:49:58.701;182;94;129;71;60.5;325;850;1654;4.3;1.816;2421;;
08:49:59.551;180;93;129;71;63.3;325;850;1658;4.5;1.734;2311;;
08:50:00.397;182;94;129;70;63.5;325;860;1617;4.4;1.750;2334;;
08:50:01.259;182;94;128;70;64.3;325;860;1625;4.5;1.713;2284;;
08:50:02.119;178;92;125;70;64.3;325;855;1604;4.5;1.663;2218;;
08:50:02.974;179;91;125;70;66.8;325;860;1621;4.7;1.610;2147;;
08:50:03.835;177;91;124;71;66.0;325;850;1579;4.7;1.591;2121;;
08:50:04.688;174;89;124;71;66.5;325;845;1613;4.7;1.572;2097;;
08:50:05.533;177;91;125;70;66.8;325;860;1604;4.7;1.607;2143;;
08:50:06.389;177;91;126;71;67.0;325;840;1625;4.8;1.577;2102;;
08:50:07.231;176;92;125;70;65.8;325;855;1604;4.6;1.625;2167;;
08:50:08.084;178;91;125;70;67.3;325;855;1613;4.7;1.586;2115;;
08:50:08.941;175;89;124;71;67.8;325;845;1600;4.8;1.540;2054;;
08:50:09.786;174;89;123;71;67.3;325;850;1583;4.7;1.555;2073;;
08:50:10.636;176;89;123;71;67.8;325;850;1596;4.8;1.546;2062;;
08:50:11.488;175;88;122;71;68.3;325;845;1579;4.8;1.510;2014;;
08:50:12.333;172;87;122;71;68.0;325;840;1600;4.9;1.501;2001;;
08:50:13.173;175;89;123;71;67.8;325;850;1583;4.8;1.537;2049;;
08:50:14.019;175;88;123;71;69.5;325;840;1592;5.0;1.481;1974;;
08:50:14.859;173;87;122;72;68.5;325;835;1596;4.9;1.487;1983;;
08:50:15.696;175;88;122;71;69.0;325;850;1600;4.9;1.500;2000;;
08:50:16.546;175;86;121;71;71.0;325;850;1613;5.0;1.452;1935;;
08:50:17.395;172;86;121;71;70.0;325;850;1613;4.9;1.463;1951;;
08:50:18.244;175;86;121;71;70.8;325;850;1613;5.0;1.457;1942;;
08:50:19.098;174;86;121;71;70.8;325;850;1592;5.0;1.454;1938;;
08:50:19.945;172;86;120;71;70.0;325;850;1600;4.9;1.460;1947;;
08:50:20.798;174;86;121;70;70.8;325;860;1608;4.9;1.465;1953;;
08:50:21.656;172;86;120;70;70.3;325;855;1588;4.9;1.454;1939;;
08:50:22.509;170;84;119;71;70.0;325;850;1579;4.9;1.439;1919;;
08:50:23.360;171;85;118;70;70.0;325;860;1571;4.9;1.444;1925;;
08:50:24.219;170;82;117;70;73.3;325;855;1558;5.1;1.360;1813;;
08:50:25.075;167;81;115;71;72.3;325;850;1550;5.1;1.353;1804;;
08:50:25.926;168;81;116;70;73.8;325;860;1538;5.1;1.350;1800;;
08:50:26.784;169;81;116;70;74.8;325;860;1529;5.2;1.337;1783;;
08:50:27.644;168;83;117;71;73.3;325;845;1521;5.2;1.350;1800;;
08:50:28.493;170;83;118;70;73.3;325;855;1521;5.1;1.372;1829;;
08:50:29.344;171;84;119;71;73.5;325;850;1521;5.2;1.379;1839;;
08:50:30.196;172;85;119;71;73.0;330;850;1496;5.2;1.389;1851;;
08:50:31.044;170;85;119;71;71.0;325;845;1508;5.0;1.419;1892;;
08:50:31.887;173;86;120;71;71.3;325;845;1496;5.1;1.426;1901;;
08:50:32.738;173;85;120;71;72.8;330;850;1517;5.1;1.399;1866;;
08:50:33.588;170;84;117;71;71.0;325;840;1513;5.1;1.381;1842;;
08:50:34.426;171;84;114;71;71.8;325;850;1567;5.1;1.351;1801;;
08:50:35.276;157;65;98;71;94.3;330;850;1600;6.7;0.886;1181;;
08:50:36.124;157;62;100;72;98.5;325;835;1688;7.1;0.850;1133;;
08:50:36.961;154;62;102;72;99.5;325;835;1704;7.1;0.858;1144;;
08:50:37.796;163;70;109;72;94.3;325;835;1608;6.8;0.968;1291;;
08:50:38.633;166;74;112;71;95.5;330;840;1596;6.8;0.983;1311;;
08:50:39.471;166;76;113;73;91.5;325;825;1608;6.7;1.021;1361;;
08:50:40.298;169;78;115;71;89.3;325;845;1604;6.3;1.084;1445;;
08:50:41.139;170;79;116;71;87.8;325;840;1613;6.3;1.106;1474;;
08:50:41.981;169;79;116;72;85.8;325;835;1638;6.2;1.125;1500;;
08:50:42.814;171;80;116;71;84.5;325;850;1621;6.0;1.162;1549;;
08:50:43.662;171;79;116;71;85.0;325;845;1633;6.0;1.151;1534;;
08:50:44.513;169;79;115;71;83.8;325;845;1608;5.9;1.160;1547;;
08:50:45.356;170;81;115;70;82.0;325;860;1613;5.7;1.206;1608;;
08:50:46.214;170;80;116;70;83.8;325;860;1613;5.8;1.186;1581;;
08:50:47.074;170;80;115;70;82.5;325;860;1575;5.8;1.199;1598;;
08:50:47.934;167;80;115;71;81.0;325;850;1583;5.7;1.204;1606;;
08:50:48.786;169;80;115;69;82.0;330;865;1583;5.7;1.210;1614;;
08:50:49.651;168;79;114;70;82.8;330;860;1579;5.8;1.185;1580;;
08:50:50.511;166;79;113;70;82.0;325;860;1592;5.7;1.185;1580;;
08:50:51.371;168;77;112;69;85.8;330;870;1596;5.9;1.136;1515;;
08:50:52.240;166;76;112;70;86.3;325;860;1613;6.0;1.117;1489;;
08:50:53.100;166;77;112;69;85.3;325;865;1621;5.9;1.131;1508;;
08:50:53.966;167;77;112;69;86.8;330;865;1617;6.0;1.119;1492;;
08:50:54.833;164;76;112;71;86.8;330;850;1604;6.1;1.100;1466;;
08:50:55.680;164;76;112;70;86.8;330;860;1604;6.1;1.113;1484;;
08:50:56.540;164;76;112;69;86.8;330;875;1604;5.9;1.132;1510;;
08:50:57.416;171;89;121;70;62.5;325;855;1596;4.4;1.655;2207;;
08:50:58.269;172;88;121;70;63.5;325;860;1596;4.4;1.642;2190;;
08:50:59.129;173;87;121;71;64.0;325;850;1604;4.5;1.607;2143;;
08:50:59.983;171;86;120;71;66.8;325;850;1588;4.7;1.531;2042;;
08:51:00.833;173;87;120;69;70.3;330;865;1579;4.9;1.481;1974;;
08:51:01.694;172;86;120;71;72.0;325;850;1571;5.1;1.417;1889;;
08:51:02.544;168;85;119;72;71.5;325;835;1563;5.1;1.384;1845;;
08:51:03.379;167;85;120;74;72.0;325;815;1521;5.3;1.353;1804;;
08:51:04.198;171;85;120;74;74.5;330;815;1600;5.5;1.307;1743;;
08:51:05.009;166;83;124;97;73.0;320;620;1533;7.1;1.051;1401;;
08:51:05.629;140;98;100;74;38.0;280;815;842;2.8;2.145;2860;;
08:51:06.446;174;75;119;71;85.3;325;840;1858;6.1;1.170;1560;;
08:51:07.282;171;84;118;73;76.0;320;825;1629;5.5;1.281;1708;;
08:51:08.109;170;83;118;73;76.0;320;825;1613;5.5;1.275;1701;;
08:51:08.936;170;83;118;72;75.3;320;835;1579;5.4;1.304;1738;;
08:51:09.771;169;82;117;72;76.5;315;830;1600;5.5;1.269;1693;;
08:51:10.603;170;83;117;71;75.8;320;840;1583;5.4;1.297;1730;;
08:51:11.439;172;83;119;71;77.0;320;845;1600;5.5;1.300;1734;;
08:51:12.284;172;84;119;71;76.8;320;840;1604;5.5;1.305;1740;;
08:51:13.122;173;85;120;71;75.8;315;845;1621;5.4;1.339;1785;;
08:51:13.967;176;86;122;70;76.8;320;855;1625;5.4;1.359;1812;;
08:51:14.822;176;86;122;70;76.3;320;855;1617;5.4;1.368;1824;;
08:51:15.683;175;86;121;69;76.3;320;865;1600;5.3;1.367;1823;;
08:51:16.542;174;85;120;70;75.5;315;855;1629;5.3;1.362;1816;;
08:51:17.399;176;84;120;69;77.0;320;870;1621;5.3;1.359;1812;;
08:51:18.267;174;84;119;69;76.8;320;865;1625;5.3;1.341;1788;;
08:51:19.134;173;83;118;70;77.0;320;860;1596;5.4;1.321;1761;;
08:51:19.998;171;82;117;69;77.3;320;865;1613;5.4;1.310;1747;;
08:51:20.861;172;81;116;69;78.5;325;875;1613;5.4;1.296;1728;;
08:51:21.736;171;80;116;69;80.3;325;875;1617;5.5;1.265;1686;;
08:51:22.613;169;80;115;70;79.5;325;860;1596;5.5;1.244;1659;;
08:51:23.473;169;80;115;69;79.3;325;865;1604;5.5;1.250;1666;;
08:51:24.338;170;80;116;69;81.3;325;865;1592;5.6;1.230;1640;;
08:51:25.203;170;80;115;70;81.3;325;860;1583;5.7;1.220;1627;;
08:51:26.061;167;80;115;71;80.0;325;845;1563;5.7;1.209;1613;;
08:51:26.906;167;80;115;71;79.8;325;840;1575;5.7;1.211;1615;;
08:51:27.745;170;81;116;70;80.8;325;855;1588;5.7;1.231;1641;;
08:51:28.603;172;81;117;71;82.3;330;850;1600;5.8;1.212;1616;;
08:51:29.451;170;81;116;71;80.5;325;845;1596;5.7;1.220;1627;;
08:51:30.294;169;81;117;72;79.5;325;835;1588;5.7;1.229;1638;;
08:51:31.129;172;83;119;71;78.8;325;845;1617;5.6;1.272;1695;;
08:51:31.974;174;83;120;71;81.0;325;845;1617;5.8;1.247;1662;;
08:51:32.819;173;83;119;71;80.3;325;845;1588;5.7;1.250;1667;;
08:51:33.664;171;82;118;72;78.8;325;830;1588;5.7;1.246;1662;;
08:51:34.498;172;83;118;71;78.3;325;850;1604;5.5;1.276;1702;;
08:51:35.344;174;82;119;71;81.3;325;845;1617;5.8;1.240;1654;;
08:51:36.193;173;82;119;71;81.0;330;845;1604;5.8;1.239;1652;;
08:51:37.034;173;83;119;71;79.8;325;845;1625;5.7;1.264;1685;;
08:51:37.881;176;83;120;70;81.5;330;855;1625;5.7;1.262;1682;;
08:51:38.738;174;82;119;70;81.3;325;860;1608;5.7;1.254;1672;;
08:51:39.594;173;82;118;71;80.5;325;850;1621;5.7;1.249;1665;;
08:51:40.448;174;82;119;70;82.0;330;860;1608;5.7;1.243;1657;;
08:51:41.308;172;81;117;70;81.5;330;855;1596;5.7;1.222;1630;;
08:51:42.163;169;80;116;71;81.3;325;850;1608;5.7;1.214;1618;;
08:51:43.011;172;81;116;69;82.0;330;865;1588;5.7;1.226;1635;;
08:51:43.876;171;80;115;69;83.5;330;870;1600;5.8;1.198;1598;;
08:51:44.748;168;79;114;69;82.8;325;865;1583;5.7;1.192;1589;;
08:51:45.609;169;79;114;69;82.5;325;865;1575;5.7;1.198;1597;;
08:51:46.474;170;79;115;70;83.5;330;860;1575;5.8;1.187;1583;;
08:51:47.336;170;80;116;71;82.8;325;850;1563;5.8;1.192;1589;;
08:51:48.186;170;81;117;71;81.8;325;850;1571;5.8;1.219;1625;;
08:51:49.036;173;83;119;70;82.3;330;855;1571;5.8;1.234;1646;;
08:51:49.891;173;83;119;71;82.0;325;845;1579;5.8;1.224;1632;;
08:51:50.738;171;82;118;71;81.0;325;845;1571;5.8;1.231;1641;;
08:51:51.581;174;83;120;71;81.3;325;850;1579;5.7;1.250;1667;;
08:51:52.433;175;83;120;70;82.3;330;855;1596;5.8;1.242;1656;;
08:51:53.284;172;83;119;71;81.0;325;845;1583;5.8;1.241;1655;;
08:51:54.131;175;84;120;70;81.3;325;855;1588;5.7;1.258;1677;;
08:51:54.988;174;82;118;71;82.5;330;850;1588;5.8;1.218;1624;;
08:51:55.838;170;81;118;72;82.5;330;835;1567;5.9;1.197;1596;;
08:51:56.670;170;81;118;71;82.5;330;840;1567;5.9;1.204;1605;;
08:51:57.510;170;81;118;70;82.5;330;860;1567;5.8;1.233;1644;;
08:51:58.369;178;94;127;71;59.8;325;840;1563;4.3;1.785;2381;;
08:51:59.209;179;92;127;71;61.3;325;845;1558;4.3;1.745;2327;;
08:52:00.056;177;91;126;72;61.3;325;835;1558;4.4;1.714;2286;;
08:52:00.890;176;91;125;72;63.3;325;830;1554;4.6;1.644;2191;;
08:52:01.719;179;90;126;71;68.3;325;840;1567;4.9;1.554;2072;;
08:52:02.563;179;90;125;71;69.5;325;845;1575;4.9;1.520;2026;;
08:52:03.406;176;88;124;72;70.3;325;830;1583;5.1;1.462;1949;;
08:52:04.238;175;88;123;71;70.5;325;840;1575;5.0;1.460;1946;;
08:52:05.074;177;88;125;71;72.8;325;840;1592;5.2;1.438;1917;;
08:52:05.916;178;88;124;71;73.0;325;840;1583;5.2;1.427;1902;;
08:52:06.756;175;87;124;72;73.0;325;830;1579;5.3;1.404;1872;;
08:52:07.586;177;88;124;71;72.5;325;840;1608;5.2;1.434;1912;;
08:52:08.426;179;88;125;72;74.5;325;835;1600;5.4;1.404;1872;;
08:52:09.263;178;88;125;72;74.0;325;830;1592;5.3;1.396;1862;;
08:52:10.091;176;88;124;72;73.0;325;830;1617;5.3;1.407;1876;;
08:52:10.921;180;88;125;72;74.8;325;835;1617;5.4;1.396;1862;;
08:52:11.756;178;87;124;72;75.3;325;835;1625;5.4;1.376;1835;;
08:52:12.593;174;88;123;74;71.8;320;810;1596;5.3;1.391;1855;;
08:52:13.401;172;88;123;75;71.3;325;800;1492;5.3;1.378;1838;;
08:52:14.201;175;88;122;73;71.0;320;820;1679;5.2;1.406;1875;;
08:52:15.021;174;85;119;71;74.8;325;840;1642;5.3;1.340;1787;;
08:52:15.861;172;82;118;72;76.5;325;835;1633;5.5;1.291;1721;;
08:52:16.698;171;82;116;71;75.5;320;845;1613;5.4;1.298;1731;;
08:52:17.539;169;80;115;72;76.5;320;835;1617;5.5;1.250;1666;;
08:52:18.376;168;78;113;72;78.8;320;835;1646;5.7;1.196;1594;;
08:52:19.209;166;77;112;72;80.3;315;830;1658;5.8;1.158;1545;;
08:52:20.041;169;76;112;71;84.0;325;845;1671;6.0;1.127;1502;;
08:52:20.886;168;74;111;71;86.3;325;850;1688;6.1;1.089;1452;;
08:52:21.736;167;74;111;72;86.3;320;835;1667;6.2;1.072;1430;;
08:52:22.571;167;74;110;71;86.5;320;840;1667;6.2;1.066;1421;;
08:52:23.411;169;73;111;71;92.0;325;840;1696;6.6;1.011;1348;;
08:52:24.251;169;72;110;71;93.5;325;845;1679;6.6;0.992;1322;;
08:52:25.094;167;71;110;72;94.0;320;830;1692;6.8;0.969;1292;;
08:52:25.926;170;72;110;71;95.8;325;840;1683;6.8;0.967;1290;;
08:52:26.766;169;71;109;71;99.0;325;840;1667;7.1;0.923;1230;;
08:52:27.606;167;71;108;71;96.5;325;845;1646;6.9;0.948;1264;;
08:52:28.447;169;72;111;71;97.8;325;845;1654;6.9;0.957;1277;;
08:52:29.296;169;71;98;71;96.8;330;850;2025;6.8;0.861;1148;;
08:52:30.146;156;56;101;71;118.8;325;845;1579;8.4;0.719;958;;
08:52:30.993;163;68;105;71;102.8;330;845;1583;7.3;0.866;1154;;
08:52:31.838;162;69;106;71;101.8;325;845;1575;7.2;0.876;1168;;
08:52:32.681;165;70;107;71;104.0;330;845;1588;7.4;0.871;1162;;
08:52:33.528;163;71;107;71;102.0;325;840;1592;7.3;0.883;1178;;
08:52:34.364;165;72;108;71;98.0;325;840;1575;7.0;0.926;1234;;
08:52:35.208;167;72;110;71;100.8;330;840;1600;7.2;0.913;1217;;
08:52:36.046;163;71;118;96;97.0;325;625;1588;9.3;0.762;1016;;
08:52:36.673;164;87;102;61;77.0;315;990;1371;4.7;1.305;1740;;
08:52:37.661;172;67;111;70;107.5;330;860;1846;7.5;0.888;1184;;
08:52:38.521;165;74;110;71;94.3;325;840;1567;6.7;0.978;1304;;
08:52:39.361;169;74;113;71;97.3;330;840;1613;6.9;0.972;1296;;
08:52:40.203;167;76;114;73;91.5;325;825;1571;6.7;1.026;1367;;
08:52:41.024;171;79;115;72;91.0;325;835;1567;6.5;1.058;1410;;
08:52:41.859;171;79;117;72;91.0;325;830;1558;6.6;1.065;1420;;
08:52:42.689;170;81;115;72;86.8;325;830;1517;6.3;1.103;1470;;
08:52:43.523;171;79;117;74;90.5;330;815;1592;6.7;1.056;1408;;
08:52:44.336;171;81;117;75;86.3;325;805;1542;6.4;1.087;1450;;
08:52:45.141;166;81;113;75;82.5;320;800;1492;6.2;1.096;1461;;
08:52:45.939;165;81;112;75;80.0;315;805;1500;6.0;1.127;1503;;
08:52:46.748;169;79;115;73;88.5;330;820;1596;6.5;1.063;1418;;
08:52:47.566;168;80;114;74;84.8;320;815;1563;6.2;1.096;1462;;
08:52:48.379;165;80;112;73;84.3;320;820;1546;6.2;1.090;1453;;
08:52:49.199;167;78;113;73;86.5;320;825;1588;6.3;1.075;1434;;
08:52:50.026;169;79;115;73;88.8;320;825;1604;6.5;1.067;1422;;
08:52:50.851;168;79;115;73;87.3;320;825;1613;6.3;1.085;1447;;
08:52:51.672;172;80;118;72;89.0;325;830;1621;6.4;1.098;1464;;
08:52:52.504;173;82;118;72;88.5;325;835;1629;6.4;1.116;1488;;
08:52:53.339;172;82;119;73;87.0;320;825;1621;6.3;1.126;1501;;
08:52:54.168;173;83;119;72;85.5;325;835;1613;6.1;1.162;1550;;
08:52:55.001;176;83;121;71;87.8;325;845;1654;6.2;1.163;1550;;
08:52:55.846;175;84;121;73;87.8;325;825;1642;6.4;1.135;1514;;
08:52:56.670;175;84;121;71;87.8;325;840;1642;6.3;1.156;1541;;
08:52:57.510;175;84;121;70;87.8;325;860;1642;6.1;1.183;1578;;
08:52:58.371;182;98;130;71;60.3;320;850;1604;4.3;1.838;2450;;
08:52:59.221;182;95;130;70;62.3;325;855;1596;4.4;1.779;2372;;
08:53:00.074;180;94;128;71;61.5;325;850;1596;4.3;1.773;2363;;
08:53:00.925;178;92;127;71;63.8;320;845;1571;4.5;1.683;2244;;
08:53:01.771;180;92;127;71;68.5;325;850;1588;4.8;1.576;2101;;
08:53:02.620;179;91;127;71;69.5;325;845;1592;4.9;1.538;2051;;
08:53:03.468;176;90;125;71;69.8;325;840;1583;5.0;1.505;2007;;
08:53:04.306;177;90;124;71;70.5;325;850;1588;5.0;1.498;1997;;
08:53:05.152;178;89;125;71;73.3;325;845;1621;5.2;1.442;1923;;
08:53:05.999;175;88;125;72;72.8;320;835;1604;5.2;1.429;1905;;
08:53:06.838;177;89;124;71;72.8;325;850;1600;5.1;1.452;1936;;
08:53:07.684;178;88;125;71;74.5;325;840;1621;5.3;1.404;1872;;
08:53:08.528;174;87;124;72;74.0;325;835;1592;5.3;1.394;1858;;
08:53:09.361;176;88;124;71;73.8;325;845;1579;5.2;1.415;1887;;
08:53:10.208;176;87;123;71;75.3;325;840;1608;5.4;1.370;1827;;
08:53:11.044;172;86;122;72;73.3;320;830;1579;5.3;1.377;1836;;
08:53:11.874;175;87;123;72;74.3;320;830;1596;5.4;1.372;1830;;
08:53:12.708;175;86;123;72;75.5;325;830;1608;5.5;1.347;1796;;
08:53:13.538;173;86;121;73;74.0;325;825;1604;5.4;1.352;1802;;
08:53:14.363;175;86;122;72;76.0;325;835;1613;5.5;1.338;1784;;
08:53:15.196;174;86;121;73;74.8;320;825;1604;5.4;1.338;1784;;
08:53:16.023;171;85;120;73;73.8;320;820;1596;5.4;1.337;1783;;
08:53:16.841;174;86;121;73;74.0;320;825;1600;5.4;1.352;1802;;
08:53:17.666;176;86;123;72;76.0;325;835;1621;5.5;1.346;1795;;
08:53:18.499;175;87;123;73;74.0;320;820;1617;5.4;1.357;1810;;
08:53:19.321;174;87;122;73;73.3;320;820;1621;5.4;1.369;1825;;
08:53:20.137;178;87;126;73;74.3;320;820;1633;5.4;1.386;1848;;
08:53:20.959;178;91;125;74;70.5;320;810;1533;5.2;1.439;1919;;
08:53:21.771;174;89;124;75;70.5;320;805;1554;5.3;1.413;1884;;
08:53:22.578;178;89;124;73;72.0;320;820;1592;5.3;1.415;1887;;
08:53:23.396;177;87;123;73;72.8;320;820;1621;5.3;1.386;1849;;
08:53:24.216;174;86;122;74;72.5;320;815;1617;5.3;1.369;1825;;
08:53:25.031;176;86;123;73;73.8;320;820;1638;5.4;1.365;1820;;
08:53:25.851;176;85;122;73;75.3;325;820;1633;5.5;1.329;1773;;
08:53:26.671;173;84;120;73;74.8;320;825;1633;5.4;1.327;1770;;
08:53:27.496;176;85;122;73;76.0;320;825;1658;5.5;1.319;1759;;
08:53:28.319;175;84;121;73;76.8;325;825;1646;5.6;1.295;1727;;
08:53:29.142;172;83;120;74;76.3;320;815;1646;5.6;1.283;1710;;
08:53:29.961;175;84;121;73;77.3;320;825;1642;5.6;1.292;1723;;
08:53:30.784;175;84;121;73;77.5;320;820;1638;5.7;1.278;1703;;
08:53:31.606;172;83;120;74;77.3;320;815;1650;5.7;1.266;1688;;
08:53:32.419;176;85;122;73;77.0;320;820;1663;5.6;1.294;1725;;
08:53:33.241;176;84;122;73;78.8;325;820;1663;5.8;1.268;1690;;
08:53:34.061;175;84;121;73;77.5;320;820;1667;5.7;1.278;1703;;
08:53:34.881;176;84;121;72;79.0;325;830;1658;5.7;1.274;1699;;
08:53:35.707;175;83;120;73;78.3;320;825;1650;5.7;1.263;1683;;
08:53:36.534;171;82;119;73;77.8;320;820;1650;5.7;1.250;1666;;
08:53:37.356;174;83;119;72;78.5;320;835;1654;5.6;1.266;1688;;
08:53:38.187;174;82;119;72;79.8;320;835;1650;5.7;1.249;1665;;
08:53:39.022;172;82;118;73;78.8;320;825;1629;5.7;1.236;1648;;
08:53:39.851;172;82;118;72;78.8;320;835;1633;5.7;1.251;1668;;
08:53:40.686;173;81;118;71;80.5;325;840;1642;5.8;1.229;1638;;
08:53:41.526;170;80;117;72;80.0;320;830;1625;5.8;1.211;1615;;
08:53:42.356;171;81;117;71;79.8;320;845;1625;5.7;1.240;1653;;
08:53:43.197;172;81;118;72;81.0;320;835;1625;5.8;1.214;1618;;
08:53:44.038;169;81;117;72;80.3;320;835;1608;5.8;1.215;1620;;
08:53:44.869;171;82;118;71;79.3;320;840;1617;5.7;1.248;1664;;
08:53:45.707;173;82;120;72;81.0;320;835;1629;5.8;1.232;1643;;
08:53:46.544;172;83;119;73;79.8;320;825;1592;5.8;1.228;1638;;
08:53:47.369;170;82;119;74;78.5;320;815;1604;5.8;1.233;1644;;
08:53:48.186;174;84;120;72;79.0;325;830;1629;5.7;1.263;1685;;
08:53:49.012;175;84;120;73;80.0;320;820;1642;5.9;1.233;1643;;
08:53:49.836;172;82;119;73;80.5;320;825;1638;5.9;1.217;1623;;
08:53:50.659;175;83;120;72;80.5;320;835;1650;5.8;1.247;1663;;
08:53:51.496;175;83;120;71;81.0;325;840;1633;5.8;1.239;1652;;
08:53:52.334;171;82;119;72;80.0;320;830;1621;5.8;1.229;1639;;
08:53:53.166;174;83;119;70;81.0;325;855;1638;5.7;1.253;1671;;
08:53:54.017;174;82;118;70;82.0;320;855;1642;5.8;1.233;1644;;
08:53:54.874;171;81;116;70;80.8;320;860;1621;5.6;1.235;1647;;
08:53:55.734;171;80;116;70;80.8;320;860;1608;5.6;1.235;1647;;
08:53:56.595;171;80;116;70;80.8;320;855;1608;5.7;1.228;1638;;
08:53:57.450;171;80;116;68;80.8;320;880;1608;5.5;1.264;1686;;
08:53:58.329;176;90;124;69;61.8;325;865;1604;4.3;1.734;2311;;
08:53:59.198;173;88;123;71;61.8;325;850;1600;4.4;1.686;2248;;
08:54:00.048;173;89;126;70;60.5;320;855;1588;4.2;1.777;2370;;
08:54:00.903;161;83;104;70;67.0;325;855;1363;4.7;1.327;1770;;
08:54:01.758;145;65;95;71;86.3;330;850;1167;6.1;0.931;1242;;
08:54:02.608;145;64;94;71;87.8;325;840;1213;6.3;0.902;1203;;
08:54:03.446;145;63;92;72;92.3;320;835;1267;6.6;0.833;1110;;
08:54:04.281;143;55;95;72;108.5;325;830;1292;7.8;0.723;964;;
08:54:05.109;165;76;112;71;96.5;325;840;1604;6.9;0.971;1294;;
08:54:05.951;166;75;114;72;98.0;325;835;1654;7.0;0.971;1295;;
08:54:06.786;169;81;117;71;90.0;320;840;1654;6.4;1.090;1453;;
08:54:07.624;169;80;117;71;91.5;325;840;1596;6.5;1.070;1426;;
08:54:08.466;170;81;118;72;86.5;325;830;1650;6.3;1.127;1503;;
08:54:09.296;171;82;119;72;84.5;320;830;1654;6.1;1.169;1559;;
08:54:10.126;175;83;121;71;84.5;325;840;1646;6.0;1.203;1604;;
08:54:10.962;175;85;122;73;82.0;325;825;1633;6.0;1.230;1640;;
08:54:11.789;173;87;122;74;77.3;320;815;1588;5.7;1.290;1720;;
08:54:12.606;177;87;124;72;79.0;325;835;1621;5.7;1.305;1740;;
08:54:13.441;178;87;124;72;79.3;325;835;1642;5.7;1.309;1746;;
08:54:14.278;175;87;124;73;76.8;325;825;1608;5.6;1.330;1774;;
08:54:15.103;177;89;124;71;76.0;325;840;1596;5.4;1.373;1831;;
08:54:15.939;178;88;124;72;77.5;325;835;1600;5.6;1.339;1785;;
08:54:16.778;174;88;122;72;74.5;325;830;1567;5.4;1.354;1805;;
08:54:17.608;173;85;121;71;77.5;325;840;1596;5.5;1.306;1741;;
08:54:18.448;175;84;121;71;79.3;325;845;1604;5.6;1.287;1717;;
08:54:19.293;172;83;118;72;79.3;325;835;1588;5.7;1.243;1658;;
08:54:20.126;169;80;117;73;80.8;325;820;1642;5.9;1.186;1581;;
08:54:20.946;169;81;118;73;81.0;325;820;1633;5.9;1.195;1593;;
08:54:21.762;171;83;116;70;79.3;325;855;1638;5.6;1.254;1672;;
08:54:22.623;174;80;118;69;86.0;330;870;1704;5.9;1.191;1588;;
08:54:23.489;174;81;119;71;85.0;325;850;1663;6.0;1.190;1587;;
08:54:24.341;172;82;118;70;82.0;325;855;1621;5.8;1.228;1637;;
08:54:25.195;171;82;117;71;81.5;325;850;1629;5.8;1.223;1630;;
08:54:26.046;170;82;117;71;80.0;325;840;1613;5.7;1.228;1638;;
08:54:26.886;170;83;117;71;79.5;325;850;1579;5.6;1.251;1668;;
08:54:27.734;168;82;116;72;78.0;325;835;1550;5.6;1.242;1656;;
08:54:28.569;168;83;115;71;77.0;325;845;1546;5.5;1.265;1686;;
08:54:29.416;167;81;115;71;79.8;325;845;1538;5.7;1.221;1628;;
08:54:30.261;166;81;115;71;79.3;325;850;1513;5.6;1.228;1637;;
08:54:31.111;165;81;114;71;78.3;325;845;1492;5.6;1.234;1645;;
08:54:31.956;166;81;115;71;77.5;325;850;1504;5.5;1.256;1674;;
08:54:32.802;167;82;116;71;77.8;325;850;1483;5.5;1.265;1687;;
08:54:33.652;166;82;115;70;77.0;325;860;1467;5.4;1.279;1705;;
08:54:34.512;164;81;113;71;76.3;325;845;1479;5.4;1.249;1666;;
08:54:35.361;163;78;112;70;79.8;325;855;1488;5.6;1.201;1601;;
08:54:36.214;162;79;110;71;77.3;325;845;1463;5.5;1.203;1604;;
08:54:37.061;160;78;111;71;77.5;325;850;1471;5.5;1.212;1616;;
08:54:37.909;162;79;111;71;78.3;325;845;1463;5.6;1.201;1602;;
08:54:38.758;158;79;110;71;77.0;325;850;1400;5.4;1.214;1619;;
08:54:39.606;160;79;111;71;77.3;325;845;1383;5.5;1.214;1619;;
08:54:40.453;159;79;111;71;77.3;330;845;1350;5.5;1.214;1619;;
08:54:41.296;158;79;111;71;76.3;325;840;1342;5.4;1.220;1627;;
08:54:42.136;157;80;111;72;74.3;325;835;1346;5.3;1.245;1661;;
08:54:42.969;160;81;105;72;75.5;330;830;1346;5.5;1.152;1535;;
08:54:43.801;159;69;109;73;90.5;330;820;1521;6.6;0.983;1311;;
08:54:44.619;153;72;104;75;82.5;320;795;1433;6.2;1.005;1339;;
08:54:45.414;161;80;113;77;76.3;325;775;1454;5.9;1.151;1535;;
08:54:46.191;164;81;116;77;80.3;325;780;1488;6.2;1.123;1497;;
08:54:46.971;164;82;115;77;78.5;325;780;1479;6.0;1.143;1524;;
08:54:47.751;163;82;114;76;76.5;320;785;1496;5.8;1.170;1560;;
08:54:48.534;163;81;115;77;76.3;315;775;1538;5.9;1.171;1562;;
08:54:49.311;169;83;118;76;78.5;325;790;1575;6.0;1.190;1587;;
08:54:50.103;170;84;119;75;78.0;325;800;1588;5.8;1.218;1624;;
08:54:50.901;170;84;119;75;77.5;320;795;1575;5.8;1.221;1628;;
08:54:51.695;171;85;119;74;76.0;320;810;1588;5.6;1.271;1695;;
08:54:52.508;174;84;121;73;78.8;325;825;1608;5.7;1.265;1687;;
08:54:53.329;174;85;120;72;77.5;320;830;1604;5.6;1.285;1714;;
08:54:54.157;172;84;120;72;77.0;320;830;1621;5.6;1.288;1717;;
08:54:54.990;175;84;120;71;78.8;325;850;1613;5.6;1.295;1727;;
08:54:55.837;173;83;120;71;78.8;325;850;1617;5.6;1.295;1727;;
08:54:56.690;173;83;120;71;78.8;325;840;1617;5.6;1.280;1707;;
08:54:57.530;173;83;120;69;78.8;325;870;1617;5.4;1.326;1768;;
08:54:58.401;177;91;125;69;61.5;325;865;1638;4.3;1.751;2335;;
08:54:59.268;174;88;123;69;62.5;325;865;1613;4.3;1.699;2265;;
08:55:00.133;171;92;120;69;56.0;325;870;1571;3.9;1.868;2491;;
08:55:01.001;172;85;120;69;67.3;325;865;1608;4.7;1.540;2054;;
08:55:01.868;170;84;118;70;70.8;325;860;1575;4.9;1.434;1912;;
08:55:02.728;167;83;117;70;71.5;325;860;1571;5.0;1.401;1868;;
08:55:03.584;169;82;119;69;73.0;325;865;1571;5.1;1.410;1880;;
08:55:04.447;171;91;117;70;66.3;325;855;1467;4.6;1.507;2009;;
08:55:05.306;166;82;115;70;73.8;325;860;1571;5.1;1.338;1784;;
08:55:06.166;167;80;115;70;76.5;330;855;1563;5.4;1.285;1714;;
08:55:07.023;166;80;114;70;76.0;330;860;1554;5.3;1.284;1712;;
08:55:07.879;163;79;113;71;75.3;325;850;1538;5.3;1.274;1698;;
08:55:08.733;164;80;113;70;76.3;325;860;1546;5.3;1.277;1703;;
08:55:09.589;165;79;114;70;78.8;330;855;1546;5.5;1.235;1647;;
08:55:10.444;163;79;113;71;76.8;325;840;1521;5.5;1.239;1653;;
08:55:11.284;165;80;114;71;78.0;325;845;1546;5.5;1.238;1650;;
08:55:12.133;166;80;115;71;78.5;330;845;1550;5.6;1.233;1643;;
08:55:12.978;163;80;114;72;77.3;325;830;1513;5.6;1.222;1630;;
08:55:13.808;164;80;114;71;76.5;325;840;1533;5.5;1.249;1665;;
08:55:14.644;168;81;117;72;78.5;325;835;1558;5.6;1.242;1656;;
08:55:15.479;167;82;117;73;76.5;325;825;1546;5.6;1.262;1682;;
08:55:16.308;169;84;118;72;75.5;325;835;1575;5.4;1.305;1740;;
08:55:17.141;171;84;120;73;76.8;325;825;1579;5.6;1.285;1713;;
08:55:17.968;168;84;118;74;74.0;325;815;1563;5.4;1.302;1736;;
08:55:18.783;171;86;119;72;73.5;325;830;1583;5.3;1.347;1796;;
08:55:19.611;173;84;120;73;76.8;330;825;1608;5.6;1.293;1723;;
08:55:20.438;169;84;119;73;75.0;325;825;1596;5.5;1.306;1742;;
08:55:21.261;171;84;119;72;75.8;330;835;1583;5.4;1.312;1749;;
08:55:22.096;171;83;119;73;76.0;325;825;1596;5.5;1.289;1719;;
08:55:22.923;168;83;118;73;75.3;325;825;1583;5.5;1.291;1721;;
08:55:23.748;170;83;118;72;76.3;330;835;1579;5.5;1.289;1719;;
08:55:24.581;170;82;117;72;77.0;330;835;1588;5.5;1.271;1695;;
08:55:25.416;168;82;116;71;76.8;325;840;1588;5.5;1.272;1696;;
08:55:26.258;170;81;117;71;78.8;330;845;1596;5.6;1.250;1667;;
08:55:27.101;167;81;116;72;77.5;325;835;1583;5.6;1.244;1659;;
08:55:27.936;168;81;115;71;78.3;330;845;1575;5.6;1.242;1656;;
08:55:28.781;166;80;115;71;78.8;325;840;1579;5.6;1.221;1628;;
08:55:29.619;167;81;115;71;77.5;325;845;1583;5.5;1.251;1668;;
08:55:30.466;168;80;116;71;79.8;330;845;1583;5.7;1.224;1632;;
08:55:31.311;166;81;114;71;78.3;330;850;1542;5.5;1.238;1651;;
08:55:32.159;165;80;114;71;78.5;325;840;1571;5.6;1.220;1626;;
08:55:33.003;166;80;115;71;79.3;330;850;1546;5.6;1.228;1637;;
08:55:33.849;166;80;114;71;78.5;325;850;1542;5.5;1.232;1642;;
08:55:34.699;163;79;113;72;77.5;325;835;1517;5.6;1.220;1627;;
08:55:35.538;165;81;114;71;77.8;325;850;1521;5.5;1.246;1662;;
08:55:36.384;167;81;116;71;78.8;325;850;1538;5.6;1.247;1662;;
08:55:37.234;166;81;116;71;77.8;325;845;1538;5.5;1.255;1674;;
08:55:38.081;164;81;115;71;76.8;325;840;1525;5.5;1.256;1675;;
08:55:38.921;167;82;117;71;76.8;325;840;1538;5.5;1.275;1700;;
08:55:39.763;168;82;117;71;77.5;330;850;1525;5.5;1.278;1704;;
08:55:40.611;167;82;117;71;76.0;325;840;1538;5.4;1.293;1724;;
08:55:41.449;170;84;116;71;75.0;325;850;1533;5.3;1.315;1753;;
08:55:42.301;158;71;91;71;87.5;330;850;1654;6.2;0.886;1182;;
08:55:43.153;147;42;88;71;143.5;330;845;1567;10.2;0.518;691;;
08:55:43.998;148;53;105;72;113.8;330;835;1604;8.2;0.771;1028;;
08:55:44.827;164;83;116;72;86.5;320;835;1458;6.2;1.115;1487;;
08:55:45.666;170;84;120;71;95.3;325;845;1517;6.8;1.062;1416;;
08:55:46.509;172;86;122;72;91.0;325;830;1525;6.6;1.115;1487;;
08:55:47.341;173;88;123;72;80.8;325;830;1521;5.8;1.267;1689;;
08:55:48.171;176;90;125;71;76.0;325;840;1554;5.4;1.384;1846;;
08:55:49.009;179;90;127;71;76.8;325;840;1571;5.5;1.390;1853;;
08:55:49.853;179;91;127;71;74.3;325;850;1550;5.2;1.451;1935;;
08:55:50.699;178;91;126;71;71.8;325;840;1575;5.1;1.475;1967;;
08:55:51.539;179;91;126;71;71.0;325;850;1579;5.0;1.511;2015;;
08:55:52.389;180;90;126;70;72.5;325;855;1588;5.1;1.489;1985;;
08:55:53.244;177;89;124;71;72.0;325;850;1575;5.1;1.464;1952;;
08:55:54.096;176;88;123;71;72.3;325;845;1600;5.1;1.441;1922;;
08:55:54.943;176;87;122;70;74.3;330;860;1592;5.2;1.416;1888;;
08:55:55.800;173;86;121;71;73.3;325;845;1575;5.2;1.390;1853;;
08:55:56.646;173;86;121;71;73.3;325;850;1575;5.2;1.398;1864;;
08:55:57.495;173;86;121;71;73.3;325;850;1575;5.2;1.398;1864;;
08:55:58.345;173;86;121;70;73.3;325;855;1575;5.1;1.407;1875;;
08:55:59.199;174;91;125;71;58.3;325;845;1579;4.1;1.810;2413;;
08:56:00.044;178;91;125;70;60.5;325;855;1600;4.2;1.770;2360;;
08:56:00.901;176;90;125;71;60.5;325;845;1608;4.3;1.746;2328;;
08:56:01.746;179;90;127;72;64.3;330;835;1600;4.6;1.644;2192;;
08:56:02.581;177;90;126;73;66.5;325;820;1563;4.9;1.551;2067;;
08:56:03.399;171;88;122;76;66.3;325;790;1525;5.0;1.452;1936;;
08:56:04.191;174;89;122;74;66.0;320;810;1592;4.9;1.491;1988;;
08:56:04.999;175;86;122;74;71.3;325;815;1621;5.2;1.396;1861;;
08:56:05.816;172;86;120;74;70.5;325;815;1596;5.2;1.387;1850;;
08:56:06.633;171;85;118;72;71.0;325;830;1596;5.1;1.379;1839;;
08:56:07.459;169;84;118;72;71.3;320;830;1583;5.2;1.369;1825;;
08:56:08.293;169;84;117;72;71.5;320;835;1583;5.1;1.361;1814;;
08:56:09.124;168;84;117;72;71.0;315;835;1592;5.1;1.373;1831;;
08:56:09.961;170;84;118;71;72.8;320;840;1583;5.2;1.365;1820;;
08:56:10.801;170;84;118;70;72.5;320;855;1596;5.1;1.389;1852;;
08:56:11.658;169;83;117;70;72.3;320;855;1608;5.1;1.388;1850;;
08:56:12.509;172;85;119;69;71.8;320;865;1621;5.0;1.429;1905;;
08:56:13.376;173;84;119;69;74.5;325;875;1633;5.1;1.395;1860;;
08:56:14.249;172;83;118;69;73.8;320;865;1625;5.1;1.387;1849;;
08:56:15.118;170;83;118;69;73.5;325;865;1608;5.1;1.386;1848;;
08:56:15.983;172;84;118;68;73.8;325;880;1608;5.0;1.408;1877;;
08:56:16.859;172;83;118;68;74.5;325;880;1621;5.1;1.397;1862;;
08:56:17.741;172;83;118;69;74.5;325;875;1608;5.1;1.389;1852;;
08:56:18.616;172;84;118;67;73.5;325;890;1596;5.0;1.429;1905;;
08:56:19.504;173;83;118;67;75.3;325;895;1621;5.0;1.400;1867;;
08:56:20.399;171;82;117;68;75.3;325;885;1600;5.1;1.376;1835;;
08:56:21.284;171;82;117;67;74.8;325;890;1600;5.0;1.390;1853;;
08:56:22.176;171;81;116;67;76.5;330;895;1608;5.1;1.360;1813;;
08:56:23.071;169;81;116;67;77.0;330;890;1608;5.2;1.335;1780;;
08:56:23.961;167;81;115;68;75.8;325;880;1588;5.2;1.333;1777;;
08:56:24.843;168;80;115;68;77.0;330;885;1583;5.2;1.322;1762;;
08:56:25.726;167;80;115;69;76.8;330;875;1571;5.3;1.305;1740;;
08:56:26.603;166;80;115;69;76.5;325;870;1571;5.3;1.302;1736;;
08:56:27.471;168;81;116;69;77.0;330;870;1563;5.3;1.305;1740;;
08:56:28.343;167;80;115;69;77.5;330;865;1575;5.4;1.286;1715;;
08:56:29.208;168;82;116;69;76.0;330;870;1571;5.2;1.322;1763;;
08:56:30.074;170;82;117;69;77.5;330;870;1567;5.3;1.316;1755;;
08:56:30.946;169;82;119;70;76.5;330;855;1542;5.4;1.327;1770;;
08:56:31.799;165;80;115;73;75.8;320;825;1521;5.5;1.252;1670;;
08:56:32.624;168;83;118;71;75.3;325;840;1517;5.4;1.314;1753;;
08:56:33.464;170;83;119;73;76.0;330;825;1529;5.5;1.289;1719;;
08:56:34.291;166;84;118;73;72.8;325;820;1496;5.3;1.327;1770;;
08:56:35.113;171;85;121;72;74.5;325;830;1542;5.4;1.342;1790;;
08:56:35.943;174;86;122;73;74.5;325;825;1567;5.4;1.354;1805;;
08:56:36.768;174;87;122;72;73.5;325;830;1554;5.3;1.381;1841;;
08:56:37.596;173;87;123;73;71.8;320;820;1575;5.3;1.400;1867;;
08:56:38.414;177;89;126;73;71.8;325;825;1617;5.2;1.443;1924;;
08:56:39.241;180;90;127;71;73.3;325;840;1625;5.2;1.456;1942;;
08:56:40.077;181;90;127;71;72.3;325;840;1617;5.2;1.477;1969;;
08:56:40.919;180;91;127;71;71.3;325;840;1613;5.1;1.494;1992;;
08:56:41.757;178;90;126;72;70.0;320;835;1629;5.0;1.500;2000;;
08:56:42.594;181;90;127;71;71.8;325;850;1629;5.1;1.502;2002;;
08:56:43.446;180;89;126;70;72.8;325;855;1642;5.1;1.478;1971;;
08:56:44.297;178;88;125;71;71.5;320;845;1629;5.1;1.477;1970;;
08:56:45.142;180;89;126;70;71.3;320;855;1638;5.0;1.506;2008;;
08:56:46.001;180;88;125;70;73.8;325;860;1650;5.1;1.461;1947;;
08:56:46.861;178;87;124;70;73.5;325;855;1642;5.2;1.442;1923;;
08:56:47.716;179;88;125;70;72.5;320;855;1654;5.1;1.468;1958;;
08:56:48.571;180;88;126;70;74.5;325;855;1654;5.2;1.443;1924;;
08:56:49.426;179;88;125;71;74.0;325;850;1650;5.2;1.436;1914;;
08:56:50.276;177;87;124;71;72.8;320;850;1658;5.1;1.449;1932;;
08:56:51.124;180;88;126;71;73.3;325;850;1675;5.2;1.456;1942;;
08:56:51.976;180;88;125;70;74.5;325;860;1671;5.2;1.437;1916;;
08:56:52.832;177;87;123;71;73.5;320;850;1654;5.2;1.420;1893;;
08:56:53.686;173;85;121;71;73.5;320;850;1658;5.2;1.399;1866;;
08:56:54.534;177;85;122;69;75.5;325;865;1683;5.2;1.395;1860;;
08:56:55.401;175;84;120;69;76.5;325;865;1667;5.3;1.360;1813;;
08:56:56.264;171;83;119;71;75.0;320;845;1621;5.3;1.335;1780;;
08:56:57.111;171;83;118;70;74.5;320;855;1642;5.2;1.354;1806;;
08:56:57.964;174;83;118;71;74.5;320;845;1667;5.3;1.338;1785;;
08:56:58.810;174;83;118;72;74.5;320;830;1667;5.4;1.315;1753;;
08:56:59.640;174;83;118;70;74.5;320;855;1667;5.2;1.354;1806;;
08:57:00.496;181;94;129;72;57.5;325;835;1650;4.1;1.873;2498;;
08:57:01.331;178;95;126;72;55.5;320;835;1592;4.0;1.896;2528;;
08:57:02.166;176;86;128;71;62.5;325;840;1604;4.5;1.714;2285;;
08:57:03.006;190;103;132;71;55.0;325;840;1521;3.9;2.008;2678;;
08:57:03.842;177;91;126;73;64.3;320;825;1621;4.7;1.621;2161;;
08:57:04.667;179;89;127;72;66.8;325;835;1617;4.8;1.592;2122;;
08:57:05.506;179;90;126;72;67.0;325;835;1633;4.8;1.573;2098;;
08:57:06.337;178;89;125;71;67.0;320;845;1625;4.8;1.576;2102;;
08:57:07.182;180;89;126;71;69.5;325;845;1663;4.9;1.535;2047;;
08:57:08.027;178;89;125;71;69.3;325;850;1638;4.9;1.528;2038;;
08:57:08.879;175;88;123;71;69.3;320;840;1633;4.9;1.492;1989;;
08:57:09.721;177;87;123;71;71.0;325;850;1638;5.0;1.473;1963;;
08:57:10.571;175;86;123;71;71.5;325;845;1621;5.1;1.451;1934;;
08:57:11.416;176;86;126;71;72.5;320;850;1633;5.1;1.474;1966;;
08:57:12.268;179;95;126;71;65.8;325;845;1596;4.7;1.613;2151;;
08:57:13.111;170;87;121;72;69.5;320;830;1446;5.0;1.445;1927;;
08:57:13.943;174;87;124;71;70.5;325;850;1604;5.0;1.489;1985;;
08:57:14.787;178;88;126;71;71.0;325;845;1617;5.0;1.500;1999;;
08:57:15.636;178;90;125;71;69.3;325;850;1592;4.9;1.534;2046;;
08:57:16.484;176;89;124;71;68.8;320;845;1621;4.9;1.527;2036;;
08:57:17.327;178;89;126;71;70.0;325;845;1625;5.0;1.518;2024;;
08:57:18.174;178;90;126;71;69.5;325;840;1608;5.0;1.520;2026;;
08:57:19.016;176;89;125;71;69.0;320;840;1613;4.9;1.516;2021;;
08:57:19.854;179;89;125;70;69.5;325;855;1633;4.9;1.538;2050;;
08:57:20.707;179;88;125;71;71.3;325;850;1654;5.0;1.494;1992;;
08:57:21.557;177;88;124;71;70.3;320;850;1629;5.0;1.494;1992;;
08:57:22.407;175;87;123;71;70.5;320;850;1654;5.0;1.486;1981;;
08:57:23.257;178;87;124;70;72.0;325;855;1650;5.1;1.470;1959;;
08:57:24.116;176;86;123;70;72.3;325;855;1646;5.1;1.450;1933;;
08:57:24.971;174;85;122;70;71.5;320;855;1638;5.0;1.453;1937;;
08:57:25.826;176;86;122;70;72.8;325;860;1654;5.1;1.445;1927;;
08:57:26.686;176;85;121;69;73.0;325;865;1650;5.1;1.437;1916;;
08:57:27.549;174;85;121;71;72.5;325;845;1629;5.1;1.407;1876;;
08:57:28.392;173;85;120;70;71.3;320;855;1629;5.0;1.440;1920;;
08:57:29.247;174;84;121;70;73.8;325;855;1663;5.2;1.400;1867;;
08:57:30.102;173;84;121;71;73.0;320;845;1642;5.2;1.398;1864;;
08:57:30.951;174;85;120;70;73.0;325;860;1650;5.1;1.417;1889;;
08:57:31.811;175;85;121;70;74.0;325;860;1658;5.2;1.403;1871;;
08:57:32.671;172;84;120;70;73.8;325;860;1654;5.1;1.396;1862;;
08:57:33.529;174;85;120;69;74.0;325;865;1654;5.1;1.403;1870;;
08:57:34.392;173;84;119;70;74.5;325;860;1654;5.2;1.377;1835;;
08:57:35.252;170;83;118;70;73.5;320;855;1629;5.2;1.370;1826;;
08:57:36.111;171;83;118;69;74.3;325;865;1629;5.2;1.378;1837;;
08:57:36.976;171;83;118;70;74.5;325;860;1633;5.2;1.362;1816;;
08:57:37.838;168;82;117;70;73.8;325;860;1613;5.1;1.364;1819;;
08:57:38.692;170;84;118;70;73.3;325;855;1617;5.1;1.380;1840;;
08:57:39.553;172;83;118;70;75.0;325;860;1613;5.2;1.350;1800;;
08:57:40.409;169;83;118;70;72.8;320;855;1592;5.1;1.381;1841;;
08:57:41.266;171;84;118;70;73.3;325;860;1608;5.1;1.388;1851;;
08:57:42.126;170;82;118;71;75.5;325;850;1567;5.3;1.323;1764;;
08:57:42.975;170;81;118;71;75.5;320;845;1588;5.4;1.321;1761;;
08:57:43.819;172;84;120;70;74.0;325;855;1600;5.2;1.384;1845;;
08:57:44.674;172;84;120;71;74.5;325;845;1579;5.3;1.361;1815;;
08:57:45.523;171;85;121;71;73.5;320;845;1604;5.2;1.388;1851;;
08:57:46.368;175;86;123;70;74.3;325;855;1613;5.2;1.411;1881;;
08:57:47.219;178;90;102;36;73.0;325;1670;1583;2.6;2.322;3096;;
08:57:48.891;169;68;114;69;86.3;320;865;1883;6.0;1.143;1524;;
08:57:49.756;168;82;117;71;72.3;330;840;1542;5.2;1.363;1818;;
08:57:50.598;170;83;119;72;72.8;335;835;1575;5.2;1.369;1825;;
08:57:51.433;171;85;122;72;71.3;330;835;1575;5.1;1.427;1902;;
08:57:52.266;177;88;125;71;75.0;335;840;1608;5.4;1.403;1870;;
08:57:53.106;179;89;127;71;73.0;330;840;1608;5.2;1.456;1941;;
08:57:53.942;179;91;128;72;70.8;325;835;1621;5.1;1.508;2010;;
08:57:54.777;182;92;129;71;71.5;325;845;1621;5.1;1.525;2033;;
08:57:55.624;181;91;127;71;71.0;325;850;1617;5.0;1.523;2031;;
08:57:56.472;178;90;126;71;70.0;325;840;1638;5.0;1.515;2020;;
08:57:57.316;182;90;127;70;71.3;325;860;1658;5.0;1.527;2036;;
08:57:58.174;181;89;126;70;72.8;330;860;1667;5.1;1.492;1990;;
08:57:59.034;179;88;125;71;72.5;325;845;1642;5.1;1.457;1943;;
08:57:59.881;178;87;125;71;72.5;325;850;1683;5.1;1.466;1954;;
08:58:00.730;178;87;125;71;72.5;325;840;1683;5.2;1.448;1931;;
08:58:01.570;178;87;125;70;72.5;325;855;1683;5.1;1.474;1966;;
