# Supplementary material for: Influence of beat-to-beat blood pressure variability on vascular elasticity in hypertensive population
Source: Sci Rep. 2017 Aug 21;7:8394. doi: 10.1038/s41598-017-08640-4 (PMC5566212; doi:10.1038/s41598-017-08640-4)
Supplement: Supplementary file 1 — Dataset 1 [file 41598_2017_8640_MOESM1_ESM.zip › Data of hypertensive population/1017_beats.txt]

BeatScope Easy - v02.10 build 004

Identification;Identification;Age (yrs);Height (cm);Weight (kg);Gender;Procedure;Model number
1017;;51;168;70;Male;;9971

Reconstructed pressure level: 
brachial

Time (s);Systolic Pressure (mmHg);Diastolic Pressure (mmHg);Mean Pressure (mmHg);Heart rate (bpm);Stroke Volume (ml);Left Ventricular Ejection Time (ms);Pulse Interval (ms);Maximum Slope (mmHg/s);Cardiac Output (l/min);Total Peripheral Resistance Medical Unit (mmHg.min/l);Total Peripheral Resistance CGS (dyn.s/cm5);Markers;
09:58:24.435;0;0;0;76;0.0;0;790;0;0.0;0.000;0;;
09:58:25.225;0;0;0;76;0.0;0;790;0;0.0;0.000;0;;
09:58:26.015;0;0;0;75;0.0;0;795;0;0.0;0.000;0;;
09:58:26.810;0;0;0;76;0.0;0;790;0;0.0;0.000;0;;
09:58:27.600;0;0;0;77;0.0;0;775;0;0.0;0.000;0;;
09:58:28.375;0;0;0;77;0.0;0;775;0;0.0;0.000;0;;
09:58:29.150;0;0;0;78;0.0;0;770;0;0.0;0.000;0;;
09:58:29.920;0;0;0;79;0.0;0;755;0;0.0;0.000;0;;
09:58:30.675;0;0;0;81;0.0;0;745;0;0.0;0.000;0;;
09:58:31.420;0;0;0;83;0.0;0;725;0;0.0;0.000;0;;
09:58:32.145;0;0;0;83;0.0;0;725;0;0.0;0.000;0;;
09:58:32.870;0;0;0;85;0.0;0;705;0;0.0;0.000;0;;
09:58:33.575;0;0;0;84;0.0;0;715;0;0.0;0.000;0;;
09:58:34.287;148;77;105;90;77.8;300;670;1829;7.0;0.905;1206;;
09:58:34.961;150;78;106;90;80.0;300;670;1883;7.2;0.886;1181;;
09:58:35.631;150;79;106;88;83.3;310;680;1904;7.3;0.864;1152;;
09:58:36.309;153;80;108;88;88.3;310;680;1967;7.8;0.830;1107;;
09:58:36.993;154;80;106;83;94.3;305;720;1950;7.9;0.808;1077;;
09:58:37.711;152;78;104;82;96.5;305;735;1975;7.9;0.790;1054;;
09:58:38.446;149;77;102;82;96.8;305;730;1904;8.0;0.770;1026;;
09:58:39.174;147;76;100;82;96.3;300;735;1858;7.9;0.766;1021;;
09:58:39.907;144;75;100;84;95.8;295;715;1858;8.0;0.749;998;;
09:58:40.626;147;76;100;85;95.8;295;710;1842;8.1;0.743;991;;
09:58:41.335;147;76;100;83;95.8;295;725;1842;7.9;0.759;1012;;
09:58:42.060;147;76;100;79;95.8;295;755;1842;7.6;0.790;1054;;
09:58:42.814;148;78;103;82;87.5;310;730;1846;7.2;0.861;1149;;
09:58:43.546;148;78;104;82;87.5;305;730;1829;7.2;0.868;1157;;
09:58:44.276;150;79;106;82;87.0;320;730;1808;7.2;0.887;1183;;
09:58:45.004;151;80;106;80;90.8;315;750;1800;7.3;0.872;1163;;
09:58:45.754;150;79;105;81;95.3;315;745;1804;7.7;0.819;1092;;
09:58:46.500;147;78;105;82;93.8;310;735;1750;7.7;0.819;1092;;
09:58:47.236;148;79;105;80;94.0;315;750;1750;7.5;0.838;1117;;
09:58:47.985;150;80;106;80;94.3;320;750;1758;7.5;0.840;1119;;
09:58:48.736;149;79;106;79;96.5;320;755;1717;7.7;0.825;1101;;
09:58:49.489;148;78;106;83;96.5;320;725;1721;8.0;0.793;1057;;
09:58:50.215;148;78;106;83;96.5;320;725;1721;8.0;0.793;1057;;
09:58:50.940;148;78;106;78;96.5;320;765;1721;7.6;0.836;1115;;
09:58:51.706;151;80;107;80;86.0;320;750;1746;6.9;0.935;1247;;
09:58:52.456;150;80;106;80;86.3;320;750;1733;6.9;0.924;1232;;
09:58:53.204;149;80;108;82;84.8;315;735;1742;6.9;0.932;1243;;
09:58:53.943;151;81;108;79;88.5;320;755;1729;7.0;0.919;1226;;
09:58:54.694;151;80;107;79;92.8;320;755;1738;7.4;0.869;1159;;
09:58:55.449;149;79;106;81;92.8;315;745;1742;7.5;0.849;1133;;
09:58:56.196;148;79;104;79;92.8;320;760;1717;7.3;0.854;1139;;
09:58:56.956;147;78;103;78;94.5;320;765;1725;7.4;0.836;1114;;
09:58:57.719;146;77;103;79;95.5;320;755;1717;7.6;0.810;1080;;
09:58:58.474;144;76;103;82;95.5;320;735;1708;7.8;0.789;1052;;
09:58:59.210;144;76;103;81;95.5;320;740;1708;7.7;0.794;1059;;
09:58:59.950;144;76;103;78;95.5;320;770;1708;7.4;0.826;1102;;
09:59:00.719;147;78;105;81;85.5;320;740;1729;6.9;0.907;1209;;
09:59:01.461;147;78;105;81;86.8;320;740;1733;7.0;0.898;1197;;
09:59:02.200;148;79;105;81;86.3;320;745;1733;6.9;0.907;1209;;
09:59:02.944;146;77;104;82;91.0;320;735;1742;7.4;0.842;1123;;
09:59:03.679;147;78;105;81;92.8;320;740;1742;7.5;0.836;1114;;
09:59:04.419;148;78;105;81;94.8;320;740;1738;7.7;0.822;1096;;
09:59:05.163;147;77;105;81;96.5;325;740;1746;7.8;0.801;1068;;
09:59:05.901;146;78;105;82;94.3;320;730;1742;7.7;0.811;1082;;
09:59:06.629;149;79;106;81;95.5;320;745;1742;7.7;0.825;1100;;
09:59:07.378;149;79;106;82;95.5;320;730;1767;7.8;0.808;1078;;
09:59:08.105;149;79;106;82;95.5;320;730;1767;7.8;0.808;1078;;
09:59:08.835;149;79;106;80;95.5;320;750;1767;7.6;0.830;1107;;
09:59:09.585;150;81;108;81;84.3;320;740;1746;6.8;0.944;1259;;
09:59:10.328;151;80;108;81;86.5;325;740;1771;7.0;0.922;1229;;
09:59:11.068;150;80;106;79;85.5;325;760;1742;6.8;0.940;1253;;
09:59:11.824;147;78;104;80;88.8;320;750;1729;7.1;0.875;1166;;
09:59:12.574;143;76;102;82;91.8;315;735;1696;7.5;0.819;1092;;
09:59:13.310;143;77;103;82;91.8;320;735;1675;7.5;0.823;1097;;
09:59:14.044;144;77;104;82;93.3;320;730;1679;7.7;0.810;1080;;
09:59:14.774;144;77;103;82;94.5;320;735;1667;7.7;0.801;1068;;
09:59:15.511;143;77;103;82;94.5;320;730;1679;7.8;0.798;1063;;
09:59:16.241;145;78;105;81;95.0;320;740;1679;7.7;0.814;1085;;
09:59:16.983;147;78;105;80;96.3;320;750;1700;7.7;0.818;1091;;
09:59:17.731;146;78;105;80;95.5;320;750;1675;7.6;0.821;1094;;
09:59:18.479;144;78;105;82;94.0;315;730;1671;7.7;0.812;1082;;
09:59:19.211;146;79;106;82;93.8;320;735;1663;7.7;0.831;1108;;
09:59:19.944;149;80;108;81;95.0;320;745;1679;7.7;0.845;1127;;
09:59:20.693;150;81;108;80;95.5;320;750;1683;7.6;0.846;1128;;
09:59:21.443;148;80;107;81;94.3;320;745;1688;7.6;0.842;1122;;
09:59:22.186;146;79;106;82;92.5;315;735;1679;7.6;0.840;1120;;
09:59:22.923;148;80;107;82;93.3;320;735;1696;7.6;0.839;1119;;
09:59:23.654;149;80;107;84;93.3;320;715;1700;7.8;0.817;1089;;
09:59:24.370;149;80;107;82;93.3;320;730;1700;7.7;0.834;1112;;
09:59:25.100;149;80;107;80;93.3;320;750;1700;7.5;0.857;1142;;
09:59:25.849;149;81;108;82;82.3;315;730;1721;6.8;0.954;1272;;
09:59:26.580;150;80;108;81;85.3;320;745;1750;6.9;0.942;1256;;
09:59:27.324;150;80;108;81;85.5;320;740;1750;6.9;0.930;1241;;
09:59:28.064;149;80;106;80;88.8;320;750;1696;7.1;0.896;1194;;
09:59:28.814;147;78;105;80;92.3;315;750;1717;7.4;0.850;1133;;
09:59:29.564;147;78;105;79;92.8;315;755;1721;7.4;0.851;1134;;
09:59:30.321;146;77;104;79;95.0;320;760;1692;7.5;0.830;1107;;
09:59:31.081;144;76;102;78;95.0;320;765;1671;7.5;0.821;1095;;
09:59:31.844;142;76;102;79;94.0;315;755;1675;7.5;0.817;1090;;
09:59:32.597;143;76;103;80;95.3;315;750;1646;7.6;0.807;1076;;
09:59:33.351;143;76;102;80;95.8;320;750;1642;7.7;0.801;1068;;
09:59:34.100;141;75;101;81;96.0;320;745;1625;7.7;0.786;1048;;
09:59:34.846;142;76;102;80;95.0;320;750;1638;7.6;0.801;1068;;
09:59:35.596;143;76;103;81;97.0;320;745;1638;7.8;0.789;1052;;
09:59:36.337;143;77;103;81;96.8;320;745;1621;7.8;0.791;1055;;
09:59:37.084;142;76;103;81;96.0;315;740;1604;7.8;0.790;1053;;
09:59:37.822;143;77;103;81;96.0;315;740;1621;7.8;0.796;1061;;
09:59:38.565;144;77;104;80;97.5;320;750;1617;7.8;0.796;1062;;
09:59:39.314;143;76;103;81;97.0;320;745;1608;7.8;0.789;1052;;
09:59:40.059;141;76;103;82;95.5;315;735;1600;7.8;0.791;1054;;
09:59:40.795;143;77;104;81;95.8;320;745;1588;7.7;0.805;1074;;
09:59:41.537;144;77;103;80;96.3;315;750;1617;7.7;0.803;1070;;
09:59:42.293;142;76;102;81;97.0;320;745;1604;7.8;0.783;1045;;
09:59:43.034;142;76;103;82;95.5;320;735;1592;7.8;0.791;1054;;
09:59:43.769;143;77;104;81;96.3;320;740;1588;7.8;0.796;1061;;
09:59:44.513;144;77;103;80;96.8;320;750;1600;7.7;0.798;1065;;
09:59:45.261;142;76;103;81;96.5;320;745;1588;7.8;0.791;1055;;
09:59:46.004;142;77;103;81;96.0;315;745;1583;7.7;0.799;1066;;
09:59:46.751;143;77;103;80;96.5;320;750;1588;7.7;0.797;1062;;
09:59:47.499;140;75;103;82;96.5;320;730;1579;7.9;0.775;1034;;
09:59:48.230;140;75;103;82;96.5;320;735;1579;7.9;0.781;1041;;
09:59:48.965;140;75;103;82;96.5;320;730;1579;7.9;0.775;1034;;
09:59:49.695;140;75;103;78;96.5;320;765;1579;7.6;0.813;1083;;
09:59:50.459;139;74;100;81;84.3;315;740;1592;6.8;0.881;1174;;
09:59:51.200;140;75;101;82;83.0;320;735;1579;6.8;0.894;1193;;
09:59:51.936;141;75;102;81;86.0;315;745;1588;6.9;0.879;1172;;
09:59:52.681;141;76;102;81;90.3;320;745;1588;7.3;0.838;1117;;
09:59:53.426;140;75;102;82;94.0;320;730;1583;7.7;0.790;1054;;
09:59:54.154;142;77;103;82;93.8;320;730;1575;7.7;0.804;1072;;
09:59:54.886;143;77;103;80;96.0;320;750;1583;7.7;0.805;1073;;
09:59:55.638;142;76;103;81;97.8;320;740;1613;7.9;0.780;1040;;
09:59:56.374;143;77;105;82;96.0;315;735;1583;7.8;0.800;1067;;
09:59:57.109;145;79;106;82;96.5;315;730;1608;7.9;0.804;1072;;
09:59:57.843;146;79;105;80;96.8;320;750;1604;7.7;0.816;1088;;
09:59:58.591;144;78;105;82;96.8;320;730;1600;8.0;0.790;1054;;
09:59:59.321;144;78;105;83;95.8;320;725;1621;7.9;0.793;1058;;
10:00:00.045;145;79;105;82;96.0;320;735;1608;7.8;0.806;1074;;
10:00:00.779;145;78;104;81;95.5;320;740;1617;7.7;0.808;1077;;
10:00:01.519;143;76;103;82;97.3;315;730;1617;8.0;0.769;1026;;
10:00:02.253;140;76;101;83;94.5;315;725;1604;7.8;0.775;1033;;
10:00:02.976;141;75;102;83;96.0;315;720;1625;8.0;0.763;1018;;
10:00:03.698;142;75;102;82;98.3;320;730;1613;8.1;0.756;1008;;
10:00:04.424;141;75;101;83;98.3;315;725;1617;8.1;0.745;994;;
10:00:05.151;139;75;101;83;96.8;320;720;1621;8.1;0.750;1000;;
10:00:05.871;141;76;102;82;97.5;320;730;1613;8.0;0.764;1018;;
10:00:06.597;143;76;104;83;98.0;315;725;1633;8.1;0.766;1021;;
10:00:07.326;142;76;103;82;98.8;320;730;1583;8.1;0.763;1018;;
10:00:08.055;142;77;103;83;96.8;315;725;1600;8.0;0.774;1032;;
10:00:08.780;143;77;104;82;96.8;315;735;1608;7.9;0.786;1048;;
10:00:09.516;144;77;103;81;98.5;320;740;1613;8.0;0.774;1032;;
10:00:10.254;141;76;102;82;97.0;315;730;1600;8.0;0.768;1024;;
10:00:10.986;142;76;103;82;97.0;320;730;1600;8.0;0.771;1029;;
10:00:11.714;142;76;103;82;97.8;315;735;1613;8.0;0.771;1028;;
10:00:12.451;141;75;102;82;98.5;320;730;1596;8.1;0.756;1008;;
10:00:13.180;141;76;103;83;96.8;315;720;1583;8.1;0.765;1020;;
10:00:13.901;143;77;103;81;97.5;315;740;1583;7.9;0.782;1042;;
10:00:14.641;142;76;102;80;98.0;320;750;1583;7.8;0.777;1036;;
10:00:15.390;139;75;100;82;97.3;315;735;1575;7.9;0.758;1010;;
10:00:16.124;139;75;101;82;96.5;315;730;1583;7.9;0.762;1016;;
10:00:16.858;141;75;101;81;99.3;320;745;1575;8.0;0.758;1011;;
10:00:17.603;139;74;100;81;98.8;320;745;1571;8.0;0.753;1003;;
10:00:18.346;137;73;99;82;97.8;315;735;1571;8.0;0.743;990;;
10:00:19.080;138;74;99;84;97.8;315;715;1567;8.2;0.722;963;;
10:00:19.795;138;74;99;81;97.8;315;745;1567;7.9;0.753;1003;;
10:00:20.540;138;74;99;83;97.8;315;720;1567;8.1;0.727;970;;
10:00:21.260;138;74;99;80;97.8;315;750;1567;7.8;0.758;1010;;
10:00:22.013;141;75;102;81;84.5;320;745;1583;6.8;0.897;1196;;
10:00:22.754;141;75;102;82;84.3;320;735;1592;6.9;0.890;1186;;
10:00:23.491;140;75;102;83;86.3;320;725;1588;7.1;0.857;1143;;
10:00:24.215;142;77;103;81;89.8;315;745;1575;7.2;0.851;1134;;
10:00:24.959;143;76;103;82;95.3;315;735;1621;7.8;0.793;1057;;
10:00:25.696;141;76;102;82;95.5;320;730;1592;7.8;0.778;1037;;
10:00:26.426;141;76;103;83;95.8;320;725;1604;7.9;0.778;1037;;
10:00:27.151;143;77;104;83;97.3;320;725;1600;8.0;0.772;1029;;
10:00:27.876;143;77;104;82;98.0;320;730;1617;8.1;0.771;1028;;
10:00:28.605;142;76;103;83;98.3;315;725;1608;8.1;0.760;1013;;
10:00:29.331;143;77;104;83;97.5;315;725;1621;8.1;0.770;1026;;
10:00:30.056;144;77;103;80;98.0;315;750;1621;7.8;0.790;1054;;
10:00:30.806;143;76;103;81;98.5;320;745;1629;7.9;0.779;1039;;
10:00:31.551;143;77;104;82;98.0;315;730;1633;8.1;0.771;1028;;
10:00:32.281;143;76;103;81;98.5;320;740;1617;8.0;0.774;1032;;
10:00:33.017;143;77;104;82;98.0;315;730;1642;8.1;0.775;1033;;
10:00:33.749;145;78;106;82;97.5;315;730;1621;8.0;0.790;1053;;
10:00:34.479;150;79;107;82;99.5;320;735;1704;8.1;0.792;1056;;
10:00:35.214;148;79;107;82;98.3;315;730;1667;8.1;0.797;1062;;
10:00:35.946;147;79;107;83;96.3;315;725;1667;8.0;0.804;1072;;
10:00:36.673;149;80;109;84;97.0;320;715;1688;8.1;0.803;1071;;
10:00:37.386;151;82;110;83;95.8;320;720;1683;8.0;0.823;1098;;
10:00:38.104;149;82;106;82;92.8;315;735;1704;7.6;0.842;1123;;
10:00:38.841;146;79;105;83;93.5;310;720;1738;7.8;0.807;1076;;
10:00:39.559;145;78;104;83;94.3;315;725;1713;7.8;0.800;1067;;
10:00:40.286;146;77;105;83;96.8;315;725;1746;8.0;0.785;1047;;
10:00:41.009;148;78;106;82;96.8;315;735;1713;7.9;0.805;1074;;
10:00:41.744;149;79;107;82;97.5;315;735;1767;8.0;0.803;1070;;
10:00:42.479;148;78;105;82;96.8;315;735;1742;7.9;0.796;1061;;
10:00:43.214;143;77;102;83;94.3;310;725;1696;7.8;0.787;1049;;
10:00:43.941;141;75;101;84;94.5;305;715;1658;7.9;0.766;1021;;
10:00:44.656;141;76;103;85;93.8;310;710;1671;7.9;0.776;1035;;
10:00:45.366;145;78;106;83;96.3;315;720;1696;8.0;0.789;1052;;
10:00:46.084;149;79;108;85;97.3;315;705;1708;8.3;0.779;1039;;
10:00:46.791;148;80;108;85;96.0;310;710;1708;8.1;0.799;1065;;
10:00:47.499;150;82;110;85;94.0;315;710;1717;7.9;0.827;1103;;
10:00:48.210;151;81;109;83;96.8;315;720;1721;8.1;0.813;1084;;
10:00:48.931;150;81;108;83;95.5;315;725;1742;7.9;0.822;1096;;
10:00:49.654;149;80;108;83;97.3;315;720;1750;8.1;0.801;1069;;
10:00:50.378;149;80;107;82;98.0;320;735;1733;8.0;0.804;1073;;
10:00:51.109;148;79;105;79;98.0;315;760;1717;7.7;0.810;1081;;
10:00:51.869;144;76;101;78;98.5;315;765;1700;7.7;0.786;1048;;
10:00:52.634;140;73;99;80;98.8;315;750;1667;7.9;0.754;1005;;
10:00:53.386;138;73;98;78;99.5;320;765;1633;7.8;0.753;1005;;
10:00:54.149;138;72;97;79;101.0;315;760;1613;8.0;0.732;976;;
10:00:54.911;135;70;97;80;101.5;320;750;1596;8.1;0.715;953;;
10:00:55.659;136;72;98;81;99.8;315;740;1579;8.1;0.729;972;;
10:00:56.403;138;73;100;80;101.5;320;750;1579;8.1;0.737;983;;
10:00:57.151;140;74;100;79;102.3;320;755;1579;8.1;0.740;987;;
10:00:57.905;138;74;100;83;102.3;320;725;1575;8.5;0.711;948;;
10:00:58.630;138;74;100;81;102.3;320;740;1575;8.3;0.726;967;;
10:00:59.370;138;74;100;81;102.3;320;740;1575;8.3;0.726;967;;
10:01:00.110;138;74;100;77;102.3;320;780;1575;7.9;0.765;1020;;
10:01:00.889;141;75;101;77;86.0;320;780;1583;6.6;0.914;1218;;
10:01:01.669;140;74;100;78;85.0;320;765;1546;6.7;0.895;1194;;
10:01:02.434;137;73;98;79;86.5;315;760;1525;6.8;0.863;1151;;
10:01:03.194;138;73;99;79;91.3;320;755;1546;7.3;0.819;1092;;
10:01:03.953;139;74;99;77;97.3;320;780;1550;7.5;0.792;1056;;
10:01:04.729;137;72;98;78;99.3;320;765;1546;7.8;0.755;1007;;
10:01:05.494;136;73;99;81;97.0;315;740;1546;7.9;0.755;1007;;
10:01:06.238;139;74;100;79;98.5;320;760;1533;7.8;0.772;1029;;
10:01:06.994;140;74;101;79;101.3;320;760;1533;8.0;0.754;1006;;
10:01:07.758;138;74;100;81;99.8;320;745;1546;8.0;0.749;998;;
10:01:08.501;140;75;102;82;99.5;320;735;1550;8.1;0.752;1002;;
10:01:09.238;142;76;102;79;99.8;320;760;1554;7.9;0.779;1039;;
10:01:09.998;143;76;102;77;101.5;320;780;1579;7.8;0.780;1040;;
10:01:10.778;140;74;101;79;100.0;320;760;1567;7.9;0.764;1018;;
10:01:11.534;139;75;100;78;98.5;320;770;1533;7.7;0.784;1045;;
10:01:12.306;140;74;100;77;100.8;320;775;1546;7.8;0.767;1023;;
10:01:13.083;138;73;99;78;99.8;325;770;1538;7.8;0.760;1014;;
10:01:13.849;136;73;98;80;98.8;320;750;1513;7.9;0.744;992;;
10:01:14.599;137;73;99;81;98.8;320;740;1554;8.0;0.744;992;;
10:01:15.339;139;74;100;81;99.0;320;740;1521;8.0;0.749;999;;
10:01:16.083;139;74;100;82;100.8;325;735;1550;8.2;0.731;975;;
10:01:16.818;138;75;101;84;98.3;320;715;1538;8.2;0.731;975;;
10:01:17.529;138;75;102;87;98.0;320;690;1513;8.5;0.715;953;;
10:01:18.219;139;76;102;88;96.5;320;685;1517;8.5;0.720;961;;
10:01:18.908;137;75;100;86;97.0;320;700;1533;8.3;0.722;962;;
10:01:19.606;137;75;100;85;97.5;320;710;1588;8.2;0.726;969;;
10:01:20.318;139;75;99;82;99.0;320;735;1583;8.1;0.737;982;;
10:01:21.050;138;73;98;80;100.8;320;750;1579;8.1;0.731;975;;
10:01:21.801;137;72;97;78;100.8;320;770;1554;7.9;0.738;983;;
10:01:22.573;133;71;96;80;100.0;315;750;1550;8.0;0.716;955;;
10:01:23.323;134;72;97;80;99.5;320;750;1538;8.0;0.729;972;;
10:01:24.073;137;73;98;78;100.5;320;765;1521;7.9;0.748;997;;
10:01:24.834;138;73;99;79;101.0;315;755;1533;8.0;0.738;984;;
10:01:25.591;136;73;99;80;99.5;315;750;1517;8.0;0.746;995;;
10:01:26.341;139;75;101;79;99.0;315;760;1513;7.8;0.775;1034;;
10:01:27.099;141;76;103;78;100.8;320;765;1521;7.9;0.778;1038;;
10:01:27.864;142;76;103;78;100.0;320;765;1521;7.8;0.784;1046;;
10:01:28.629;141;77;103;79;98.0;320;760;1517;7.7;0.799;1065;;
10:01:29.389;143;78;105;78;97.8;320;770;1533;7.6;0.823;1098;;
10:01:30.159;144;78;105;77;98.8;320;775;1529;7.6;0.822;1096;;
10:01:30.934;143;78;103;78;97.8;320;770;1525;7.6;0.813;1084;;
10:01:31.708;140;76;102;79;96.8;320;760;1538;7.6;0.799;1066;;
10:01:32.465;139;75;104;82;97.0;320;730;1550;8.0;0.779;1039;;
10:01:33.198;147;81;108;83;95.0;320;725;1525;7.9;0.826;1101;;
10:01:33.919;145;79;105;80;97.3;325;750;1554;7.8;0.808;1077;;
10:01:34.669;142;77;102;79;96.0;320;755;1583;7.6;0.804;1072;;
10:01:35.424;141;76;101;78;95.5;315;765;1592;7.5;0.807;1076;;
10:01:36.193;143;75;100;78;97.0;320;765;1700;7.6;0.791;1054;;
10:01:36.958;143;74;101;80;98.5;315;750;1758;7.9;0.765;1020;;
10:01:37.706;147;75;101;78;100.3;320;765;1858;7.9;0.773;1030;;
10:01:38.469;150;75;103;80;102.0;320;750;1913;8.2;0.757;1010;;
10:01:39.223;151;76;104;79;102.0;320;760;1958;8.1;0.775;1033;;
10:01:39.981;153;77;106;81;102.0;320;745;1996;8.2;0.776;1035;;
10:01:40.726;156;79;108;78;102.3;320;765;2021;8.0;0.806;1075;;
10:01:41.489;158;80;108;77;102.3;320;780;2025;7.9;0.822;1096;;
10:01:42.271;156;79;107;77;101.5;315;775;2042;7.9;0.819;1092;;
10:01:43.044;157;80;107;76;100.5;320;785;2025;7.7;0.838;1117;;
10:01:43.831;156;79;107;77;101.0;320;780;2033;7.8;0.822;1097;;
10:01:44.613;152;77;105;78;101.0;315;765;1996;7.9;0.793;1058;;
10:01:45.378;152;77;105;80;101.0;315;750;1996;8.1;0.778;1037;;
10:01:46.125;152;77;105;79;101.0;315;760;1996;8.0;0.788;1051;;
10:01:46.885;152;77;105;76;101.0;315;790;1996;7.7;0.819;1092;;
10:01:47.678;151;77;104;79;90.8;320;760;1979;7.2;0.873;1164;;
10:01:48.438;152;77;104;77;92.0;320;780;1967;7.1;0.882;1176;;
10:01:49.214;151;77;104;77;92.0;315;775;1942;7.1;0.874;1165;;
10:01:49.989;149;76;103;79;95.5;315;760;1921;7.5;0.822;1096;;
10:01:50.751;149;77;104;79;98.0;320;755;1913;7.8;0.803;1071;;
10:01:51.506;151;77;105;78;100.0;320;770;1896;7.8;0.807;1075;;
10:01:52.276;152;77;104;76;100.5;320;785;1900;7.7;0.814;1086;;
10:01:53.059;149;76;104;78;100.3;315;765;1879;7.9;0.790;1053;;
10:01:53.824;149;77;104;79;99.0;315;755;1863;7.9;0.793;1058;;
10:01:54.579;150;78;104;78;99.5;320;770;1854;7.8;0.805;1073;;
10:01:55.349;149;76;104;79;101.5;320;755;1842;8.1;0.774;1031;;
10:01:56.104;147;76;103;80;100.0;320;750;1796;8.0;0.772;1030;;
10:01:56.852;147;76;104;82;99.0;320;735;1817;8.1;0.770;1027;;
10:01:57.591;148;78;105;81;100.0;320;740;1808;8.1;0.779;1038;;
10:01:58.333;150;78;106;79;101.0;320;755;1804;8.0;0.789;1052;;
10:01:59.084;149;78;105;80;99.8;320;750;1771;8.0;0.788;1050;;
10:01:59.838;147;78;104;80;98.5;320;750;1767;7.9;0.794;1058;;
10:02:00.588;148;78;105;79;98.8;320;755;1754;7.8;0.801;1068;;
10:02:01.341;148;78;105;79;99.3;320;760;1742;7.8;0.804;1072;;
10:02:02.099;147;78;105;79;97.8;320;755;1717;7.8;0.809;1079;;
10:02:02.858;145;78;105;81;97.8;320;745;1708;7.9;0.798;1064;;
10:02:03.599;147;79;106;81;96.5;320;745;1692;7.8;0.820;1094;;
10:02:04.346;149;80;107;79;98.5;320;760;1704;7.8;0.824;1098;;
10:02:05.106;149;79;106;77;99.0;320;775;1704;7.7;0.832;1109;;
10:02:05.881;148;79;107;80;98.3;320;750;1713;7.9;0.813;1084;;
10:02:06.631;148;80;108;82;97.3;320;735;1696;7.9;0.818;1091;;
10:02:07.364;151;82;110;80;97.0;320;750;1688;7.8;0.847;1129;;
10:02:08.114;152;81;109;78;98.0;320;770;1713;7.6;0.856;1142;;
10:02:08.884;151;81;109;78;97.3;320;765;1725;7.6;0.853;1138;;
10:02:09.649;151;81;110;80;96.0;320;750;1721;7.7;0.855;1141;;
10:02:10.403;153;82;111;79;96.3;325;760;1742;7.6;0.873;1163;;
10:02:11.159;154;82;110;78;96.3;320;765;1750;7.5;0.876;1168;;
10:02:11.924;153;81;110;80;96.8;320;750;1763;7.7;0.849;1132;;
10:02:12.674;152;81;109;80;94.8;320;750;1763;7.6;0.861;1148;;
10:02:13.428;153;81;109;79;96.8;325;760;1783;7.6;0.854;1139;;
10:02:14.188;152;80;108;78;97.0;320;765;1796;7.6;0.852;1136;;
10:02:14.951;150;79;107;79;97.0;320;760;1767;7.7;0.834;1113;;
10:02:15.713;148;78;106;80;97.0;320;750;1783;7.8;0.816;1088;;
10:02:16.461;149;79;106;80;96.8;320;750;1763;7.7;0.824;1098;;
10:02:17.211;149;79;106;79;97.8;320;755;1754;7.8;0.819;1092;;
10:02:17.966;147;78;105;81;97.8;320;745;1763;7.9;0.802;1070;;
10:02:18.709;148;78;107;83;97.5;320;725;1775;8.1;0.797;1063;;
10:02:19.434;151;80;109;83;96.5;320;720;1800;8.0;0.815;1087;;
10:02:20.154;153;81;110;83;97.8;325;725;1804;8.1;0.818;1090;;
10:02:20.883;153;82;108;77;97.5;320;775;1800;7.5;0.858;1145;;
10:02:21.656;150;79;105;76;97.8;320;790;1817;7.4;0.847;1129;;
10:02:22.448;146;77;103;78;97.3;320;770;1775;7.6;0.814;1085;;
10:02:23.218;144;76;102;79;97.0;320;755;1746;7.7;0.792;1056;;
10:02:23.969;143;75;100;79;96.8;320;755;1721;7.7;0.782;1043;;
10:02:24.724;141;73;99;79;98.5;320;755;1746;7.8;0.761;1014;;
10:02:25.481;140;73;100;81;99.0;320;745;1754;8.0;0.749;998;;
10:02:26.226;142;74;101;80;99.3;320;750;1746;7.9;0.761;1015;;
10:02:26.974;143;75;102;80;99.8;320;750;1750;8.0;0.767;1023;;
10:02:27.724;144;76;102;79;99.5;320;755;1729;7.9;0.774;1032;;
10:02:28.480;143;75;103;81;99.3;320;740;1721;8.0;0.768;1024;;
10:02:29.221;145;77;104;80;98.8;320;750;1725;7.9;0.792;1056;;
10:02:29.970;147;78;106;80;99.0;320;750;1717;7.9;0.799;1066;;
10:02:30.723;148;78;106;80;99.0;320;750;1708;7.9;0.803;1071;;
10:02:31.469;147;79;107;81;96.8;320;740;1696;7.8;0.816;1089;;
10:02:32.211;149;80;108;79;97.0;320;755;1708;7.7;0.839;1118;;
10:02:32.964;150;80;108;79;97.0;320;755;1725;7.7;0.839;1118;;
10:02:33.719;148;80;106;80;96.3;320;750;1692;7.7;0.828;1104;;
10:02:34.469;145;79;105;81;94.5;320;745;1688;7.6;0.826;1101;;
10:02:35.216;145;78;105;81;96.5;320;740;1704;7.8;0.801;1068;;
10:02:35.958;145;77;103;78;98.3;325;765;1692;7.7;0.800;1067;;
10:02:36.721;143;76;101;79;98.3;320;755;1700;7.8;0.778;1037;;
10:02:37.476;140;74;100;80;98.3;320;750;1667;7.9;0.763;1018;;
10:02:38.226;141;75;101;79;98.5;320;760;1663;7.8;0.775;1034;;
10:02:38.982;142;74;101;81;100.3;320;745;1667;8.1;0.752;1003;;
10:02:39.731;140;75;101;84;100.3;320;715;1658;8.4;0.722;963;;
10:02:40.445;140;75;101;81;100.3;320;740;1658;8.1;0.747;997;;
10:02:41.185;140;75;101;80;100.3;320;750;1658;8.0;0.757;1010;;
10:02:41.935;140;75;101;76;100.3;320;790;1658;7.6;0.798;1064;;
10:02:42.726;145;78;105;77;84.0;320;775;1658;6.5;0.971;1295;;
10:02:43.499;147;79;106;78;80.8;320;765;1683;6.3;1.002;1336;;
10:02:44.266;146;79;106;78;85.5;320;770;1642;6.7;0.950;1267;;
10:02:45.036;144;78;103;78;89.3;320;770;1650;7.0;0.889;1185;;
10:02:45.806;141;76;101;79;92.0;320;755;1633;7.3;0.831;1108;;
10:02:46.559;141;75;101;78;94.3;320;765;1642;7.4;0.816;1088;;
10:02:47.322;141;74;100;79;96.8;320;760;1638;7.6;0.787;1050;;
10:02:48.086;139;73;100;79;98.5;320;760;1650;7.8;0.772;1029;;
10:02:48.842;141;75;102;79;98.0;320;760;1646;7.7;0.787;1050;;
10:02:49.606;142;75;102;77;100.5;325;775;1642;7.8;0.785;1046;;
10:02:50.381;142;75;102;78;99.8;320;770;1650;7.8;0.785;1047;;
10:02:51.151;141;76;102;79;98.5;320;760;1629;7.8;0.789;1052;;
10:02:51.911;143;77;104;79;98.3;320;760;1633;7.8;0.804;1073;;
10:02:52.671;145;78;104;78;99.0;325;770;1638;7.7;0.811;1081;;
10:02:53.441;143;77;104;79;98.8;320;755;1625;7.8;0.793;1058;;
10:02:54.196;143;78;104;77;97.3;320;775;1625;7.5;0.827;1102;;
10:02:54.967;144;77;105;78;98.8;320;770;1633;7.7;0.815;1086;;
10:02:55.739;144;78;105;79;98.5;320;755;1608;7.8;0.807;1076;;
10:02:56.496;144;78;106;82;96.5;320;730;1600;7.9;0.802;1069;;
10:02:57.228;145;80;107;83;95.5;320;720;1604;8.0;0.809;1078;;
10:02:57.946;147;81;109;86;94.8;320;695;1621;8.2;0.800;1066;;
10:02:58.641;149;82;111;88;94.8;320;680;1667;8.4;0.793;1057;;
10:02:59.323;150;83;111;88;94.0;320;685;1692;8.2;0.805;1074;;
10:03:00.008;150;82;109;86;94.8;320;700;1754;8.1;0.807;1076;;
10:03:00.704;150;81;109;85;95.5;315;705;1783;8.1;0.805;1073;;
10:03:01.409;151;81;109;84;95.8;320;715;1792;8.0;0.814;1085;;
10:03:02.128;151;80;107;81;98.0;315;745;1813;7.9;0.813;1085;;
10:03:02.871;148;78;104;79;98.5;315;760;1800;7.8;0.804;1072;;
10:03:03.629;144;76;102;79;97.0;315;755;1763;7.7;0.792;1056;;
10:03:04.385;142;75;101;80;97.5;315;750;1733;7.8;0.779;1038;;
10:03:05.136;143;75;102;79;98.5;315;755;1729;7.8;0.778;1037;;
10:03:05.891;143;75;101;79;99.0;315;755;1713;7.9;0.770;1027;;
10:03:06.646;141;74;101;81;98.3;315;740;1696;8.0;0.763;1017;;
10:03:07.386;143;76;104;81;98.5;315;740;1692;8.0;0.778;1037;;
10:03:08.124;146;78;106;81;98.5;320;745;1679;7.9;0.798;1064;;
10:03:08.873;147;78;106;79;100.0;320;760;1683;7.9;0.804;1072;;
10:03:09.631;145;78;106;81;97.8;315;745;1671;7.9;0.804;1072;;
10:03:10.378;146;78;107;82;97.3;315;730;1688;8.0;0.803;1071;;
10:03:11.104;150;81;113;87;96.8;320;690;1729;8.4;0.808;1077;;
10:03:11.792;155;90;121;88;85.3;315;685;1642;7.5;0.970;1294;;
10:03:12.479;163;102;116;83;74.8;320;725;1633;6.2;1.120;1494;;
10:03:13.204;149;83;104;73;86.0;305;825;1738;6.3;0.993;1324;;
10:03:14.029;141;78;98;76;83.0;295;785;1808;6.3;0.922;1230;;
10:03:14.814;138;74;95;78;86.8;300;765;1783;6.8;0.840;1120;;
10:03:15.583;140;72;95;81;93.5;305;740;1933;7.6;0.750;1000;;
10:03:16.319;140;70;95;85;97.3;310;710;1942;8.2;0.690;920;;
10:03:17.031;139;69;95;87;101.3;310;690;1913;8.8;0.644;859;;
10:03:17.721;141;69;95;88;105.3;305;685;1929;9.2;0.620;827;;
10:03:18.406;143;69;96;86;108.3;310;700;1946;9.3;0.618;823;;
10:03:19.106;145;68;95;82;111.5;310;730;1954;9.2;0.622;829;;
10:03:19.836;145;68;94;78;113.5;310;765;1975;8.9;0.634;845;;
10:03:20.599;144;68;93;76;112.5;310;785;1933;8.6;0.647;863;;
10:03:21.384;143;67;93;75;113.0;310;800;1938;8.5;0.658;878;;
10:03:22.186;143;68;92;72;113.0;315;835;1908;8.1;0.680;906;;
10:03:23.021;141;66;90;71;114.0;310;840;1888;8.1;0.665;887;;
10:03:23.859;137;65;89;73;111.8;315;825;1850;8.1;0.653;871;;
10:03:24.686;135;64;88;73;111.5;310;825;1813;8.1;0.647;863;;
10:03:25.509;134;64;88;75;111.0;315;800;1808;8.3;0.634;846;;
10:03:26.307;135;64;90;77;112.0;315;775;1817;8.7;0.621;828;;
10:03:27.082;136;66;92;79;111.3;315;760;1838;8.8;0.627;836;;
10:03:27.846;139;67;95;79;112.0;315;755;1900;8.9;0.639;852;;
10:03:28.599;145;70;98;78;112.3;315;765;1954;8.8;0.668;891;;
10:03:29.366;148;72;100;76;113.0;320;785;2004;8.6;0.693;924;;
10:03:30.151;149;73;101;77;110.5;315;780;2017;8.5;0.709;946;;
10:03:30.931;148;74;101;77;107.0;315;780;2013;8.2;0.736;982;;
10:03:31.711;151;75;104;77;106.3;315;775;2038;8.2;0.755;1007;;
10:03:32.486;153;77;104;75;106.0;320;795;2042;8.0;0.780;1040;;
10:03:33.277;154;77;104;76;105.3;320;790;2025;8.0;0.782;1043;;
10:03:34.071;153;77;104;76;104.3;315;785;2008;8.0;0.785;1047;;
10:03:34.858;152;77;104;80;104.3;315;750;1975;8.3;0.750;1000;;
10:03:35.605;152;77;104;80;104.3;315;750;1975;8.3;0.750;1000;;
10:03:36.355;152;77;104;76;104.3;315;785;1975;8.0;0.785;1047;;
10:03:37.141;160;83;111;78;88.3;320;770;1808;6.9;0.971;1294;;
10:03:37.909;158;83;111;78;87.5;320;765;1779;6.9;0.968;1291;;
10:03:38.674;159;83;113;79;87.0;320;760;1775;6.9;0.983;1310;;
10:03:39.435;162;85;114;78;90.3;325;770;1742;7.0;0.968;1291;;
10:03:40.208;162;85;113;78;95.0;325;770;1742;7.4;0.918;1224;;
10:03:40.978;160;85;112;77;93.3;325;775;1708;7.2;0.927;1236;;
10:03:41.749;158;84;112;79;92.8;315;755;1713;7.4;0.908;1210;;
10:03:42.506;159;84;112;78;94.3;325;765;1679;7.4;0.907;1209;;
10:03:43.271;159;84;111;77;96.3;325;775;1688;7.5;0.892;1189;;
10:03:44.044;156;82;109;78;95.8;320;770;1675;7.5;0.877;1169;;
10:03:44.816;153;81;107;78;96.0;320;770;1642;7.5;0.860;1147;;
10:03:45.586;153;80;108;78;96.5;325;765;1646;7.6;0.852;1136;;
10:03:46.347;154;81;109;78;96.8;325;765;1621;7.6;0.858;1144;;
10:03:47.114;153;80;109;79;98.5;325;755;1621;7.8;0.832;1109;;
10:03:47.873;153;81;108;79;96.8;325;760;1608;7.6;0.846;1129;;
10:03:48.633;151;81;108;79;96.3;325;755;1596;7.6;0.845;1127;;
10:03:49.384;154;82;110;80;96.0;325;750;1596;7.7;0.859;1146;;
10:03:50.136;155;82;110;79;97.8;325;760;1579;7.7;0.857;1143;;
10:03:50.894;154;82;109;77;96.5;325;775;1600;7.5;0.875;1167;;
10:03:51.669;151;80;108;81;96.0;320;745;1567;7.7;0.838;1118;;
10:03:52.416;151;81;108;80;94.3;325;750;1550;7.5;0.861;1149;;
10:03:53.168;152;81;108;79;96.3;325;760;1558;7.6;0.855;1140;;
10:03:53.926;152;81;108;78;96.0;325;770;1554;7.5;0.862;1150;;
10:03:54.694;151;80;108;79;96.5;325;755;1538;7.7;0.845;1127;;
10:03:55.449;150;80;107;79;94.8;320;755;1525;7.5;0.853;1137;;
10:03:56.206;149;80;107;78;94.3;320;765;1521;7.4;0.866;1155;;
10:03:56.973;150;80;107;78;95.8;325;770;1533;7.5;0.862;1150;;
10:03:57.739;151;81;108;78;95.5;325;770;1529;7.4;0.871;1161;;
10:03:58.513;151;80;108;77;96.8;325;775;1504;7.5;0.861;1148;;
10:03:59.286;149;80;106;77;94.5;325;775;1479;7.3;0.869;1159;;
10:04:00.061;146;79;105;78;94.0;325;765;1479;7.4;0.852;1137;;
10:04:00.826;147;79;105;78;94.3;325;770;1475;7.3;0.860;1146;;
10:04:01.592;148;79;106;79;95.8;325;760;1467;7.6;0.839;1119;;
10:04:02.356;147;79;104;77;96.3;325;780;1454;7.4;0.845;1126;;
10:04:03.136;144;77;103;78;95.0;325;765;1454;7.5;0.829;1106;;
10:04:03.897;144;78;104;78;94.5;325;765;1446;7.4;0.840;1120;;
10:04:04.666;146;78;104;76;96.8;330;785;1442;7.4;0.842;1122;;
10:04:05.449;145;77;103;75;97.0;325;795;1438;7.3;0.844;1126;;
10:04:06.242;143;76;102;77;96.3;325;780;1429;7.4;0.829;1105;;
10:04:07.026;144;77;103;76;95.3;325;785;1413;7.3;0.847;1129;;
10:04:07.811;144;77;103;77;96.8;330;780;1408;7.4;0.830;1107;;
10:04:08.591;143;76;102;76;97.0;330;785;1417;7.4;0.823;1098;;
10:04:09.372;141;76;103;79;95.3;325;755;1417;7.6;0.814;1086;;
10:04:10.131;144;78;105;79;95.5;330;760;1400;7.5;0.836;1114;;
10:04:10.889;147;79;107;79;96.8;330;755;1408;7.7;0.833;1111;;
10:04:11.646;147;80;106;77;95.3;325;775;1408;7.4;0.860;1147;;
10:04:12.419;145;79;105;79;94.5;325;760;1417;7.5;0.846;1129;;
10:04:13.179;146;79;106;77;94.3;325;775;1417;7.3;0.868;1157;;
10:04:13.952;147;79;106;78;95.3;325;765;1421;7.5;0.853;1138;;
10:04:14.721;146;79;105;77;95.5;330;775;1396;7.4;0.848;1131;;
10:04:15.496;143;77;103;78;95.3;325;765;1400;7.5;0.825;1100;;
10:04:16.259;142;77;103;79;94.0;325;760;1400;7.4;0.833;1110;;
10:04:17.021;144;78;104;78;95.5;330;770;1400;7.4;0.841;1121;;
10:04:17.789;145;78;105;78;97.0;330;770;1400;7.6;0.832;1109;;
10:04:18.561;145;78;104;77;96.3;325;775;1396;7.5;0.835;1114;;
10:04:19.336;142;77;103;79;94.8;325;755;1400;7.5;0.823;1097;;
10:04:20.093;144;78;105;78;94.8;325;765;1375;7.4;0.844;1125;;
10:04:20.858;146;79;106;78;97.0;330;765;1392;7.6;0.834;1112;;
10:04:21.621;146;79;106;78;96.5;330;770;1392;7.5;0.844;1125;;
10:04:22.391;145;78;105;78;95.8;325;765;1404;7.5;0.839;1119;;
10:04:23.154;145;79;106;78;94.8;325;770;1396;7.4;0.857;1143;;
10:04:23.924;147;80;106;76;95.8;325;790;1392;7.3;0.870;1161;;
10:04:24.718;145;78;104;75;97.3;330;800;1400;7.3;0.853;1138;;
10:04:25.518;142;76;101;76;96.8;330;790;1383;7.3;0.825;1100;;
10:04:26.306;139;75;100;76;94.8;325;790;1363;7.2;0.830;1106;;
10:04:27.094;139;74;99;75;96.8;325;800;1358;7.3;0.817;1089;;
10:04:27.894;138;73;98;76;97.8;325;785;1333;7.5;0.785;1047;;
10:04:28.681;135;72;97;78;97.0;330;765;1329;7.6;0.767;1023;;
10:04:29.448;136;73;99;78;96.5;330;770;1342;7.5;0.786;1048;;
10:04:30.216;138;74;99;79;96.5;330;755;1342;7.7;0.771;1028;;
10:04:30.970;138;74;99;77;96.5;330;775;1342;7.5;0.791;1055;;
10:04:31.745;138;74;99;81;96.5;330;740;1342;7.8;0.755;1007;;
10:04:32.485;138;74;99;77;96.5;330;780;1342;7.4;0.796;1062;;
10:04:33.268;140;76;101;77;83.5;330;780;1371;6.4;0.946;1261;;
10:04:34.046;140;75;101;76;83.5;330;785;1350;6.4;0.945;1260;;
10:04:34.831;138;75;100;77;84.8;325;780;1338;6.5;0.918;1224;;
10:04:35.610;139;75;101;78;89.3;330;770;1338;7.0;0.869;1159;;
10:04:36.381;141;75;102;77;95.0;330;775;1342;7.4;0.828;1104;;
10:04:37.154;140;75;101;77;95.5;330;775;1342;7.4;0.818;1090;;
10:04:37.929;139;75;101;79;94.8;325;760;1329;7.5;0.806;1075;;
10:04:38.691;140;76;102;78;95.0;330;765;1350;7.5;0.821;1095;;
10:04:39.454;142;77;103;78;97.3;325;770;1354;7.6;0.816;1087;;
10:04:40.228;143;77;104;79;98.3;330;760;1363;7.8;0.804;1073;;
10:04:40.986;144;78;106;81;96.8;325;740;1342;7.8;0.807;1076;;
10:04:41.728;145;79;107;83;95.0;325;725;1358;7.9;0.817;1089;;
10:04:42.449;147;81;109;86;94.3;325;700;1371;8.1;0.811;1082;;
10:04:43.151;148;83;110;88;92.0;325;685;1367;8.1;0.821;1095;;
10:04:43.834;148;83;110;88;91.3;325;680;1379;8.1;0.822;1095;;
10:04:44.514;148;83;110;89;90.5;320;675;1417;8.0;0.820;1094;;
10:04:45.187;149;83;110;87;91.0;320;690;1467;7.9;0.832;1110;;
10:04:45.881;150;82;108;83;93.0;320;720;1488;7.8;0.836;1115;;
10:04:46.599;148;80;105;80;95.3;320;750;1517;7.6;0.827;1102;;
10:04:47.347;144;77;102;79;96.0;320;760;1471;7.6;0.804;1071;;
10:04:48.111;139;74;99;79;95.5;320;755;1438;7.6;0.779;1038;;
10:04:48.864;138;74;98;79;95.3;320;760;1417;7.5;0.780;1040;;
10:04:49.628;138;72;98;78;98.8;325;770;1400;7.7;0.760;1014;;
10:04:50.398;137;72;97;78;99.0;320;765;1379;7.8;0.750;999;;
10:04:51.159;135;72;98;82;96.8;320;735;1367;7.9;0.744;993;;
10:04:51.898;138;74;100;79;97.8;325;755;1350;7.8;0.770;1027;;
10:04:52.649;140;75;102;79;99.0;325;755;1358;7.9;0.778;1037;;
10:04:53.404;142;77;103;79;98.3;325;760;1354;7.8;0.795;1060;;
10:04:54.164;141;77;103;79;97.3;320;760;1354;7.7;0.805;1073;;
10:04:54.924;143;78;105;79;96.8;325;755;1367;7.7;0.821;1095;;
10:04:55.679;145;79;105;77;97.3;325;780;1342;7.5;0.844;1126;;
10:04:56.459;143;78;104;78;96.5;325;765;1371;7.6;0.826;1102;;
10:04:57.224;143;78;105;79;95.5;325;755;1346;7.6;0.828;1104;;
10:04:57.983;143;78;104;78;97.0;325;770;1375;7.6;0.826;1101;;
10:04:58.751;143;78;104;78;96.5;325;765;1358;7.6;0.820;1094;;
10:04:59.514;142;76;102;78;96.3;325;770;1358;7.5;0.814;1085;;
10:05:00.286;141;75;101;78;96.8;325;770;1375;7.5;0.804;1072;;
10:05:01.054;140;75;101;77;98.0;325;780;1375;7.5;0.802;1069;;
10:05:01.834;140;74;101;76;99.3;325;785;1371;7.6;0.795;1060;;
10:05:02.619;139;74;100;77;99.0;325;775;1363;7.7;0.783;1044;;
10:05:03.398;138;74;100;77;97.8;330;775;1354;7.6;0.791;1054;;
10:05:04.171;139;75;100;77;98.3;330;780;1350;7.6;0.796;1061;;
10:05:04.953;139;74;100;77;100.5;330;780;1350;7.7;0.774;1032;;
10:05:05.729;137;73;98;77;98.8;325;775;1321;7.6;0.767;1023;;
10:05:06.504;134;72;97;79;97.5;325;760;1321;7.7;0.754;1006;;
10:05:07.264;136;73;98;80;97.5;325;750;1321;7.8;0.752;1003;;
10:05:08.014;137;73;99;80;100.3;325;750;1308;8.0;0.737;983;;
10:05:08.766;137;73;98;78;100.0;330;765;1313;7.8;0.750;1000;;
10:05:09.529;135;72;98;81;99.5;325;740;1317;8.1;0.731;974;;
10:05:10.271;136;74;100;81;98.5;325;740;1321;8.0;0.751;1002;;
10:05:11.009;139;76;102;81;98.3;325;745;1329;7.9;0.773;1031;;
10:05:11.756;141;76;102;79;99.8;325;760;1338;7.9;0.779;1039;;
10:05:12.514;141;76;102;78;99.8;325;765;1346;7.8;0.780;1040;;
10:05:13.279;139;75;100;78;98.8;325;765;1338;7.7;0.777;1035;;
10:05:14.044;139;75;101;79;97.0;325;760;1333;7.7;0.787;1050;;
10:05:14.806;140;75;101;79;99.0;330;760;1342;7.8;0.777;1036;;
10:05:15.564;140;75;101;78;98.8;325;765;1329;7.7;0.779;1038;;
10:05:16.329;139;75;101;80;97.8;325;750;1346;7.8;0.771;1028;;
10:05:17.080;140;75;101;79;98.5;325;760;1333;7.8;0.781;1042;;
10:05:17.843;141;75;100;76;100.5;330;790;1354;7.6;0.788;1051;;
10:05:18.631;139;74;99;77;99.8;325;775;1350;7.7;0.769;1026;;
10:05:19.404;138;74;99;78;98.5;325;770;1333;7.7;0.776;1034;;
10:05:20.176;139;74;100;77;99.5;330;775;1325;7.7;0.775;1033;;
10:05:20.951;138;74;99;78;99.5;325;770;1329;7.8;0.764;1019;;
10:05:21.721;136;73;98;79;98.8;330;760;1321;7.8;0.756;1008;;
10:05:22.479;138;74;100;79;98.5;325;755;1317;7.8;0.768;1025;;
10:05:23.236;141;76;102;79;100.0;330;760;1346;7.9;0.777;1036;;
10:05:23.996;142;77;103;78;99.8;330;765;1321;7.8;0.790;1053;;
10:05:24.761;141;76;103;79;98.8;330;755;1325;7.8;0.784;1045;;
10:05:25.516;140;77;103;82;98.8;330;730;1313;8.1;0.758;1010;;
10:05:26.245;140;77;103;79;98.8;330;755;1313;7.8;0.784;1045;;
10:05:27.000;140;77;103;78;98.8;330;765;1313;7.7;0.794;1059;;
10:05:27.765;140;77;103;76;98.8;330;790;1313;7.5;0.820;1093;;
10:05:28.558;141;77;102;78;82.3;325;770;1363;6.4;0.955;1273;;
10:05:29.324;141;77;103;79;82.0;325;755;1354;6.5;0.948;1264;;
10:05:30.081;142;77;102;77;85.5;330;775;1346;6.6;0.925;1233;;
10:05:30.854;141;76;101;77;90.5;325;775;1350;7.0;0.863;1150;;
10:05:31.633;138;74;101;80;94.5;325;750;1358;7.6;0.798;1063;;
10:05:32.383;139;75;102;79;94.5;330;755;1346;7.5;0.811;1081;;
10:05:33.134;142;77;103;78;96.0;325;765;1350;7.5;0.821;1094;;
10:05:33.899;143;77;104;79;97.8;325;755;1354;7.8;0.799;1066;;
10:05:34.658;141;76;103;79;97.8;325;755;1350;7.8;0.792;1056;;
10:05:35.409;141;77;104;81;95.5;325;740;1346;7.7;0.804;1072;;
10:05:36.153;144;79;106;81;97.0;325;745;1354;7.8;0.814;1085;;
10:05:36.894;146;80;107;80;96.8;325;750;1367;7.7;0.831;1109;;
10:05:37.644;147;80;108;81;96.5;325;745;1379;7.8;0.830;1107;;
10:05:38.393;146;81;108;82;95.5;325;735;1379;7.8;0.829;1106;;
10:05:39.124;146;82;109;85;92.5;325;705;1350;7.9;0.827;1103;;
10:05:39.829;147;82;109;88;92.3;325;685;1350;8.1;0.809;1079;;
10:05:40.518;146;82;108;87;92.3;325;690;1375;8.0;0.806;1075;;
10:05:41.206;144;80;106;86;92.5;320;700;1392;7.9;0.800;1067;;
10:05:41.902;143;79;105;86;93.3;320;695;1425;8.1;0.783;1043;;
10:05:42.601;145;79;105;84;95.8;320;715;1442;8.0;0.786;1048;;
10:05:43.316;145;78;104;81;97.5;320;745;1425;7.9;0.795;1060;;
10:05:44.057;143;76;102;81;96.8;320;740;1446;7.8;0.782;1043;;
10:05:44.801;140;75;101;81;96.3;320;740;1396;7.8;0.775;1033;;
10:05:45.537;141;76;102;82;96.0;320;730;1417;7.9;0.778;1037;;
10:05:46.271;143;77;104;82;98.0;325;735;1388;8.0;0.776;1035;;
10:05:47.008;144;77;104;80;98.8;325;750;1396;7.9;0.792;1056;;
10:05:47.758;143;77;105;80;98.8;325;750;1388;7.9;0.796;1061;;
10:05:48.506;144;79;107;82;96.3;325;735;1388;7.9;0.813;1084;;
10:05:49.241;147;81;109;82;96.0;325;735;1388;7.8;0.833;1110;;
10:05:49.978;150;82;109;79;96.8;325;760;1396;7.6;0.858;1144;;
10:05:50.736;149;81;108;77;96.0;325;780;1392;7.4;0.873;1165;;
10:05:51.514;146;80;107;79;94.8;325;760;1396;7.5;0.856;1142;;
10:05:52.274;147;80;107;78;94.3;320;765;1371;7.4;0.868;1158;;
10:05:53.039;147;80;106;77;96.0;325;775;1379;7.4;0.858;1144;;
10:05:53.818;145;78;104;76;97.0;325;790;1371;7.4;0.847;1129;;
10:05:54.608;142;76;102;77;96.3;325;780;1379;7.4;0.827;1102;;
10:05:55.384;141;76;102;77;95.5;325;775;1363;7.4;0.828;1104;;
10:05:56.159;142;76;102;77;97.8;325;780;1354;7.5;0.812;1083;;
10:05:56.939;140;74;101;78;98.8;325;765;1346;7.7;0.784;1046;;
10:05:57.708;141;76;102;78;97.0;325;765;1363;7.6;0.806;1075;;
10:05:58.470;143;77;103;77;98.5;325;775;1358;7.6;0.812;1083;;
10:05:59.248;143;76;102;76;99.5;325;790;1375;7.6;0.812;1082;;
10:06:00.038;140;75;101;78;99.0;330;765;1350;7.8;0.782;1043;;
10:06:00.801;140;76;102;78;96.8;330;765;1350;7.6;0.805;1073;;
10:06:01.568;142;76;103;77;99.3;330;780;1363;7.6;0.806;1074;;
10:06:02.344;142;76;103;78;99.3;330;765;1342;7.8;0.790;1053;;
10:06:03.111;140;76;102;79;98.0;330;760;1342;7.7;0.791;1055;;
10:06:03.869;142;77;104;79;97.0;325;755;1354;7.7;0.808;1077;;
10:06:04.626;145;78;105;78;99.3;330;765;1367;7.8;0.811;1082;;
10:06:05.389;145;78;105;78;99.0;330;770;1354;7.7;0.817;1089;;
10:06:06.163;144;78;104;77;97.8;325;775;1363;7.6;0.821;1094;;
10:06:06.938;141;76;102;78;97.0;330;765;1346;7.6;0.806;1075;;
10:06:07.699;141;77;103;80;96.0;325;750;1338;7.7;0.807;1076;;
10:06:08.451;143;77;103;77;98.8;330;775;1346;7.6;0.810;1080;;
10:06:09.224;143;77;103;78;98.0;325;770;1350;7.6;0.807;1076;;
10:06:09.994;140;76;102;78;97.0;325;770;1342;7.6;0.808;1077;;
10:06:10.766;142;77;104;78;96.8;330;765;1354;7.6;0.818;1091;;
10:06:11.530;145;78;105;77;98.5;330;780;1350;7.6;0.828;1103;;
10:06:12.310;144;77;104;76;99.0;330;785;1346;7.6;0.821;1094;;
10:06:13.094;142;77;103;79;96.0;325;760;1338;7.6;0.817;1090;;
10:06:13.858;143;78;104;78;96.5;330;765;1342;7.6;0.826;1102;;
10:06:14.623;144;78;105;78;98.3;330;765;1338;7.7;0.814;1085;;
10:06:15.388;144;78;104;78;97.8;330;770;1346;7.6;0.819;1092;;
10:06:16.158;143;77;104;79;97.0;325;760;1354;7.7;0.811;1081;;
10:06:16.918;141;77;103;80;95.3;325;750;1342;7.6;0.807;1076;;
10:06:17.668;142;77;105;81;96.5;330;740;1358;7.8;0.801;1068;;
10:06:18.406;144;79;106;82;96.3;330;735;1354;7.9;0.806;1074;;
10:06:19.139;145;78;105;81;96.8;325;740;1379;7.8;0.801;1068;;
10:06:19.881;143;77;103;81;97.0;325;745;1371;7.8;0.791;1055;;
10:06:20.628;141;76;103;82;97.0;325;735;1392;7.9;0.780;1041;;
10:06:21.360;141;76;103;79;97.0;325;755;1392;7.7;0.802;1069;;
10:06:22.115;141;76;103;79;97.0;325;755;1392;7.7;0.802;1069;;
10:06:22.870;141;76;103;75;97.0;325;795;1392;7.3;0.844;1126;;
10:06:23.666;141;74;101;78;85.8;325;770;1413;6.7;0.905;1206;;
10:06:24.434;140;75;102;80;83.8;325;750;1404;6.7;0.909;1212;;
10:06:25.184;143;77;104;80;85.3;325;750;1400;6.8;0.915;1220;;
10:06:25.936;146;78;106;78;90.8;330;765;1404;7.1;0.889;1186;;
10:06:26.703;147;79;106;78;95.3;330;770;1408;7.4;0.859;1145;;
10:06:27.471;146;79;106;79;94.0;325;755;1400;7.5;0.853;1138;;
10:06:28.224;147;81;108;80;92.8;325;750;1400;7.4;0.871;1162;;
10:06:28.972;149;81;109;78;95.0;325;765;1417;7.5;0.874;1165;;
10:06:29.743;149;80;107;75;96.8;330;795;1413;7.3;0.881;1175;;
10:06:30.532;147;80;106;77;94.8;325;780;1417;7.3;0.871;1161;;
10:06:31.314;145;78;106;79;94.3;325;760;1396;7.4;0.851;1134;;
10:06:32.076;147;80;108;78;95.5;330;770;1396;7.4;0.867;1156;;
10:06:32.846;149;81;109;77;96.3;330;775;1396;7.5;0.876;1168;;
10:06:33.619;149;81;108;78;95.8;330;770;1388;7.5;0.871;1161;;
10:06:34.391;147;80;107;78;94.5;330;770;1383;7.4;0.868;1157;;
10:06:35.163;144;79;105;78;93.5;325;770;1379;7.3;0.867;1156;;
10:06:35.931;145;79;105;77;94.5;325;780;1375;7.3;0.867;1156;;
10:06:36.711;145;78;104;77;96.0;330;780;1392;7.4;0.845;1127;;
10:06:37.493;142;77;102;76;95.8;330;785;1358;7.3;0.834;1112;;
10:06:38.276;139;75;101;78;94.5;325;765;1367;7.4;0.814;1085;;
10:06:39.043;140;75;101;77;96.0;325;775;1350;7.4;0.817;1090;;
10:06:39.814;141;75;101;76;98.5;330;790;1338;7.5;0.812;1083;;
10:06:40.606;140;75;101;77;98.5;330;780;1338;7.6;0.798;1064;;
10:06:41.384;138;75;101;79;96.0;325;760;1317;7.6;0.800;1066;;
10:06:42.146;141;77;103;78;96.5;330;765;1325;7.6;0.817;1089;;
10:06:42.911;143;77;104;77;98.3;330;775;1333;7.6;0.818;1091;;
10:06:43.684;143;77;103;77;97.3;325;775;1325;7.5;0.823;1097;;
10:06:44.459;141;76;103;79;96.3;325;760;1338;7.6;0.815;1087;;
10:06:45.219;143;78;105;79;94.8;325;760;1333;7.5;0.842;1123;;
10:06:45.983;145;79;105;75;97.8;330;800;1350;7.3;0.855;1140;;
10:06:46.779;144;77;104;76;97.8;330;790;1367;7.4;0.838;1118;;
10:06:47.573;142;77;103;76;96.8;330;785;1350;7.4;0.836;1114;;
10:06:48.356;143;77;103;76;95.8;330;790;1354;7.3;0.852;1136;;
10:06:49.145;144;77;103;75;97.5;330;795;1350;7.4;0.838;1117;;
10:06:49.943;142;76;102;75;97.8;330;795;1354;7.4;0.830;1106;;
10:06:50.734;142;76;104;78;96.8;325;770;1367;7.5;0.828;1104;;
10:06:51.508;145;78;105;76;96.8;330;790;1354;7.3;0.853;1138;;
10:06:52.298;145;78;104;75;97.5;330;800;1363;7.3;0.853;1138;;
10:06:53.094;143;77;103;77;97.0;325;780;1358;7.5;0.830;1107;;
10:06:53.876;143;77;104;77;96.0;330;775;1354;7.4;0.838;1117;;
10:06:54.653;144;77;103;75;97.3;330;800;1354;7.3;0.847;1130;;
10:06:55.449;143;76;102;76;97.0;330;790;1350;7.4;0.831;1108;;
10:06:56.239;140;75;101;77;96.0;325;775;1333;7.4;0.815;1087;;
10:06:57.018;141;76;102;77;96.8;330;780;1354;7.4;0.822;1096;;
10:06:57.796;143;76;103;76;97.5;330;785;1346;7.5;0.825;1100;;
10:06:58.579;142;76;102;76;97.3;330;790;1338;7.4;0.825;1099;;
10:06:59.369;140;74;101;78;97.8;330;770;1342;7.6;0.792;1056;;
10:07:00.141;140;75;101;79;96.5;325;760;1342;7.6;0.797;1063;;
10:07:00.901;141;76;103;79;98.0;330;760;1329;7.7;0.795;1060;;
10:07:01.661;143;77;103;78;98.3;330;770;1346;7.7;0.805;1074;;
10:07:02.433;142;76;103;78;98.8;330;770;1346;7.7;0.799;1066;;
10:07:03.203;141;77;104;80;96.5;325;750;1342;7.7;0.804;1073;;
10:07:03.953;144;79;106;79;96.0;325;755;1354;7.6;0.832;1109;;
10:07:04.708;147;80;107;79;97.5;330;760;1358;7.7;0.836;1115;;
10:07:05.464;147;80;107;78;96.3;325;765;1350;7.5;0.846;1129;;
10:07:06.230;145;79;106;80;95.0;325;750;1375;7.6;0.839;1118;;
10:07:06.979;147;80;108;81;95.0;325;745;1383;7.7;0.847;1129;;
10:07:07.728;149;81;108;78;96.0;330;770;1379;7.5;0.868;1158;;
10:07:08.498;149;81;108;77;96.0;330;775;1408;7.4;0.868;1157;;
10:07:09.271;147;80;106;77;95.3;325;775;1375;7.4;0.860;1147;;
10:07:10.044;144;78;105;79;94.0;325;755;1367;7.5;0.839;1119;;
10:07:10.801;144;78;104;78;94.3;325;765;1375;7.4;0.846;1128;;
10:07:11.564;144;78;104;78;95.8;325;765;1363;7.5;0.829;1105;;
10:07:12.331;143;77;103;77;96.3;325;775;1363;7.5;0.825;1100;;
10:07:13.104;142;76;103;81;96.5;325;745;1363;7.8;0.791;1055;;
10:07:13.851;142;77;104;83;95.5;325;725;1342;7.9;0.786;1048;;
10:07:14.578;142;78;104;85;93.3;325;705;1346;7.9;0.788;1051;;
10:07:15.281;143;78;106;88;94.3;325;685;1363;8.3;0.769;1025;;
10:07:15.968;145;80;108;88;94.0;325;685;1392;8.2;0.787;1049;;
10:07:16.653;148;82;108;88;94.0;325;685;1400;8.2;0.787;1049;;
10:07:17.335;148;82;108;81;94.0;325;740;1400;7.6;0.850;1134;;
10:07:18.075;148;82;108;81;94.0;325;740;1400;7.6;0.850;1134;;
10:07:18.815;148;82;108;78;94.0;325;770;1400;7.3;0.885;1180;;
10:07:19.584;147;79;106;79;82.3;325;760;1446;6.5;0.975;1300;;
10:07:20.344;146;78;104;78;82.3;325;765;1408;6.5;0.970;1293;;
10:07:21.111;143;77;104;79;84.5;325;760;1404;6.7;0.931;1241;;
10:07:21.871;144;78;105;79;88.0;325;755;1413;7.0;0.901;1201;;
10:07:22.626;147;79;107;79;93.5;325;755;1421;7.4;0.862;1149;;
10:07:23.379;148;80;107;77;94.0;325;775;1417;7.3;0.880;1173;;
10:07:24.154;147;79;108;80;94.0;325;750;1433;7.5;0.858;1144;;
10:07:24.906;150;81;110;80;93.8;325;750;1429;7.5;0.878;1171;;
10:07:25.656;152;83;111;77;94.3;330;775;1438;7.3;0.911;1214;;
10:07:26.427;153;83;110;78;94.5;325;770;1446;7.4;0.898;1198;;
10:07:27.199;150;81;108;76;94.3;325;790;1413;7.2;0.903;1204;;
10:07:27.991;147;79;107;77;93.8;325;775;1446;7.3;0.880;1174;;
10:07:28.764;148;80;106;77;94.3;325;780;1417;7.3;0.879;1172;;
10:07:29.544;148;79;106;76;95.8;330;785;1417;7.3;0.865;1153;;
10:07:30.331;146;78;105;77;96.5;325;780;1413;7.4;0.847;1129;;
10:07:31.111;145;78;105;78;95.0;325;765;1400;7.5;0.844;1125;;
10:07:31.874;146;78;105;76;95.5;325;790;1404;7.3;0.867;1155;;
10:07:32.666;146;78;104;75;97.8;330;805;1396;7.3;0.859;1145;;
10:07:33.473;145;77;104;75;98.0;330;795;1392;7.4;0.844;1125;;
10:07:34.266;143;77;104;77;96.3;330;780;1375;7.4;0.839;1118;;
10:07:35.048;144;77;104;77;96.5;330;780;1371;7.4;0.843;1124;;
10:07:35.824;146;78;106;77;97.3;330;780;1358;7.5;0.848;1131;;
10:07:36.604;146;79;106;76;97.5;325;790;1354;7.4;0.857;1142;;
10:07:37.396;144;78;105;77;97.5;330;780;1358;7.5;0.838;1117;;
10:07:38.174;144;78;105;77;95.8;325;780;1342;7.4;0.853;1138;;
10:07:38.954;145;78;104;75;96.8;330;795;1338;7.3;0.857;1142;;
10:07:39.749;143;77;103;76;97.3;325;785;1338;7.4;0.829;1106;;
10:07:40.536;140;75;102;77;97.3;330;775;1325;7.5;0.809;1078;;
10:07:41.311;141;76;102;77;97.0;330;780;1329;7.5;0.822;1096;;
10:07:42.091;143;76;104;77;98.5;330;775;1338;7.6;0.814;1086;;
10:07:42.866;143;77;103;76;98.3;330;790;1308;7.5;0.826;1102;;
10:07:43.654;141;76;103;79;97.0;325;760;1317;7.7;0.809;1079;;
10:07:44.416;142;78;104;78;96.5;330;770;1304;7.5;0.832;1109;;
10:07:45.186;144;78;104;76;98.3;330;785;1325;7.5;0.833;1111;;
10:07:45.971;143;77;103;76;98.0;330;790;1313;7.4;0.832;1110;;
10:07:46.759;142;77;104;78;96.8;325;770;1308;7.5;0.828;1104;;
10:07:47.529;144;79;106;77;96.5;330;780;1300;7.4;0.853;1137;;
10:07:48.309;145;79;106;76;97.8;330;790;1321;7.4;0.855;1140;;
10:07:49.100;144;78;105;77;97.5;330;780;1292;7.5;0.840;1120;;
10:07:49.880;142;78;104;76;95.3;330;785;1292;7.3;0.855;1140;;
10:07:50.666;144;78;104;77;96.3;330;780;1321;7.4;0.845;1126;;
10:07:51.446;144;77;104;76;97.3;330;785;1296;7.4;0.837;1117;;
10:07:52.231;142;76;103;78;97.3;330;770;1304;7.6;0.814;1085;;
10:07:53.001;140;76;103;79;96.0;325;760;1313;7.6;0.811;1082;;
10:07:53.761;143;77;104;78;97.0;330;770;1308;7.6;0.826;1101;;
10:07:54.531;145;78;105;76;98.8;330;790;1313;7.5;0.838;1117;;
10:07:55.321;144;77;105;78;98.0;330;765;1325;7.7;0.822;1095;;
10:07:56.086;145;79;107;79;96.0;325;760;1308;7.6;0.843;1124;;
10:07:56.844;147;80;107;78;96.3;325;770;1325;7.5;0.858;1144;;
10:07:57.616;147;80;107;75;98.0;330;795;1325;7.4;0.864;1152;;
10:07:58.409;146;79;106;78;97.0;330;770;1321;7.6;0.843;1125;;
10:07:59.179;144;79;106;78;94.5;325;765;1317;7.4;0.858;1144;;
10:07:59.946;146;80;106;77;95.5;330;780;1321;7.3;0.866;1154;;
10:08:00.724;145;79;106;77;96.8;330;775;1304;7.5;0.845;1127;;
10:08:01.499;144;78;104;78;96.3;325;770;1308;7.5;0.834;1112;;
10:08:02.271;142;77;104;79;95.8;325;760;1304;7.6;0.823;1098;;
10:08:03.031;143;78;104;77;96.0;325;775;1304;7.4;0.840;1119;;
10:08:03.804;144;77;104;77;97.8;325;775;1321;7.6;0.825;1099;;
10:08:04.581;143;77;103;77;98.0;325;775;1313;7.6;0.813;1083;;
10:08:05.356;140;76;101;78;96.5;325;770;1296;7.5;0.808;1077;;
10:08:06.124;140;76;102;78;96.8;325;765;1292;7.6;0.807;1075;;
10:08:06.891;142;76;102;76;99.0;330;785;1304;7.6;0.811;1081;;
10:08:07.676;142;76;103;78;99.3;325;770;1292;7.7;0.795;1060;;
10:08:08.445;140;76;102;79;97.0;325;755;1275;7.7;0.794;1059;;
10:08:09.200;140;76;103;81;96.5;325;745;1283;7.8;0.795;1060;;
10:08:09.945;143;77;104;79;97.8;330;760;1288;7.7;0.811;1081;;
10:08:10.704;144;78;105;78;98.5;325;765;1296;7.7;0.817;1090;;
10:08:11.471;145;78;105;78;98.8;325;765;1300;7.7;0.815;1087;;
10:08:12.234;143;78;105;79;96.8;325;760;1300;7.6;0.821;1095;;
10:08:12.994;144;78;105;81;96.8;325;745;1300;7.8;0.805;1073;;
10:08:13.740;144;78;105;76;96.8;325;785;1300;7.4;0.848;1131;;
10:08:14.525;144;78;105;78;96.8;325;770;1300;7.5;0.832;1109;;
10:08:15.295;144;78;105;75;96.8;325;795;1300;7.3;0.859;1145;;
10:08:16.089;142;76;103;77;82.8;325;775;1346;6.4;0.965;1286;;
10:08:16.865;144;77;104;76;83.5;330;785;1333;6.4;0.978;1304;;
10:08:17.651;144;77;105;77;86.8;330;780;1333;6.7;0.942;1256;;
10:08:18.429;145;78;105;78;89.3;325;770;1317;7.0;0.904;1205;;
10:08:19.199;143;78;105;79;92.0;325;760;1317;7.3;0.865;1154;;
10:08:19.959;145;79;106;79;92.0;325;760;1329;7.3;0.878;1170;;
10:08:20.721;147;79;106;77;95.5;330;780;1329;7.3;0.868;1157;;
10:08:21.503;146;79;106;76;96.3;330;785;1333;7.4;0.860;1147;;
10:08:22.284;145;78;105;78;95.5;325;765;1325;7.5;0.841;1121;;
10:08:23.051;144;79;105;79;94.3;325;760;1317;7.4;0.849;1132;;
10:08:23.811;145;79;105;76;95.8;330;790;1313;7.3;0.862;1150;;
10:08:24.601;144;77;103;75;97.8;330;795;1325;7.4;0.840;1120;;
10:08:25.394;141;76;102;76;96.5;325;785;1300;7.4;0.828;1104;;
10:08:26.179;141;76;103;77;96.3;325;780;1321;7.4;0.833;1110;;
10:08:26.959;144;77;104;75;97.8;330;795;1296;7.4;0.844;1125;;
10:08:27.754;144;77;103;75;98.3;325;800;1308;7.4;0.841;1121;;
10:08:28.554;141;76;102;76;97.5;325;785;1300;7.5;0.821;1095;;
10:08:29.340;141;76;103;77;96.8;330;780;1300;7.4;0.826;1102;;
10:08:30.119;143;77;104;77;97.5;330;775;1296;7.5;0.827;1102;;
10:08:30.894;144;77;104;77;98.3;325;780;1271;7.6;0.824;1098;;
10:08:31.676;141;76;103;78;97.5;330;770;1304;7.6;0.813;1085;;
10:08:32.444;142;77;104;79;96.5;325;760;1296;7.6;0.821;1095;;
10:08:33.204;145;78;105;77;97.8;325;775;1300;7.6;0.834;1113;;
10:08:33.981;145;78;106;77;98.5;330;775;1304;7.6;0.830;1107;;
10:08:34.755;144;78;105;78;97.3;330;770;1279;7.6;0.831;1108;;
10:08:35.526;142;78;104;77;95.8;330;775;1296;7.4;0.842;1122;;
10:08:36.299;144;78;105;77;96.8;330;780;1296;7.4;0.844;1126;;
10:08:37.080;144;78;104;75;97.3;330;800;1296;7.3;0.856;1141;;
10:08:37.881;143;77;101;73;97.8;325;820;1292;7.2;0.849;1132;;
10:08:38.699;139;74;100;76;97.0;325;785;1283;7.4;0.811;1082;;
10:08:39.486;139;75;100;75;96.3;330;795;1271;7.3;0.826;1101;;
10:08:40.277;139;74;100;76;98.0;330;785;1263;7.5;0.799;1065;;
10:08:41.066;138;74;98;75;98.0;330;795;1258;7.4;0.797;1063;;
10:08:41.861;135;72;98;77;98.5;325;775;1258;7.6;0.769;1025;;
10:08:42.636;137;74;99;77;98.3;330;780;1242;7.6;0.788;1051;;
10:08:43.415;139;74;100;76;100.3;330;790;1254;7.6;0.790;1053;;
10:08:44.202;139;75;101;76;99.8;325;785;1233;7.6;0.793;1057;;
10:08:44.990;138;75;101;76;99.3;330;785;1233;7.6;0.795;1060;;
10:08:45.772;138;75;102;78;97.0;325;765;1242;7.6;0.804;1073;;
10:08:46.541;142;77;104;77;98.5;330;780;1238;7.6;0.824;1098;;
10:08:47.320;144;78;105;77;98.8;330;780;1229;7.6;0.831;1108;;
10:08:48.097;143;78;105;77;97.5;330;780;1233;7.5;0.836;1115;;
10:08:48.881;141;78;104;77;96.3;330;775;1233;7.5;0.837;1117;;
10:08:49.655;143;78;105;77;96.0;330;780;1246;7.4;0.849;1132;;
10:08:50.436;143;78;104;75;97.8;330;795;1254;7.4;0.846;1128;;
10:08:51.227;142;77;103;77;97.0;330;780;1254;7.5;0.828;1104;;
10:08:52.007;140;76;102;78;95.0;325;770;1246;7.4;0.825;1100;;
10:08:52.780;140;76;102;78;96.3;330;770;1250;7.5;0.814;1085;;
10:08:53.551;140;75;101;77;98.3;330;775;1250;7.6;0.799;1065;;
10:08:54.326;139;75;100;78;97.5;325;770;1258;7.6;0.786;1048;;
10:08:55.096;137;73;101;82;99.3;325;730;1263;8.2;0.745;993;;
10:08:55.824;144;78;109;84;99.8;330;715;1300;8.4;0.781;1042;;
10:08:56.539;146;81;109;84;95.5;330;715;1296;8.0;0.814;1086;;
10:08:57.255;148;85;110;81;89.5;325;740;1217;7.3;0.907;1210;;
10:08:57.994;153;83;110;79;94.0;325;760;1383;7.4;0.887;1183;;
10:08:58.752;152;82;107;78;91.0;320;765;1417;7.1;0.900;1199;;
10:08:59.521;150;80;104;79;90.3;315;760;1475;7.1;0.872;1162;;
10:09:00.279;148;77;101;79;93.3;315;760;1521;7.4;0.823;1098;;
10:09:01.041;148;75;99;77;97.8;320;780;1517;7.5;0.788;1051;;
10:09:01.819;146;72;97;78;101.8;320;770;1513;7.9;0.732;976;;
10:09:02.593;148;71;97;76;107.8;325;785;1554;8.2;0.703;937;;
10:09:03.376;145;69;96;77;110.0;330;780;1479;8.5;0.677;903;;
10:09:04.156;144;69;95;76;110.0;320;785;1458;8.4;0.680;906;;
10:09:04.937;145;70;97;76;112.0;325;785;1454;8.6;0.678;904;;
10:09:05.726;147;70;98;75;115.0;330;805;1454;8.6;0.684;912;;
10:09:06.529;148;71;99;75;114.0;330;805;1467;8.5;0.697;930;;
10:09:07.336;149;72;100;75;113.0;330;805;1475;8.4;0.712;950;;
10:09:08.139;150;74;101;74;112.0;330;810;1492;8.3;0.732;976;;
10:09:08.947;151;74;101;73;111.0;330;820;1483;8.1;0.746;995;;
10:09:09.767;150;73;101;76;111.0;330;790;1496;8.4;0.719;958;;
10:09:10.560;150;73;101;75;111.0;330;800;1496;8.3;0.728;971;;
10:09:11.360;150;73;101;71;111.0;330;840;1496;7.9;0.764;1019;;
10:09:12.201;157;79;107;75;92.8;330;800;1679;7.0;0.923;1231;;
10:09:12.999;154;78;105;75;93.5;330;800;1625;7.0;0.894;1192;;
10:09:13.799;151;77;103;77;91.3;320;780;1588;7.0;0.883;1177;;
10:09:14.579;151;77;105;79;95.3;325;760;1563;7.5;0.838;1117;;
10:09:15.339;152;79;106;78;96.5;320;765;1563;7.6;0.836;1115;;
10:09:16.106;155;79;109;80;99.3;325;750;1600;7.9;0.820;1093;;
10:09:16.858;159;82;110;78;99.3;330;770;1579;7.7;0.855;1140;;
10:09:17.626;159;82;111;79;100.8;330;755;1600;8.0;0.830;1107;;
10:09:18.383;159;82;110;77;99.8;330;780;1588;7.7;0.858;1144;;
10:09:19.160;158;81;108;76;99.8;330;785;1575;7.6;0.850;1133;;
10:09:19.944;154;80;107;77;98.8;325;775;1563;7.6;0.842;1122;;
10:09:20.721;157;81;107;75;99.0;330;795;1554;7.5;0.859;1146;;
10:09:21.518;152;77;110;78;103.3;325;765;1554;8.1;0.813;1084;;
10:09:22.283;156;88;109;76;88.0;335;785;1408;6.7;0.968;1290;;
10:09:23.064;152;80;106;78;97.0;330;765;1500;7.6;0.834;1112;;
10:09:23.827;149;79;104;79;94.5;320;755;1483;7.5;0.831;1108;;
10:09:24.582;149;78;105;81;95.8;320;740;1467;7.8;0.808;1077;;
10:09:25.326;151;79;107;83;97.3;325;725;1483;8.0;0.796;1061;;
10:09:26.049;152;80;109;85;96.5;325;705;1467;8.2;0.794;1059;;
10:09:26.752;154;82;111;87;96.0;325;690;1479;8.3;0.800;1066;;
10:09:27.446;157;84;113;85;95.8;325;710;1488;8.1;0.834;1112;;
10:09:28.156;159;85;114;82;96.8;325;735;1508;7.9;0.862;1150;;
10:09:28.889;159;85;113;79;96.0;320;760;1508;7.6;0.893;1190;;
10:09:29.651;159;85;113;79;95.5;325;760;1508;7.5;0.899;1199;;
10:09:30.407;159;85;112;76;94.8;325;785;1483;7.2;0.928;1237;;
10:09:31.196;158;83;110;75;96.0;325;800;1483;7.2;0.919;1225;;
10:09:31.992;156;82;109;75;95.3;325;800;1446;7.1;0.913;1218;;
10:09:32.794;152;81;108;76;93.5;320;790;1446;7.1;0.908;1211;;
10:09:33.586;152;81;108;76;94.3;320;790;1438;7.2;0.905;1207;;
10:09:34.372;155;82;110;75;95.3;325;795;1421;7.2;0.918;1224;;
10:09:35.167;157;83;112;76;96.3;325;790;1429;7.3;0.917;1223;;
10:09:35.959;156;83;111;75;94.8;325;800;1396;7.1;0.939;1252;;
10:09:36.761;155;84;112;76;92.8;325;790;1400;7.0;0.952;1269;;
10:09:37.549;157;85;114;77;92.3;325;780;1400;7.1;0.962;1282;;
10:09:38.333;159;86;114;75;93.5;330;800;1379;7.0;0.971;1295;;
10:09:39.129;157;85;112;76;92.8;330;790;1367;7.0;0.956;1275;;
10:09:39.919;154;84;111;76;91.3;325;785;1367;7.0;0.955;1273;;
10:09:40.708;155;84;111;75;92.3;330;800;1354;6.9;0.963;1283;;
10:09:41.508;155;83;110;74;93.5;330;810;1350;6.9;0.955;1273;;
10:09:42.314;152;82;109;75;93.0;330;800;1354;7.0;0.935;1247;;
10:09:43.114;150;82;108;76;91.8;325;790;1333;7.0;0.930;1240;;
10:09:43.906;150;80;107;74;94.8;330;810;1300;7.0;0.913;1217;;
10:09:44.714;148;79;106;76;94.0;330;790;1321;7.1;0.887;1182;;
10:09:45.506;147;79;106;77;93.8;330;780;1288;7.2;0.878;1170;;
10:09:46.286;148;79;106;76;95.8;335;790;1279;7.3;0.870;1161;;
10:09:47.076;148;79;105;75;96.3;330;800;1279;7.2;0.873;1164;;
10:09:47.874;146;78;105;76;94.3;330;785;1279;7.2;0.872;1163;;
10:09:48.661;148;80;106;75;94.8;330;795;1246;7.2;0.891;1189;;
10:09:49.452;150;80;107;75;96.8;335;795;1258;7.3;0.881;1175;;
10:09:50.251;149;80;108;77;96.0;335;780;1246;7.4;0.873;1165;;
10:09:51.030;149;81;108;78;93.8;330;770;1242;7.3;0.889;1185;;
10:09:51.801;151;82;108;74;94.8;335;810;1238;7.0;0.919;1225;;
10:09:52.611;149;79;107;76;96.0;335;790;1258;7.3;0.876;1169;;
10:09:53.401;146;79;105;77;93.5;330;780;1229;7.2;0.878;1171;;
10:09:54.177;147;79;106;76;93.8;330;790;1238;7.1;0.889;1185;;
10:09:54.970;147;78;105;75;96.0;335;795;1246;7.2;0.870;1159;;
10:09:55.762;145;78;104;76;95.8;330;785;1238;7.3;0.853;1137;;
10:09:56.550;144;78;104;78;93.5;330;765;1225;7.3;0.851;1135;;
10:09:57.312;146;79;105;77;94.3;330;775;1229;7.3;0.863;1151;;
10:09:58.087;147;79;106;77;96.0;330;780;1233;7.4;0.857;1143;;
10:09:58.871;146;79;105;76;96.0;335;785;1225;7.3;0.861;1148;;
10:09:59.652;145;79;106;78;94.8;330;765;1217;7.4;0.858;1144;;
10:10:00.423;148;81;107;76;94.8;335;785;1200;7.2;0.886;1182;;
10:10:01.206;148;80;106;75;96.0;335;800;1233;7.2;0.883;1178;;
10:10:02.006;146;79;106;77;94.8;330;780;1233;7.3;0.868;1158;;
10:10:02.782;147;80;107;77;93.5;330;780;1221;7.2;0.888;1185;;
10:10:03.566;148;80;107;76;96.3;335;790;1229;7.3;0.876;1168;;
10:10:04.352;148;80;107;77;95.5;330;780;1229;7.3;0.870;1160;;
10:10:05.135;146;79;107;79;94.5;330;760;1233;7.5;0.859;1145;;
10:10:05.896;148;81;107;80;94.5;330;750;1238;7.6;0.847;1130;;
10:10:06.645;148;81;107;77;94.5;330;780;1238;7.3;0.881;1175;;
10:10:07.425;148;81;107;76;94.5;330;785;1238;7.2;0.887;1182;;
10:10:08.210;148;81;107;75;94.5;330;805;1238;7.0;0.909;1212;;
10:10:09.014;150;81;108;75;79.8;330;795;1275;6.0;1.079;1439;;
10:10:09.811;151;81;108;74;80.8;335;810;1263;6.0;1.081;1441;;
10:10:10.617;150;80;107;75;84.5;335;800;1246;6.3;1.013;1351;;
10:10:11.421;147;78;105;75;88.5;335;795;1238;6.7;0.943;1258;;
10:10:12.215;146;79;106;76;91.8;330;785;1233;7.0;0.905;1206;;
10:10:13.003;148;79;106;75;94.0;335;800;1208;7.0;0.902;1203;;
10:10:13.799;148;79;107;77;94.8;335;775;1192;7.3;0.873;1164;;
10:10:14.574;147;79;107;79;94.3;335;760;1188;7.4;0.861;1148;;
10:10:15.336;148;80;108;79;94.3;335;755;1192;7.5;0.867;1156;;
10:10:16.089;151;82;110;79;95.5;335;760;1196;7.5;0.877;1170;;
10:10:16.851;153;83;111;76;96.3;335;785;1200;7.4;0.901;1202;;
10:10:17.636;152;82;110;77;95.3;335;780;1196;7.3;0.897;1196;;
10:10:18.416;150;82;109;77;93.5;330;775;1196;7.2;0.901;1202;;
10:10:19.189;150;82;109;77;93.5;335;775;1208;7.2;0.899;1199;;
10:10:19.968;149;81;107;76;95.3;335;785;1196;7.3;0.882;1176;;
10:10:20.751;148;79;106;77;95.8;335;775;1200;7.4;0.856;1141;;
10:10:21.528;145;79;106;79;94.3;330;760;1196;7.4;0.851;1134;;
10:10:22.288;147;80;108;79;95.0;335;755;1208;7.5;0.854;1139;;
10:10:23.041;149;81;109;79;96.0;335;755;1204;7.6;0.855;1140;;
10:10:23.794;150;81;109;78;96.3;335;765;1213;7.5;0.862;1150;;
10:10:24.559;149;81;108;79;96.3;330;760;1188;7.6;0.853;1137;;
10:10:25.323;147;80;107;79;95.3;335;760;1171;7.5;0.854;1138;;
