# Supplementary material for: Influence of beat-to-beat blood pressure variability on vascular elasticity in hypertensive population
Source: Sci Rep. 2017 Aug 21;7:8394. doi: 10.1038/s41598-017-08640-4 (PMC5566212; doi:10.1038/s41598-017-08640-4)
Supplement: Supplementary file 1 — Dataset 1 [file 41598_2017_8640_MOESM1_ESM.zip › Data of hypertensive population/1018_beats.txt]

BeatScope Easy - v02.10 build 004

Identification;Identification;Age (yrs);Height (cm);Weight (kg);Gender;Procedure;Model number
1018;;54;168;70;Male;;9971

Reconstructed pressure level: 
brachial

Time (s);Systolic Pressure (mmHg);Diastolic Pressure (mmHg);Mean Pressure (mmHg);Heart rate (bpm);Stroke Volume (ml);Left Ventricular Ejection Time (ms);Pulse Interval (ms);Maximum Slope (mmHg/s);Cardiac Output (l/min);Total Peripheral Resistance Medical Unit (mmHg.min/l);Total Peripheral Resistance CGS (dyn.s/cm5);Markers;
10:42:58.800;0;0;0;59;0.0;0;1015;0;0.0;0.000;0;;
10:42:59.815;0;0;0;57;0.0;0;1060;0;0.0;0.000;0;;
10:43:00.875;0;0;0;58;0.0;0;1030;0;0.0;0.000;0;;
10:43:01.905;0;0;0;59;0.0;0;1020;0;0.0;0.000;0;;
10:43:02.925;0;0;0;59;0.0;0;1025;0;0.0;0.000;0;;
10:43:03.950;0;0;0;56;0.0;0;1065;0;0.0;0.000;0;;
10:43:05.015;0;0;0;56;0.0;0;1065;0;0.0;0.000;0;;
10:43:06.080;0;0;0;58;0.0;0;1035;0;0.0;0.000;0;;
10:43:07.115;0;0;0;62;0.0;0;975;0;0.0;0.000;0;;
10:43:08.090;0;0;0;59;0.0;0;1010;0;0.0;0.000;0;;
10:43:09.100;0;0;0;60;0.0;0;1005;0;0.0;0.000;0;;
10:43:10.105;0;0;0;59;0.0;0;1015;0;0.0;0.000;0;;
10:43:11.119;154;81;110;62;74.0;340;975;1300;4.6;1.453;1937;;
10:43:12.096;156;83;110;59;79.0;345;1015;1300;4.7;1.407;1876;;
10:43:13.111;155;81;108;58;85.3;350;1035;1300;4.9;1.308;1744;;
10:43:14.145;152;79;105;58;89.3;345;1035;1288;5.2;1.218;1624;;
10:43:15.180;148;77;104;59;90.3;340;1015;1283;5.3;1.164;1552;;
10:43:16.194;148;77;103;58;91.3;340;1030;1271;5.3;1.157;1543;;
10:43:17.226;147;76;101;58;95.0;345;1035;1254;5.5;1.103;1471;;
10:43:18.261;144;74;99;59;96.5;350;1025;1225;5.6;1.054;1406;;
10:43:19.282;141;73;99;62;95.5;340;970;1221;5.9;1.003;1337;;
10:43:20.256;141;74;99;65;95.5;340;930;1221;6.2;0.962;1282;;
10:43:21.185;141;74;99;65;95.5;340;925;1221;6.2;0.956;1275;;
10:43:22.110;141;74;99;124;95.5;340;485;1221;11.8;0.502;669;;
10:43:22.598;119;118;101;113;4.3;195;530;721;0.5;12.533;16711;;
10:43:23.128;159;86;115;61;76.3;345;985;1517;4.6;1.482;1976;;
10:43:24.111;155;85;115;66;76.8;345;905;1421;5.1;1.356;1808;;
10:43:25.018;152;85;113;66;78.5;345;905;1367;5.2;1.303;1737;;
10:43:25.923;153;84;112;65;80.8;335;925;1413;5.2;1.277;1703;;
10:43:26.842;154;84;111;63;84.5;335;960;1417;5.3;1.255;1674;;
10:43:27.802;153;81;108;60;88.5;335;1005;1425;5.3;1.221;1628;;
10:43:28.813;148;78;104;60;91.8;340;1005;1383;5.5;1.139;1519;;
10:43:29.818;144;76;102;60;91.0;330;1000;1350;5.5;1.115;1487;;
10:43:30.814;143;75;102;60;91.0;330;1005;1350;5.4;1.121;1495;;
10:43:31.820;143;75;102;59;91.0;330;1020;1350;5.4;1.138;1517;;
10:43:32.840;143;75;102;57;91.0;330;1050;1350;5.2;1.171;1562;;
10:43:33.891;141;75;102;59;83.8;325;1015;1358;5.0;1.236;1648;;
10:43:34.906;143;77;103;58;83.8;330;1040;1342;4.8;1.276;1701;;
10:43:35.944;143;77;102;56;84.3;330;1075;1321;4.7;1.295;1727;;
10:43:37.019;140;73;99;56;89.8;325;1075;1317;5.0;1.186;1581;;
10:43:38.094;137;73;98;57;91.5;320;1055;1304;5.2;1.124;1499;;
10:43:39.151;136;73;97;57;91.8;330;1055;1246;5.2;1.110;1479;;
10:43:40.208;134;71;95;58;94.8;335;1040;1213;5.5;1.045;1394;;
10:43:41.248;133;70;94;59;94.8;335;1020;1188;5.6;1.015;1353;;
10:43:42.264;131;69;94;61;94.0;330;990;1192;5.7;0.985;1313;;
10:43:43.256;132;70;94;62;94.0;330;970;1204;5.8;0.965;1286;;
10:43:44.225;132;70;94;61;94.0;330;980;1204;5.8;0.975;1300;;
10:43:45.205;132;70;94;57;94.0;330;1045;1204;5.4;1.039;1386;;
10:43:46.253;151;83;109;59;79.3;335;1020;1175;4.7;1.396;1862;;
10:43:47.269;147;81;106;61;79.0;335;990;1113;4.8;1.331;1775;;
10:43:48.263;145;80;107;62;78.0;335;975;1100;4.8;1.331;1775;;
10:43:49.236;149;82;108;61;81.5;335;985;1092;5.0;1.308;1744;;
10:43:50.219;151;83;109;60;85.8;335;1000;1079;5.1;1.274;1699;;
10:43:51.221;151;82;108;58;87.5;335;1030;1088;5.1;1.274;1699;;
10:43:52.253;149;81;108;59;87.0;335;1020;1108;5.1;1.263;1684;;
10:43:53.271;149;81;109;59;87.3;335;1010;1092;5.2;1.256;1675;;
10:43:54.279;151;82;108;57;87.5;335;1050;1100;5.0;1.296;1728;;
10:43:55.331;150;81;108;56;87.5;335;1080;1079;4.9;1.333;1777;;
10:43:56.410;150;81;108;57;87.5;335;1050;1079;5.0;1.296;1728;;
10:43:57.460;150;81;108;57;87.5;335;1045;1079;5.0;1.290;1720;;
10:43:58.506;141;76;102;60;80.3;340;1005;1054;4.8;1.277;1703;;
10:43:59.511;143;77;102;58;80.8;340;1040;1033;4.7;1.317;1756;;
10:44:00.549;143;76;102;57;82.8;340;1045;1025;4.8;1.282;1709;;
10:44:01.596;140;75;100;59;85.8;340;1025;1013;5.0;1.198;1598;;
10:44:02.621;138;75;101;60;88.8;340;1000;1004;5.3;1.138;1517;;
10:44:03.621;142;78;103;59;88.8;340;1020;1008;5.2;1.187;1582;;
10:44:04.639;145;78;105;57;90.8;340;1045;1013;5.2;1.203;1604;;
10:44:05.684;145;79;104;57;91.5;340;1060;1013;5.2;1.205;1606;;
10:44:06.744;143;78;104;58;91.3;340;1040;1017;5.3;1.182;1577;;
10:44:07.786;145;79;105;58;90.0;345;1040;1017;5.2;1.208;1610;;
10:44:08.826;145;79;105;57;91.3;345;1055;1008;5.2;1.208;1611;;
10:44:09.881;145;78;104;57;91.5;340;1055;1021;5.2;1.202;1603;;
10:44:10.932;146;79;104;55;90.5;340;1090;1025;5.0;1.247;1662;;
10:44:12.024;145;77;102;55;92.8;345;1090;1017;5.1;1.196;1594;;
10:44:13.116;140;75;100;56;92.5;340;1070;1013;5.2;1.151;1535;;
10:44:14.188;139;75;99;56;91.5;345;1070;1004;5.1;1.152;1536;;
10:44:15.258;139;74;99;55;94.3;345;1090;979;5.2;1.139;1519;;
10:44:16.346;138;74;97;54;94.0;345;1115;971;5.1;1.148;1530;;
10:44:17.463;134;72;96;56;93.3;340;1065;979;5.3;1.099;1466;;
10:44:18.526;136;74;96;58;93.3;340;1035;958;5.4;1.068;1424;;
10:44:19.560;136;74;96;59;93.3;340;1025;958;5.5;1.058;1411;;
10:44:20.585;136;74;96;56;93.3;340;1070;958;5.2;1.104;1473;;
10:44:21.654;161;88;117;57;75.0;340;1050;1263;4.3;1.641;2189;;
10:44:22.706;165;89;118;56;76.0;345;1075;1250;4.2;1.662;2216;;
10:44:23.780;164;88;116;56;76.3;345;1080;1233;4.2;1.639;2186;;
10:44:24.860;160;86;114;57;79.0;340;1050;1233;4.5;1.515;2020;;
10:44:25.911;159;86;112;56;82.0;345;1075;1217;4.6;1.468;1958;;
10:44:26.984;158;84;112;56;86.0;345;1065;1200;4.8;1.390;1853;;
10:44:28.053;158;84;112;57;87.0;345;1050;1179;5.0;1.355;1806;;
10:44:29.101;157;84;113;60;86.3;345;1000;1188;5.2;1.310;1747;;
10:44:30.101;158;85;115;62;86.0;345;975;1196;5.3;1.298;1731;;
10:44:31.078;161;87;115;59;87.5;345;1015;1213;5.2;1.337;1783;;
10:44:32.090;163;86;116;59;89.8;345;1025;1225;5.3;1.325;1766;;
10:44:33.114;162;86;115;58;89.5;345;1030;1204;5.2;1.318;1757;;
10:44:34.146;160;85;116;63;89.8;340;950;1221;5.7;1.225;1634;;
10:44:35.096;159;86;116;67;87.0;345;890;1167;5.9;1.189;1586;;
10:44:35.988;158;87;115;66;85.3;340;905;1167;5.7;1.216;1621;;
10:44:36.891;157;86;114;65;85.8;340;920;1225;5.6;1.220;1627;;
10:44:37.807;159;86;114;64;87.5;340;935;1233;5.6;1.218;1624;;
10:44:38.746;160;85;112;61;89.5;340;990;1233;5.4;1.239;1652;;
10:44:39.736;156;81;110;60;92.5;340;1005;1246;5.5;1.192;1590;;
10:44:40.743;155;81;108;58;92.0;345;1035;1213;5.3;1.218;1624;;
10:44:41.778;153;80;107;60;92.3;340;1005;1208;5.5;1.160;1547;;
10:44:42.781;149;79;106;61;89.5;340;990;1171;5.4;1.170;1560;;
10:44:43.769;150;79;106;60;92.5;340;995;1163;5.6;1.135;1513;;
10:44:44.766;149;78;107;62;92.5;340;965;1179;5.8;1.111;1481;;
10:44:45.733;152;81;109;61;90.5;345;980;1171;5.5;1.178;1570;;
10:44:46.709;156;82;110;60;92.5;340;1005;1204;5.5;1.198;1597;;
10:44:47.712;157;82;109;58;93.8;340;1030;1238;5.5;1.200;1600;;
10:44:48.746;153;80;107;59;94.0;345;1010;1233;5.6;1.150;1533;;
10:44:49.754;149;79;106;61;91.3;340;985;1188;5.6;1.142;1522;;
10:44:50.743;150;79;106;61;91.3;340;990;1179;5.5;1.147;1530;;
10:44:51.730;150;79;106;61;91.3;340;980;1179;5.6;1.136;1514;;
10:44:52.710;150;79;106;60;91.3;340;1005;1179;5.4;1.165;1553;;
10:44:53.716;159;87;115;62;74.8;335;970;1408;4.6;1.486;1981;;
10:44:54.688;157;85;115;62;77.5;340;970;1371;4.8;1.433;1911;;
10:44:55.656;159;87;115;59;76.5;340;1025;1325;4.5;1.534;2046;;
10:44:56.681;159;86;113;57;81.5;340;1060;1325;4.6;1.466;1955;;
10:44:57.740;155;83;110;57;86.5;340;1055;1254;4.9;1.342;1789;;
10:44:58.796;150;81;107;58;86.8;340;1030;1179;5.1;1.273;1698;;
10:44:59.828;148;80;107;59;86.3;340;1020;1146;5.1;1.268;1691;;
10:45:00.844;150;81;109;59;87.5;340;1020;1138;5.1;1.268;1690;;
10:45:01.866;151;82;109;58;89.0;340;1040;1129;5.1;1.274;1698;;
10:45:02.904;149;81;108;59;89.0;340;1015;1092;5.3;1.235;1646;;
10:45:03.921;147;81;107;60;86.3;340;995;1108;5.2;1.237;1650;;
10:45:04.914;147;82;108;60;86.3;340;995;1104;5.2;1.243;1657;;
10:45:05.909;148;81;107;60;88.0;340;1005;1092;5.3;1.222;1629;;
10:45:06.914;146;80;106;60;89.0;340;995;1079;5.4;1.182;1576;;
10:45:07.911;144;79;105;61;88.5;340;990;1088;5.4;1.169;1559;;
10:45:08.899;144;79;106;61;88.0;340;985;1088;5.4;1.181;1575;;
10:45:09.884;146;80;106;59;89.3;340;1020;1088;5.3;1.209;1611;;
10:45:10.904;147;79;105;57;91.0;340;1045;1092;5.2;1.203;1604;;
10:45:11.947;145;78;104;58;91.3;340;1030;1063;5.3;1.174;1565;;
10:45:12.979;143;77;103;59;90.0;340;1020;1083;5.3;1.167;1556;;
10:45:13.999;144;78;103;58;89.3;340;1030;1058;5.2;1.192;1589;;
10:45:15.031;144;78;104;59;90.8;340;1020;1063;5.3;1.163;1551;;
10:45:16.051;142;78;103;60;89.8;340;995;1042;5.4;1.142;1523;;
10:45:17.044;141;77;104;63;88.3;335;955;1050;5.5;1.123;1497;;
10:45:17.999;143;80;106;62;87.0;340;965;1033;5.4;1.173;1564;;
10:45:18.962;147;81;109;63;88.8;340;950;1046;5.6;1.161;1549;;
10:45:19.916;149;83;110;63;88.3;340;955;1054;5.5;1.188;1584;;
10:45:20.871;150;84;112;63;87.3;335;945;1075;5.5;1.210;1614;;
10:45:21.816;155;86;115;62;86.8;335;965;1117;5.4;1.276;1702;;
10:45:22.783;160;88;117;62;88.0;340;975;1154;5.4;1.296;1728;;
10:45:23.754;160;89;117;63;86.0;340;960;1163;5.4;1.306;1741;;
10:45:24.716;159;88;117;63;84.8;335;945;1183;5.4;1.307;1743;;
10:45:25.663;162;90;118;63;84.0;340;960;1200;5.3;1.351;1802;;
10:45:26.623;162;89;117;62;85.5;340;965;1196;5.3;1.321;1761;;
10:45:27.588;158;87;115;63;85.0;335;945;1183;5.4;1.276;1701;;
10:45:28.529;155;86;114;65;83.8;335;925;1188;5.4;1.259;1679;;
10:45:29.458;156;86;115;65;85.0;335;925;1183;5.5;1.246;1661;;
10:45:30.381;158;87;115;64;86.0;340;940;1183;5.5;1.257;1676;;
10:45:31.321;158;86;115;65;87.3;340;930;1192;5.6;1.226;1634;;
10:45:32.251;157;87;115;67;87.3;340;890;1175;5.9;1.173;1564;;
10:45:33.140;157;87;115;72;87.3;340;830;1175;6.3;1.094;1459;;
10:45:33.970;157;87;115;69;87.3;340;870;1175;6.0;1.147;1529;;
10:45:34.843;163;92;119;67;70.5;335;890;1379;4.8;1.505;2007;;
10:45:35.729;160;89;116;66;73.8;330;910;1354;4.9;1.428;1904;;
10:45:36.641;155;86;113;66;75.5;335;910;1317;5.0;1.356;1808;;
10:45:37.551;152;84;111;66;78.0;330;905;1271;5.2;1.288;1717;;
10:45:38.456;152;84;111;65;82.5;335;925;1246;5.4;1.239;1652;;
10:45:39.381;152;83;110;63;84.8;335;955;1204;5.3;1.240;1653;;
10:45:40.336;151;82;109;63;86.3;335;960;1183;5.4;1.210;1614;;
10:45:41.296;148;81;107;63;86.0;335;960;1150;5.4;1.189;1585;;
10:45:42.256;145;79;106;63;86.0;330;945;1150;5.5;1.162;1549;;
10:45:43.203;145;80;106;63;86.0;335;955;1117;5.4;1.177;1569;;
10:45:44.156;146;80;106;62;87.5;335;970;1113;5.4;1.178;1570;;
10:45:45.126;145;80;107;63;86.8;330;950;1096;5.5;1.169;1559;;
10:45:46.076;145;82;107;62;84.8;330;965;1063;5.3;1.221;1628;;
10:45:47.041;147;82;108;60;86.8;335;1005;1058;5.2;1.254;1672;;
10:45:48.046;149;82;109;61;87.0;335;985;1050;5.3;1.234;1645;;
10:45:49.031;146;82;108;62;84.5;335;965;1042;5.3;1.236;1648;;
10:45:49.996;147;83;109;62;84.0;335;970;1029;5.2;1.256;1674;;
10:45:50.964;149;83;110;62;85.3;335;975;1042;5.2;1.252;1670;;
10:45:51.941;149;83;109;61;86.3;335;990;1046;5.2;1.248;1664;;
10:45:52.931;147;81;108;61;86.3;335;980;1050;5.3;1.227;1636;;
10:45:53.911;148;82;108;61;85.8;335;980;1063;5.3;1.237;1650;;
10:45:54.891;148;82;108;62;85.8;335;975;1088;5.3;1.225;1634;;
10:45:55.866;146;81;107;62;85.3;335;965;1063;5.3;1.208;1611;;
10:45:56.829;146;81;107;62;85.0;335;970;1096;5.3;1.218;1624;;
10:45:57.801;147;81;106;59;87.0;335;1020;1083;5.1;1.240;1653;;
10:45:58.817;146;79;105;59;89.0;335;1015;1071;5.3;1.192;1589;;
10:45:59.836;142;77;104;62;87.8;335;975;1063;5.4;1.153;1537;;
10:46:00.807;143;79;104;61;85.5;335;985;1046;5.2;1.198;1598;;
10:46:01.796;143;78;104;59;88.8;340;1010;1017;5.3;1.178;1570;;
10:46:02.806;142;77;103;61;89.0;340;985;1021;5.4;1.140;1520;;
10:46:03.789;140;77;103;63;87.8;335;955;1021;5.5;1.124;1498;;
10:46:04.746;142;79;105;62;86.8;335;975;1021;5.3;1.174;1566;;
10:46:05.719;144;80;106;63;88.0;335;960;1017;5.5;1.154;1538;;
10:46:06.681;142;80;106;64;86.8;335;940;992;5.5;1.146;1528;;
10:46:07.621;143;81;107;64;86.0;335;940;1000;5.5;1.170;1559;;
10:46:08.561;147;82;108;63;86.3;340;960;1021;5.4;1.205;1606;;
10:46:09.523;147;82;108;60;88.5;340;995;1013;5.3;1.209;1611;;
10:46:10.514;146;80;107;61;88.3;335;985;1033;5.4;1.191;1589;;
10:46:11.499;145;80;107;62;87.0;335;970;1046;5.4;1.190;1587;;
10:46:12.471;147;81;106;60;87.0;340;1005;1054;5.2;1.224;1633;;
10:46:13.474;146;80;105;59;89.0;340;1020;1046;5.2;1.206;1608;;
10:46:14.496;144;79;104;59;88.8;340;1020;1033;5.2;1.192;1590;;
10:46:15.512;142;78;102;58;86.8;335;1030;1033;5.1;1.211;1615;;
10:46:16.546;140;76;100;58;89.3;340;1035;1008;5.2;1.163;1550;;
10:46:17.581;137;74;99;60;88.3;335;995;1013;5.3;1.119;1492;;
10:46:18.578;137;75;100;61;87.5;335;985;988;5.3;1.123;1497;;
10:46:19.563;138;76;102;61;87.8;335;990;992;5.3;1.148;1531;;
10:46:20.549;142;78;104;59;89.5;340;1010;979;5.3;1.171;1561;;
10:46:21.561;143;78;105;60;90.5;340;1005;983;5.4;1.166;1555;;
10:46:22.566;143;80;105;62;90.5;340;970;1004;5.6;1.125;1501;;
10:46:23.535;143;80;105;63;90.5;340;950;1004;5.7;1.102;1470;;
10:46:24.485;143;80;105;58;90.5;340;1040;1004;5.2;1.207;1609;;
10:46:25.522;167;93;124;60;72.5;335;1005;1263;4.3;1.722;2296;;
10:46:26.531;168;94;125;59;70.8;335;1010;1279;4.2;1.777;2370;;
10:46:27.539;170;95;125;60;69.8;335;1005;1317;4.2;1.801;2401;;
10:46:28.544;171;95;125;58;73.3;335;1030;1300;4.3;1.751;2334;;
10:46:29.575;171;94;122;57;78.0;340;1055;1300;4.4;1.650;2200;;
10:46:30.631;166;91;121;60;79.0;335;1000;1304;4.7;1.525;2034;;
10:46:31.629;163;90;120;63;77.5;335;960;1288;4.8;1.483;1978;;
10:46:32.589;164;91;121;63;79.0;335;960;1279;4.9;1.467;1956;;
10:46:33.551;167;91;122;62;81.5;340;975;1304;5.0;1.462;1950;;
10:46:34.524;169;93;126;66;82.0;340;915;1296;5.4;1.400;1867;;
10:46:35.439;170;95;126;68;79.8;340;885;1292;5.4;1.395;1861;;
10:46:36.326;168;94;123;66;79.0;335;905;1317;5.2;1.409;1879;;
10:46:37.229;167;92;122;66;80.3;335;910;1354;5.3;1.383;1845;;
10:46:38.141;168;92;120;64;81.3;335;935;1367;5.2;1.384;1845;;
10:46:39.075;166;89;117;62;83.5;335;970;1363;5.2;1.356;1808;;
10:46:40.046;162;86;113;62;85.5;335;975;1333;5.3;1.291;1722;;
10:46:41.021;156;83;110;63;86.0;335;945;1317;5.5;1.211;1615;;
10:46:41.965;154;83;109;63;84.3;335;955;1288;5.3;1.233;1644;;
10:46:42.919;153;81;109;63;87.8;335;950;1271;5.5;1.177;1570;;
10:46:43.870;152;80;108;63;88.5;335;950;1258;5.6;1.159;1546;;
10:46:44.821;151;80;108;63;88.0;330;945;1263;5.6;1.162;1550;;
10:46:45.765;153;81;110;63;88.3;335;945;1254;5.6;1.173;1563;;
10:46:46.707;154;82;110;63;88.8;330;950;1246;5.6;1.175;1566;;
10:46:47.660;153;81;111;64;88.0;330;935;1267;5.6;1.174;1565;;
10:46:48.596;156;84;112;62;86.8;330;965;1263;5.4;1.243;1657;;
10:46:49.561;157;83;111;60;89.5;335;995;1246;5.4;1.237;1649;;
10:46:50.552;154;82;110;61;89.3;330;985;1250;5.4;1.208;1611;;
10:46:51.541;151;81;109;62;87.3;330;965;1233;5.4;1.200;1600;;
10:46:52.508;151;81;108;61;87.5;335;985;1213;5.3;1.216;1621;;
10:46:53.493;152;80;109;60;90.3;335;1000;1200;5.4;1.205;1607;;
10:46:54.489;153;81;111;62;89.5;330;970;1196;5.5;1.206;1608;;
10:46:55.459;155;84;114;61;86.5;330;980;1213;5.3;1.289;1718;;
10:46:56.437;160;87;116;59;87.0;335;1020;1225;5.1;1.354;1806;;
10:46:57.459;162;87;115;57;88.5;335;1050;1250;5.1;1.367;1823;;
10:46:58.509;159;85;113;58;88.0;335;1040;1204;5.1;1.335;1781;;
10:46:59.551;155;83;110;57;86.5;335;1050;1213;4.9;1.329;1772;;
10:47:00.599;153;82;107;56;86.5;335;1075;1192;4.8;1.333;1777;;
10:47:01.674;151;79;106;56;89.3;335;1070;1167;5.0;1.265;1686;;
10:47:02.746;146;77;105;59;89.3;335;1020;1142;5.3;1.197;1596;;
10:47:03.768;147;79;105;58;88.3;335;1035;1113;5.1;1.229;1638;;
10:47:04.801;147;78;103;56;90.3;335;1080;1133;5.0;1.233;1643;;
10:47:05.879;143;76;102;59;90.3;335;1020;1138;5.3;1.156;1541;;
10:47:06.903;142;76;104;63;88.5;335;955;1113;5.6;1.125;1500;;
10:47:07.856;146;81;109;63;86.8;335;955;1067;5.5;1.194;1593;;
10:47:08.811;151;83;112;61;89.0;340;980;1104;5.4;1.236;1648;;
10:47:09.791;157;86;115;59;89.3;340;1015;1117;5.3;1.311;1748;;
10:47:10.808;160;87;117;59;88.3;340;1020;1167;5.2;1.352;1803;;
10:47:11.826;163;89;118;58;85.8;335;1030;1233;5.0;1.417;1890;;
10:47:12.855;166;89;118;57;86.3;340;1060;1242;4.9;1.447;1930;;
10:47:13.912;164;88;116;58;86.5;340;1035;1229;5.0;1.385;1847;;
10:47:14.947;159;86;112;57;85.8;335;1060;1221;4.9;1.378;1838;;
10:47:16.010;153;82;109;58;86.0;335;1030;1229;5.0;1.299;1733;;
10:47:17.043;150;80;108;61;87.3;335;980;1192;5.3;1.216;1621;;
10:47:18.019;152;82;112;63;87.0;335;960;1192;5.4;1.230;1640;;
10:47:18.981;156;85;113;59;87.8;340;1010;1171;5.2;1.295;1726;;
10:47:19.991;157;84;112;58;90.0;340;1030;1208;5.2;1.279;1705;;
10:47:21.019;154;83;111;60;89.0;335;1000;1204;5.3;1.250;1667;;
10:47:22.021;155;84;114;62;87.5;340;965;1200;5.4;1.257;1676;;
10:47:22.988;159;87;116;60;87.3;340;1005;1208;5.2;1.333;1778;;
10:47:23.993;161;87;116;57;87.3;340;1060;1196;4.9;1.406;1875;;
10:47:25.050;161;87;116;58;87.3;340;1030;1196;5.1;1.366;1822;;
10:47:26.080;161;87;116;58;87.3;340;1035;1196;5.1;1.373;1831;;
10:47:27.114;157;84;111;56;78.5;340;1065;1254;4.4;1.506;2008;;
10:47:28.180;155;82;108;56;81.0;340;1075;1229;4.5;1.437;1916;;
10:47:29.256;149;79;106;58;82.0;335;1040;1204;4.7;1.338;1784;;
10:47:30.296;147;78;107;60;84.0;335;1000;1200;5.0;1.268;1690;;
10:47:31.294;151;81;110;60;87.0;340;1005;1175;5.2;1.265;1687;;
10:47:32.303;155;82;111;59;89.3;340;1015;1192;5.3;1.265;1687;;
10:47:33.316;156;83;113;60;89.3;340;1000;1242;5.4;1.261;1681;;
10:47:34.314;157;85;114;61;87.5;335;980;1233;5.4;1.280;1706;;
10:47:35.296;161;86;114;56;88.3;340;1070;1267;4.9;1.382;1843;;
10:47:36.366;161;85;113;55;90.3;340;1095;1238;4.9;1.368;1824;;
10:47:37.459;156;82;110;56;90.8;340;1070;1204;5.1;1.294;1725;;
10:47:38.531;152;81;108;59;88.0;335;1025;1217;5.2;1.261;1681;;
10:47:39.556;152;82;110;59;87.3;340;1010;1192;5.2;1.270;1694;;
10:47:40.566;155;83;112;59;90.3;340;1025;1208;5.3;1.266;1688;;
10:47:41.587;157;83;114;60;90.3;340;995;1221;5.4;1.251;1668;;
10:47:42.586;159;85;116;62;87.5;335;965;1279;5.4;1.277;1702;;
10:47:43.549;163;88;119;62;86.3;335;965;1304;5.4;1.331;1775;;
10:47:44.516;167;90;120;60;87.5;340;1005;1325;5.2;1.373;1830;;
10:47:45.521;168;89;118;59;88.0;340;1015;1317;5.2;1.364;1819;;
10:47:46.538;163;87;116;60;87.5;340;995;1333;5.3;1.322;1763;;
10:47:47.531;162;86;113;59;87.0;340;1025;1296;5.1;1.334;1779;;
10:47:48.556;157;83;111;60;88.3;340;1005;1288;5.3;1.261;1682;;
10:47:49.559;154;82;110;62;87.3;335;965;1296;5.4;1.211;1615;;
10:47:50.524;153;82;110;63;86.8;335;960;1275;5.4;1.215;1619;;
10:47:51.484;154;82;110;63;89.3;340;960;1275;5.6;1.186;1581;;
10:47:52.446;155;82;109;62;90.5;340;975;1263;5.6;1.177;1569;;
10:47:53.419;152;80;109;63;91.0;335;950;1267;5.7;1.141;1521;;
10:47:54.367;154;82;110;62;89.0;335;965;1258;5.5;1.193;1590;;
10:47:55.332;155;82;111;63;91.5;335;960;1254;5.7;1.167;1556;;
10:47:56.294;154;82;112;64;89.8;335;935;1288;5.8;1.164;1552;;
10:47:57.229;157;85;114;64;88.8;335;940;1267;5.7;1.205;1606;;
10:47:58.171;160;86;114;62;89.5;340;965;1250;5.6;1.232;1642;;
10:47:59.136;158;84;113;62;90.5;340;975;1254;5.6;1.215;1620;;
10:48:00.111;156;83;113;63;89.3;335;945;1271;5.7;1.194;1592;;
10:48:01.056;158;85;113;62;88.0;335;970;1254;5.4;1.248;1664;;
10:48:02.024;159;85;114;62;90.3;335;965;1267;5.6;1.219;1625;;
10:48:02.990;157;84;113;63;88.8;335;945;1263;5.6;1.203;1604;;
10:48:03.936;156;84;114;65;87.5;335;925;1263;5.7;1.200;1600;;
10:48:04.860;158;86;115;63;87.0;335;945;1233;5.5;1.244;1658;;
10:48:05.806;160;86;114;62;89.3;340;975;1250;5.5;1.248;1664;;
10:48:06.777;159;85;113;61;90.0;335;980;1263;5.5;1.233;1644;;
10:48:07.757;155;83;111;63;89.0;335;960;1242;5.6;1.200;1600;;
10:48:08.721;153;82;110;63;88.0;335;945;1233;5.6;1.181;1575;;
10:48:09.668;152;82;108;61;89.0;335;990;1213;5.4;1.199;1598;;
10:48:10.656;151;79;106;59;92.8;340;1015;1192;5.5;1.160;1547;;
10:48:11.671;147;77;103;59;93.0;340;1010;1163;5.5;1.121;1495;;
10:48:12.681;143;76;101;60;92.3;335;1005;1146;5.5;1.100;1467;;
10:48:13.684;142;75;100;59;91.8;335;1010;1092;5.5;1.101;1468;;
10:48:14.696;139;74;98;59;93.5;340;1015;1058;5.5;1.067;1422;;
10:48:15.711;136;73;98;61;92.0;335;980;1063;5.6;1.039;1385;;
10:48:16.689;136;74;101;63;91.0;335;945;1054;5.8;1.044;1392;;
10:48:17.634;141;77;105;63;91.5;335;955;1025;5.7;1.091;1454;;
10:48:18.591;145;80;107;62;91.5;340;970;1017;5.7;1.129;1505;;
10:48:19.559;145;81;108;62;89.5;335;965;1042;5.6;1.159;1545;;
10:48:20.526;148;83;108;59;89.0;340;1010;1033;5.3;1.228;1638;;
10:48:21.534;150;82;108;60;90.3;340;1005;1058;5.4;1.205;1607;;
10:48:22.541;148;81;108;61;89.3;335;985;1071;5.4;1.189;1586;;
10:48:23.524;149;82;108;61;87.5;335;985;1088;5.3;1.213;1617;;
10:48:24.511;149;81;108;61;89.8;340;985;1088;5.5;1.180;1573;;
10:48:25.494;148;80;108;63;89.8;335;955;1092;5.6;1.144;1525;;
10:48:26.451;149;81;107;60;88.3;335;995;1100;5.3;1.204;1605;;
10:48:27.446;149;80;106;59;91.0;340;1020;1096;5.4;1.183;1577;;
10:48:28.466;145;78;105;61;91.3;335;980;1092;5.6;1.125;1500;;
10:48:29.446;145;79;104;59;89.3;335;1010;1088;5.3;1.177;1569;;
10:48:30.454;146;79;105;59;92.0;335;1025;1083;5.4;1.173;1563;;
10:48:31.481;146;79;104;58;91.5;340;1040;1067;5.3;1.182;1576;;
10:48:32.521;142;77;104;60;89.8;335;995;1063;5.4;1.153;1537;;
10:48:33.514;144;79;107;61;88.3;335;980;1042;5.4;1.183;1577;;
10:48:34.496;148;81;109;60;90.0;340;1000;1042;5.4;1.208;1611;;
10:48:35.496;149;82;109;60;90.0;340;1000;1050;5.4;1.208;1611;;
10:48:36.495;149;82;109;62;90.0;340;970;1050;5.6;1.172;1563;;
10:48:37.465;149;82;109;58;90.0;340;1030;1050;5.2;1.245;1659;;
10:48:38.494;162;91;118;58;73.3;335;1035;1263;4.2;1.664;2218;;
10:48:39.531;157;87;115;59;75.5;335;1010;1250;4.5;1.535;2047;;
10:48:40.537;154;86;115;62;74.5;335;970;1229;4.6;1.494;1992;;
10:48:41.513;156;88;114;58;77.0;340;1030;1188;4.5;1.525;2033;;
10:48:42.541;156;85;113;58;84.5;340;1035;1204;4.9;1.384;1845;;
10:48:43.574;154;84;113;59;85.5;335;1010;1183;5.1;1.332;1776;;
10:48:44.586;156;86;114;58;84.3;335;1035;1175;4.9;1.394;1859;;
10:48:45.621;157;86;115;59;86.0;340;1025;1171;5.0;1.368;1824;;
10:48:46.648;154;85;114;61;85.3;335;985;1179;5.2;1.314;1752;;
10:48:47.633;155;87;113;58;83.0;335;1035;1142;4.8;1.406;1875;;
10:48:48.666;156;85;114;58;86.8;340;1035;1150;5.0;1.354;1806;;
10:48:49.701;155;86;113;59;86.0;340;1020;1125;5.1;1.337;1783;;
10:48:50.721;151;84;109;56;85.3;335;1075;1133;4.8;1.368;1824;;
10:48:51.796;147;80;109;60;86.5;330;1005;1142;5.2;1.266;1689;;
10:48:52.801;152;84;114;62;85.0;335;970;1121;5.3;1.304;1738;;
10:48:53.769;159;88;119;60;85.8;340;995;1146;5.2;1.381;1841;;
10:48:54.766;165;91;123;61;86.0;340;990;1204;5.2;1.410;1880;;
10:48:55.754;169;93;126;63;83.0;335;945;1275;5.3;1.437;1917;;
10:48:56.699;174;96;129;64;81.0;335;935;1321;5.2;1.486;1982;;
10:48:57.635;177;98;129;62;81.0;335;965;1354;5.0;1.534;2045;;
10:48:58.601;177;96;127;62;82.0;340;970;1379;5.1;1.502;2003;;
10:48:59.571;173;94;126;65;81.3;335;930;1388;5.2;1.436;1915;;
10:49:00.503;171;94;124;65;80.0;335;930;1392;5.2;1.444;1926;;
10:49:01.431;170;93;122;63;81.3;335;960;1388;5.1;1.439;1918;;
10:49:02.391;168;90;118;60;84.0;340;995;1396;5.1;1.401;1868;;
10:49:03.384;163;86;115;61;85.8;335;985;1367;5.2;1.324;1765;;
10:49:04.370;159;85;113;61;85.8;335;980;1358;5.3;1.289;1718;;
10:49:05.351;156;83;110;59;87.3;335;1010;1292;5.2;1.276;1702;;
10:49:06.359;153;81;107;59;89.0;335;1020;1279;5.2;1.226;1635;;
10:49:07.379;149;78;106;62;89.3;330;975;1275;5.5;1.153;1537;;
10:49:08.352;147;78;106;63;89.0;335;955;1250;5.6;1.135;1513;;
10:49:09.307;149;79;106;61;89.5;335;980;1242;5.5;1.155;1540;;
10:49:10.289;149;78;105;61;92.0;335;980;1258;5.6;1.116;1488;;
10:49:11.271;146;77;104;63;91.5;335;950;1242;5.8;1.082;1443;;
10:49:12.219;146;78;105;64;89.3;330;940;1242;5.7;1.103;1471;;
10:49:13.157;148;79;106;62;90.3;330;970;1233;5.6;1.139;1519;;
10:49:14.131;150;79;106;61;92.3;335;990;1238;5.6;1.138;1517;;
10:49:15.121;148;78;105;62;91.8;335;975;1229;5.6;1.118;1491;;
10:49:16.095;146;78;105;63;88.5;330;950;1221;5.6;1.124;1499;;
10:49:17.044;146;79;105;62;89.0;330;975;1200;5.5;1.148;1530;;
10:49:18.023;147;78;105;60;91.5;335;995;1204;5.5;1.142;1522;;
10:49:19.016;148;78;105;59;91.8;335;1010;1150;5.5;1.153;1537;;
10:49:20.026;146;78;105;61;90.5;335;985;1196;5.5;1.146;1527;;
10:49:21.011;147;79;105;59;89.5;335;1025;1142;5.2;1.200;1600;;
10:49:22.036;147;79;104;57;91.0;335;1045;1133;5.2;1.194;1592;;
10:49:23.083;144;77;102;57;90.3;335;1045;1108;5.2;1.184;1579;;
10:49:24.128;143;77;102;58;90.0;335;1040;1129;5.2;1.179;1572;;
10:49:25.166;143;77;102;58;90.5;335;1035;1063;5.2;1.169;1559;;
10:49:26.201;142;76;103;59;89.8;335;1020;1100;5.3;1.171;1561;;
10:49:27.219;146;79;105;57;89.8;335;1050;1071;5.1;1.228;1638;;
10:49:28.269;147;80;106;57;90.8;340;1060;1083;5.1;1.235;1647;;
10:49:29.329;147;80;104;54;90.3;340;1115;1067;4.9;1.282;1709;;
10:49:30.446;143;77;104;57;89.8;335;1060;1100;5.1;1.225;1634;;
10:49:31.506;146;79;107;57;89.5;340;1050;1067;5.1;1.252;1670;;
10:49:32.554;149;81;111;61;88.8;335;990;1117;5.4;1.235;1647;;
10:49:33.546;155;85;115;62;86.0;340;975;1163;5.3;1.307;1742;;
10:49:34.523;163;89;118;59;87.0;340;1020;1204;5.1;1.383;1845;;
10:49:35.541;166;89;119;59;88.0;340;1020;1263;5.2;1.376;1835;;
10:49:36.559;165;89;120;62;85.3;335;975;1304;5.2;1.367;1822;;
10:49:37.536;167;91;119;60;83.8;340;995;1296;5.1;1.417;1889;;
10:49:38.529;165;90;120;65;83.8;340;925;1317;5.4;1.320;1760;;
10:49:39.456;163;90;118;67;83.3;340;895;1267;5.6;1.266;1688;;
10:49:40.351;159;87;115;66;83.0;335;915;1292;5.4;1.262;1683;;
10:49:41.268;159;86;113;64;84.8;335;935;1338;5.4;1.249;1666;;
10:49:42.201;159;84;112;62;87.5;335;970;1342;5.4;1.236;1648;;
10:49:43.169;157;82;108;61;89.5;330;985;1321;5.5;1.191;1588;;
10:49:44.154;150;79;105;62;90.0;335;965;1283;5.6;1.129;1505;;
10:49:45.120;149;79;105;61;89.0;335;985;1263;5.4;1.157;1542;;
10:49:46.104;150;78;104;59;92.0;335;1025;1258;5.4;1.156;1541;;
10:49:47.129;147;76;104;56;92.0;335;1080;1213;5.1;1.218;1624;;
10:49:48.210;147;76;104;57;92.0;335;1060;1213;5.2;1.195;1594;;
10:49:49.270;147;76;104;52;92.0;335;1160;1213;4.8;1.308;1744;;
10:49:50.429;139;72;95;53;87.3;335;1135;1150;4.6;1.229;1639;;
10:49:51.566;133;69;92;55;86.8;335;1100;1092;4.7;1.170;1560;;
10:49:52.664;132;69;93;55;86.3;335;1090;1046;4.7;1.172;1563;;
10:49:53.758;131;69;93;57;89.8;340;1060;1013;5.1;1.095;1461;;
10:49:54.816;131;70;93;57;90.0;335;1045;1004;5.2;1.080;1440;;
10:49:55.861;131;70;93;57;91.8;340;1060;971;5.2;1.077;1436;;
10:49:56.923;131;71;93;57;91.3;340;1060;954;5.2;1.083;1444;;
10:49:57.981;130;71;93;56;89.3;340;1070;929;5.0;1.115;1487;;
10:49:59.049;128;70;92;56;89.8;340;1065;908;5.1;1.095;1460;;
10:50:00.114;127;70;92;56;88.5;335;1070;883;5.0;1.106;1475;;
10:50:01.184;126;70;91;55;88.3;335;1085;863;4.9;1.116;1488;;
10:50:02.269;125;69;91;57;88.3;335;1045;863;5.1;1.072;1429;;
10:50:03.316;124;70;90;55;84.0;330;1100;842;4.6;1.172;1563;;
10:50:04.414;127;69;90;52;91.3;335;1155;854;4.7;1.142;1523;;
10:50:05.571;124;68;92;57;88.0;330;1045;892;5.1;1.093;1457;;
10:50:06.614;131;73;100;60;88.5;335;995;883;5.3;1.121;1495;;
10:50:07.609;143;79;106;57;90.0;340;1045;954;5.2;1.231;1641;;
10:50:08.652;149;81;111;61;90.8;335;985;1071;5.5;1.205;1606;;
10:50:09.641;155;85;115;63;87.3;335;955;1146;5.5;1.261;1682;;
10:50:10.596;162;89;119;62;84.5;335;965;1204;5.3;1.359;1812;;
10:50:11.557;165;91;123;66;83.8;335;910;1221;5.5;1.331;1775;;
10:50:12.471;168;93;124;69;82.0;335;870;1258;5.7;1.316;1754;;
10:50:13.339;168;94;122;67;78.8;335;895;1271;5.3;1.381;1841;;
10:50:14.234;167;91;120;67;80.3;335;900;1329;5.4;1.340;1787;;
10:50:15.136;166;90;117;63;82.0;335;945;1300;5.2;1.345;1794;;
10:50:16.081;163;86;112;59;86.3;340;1010;1263;5.1;1.312;1749;;
10:50:17.093;156;82;106;57;88.3;340;1045;1200;5.1;1.255;1674;;
10:50:18.136;148;78;102;59;88.8;335;1020;1146;5.2;1.175;1567;;
10:50:19.154;145;77;99;56;88.8;335;1075;1117;5.0;1.193;1591;;
10:50:20.229;142;73;96;56;94.0;335;1075;1117;5.2;1.098;1464;;
10:50:21.302;137;70;94;57;96.0;340;1045;1071;5.5;1.018;1357;;
10:50:22.351;134;69;93;60;94.8;335;1005;1075;5.7;0.981;1308;;
10:50:23.352;134;69;93;60;94.8;335;1000;1075;5.7;0.982;1309;;
10:50:24.356;135;69;93;59;98.0;340;1010;1071;5.8;0.961;1281;;
10:50:25.362;134;69;93;60;97.8;335;1000;1071;5.9;0.954;1272;;
10:50:26.366;134;69;94;62;95.5;335;975;1100;5.9;0.960;1280;;
10:50:27.339;136;71;97;62;95.3;335;970;1108;5.9;0.985;1314;;
10:50:28.311;141;73;100;59;97.3;340;1010;1121;5.8;1.033;1378;;
10:50:29.321;145;75;101;58;98.3;340;1040;1150;5.7;1.072;1429;;
10:50:30.361;145;76;102;58;96.0;340;1035;1163;5.6;1.097;1463;;
10:50:31.396;145;76;103;59;94.3;340;1015;1179;5.6;1.107;1475;;
10:50:32.411;148;78;103;56;93.5;340;1080;1179;5.2;1.193;1590;;
10:50:33.493;148;77;102;53;95.5;345;1125;1179;5.1;1.199;1598;;
10:50:34.616;145;75;99;53;95.5;340;1130;1150;5.1;1.168;1558;;
10:50:35.745;139;72;97;57;93.5;335;1060;1138;5.3;1.103;1470;;
10:50:36.806;140;74;99;56;93.0;345;1065;1113;5.2;1.134;1512;;
10:50:37.871;143;75;101;56;95.3;345;1070;1129;5.3;1.132;1509;;
10:50:38.943;142;75;102;58;94.3;345;1040;1125;5.4;1.120;1493;;
10:50:39.983;143;77;102;56;92.3;340;1065;1129;5.2;1.178;1570;;
10:50:41.046;144;77;101;54;94.0;345;1115;1121;5.1;1.201;1601;;
10:50:42.161;142;76;100;53;94.3;345;1125;1096;5.0;1.191;1588;;
10:50:43.286;139;74;98;54;93.3;340;1110;1046;5.0;1.167;1555;;
10:50:44.396;137;74;96;53;92.0;345;1140;1021;4.8;1.183;1578;;
10:50:45.538;132;71;93;54;92.8;340;1120;1008;5.0;1.120;1493;;
10:50:46.656;129;70;93;56;91.0;335;1070;988;5.1;1.096;1462;;
10:50:47.728;133;72;98;56;93.5;345;1075;950;5.2;1.121;1495;;
10:50:48.801;138;75;101;56;93.0;345;1080;971;5.2;1.167;1556;;
10:50:49.881;139;77;102;56;90.5;340;1080;988;5.0;1.214;1619;;
10:50:50.963;142;79;103;54;91.5;345;1110;996;4.9;1.246;1662;;
10:50:52.071;142;78;104;56;91.8;340;1065;1017;5.2;1.210;1613;;
10:50:53.134;145;80;105;56;88.5;345;1065;1025;5.0;1.264;1685;;
10:50:54.201;146;80;106;63;88.8;345;960;1054;5.5;1.149;1532;;
10:50:55.159;145;80;107;66;86.3;340;905;1096;5.7;1.125;1500;;
10:50:56.064;151;84;109;62;84.8;340;965;1154;5.3;1.235;1647;;
10:50:57.030;154;83;106;57;89.5;340;1050;1233;5.1;1.247;1662;;
10:50:58.079;149;79;105;60;90.5;335;1005;1258;5.4;1.160;1547;;
10:50:59.086;147;79;104;60;88.8;340;1000;1213;5.3;1.166;1555;;
10:51:00.088;146;78;101;59;89.8;340;1015;1192;5.3;1.139;1519;;
10:51:01.103;141;74;99;61;90.8;340;990;1192;5.5;1.075;1433;;
10:51:02.089;141;74;99;61;90.8;340;985;1183;5.5;1.069;1425;;
10:51:03.075;141;74;99;62;90.8;340;975;1183;5.6;1.058;1411;;
10:51:04.050;141;74;99;62;90.8;340;970;1183;5.6;1.053;1404;;
10:51:05.023;149;80;106;61;80.5;335;990;1404;4.9;1.297;1730;;
10:51:06.013;151;80;107;59;83.5;340;1010;1367;5.0;1.297;1730;;
10:51:07.019;152;81;108;59;82.8;340;1010;1313;4.9;1.318;1758;;
10:51:08.031;151;81;108;60;85.0;335;995;1296;5.1;1.267;1690;;
10:51:09.024;152;82;108;58;87.0;335;1035;1275;5.0;1.282;1709;;
10:51:10.059;152;81;106;56;89.3;335;1075;1258;5.0;1.271;1694;;
10:51:11.132;147;78;103;56;90.0;335;1065;1229;5.1;1.216;1621;;
10:51:12.201;143;76;101;57;90.0;335;1060;1192;5.1;1.192;1590;;
10:51:13.261;143;76;101;57;90.8;340;1060;1163;5.1;1.174;1565;;
10:51:14.323;141;75;100;57;92.8;340;1045;1133;5.3;1.130;1506;;
10:51:15.366;140;75;101;59;91.8;340;1015;1125;5.4;1.115;1486;;
10:51:16.381;141;77;101;56;90.0;335;1065;1125;5.1;1.192;1590;;
10:51:17.446;142;76;100;54;92.8;340;1110;1100;5.0;1.191;1588;;
10:51:18.556;138;74;97;54;93.0;340;1120;1067;5.0;1.165;1554;;
10:51:19.674;133;73;92;52;90.0;335;1160;1021;4.7;1.189;1585;;
10:51:20.836;128;68;91;56;91.3;330;1065;1000;5.1;1.065;1420;;
10:51:21.903;128;70;93;57;90.3;340;1055;958;5.1;1.081;1442;;
10:51:22.954;130;71;94;56;92.5;340;1070;938;5.2;1.087;1450;;
10:51:24.026;131;72;95;54;92.0;340;1105;925;5.0;1.135;1513;;
10:51:25.129;130;71;96;57;90.8;335;1045;946;5.2;1.100;1466;;
10:51:26.176;134;75;99;57;89.0;340;1050;921;5.1;1.165;1553;;
10:51:27.228;138;76;101;56;91.5;345;1075;933;5.1;1.190;1586;;
10:51:28.303;141;78;102;55;91.0;345;1085;967;5.0;1.216;1622;;
10:51:29.386;141;78;102;53;89.8;335;1135;992;4.7;1.287;1716;;
10:51:30.523;144;78;102;53;91.3;340;1140;1004;4.8;1.274;1699;;
10:51:31.659;141;76;104;58;89.8;340;1040;1025;5.2;1.205;1607;;
10:51:32.697;148;81;109;59;88.0;340;1025;1029;5.2;1.273;1697;;
10:51:33.726;153;84;114;59;88.8;345;1015;1075;5.2;1.298;1731;;
10:51:34.741;157;88;114;57;86.0;345;1055;1083;4.9;1.398;1865;;
10:51:35.796;155;86;112;55;86.3;340;1085;1121;4.8;1.403;1870;;
10:51:36.879;153;86;106;50;82.8;335;1210;1104;4.1;1.546;2062;;
10:51:38.091;144;77;105;56;89.5;340;1065;1125;5.0;1.243;1658;;
10:51:39.152;145;80;108;61;85.8;340;990;1058;5.2;1.250;1666;;
10:51:40.146;152;83;115;63;87.3;345;950;1104;5.5;1.247;1662;;
10:51:41.096;159;89;120;67;85.0;345;900;1150;5.7;1.273;1698;;
10:51:41.996;166;93;122;63;83.3;345;950;1192;5.3;1.389;1852;;
10:51:42.944;168;92;124;63;85.0;340;945;1321;5.4;1.376;1834;;
10:51:43.890;171;95;123;60;82.0;340;1005;1296;4.9;1.501;2002;;
10:51:44.898;167;91;119;59;84.8;340;1020;1338;5.0;1.426;1902;;
10:51:45.916;163;88;115;59;83.0;340;1010;1321;4.9;1.396;1862;;
10:51:46.926;157;85;110;59;85.5;340;1025;1258;5.0;1.319;1758;;
10:51:47.951;152;81;108;61;86.3;340;980;1263;5.3;1.227;1636;;
10:51:48.927;151;81;106;60;86.3;335;995;1242;5.2;1.226;1634;;
10:51:49.922;149;79;103;59;89.8;340;1025;1242;5.3;1.179;1572;;
10:51:50.947;144;76;102;61;90.5;335;980;1242;5.5;1.107;1476;;
10:51:51.930;145;77;102;61;90.3;335;990;1233;5.5;1.122;1496;;
10:51:52.921;146;77;102;60;92.5;340;1005;1221;5.5;1.108;1478;;
10:51:53.925;144;75;102;61;92.8;335;980;1221;5.7;1.078;1437;;
10:51:54.905;144;76;102;62;90.8;335;970;1242;5.6;1.093;1457;;
10:51:55.872;145;76;102;60;92.0;335;995;1233;5.5;1.103;1471;;
10:51:56.867;145;76;101;59;93.5;335;1010;1221;5.6;1.091;1455;;
10:51:57.883;142;74;100;61;95.0;340;990;1204;5.8;1.037;1383;;
10:51:58.873;139;73;99;63;91.3;335;960;1196;5.7;1.036;1382;;
10:51:59.829;140;74;99;61;91.5;335;980;1167;5.6;1.060;1414;;
10:52:00.811;141;74;99;60;94.3;340;1005;1158;5.6;1.053;1404;;
10:52:01.816;138;72;97;59;96.0;340;1010;1108;5.7;1.018;1357;;
10:52:02.826;135;72;95;60;92.5;335;1005;1092;5.5;1.029;1373;;
10:52:03.827;133;71;95;61;92.5;335;990;1071;5.6;1.014;1352;;
10:52:04.819;134;71;95;58;93.5;340;1035;1029;5.4;1.046;1395;;
10:52:05.858;133;70;94;57;95.5;340;1045;1004;5.5;1.023;1364;;
10:52:06.901;130;70;94;60;92.8;335;1005;988;5.5;1.013;1351;;
10:52:07.904;131;72;94;59;91.0;335;1020;963;5.4;1.054;1405;;
10:52:08.924;131;71;95;58;93.0;340;1030;950;5.4;1.049;1399;;
10:52:09.954;132;72;94;57;92.3;340;1060;938;5.2;1.083;1444;;
10:52:11.016;130;71;95;57;93.0;335;1050;925;5.3;1.067;1423;;
10:52:12.066;131;73;95;57;91.0;340;1060;892;5.2;1.101;1468;;
10:52:13.126;130;72;94;58;90.8;335;1040;888;5.2;1.080;1440;;
10:52:14.166;129;72;95;59;88.5;335;1025;888;5.2;1.094;1459;;
10:52:15.191;132;73;99;60;90.3;335;1000;913;5.4;1.094;1459;;
10:52:16.189;140;77;99;62;90.3;335;970;921;5.6;1.061;1415;;
10:52:17.160;140;77;99;65;90.3;335;930;921;5.8;1.018;1357;;
10:52:18.090;140;77;99;66;90.3;335;905;921;6.0;0.990;1320;;
10:52:18.995;140;77;99;62;90.3;335;970;921;5.6;1.061;1415;;
10:52:19.962;159;89;115;59;69.0;335;1010;1229;4.1;1.676;2235;;
10:52:20.972;157;86;112;58;72.8;335;1030;1217;4.2;1.579;2105;;
10:52:22.002;152;83;109;60;76.0;335;1000;1217;4.6;1.434;1912;;
10:52:23.004;152;83;108;59;78.8;335;1020;1196;4.6;1.402;1869;;
10:52:24.026;151;81;107;58;85.0;340;1035;1167;4.9;1.297;1729;;
10:52:25.061;148;80;105;56;86.5;335;1065;1163;4.9;1.290;1720;;
10:52:26.124;147;79;104;57;88.8;340;1060;1125;5.0;1.236;1648;;
10:52:27.184;142;77;102;57;88.0;335;1045;1104;5.1;1.211;1615;;
10:52:28.227;143;78;100;53;88.0;335;1140;1067;4.6;1.295;1727;;
10:52:29.371;140;75;102;57;91.0;330;1045;1088;5.2;1.168;1558;;
10:52:30.416;143;79;106;58;89.0;340;1030;1033;5.2;1.224;1632;;
10:52:31.446;148;82;108;55;90.5;345;1085;1042;5.0;1.298;1730;;
10:52:32.531;151;83;110;56;90.8;340;1070;1071;5.1;1.297;1729;;
10:52:33.601;151;83;109;56;88.3;335;1075;1075;4.9;1.331;1774;;
10:52:34.674;151;83;111;57;88.0;335;1045;1117;5.1;1.318;1758;;
10:52:35.719;156;86;113;55;87.8;340;1090;1100;4.8;1.401;1867;;
10:52:36.813;157;85;113;55;89.3;345;1085;1121;4.9;1.374;1832;;
10:52:37.896;154;84;111;56;87.8;340;1075;1125;4.9;1.357;1809;;
10:52:38.973;152;84;109;54;85.8;340;1110;1121;4.6;1.408;1877;;
10:52:40.079;152;82;108;55;89.3;345;1100;1096;4.9;1.328;1771;;
10:52:41.179;146;79;105;57;88.5;340;1050;1096;5.1;1.249;1665;;
10:52:42.231;144;79;104;57;86.5;340;1050;1058;4.9;1.259;1679;;
10:52:43.281;145;79;103;55;89.8;345;1095;1046;4.9;1.254;1671;;
10:52:44.376;141;75;100;57;92.3;340;1060;1050;5.2;1.152;1536;;
10:52:45.436;138;75;97;54;88.5;335;1110;1025;4.8;1.220;1626;;
10:52:46.548;137;73;97;53;93.0;345;1125;992;5.0;1.170;1560;;
10:52:47.671;133;72;94;54;92.3;345;1105;967;5.0;1.126;1501;;
10:52:48.774;127;69;91;57;88.3;325;1060;946;5.0;1.090;1453;;
10:52:49.836;128;71;92;54;87.5;340;1115;900;4.7;1.166;1555;;
10:52:50.951;130;70;93;55;94.8;345;1095;900;5.2;1.078;1437;;
10:52:52.046;126;69;93;59;91.5;335;1010;888;5.4;1.024;1365;;
10:52:53.056;123;70;92;58;85.3;330;1035;871;4.9;1.120;1493;;
10:52:54.091;130;71;92;48;93.3;340;1240;867;4.5;1.227;1636;;
10:52:55.331;129;68;99;59;97.5;340;1020;913;5.7;1.030;1374;;
10:52:56.349;139;78;107;60;90.3;345;995;871;5.4;1.174;1566;;
10:52:57.346;151;84;112;60;88.3;345;1000;950;5.3;1.272;1696;;
10:52:58.346;157;86;118;65;88.3;340;925;1071;5.7;1.237;1649;;
10:52:59.271;164;91;122;66;84.0;345;910;1092;5.5;1.319;1759;;
10:53:00.179;168;93;122;64;82.8;345;940;1113;5.3;1.389;1852;;
10:53:01.121;169;92;120;63;84.8;345;955;1096;5.3;1.352;1803;;
10:53:02.076;163;88;118;66;85.3;345;915;1054;5.6;1.261;1682;;
10:53:02.991;160;88;117;67;83.0;340;895;983;5.6;1.259;1679;;
10:53:03.888;160;88;115;63;84.0;345;945;975;5.3;1.291;1721;;
10:53:04.831;158;86;112;63;86.5;345;945;979;5.5;1.226;1635;;
10:53:05.778;153;83;109;64;87.8;345;935;975;5.6;1.164;1552;;
10:53:06.713;150;82;108;65;87.8;345;930;971;5.7;1.142;1523;;
10:53:07.641;149;81;106;65;88.8;340;930;954;5.7;1.113;1485;;
10:53:08.571;146;79;105;68;88.3;340;880;938;6.0;1.045;1393;;
10:53:09.449;143;78;103;69;88.5;340;865;925;6.1;1.004;1339;;
10:53:10.314;140;76;100;69;88.3;335;875;958;6.1;0.992;1322;;
10:53:11.193;140;75;99;67;91.0;340;895;1004;6.1;0.971;1295;;
10:53:12.086;140;74;97;65;93.5;340;930;988;6.0;0.960;1280;;
10:53:13.016;135;70;92;63;96.0;340;945;967;6.1;0.906;1208;;
10:53:13.961;129;66;89;64;97.3;340;935;954;6.2;0.856;1141;;
10:53:14.894;128;66;88;63;96.8;340;960;921;6.0;0.876;1168;;
10:53:15.856;128;65;87;62;99.8;335;970;938;6.2;0.848;1131;;
10:53:16.826;125;63;86;64;99.3;335;940;958;6.3;0.817;1089;;
10:53:17.768;127;65;88;63;98.0;335;955;950;6.2;0.855;1140;;
10:53:18.719;130;66;90;63;100.3;335;955;963;6.3;0.855;1140;;
10:53:19.676;131;67;92;63;100.3;335;950;988;6.3;0.872;1162;;
10:53:20.624;135;70;94;61;98.8;335;980;996;6.0;0.930;1241;;
10:53:21.606;136;70;94;61;99.8;340;980;996;6.1;0.926;1235;;
10:53:22.584;136;71;96;62;96.8;335;975;1017;6.0;0.962;1283;;
10:53:23.559;139;72;96;59;98.3;340;1010;1008;5.8;0.989;1319;;
10:53:24.569;138;71;97;61;97.5;335;985;1054;5.9;0.982;1310;;
10:53:25.556;141;74;99;60;95.3;335;1000;1054;5.7;1.037;1382;;
10:53:26.556;143;74;101;60;98.3;340;995;1046;5.9;1.018;1357;;
10:53:27.547;144;76;102;62;94.0;335;975;1079;5.8;1.061;1414;;
10:53:28.526;147;78;103;60;94.8;340;1005;1075;5.7;1.095;1460;;
10:53:29.531;147;76;103;61;94.8;340;990;1100;5.7;1.079;1438;;
10:53:30.520;147;76;103;61;94.8;340;980;1100;5.8;1.068;1424;;
10:53:31.500;147;76;103;60;94.8;340;1005;1100;5.7;1.095;1460;;
10:53:32.504;159;86;116;65;77.0;340;925;1271;5.0;1.387;1850;;
10:53:33.431;159;87;115;67;74.8;340;895;1217;5.0;1.377;1836;;
10:53:34.324;158;88;114;65;72.8;335;930;1196;4.7;1.454;1939;;
10:53:35.254;161;87;113;61;79.3;340;990;1208;4.8;1.408;1878;;
10:53:36.242;158;84;111;59;84.8;335;1015;1217;5.0;1.323;1765;;
10:53:37.257;158;84;110;59;84.8;335;1020;1225;5.0;1.318;1757;;
10:53:38.281;156;82;109;59;87.5;340;1015;1171;5.2;1.264;1686;;
10:53:39.296;153;81;107;63;85.0;335;955;1158;5.3;1.205;1607;;
10:53:40.251;151;81;109;67;86.0;335;900;1146;5.7;1.143;1524;;
10:53:41.151;156;85;112;65;84.8;340;930;1121;5.5;1.226;1635;;
10:53:42.081;158;85;113;63;88.0;340;960;1142;5.5;1.230;1640;;
10:53:43.041;161;86;114;63;88.8;345;960;1138;5.5;1.236;1648;;
10:53:44.000;162;87;115;65;86.8;340;930;1138;5.6;1.236;1647;;
10:53:44.931;163;88;115;64;85.3;340;940;1088;5.4;1.271;1694;;
10:53:45.871;162;87;113;62;87.3;340;970;1075;5.4;1.256;1675;;
10:53:46.839;159;84;110;62;89.5;340;970;1046;5.5;1.192;1590;;
10:53:47.809;154;82;107;63;88.3;335;950;1042;5.6;1.155;1539;;
10:53:48.763;151;81;106;63;88.8;340;945;1008;5.6;1.126;1501;;
10:53:49.708;150;79;104;61;91.3;345;980;1004;5.6;1.114;1486;;
10:53:50.686;148;78;101;61;93.0;345;990;979;5.6;1.078;1437;;
10:53:51.676;143;75;99;62;94.0;340;965;950;5.8;1.016;1355;;
10:53:52.643;141;74;99;63;93.3;340;950;950;5.9;1.006;1341;;
10:53:53.591;142;74;100;63;94.8;345;960;950;5.9;1.011;1348;;
10:53:54.549;144;75;100;61;95.5;345;985;963;5.8;1.029;1372;;
10:53:55.534;143;74;99;60;96.8;345;995;963;5.8;1.016;1354;;
10:53:56.531;140;73;98;62;94.5;340;970;971;5.8;1.003;1338;;
10:53:57.499;141;74;99;61;93.8;340;980;954;5.7;1.032;1376;;
10:53:58.481;143;74;100;60;96.0;345;1005;967;5.7;1.044;1392;;
10:53:59.486;143;75;99;59;95.8;345;1015;963;5.7;1.049;1399;;
10:54:00.499;140;74;98;60;93.8;340;995;950;5.7;1.037;1383;;
10:54:01.496;139;73;99;63;93.0;340;950;954;5.9;1.011;1348;;
10:54:02.448;143;76;102;62;92.3;345;970;946;5.7;1.070;1427;;
10:54:03.416;146;78;106;63;93.8;345;955;975;5.9;1.075;1433;;
10:54:04.371;148;81;109;67;91.3;350;890;946;6.2;1.061;1414;;
10:54:05.261;151;84;110;68;87.3;350;880;925;5.9;1.104;1473;;
10:54:06.139;150;84;108;67;85.5;340;895;958;5.7;1.133;1511;;
10:54:07.036;151;83;110;68;87.5;340;880;1004;6.0;1.106;1475;;
10:54:07.918;154;85;110;65;86.8;345;920;958;5.7;1.167;1555;;
10:54:08.834;155;84;109;63;88.5;345;950;975;5.6;1.170;1560;;
10:54:09.786;153;82;106;62;90.0;345;970;971;5.6;1.145;1527;;
10:54:10.754;149;79;105;63;89.3;340;945;1004;5.7;1.109;1479;;
10:54:11.701;149;80;105;63;88.5;345;960;1000;5.5;1.136;1515;;
10:54:12.661;150;79;105;62;91.3;345;970;967;5.6;1.114;1485;;
10:54:13.633;149;79;104;61;92.0;345;980;967;5.6;1.105;1474;;
10:54:14.609;147;78;103;62;90.5;340;965;979;5.6;1.101;1468;;
10:54:15.578;148;79;104;62;89.8;340;970;979;5.6;1.127;1502;;
10:54:16.548;148;79;105;62;91.5;345;970;946;5.7;1.110;1481;;
10:54:17.514;147;79;105;62;90.3;345;965;933;5.6;1.120;1493;;
10:54:18.479;147;80;105;61;88.3;340;985;942;5.4;1.169;1559;;
10:54:19.468;148;80;104;58;91.3;345;1030;950;5.3;1.174;1565;;
10:54:20.496;145;78;103;59;90.3;345;1010;946;5.4;1.147;1529;;
10:54:21.506;144;78;102;59;88.8;345;1010;925;5.3;1.161;1548;;
10:54:22.516;142;77;101;59;90.5;345;1015;908;5.3;1.130;1507;;
10:54:23.529;139;75;100;61;89.5;340;990;921;5.4;1.109;1479;;
10:54:24.519;141;77;101;60;89.0;345;1000;896;5.3;1.129;1506;;
10:54:25.519;140;76;100;59;90.5;345;1010;896;5.4;1.110;1481;;
10:54:26.531;137;75;98;60;89.8;345;995;888;5.4;1.081;1441;;
10:54:27.524;134;73;98;64;90.5;340;940;863;5.8;1.018;1357;;
10:54:28.462;136;75;102;66;89.5;345;910;817;5.9;1.032;1376;;
10:54:29.376;142;80;104;63;89.5;345;960;833;5.6;1.116;1487;;
10:54:30.336;144;79;105;60;92.5;350;995;846;5.6;1.124;1499;;
10:54:31.331;147;80;107;60;93.5;345;1005;858;5.6;1.145;1526;;
10:54:32.336;152;82;109;60;92.3;345;1000;892;5.5;1.182;1575;;
10:54:33.338;155;83;110;60;89.3;345;1000;950;5.4;1.235;1647;;
10:54:34.334;157;84;111;59;90.0;345;1010;958;5.3;1.243;1657;;
10:54:35.344;157;84;111;61;89.0;345;985;967;5.4;1.223;1631;;
10:54:36.331;156;84;111;62;87.0;340;975;996;5.4;1.241;1655;;
10:54:37.308;158;85;112;60;87.3;345;995;1013;5.3;1.280;1707;;
10:54:38.299;159;85;114;59;88.5;345;1010;1038;5.3;1.295;1727;;
10:54:39.313;159;86;114;59;88.5;345;1015;1008;5.2;1.302;1736;;
10:54:40.325;159;86;114;60;88.5;345;1000;1008;5.3;1.282;1710;;
10:54:41.325;159;86;114;57;88.5;345;1045;1008;5.1;1.340;1787;;
10:54:42.369;168;92;118;57;75.0;345;1060;1042;4.2;1.671;2228;;
10:54:43.429;164;89;115;56;75.5;340;1065;1067;4.3;1.619;2158;;
10:54:44.496;155;85;111;57;76.0;340;1050;1100;4.3;1.537;2049;;
10:54:45.546;153;84;110;57;79.8;345;1055;1025;4.5;1.449;1931;;
10:54:46.599;151;83;108;57;83.8;345;1050;1008;4.8;1.357;1810;;
10:54:47.651;149;82;107;58;84.3;345;1040;983;4.9;1.321;1761;;
10:54:48.693;146;81;106;59;84.5;345;1025;950;4.9;1.289;1718;;
10:54:49.714;146;82;106;58;84.0;340;1040;913;4.8;1.312;1750;;
10:54:50.756;146;80;107;58;87.0;345;1030;917;5.1;1.261;1681;;
10:54:51.786;144;81;106;61;84.5;340;990;888;5.1;1.242;1656;;
10:54:52.776;143;81;107;63;83.5;340;945;900;5.3;1.214;1618;;
10:54:53.721;146;84;110;63;83.5;345;950;867;5.3;1.254;1672;;
10:54:54.671;151;86;113;61;86.0;345;980;867;5.3;1.288;1717;;
10:54:55.651;153;87;115;61;86.5;345;990;875;5.2;1.310;1747;;
10:54:56.639;154;88;116;63;84.0;340;955;913;5.3;1.322;1762;;
10:54:57.594;158;90;120;65;83.3;340;930;925;5.4;1.341;1787;;
10:54:58.524;166;94;124;63;84.5;340;960;913;5.3;1.403;1871;;
10:54:59.486;170;95;125;60;86.5;340;1000;929;5.2;1.439;1919;;
10:55:00.488;171;94;123;59;86.8;340;1025;996;5.1;1.453;1938;;
10:55:01.511;168;92;122;61;84.8;340;985;1038;5.2;1.412;1883;;
10:55:02.496;164;91;119;59;85.0;340;1010;971;5.0;1.411;1881;;
10:55:03.506;162;89;115;58;85.5;335;1030;967;5.0;1.388;1851;;
10:55:04.534;159;86;112;59;85.8;340;1020;1029;5.0;1.326;1768;;
10:55:05.556;153;82;108;59;86.0;335;1025;1054;5.0;1.281;1708;;
10:55:06.577;149;80;105;59;86.8;340;1025;1017;5.1;1.235;1646;;
10:55:07.606;143;77;103;61;88.8;335;980;1017;5.4;1.135;1513;;
10:55:08.586;142;77;101;60;87.8;340;995;983;5.3;1.148;1531;;
10:55:09.581;141;76;100;60;90.0;340;1005;971;5.4;1.117;1489;;
10:55:10.586;137;74;99;61;89.3;335;985;992;5.4;1.087;1449;;
10:55:11.573;137;75;98;59;89.0;335;1010;954;5.3;1.106;1475;;
10:55:12.583;135;74;96;59;89.5;340;1025;942;5.2;1.099;1466;;
10:55:13.606;131;72;94;60;88.3;330;995;950;5.3;1.057;1409;;
10:55:14.599;129;72;93;57;84.5;330;1050;908;4.8;1.149;1533;;
10:55:15.649;131;71;94;57;92.3;340;1055;888;5.2;1.078;1437;;
10:55:16.706;130;71;94;59;90.3;335;1010;817;5.4;1.052;1403;;
10:55:17.714;130;73;88;44;87.5;330;1370;754;3.8;1.378;1837;;
10:55:19.088;123;64;92;55;101.0;340;1090;750;5.6;0.987;1317;;
10:55:20.176;128;71;99;57;93.3;340;1045;696;5.4;1.104;1472;;
10:55:21.217;134;103;112;59;55.3;335;1010;192;3.3;2.043;2724;;
10:55:22.227;139;130;121;17;36.5;355;3560;29;0.6;11.802;15736;;
10:55:25.787;149;105;119;69;63.0;340;875;567;4.3;1.646;2194;;
10:55:26.662;147;107;118;67;60.8;370;890;496;4.1;1.721;2295;;
10:55:27.552;148;99;118;70;60.8;370;860;667;4.2;1.663;2218;;
10:55:28.415;148;99;118;62;60.8;370;970;667;3.8;1.876;2502;;
10:55:29.385;148;99;118;63;60.8;370;945;667;3.9;1.828;2437;;
10:55:30.330;148;99;118;55;60.8;370;1085;667;3.4;2.099;2798;;
10:55:31.412;152;134;116;65;19.8;355;920;46;1.3;5.415;7220;;
10:55:32.332;154;92;112;57;60.0;345;1050;983;3.4;1.951;2602;;
10:55:33.382;149;81;105;54;76.8;340;1115;1008;4.1;1.525;2034;;
10:55:34.499;147;76;102;57;81.3;325;1050;1063;4.6;1.315;1753;;
10:55:35.547;144;75;101;61;84.0;330;990;1046;5.1;1.193;1591;;
10:55:36.537;144;75;101;60;86.8;335;1005;1038;5.2;1.173;1564;;
10:55:37.542;145;75;101;59;90.5;335;1025;1054;5.3;1.144;1525;;
10:55:38.571;145;75;101;58;92.0;340;1035;1050;5.3;1.131;1507;;
10:55:39.606;144;74;100;60;93.3;340;1005;1054;5.6;1.080;1441;;
10:55:40.611;144;74;102;61;91.3;335;980;1067;5.6;1.090;1453;;
10:55:41.591;147;77;104;61;92.0;340;990;1067;5.6;1.116;1489;;
10:55:42.579;148;78;104;61;93.5;340;990;1033;5.7;1.104;1472;;
10:55:43.567;148;77;105;62;91.8;335;965;1067;5.7;1.099;1465;;
10:55:44.536;149;78;106;63;90.5;335;950;1075;5.7;1.110;1480;;
10:55:45.482;150;80;107;62;90.8;335;970;1038;5.6;1.144;1525;;
10:55:46.456;151;80;107;60;92.8;340;995;1079;5.6;1.143;1523;;
10:55:47.449;146;79;106;61;97.8;345;985;1021;6.0;1.068;1424;;
10:55:48.438;145;78;105;62;96.5;335;970;1004;6.0;1.050;1401;;
10:55:49.406;144;77;104;63;95.0;330;950;1008;6.0;1.040;1387;;
10:55:50.358;146;78;105;63;94.8;330;955;1013;6.0;1.056;1408;;
10:55:51.313;145;78;105;63;98.0;340;955;1013;6.2;1.026;1368;;
10:55:52.262;147;79;106;67;92.5;320;890;1017;6.2;1.022;1363;;
10:55:53.158;146;80;105;68;90.8;320;880;996;6.2;1.016;1354;;
10:55:54.032;146;78;103;68;87.3;330;880;1063;5.9;1.034;1378;;
10:55:54.916;146;77;103;68;89.8;330;885;1054;6.1;1.013;1351;;
10:55:55.801;146;78;103;65;91.3;335;925;1038;5.9;1.044;1392;;
10:55:56.722;145;77;102;61;93.3;315;980;1033;5.7;1.067;1422;;
10:55:57.702;138;79;101;63;93.5;350;945;950;5.9;1.021;1361;;
10:55:58.653;136;74;97;56;98.5;340;1065;988;5.5;1.049;1398;;
10:55:59.712;128;103;99;69;51.8;350;865;88;3.6;1.659;2212;;
