# Supplementary material for: Influence of beat-to-beat blood pressure variability on vascular elasticity in hypertensive population
Source: Sci Rep. 2017 Aug 21;7:8394. doi: 10.1038/s41598-017-08640-4 (PMC5566212; doi:10.1038/s41598-017-08640-4)
Supplement: Supplementary file 1 — Dataset 1 [file 41598_2017_8640_MOESM1_ESM.zip › Data of hypertensive population/1020_beats.txt]

BeatScope Easy - v02.10 build 004

Identification;Identification;Age (yrs);Height (cm);Weight (kg);Gender;Procedure;Model number
1020;;52;181;75;Male;;9971

Reconstructed pressure level: 
brachial

Time (s);Systolic Pressure (mmHg);Diastolic Pressure (mmHg);Mean Pressure (mmHg);Heart rate (bpm);Stroke Volume (ml);Left Ventricular Ejection Time (ms);Pulse Interval (ms);Maximum Slope (mmHg/s);Cardiac Output (l/min);Total Peripheral Resistance Medical Unit (mmHg.min/l);Total Peripheral Resistance CGS (dyn.s/cm5);Markers;
14:18:33.065;0;0;0;77;0.0;0;775;0;0.0;0.000;0;;
14:18:33.840;0;0;0;79;0.0;0;760;0;0.0;0.000;0;;
14:18:34.600;0;0;0;80;0.0;0;750;0;0.0;0.000;0;;
14:18:35.350;0;0;0;79;0.0;0;755;0;0.0;0.000;0;;
14:18:36.105;0;0;0;80;0.0;0;750;0;0.0;0.000;0;;
14:18:36.855;0;0;0;79;0.0;0;760;0;0.0;0.000;0;;
14:18:37.615;0;0;0;80;0.0;0;750;0;0.0;0.000;0;;
14:18:38.365;0;0;0;80;0.0;0;750;0;0.0;0.000;0;;
14:18:39.115;0;0;0;77;0.0;0;775;0;0.0;0.000;0;;
14:18:39.890;0;0;0;78;0.0;0;770;0;0.0;0.000;0;;
14:18:40.660;0;0;0;79;0.0;0;760;0;0.0;0.000;0;;
14:18:41.420;0;0;0;79;0.0;0;760;0;0.0;0.000;0;;
14:18:42.180;0;0;0;81;0.0;0;745;0;0.0;0.000;0;;
14:18:42.925;0;0;0;79;0.0;0;755;0;0.0;0.000;0;;
14:18:43.681;192;86;123;82;97.5;285;735;3063;8.0;0.929;1239;;
14:18:44.418;193;87;123;79;103.3;285;760;3083;8.2;0.904;1205;;
14:18:45.174;193;86;123;79;110.5;295;755;3129;8.8;0.837;1116;;
14:18:45.929;193;87;123;78;114.0;295;765;3108;8.9;0.825;1101;;
14:18:46.696;192;86;122;78;120.3;285;765;3063;9.4;0.775;1033;;
14:18:47.463;190;85;120;79;121.3;280;760;3200;9.6;0.754;1005;;
14:18:48.219;189;85;120;79;123.0;270;755;3267;9.8;0.737;982;;
14:18:48.975;185;83;118;80;124.5;270;750;3346;10.0;0.712;950;;
14:18:49.724;186;83;119;81;124.8;265;740;3488;10.1;0.707;943;;
14:18:50.466;185;84;119;82;124.8;265;730;3513;10.3;0.698;930;;
14:18:51.195;185;84;119;83;124.8;265;725;3513;10.3;0.693;924;;
14:18:51.920;185;84;119;78;124.8;265;765;3513;9.8;0.731;975;;
14:18:52.686;193;88;125;78;112.3;275;765;3629;8.8;0.852;1136;;
14:18:53.449;189;86;123;81;111.8;270;745;3667;9.0;0.822;1096;;
14:18:54.196;187;86;123;82;111.0;270;735;3750;9.1;0.816;1088;;
14:18:54.933;189;86;123;79;118.3;280;760;3771;9.3;0.787;1050;;
14:18:55.689;187;84;121;79;124.8;275;760;3821;9.8;0.734;979;;
14:18:56.449;185;83;120;80;126.0;275;750;3913;10.1;0.714;952;;
14:18:57.199;186;84;120;79;127.3;275;755;3813;10.1;0.713;951;;
14:18:57.955;183;83;117;77;128.8;275;775;3733;10.0;0.704;939;;
14:18:58.727;180;80;117;81;129.0;270;740;3846;10.5;0.668;891;;
14:18:59.471;181;81;117;84;129.0;270;715;3742;10.8;0.646;861;;
14:19:00.185;181;81;117;83;129.0;270;725;3742;10.7;0.655;873;;
14:19:00.910;181;81;117;82;129.0;270;735;3742;10.5;0.664;885;;
14:19:01.645;186;85;123;84;112.5;275;715;3854;9.4;0.782;1042;;
14:19:02.363;189;86;123;81;114.8;275;740;3754;9.3;0.792;1055;;
14:19:03.099;186;84;122;83;114.3;275;725;3779;9.5;0.771;1028;;
14:19:03.826;185;85;121;82;118.8;275;735;3779;9.7;0.749;999;;
14:19:04.563;187;84;120;80;125.5;275;750;3800;10.0;0.714;952;;
14:19:05.311;182;82;117;81;126.5;270;740;3813;10.3;0.684;913;;
14:19:06.051;182;82;117;81;126.5;270;740;3838;10.3;0.683;911;;
14:19:06.789;182;81;116;80;128.8;270;750;3788;10.3;0.674;899;;
14:19:07.543;178;79;114;82;129.3;275;735;3775;10.6;0.645;861;;
14:19:08.276;176;79;114;85;129.3;275;710;3779;10.9;0.623;831;;
14:19:08.985;176;79;114;81;129.3;275;740;3779;10.5;0.650;866;;
14:19:09.725;176;79;114;82;129.3;275;730;3779;10.6;0.641;855;;
14:19:10.455;176;79;114;79;129.3;275;760;3779;10.2;0.667;890;;
14:19:11.214;178;80;116;82;110.3;270;730;3838;9.1;0.766;1022;;
14:19:11.944;181;82;117;80;109.3;275;750;3663;8.7;0.801;1069;;
14:19:12.694;178;81;116;81;112.5;270;740;3638;9.1;0.760;1013;;
14:19:13.434;176;81;115;84;114.0;270;715;3700;9.6;0.720;960;;
14:19:14.153;179;82;117;83;122.5;275;725;3692;10.1;0.691;921;;
14:19:14.876;180;82;118;82;125.3;275;735;3646;10.2;0.690;919;;
14:19:15.611;178;82;116;82;125.0;275;735;3608;10.2;0.682;909;;
14:19:16.344;179;82;117;83;124.5;270;725;3729;10.3;0.681;908;;
14:19:17.071;180;83;118;82;126.5;275;735;3642;10.3;0.686;914;;
14:19:17.806;179;83;118;83;126.5;275;725;3571;10.5;0.676;902;;
14:19:18.530;179;83;118;83;126.5;275;720;3571;10.5;0.672;895;;
14:19:19.250;179;83;118;79;126.5;275;755;3571;10.1;0.704;939;;
14:19:20.006;175;83;117;79;113.0;275;755;3288;9.0;0.782;1042;;
14:19:20.759;171;82;115;79;113.3;270;755;3192;9.0;0.767;1022;;
14:19:21.514;169;80;114;81;113.0;270;745;3346;9.1;0.753;1004;;
14:19:22.260;171;81;115;78;119.3;275;770;3279;9.3;0.741;988;;
14:19:23.029;172;81;115;78;125.5;275;770;3233;9.8;0.707;943;;
14:19:23.800;169;80;115;81;123.8;275;745;3242;10.0;0.691;921;;
14:19:24.548;169;81;115;80;124.8;275;750;3271;10.0;0.693;924;;
14:19:25.292;172;82;117;81;126.5;275;745;3175;10.2;0.689;919;;
14:19:26.039;172;82;117;81;128.0;275;745;3104;10.3;0.680;906;;
14:19:26.784;169;81;116;83;126.5;275;725;3171;10.5;0.666;888;;
14:19:27.513;171;82;117;81;126.3;275;745;3183;10.2;0.692;923;;
14:19:28.256;174;82;118;79;130.0;275;760;3242;10.3;0.690;920;;
14:19:29.018;172;82;117;80;128.8;280;750;3104;10.3;0.679;905;;
14:19:29.768;169;81;115;81;126.5;275;740;3192;10.3;0.673;897;;
14:19:30.504;171;81;116;81;127.3;280;745;3271;10.2;0.676;902;;
14:19:31.250;172;81;115;78;129.8;275;765;3271;10.2;0.675;900;;
14:19:32.012;168;79;113;80;128.3;275;750;3225;10.3;0.659;879;;
14:19:32.766;168;79;113;80;129.3;280;750;3292;10.3;0.656;874;;
14:19:33.516;169;79;113;79;130.0;280;755;3179;10.3;0.656;875;;
14:19:34.269;166;78;113;84;130.0;280;715;3175;10.9;0.621;829;;
14:19:34.985;166;78;113;84;130.0;280;715;3175;10.9;0.621;829;;
14:19:35.700;166;78;113;78;130.0;280;770;3175;10.1;0.669;892;;
14:19:36.467;177;84;118;78;113.5;280;765;3254;8.9;0.797;1063;;
14:19:37.234;171;81;116;81;116.3;275;745;3163;9.4;0.743;991;;
14:19:37.979;169;81;116;83;113.0;275;725;3208;9.4;0.744;992;;
14:19:38.708;172;81;117;82;120.3;280;735;3208;9.8;0.715;954;;
14:19:39.439;172;81;117;82;126.8;280;735;3142;10.3;0.676;901;;
14:19:40.178;171;80;115;81;128.8;280;745;3075;10.4;0.665;887;;
14:19:40.921;167;79;114;82;127.0;275;735;3196;10.4;0.657;876;;
14:19:41.656;170;79;116;82;130.3;280;735;3238;10.6;0.652;869;;
14:19:42.391;172;80;116;81;132.0;280;745;3183;10.6;0.652;869;;
14:19:43.132;171;80;115;81;131.5;275;745;3117;10.6;0.649;865;;
14:19:43.883;167;78;113;81;130.5;275;740;3129;10.6;0.639;852;;
14:19:44.620;168;79;114;82;129.5;275;735;3246;10.6;0.646;861;;
14:19:45.355;170;79;114;81;131.5;280;745;3200;10.6;0.647;863;;
14:19:46.097;169;79;113;80;130.8;275;750;3138;10.5;0.645;860;;
14:19:46.849;165;77;111;81;130.0;275;740;3238;10.5;0.632;842;;
14:19:47.593;167;77;112;81;131.3;275;745;3171;10.6;0.636;848;;
14:19:48.338;167;78;111;79;131.0;280;755;3163;10.4;0.641;855;;
14:19:49.087;164;76;110;81;130.0;275;740;3104;10.5;0.625;833;;
14:19:49.829;163;77;110;82;128.8;275;735;3183;10.5;0.629;839;;
14:19:50.565;165;77;111;81;130.0;275;740;3113;10.5;0.633;844;;
14:19:51.305;166;77;111;80;130.8;275;750;3029;10.5;0.635;847;;
14:19:52.052;163;77;111;83;126.8;270;725;3038;10.5;0.636;848;;
14:19:52.781;166;79;114;84;127.8;275;715;3096;10.7;0.638;851;;
14:19:53.492;168;81;115;85;124.5;275;705;3025;10.6;0.651;868;;
14:19:54.197;170;81;118;86;128.8;275;695;3142;11.1;0.636;847;;
14:19:54.896;172;82;117;84;128.8;280;715;3054;10.8;0.651;868;;
14:19:55.609;170;81;114;83;127.3;270;720;3108;10.6;0.644;858;;
14:19:56.331;166;79;112;85;125.3;270;710;3325;10.6;0.632;843;;
14:19:57.040;168;78;112;83;129.8;275;725;3375;10.7;0.624;833;;
14:19:57.766;170;77;112;82;129.8;275;730;3463;10.7;0.629;838;;
14:19:58.495;170;77;112;82;129.8;275;730;3463;10.7;0.629;838;;
14:19:59.225;170;77;112;78;129.8;275;770;3463;10.1;0.663;884;;
14:19:59.992;170;76;110;78;122.8;275;770;3679;9.6;0.690;920;;
14:20:00.766;169;76;108;76;123.8;275;785;3613;9.5;0.687;916;;
14:20:01.547;165;74;107;79;120.8;270;760;3638;9.5;0.673;898;;
14:20:02.307;168;75;110;79;126.5;275;760;3642;10.0;0.659;879;;
14:20:03.071;171;76;111;77;135.0;275;775;3529;10.5;0.639;852;;
14:20:03.844;168;77;111;79;131.5;275;755;3467;10.5;0.637;850;;
14:20:04.601;169;78;112;79;129.5;275;760;3567;10.2;0.657;876;;
14:20:05.363;174;79;115;78;134.5;275;770;3533;10.5;0.657;876;;
14:20:06.129;174;81;115;78;132.3;275;765;3413;10.4;0.665;887;;
14:20:06.895;170;80;114;79;128.0;270;755;3500;10.2;0.669;893;;
14:20:07.651;173;80;115;78;131.3;275;765;3517;10.3;0.669;892;;
14:20:08.414;174;80;115;78;131.3;275;765;3442;10.3;0.670;894;;
14:20:09.181;170;79;113;79;129.3;275;760;3438;10.2;0.663;884;;
14:20:09.939;169;79;113;79;127.8;270;755;3471;10.2;0.669;892;;
14:20:10.696;173;80;114;77;131.0;275;775;3446;10.1;0.676;901;;
14:20:11.473;171;79;112;77;130.8;275;780;3338;10.1;0.670;893;;
14:20:12.251;167;78;111;78;127.8;270;770;3408;10.0;0.668;890;;
14:20:13.019;169;78;112;77;130.3;275;780;3363;10.0;0.672;896;;
14:20:13.799;170;78;112;76;131.5;275;790;3288;10.0;0.670;893;;
14:20:14.589;165;77;110;77;128.8;275;775;3250;10.0;0.659;879;;
14:20:15.364;165;77;111;78;127.8;270;765;3250;10.0;0.663;884;;
14:20:16.129;168;79;113;78;130.3;275;765;3183;10.2;0.665;887;;
14:20:16.896;168;79;113;79;129.8;275;760;3133;10.2;0.662;883;;
14:20:17.655;167;79;113;79;127.0;275;755;3179;10.1;0.673;898;;
14:20:18.409;170;81;115;77;128.8;275;775;3183;10.0;0.691;921;;
14:20:19.185;172;81;115;76;131.3;275;790;3150;10.0;0.691;921;;
14:20:19.974;171;80;115;78;129.5;275;770;3033;10.1;0.682;910;;
14:20:20.746;166;80;113;79;125.0;275;755;3017;9.9;0.679;906;;
14:20:21.499;168;80;115;80;126.5;275;750;3142;10.1;0.679;905;;
14:20:22.247;172;81;117;81;129.0;275;740;3121;10.5;0.673;897;;
14:20:22.993;173;82;117;79;130.0;280;755;3100;10.3;0.677;902;;
14:20:23.746;170;81;116;81;127.8;280;745;3233;10.3;0.674;898;;
14:20:24.491;172;81;116;79;129.5;280;755;3279;10.3;0.678;904;;
14:20:25.244;173;81;115;77;131.0;280;775;3225;10.1;0.679;905;;
14:20:26.019;168;79;111;76;129.8;275;785;3221;9.9;0.673;897;;
14:20:26.802;166;77;110;77;130.0;275;780;3279;10.0;0.660;880;;
14:20:27.584;165;77;110;77;131.0;280;780;3129;10.1;0.652;869;;
14:20:28.365;163;76;108;77;131.0;280;780;3046;10.1;0.640;853;;
14:20:29.145;159;74;106;79;127.8;275;755;2992;10.2;0.626;835;;
14:20:29.901;160;75;106;82;127.8;275;730;3079;10.5;0.606;808;;
14:20:30.630;160;75;106;81;127.8;275;740;3079;10.4;0.614;819;;
14:20:31.370;160;75;106;76;127.8;275;790;3079;9.7;0.655;874;;
14:20:32.161;167;79;112;78;113.0;275;765;3079;8.9;0.758;1011;;
14:20:32.925;167;79;113;79;114.8;275;760;3067;9.1;0.748;998;;
14:20:33.686;170;80;115;78;116.3;280;770;3004;9.1;0.758;1011;;
14:20:34.455;169;80;115;79;121.0;280;755;3063;9.6;0.718;957;;
14:20:35.211;170;81;116;79;125.5;275;755;3125;10.0;0.699;932;;
14:20:35.966;174;82;117;78;128.5;280;770;3121;10.0;0.701;935;;
14:20:36.735;173;81;116;78;128.8;280;765;3150;10.1;0.686;915;;
14:20:37.499;168;80;114;81;126.8;280;740;3242;10.3;0.666;887;;
14:20:38.243;170;80;115;81;129.8;280;745;3292;10.4;0.660;880;;
14:20:38.985;173;80;116;80;131.5;280;750;3308;10.5;0.663;884;;
14:20:39.736;173;80;116;79;133.0;280;755;3225;10.6;0.656;874;;
14:20:40.489;168;79;115;82;128.8;275;730;3250;10.6;0.649;866;;
14:20:41.223;170;80;116;82;130.3;280;730;3308;10.7;0.652;869;;
14:20:41.951;173;81;117;81;132.5;280;745;3342;10.7;0.656;875;;
14:20:42.695;172;80;115;80;132.3;280;750;3300;10.6;0.651;868;;
14:20:43.445;167;78;112;81;129.3;275;740;3288;10.5;0.641;855;;
14:20:44.186;167;78;111;78;130.5;280;765;3296;10.2;0.651;868;;
14:20:44.947;167;77;110;76;132.3;275;785;3275;10.1;0.650;867;;
14:20:45.734;163;75;109;77;132.0;275;775;3250;10.2;0.638;851;;
14:20:46.509;164;76;110;77;131.3;275;775;3192;10.2;0.650;866;;
14:20:47.286;164;77;109;77;131.3;280;780;3146;10.1;0.648;864;;
14:20:48.062;162;76;111;80;130.8;275;750;3300;10.5;0.635;847;;
14:20:48.816;166;79;114;81;129.0;280;745;3171;10.4;0.655;874;;
14:20:49.560;168;79;116;83;131.8;280;720;3308;11.0;0.635;847;;
14:20:50.279;170;81;115;81;129.8;280;745;3104;10.4;0.662;882;;
14:20:51.024;170;80;113;79;131.0;280;760;3221;10.3;0.656;874;;
14:20:51.782;166;78;110;80;128.8;275;750;3250;10.3;0.641;854;;
14:20:52.536;166;76;108;78;133.5;280;765;3496;10.5;0.620;827;;
14:20:53.299;165;74;106;76;135.0;280;785;3575;10.3;0.618;824;;
14:20:54.084;164;73;106;77;137.3;275;780;3717;10.6;0.601;801;;
14:20:54.868;164;73;106;76;139.8;280;790;3629;10.6;0.598;797;;
14:20:55.656;164;73;105;76;140.0;280;790;3558;10.6;0.594;792;;
14:20:56.445;162;72;105;78;137.5;275;770;3646;10.7;0.589;786;;
14:20:57.214;164;73;107;77;138.0;275;775;3604;10.7;0.600;799;;
14:20:57.991;165;74;107;76;138.5;280;790;3579;10.5;0.612;816;;
14:20:58.781;165;75;109;76;137.0;275;785;3658;10.5;0.623;831;;
14:20:59.568;168;76;110;75;137.8;280;800;3567;10.3;0.639;852;;
14:21:00.366;169;77;110;75;135.8;280;805;3488;10.1;0.652;870;;
14:21:01.169;166;77;110;77;131.0;275;775;3429;10.1;0.652;870;;
14:21:01.948;167;78;111;77;131.3;280;775;3450;10.2;0.655;874;;
14:21:02.719;169;78;112;78;132.5;280;765;3363;10.4;0.648;864;;
14:21:03.484;167;79;113;81;129.0;275;745;3367;10.4;0.653;870;;
14:21:04.231;170;80;116;81;129.5;275;745;3417;10.4;0.664;886;;
14:21:04.978;173;81;117;78;131.5;280;765;3346;10.3;0.678;904;;
14:21:05.740;172;81;116;79;130.5;280;760;3396;10.3;0.674;899;;
14:21:06.501;171;82;116;78;127.8;275;770;3417;10.0;0.696;928;;
14:21:07.269;174;82;116;77;128.8;275;780;3346;9.9;0.704;939;;
14:21:08.051;173;81;115;77;130.8;280;780;3263;10.1;0.686;915;;
14:21:08.831;167;80;113;78;126.0;275;765;3300;9.9;0.688;917;;
14:21:09.594;171;81;113;80;126.0;275;750;3396;10.1;0.674;899;;
14:21:10.345;171;81;113;77;126.0;275;780;3396;9.7;0.701;935;;
14:21:11.125;171;81;113;75;126.0;275;805;3396;9.4;0.724;965;;
14:21:11.927;170;81;116;79;113.5;275;760;3458;9.0;0.773;1031;;
14:21:12.689;172;81;116;76;116.3;280;785;3375;8.9;0.783;1044;;
14:21:13.474;173;81;116;76;116.8;280;785;3375;8.9;0.780;1040;;
14:21:14.261;171;80;117;78;122.3;280;765;3413;9.6;0.729;972;;
14:21:15.028;173;82;117;78;127.0;280;770;3292;9.9;0.708;944;;
14:21:15.794;173;82;116;77;127.5;280;780;3175;9.8;0.708;944;;
14:21:16.576;169;80;114;77;128.3;280;780;3229;9.9;0.692;922;;
14:21:17.356;170;80;115;75;129.5;280;795;3263;9.8;0.703;937;;
14:21:18.151;172;80;115;75;131.3;280;805;3267;9.8;0.702;936;;
14:21:18.956;169;80;113;75;130.0;280;800;3242;9.8;0.695;927;;
14:21:19.752;169;79;113;75;130.0;280;800;3283;9.8;0.695;927;;
14:21:20.554;169;79;112;75;130.3;280;805;3204;9.7;0.692;923;;
14:21:21.359;166;78;111;77;130.0;280;780;3183;10.0;0.667;890;;
14:21:22.141;165;78;111;76;129.0;280;785;3258;9.9;0.672;897;;
14:21:22.925;166;77;111;75;131.0;285;795;3267;9.9;0.671;894;;
14:21:23.721;166;77;111;76;132.5;280;785;3217;10.1;0.658;877;;
14:21:24.505;166;78;113;78;130.3;280;765;3242;10.2;0.664;885;;
14:21:25.271;169;80;115;78;131.0;280;770;3192;10.2;0.676;901;;
14:21:26.041;170;80;115;77;131.8;285;775;3163;10.2;0.675;900;;
14:21:26.814;169;80;115;78;129.8;280;770;3233;10.1;0.681;908;;
14:21:27.584;171;80;116;78;131.5;280;770;3350;10.2;0.681;908;;
14:21:28.358;172;81;116;77;132.5;285;780;3313;10.2;0.683;910;;
14:21:29.136;171;80;116;78;131.8;285;770;3413;10.3;0.678;904;;
14:21:29.908;172;81;115;77;131.5;285;780;3354;10.1;0.684;911;;
14:21:30.686;171;80;114;77;132.0;285;775;3317;10.2;0.668;890;;
14:21:31.459;166;78;112;79;129.3;280;755;3363;10.3;0.656;874;;
14:21:32.216;168;78;114;78;132.0;280;765;3383;10.4;0.658;877;;
14:21:32.981;170;79;113;77;133.8;280;775;3338;10.4;0.656;875;;
14:21:33.758;166;78;112;79;132.3;280;755;3304;10.5;0.641;854;;
14:21:34.511;166;78;113;79;132.0;280;755;3354;10.5;0.648;864;;
14:21:35.264;169;80;115;78;132.8;280;770;3288;10.3;0.664;886;;
14:21:36.038;168;78;113;76;134.0;280;790;3250;10.2;0.663;884;;
14:21:36.828;167;78;113;77;131.8;280;780;3333;10.1;0.668;890;;
14:21:37.608;168;79;114;77;132.5;285;775;3175;10.3;0.665;887;;
14:21:38.381;166;79;113;77;131.5;280;775;3138;10.2;0.663;884;;
14:21:39.156;166;78;113;77;131.5;280;775;3225;10.2;0.666;888;;
14:21:39.927;168;79;114;78;131.3;280;765;3075;10.3;0.664;886;;
14:21:40.696;167;79;115;79;131.3;280;755;3154;10.4;0.662;882;;
14:21:41.453;170;81;117;78;131.0;280;765;3163;10.3;0.683;911;;
14:21:42.218;172;82;117;77;131.3;285;775;3117;10.2;0.688;917;;
14:21:42.991;169;80;115;77;131.3;280;775;3204;10.2;0.681;907;;
14:21:43.764;171;81;116;77;131.3;280;780;3288;10.1;0.689;919;;
14:21:44.545;171;80;114;76;131.8;285;785;3183;10.1;0.681;908;;
14:21:45.331;167;78;113;77;130.8;280;775;3263;10.1;0.668;891;;
14:21:46.106;169;79;114;77;132.0;280;780;3283;10.2;0.674;898;;
14:21:46.884;168;79;114;78;131.5;280;765;3208;10.3;0.665;886;;
14:21:47.651;167;79;116;81;131.0;280;745;3246;10.6;0.657;876;;
14:21:48.398;171;81;117;79;131.3;285;755;3204;10.4;0.674;899;;
14:21:49.149;173;82;116;77;131.3;285;775;3150;10.2;0.686;915;;
14:21:49.924;169;80;116;79;130.8;280;760;3233;10.3;0.673;897;;
14:21:50.684;171;81;117;78;130.5;280;765;3258;10.2;0.686;914;;
14:21:51.449;172;81;116;76;131.8;280;785;3246;10.1;0.690;920;;
14:21:52.236;168;79;113;77;131.5;280;775;3258;10.2;0.666;888;;
14:21:53.011;164;77;112;80;131.3;280;750;3333;10.5;0.641;855;;
14:21:53.761;167;78;114;79;132.0;280;755;3313;10.5;0.651;867;;
14:21:54.514;169;79;115;78;132.8;280;765;3317;10.4;0.664;886;;
14:21:55.279;168;80;116;79;131.5;280;755;3325;10.5;0.665;886;;
14:21:56.034;170;81;117;80;131.0;280;750;3308;10.5;0.670;893;;
14:21:56.786;170;81;116;79;130.0;280;760;3233;10.3;0.680;906;;
14:21:57.544;170;81;116;82;130.0;280;735;3333;10.6;0.657;876;;
14:21:58.280;170;81;116;81;130.0;280;745;3333;10.5;0.666;888;;
14:21:59.025;170;81;116;78;130.0;280;770;3333;10.1;0.689;918;;
14:21:59.796;172;83;117;81;110.3;280;740;3375;8.9;0.787;1049;;
14:22:00.536;171;81;117;81;113.0;280;740;3471;9.2;0.765;1019;;
14:22:01.278;173;81;117;79;114.8;280;760;3438;9.1;0.773;1031;;
14:22:02.036;173;81;114;76;121.3;280;785;3358;9.3;0.740;986;;
14:22:02.821;168;78;112;78;127.0;280;770;3392;9.9;0.681;907;;
14:22:03.591;166;77;112;79;127.3;280;755;3408;10.1;0.665;886;;
14:22:04.346;168;78;112;78;129.5;280;765;3313;10.2;0.663;884;;
14:22:05.109;167;77;112;79;130.5;280;755;3229;10.4;0.647;862;;
14:22:05.864;165;78;113;82;128.5;280;735;3329;10.5;0.643;858;;
14:22:06.597;168;79;114;81;129.5;280;745;3258;10.4;0.657;876;;
14:22:07.348;169;79;114;79;132.8;280;755;3296;10.5;0.650;866;;
14:22:08.103;168;79;115;82;130.3;280;735;3271;10.6;0.650;867;;
14:22:08.834;169;81;117;83;129.5;280;725;3125;10.7;0.656;875;;
14:22:09.559;172;82;120;85;129.3;280;705;3200;11.0;0.655;873;;
14:22:10.266;174;85;121;83;127.3;285;720;3008;10.6;0.683;911;;
14:22:10.984;173;84;119;83;127.5;280;720;3071;10.6;0.673;898;;
14:22:11.704;171;83;118;85;124.5;275;710;3246;10.5;0.672;895;;
14:22:12.416;175;82;119;82;129.5;280;730;3404;10.6;0.669;893;;
14:22:13.146;177;82;118;80;132.0;285;750;3396;10.6;0.668;890;;
14:22:13.894;173;80;116;81;133.5;280;740;3413;10.8;0.640;854;;
14:22:14.634;170;79;116;83;129.8;275;725;3563;10.7;0.645;861;;
14:22:15.359;175;80;117;81;133.5;280;745;3558;10.8;0.654;872;;
14:22:16.108;177;80;117;77;137.5;285;775;3550;10.6;0.657;876;;
14:22:16.881;174;79;116;79;136.0;280;760;3688;10.7;0.650;866;;
14:22:17.641;175;80;118;78;136.3;280;765;3650;10.7;0.661;882;;
14:22:18.405;177;81;117;77;135.5;280;775;3625;10.5;0.671;894;;
14:22:19.183;174;80;116;77;135.5;280;775;3663;10.5;0.665;887;;
14:22:19.952;174;80;116;77;134.5;280;775;3621;10.4;0.668;891;;
14:22:20.731;172;79;113;75;135.0;280;805;3654;10.1;0.675;900;;
14:22:21.536;171;78;110;71;136.5;280;850;3750;9.6;0.685;913;;
14:22:22.386;168;75;108;71;136.8;280;840;3679;9.8;0.660;880;;
14:22:23.222;163;74;106;75;134.0;280;795;3517;10.1;0.630;840;;
14:22:24.019;161;74;106;76;132.5;280;790;3400;10.1;0.629;839;;
14:22:24.811;161;73;104;75;133.8;280;805;3300;10.0;0.627;837;;
14:22:25.612;158;72;104;77;132.0;275;775;3229;10.2;0.609;812;;
14:22:26.389;158;73;105;79;131.0;280;755;3342;10.4;0.605;807;;
14:22:27.142;160;74;107;79;132.3;275;755;3250;10.5;0.611;814;;
14:22:27.901;163;75;108;79;132.8;280;760;3204;10.5;0.620;826;;
14:22:28.659;162;76;109;80;130.8;275;750;3117;10.5;0.622;830;;
14:22:29.411;162;76;110;81;129.5;275;740;3250;10.5;0.627;836;;
14:22:30.151;166;78;111;80;130.5;280;750;3225;10.4;0.639;852;;
14:22:30.899;167;78;112;79;131.8;280;760;3183;10.4;0.643;858;;
14:22:31.661;165;78;111;79;129.0;275;755;3233;10.3;0.650;866;;
14:22:32.414;168;79;113;79;129.8;275;760;3317;10.2;0.662;883;;
14:22:33.174;170;80;113;77;130.5;280;775;3275;10.1;0.673;897;;
14:22:33.951;169;79;112;75;130.0;280;795;3179;9.8;0.682;909;;
14:22:34.744;166;78;111;77;127.5;275;775;3313;9.9;0.673;898;;
14:22:35.519;168;78;112;76;130.0;280;785;3242;9.9;0.676;902;;
14:22:36.304;169;79;112;76;131.0;280;790;3188;9.9;0.674;899;;
14:22:37.094;165;78;111;77;128.3;275;775;3242;9.9;0.669;892;;
14:22:37.869;167;79;114;79;130.0;280;760;3275;10.3;0.664;885;;
14:22:38.631;169;80;114;78;130.5;280;770;3196;10.2;0.671;895;;
14:22:39.401;168;79;114;79;130.8;280;760;3267;10.3;0.663;884;;
14:22:40.161;169;80;115;78;131.5;280;765;3304;10.3;0.670;894;;
14:22:40.925;171;81;115;77;130.5;280;775;3242;10.1;0.683;911;;
14:22:41.703;168;79;113;77;130.3;280;775;3192;10.1;0.672;896;;
14:22:42.474;167;79;113;78;129.8;280;770;3283;10.1;0.669;892;;
14:22:43.246;168;79;112;77;130.3;280;780;3188;10.0;0.672;896;;
14:22:44.022;165;78;111;79;129.0;275;760;3150;10.2;0.655;874;;
14:22:44.784;165;78;112;80;128.3;280;750;3292;10.3;0.655;873;;
14:22:45.534;167;79;113;79;129.5;275;760;3250;10.2;0.662;882;;
14:22:46.296;168;79;112;78;130.0;280;765;3167;10.2;0.661;881;;
14:22:47.061;165;78;112;79;128.8;275;760;3238;10.2;0.661;882;;
14:22:47.819;169;80;114;78;129.3;275;765;3213;10.1;0.676;902;;
14:22:48.584;170;81;114;77;129.3;280;775;3192;10.0;0.684;911;;
14:22:49.361;167;79;113;79;128.3;275;760;3238;10.1;0.670;893;;
14:22:50.121;168;79;114;79;129.0;280;760;3250;10.2;0.672;896;;
14:22:50.881;170;80;114;77;129.8;280;775;3163;10.0;0.681;908;;
14:22:51.654;167;79;113;79;130.3;275;755;3138;10.4;0.655;873;;
14:22:52.409;165;79;113;83;130.3;275;725;3204;10.8;0.629;839;;
14:22:53.135;165;79;113;81;130.3;275;740;3204;10.6;0.642;856;;
14:22:53.875;165;79;113;77;130.3;275;775;3204;10.1;0.672;896;;
14:22:54.653;170;81;115;79;113.5;280;755;3321;9.0;0.762;1016;;
14:22:55.405;170;80;114;77;117.0;280;775;3313;9.1;0.755;1007;;
14:22:56.181;170;79;113;77;117.8;280;775;3304;9.1;0.744;992;;
14:22:56.956;167;78;113;78;123.3;280;770;3325;9.6;0.704;939;;
14:22:57.724;169;79;113;76;128.8;280;785;3296;9.8;0.690;921;;
14:22:58.511;168;78;112;76;130.0;280;790;3304;9.9;0.682;910;;
14:22:59.303;168;78;113;76;132.0;280;785;3321;10.1;0.671;894;;
14:23:00.086;169;79;113;76;131.8;280;790;3246;10.0;0.676;901;;
14:23:00.874;166;78;112;77;131.3;280;775;3196;10.2;0.660;880;;
14:23:01.653;166;78;112;78;131.8;280;770;3288;10.3;0.656;875;;
14:23:02.423;169;79;114;77;132.5;280;775;3179;10.3;0.664;885;;
14:23:03.195;169;79;113;77;132.0;285;775;3075;10.2;0.662;883;;
14:23:03.969;166;78;113;79;130.0;280;760;3275;10.3;0.658;877;;
14:23:04.731;170;79;114;77;133.0;280;775;3179;10.3;0.666;888;;
14:23:05.505;170;79;114;78;132.8;285;770;3113;10.3;0.658;878;;
14:23:06.275;165;78;112;79;130.5;280;760;3250;10.3;0.652;870;;
14:23:07.036;169;79;113;78;133.0;285;765;3204;10.4;0.651;869;;
14:23:07.799;168;79;112;78;133.0;285;765;3096;10.4;0.646;861;;
14:23:08.568;164;77;110;79;131.5;280;760;3204;10.4;0.637;850;;
14:23:09.322;166;77;112;79;132.5;280;760;3229;10.5;0.642;857;;
14:23:10.086;168;78;112;77;135.8;285;780;3125;10.4;0.642;856;;
14:23:10.865;164;77;111;79;132.3;280;760;3121;10.4;0.635;847;;
14:23:11.624;164;77;112;80;130.3;280;750;3196;10.4;0.642;856;;
14:23:12.374;168;78;113;78;132.8;280;765;3117;10.4;0.650;866;;
14:23:13.139;167;78;112;78;132.3;280;770;3067;10.3;0.649;866;;
14:23:13.910;164;77;111;78;129.0;280;765;3208;10.1;0.655;874;;
14:23:14.676;167;78;111;77;131.8;285;780;3217;10.1;0.659;878;;
14:23:15.454;168;78;111;76;133.3;285;790;3088;10.1;0.660;879;;
14:23:16.244;164;77;109;77;131.8;280;780;3000;10.1;0.647;862;;
14:23:17.024;161;76;109;79;127.0;275;760;3108;10.0;0.649;866;;
14:23:17.785;165;77;111;78;131.5;280;765;3125;10.3;0.647;863;;
14:23:18.553;168;78;112;76;133.0;285;790;3000;10.1;0.662;883;;
14:23:19.343;164;77;110;77;132.0;280;780;2979;10.2;0.649;865;;
14:23:20.119;163;77;110;77;128.3;280;775;3058;9.9;0.665;886;;
14:23:20.896;166;77;111;75;131.8;280;795;3079;9.9;0.667;889;;
14:23:21.691;166;77;112;76;133.3;280;785;3113;10.2;0.661;882;;
14:23:22.478;168;80;113;75;132.0;285;805;2979;9.8;0.691;921;;
14:23:23.279;168;79;113;75;131.8;280;795;3025;9.9;0.680;907;;
14:23:24.076;167;78;111;74;130.3;280;810;3104;9.6;0.690;920;;
14:23:24.886;168;78;110;73;132.5;285;825;3029;9.6;0.683;911;;
14:23:25.709;163;75;107;75;132.0;280;795;3042;10.0;0.646;861;;
14:23:26.504;160;75;107;77;128.3;280;775;3150;9.9;0.645;860;;
14:23:27.279;163;75;109;77;132.5;285;775;3054;10.3;0.636;848;;
14:23:28.055;166;76;110;77;134.5;285;780;2996;10.3;0.636;849;;
14:23:28.835;163;76;109;78;130.3;280;770;3058;10.1;0.644;859;;
14:23:29.605;166;77;111;77;132.3;280;780;3154;10.2;0.653;871;;
14:23:30.384;169;78;112;75;135.3;285;800;3100;10.1;0.660;879;;
14:23:31.185;167;77;110;75;135.0;285;800;3042;10.1;0.649;865;;
14:23:31.985;162;76;108;76;128.3;275;785;3079;9.8;0.658;877;;
14:23:32.770;165;76;110;75;133.0;280;795;3150;10.0;0.655;873;;
14:23:33.562;167;77;111;77;134.5;285;780;3021;10.3;0.642;856;;
14:23:34.345;163;76;109;78;133.0;285;765;2950;10.4;0.628;838;;
14:23:35.109;160;76;108;80;128.5;280;750;3013;10.3;0.632;842;;
14:23:35.863;165;77;111;78;133.5;285;765;3004;10.5;0.633;844;;
14:23:36.625;166;77;110;77;134.0;285;780;2983;10.3;0.640;854;;
14:23:37.405;162;76;108;78;132.3;280;770;2971;10.3;0.629;838;;
14:23:38.178;162;76;109;77;130.8;280;775;2950;10.1;0.643;857;;
14:23:38.951;165;77;110;76;133.5;285;785;2913;10.2;0.645;860;;
14:23:39.738;162;76;108;77;132.0;280;780;2913;10.2;0.640;853;;
14:23:40.514;161;76;109;78;131.0;280;770;3079;10.2;0.642;856;;
14:23:41.284;165;77;110;76;134.3;285;785;3117;10.3;0.645;860;;
14:23:42.069;165;77;109;75;134.3;285;805;3104;10.0;0.652;869;;
14:23:42.876;162;75;107;75;133.3;280;800;3133;10.0;0.642;857;;
14:23:43.676;161;75;107;75;132.5;280;800;3050;9.9;0.643;857;;
14:23:44.476;161;75;106;75;133.0;280;795;2996;10.0;0.635;847;;
14:23:45.269;159;75;107;78;129.8;280;770;3004;10.1;0.632;843;;
14:23:46.041;161;75;108;77;131.5;280;775;3067;10.2;0.634;845;;
14:23:46.816;162;76;108;75;131.8;280;795;3100;9.9;0.649;865;;
14:23:47.609;162;75;108;76;131.5;280;785;3138;10.1;0.646;862;;
14:23:48.394;163;77;108;78;131.5;280;765;3088;10.3;0.630;840;;
14:23:49.160;163;77;108;76;131.5;280;790;3088;10.0;0.650;867;;
14:23:49.950;163;77;108;73;131.5;280;820;3088;9.6;0.675;900;;
14:23:50.767;163;77;108;75;115.8;280;800;3142;8.7;0.748;998;;
14:23:51.567;163;76;108;76;117.8;280;790;3113;8.9;0.723;964;;
14:23:52.361;161;75;107;76;117.5;280;785;3013;9.0;0.712;949;;
14:23:53.144;159;74;106;76;123.0;280;785;3079;9.4;0.673;898;;
14:23:53.929;159;74;105;76;128.5;280;790;3075;9.8;0.647;863;;
14:23:54.721;158;73;106;76;130.8;280;785;3058;10.0;0.635;847;;
14:23:55.508;160;75;108;76;130.8;280;785;3025;10.0;0.648;865;;
14:23:56.290;163;77;110;76;131.0;280;785;2996;10.0;0.659;879;;
14:23:57.076;163;77;111;78;132.0;280;765;2950;10.4;0.642;856;;
14:23:57.843;163;78;112;80;130.0;285;750;3013;10.4;0.645;860;;
14:23:58.590;167;79;114;79;131.0;285;755;3088;10.4;0.656;874;;
14:23:59.344;170;80;115;78;133.0;285;765;3054;10.4;0.663;884;;
14:24:00.111;169;80;115;79;132.8;285;755;2992;10.5;0.651;868;;
14:24:00.866;166;80;114;81;128.0;280;740;3113;10.4;0.658;877;;
14:24:01.606;169;80;115;80;131.8;280;750;3183;10.5;0.656;875;;
14:24:02.354;171;81;116;78;132.8;285;770;3146;10.3;0.670;893;;
14:24:03.126;169;79;115;78;134.3;285;765;3088;10.5;0.652;870;;
14:24:03.889;167;80;115;81;129.8;280;740;3167;10.5;0.654;873;;
14:24:04.631;170;81;117;79;132.5;285;755;3146;10.5;0.664;885;;
14:24:05.386;173;82;117;79;133.3;285;760;3100;10.5;0.667;890;;
14:24:06.146;169;81;116;81;131.8;280;745;3113;10.6;0.656;875;;
14:24:06.891;170;81;116;79;132.3;285;760;3217;10.4;0.668;891;;
14:24:07.650;173;81;116;77;133.3;285;780;3196;10.3;0.679;905;;
14:24:08.433;169;79;114;77;134.3;285;780;3129;10.3;0.661;881;;
14:24:09.211;167;78;113;77;132.8;280;775;3242;10.3;0.657;876;;
14:24:09.982;168;78;112;76;132.8;280;790;3154;10.1;0.667;889;;
14:24:10.772;166;78;110;74;133.0;280;810;3092;9.9;0.668;891;;
14:24:11.584;163;76;109;76;132.0;280;785;3183;10.1;0.645;860;;
14:24:12.371;163;76;109;77;132.3;280;780;3100;10.2;0.643;857;;
14:24:13.149;164;77;109;77;131.5;285;775;3013;10.2;0.644;858;;
14:24:13.924;162;76;110;79;129.5;280;760;3046;10.2;0.644;859;;
14:24:14.682;166;78;111;75;131.3;280;795;3133;9.9;0.672;896;;
14:24:15.479;168;78;110;73;133.8;280;825;3171;9.7;0.680;907;;
14:24:16.306;164;76;110;75;132.5;280;795;3154;10.0;0.658;878;;
14:24:17.097;166;78;112;76;131.3;280;785;3150;10.0;0.668;891;;
14:24:17.884;168;78;112;76;131.8;280;790;3121;10.0;0.672;895;;
14:24:18.672;165;78;112;78;130.5;280;770;3129;10.2;0.659;879;;
14:24:19.446;167;79;113;76;131.3;285;785;3208;10.0;0.673;897;;
14:24:20.229;170;79;113;75;132.8;280;800;3250;10.0;0.681;908;;
14:24:21.029;168;78;111;74;132.3;285;815;3171;9.7;0.684;912;;
14:24:21.845;165;77;110;75;131.0;280;800;3267;9.8;0.670;894;;
14:24:22.644;166;77;111;75;132.5;285;805;3225;9.9;0.671;895;;
14:24:23.449;167;77;111;75;132.8;285;795;3188;10.0;0.662;882;;
14:24:24.246;163;76;110;77;132.3;285;780;3192;10.2;0.646;861;;
14:24:25.026;165;77;111;75;133.3;285;795;3229;10.1;0.659;879;;
14:24:25.819;166;77;110;75;133.5;285;805;3188;10.0;0.663;884;;
14:24:26.625;163;76;109;76;133.3;280;785;3192;10.2;0.644;858;;
14:24:27.411;164;76;110;76;134.0;285;785;3138;10.2;0.644;859;;
14:24:28.196;165;77;110;75;133.5;285;795;3092;10.1;0.655;873;;
14:24:28.993;163;76;109;76;132.8;280;785;3063;10.1;0.646;861;;
14:24:29.774;163;77;110;76;131.5;280;790;3104;10.0;0.659;879;;
14:24:30.564;165;77;109;74;132.5;280;810;3108;9.8;0.668;890;;
14:24:31.378;163;76;108;75;132.8;280;795;3067;10.0;0.648;864;;
14:24:32.170;162;76;109;76;130.5;280;790;3079;9.9;0.658;878;;
14:24:32.959;164;77;109;75;131.8;280;795;3067;9.9;0.659;879;;
14:24:33.756;162;76;108;75;132.0;285;795;2996;10.0;0.650;867;;
14:24:34.551;161;76;108;76;130.5;280;790;3046;9.9;0.655;874;;
14:24:35.341;163;77;109;74;131.5;280;810;3050;9.7;0.670;893;;
14:24:36.151;163;76;109;76;132.0;280;790;3042;10.0;0.651;868;;
14:24:36.941;161;76;110;78;129.5;280;770;3067;10.1;0.651;868;;
14:24:37.713;164;78;110;76;130.0;285;790;3004;9.9;0.668;891;;
14:24:38.501;163;77;110;77;130.5;280;780;3017;10.0;0.654;873;;
14:24:39.279;161;77;109;78;128.8;280;770;3054;10.0;0.652;869;;
14:24:40.049;164;77;110;77;130.3;280;780;3029;10.0;0.657;876;;
14:24:40.829;164;77;110;76;130.5;280;785;2988;10.0;0.659;878;;
14:24:41.614;161;76;109;78;129.3;280;770;2954;10.1;0.646;862;;
14:24:42.386;161;77;109;77;128.5;280;780;3033;9.9;0.659;878;;
14:24:43.164;164;77;110;77;131.5;280;780;3033;10.1;0.654;872;;
14:24:43.946;163;77;111;78;131.3;280;765;2954;10.3;0.644;859;;
14:24:44.713;163;78;111;81;131.3;280;740;3000;10.6;0.623;831;;
14:24:45.450;163;78;111;78;131.3;280;765;3000;10.3;0.644;859;;
14:24:46.215;163;78;111;76;131.3;280;790;3000;10.0;0.665;887;;
14:24:47.006;169;81;116;79;112.8;280;760;3217;8.9;0.779;1038;;
14:24:47.766;171;81;116;77;115.0;280;780;3146;8.8;0.783;1045;;
14:24:48.546;171;81;115;76;116.3;285;790;3150;8.8;0.778;1037;;
14:24:49.338;169;80;115;78;121.5;280;770;3183;9.5;0.727;970;;
14:24:50.106;171;81;116;78;127.0;285;770;3171;9.9;0.703;938;;
14:24:50.875;171;81;115;77;128.0;285;775;3225;9.9;0.696;928;;
14:24:51.650;168;79;114;78;129.5;280;765;3308;10.2;0.673;898;;
14:24:52.416;169;79;114;77;132.5;285;775;3329;10.3;0.668;891;;
14:24:53.189;171;79;115;77;133.3;280;775;3325;10.3;0.666;888;;
14:24:53.964;168;79;114;79;132.5;280;760;3308;10.5;0.652;870;;
14:24:54.726;167;78;113;79;132.8;280;755;3408;10.5;0.644;859;;
14:24:55.479;166;76;116;82;139.0;280;730;3446;11.4;0.607;809;;
14:24:56.209;169;80;118;84;133.0;280;715;3404;11.2;0.632;842;;
14:24:56.925;171;81;117;82;132.0;280;735;3346;10.8;0.650;867;;
14:24:57.661;172;81;114;78;134.0;280;770;3371;10.4;0.655;873;;
14:24:58.427;167;78;111;79;133.8;280;755;3433;10.6;0.624;832;;
14:24:59.184;164;75;108;81;133.8;280;745;3583;10.8;0.602;802;;
14:24:59.927;165;74;107;79;137.8;280;755;3658;10.9;0.585;780;;
14:25:00.684;164;73;106;78;139.8;280;765;3675;11.0;0.579;772;;
14:25:01.449;162;71;104;79;140.8;280;755;3638;11.2;0.557;742;;
14:25:02.204;160;70;103;81;140.5;275;745;3746;11.3;0.547;730;;
14:25:02.951;162;71;103;78;142.5;280;770;3696;11.1;0.558;744;;
14:25:03.721;162;71;104;78;143.0;275;765;3679;11.2;0.555;740;;
14:25:04.486;162;71;105;79;141.0;275;760;3713;11.1;0.565;753;;
14:25:05.242;165;73;108;79;141.5;275;760;3667;11.2;0.581;775;;
14:25:06.006;168;75;110;78;142.3;280;770;3596;11.1;0.595;794;;
14:25:06.776;167;76;111;79;137.5;275;755;3588;10.9;0.607;809;;
14:25:07.531;170;77;113;78;139.0;280;770;3654;10.8;0.625;833;;
14:25:08.299;173;79;114;77;138.5;280;780;3588;10.7;0.643;858;;
14:25:09.081;172;79;113;76;137.5;280;790;3442;10.4;0.649;866;;
14:25:09.869;170;79;112;76;133.3;275;790;3579;10.1;0.664;885;;
14:25:10.661;172;78;113;75;136.8;280;795;3600;10.3;0.655;874;;
14:25:11.456;170;78;111;75;136.0;280;805;3575;10.1;0.657;876;;
14:25:12.263;170;77;111;75;134.8;280;795;3692;10.2;0.656;875;;
14:25:13.055;170;78;111;73;136.8;280;820;3604;10.0;0.666;887;;
14:25:13.874;169;77;110;72;136.8;280;830;3604;9.9;0.666;888;;
14:25:14.704;167;76;110;74;136.5;280;815;3629;10.0;0.654;872;;
14:25:15.520;168;76;110;74;137.3;280;810;3513;10.2;0.648;864;;
14:25:16.329;167;76;110;75;136.5;280;805;3396;10.2;0.646;861;;
14:25:17.134;165;76;110;75;134.3;280;795;3458;10.1;0.648;865;;
14:25:17.930;168;77;111;75;135.8;285;800;3446;10.2;0.656;874;;
14:25:18.729;168;78;111;74;136.3;285;810;3371;10.1;0.658;878;;
14:25:19.541;166;76;109;74;135.8;285;810;3350;10.1;0.650;867;;
14:25:20.351;167;77;109;72;134.5;285;830;3425;9.7;0.673;897;;
14:25:21.179;167;77;110;74;136.0;285;815;3371;10.0;0.659;879;;
14:25:21.998;165;77;109;74;133.0;285;815;3275;9.8;0.666;889;;
14:25:22.811;167;77;110;75;134.3;285;805;3383;10.0;0.661;881;;
14:25:23.618;168;78;112;74;135.5;285;810;3308;10.0;0.668;891;;
14:25:24.424;168;78;113;76;132.5;280;785;3313;10.1;0.667;889;;
14:25:25.211;168;80;114;77;130.8;285;780;3346;10.1;0.679;905;;
14:25:25.990;171;81;115;75;132.5;285;795;3346;10.0;0.692;922;;
14:25:26.784;171;81;115;75;131.5;285;795;3350;9.9;0.694;925;;
14:25:27.581;171;80;115;75;131.3;285;795;3396;9.9;0.695;927;;
14:25:28.374;171;81;115;75;131.8;280;805;3338;9.8;0.700;933;;
14:25:29.181;169;79;114;76;132.3;285;785;3346;10.1;0.675;900;;
14:25:29.966;168;79;114;76;130.5;285;785;3346;10.0;0.683;910;;
14:25:30.753;170;80;115;75;132.0;285;795;3283;10.0;0.690;919;;
14:25:31.544;169;80;115;77;131.0;280;775;3175;10.1;0.677;903;;
14:25:32.317;167;80;115;80;128.5;280;750;3233;10.3;0.671;895;;
14:25:33.071;170;81;118;79;130.5;285;755;3371;10.4;0.681;908;;
14:25:33.826;173;83;119;77;131.5;285;780;3400;10.1;0.704;939;;
14:25:34.604;174;83;118;75;132.5;285;800;3396;9.9;0.711;948;;
14:25:35.406;173;82;117;75;132.5;285;800;3283;9.9;0.703;938;;
14:25:36.202;170;81;114;76;130.3;285;790;3158;9.9;0.693;924;;
14:25:36.994;166;79;113;78;128.0;280;765;3254;10.0;0.672;896;;
14:25:37.761;168;79;114;78;131.3;285;770;3263;10.2;0.667;890;;
14:25:38.531;170;80;115;77;132.5;285;780;3275;10.2;0.674;899;;
14:25:39.311;169;79;115;78;133.0;280;770;3338;10.4;0.666;888;;
14:25:40.080;171;81;115;75;132.3;280;795;3342;10.0;0.693;924;;
14:25:40.876;171;80;115;76;132.3;280;790;3354;10.0;0.688;918;;
14:25:41.665;171;80;115;76;132.3;280;790;3354;10.0;0.688;918;;
14:25:42.455;171;80;115;73;132.3;280;825;3354;9.6;0.719;959;;
14:25:43.279;167;78;112;76;117.8;280;790;3383;8.9;0.750;1000;;
14:25:44.071;165;77;111;76;117.5;280;785;3388;9.0;0.738;984;;
14:25:44.855;165;77;110;75;118.0;285;795;3325;8.9;0.739;986;;
14:25:45.651;163;76;109;76;124.8;280;785;3300;9.5;0.684;912;;
14:25:46.435;163;76;109;78;128.5;280;770;3329;10.0;0.655;873;;
14:25:47.204;164;77;109;76;129.3;280;790;3246;9.8;0.665;886;;
14:25:47.995;162;75;108;76;131.3;280;785;3258;10.0;0.646;861;;
14:25:48.779;161;75;108;77;130.8;280;775;3238;10.1;0.639;852;;
14:25:49.556;162;75;107;75;132.3;280;795;3183;10.0;0.645;860;;
14:25:50.351;160;74;107;77;132.3;280;780;3150;10.2;0.628;838;;
14:25:51.133;160;75;108;77;130.8;280;775;3150;10.1;0.637;850;;
14:25:51.905;162;76;109;77;131.5;280;775;3108;10.2;0.641;855;;
14:25:52.679;161;76;109;79;129.5;280;760;3067;10.2;0.638;851;;
14:25:53.437;162;77;111;79;129.3;280;755;3096;10.3;0.645;861;;
14:25:54.194;165;78;111;78;129.8;280;770;3075;10.1;0.660;880;;
14:25:54.964;164;78;111;78;129.3;280;765;3138;10.1;0.658;878;;
14:25:55.729;165;79;111;77;129.3;280;780;3200;9.9;0.671;895;;
14:25:56.511;166;78;110;75;131.5;280;795;3208;9.9;0.667;889;;
14:25:57.308;162;76;109;76;129.8;280;785;3158;9.9;0.656;875;;
14:25:58.089;162;76;108;76;129.3;280;790;3183;9.8;0.660;880;;
14:25:58.881;162;75;107;75;131.3;280;800;3167;9.8;0.651;868;;
14:25:59.679;159;74;107;77;130.0;280;775;3204;10.1;0.636;849;;
14:26:00.452;161;76;110;79;130.8;280;760;3225;10.3;0.638;851;;
14:26:01.216;164;77;112;79;132.5;285;760;3133;10.5;0.640;853;;
14:26:01.976;164;78;112;80;131.5;280;750;3013;10.5;0.640;854;;
14:26:02.725;164;79;113;81;128.8;280;740;3117;10.4;0.651;868;;
14:26:03.462;168;80;116;81;130.3;280;745;3083;10.5;0.661;881;;
14:26:04.213;168;81;115;80;131.0;280;750;3113;10.5;0.660;880;;
14:26:04.961;168;81;116;81;130.5;280;745;3200;10.5;0.662;883;;
14:26:05.706;170;81;116;79;130.3;285;760;3092;10.3;0.674;899;;
14:26:06.465;168;80;114;80;129.5;280;750;3154;10.4;0.662;882;;
14:26:07.216;167;80;114;78;129.0;280;765;3233;10.1;0.673;897;;
14:26:07.981;169;79;113;77;131.5;280;775;3200;10.2;0.667;890;;
14:26:08.754;166;78;112;79;130.0;280;760;3138;10.3;0.655;873;;
14:26:09.515;164;78;112;79;129.0;280;755;3229;10.3;0.654;872;;
14:26:10.270;166;78;112;76;131.0;280;785;3246;10.0;0.668;891;;
14:26:11.056;167;78;110;74;133.3;285;815;3208;9.8;0.674;899;;
14:26:11.869;163;76;109;76;131.8;280;790;3146;10.0;0.651;867;;
14:26:12.661;161;76;108;76;131.0;280;785;3175;10.0;0.647;863;;
14:26:13.442;162;76;108;76;131.5;280;790;3088;10.0;0.649;865;;
14:26:14.234;160;75;108;77;132.0;280;780;3138;10.2;0.637;849;;
14:26:15.015;162;76;110;77;132.5;280;775;3150;10.3;0.640;854;;
14:26:15.791;164;77;110;76;132.3;285;790;3050;10.0;0.656;874;;
14:26:16.579;162;76;109;78;131.5;280;770;3046;10.2;0.638;851;;
14:26:17.351;162;76;109;78;130.8;280;765;3133;10.3;0.639;852;;
14:26:18.115;164;77;110;77;132.0;285;780;3133;10.2;0.650;867;;
14:26:18.898;164;77;110;77;133.3;285;780;3075;10.3;0.645;860;;
14:26:19.672;164;77;112;79;130.5;280;760;3154;10.3;0.649;866;;
14:26:20.436;167;79;114;78;132.0;285;770;3183;10.3;0.662;883;;
14:26:21.206;169;80;114;77;132.0;285;780;3129;10.2;0.671;894;;
14:26:21.984;166;79;113;79;130.3;280;760;3217;10.3;0.659;879;;
14:26:22.746;168;79;114;77;131.3;280;775;3246;10.2;0.673;898;;
14:26:23.519;170;80;114;76;132.5;280;790;3275;10.1;0.681;908;;
14:26:24.309;168;79;113;76;130.8;280;790;3221;9.9;0.683;910;;
14:26:25.101;168;79;113;75;132.0;280;800;3296;9.9;0.682;909;;
14:26:25.903;168;78;112;75;132.5;285;800;3158;9.9;0.678;904;;
14:26:26.703;164;77;110;76;130.8;285;790;3121;9.9;0.665;886;;
14:26:27.489;163;77;110;78;129.0;280;770;3254;10.1;0.658;877;;
14:26:28.261;165;77;109;75;131.3;285;800;3200;9.8;0.666;888;;
14:26:29.061;164;76;108;75;133.5;285;805;3154;10.0;0.648;864;;
14:26:29.865;160;74;107;77;132.3;280;775;3192;10.2;0.627;836;;
14:26:30.639;162;75;109;76;133.5;280;785;3133;10.2;0.638;851;;
14:26:31.422;164;76;110;76;133.5;280;785;3100;10.2;0.644;859;;
14:26:32.209;162;76;111;78;131.5;280;765;3167;10.3;0.643;857;;
14:26:32.972;165;78;112;78;131.8;280;770;3100;10.3;0.655;873;;
14:26:33.745;167;79;112;75;132.8;285;795;3063;10.0;0.668;890;;
14:26:34.539;164;77;110;77;131.5;280;780;3054;10.1;0.652;870;;
14:26:35.317;163;77;111;78;128.8;280;770;3104;10.0;0.661;881;;
14:26:36.090;166;78;111;75;132.0;285;795;3083;10.0;0.667;889;;
14:26:36.886;165;77;111;75;132.0;285;805;3133;9.8;0.675;901;;
14:26:37.690;165;77;111;75;132.0;285;800;3133;9.9;0.671;895;;
14:26:38.490;165;77;111;72;132.0;285;835;3133;9.5;0.701;934;;
14:26:39.325;169;80;114;75;113.5;285;805;3313;8.5;0.807;1076;;
14:26:40.129;170;80;113;73;116.0;285;820;3246;8.5;0.801;1067;;
14:26:40.951;169;79;113;74;118.3;285;815;3238;8.7;0.775;1034;;
14:26:41.768;165;78;111;75;121.8;285;800;3208;9.1;0.729;972;;
14:26:42.564;167;78;111;73;128.0;285;820;3229;9.4;0.708;944;;
14:26:43.386;166;77;109;73;130.5;290;820;3175;9.5;0.683;911;;
14:26:44.206;161;75;107;75;131.3;285;805;3204;9.8;0.658;877;;
14:26:45.009;162;75;107;73;132.3;285;820;3183;9.7;0.663;885;;
14:26:45.833;160;73;106;75;134.8;285;800;3167;10.1;0.629;839;;
14:26:46.629;159;74;107;77;131.8;285;780;3188;10.1;0.633;845;;
14:26:47.411;162;75;108;75;134.0;285;800;3179;10.1;0.642;856;;
14:26:48.213;161;75;107;75;134.0;285;800;3133;10.1;0.639;852;;
14:26:49.009;161;75;107;76;131.0;285;790;3221;9.9;0.647;862;;
14:26:49.800;163;76;108;75;132.3;285;795;3154;10.0;0.649;866;;
14:26:50.596;161;75;108;77;131.5;285;780;3158;10.1;0.642;856;;
14:26:51.374;163;77;110;77;130.0;285;780;3133;10.0;0.658;878;;
14:26:52.156;165;78;110;75;131.0;285;800;3100;9.8;0.670;894;;
14:26:52.956;163;77;110;77;129.5;285;780;3138;10.0;0.660;879;;
14:26:53.736;164;78;111;75;129.5;285;800;3133;9.7;0.683;910;;
14:26:54.538;167;78;110;73;131.0;285;820;3108;9.6;0.690;920;;
14:26:55.356;164;77;110;75;130.0;285;795;3088;9.8;0.673;897;;
14:26:56.149;165;78;112;76;127.5;285;785;3150;9.7;0.686;915;;
14:26:56.934;167;79;113;75;128.8;285;800;3100;9.7;0.699;932;;
14:26:57.734;166;79;113;76;130.0;285;790;3117;9.9;0.685;914;;
14:26:58.526;167;80;114;75;129.3;285;795;3163;9.8;0.700;933;;
14:26:59.319;170;81;114;75;129.5;285;800;3138;9.7;0.704;939;;
14:27:00.123;167;79;113;76;130.0;290;790;3142;9.9;0.684;912;;
14:27:00.911;167;79;115;78;129.8;285;765;3279;10.2;0.677;902;;
14:27:01.676;170;81;116;78;130.8;290;765;3154;10.3;0.679;905;;
14:27:02.440;171;81;115;78;131.5;290;770;3117;10.2;0.673;898;;
14:27:03.209;166;79;114;80;129.8;285;750;3183;10.4;0.656;875;;
14:27:03.961;168;79;115;80;131.3;285;750;3267;10.5;0.657;876;;
14:27:04.710;171;81;116;78;132.0;285;765;3229;10.4;0.672;896;;
14:27:05.474;171;81;115;77;132.3;285;775;3188;10.2;0.672;897;;
14:27:06.249;168;79;114;79;131.0;285;755;3300;10.4;0.654;872;;
14:27:07.006;169;79;115;79;132.5;285;755;3308;10.5;0.657;876;;
14:27:07.761;172;81;116;77;133.5;285;780;3254;10.3;0.678;904;;
14:27:08.537;170;80;116;79;132.3;285;760;3283;10.4;0.664;885;;
14:27:09.299;169;80;116;81;130.0;285;740;3346;10.5;0.659;879;;
14:27:10.041;172;81;118;81;131.8;285;745;3246;10.6;0.667;890;;
14:27:10.785;175;83;120;80;132.0;285;750;3246;10.6;0.679;905;;
14:27:11.536;173;83;120;82;129.5;285;735;3333;10.6;0.678;904;;
14:27:12.269;176;84;121;80;130.8;285;750;3350;10.5;0.693;924;;
14:27:13.021;179;84;120;77;133.3;290;780;3392;10.3;0.704;939;;
14:27:13.797;176;83;118;77;132.0;285;775;3308;10.2;0.693;924;;
14:27:14.576;172;81;115;78;130.8;285;770;3417;10.2;0.679;905;;
14:27:15.346;172;80;114;76;133.0;285;785;3408;10.2;0.674;899;;
14:27:16.133;170;78;112;75;134.5;290;795;3350;10.2;0.661;881;;
14:27:16.924;165;76;109;78;134.0;285;770;3325;10.4;0.625;833;;
14:27:17.696;163;75;108;79;131.8;285;755;3429;10.5;0.619;825;;
14:27:18.450;164;75;108;78;134.0;285;770;3392;10.4;0.622;829;;
14:27:19.223;164;75;107;76;136.3;285;790;3321;10.3;0.620;827;;
14:27:20.013;161;73;106;78;135.0;285;765;3288;10.6;0.599;799;;
14:27:20.776;161;74;107;79;133.5;285;755;3304;10.6;0.607;809;;
14:27:21.531;163;75;108;77;135.5;285;775;3229;10.5;0.619;826;;
14:27:22.304;163;75;109;78;135.3;285;770;3188;10.5;0.619;826;;
14:27:23.074;163;76;109;78;132.0;280;770;3213;10.3;0.634;846;;
14:27:23.846;164;77;109;75;133.0;285;800;3179;10.0;0.654;872;;
14:27:24.646;164;76;108;75;133.3;280;805;3133;9.9;0.651;868;;
14:27:25.451;160;75;107;77;129.8;280;775;3092;10.0;0.638;850;;
14:27:26.226;161;76;108;77;129.8;280;780;3092;10.0;0.648;864;;
14:27:27.002;163;76;110;78;131.0;280;770;3096;10.2;0.644;858;;
14:27:27.774;163;77;111;79;130.5;280;755;3150;10.4;0.641;854;;
14:27:28.529;166;79;113;79;130.0;280;755;3150;10.3;0.656;875;;
14:27:29.282;169;80;115;79;130.3;280;755;3104;10.4;0.665;887;;
14:27:30.041;169;80;115;79;130.3;285;755;3088;10.4;0.665;887;;
14:27:30.795;168;81;115;81;127.0;280;740;3233;10.3;0.672;895;;
14:27:31.538;171;81;116;79;129.5;285;760;3267;10.2;0.681;908;;
14:27:32.294;172;81;116;78;130.3;280;770;3283;10.1;0.687;916;;
14:27:33.064;170;81;116;79;130.3;280;760;3213;10.3;0.678;904;;
14:27:33.825;170;81;116;77;130.3;280;775;3213;10.1;0.692;922;;
14:27:34.600;170;81;116;75;130.3;280;805;3213;9.7;0.718;958;;
14:27:35.406;169;79;112;76;116.5;285;790;3250;8.8;0.756;1008;;
14:27:36.198;164;77;110;78;116.8;280;765;3154;9.2;0.719;959;;
14:27:36.961;163;77;110;79;115.5;280;755;3242;9.2;0.719;959;;
14:27:37.714;166;78;112;79;121.5;280;760;3271;9.6;0.702;936;;
14:27:38.476;169;79;113;77;128.8;285;780;3204;9.9;0.686;915;;
14:27:39.254;170;80;113;76;128.3;280;785;3125;9.8;0.692;922;;
14:27:40.040;166;79;111;76;127.5;280;785;3079;9.7;0.682;909;;
14:27:40.826;163;77;110;78;125.5;280;770;3150;9.8;0.672;896;;
14:27:41.594;165;78;111;77;129.0;280;775;3179;10.0;0.668;891;;
14:27:42.367;167;78;112;77;131.3;280;775;3146;10.2;0.661;882;;
14:27:43.146;166;78;112;77;130.8;285;775;3067;10.1;0.661;881;;
14:27:43.917;164;78;111;78;127.3;280;765;3096;10.0;0.664;886;;
14:27:44.686;166;78;112;76;131.8;285;785;3192;10.1;0.664;886;;
14:27:45.467;167;78;112;76;132.0;285;790;3138;10.0;0.667;890;;
14:27:46.260;167;78;110;75;131.8;285;795;3054;9.9;0.665;887;;
14:27:47.054;163;77;109;76;129.5;280;790;3058;9.8;0.663;885;;
14:27:47.846;165;77;108;71;132.3;285;840;3054;9.4;0.688;917;;
14:27:48.684;165;75;107;71;134.0;280;850;3046;9.5;0.680;907;;
14:27:49.534;161;75;108;74;131.0;280;815;3038;9.6;0.669;892;;
14:27:50.349;163;76;108;73;131.8;285;825;2992;9.6;0.676;902;;
14:27:51.175;163;75;107;72;133.5;285;835;3017;9.6;0.669;892;;
14:27:52.011;161;74;108;74;134.3;285;815;3033;9.9;0.654;872;;
14:27:52.828;165;76;110;73;134.5;285;820;3088;9.8;0.671;894;;
14:27:53.644;167;77;111;74;134.5;285;815;3100;9.9;0.671;895;;
14:27:54.461;164;77;110;75;133.8;285;805;3096;10.0;0.661;881;;
14:27:55.262;166;77;111;75;134.3;285;805;3146;10.0;0.663;883;;
14:27:56.067;166;77;110;75;136.0;285;805;3150;10.1;0.651;868;;
14:27:56.878;164;76;110;75;135.8;285;805;3175;10.1;0.649;866;;
14:27:57.679;166;77;111;74;136.3;285;815;3271;10.0;0.661;881;;
14:27:58.496;167;77;111;74;138.0;290;810;3267;10.2;0.653;871;;
14:27:59.304;166;78;112;76;134.8;285;790;3271;10.2;0.657;875;;
14:28:00.098;169;78;114;75;136.0;285;795;3292;10.3;0.663;885;;
14:28:00.891;171;79;115;75;137.5;290;805;3296;10.2;0.672;896;;
14:28:01.696;170;79;114;74;136.5;285;810;3292;10.1;0.678;904;;
14:28:02.504;171;80;115;75;135.0;285;805;3363;10.1;0.686;914;;
14:28:03.310;172;80;116;75;135.3;285;805;3317;10.1;0.689;919;;
14:28:04.116;170;80;115;76;134.5;290;785;3238;10.3;0.673;897;;
14:28:04.900;170;80;116;78;132.5;285;770;3338;10.3;0.674;899;;
14:28:05.669;172;81;117;76;133.0;285;785;3283;10.2;0.689;919;;
14:28:06.455;173;81;117;76;134.8;290;790;3263;10.2;0.684;913;;
14:28:07.244;170;80;116;78;132.0;285;765;3213;10.4;0.671;894;;
14:28:08.011;170;80;116;79;132.0;285;760;3308;10.4;0.668;891;;
14:28:08.771;172;81;116;77;134.0;290;780;3279;10.3;0.674;898;;
14:28:09.550;171;80;116;76;136.0;285;785;3254;10.4;0.667;889;;
14:28:10.334;169;79;115;79;133.0;285;760;3333;10.5;0.659;878;;
14:28:11.094;171;80;116;77;133.5;285;775;3308;10.3;0.671;894;;
14:28:11.871;170;80;115;77;135.0;285;780;3396;10.4;0.664;886;;
14:28:12.647;171;80;116;77;133.3;285;780;3379;10.3;0.676;901;;
14:28:13.433;172;80;116;75;137.8;290;800;3392;10.3;0.672;896;;
14:28:14.229;170;80;115;77;132.5;285;780;3283;10.2;0.678;905;;
14:28:15.009;170;80;116;78;131.0;285;770;3338;10.2;0.680;907;;
14:28:15.781;171;83;116;76;127.8;285;785;3183;9.8;0.710;946;;
14:28:16.566;171;80;115;77;131.3;285;775;3254;10.2;0.678;903;;
14:28:17.341;170;80;114;77;129.5;285;775;3367;10.0;0.684;912;;
14:28:18.114;172;81;115;76;129.5;285;790;3333;9.8;0.698;931;;
14:28:18.904;170;80;113;77;130.0;285;775;3279;10.1;0.675;900;;
14:28:19.677;167;79;112;81;126.5;285;745;3329;10.2;0.661;881;;
14:28:20.424;166;79;114;83;128.0;285;725;3338;10.6;0.647;863;;
14:28:21.149;169;80;116;85;127.3;285;710;3363;10.8;0.647;863;;
14:28:21.861;171;81;116;83;128.5;285;725;3346;10.6;0.656;875;;
14:28:22.584;172;81;115;82;129.0;285;735;3333;10.5;0.654;872;;
14:28:23.320;168;78;112;83;127.8;280;725;3467;10.6;0.633;844;;
14:28:24.046;169;77;110;80;131.3;285;750;3504;10.5;0.627;836;;
14:28:24.792;169;75;108;78;135.5;280;765;3517;10.6;0.611;815;;
14:28:25.559;164;73;106;79;137.0;280;760;3533;10.8;0.585;780;;
14:28:26.319;163;72;105;78;135.3;275;765;3617;10.6;0.592;790;;
14:28:27.086;165;72;105;76;140.3;280;785;3608;10.7;0.588;784;;
14:28:27.869;163;71;104;77;140.8;280;780;3508;10.8;0.574;765;;
14:28:28.651;162;71;104;76;139.5;275;785;3588;10.7;0.584;778;;
14:28:29.432;166;73;104;76;139.5;275;790;3575;10.6;0.588;783;;
14:28:30.225;166;73;104;74;139.5;275;810;3575;10.3;0.602;803;;
14:28:31.035;166;73;104;72;139.5;275;830;3575;10.1;0.617;823;;
14:28:31.864;172;78;111;71;119.8;280;845;3654;8.5;0.781;1042;;
14:28:32.709;173;77;112;72;121.0;280;830;3621;8.7;0.768;1024;;
14:28:33.539;171;78;113;75;116.8;275;805;3592;8.7;0.777;1037;;
14:28:34.346;174;80;115;73;123.5;280;820;3563;9.0;0.762;1016;;
14:28:35.168;175;80;115;74;129.0;280;815;3492;9.5;0.725;967;;
14:28:35.980;173;80;115;75;126.8;280;800;3550;9.5;0.724;966;;
14:28:36.779;176;81;116;74;129.5;280;815;3542;9.5;0.732;975;;
14:28:37.598;176;81;116;73;131.5;285;820;3529;9.6;0.723;964;;
14:28:38.414;174;81;117;76;129.3;280;790;3542;9.8;0.714;951;;
14:28:39.204;177;83;119;75;129.5;285;795;3508;9.8;0.727;970;;
14:28:40.001;179;83;118;73;131.0;285;820;3525;9.6;0.737;983;;
14:28:40.819;176;81;117;75;130.5;280;800;3546;9.8;0.716;954;;
14:28:41.623;175;82;117;75;128.5;285;795;3583;9.7;0.721;961;;
14:28:42.416;176;82;117;75;130.5;285;800;3542;9.8;0.717;956;;
14:28:43.216;175;81;116;75;131.3;285;800;3471;9.8;0.707;943;;
14:28:44.015;172;80;114;75;129.5;285;795;3454;9.8;0.701;935;;
14:28:44.810;172;80;114;75;128.8;285;800;3529;9.7;0.708;944;;
14:28:45.609;172;80;114;75;129.3;285;805;3479;9.6;0.712;949;;
14:28:46.416;172;80;115;75;130.5;285;795;3579;9.8;0.702;936;;
14:28:47.209;174;82;116;74;129.0;285;810;3525;9.6;0.727;969;;
14:28:48.019;174;81;116;74;131.3;285;810;3446;9.7;0.716;955;;
14:28:48.831;173;81;114;74;130.5;290;815;3238;9.6;0.712;949;;
14:28:49.646;169;79;112;75;129.5;285;805;3221;9.7;0.695;926;;
14:28:50.447;167;78;111;78;125.3;280;770;3379;9.8;0.682;910;;
14:28:51.219;169;79;112;76;128.8;285;785;3388;9.8;0.680;906;;
14:28:52.008;169;78;110;75;131.3;290;805;3442;9.8;0.676;902;;
14:28:52.811;168;77;111;76;132.3;285;785;3496;10.1;0.659;878;;
14:28:53.594;169;78;113;76;132.5;285;790;3467;10.1;0.671;894;;
14:28:54.385;171;79;113;75;132.5;290;805;3488;9.9;0.687;915;;
14:28:55.191;171;79;113;74;132.5;290;815;3500;9.8;0.694;925;;
14:28:56.006;172;79;113;74;132.8;290;810;3467;9.8;0.691;921;;
14:28:56.815;171;80;113;76;130.5;285;790;3329;9.9;0.686;914;;
14:28:57.608;168;79;113;77;129.3;285;775;3292;10.0;0.676;901;;
14:28:58.380;170;80;114;76;129.0;285;785;3346;9.9;0.694;925;;
14:28:59.166;172;81;114;74;130.0;285;815;3379;9.6;0.713;951;;
14:28:59.979;172;80;112;71;130.8;285;850;3383;9.2;0.728;971;;
14:29:00.829;170;78;110;70;130.8;285;860;3375;9.1;0.722;962;;
14:29:01.687;165;77;109;74;128.8;285;815;3292;9.5;0.690;920;;
14:29:02.506;165;77;109;75;127.5;285;800;3288;9.6;0.685;914;;
14:29:03.305;165;77;109;74;129.3;290;810;3196;9.6;0.685;913;;
14:29:04.114;165;77;109;75;130.5;285;805;3150;9.7;0.674;899;;
14:29:04.919;163;77;110;77;128.3;285;780;3104;9.9;0.666;888;;
14:29:05.701;164;78;111;78;126.8;285;765;3242;9.9;0.668;891;;
14:29:06.464;166;79;113;78;129.0;285;770;3242;10.1;0.674;899;;
14:29:07.234;170;81;115;77;129.0;285;780;3196;9.9;0.695;927;;
14:29:08.012;170;82;116;78;127.5;285;770;3163;9.9;0.701;934;;
14:29:08.784;171;82;117;79;127.3;285;760;3283;10.0;0.699;932;;
14:29:09.546;172;83;117;77;127.5;285;780;3213;9.8;0.714;952;;
14:29:10.326;172;82;117;77;127.5;285;775;3283;9.9;0.708;944;;
14:29:11.101;172;82;116;77;127.5;285;775;3329;9.9;0.707;942;;
14:29:11.876;173;82;116;75;127.8;285;795;3313;9.6;0.719;958;;
14:29:12.673;173;81;115;75;129.3;285;795;3271;9.8;0.707;943;;
14:29:13.468;169;80;114;76;127.5;290;785;3171;9.7;0.699;932;;
14:29:14.249;167;80;113;78;124.5;285;770;3267;9.7;0.696;928;;
14:29:15.021;169;79;113;75;128.5;285;795;3304;9.7;0.699;932;;
14:29:15.814;170;79;113;75;129.8;285;795;3258;9.8;0.694;925;;
14:29:16.609;167;79;112;75;128.0;285;795;3196;9.7;0.694;925;;
14:29:17.404;167;78;113;76;129.5;285;790;3292;9.8;0.688;917;;
14:29:18.194;168;80;114;76;128.3;285;785;3175;9.8;0.696;928;;
14:29:18.981;167;80;114;76;127.8;285;790;3171;9.7;0.702;936;;
14:29:19.771;168;80;114;75;127.5;290;795;3196;9.6;0.709;946;;
14:29:20.566;168;80;113;75;129.3;285;805;3104;9.6;0.705;940;;
14:29:21.371;167;79;112;75;127.5;285;805;3133;9.5;0.709;945;;
14:29:22.174;167;79;112;73;127.3;285;820;3154;9.3;0.720;960;;
14:29:22.994;167;79;111;74;128.5;285;815;3129;9.5;0.704;939;;
14:29:23.807;164;77;110;76;126.5;285;790;3096;9.6;0.689;918;;
14:29:24.599;165;78;111;75;127.3;285;805;3142;9.5;0.702;936;;
14:29:25.404;167;78;112;75;129.3;285;800;3108;9.7;0.695;926;;
14:29:26.206;165;78;111;76;127.8;285;790;3029;9.7;0.688;917;;
14:29:26.996;166;79;111;75;127.8;285;795;3138;9.6;0.692;923;;
14:29:27.790;166;79;111;73;127.8;285;825;3138;9.3;0.718;958;;
14:29:28.615;166;79;111;71;127.8;285;840;3138;9.1;0.732;975;;
14:29:29.455;167;80;113;74;112.8;285;815;3258;8.3;0.817;1089;;
14:29:30.269;169;80;114;73;113.5;285;825;3225;8.3;0.825;1100;;
14:29:31.094;169;80;112;71;113.8;290;840;3150;8.1;0.827;1103;;
14:29:31.935;166;78;110;73;119.0;285;825;3171;8.7;0.764;1019;;
14:29:32.763;166;78;109;71;124.3;290;850;3192;8.8;0.744;992;;
14:29:33.609;166;77;110;72;126.3;285;835;3150;9.1;0.724;966;;
14:29:34.445;164;77;110;73;127.0;290;820;3042;9.3;0.709;945;;
14:29:35.264;165;78;111;75;124.5;285;800;3167;9.3;0.710;947;;
14:29:36.064;168;79;113;74;128.0;290;815;3125;9.4;0.718;957;;
14:29:36.877;169;80;114;75;128.0;285;800;3154;9.6;0.713;950;;
14:29:37.681;169;80;115;76;127.0;290;785;3200;9.7;0.708;944;;
14:29:38.464;171;81;117;76;128.3;285;790;3179;9.7;0.718;957;;
14:29:39.258;174;82;118;75;129.5;290;800;3129;9.7;0.729;972;;
14:29:40.058;173;83;118;75;127.3;285;805;3183;9.5;0.743;991;;
14:29:40.861;175;83;116;71;129.0;290;850;3246;9.1;0.766;1021;;
14:29:41.709;173;81;116;73;129.3;285;820;3346;9.5;0.733;977;;
14:29:42.529;172;81;115;73;127.0;290;825;3254;9.2;0.747;996;;
14:29:43.356;172;80;114;71;129.8;290;845;3225;9.2;0.739;986;;
14:29:44.199;168;78;111;74;128.0;285;815;3196;9.4;0.708;944;;
14:29:45.015;168;78;110;72;128.3;285;830;3242;9.3;0.710;947;;
14:29:45.844;167;77;108;71;130.0;290;845;3250;9.2;0.702;936;;
14:29:46.691;166;74;108;74;132.5;285;815;3308;9.8;0.664;886;;
14:29:47.505;167;76;110;74;132.5;290;810;3229;9.8;0.669;893;;
14:29:48.316;167;76;110;75;133.0;290;805;3167;9.9;0.664;886;;
14:29:49.117;166;76;110;76;131.5;285;790;3263;10.0;0.659;879;;
14:29:49.909;169;77;111;75;133.3;285;805;3233;9.9;0.668;890;;
14:29:50.714;168;76;111;76;135.0;285;790;3221;10.3;0.648;864;;
14:29:51.506;168;77;111;77;133.3;285;780;3267;10.3;0.651;868;;
14:29:52.286;170;78;113;76;134.5;285;790;3242;10.2;0.662;883;;
14:29:53.074;170;78;112;76;134.0;290;790;3296;10.2;0.659;878;;
14:29:53.864;170;77;112;75;134.5;285;795;3350;10.2;0.661;881;;
14:29:54.659;172;78;112;75;136.0;285;805;3371;10.1;0.664;886;;
14:29:55.465;169;77;111;75;134.3;285;795;3354;10.1;0.656;874;;
14:29:56.259;169;77;112;77;133.5;285;780;3383;10.3;0.654;873;;
14:29:57.043;172;79;113;75;135.0;290;795;3329;10.2;0.667;889;;
14:29:57.836;170;78;113;76;134.3;285;785;3296;10.3;0.659;879;;
14:29:58.621;170;78;113;76;133.3;285;790;3321;10.1;0.667;889;;
14:29:59.413;171;78;111;72;135.5;290;830;3321;9.8;0.681;909;;
14:30:00.241;169;77;110;74;135.3;290;810;3221;10.0;0.657;876;;
14:30:01.051;165;76;108;76;130.0;285;790;3242;9.9;0.658;877;;
14:30:01.841;167;76;111;76;133.5;285;790;3254;10.1;0.654;872;;
14:30:02.631;169;78;112;76;133.5;285;790;3158;10.1;0.663;884;;
14:30:03.421;167;78;112;75;132.0;290;795;3167;10.0;0.672;895;;
14:30:04.218;170;79;112;71;133.8;285;850;3183;9.4;0.709;945;;
14:30:05.064;171;79;113;71;135.8;285;850;3163;9.6;0.708;943;;
14:30:05.916;169;79;114;73;132.5;285;820;3104;9.7;0.702;937;;
14:30:06.734;171;81;116;74;130.5;285;810;3108;9.7;0.717;956;;
14:30:07.542;173;82;116;73;131.8;290;820;3054;9.6;0.722;963;;
14:30:08.364;171;81;116;74;131.5;285;815;3121;9.7;0.716;954;;
14:30:09.179;174;82;117;73;131.3;285;820;3179;9.6;0.733;977;;
14:30:09.997;177;83;118;72;132.8;290;835;3142;9.5;0.742;990;;
14:30:10.835;173;81;117;75;132.8;290;800;3163;10.0;0.705;940;;
14:30:11.636;173;82;117;75;130.3;290;805;3150;9.7;0.723;964;;
14:30:12.437;175;82;118;74;131.8;290;810;3146;9.8;0.724;965;;
14:30:13.249;173;81;118;76;131.5;285;790;3183;10.0;0.707;943;;
14:30:14.041;175;83;119;75;131.3;290;795;3179;9.9;0.719;959;;
14:30:14.834;176;83;118;74;132.8;290;810;3179;9.8;0.718;958;;
14:30:15.648;174;81;116;74;132.5;290;810;3192;9.8;0.706;941;;
14:30:16.456;173;81;114;71;132.5;290;840;3167;9.5;0.721;962;;
14:30:17.294;170;78;112;74;133.3;285;815;3192;9.8;0.685;913;;
14:30:18.111;167;77;111;75;131.5;285;800;3179;9.9;0.674;898;;
14:30:18.907;169;78;112;74;132.5;285;810;3129;9.8;0.683;911;;
14:30:19.721;167;77;111;75;134.0;290;800;3058;10.1;0.661;882;;
14:30:20.519;165;77;110;75;130.5;285;800;3129;9.8;0.671;895;;
14:30:21.317;167;77;110;73;132.0;285;825;3096;9.6;0.686;915;;
14:30:22.146;165;76;109;73;133.3;285;825;3038;9.7;0.672;896;;
14:30:22.969;164;76;108;75;130.0;285;795;3100;9.8;0.662;883;;
14:30:23.766;166;77;109;73;132.0;290;825;3004;9.6;0.680;906;;
14:30:24.590;166;76;109;74;133.3;285;815;3004;9.8;0.665;887;;
14:30:25.406;164;76;109;76;133.3;285;785;3017;10.2;0.641;854;;
14:30:26.190;164;76;109;75;133.3;285;800;3017;10.0;0.653;871;;
14:30:26.990;164;76;109;73;133.3;285;820;3017;9.8;0.669;892;;
14:30:27.809;172;82;115;75;111.8;285;795;3079;8.4;0.820;1093;;
14:30:28.606;175;81;117;75;115.5;285;805;3092;8.6;0.814;1085;;
14:30:29.413;175;83;117;75;114.0;290;795;3025;8.6;0.818;1090;;
