# Supplementary material for: Influence of beat-to-beat blood pressure variability on vascular elasticity in hypertensive population
Source: Sci Rep. 2017 Aug 21;7:8394. doi: 10.1038/s41598-017-08640-4 (PMC5566212; doi:10.1038/s41598-017-08640-4)
Supplement: Supplementary file 1 — Dataset 1 [file 41598_2017_8640_MOESM1_ESM.zip › Data of hypertensive population/1024_beats.txt]

BeatScope Easy - v02.10 build 004

Identification;Identification;Age (yrs);Height (cm);Weight (kg);Gender;Procedure;Model number
1024;;43;173;100;Male;;9971

Reconstructed pressure level: 
brachial

Time (s);Systolic Pressure (mmHg);Diastolic Pressure (mmHg);Mean Pressure (mmHg);Heart rate (bpm);Stroke Volume (ml);Left Ventricular Ejection Time (ms);Pulse Interval (ms);Maximum Slope (mmHg/s);Cardiac Output (l/min);Total Peripheral Resistance Medical Unit (mmHg.min/l);Total Peripheral Resistance CGS (dyn.s/cm5);Markers;
09:58:30.560;0;0;0;67;0.0;0;890;0;0.0;0.000;0;;
09:58:31.450;0;0;0;67;0.0;0;900;0;0.0;0.000;0;;
09:58:32.350;0;0;0;67;0.0;0;895;0;0.0;0.000;0;;
09:58:33.245;0;0;0;67;0.0;0;895;0;0.0;0.000;0;;
09:58:34.140;0;0;0;67;0.0;0;890;0;0.0;0.000;0;;
09:58:35.030;0;0;0;66;0.0;0;910;0;0.0;0.000;0;;
09:58:35.940;0;0;0;66;0.0;0;905;0;0.0;0.000;0;;
09:58:36.845;0;0;0;67;0.0;0;890;0;0.0;0.000;0;;
09:58:37.735;0;0;0;68;0.0;0;885;0;0.0;0.000;0;;
09:58:38.620;0;0;0;67;0.0;0;895;0;0.0;0.000;0;;
09:58:39.515;0;0;0;67;0.0;0;895;0;0.0;0.000;0;;
09:58:40.410;0;0;0;66;0.0;0;910;0;0.0;0.000;0;;
09:58:41.320;138;80;102;68;89.0;305;880;1271;6.1;1.009;1345;;
09:58:42.201;136;79;102;69;93.0;305;865;1246;6.5;0.946;1262;;
09:58:43.062;140;81;105;69;95.0;305;870;1238;6.6;0.957;1276;;
09:58:43.934;142;82;107;69;103.0;310;870;1267;7.1;0.902;1202;;
09:58:44.802;142;83;105;70;104.0;305;855;1254;7.3;0.865;1154;;
09:58:45.661;139;81;104;71;103.5;300;840;1233;7.4;0.846;1128;;
09:58:46.501;142;84;107;71;104.0;305;850;1242;7.3;0.872;1163;;
09:58:47.347;144;84;108;71;107.5;305;845;1238;7.6;0.851;1135;;
09:58:48.192;144;84;106;71;105.3;305;845;1225;7.5;0.849;1132;;
09:58:49.040;139;81;106;73;105.3;305;820;1229;7.7;0.824;1099;;
09:58:49.860;139;81;106;72;105.3;305;835;1229;7.6;0.839;1119;;
09:58:50.695;139;81;106;69;105.3;305;865;1229;7.3;0.869;1159;;
09:58:51.561;143;84;108;71;97.3;300;850;1300;6.9;0.940;1253;;
09:58:52.411;143;87;106;70;88.5;300;860;1204;6.2;1.030;1373;;
09:58:53.267;138;80;103;72;96.5;295;830;1242;7.0;0.884;1178;;
09:58:54.101;137;80;103;72;97.5;285;830;1208;7.0;0.877;1169;;
09:58:54.931;141;82;105;70;103.8;300;855;1246;7.3;0.867;1156;;
09:58:55.782;142;82;105;70;106.3;295;855;1250;7.5;0.847;1129;;
09:58:56.641;139;80;103;71;107.3;300;845;1246;7.6;0.808;1077;;
09:58:57.482;138;80;103;72;105.0;290;835;1217;7.5;0.821;1095;;
09:58:58.319;142;82;105;71;105.5;295;850;1258;7.4;0.846;1128;;
09:58:59.171;142;82;105;71;105.5;295;845;1275;7.5;0.841;1121;;
09:59:00.015;142;82;105;71;105.5;295;850;1275;7.4;0.846;1128;;
09:59:00.865;142;82;105;70;105.5;295;860;1275;7.4;0.856;1141;;
09:59:01.726;141;82;106;70;96.8;295;860;1250;6.8;0.938;1250;;
09:59:02.586;143;83;107;69;100.3;300;870;1283;6.9;0.924;1232;;
09:59:03.456;142;82;106;69;98.8;300;870;1263;6.8;0.932;1242;;
09:59:04.325;141;82;104;68;101.5;295;880;1254;6.9;0.902;1202;;
09:59:05.206;138;79;102;69;106.8;295;875;1238;7.3;0.838;1117;;
09:59:06.077;139;81;104;68;106.0;295;885;1229;7.2;0.866;1155;;
09:59:06.966;140;81;104;67;110.3;300;890;1242;7.4;0.842;1122;;
09:59:07.855;139;80;103;68;109.8;300;885;1221;7.4;0.829;1105;;
09:59:08.739;135;78;101;69;107.5;295;865;1192;7.5;0.811;1081;;
09:59:09.608;138;80;101;68;107.5;295;880;1192;7.3;0.825;1100;;
09:59:10.485;138;80;101;67;107.5;295;890;1192;7.2;0.834;1112;;
09:59:11.375;138;80;101;67;107.5;295;900;1192;7.2;0.843;1125;;
09:59:12.276;140;81;104;69;98.0;300;870;1096;6.8;0.923;1231;;
09:59:13.146;137;80;102;70;97.8;300;855;1054;6.9;0.892;1190;;
09:59:14.001;137;80;104;71;98.0;300;850;1050;6.9;0.900;1200;;
09:59:14.847;141;83;106;70;100.8;300;860;1063;7.0;0.907;1209;;
09:59:15.707;143;83;107;70;107.3;300;860;1079;7.5;0.858;1144;;
09:59:16.567;142;83;106;71;106.0;300;845;1063;7.5;0.841;1121;;
09:59:17.416;138;81;104;71;105.0;300;840;1038;7.5;0.830;1107;;
09:59:18.254;141;83;106;71;104.5;295;845;1042;7.4;0.857;1143;;
09:59:19.101;144;84;107;69;109.3;300;865;1075;7.6;0.849;1132;;
09:59:19.966;143;84;107;71;109.3;300;850;1083;7.7;0.834;1113;;
09:59:20.815;143;84;107;73;109.3;300;825;1083;7.9;0.810;1080;;
09:59:21.640;143;84;107;70;109.3;300;860;1083;7.6;0.844;1126;;
09:59:22.501;146;85;109;71;97.8;300;845;1133;6.9;0.942;1256;;
09:59:23.346;145;85;107;71;95.5;300;845;1092;6.8;0.949;1265;;
09:59:24.191;140;83;105;72;95.0;295;835;1067;6.8;0.925;1233;;
09:59:25.024;143;83;108;71;102.0;295;840;1079;7.3;0.887;1183;;
09:59:25.864;145;85;108;70;104.8;300;855;1075;7.4;0.884;1178;;
09:59:26.721;144;84;107;70;106.3;300;860;1088;7.4;0.868;1157;;
09:59:27.579;141;84;105;70;103.5;300;855;1054;7.3;0.865;1154;;
09:59:28.434;138;81;103;71;104.3;295;845;1058;7.4;0.837;1116;;
09:59:29.279;142;83;106;70;105.8;295;860;1071;7.4;0.862;1149;;
09:59:30.139;143;83;107;70;108.5;300;855;1088;7.6;0.843;1124;;
09:59:30.996;143;83;106;70;108.5;300;860;1067;7.6;0.842;1123;;
09:59:31.852;140;82;105;72;106.0;295;835;1063;7.6;0.823;1098;;
09:59:32.691;142;82;107;71;109.0;300;840;1083;7.8;0.821;1094;;
09:59:33.529;146;85;109;71;108.3;300;845;1096;7.7;0.851;1134;;
09:59:34.376;147;85;109;70;109.3;300;855;1113;7.7;0.851;1135;;
09:59:35.229;145;85;107;71;106.5;295;845;1100;7.6;0.849;1132;;
09:59:36.072;141;82;105;72;106.0;295;835;1079;7.6;0.829;1105;;
09:59:36.909;144;84;108;71;106.5;295;840;1083;7.6;0.852;1136;;
09:59:37.751;146;85;109;71;109.5;300;850;1104;7.7;0.846;1128;;
09:59:38.601;146;85;109;71;109.5;300;840;1104;7.8;0.836;1115;;
09:59:39.440;146;85;109;71;109.5;300;850;1104;7.7;0.846;1128;;
09:59:40.290;146;85;109;71;109.5;300;845;1104;7.8;0.841;1122;;
09:59:41.138;149;87;111;71;96.0;300;850;1175;6.8;0.985;1313;;
09:59:41.984;151;88;113;71;97.0;300;845;1192;6.9;0.980;1307;;
09:59:42.831;149;87;110;71;96.0;300;850;1154;6.8;0.974;1299;;
09:59:43.681;144;84;108;72;100.0;295;830;1133;7.2;0.892;1190;;
09:59:44.509;145;85;109;72;103.5;295;835;1108;7.4;0.879;1172;;
09:59:45.346;148;87;111;71;104.8;300;845;1125;7.4;0.893;1191;;
09:59:46.191;148;87;109;71;105.0;300;845;1121;7.5;0.877;1170;;
09:59:47.036;142;83;106;72;104.5;295;830;1100;7.6;0.844;1125;;
09:59:47.864;143;84;108;72;105.5;295;830;1092;7.6;0.852;1136;;
09:59:48.696;147;86;110;71;106.5;300;840;1113;7.6;0.870;1159;;
09:59:49.536;146;86;110;71;107.0;300;845;1096;7.6;0.865;1153;;
09:59:50.379;143;85;107;73;104.3;295;825;1100;7.6;0.849;1132;;
09:59:51.206;141;83;107;72;103.3;295;830;1067;7.5;0.856;1142;;
09:59:52.034;145;86;109;71;104.5;295;845;1096;7.4;0.881;1175;;
09:59:52.879;147;85;109;70;108.0;300;860;1113;7.5;0.870;1160;;
09:59:53.741;146;85;107;69;108.5;300;870;1096;7.5;0.860;1147;;
09:59:54.611;141;82;105;70;107.5;300;855;1104;7.5;0.835;1113;;
09:59:55.464;144;83;107;70;108.3;300;855;1092;7.6;0.847;1129;;
09:59:56.321;146;84;108;69;111.0;305;875;1133;7.6;0.849;1133;;
09:59:57.196;145;83;107;69;111.5;300;875;1121;7.6;0.838;1117;;
09:59:58.069;143;82;105;69;110.0;300;865;1100;7.6;0.828;1104;;
09:59:58.934;139;80;103;70;108.8;300;855;1083;7.6;0.810;1080;;
09:59:59.789;140;80;105;71;111.0;300;845;1092;7.9;0.797;1063;;
10:00:00.638;144;82;107;69;111.8;305;870;1108;7.7;0.829;1106;;
10:00:01.504;144;83;107;69;111.8;305;865;1100;7.8;0.826;1102;;
10:00:02.369;143;82;106;70;110.3;300;860;1100;7.7;0.827;1102;;
10:00:03.229;142;82;105;71;108.8;300;850;1088;7.7;0.817;1089;;
10:00:04.081;139;80;104;72;109.0;300;835;1079;7.8;0.795;1060;;
10:00:04.916;143;83;107;71;108.0;300;845;1092;7.7;0.837;1116;;
10:00:05.761;147;84;107;71;108.0;300;850;1125;7.6;0.842;1123;;
10:00:06.610;147;84;107;70;108.0;300;855;1125;7.6;0.847;1129;;
10:00:07.465;147;84;107;68;108.0;300;880;1125;7.4;0.872;1162;;
10:00:08.346;148;85;109;70;97.3;300;860;1225;6.8;0.964;1285;;
10:00:09.208;149;86;110;68;98.8;305;885;1213;6.7;0.981;1308;;
10:00:10.089;149;84;109;68;101.8;305;885;1208;6.9;0.948;1264;;
10:00:10.976;146;83;106;68;104.5;305;880;1196;7.1;0.895;1193;;
10:00:11.856;141;81;104;70;106.5;300;860;1154;7.4;0.842;1122;;
10:00:12.716;143;82;106;69;106.3;300;870;1142;7.3;0.864;1152;;
10:00:13.584;145;83;107;69;109.8;305;875;1158;7.5;0.849;1132;;
10:00:14.459;144;82;105;69;110.8;300;865;1142;7.7;0.822;1096;;
10:00:15.326;140;80;103;71;109.5;300;845;1129;7.8;0.797;1062;;
10:00:16.173;141;81;105;71;108.8;300;850;1108;7.7;0.819;1092;;
10:00:17.021;143;82;106;70;110.3;305;855;1129;7.7;0.824;1099;;
10:00:17.876;143;82;106;70;111.0;305;855;1117;7.8;0.815;1086;;
10:00:18.731;142;82;104;70;109.5;300;860;1079;7.6;0.815;1086;;
10:00:19.591;137;80;102;71;107.5;300;840;1079;7.7;0.799;1065;;
10:00:20.431;140;81;105;71;108.3;300;850;1067;7.6;0.823;1097;;
10:00:21.281;142;82;106;70;110.3;305;855;1092;7.7;0.820;1093;;
10:00:22.136;141;82;104;71;110.0;305;850;1079;7.8;0.806;1074;;
10:00:22.986;137;80;102;72;107.5;300;835;1063;7.7;0.790;1054;;
10:00:23.819;138;81;104;72;107.3;300;830;1046;7.8;0.805;1073;;
10:00:24.651;141;82;106;71;110.3;305;845;1058;7.8;0.809;1078;;
10:00:25.494;141;82;106;71;109.3;300;840;1046;7.8;0.811;1082;;
10:00:26.334;140;82;104;72;107.0;300;835;1046;7.7;0.812;1082;;
10:00:27.171;137;80;103;73;105.3;300;820;1046;7.7;0.801;1067;;
10:00:27.991;141;83;106;72;106.0;300;830;1054;7.7;0.828;1104;;
10:00:28.821;144;83;108;72;110.5;305;835;1100;7.9;0.814;1086;;
10:00:29.654;144;84;107;72;107.8;305;830;1088;7.8;0.822;1096;;
10:00:30.484;141;83;107;73;107.0;300;820;1083;7.8;0.816;1088;;
10:00:31.306;145;85;109;71;107.3;305;840;1096;7.7;0.852;1136;;
10:00:32.144;148;85;110;71;110.3;305;845;1129;7.8;0.841;1122;;
10:00:32.993;147;85;108;70;109.5;305;855;1117;7.7;0.839;1119;;
10:00:33.846;142;83;105;71;107.5;305;845;1100;7.6;0.827;1103;;
10:00:34.689;144;83;107;71;106.8;300;845;1096;7.6;0.845;1127;;
10:00:35.536;145;83;107;70;111.5;305;860;1104;7.8;0.827;1103;;
10:00:36.394;144;83;106;70;109.5;300;855;1104;7.7;0.824;1098;;
10:00:37.251;139;81;102;71;108.0;300;850;1092;7.6;0.805;1073;;
10:00:38.101;140;80;105;71;110.5;295;840;1088;7.9;0.796;1062;;
10:00:38.939;143;83;107;72;108.0;300;835;1083;7.8;0.825;1100;;
10:00:39.774;144;85;108;73;105.5;300;825;1100;7.7;0.841;1121;;
10:00:40.597;143;84;108;74;105.3;300;810;1079;7.8;0.827;1103;;
10:00:41.407;143;85;108;75;105.3;300;800;1071;7.9;0.817;1089;;
10:00:42.210;143;85;108;75;105.3;300;795;1071;7.9;0.812;1083;;
10:00:43.005;143;85;108;74;105.3;300;815;1071;7.7;0.832;1110;;
10:00:43.821;143;85;107;75;92.5;290;795;1150;7.0;0.920;1226;;
10:00:44.616;146;85;110;75;95.3;295;805;1150;7.1;0.932;1242;;
10:00:45.419;149;88;112;74;94.8;295;810;1171;7.0;0.960;1279;;
10:00:46.233;150;88;112;73;99.3;300;825;1171;7.2;0.933;1244;;
10:00:47.054;149;88;111;74;100.8;295;815;1142;7.4;0.898;1197;;
10:00:47.871;145;86;109;74;101.0;295;810;1117;7.5;0.870;1160;;
10:00:48.679;147;87;112;74;102.8;295;810;1125;7.6;0.879;1172;;
10:00:49.493;151;88;113;73;105.5;300;820;1150;7.7;0.880;1174;;
10:00:50.311;151;89;112;72;105.3;300;830;1138;7.6;0.883;1178;;
10:00:51.141;146;86;110;74;103.8;295;810;1133;7.7;0.855;1140;;
10:00:51.951;147;86;111;73;104.3;300;820;1113;7.6;0.873;1164;;
10:00:52.769;149;88;112;73;105.8;300;825;1125;7.7;0.874;1165;;
10:00:53.594;148;87;111;74;104.3;300;815;1117;7.7;0.866;1154;;
10:00:54.411;146;86;108;73;103.3;300;820;1104;7.6;0.860;1146;;
10:00:55.231;141;84;107;75;103.0;295;805;1079;7.7;0.832;1110;;
10:00:56.036;144;84;109;75;106.3;295;805;1104;7.9;0.828;1104;;
10:00:56.841;147;86;110;72;105.8;300;830;1108;7.6;0.863;1151;;
10:00:57.669;147;86;110;72;105.8;295;830;1104;7.6;0.859;1146;;
10:00:58.501;145;85;107;71;105.3;300;840;1079;7.5;0.856;1141;;
10:00:59.341;140;82;105;73;104.5;295;825;1088;7.6;0.827;1103;;
10:01:00.166;141;82;106;73;106.0;295;820;1088;7.8;0.822;1096;;
10:01:00.986;144;84;108;72;105.3;300;830;1088;7.6;0.848;1130;;
10:01:01.814;144;84;108;73;105.3;295;820;1083;7.7;0.841;1122;;
10:01:02.634;144;85;107;73;104.0;295;820;1083;7.6;0.842;1122;;
10:01:03.456;141;83;106;74;104.3;295;810;1083;7.7;0.824;1098;;
10:01:04.266;144;84;109;73;105.3;295;820;1079;7.7;0.847;1130;;
10:01:05.086;147;86;110;71;107.8;300;840;1129;7.7;0.859;1146;;
10:01:05.924;148;86;110;71;106.8;295;845;1125;7.6;0.873;1164;;
10:01:06.769;147;86;109;71;105.0;295;845;1129;7.5;0.873;1164;;
10:01:07.618;143;83;106;71;106.3;300;845;1108;7.5;0.843;1124;;
10:01:08.461;144;83;108;70;107.0;295;860;1125;7.5;0.864;1152;;
10:01:09.321;146;84;108;69;107.8;300;875;1142;7.4;0.877;1169;;
10:01:10.196;145;83;107;69;109.0;300;875;1138;7.5;0.857;1143;;
10:01:11.069;142;82;104;69;107.0;300;875;1121;7.3;0.850;1134;;
10:01:11.946;138;79;103;69;107.5;300;875;1100;7.4;0.834;1112;;
10:01:12.823;141;80;103;67;108.8;300;890;1104;7.3;0.845;1127;;
10:01:13.709;141;80;103;68;109.8;300;885;1104;7.4;0.831;1107;;
10:01:14.596;138;79;101;68;109.8;300;885;1079;7.4;0.814;1086;;
10:01:15.479;134;77;100;70;108.3;295;860;1067;7.6;0.790;1054;;
10:01:16.341;137;79;101;69;106.5;300;875;1054;7.3;0.832;1109;;
10:01:17.214;138;79;103;69;110.0;300;870;1071;7.6;0.811;1081;;
10:01:18.086;137;79;101;69;109.0;300;865;1050;7.6;0.803;1071;;
10:01:18.949;134;78;101;71;107.3;295;850;1029;7.6;0.797;1062;;
10:01:19.799;138;81;103;69;106.3;300;865;1025;7.4;0.839;1118;;
10:01:20.666;140;81;104;70;109.8;300;860;1063;7.7;0.817;1089;;
10:01:21.522;139;81;103;70;108.0;300;855;1029;7.6;0.815;1087;;
10:01:22.379;136;79;102;72;106.8;295;835;1025;7.7;0.796;1061;;
10:01:23.216;138;81;104;71;105.5;295;845;1013;7.5;0.833;1111;;
10:01:24.059;141;82;106;71;107.5;300;840;1033;7.7;0.826;1102;;
10:01:24.901;141;83;106;73;107.5;300;825;1038;7.8;0.812;1082;;
10:01:25.725;141;83;106;72;107.5;300;830;1038;7.8;0.816;1089;;
10:01:26.555;141;83;106;71;107.5;300;845;1038;7.6;0.831;1108;;
10:01:27.401;147;87;110;72;93.0;300;830;1142;6.7;0.982;1309;;
10:01:28.231;145;87;109;72;92.5;295;830;1113;6.7;0.974;1298;;
10:01:29.061;143;85;108;73;93.8;300;825;1121;6.8;0.950;1267;;
10:01:29.886;147;87;110;71;97.5;300;845;1125;6.9;0.953;1271;;
10:01:30.729;148;86;110;70;104.3;300;855;1154;7.3;0.904;1206;;
10:01:31.586;146;86;109;70;104.5;300;860;1129;7.3;0.893;1191;;
10:01:32.444;142;83;106;71;103.8;300;845;1108;7.4;0.863;1151;;
10:01:33.289;142;83;107;71;104.5;295;840;1092;7.5;0.858;1144;;
10:01:34.129;145;85;109;71;105.0;300;850;1100;7.4;0.878;1171;;
10:01:34.979;146;86;110;71;105.5;300;840;1100;7.5;0.872;1162;;
10:01:35.821;144;85;108;72;103.0;300;835;1083;7.4;0.871;1162;;
10:01:36.654;142;84;107;73;102.3;295;820;1083;7.5;0.860;1147;;
10:01:37.474;146;86;110;73;103.3;300;825;1096;7.5;0.881;1175;;
10:01:38.301;149;87;112;73;105.8;300;825;1113;7.7;0.876;1168;;
10:01:39.126;149;88;111;73;104.0;300;825;1088;7.6;0.883;1177;;
10:01:39.951;145;86;110;74;102.8;295;810;1100;7.6;0.865;1154;;
10:01:40.761;149;87;113;74;105.3;295;810;1129;7.8;0.868;1157;;
10:01:41.571;152;90;115;74;104.8;300;815;1142;7.7;0.895;1193;;
10:01:42.386;152;90;115;73;103.5;300;820;1138;7.6;0.907;1210;;
10:01:43.206;150;89;112;72;103.8;295;830;1146;7.5;0.896;1195;;
10:01:44.038;148;87;111;71;103.3;295;840;1146;7.4;0.903;1204;;
10:01:44.876;150;88;112;70;104.8;300;860;1171;7.3;0.915;1221;;
10:01:45.735;150;86;110;68;107.8;300;880;1196;7.3;0.898;1198;;
10:01:46.614;147;84;108;67;108.0;300;890;1163;7.3;0.888;1184;;
10:01:47.504;145;83;105;67;107.3;295;895;1150;7.2;0.876;1168;;
10:01:48.401;141;80;103;67;109.0;300;890;1142;7.3;0.841;1121;;
10:01:49.291;142;81;104;66;108.0;300;905;1142;7.2;0.871;1162;;
10:01:50.196;143;80;104;66;112.8;300;915;1158;7.4;0.844;1125;;
10:01:51.111;141;80;103;65;111.0;300;920;1138;7.2;0.852;1135;;
10:01:52.029;140;79;101;66;110.0;300;915;1125;7.2;0.840;1120;;
10:01:52.944;136;77;100;67;110.3;295;895;1100;7.4;0.812;1082;;
10:01:53.841;140;79;103;66;110.5;300;910;1104;7.3;0.844;1125;;
10:01:54.751;141;79;103;66;113.0;305;915;1121;7.4;0.834;1112;;
10:01:55.666;140;79;103;66;112.0;300;915;1100;7.3;0.837;1117;;
10:01:56.579;138;79;101;67;108.5;300;890;1096;7.3;0.831;1107;;
10:01:57.471;136;78;102;68;107.5;300;880;1075;7.3;0.831;1108;;
10:01:58.351;141;81;104;67;109.3;300;900;1088;7.3;0.859;1145;;
10:01:59.251;142;81;105;66;111.5;305;905;1096;7.4;0.852;1136;;
10:02:00.156;141;81;104;67;110.0;305;900;1079;7.3;0.847;1129;;
10:02:01.054;138;79;102;69;107.3;300;875;1083;7.4;0.834;1112;;
10:02:01.929;141;81;105;68;107.5;300;880;1083;7.3;0.855;1141;;
10:02:02.813;143;82;106;68;110.5;305;885;1100;7.5;0.847;1129;;
10:02:03.694;142;83;105;69;107.5;305;865;1071;7.5;0.841;1121;;
10:02:04.561;136;80;102;71;104.0;300;850;1058;7.3;0.834;1112;;
10:02:05.407;140;83;105;71;104.0;300;850;1063;7.3;0.860;1147;;
10:02:06.257;143;83;107;71;108.5;305;850;1079;7.7;0.836;1115;;
10:02:07.111;143;84;106;69;107.8;310;865;1071;7.5;0.847;1129;;
10:02:07.976;138;81;103;71;106.3;300;845;1063;7.5;0.821;1095;;
10:02:08.819;140;82;105;71;104.5;300;845;1042;7.4;0.851;1135;;
10:02:09.666;143;83;107;70;108.3;305;860;1079;7.6;0.846;1128;;
10:02:10.522;142;83;105;70;106.5;300;855;1067;7.5;0.839;1119;;
10:02:11.381;137;80;102;71;104.5;300;840;1046;7.5;0.820;1093;;
10:02:12.221;139;82;104;70;104.8;300;860;1046;7.3;0.854;1138;;
10:02:13.081;141;82;105;69;109.0;305;870;1067;7.5;0.840;1120;;
10:02:13.947;140;82;103;69;107.3;305;870;1050;7.4;0.836;1114;;
10:02:14.817;135;79;101;71;104.3;295;850;1033;7.4;0.821;1095;;
10:02:15.669;137;80;103;69;105.5;300;870;1021;7.3;0.845;1127;;
10:02:16.539;140;81;104;69;109.5;300;875;1054;7.5;0.831;1108;;
10:02:17.416;140;81;102;68;109.3;305;885;1042;7.4;0.828;1104;;
10:02:18.299;134;78;102;71;109.3;305;850;1033;7.7;0.796;1061;;
10:02:19.150;134;78;102;70;109.3;305;860;1033;7.6;0.805;1073;;
10:02:20.010;134;78;102;67;109.3;305;890;1033;7.4;0.833;1111;;
10:02:20.901;146;85;107;68;97.8;310;885;1150;6.6;0.964;1286;;
10:02:21.784;140;81;104;71;97.5;300;850;1117;6.9;0.909;1212;;
10:02:22.636;142;83;106;69;95.3;300;870;1092;6.6;0.968;1291;;
10:02:23.506;145;83;107;67;104.0;305;895;1129;7.0;0.921;1228;;
10:02:24.401;143;83;105;66;107.8;305;905;1104;7.1;0.878;1170;;
10:02:25.306;137;80;103;69;106.0;300;865;1079;7.4;0.843;1123;;
10:02:26.169;141;83;105;68;102.8;300;880;1075;7.0;0.895;1193;;
10:02:27.051;143;82;106;67;111.5;305;895;1125;7.5;0.847;1129;;
10:02:27.946;143;82;105;67;111.0;305;890;1138;7.5;0.838;1117;;
10:02:28.836;140;79;103;69;110.3;305;865;1154;7.6;0.810;1080;;
10:02:29.701;144;82;106;68;108.0;305;885;1138;7.3;0.865;1153;;
10:02:30.588;146;82;106;67;112.5;305;900;1179;7.5;0.848;1131;;
10:02:31.486;142;80;104;69;111.8;305;870;1171;7.7;0.812;1082;;
10:02:32.356;144;83;105;67;107.3;300;895;1129;7.2;0.876;1168;;
10:02:33.249;144;82;105;66;110.5;305;910;1163;7.3;0.861;1147;;
10:02:34.161;142;80;102;66;111.3;300;905;1171;7.4;0.832;1109;;
10:02:35.064;137;78;102;69;109.0;300;870;1138;7.5;0.812;1083;;
10:02:35.938;141;81;103;66;107.8;300;905;1121;7.1;0.867;1156;;
10:02:36.843;142;80;104;66;112.3;305;915;1179;7.4;0.846;1128;;
10:02:37.756;142;81;103;66;110.5;300;915;1154;7.2;0.851;1134;;
10:02:38.671;139;78;102;66;111.0;300;905;1150;7.4;0.830;1106;;
10:02:39.576;141;80;103;65;109.8;300;925;1138;7.1;0.866;1155;;
10:02:40.501;141;80;103;65;113.3;305;930;1163;7.3;0.846;1128;;
10:02:41.433;140;79;101;65;112.0;305;925;1138;7.3;0.836;1115;;
10:02:42.358;136;77;100;66;110.3;305;910;1113;7.3;0.827;1103;;
10:02:43.266;139;79;102;66;110.0;300;915;1108;7.2;0.848;1131;;
10:02:44.181;139;79;102;65;111.0;305;920;1113;7.2;0.845;1127;;
10:02:45.099;138;79;101;65;110.3;300;920;1096;7.2;0.839;1118;;
10:02:46.019;135;77;99;67;109.0;300;900;1096;7.3;0.817;1090;;
10:02:46.921;137;79;101;65;109.0;305;920;1079;7.1;0.852;1137;;
10:02:47.839;139;79;102;65;112.0;305;925;1113;7.3;0.842;1123;;
10:02:48.766;139;79;102;65;110.8;305;920;1083;7.2;0.843;1124;;
10:02:49.686;137;79;100;66;108.8;300;915;1071;7.1;0.841;1122;;
10:02:50.601;133;76;98;68;108.0;300;885;1058;7.3;0.805;1073;;
10:02:51.482;136;79;101;67;106.5;300;895;1042;7.1;0.851;1135;;
10:02:52.381;140;80;104;66;112.8;305;910;1075;7.4;0.835;1114;;
10:02:53.291;140;81;103;67;110.3;305;900;1075;7.4;0.841;1121;;
10:02:54.191;136;79;101;68;107.8;300;880;1058;7.3;0.827;1103;;
10:02:55.067;140;81;105;69;107.8;300;875;1063;7.4;0.853;1137;;
10:02:55.944;144;83;108;67;109.8;305;890;1108;7.4;0.872;1162;;
10:02:56.834;146;85;107;68;108.8;305;880;1104;7.4;0.868;1157;;
10:02:57.718;141;82;105;70;106.5;300;860;1100;7.4;0.846;1128;;
10:02:58.574;143;82;108;71;108.5;300;845;1104;7.7;0.839;1119;;
10:02:59.419;147;86;110;70;107.0;300;860;1108;7.5;0.886;1181;;
10:03:00.283;148;87;111;70;107.8;305;860;1113;7.5;0.884;1179;;
10:03:01.141;148;87;110;69;105.5;305;865;1121;7.3;0.904;1205;;
10:03:02.006;145;85;108;71;105.0;300;850;1113;7.4;0.872;1163;;
10:03:02.858;143;84;109;71;104.5;300;840;1100;7.5;0.872;1163;;
10:03:03.694;149;88;111;70;104.5;300;855;1117;7.3;0.910;1214;;
10:03:04.549;150;88;112;69;106.8;300;870;1138;7.4;0.911;1214;;
10:03:05.421;149;87;110;68;106.5;305;880;1146;7.3;0.907;1209;;
10:03:06.301;145;84;108;69;106.3;300;870;1138;7.3;0.880;1174;;
10:03:07.171;147;85;108;67;106.0;300;900;1125;7.1;0.917;1223;;
10:03:08.071;148;84;108;66;110.8;305;910;1163;7.3;0.889;1186;;
10:03:08.981;145;83;106;66;109.8;300;905;1146;7.3;0.872;1163;;
10:03:09.886;140;81;103;67;108.0;300;890;1117;7.3;0.849;1132;;
10:03:10.776;142;81;105;66;108.8;300;905;1104;7.2;0.872;1162;;
10:03:11.683;144;81;106;66;112.8;305;910;1138;7.4;0.851;1135;;
10:03:12.589;143;82;104;67;110.3;300;895;1113;7.4;0.842;1123;;
10:03:13.484;138;79;102;69;107.8;300;875;1092;7.4;0.830;1107;;
10:03:14.361;142;81;105;68;108.5;300;885;1100;7.4;0.854;1139;;
10:03:15.246;144;82;106;67;111.5;305;890;1133;7.5;0.848;1131;;
10:03:16.134;144;83;105;68;109.0;305;885;1108;7.4;0.850;1134;;
10:03:17.021;139;80;103;69;108.0;300;870;1108;7.4;0.832;1109;;
10:03:17.891;142;82;105;68;107.5;300;885;1092;7.3;0.866;1155;;
10:03:18.776;144;82;106;67;111.0;305;895;1125;7.4;0.855;1140;;
10:03:19.669;143;82;105;68;108.3;300;880;1121;7.4;0.850;1133;;
10:03:20.551;139;80;103;69;107.0;300;870;1108;7.4;0.833;1111;;
10:03:21.419;141;82;105;69;106.5;300;875;1096;7.3;0.863;1150;;
10:03:22.294;144;82;105;69;106.5;300;875;1125;7.3;0.863;1150;;
10:03:23.170;144;82;105;69;106.5;300;870;1125;7.3;0.858;1144;;
10:03:24.040;144;82;105;69;106.5;300;875;1125;7.3;0.863;1150;;
10:03:24.916;144;83;106;69;97.0;300;875;1158;6.7;0.956;1275;;
10:03:25.789;145;83;107;69;99.0;300;870;1167;6.8;0.938;1251;;
10:03:26.661;143;83;105;68;97.5;300;880;1146;6.6;0.948;1264;;
10:03:27.539;140;81;104;70;100.5;300;860;1121;7.0;0.886;1181;;
10:03:28.401;141;82;105;69;103.8;300;870;1125;7.2;0.876;1168;;
10:03:29.271;142;82;105;69;107.0;305;870;1125;7.4;0.856;1141;;
10:03:30.141;141;82;104;69;105.5;300;865;1113;7.3;0.849;1131;;
10:03:31.004;137;80;102;71;104.0;295;845;1100;7.4;0.827;1102;;
10:03:31.849;140;82;105;71;104.5;300;850;1079;7.4;0.850;1133;;
10:03:32.701;142;82;106;70;108.3;305;860;1108;7.6;0.844;1125;;
10:03:33.561;143;83;107;70;107.8;300;860;1104;7.5;0.852;1136;;
10:03:34.421;143;84;106;69;105.5;300;865;1096;7.3;0.865;1153;;
10:03:35.286;140;82;104;71;105.3;300;845;1096;7.5;0.837;1116;;
10:03:36.131;143;83;107;71;106.0;300;850;1108;7.5;0.856;1141;;
10:03:36.980;146;85;109;70;107.3;305;855;1133;7.5;0.865;1153;;
10:03:37.836;147;85;109;70;106.5;305;855;1133;7.5;0.873;1164;;
10:03:38.689;144;84;107;72;104.3;300;835;1117;7.5;0.855;1140;;
10:03:39.526;142;83;107;72;104.0;300;830;1092;7.5;0.856;1141;;
10:03:40.356;148;87;111;71;104.3;300;840;1113;7.4;0.894;1193;;
10:03:41.196;150;88;112;71;106.3;305;850;1154;7.5;0.898;1197;;
10:03:42.046;150;88;111;70;105.3;300;855;1146;7.4;0.898;1197;;
10:03:42.901;145;85;108;71;103.5;300;845;1121;7.3;0.884;1178;;
10:03:43.744;146;87;110;70;101.8;300;855;1113;7.1;0.920;1227;;
10:03:44.601;148;86;111;70;106.5;305;860;1138;7.4;0.892;1190;;
10:03:45.459;147;86;108;69;104.8;300;865;1113;7.3;0.894;1192;;
10:03:46.326;142;83;106;70;104.8;300;855;1108;7.4;0.863;1151;;
10:03:47.181;145;85;109;70;105.0;300;860;1100;7.3;0.891;1188;;
10:03:48.041;147;86;109;69;107.0;305;870;1121;7.4;0.888;1184;;
10:03:48.911;146;85;107;69;106.8;305;870;1113;7.4;0.874;1165;;
10:03:49.781;142;82;105;70;106.5;300;860;1113;7.4;0.850;1133;;
10:03:50.641;146;84;109;69;106.0;300;870;1125;7.3;0.891;1187;;
10:03:51.513;149;85;110;68;110.3;305;885;1171;7.5;0.881;1175;;
10:03:52.396;148;85;108;67;109.3;300;890;1179;7.4;0.880;1173;;
10:03:53.286;143;82;106;69;109.0;300;875;1150;7.5;0.847;1129;;
10:03:54.161;145;83;107;68;108.8;300;885;1133;7.4;0.869;1158;;
10:03:55.045;147;83;108;67;111.8;305;900;1167;7.5;0.866;1154;;
10:03:55.944;146;83;107;67;111.3;305;895;1158;7.5;0.859;1145;;
10:03:56.843;144;82;105;67;109.8;305;900;1142;7.3;0.857;1143;;
10:03:57.741;140;80;103;67;109.0;300;895;1142;7.3;0.846;1128;;
10:03:58.634;143;82;105;66;108.5;300;905;1133;7.2;0.872;1162;;
10:03:59.541;143;81;105;66;112.0;305;915;1163;7.3;0.854;1138;;
10:04:00.456;142;80;103;66;111.0;305;910;1146;7.3;0.840;1120;;
10:04:01.364;138;78;101;67;109.8;300;895;1125;7.4;0.826;1101;;
10:04:02.259;141;80;104;67;109.0;300;895;1117;7.3;0.852;1136;;
10:04:03.156;143;81;105;67;113.3;305;900;1150;7.6;0.834;1113;;
10:04:04.056;143;81;105;67;111.0;305;890;1138;7.5;0.840;1120;;
10:04:04.946;142;81;105;67;109.5;300;895;1121;7.3;0.854;1139;;
10:04:05.841;143;82;105;67;109.8;300;895;1133;7.4;0.854;1139;;
10:04:06.736;141;81;103;67;109.5;305;895;1125;7.3;0.840;1120;;
10:04:07.631;139;79;103;67;110.5;300;890;1113;7.4;0.830;1106;;
10:04:08.521;142;81;104;67;111.0;305;900;1121;7.4;0.845;1127;;
10:04:09.421;142;81;104;67;111.0;305;895;1133;7.4;0.841;1121;;
10:04:10.316;141;81;102;67;110.3;305;895;1113;7.4;0.830;1107;;
10:04:11.211;137;78;101;69;109.5;300;875;1088;7.5;0.805;1073;;
10:04:12.088;140;80;104;68;109.0;300;880;1100;7.4;0.838;1117;;
10:04:12.964;143;82;105;69;110.3;305;870;1113;7.6;0.831;1107;;
10:04:13.836;143;82;104;69;109.3;305;870;1104;7.5;0.830;1107;;
10:04:14.704;138;80;103;71;106.8;300;850;1083;7.5;0.820;1094;;
10:04:15.554;142;83;106;70;105.8;300;855;1088;7.4;0.853;1137;;
10:04:16.411;144;83;107;69;108.8;300;865;1108;7.5;0.849;1132;;
10:04:17.274;143;84;105;71;105.5;300;850;1092;7.4;0.846;1128;;
10:04:18.126;138;81;103;71;104.5;300;840;1063;7.5;0.830;1107;;
10:04:18.962;142;84;107;72;103.5;300;835;1063;7.4;0.859;1146;;
10:04:19.803;145;84;108;71;107.0;305;840;1108;7.6;0.850;1133;;
10:04:20.639;145;85;107;72;104.8;300;835;1083;7.5;0.855;1140;;
10:04:21.476;141;83;106;72;104.0;300;830;1079;7.5;0.842;1123;;
10:04:22.304;145;84;109;72;105.0;295;835;1113;7.5;0.863;1150;;
10:04:23.141;148;86;110;71;106.5;305;850;1163;7.5;0.880;1173;;
10:04:23.991;149;86;110;70;106.8;305;860;1163;7.4;0.882;1176;;
10:04:24.851;145;84;110;71;106.8;305;845;1150;7.6;0.867;1156;;
10:04:25.695;145;84;110;71;106.8;305;840;1150;7.6;0.862;1149;;
10:04:26.535;145;84;110;67;106.8;305;890;1150;7.2;0.913;1217;;
10:04:27.422;150;87;110;69;97.0;300;875;1246;6.7;0.988;1317;;
10:04:28.301;145;83;107;70;98.0;300;860;1229;6.8;0.939;1252;;
10:04:29.163;147;85;109;68;95.8;300;880;1192;6.5;0.997;1330;;
10:04:30.037;149;85;110;68;102.8;300;880;1225;7.0;0.940;1253;;
10:04:30.923;148;85;108;68;105.3;300;880;1196;7.2;0.899;1198;;
10:04:31.803;143;82;106;69;105.3;300;865;1179;7.3;0.867;1156;;
10:04:32.664;146;85;109;70;103.8;300;855;1158;7.3;0.898;1198;;
10:04:33.523;149;86;111;69;108.8;305;870;1188;7.5;0.886;1181;;
10:04:34.389;149;86;109;70;106.8;305;860;1167;7.4;0.878;1171;;
10:04:35.251;143;84;107;71;104.3;295;850;1146;7.4;0.870;1161;;
10:04:36.101;146;86;110;70;104.8;300;860;1138;7.3;0.901;1201;;
10:04:36.961;149;86;111;69;108.0;305;865;1171;7.5;0.889;1185;;
10:04:37.828;148;86;109;69;106.5;305;870;1154;7.3;0.886;1182;;
10:04:38.696;142;83;106;71;105.0;300;850;1133;7.4;0.856;1141;;
10:04:39.546;143;82;107;70;107.3;300;855;1133;7.5;0.855;1140;;
10:04:40.401;146;85;109;69;108.0;305;875;1138;7.4;0.879;1172;;
10:04:41.276;145;84;107;69;108.0;300;870;1138;7.4;0.860;1147;;
10:04:42.144;140;81;104;71;106.0;295;850;1108;7.5;0.832;1109;;
10:04:42.996;138;80;105;72;106.8;300;835;1096;7.7;0.819;1092;;
10:04:43.831;145;84;108;70;106.3;305;855;1117;7.5;0.867;1156;;
10:04:44.686;146;84;109;70;109.3;305;860;1150;7.6;0.858;1144;;
10:04:45.546;146;85;108;70;106.5;300;855;1142;7.5;0.865;1153;;
10:04:46.401;143;83;106;71;105.0;300;845;1138;7.5;0.853;1137;;
10:04:47.244;146;85;109;71;103.5;295;840;1133;7.4;0.885;1180;;
10:04:48.088;149;86;111;70;107.5;305;860;1179;7.5;0.886;1181;;
10:04:48.946;150;87;110;70;106.0;300;855;1175;7.4;0.885;1180;;
10:04:49.803;145;84;108;71;105.0;300;845;1167;7.5;0.865;1153;;
10:04:50.646;147;86;109;69;103.8;300;875;1142;7.1;0.915;1220;;
10:04:51.521;148;85;109;67;107.0;300;890;1179;7.2;0.905;1206;;
10:04:52.411;147;84;107;67;108.0;300;895;1183;7.2;0.889;1185;;
10:04:53.304;144;83;104;67;104.8;300;890;1158;7.1;0.886;1181;;
10:04:54.196;139;80;103;68;105.5;300;880;1138;7.2;0.857;1143;;
10:04:55.076;143;82;105;67;106.0;300;900;1142;7.1;0.892;1189;;
10:04:55.976;144;82;106;67;110.0;305;895;1167;7.4;0.860;1147;;
10:04:56.871;142;82;104;67;108.3;305;890;1125;7.3;0.853;1137;;
10:04:57.761;138;80;102;69;106.3;300;875;1117;7.3;0.842;1123;;
10:04:58.636;141;81;105;68;106.8;300;880;1096;7.3;0.866;1154;;
10:04:59.514;143;82;106;68;108.3;300;880;1121;7.4;0.862;1149;;
10:05:00.394;143;83;105;69;106.8;300;870;1113;7.4;0.856;1141;;
10:05:01.266;140;81;103;70;106.3;300;860;1113;7.4;0.836;1114;;
10:05:02.124;141;81;106;71;106.5;300;845;1108;7.6;0.837;1116;;
10:05:02.971;145;84;108;70;106.8;300;855;1146;7.5;0.867;1156;;
10:05:03.826;147;85;109;70;107.8;300;855;1158;7.6;0.867;1156;;
10:05:04.683;145;85;107;71;105.0;300;850;1146;7.4;0.864;1152;;
10:05:05.529;142;83;106;72;102.0;295;835;1121;7.3;0.870;1160;;
10:05:06.366;146;85;109;70;104.3;300;860;1133;7.3;0.897;1196;;
10:05:07.226;149;86;110;69;107.3;300;865;1167;7.4;0.889;1186;;
10:05:08.091;146;86;108;69;104.8;300;865;1146;7.3;0.892;1189;;
10:05:08.956;143;83;107;70;104.0;295;860;1138;7.3;0.887;1183;;
10:05:09.814;148;86;109;68;105.0;300;880;1163;7.2;0.916;1221;;
10:05:10.694;149;85;110;68;108.5;300;885;1188;7.4;0.895;1194;;
10:05:11.579;147;85;107;68;105.5;300;885;1171;7.2;0.895;1194;;
10:05:12.466;142;82;105;70;104.5;295;860;1146;7.3;0.864;1152;;
10:05:13.326;144;83;107;69;105.0;295;875;1142;7.2;0.890;1186;;
10:05:14.203;146;84;108;69;108.3;300;875;1175;7.4;0.873;1164;;
10:05:15.076;146;85;107;69;106.0;300;875;1138;7.3;0.879;1172;;
10:05:15.951;142;82;105;70;105.0;295;860;1138;7.3;0.862;1149;;
10:05:16.811;145;84;108;69;104.8;295;870;1121;7.2;0.897;1196;;
10:05:17.681;148;85;110;69;108.3;300;870;1150;7.5;0.882;1176;;
10:05:18.553;147;86;108;69;106.3;300;870;1146;7.3;0.882;1176;;
10:05:19.421;142;83;106;70;103.5;295;855;1125;7.3;0.874;1165;;
10:05:20.274;145;85;109;70;104.3;295;860;1129;7.3;0.897;1196;;
10:05:21.135;148;85;110;69;107.5;300;865;1146;7.5;0.883;1177;;
10:05:22.001;147;86;108;69;106.0;300;870;1133;7.3;0.886;1182;;
10:05:22.871;142;83;106;71;103.8;295;850;1117;7.3;0.868;1158;;
10:05:23.719;145;85;109;70;103.5;300;855;1113;7.3;0.896;1195;;
10:05:24.576;147;86;110;69;107.0;305;870;1138;7.4;0.890;1187;;
10:05:25.446;147;86;108;69;106.0;300;875;1133;7.3;0.892;1189;;
10:05:26.319;143;84;106;70;103.8;295;860;1117;7.2;0.879;1172;;
10:05:27.181;144;83;106;71;103.8;295;850;1129;7.3;0.868;1158;;
10:05:28.030;144;83;106;70;103.8;295;855;1129;7.3;0.874;1165;;
10:05:28.885;144;83;106;68;103.8;295;885;1129;7.0;0.904;1206;;
10:05:29.771;148;87;110;71;93.3;295;845;1208;6.6;0.999;1332;;
10:05:30.616;150;87;113;71;95.3;295;850;1204;6.7;1.006;1342;;
10:05:31.466;154;89;115;70;95.0;300;860;1238;6.6;1.039;1385;;
10:05:32.322;154;90;114;70;98.5;300;855;1225;6.9;0.987;1316;;
10:05:33.179;149;88;111;71;100.0;295;845;1196;7.1;0.938;1251;;
10:05:34.025;150;87;114;72;103.8;295;835;1217;7.5;0.915;1221;;
10:05:34.859;155;91;117;71;102.0;300;845;1208;7.2;0.965;1287;;
10:05:35.702;156;91;115;70;103.3;300;855;1217;7.2;0.954;1272;;
10:05:36.557;151;88;113;72;102.0;295;835;1221;7.3;0.921;1228;;
10:05:37.396;152;88;114;71;104.8;295;840;1221;7.5;0.914;1219;;
10:05:38.232;155;90;115;71;103.0;300;840;1238;7.4;0.940;1253;;
10:05:39.076;154;90;114;71;104.3;300;845;1213;7.4;0.926;1235;;
10:05:39.917;150;88;112;73;102.8;295;825;1221;7.5;0.895;1194;;
10:05:40.744;149;87;112;74;101.3;295;815;1188;7.5;0.904;1205;;
10:05:41.561;154;90;115;72;103.5;300;830;1225;7.5;0.922;1230;;
10:05:42.387;155;90;116;72;104.8;300;830;1233;7.6;0.917;1223;;
10:05:43.223;154;90;113;71;103.5;300;845;1213;7.3;0.925;1233;;
10:05:44.062;149;87;111;72;101.8;295;830;1225;7.4;0.903;1205;;
10:05:44.892;151;87;113;72;105.0;295;830;1238;7.6;0.891;1188;;
10:05:45.722;153;88;113;71;105.0;295;840;1238;7.5;0.904;1205;;
10:05:46.566;153;87;112;70;106.8;300;855;1246;7.5;0.895;1193;;
10:05:47.421;149;86;109;70;106.3;300;855;1246;7.5;0.877;1170;;
10:05:48.275;146;84;108;71;104.5;295;845;1217;7.4;0.871;1162;;
10:05:49.117;149;85;109;70;105.3;295;860;1221;7.3;0.889;1185;;
10:05:49.977;149;84;109;70;108.8;300;860;1246;7.6;0.858;1144;;
10:05:50.837;147;83;106;70;107.3;295;860;1217;7.5;0.848;1131;;
10:05:51.703;142;80;103;70;108.0;295;855;1213;7.6;0.817;1090;;
10:05:52.556;143;81;105;70;106.5;295;860;1200;7.4;0.846;1128;;
10:05:53.412;145;82;106;70;110.0;300;860;1238;7.7;0.829;1105;;
10:05:54.275;146;82;105;69;108.8;300;870;1233;7.5;0.836;1115;;
10:05:55.145;142;79;103;70;109.3;295;860;1242;7.6;0.807;1076;;
10:05:56.002;144;81;104;69;108.0;295;870;1233;7.4;0.838;1117;;
10:05:56.876;145;81;104;67;112.0;300;890;1258;7.6;0.828;1105;;
10:05:57.766;144;80;102;67;111.8;300;900;1254;7.5;0.823;1098;;
10:05:58.662;139;77;100;68;110.3;295;880;1221;7.5;0.800;1067;;
10:05:59.548;141;79;101;66;109.0;295;905;1196;7.2;0.841;1121;;
10:06:00.450;143;79;103;66;113.3;300;910;1225;7.5;0.826;1101;;
10:06:01.361;142;79;103;66;111.5;300;910;1221;7.4;0.837;1115;;
10:06:02.271;142;79;101;66;110.5;300;915;1213;7.2;0.838;1118;;
10:06:03.184;138;77;101;67;110.0;300;895;1196;7.4;0.818;1090;;
10:06:04.079;142;80;103;66;109.3;295;905;1188;7.2;0.855;1140;;
10:06:04.988;144;81;104;65;111.8;305;925;1200;7.2;0.861;1148;;
10:06:05.909;142;81;104;65;109.5;300;925;1183;7.1;0.876;1169;;
10:06:06.836;142;81;103;65;107.8;300;925;1158;7.0;0.882;1176;;
10:06:07.761;140;80;102;66;106.8;295;915;1154;7.0;0.874;1166;;
10:06:08.674;138;79;103;67;107.3;300;890;1133;7.2;0.853;1137;;
10:06:09.566;143;82;106;67;107.0;300;900;1133;7.1;0.892;1189;;
10:06:10.468;145;83;107;66;109.8;300;910;1154;7.2;0.889;1186;;
10:06:11.376;144;84;106;66;106.5;300;905;1133;7.1;0.901;1201;;
10:06:12.279;142;82;106;67;106.5;295;895;1121;7.1;0.889;1185;;
10:06:13.174;146;85;109;67;106.3;300;900;1133;7.1;0.919;1225;;
10:06:14.076;147;85;109;67;109.0;305;900;1142;7.3;0.902;1203;;
10:06:14.976;145;85;107;68;105.0;305;885;1129;7.1;0.904;1205;;
10:06:15.861;142;83;107;69;105.0;300;875;1113;7.2;0.890;1186;;
10:06:16.736;147;86;110;68;105.8;300;880;1146;7.2;0.915;1220;;
10:06:17.618;150;87;112;68;107.8;305;880;1171;7.3;0.911;1214;;
10:06:18.496;150;88;110;69;104.5;305;875;1154;7.2;0.919;1225;;
10:06:19.371;144;85;108;71;103.5;300;850;1146;7.3;0.887;1183;;
10:06:20.221;148;87;111;71;103.8;300;845;1138;7.4;0.906;1208;;
10:06:21.068;152;89;113;70;105.5;305;855;1175;7.4;0.918;1224;;
10:06:21.921;152;89;113;70;105.3;305;855;1171;7.4;0.914;1219;;
10:06:22.776;148;87;110;71;104.0;300;840;1163;7.4;0.886;1182;;
10:06:23.618;148;86;112;71;105.8;300;840;1179;7.6;0.886;1181;;
10:06:24.456;152;88;113;70;106.5;305;855;1179;7.5;0.907;1210;;
10:06:25.313;151;88;111;69;108.3;305;865;1192;7.5;0.887;1183;;
10:06:26.176;147;85;107;69;106.3;300;870;1179;7.3;0.876;1168;;
10:06:27.048;145;82;108;70;111.5;300;860;1171;7.8;0.831;1108;;
10:06:27.908;147;85;108;68;107.5;305;880;1138;7.3;0.882;1176;;
10:06:28.786;147;83;107;67;111.3;305;895;1171;7.5;0.857;1142;;
10:06:29.681;142;80;107;69;111.3;305;865;1175;7.7;0.828;1104;;
10:06:30.545;142;80;107;68;111.3;305;880;1175;7.6;0.842;1123;;
10:06:31.425;142;80;107;65;111.3;305;930;1175;7.2;0.890;1187;;
10:06:32.354;153;85;109;66;102.5;305;910;1325;6.8;0.965;1287;;
10:06:33.266;146;82;106;67;103.0;305;895;1279;6.9;0.919;1225;;
10:06:34.157;146;83;106;66;99.0;300;915;1254;6.5;0.975;1300;;
10:06:35.075;147;81;105;65;108.8;305;930;1246;7.0;0.900;1200;;
10:06:36.006;145;80;103;65;112.3;305;925;1229;7.3;0.849;1132;;
10:06:36.931;139;78;101;67;110.5;300;900;1200;7.4;0.823;1097;;
10:06:37.833;141;80;102;65;109.3;300;925;1188;7.1;0.861;1149;;
10:06:38.754;142;78;101;64;114.0;305;940;1196;7.3;0.835;1113;;
10:06:39.694;139;78;100;65;112.5;300;920;1175;7.3;0.814;1085;;
10:06:40.616;135;75;98;67;110.5;305;895;1138;7.4;0.796;1061;;
10:06:41.513;137;78;100;66;107.8;305;910;1121;7.1;0.847;1129;;
10:06:42.423;140;78;102;65;114.5;305;920;1146;7.5;0.816;1087;;
10:06:43.339;140;79;102;66;111.8;305;915;1142;7.3;0.833;1111;;
10:06:44.254;138;78;101;67;109.8;300;890;1142;7.4;0.821;1095;;
10:06:45.146;141;80;104;67;108.8;300;895;1146;7.3;0.852;1136;;
10:06:46.043;144;81;105;66;113.0;310;905;1175;7.5;0.843;1124;;
10:06:46.944;146;82;106;67;111.0;305;895;1188;7.4;0.851;1134;;
10:06:47.843;143;81;105;69;109.0;305;870;1175;7.5;0.836;1115;;
10:06:48.713;145;84;106;67;106.8;305;890;1183;7.2;0.886;1181;;
10:06:49.597;148;83;108;68;112.3;305;880;1221;7.7;0.845;1126;;
10:06:50.483;147;83;107;68;110.8;310;880;1200;7.6;0.846;1128;;
10:06:51.361;143;82;106;71;108.3;300;845;1196;7.7;0.829;1106;;
10:06:52.208;147;85;108;69;106.8;305;865;1175;7.4;0.877;1170;;
10:06:53.071;150;85;110;69;111.5;305;865;1233;7.7;0.855;1140;;
10:06:53.932;149;86;110;70;108.0;305;855;1217;7.6;0.867;1156;;
10:06:54.789;146;84;108;72;106.3;300;835;1196;7.6;0.847;1129;;
10:06:55.624;148;86;110;71;105.0;300;840;1192;7.5;0.882;1176;;
10:06:56.465;151;87;112;70;108.3;305;855;1238;7.6;0.885;1179;;
10:06:57.320;151;87;112;71;107.8;305;850;1229;7.6;0.882;1175;;
10:06:58.171;149;87;110;70;105.3;300;855;1208;7.4;0.890;1186;;
10:06:59.028;145;85;107;71;104.3;300;845;1188;7.4;0.867;1156;;
10:06:59.871;145;85;108;71;104.0;300;850;1183;7.3;0.881;1174;;
10:07:00.723;148;85;109;69;109.0;305;875;1204;7.5;0.873;1164;;
10:07:01.598;147;84;108;68;110.0;305;880;1204;7.5;0.864;1152;;
10:07:02.474;145;84;106;69;106.0;300;875;1167;7.3;0.875;1167;;
10:07:03.349;140;82;104;71;104.8;300;850;1150;7.4;0.846;1128;;
10:07:04.201;142;83;105;68;104.8;300;880;1129;7.1;0.884;1179;;
10:07:05.079;145;82;107;68;111.3;305;885;1175;7.5;0.847;1130;;
10:07:05.966;144;83;105;68;109.0;305;885;1146;7.4;0.853;1137;;
10:07:06.851;139;80;103;69;107.3;300;865;1113;7.4;0.831;1108;;
10:07:07.714;140;81;105;70;106.5;300;860;1104;7.4;0.844;1125;;
10:07:08.578;143;83;107;69;109.5;305;875;1121;7.5;0.851;1135;;
10:07:09.451;143;83;106;69;109.3;305;875;1104;7.5;0.851;1135;;
10:07:10.326;140;82;105;70;106.5;300;855;1113;7.5;0.839;1119;;
10:07:11.181;141;82;107;71;107.0;300;850;1104;7.6;0.848;1131;;
10:07:12.031;147;85;110;69;108.5;305;865;1133;7.5;0.875;1167;;
10:07:12.896;149;86;111;69;109.0;305;875;1167;7.5;0.891;1188;;
10:07:13.773;148;86;110;69;107.5;305;870;1183;7.4;0.886;1182;;
10:07:14.643;146;85;109;70;104.0;300;860;1175;7.3;0.901;1202;;
10:07:15.501;150;87;111;68;106.0;300;880;1200;7.2;0.917;1223;;
10:07:16.381;152;86;112;68;110.3;305;880;1225;7.5;0.890;1187;;
10:07:17.263;151;86;110;68;108.8;305;880;1200;7.4;0.890;1187;;
10:07:18.143;146;84;108;70;105.8;300;860;1188;7.4;0.880;1174;;
10:07:19.001;149;87;111;69;103.8;300;865;1167;7.2;0.921;1228;;
10:07:19.866;152;87;113;69;110.0;305;875;1225;7.5;0.895;1193;;
10:07:20.737;153;88;112;69;107.8;305;870;1225;7.4;0.902;1203;;
10:07:21.613;148;86;109;69;106.3;300;865;1208;7.4;0.889;1186;;
10:07:22.474;149;87;110;69;104.0;300;875;1188;7.1;0.925;1234;;
10:07:23.351;151;86;111;68;110.0;305;880;1221;7.5;0.886;1181;;
10:07:24.233;149;85;108;67;108.8;305;890;1204;7.3;0.886;1181;;
10:07:25.121;144;82;106;69;106.5;300;870;1196;7.3;0.864;1152;;
10:07:25.991;146;84;108;69;105.5;300;870;1171;7.3;0.886;1182;;
10:07:26.863;148;84;109;69;110.8;310;875;1200;7.6;0.863;1151;;
10:07:27.738;148;85;109;69;109.5;305;875;1196;7.5;0.867;1156;;
10:07:28.611;145;83;107;71;106.8;300;850;1196;7.5;0.852;1136;;
10:07:29.461;147;85;109;71;104.8;300;850;1188;7.4;0.884;1179;;
10:07:30.307;151;86;112;71;109.3;305;850;1217;7.7;0.868;1157;;
10:07:31.157;152;87;112;71;107.3;300;845;1217;7.6;0.884;1179;;
10:07:32.006;151;87;110;71;105.5;300;845;1213;7.5;0.883;1177;;
10:07:32.853;146;85;110;73;105.5;300;825;1183;7.7;0.862;1150;;
10:07:33.675;146;85;110;72;105.5;300;835;1183;7.6;0.873;1163;;
10:07:34.510;146;85;110;69;105.5;300;870;1183;7.3;0.909;1212;;
10:07:35.381;155;89;113;69;96.8;305;865;1329;6.7;1.013;1350;;
10:07:36.244;150;87;110;71;95.5;300;850;1288;6.7;0.981;1308;;
10:07:37.095;146;85;109;71;93.5;295;845;1242;6.6;0.981;1307;;
10:07:37.939;149;86;110;70;98.3;300;860;1254;6.9;0.963;1284;;
10:07:38.801;150;85;110;68;107.5;305;880;1275;7.3;0.903;1203;;
10:07:39.677;149;85;109;69;106.5;305;875;1242;7.3;0.898;1197;;
10:07:40.554;147;85;107;69;104.0;300;875;1221;7.1;0.898;1198;;
10:07:41.429;142;82;105;71;103.5;295;850;1200;7.3;0.860;1147;;
10:07:42.283;142;82;106;71;105.5;300;850;1188;7.4;0.854;1139;;
10:07:43.131;147;84;109;69;108.8;305;865;1217;7.5;0.867;1156;;
10:07:43.996;149;85;110;69;110.5;305;875;1217;7.6;0.873;1164;;
10:07:44.869;149;86;111;69;107.5;305;870;1196;7.4;0.894;1192;;
10:07:45.743;148;86;108;69;106.5;300;870;1196;7.3;0.882;1176;;
10:07:46.613;142;83;106;71;102.3;295;840;1171;7.3;0.867;1156;;
10:07:47.451;144;83;108;72;105.3;300;835;1163;7.6;0.855;1140;;
10:07:48.288;149;85;111;71;108.3;305;850;1196;7.6;0.868;1157;;
10:07:49.138;150;86;111;69;109.0;305;865;1204;7.6;0.879;1172;;
10:07:50.001;147;85;109;71;106.8;305;850;1192;7.5;0.870;1160;;
10:07:50.851;145;85;108;71;103.5;300;840;1158;7.4;0.879;1171;;
10:07:51.691;149;86;111;71;105.8;300;850;1179;7.5;0.892;1190;;
10:07:52.541;151;87;113;70;109.8;305;860;1221;7.7;0.882;1175;;
10:07:53.399;152;88;113;70;108.0;305;855;1196;7.6;0.891;1188;;
10:07:54.258;151;87;111;70;105.8;305;855;1196;7.4;0.893;1191;;
10:07:55.111;146;85;109;72;102.5;295;830;1175;7.4;0.879;1171;;
10:07:55.941;149;87;111;71;103.8;300;845;1188;7.4;0.902;1203;;
10:07:56.782;153;87;113;71;108.5;300;850;1238;7.7;0.885;1180;;
10:07:57.636;153;88;112;70;109.0;305;860;1233;7.6;0.884;1178;;
10:07:58.494;149;86;110;71;105.8;300;845;1208;7.5;0.875;1167;;
10:07:59.339;149;86;111;71;105.5;300;845;1196;7.5;0.889;1185;;
10:08:00.182;153;88;114;70;108.5;305;855;1225;7.6;0.894;1193;;
10:08:01.037;154;89;113;70;107.8;305;855;1229;7.6;0.897;1196;;
10:08:01.894;150;86;112;72;106.8;300;835;1208;7.7;0.872;1163;;
10:08:02.733;151;87;114;72;105.8;300;835;1204;7.6;0.896;1195;;
10:08:03.562;156;90;116;71;107.3;300;850;1233;7.6;0.919;1226;;
10:08:04.412;158;90;116;69;108.5;305;865;1254;7.5;0.925;1233;;
10:08:05.280;155;89;113;69;106.3;300;865;1246;7.4;0.920;1227;;
10:08:06.146;149;87;110;70;103.5;300;855;1217;7.3;0.907;1209;;
10:08:07.001;150;87;111;69;105.0;300;870;1217;7.2;0.918;1224;;
10:08:07.871;153;86;112;68;110.8;305;880;1254;7.6;0.888;1184;;
10:08:08.750;151;86;110;68;109.0;305;880;1225;7.4;0.890;1187;;
10:08:09.631;148;85;107;69;107.3;305;875;1200;7.4;0.873;1164;;
10:08:10.506;141;82;104;71;104.8;300;850;1154;7.4;0.844;1125;;
10:08:11.356;142;81;105;71;105.8;295;840;1158;7.6;0.836;1115;;
10:08:12.198;146;83;108;69;110.3;305;865;1196;7.6;0.845;1127;;
10:08:13.060;148;84;109;70;111.8;305;860;1200;7.8;0.839;1118;;
10:08:13.921;147;85;108;69;108.8;305;865;1158;7.5;0.855;1140;;
10:08:14.786;143;82;106;72;106.8;300;835;1167;7.7;0.829;1106;;
10:08:15.623;145;84;108;71;105.0;300;845;1146;7.5;0.869;1159;;
10:08:16.468;150;85;111;70;111.0;305;855;1200;7.8;0.851;1135;;
10:08:17.323;150;86;110;69;110.5;305;865;1208;7.7;0.859;1146;;
10:08:18.186;146;84;108;70;106.8;300;855;1204;7.5;0.861;1148;;
10:08:19.043;145;83;108;71;107.3;300;850;1175;7.6;0.854;1139;;
10:08:19.893;149;85;110;69;109.5;305;865;1208;7.6;0.867;1156;;
10:08:20.758;150;85;110;69;111.0;305;870;1196;7.7;0.858;1144;;
10:08:21.628;146;84;108;71;107.8;300;845;1188;7.7;0.843;1124;;
10:08:22.473;146;84;109;71;107.3;300;840;1188;7.7;0.856;1141;;
10:08:23.311;151;86;112;70;109.0;305;860;1213;7.6;0.880;1173;;
10:08:24.167;153;87;112;70;109.5;300;860;1217;7.6;0.876;1168;;
10:08:25.027;148;85;109;71;106.8;300;840;1221;7.6;0.856;1141;;
10:08:25.871;147;84;109;71;106.0;300;845;1208;7.5;0.869;1159;;
10:08:26.712;151;86;111;71;107.8;300;850;1221;7.6;0.872;1162;;
10:08:27.566;150;85;109;71;109.3;305;850;1221;7.7;0.846;1128;;
10:08:28.418;144;83;106;72;106.0;300;830;1204;7.7;0.830;1107;;
10:08:29.248;146;84;108;71;105.0;300;845;1196;7.5;0.867;1156;;
10:08:30.087;150;84;109;70;110.3;305;855;1238;7.7;0.847;1130;;
10:08:30.946;150;85;108;70;110.5;305;860;1233;7.7;0.841;1121;;
10:08:31.806;144;82;106;72;107.5;300;835;1204;7.7;0.819;1093;;
10:08:32.639;145;83;107;72;105.8;295;835;1192;7.6;0.841;1121;;
10:08:33.476;148;84;109;70;110.3;300;860;1233;7.7;0.846;1128;;
10:08:34.332;148;84;109;69;110.3;300;865;1217;7.6;0.851;1135;;
10:08:35.200;148;84;109;69;110.3;300;870;1217;7.6;0.856;1142;;
10:08:36.070;148;84;109;68;110.3;300;885;1217;7.5;0.871;1161;;
10:08:36.952;143;81;105;69;99.5;300;870;1233;6.9;0.916;1221;;
10:08:37.825;146;82;106;67;101.5;305;900;1258;6.8;0.940;1253;;
10:08:38.722;146;82;106;66;102.8;305;910;1254;6.8;0.934;1246;;
10:08:39.635;144;81;104;66;106.0;300;910;1225;7.0;0.893;1190;;
10:08:40.548;142;80;102;65;108.0;300;920;1200;7.0;0.869;1159;;
10:08:41.468;138;78;101;67;107.8;300;890;1192;7.3;0.832;1110;;
10:08:42.356;140;80;102;67;105.8;300;890;1158;7.1;0.858;1145;;
10:08:43.248;143;80;105;67;113.8;305;900;1188;7.6;0.829;1105;;
10:08:44.148;144;81;105;67;112.8;305;895;1183;7.6;0.835;1114;;
10:08:45.041;143;81;104;67;109.8;305;890;1158;7.4;0.841;1122;;
10:08:45.929;139;81;104;70;105.3;300;855;1129;7.4;0.841;1121;;
10:08:46.788;143;83;107;69;107.3;300;870;1125;7.4;0.864;1152;;
10:08:47.656;148;84;110;69;112.0;305;870;1171;7.7;0.853;1137;;
10:08:48.526;149;86;110;69;110.5;305;870;1150;7.6;0.868;1157;;
10:08:49.396;148;87;109;70;105.3;305;855;1133;7.4;0.883;1178;;
10:08:50.251;143;85;107;72;100.8;300;835;1104;7.2;0.887;1182;;
10:08:51.084;144;85;110;73;103.0;300;820;1121;7.5;0.874;1165;;
10:08:51.906;151;88;114;73;106.3;305;825;1179;7.7;0.885;1180;;
10:08:52.733;155;90;116;72;107.5;305;830;1179;7.8;0.894;1192;;
10:08:53.563;152;90;115;74;104.0;305;815;1175;7.7;0.897;1196;;
10:08:54.376;152;90;116;75;102.8;300;800;1154;7.7;0.905;1207;;
10:08:55.178;158;93;118;73;103.8;305;820;1204;7.6;0.935;1246;;
10:08:55.994;159;93;119;73;104.8;305;825;1213;7.6;0.933;1244;;
10:08:56.823;157;93;116;72;103.0;305;830;1213;7.4;0.933;1244;;
10:08:57.653;151;90;113;73;101.3;300;820;1196;7.4;0.915;1220;;
10:08:58.473;153;89;114;72;103.5;300;835;1213;7.4;0.918;1224;;
10:08:59.306;155;89;114;71;106.0;305;850;1246;7.5;0.916;1222;;
10:09:00.156;155;89;112;69;106.5;305;870;1225;7.3;0.917;1223;;
10:09:01.025;150;86;110;70;106.3;300;860;1258;7.4;0.888;1184;;
10:09:01.882;151;86;110;69;104.5;295;870;1238;7.2;0.912;1216;;
10:09:02.754;151;85;110;68;109.5;300;880;1267;7.5;0.880;1173;;
10:09:03.636;150;85;108;67;109.8;300;890;1258;7.4;0.876;1168;;
10:09:04.525;145;82;105;69;108.3;300;870;1246;7.5;0.846;1128;;
10:09:05.398;144;81;106;69;108.8;300;875;1204;7.5;0.849;1132;;
10:09:06.271;148;83;108;67;111.8;305;895;1233;7.5;0.863;1151;;
10:09:07.166;148;83;107;66;112.5;305;915;1238;7.4;0.868;1158;;
10:09:08.077;145;82;105;66;107.8;300;905;1221;7.1;0.880;1173;;
10:09:08.988;143;81;104;66;108.5;300;905;1208;7.2;0.865;1154;;
10:09:09.891;143;81;104;66;109.8;300;905;1200;7.3;0.858;1143;;
10:09:10.794;143;81;104;66;108.8;300;910;1192;7.2;0.868;1158;;
10:09:11.704;141;80;102;67;107.5;300;895;1179;7.2;0.851;1135;;
10:09:12.601;140;80;102;67;105.0;300;895;1150;7.0;0.872;1162;;
10:09:13.496;142;80;104;67;108.5;300;900;1154;7.2;0.859;1145;;
10:09:14.396;140;79;102;68;108.0;305;885;1150;7.3;0.836;1114;;
10:09:15.281;137;80;102;70;103.3;300;855;1125;7.2;0.847;1129;;
10:09:16.136;142;82;106;69;106.0;300;865;1121;7.4;0.861;1148;;
10:09:17.003;145;83;108;69;110.3;305;865;1167;7.6;0.845;1127;;
10:09:17.868;147;85;108;69;108.5;305;865;1142;7.5;0.859;1145;;
10:09:18.731;143;83;107;72;105.8;300;835;1154;7.6;0.845;1126;;
10:09:19.565;145;84;110;73;105.5;300;820;1146;7.7;0.855;1140;;
10:09:20.388;152;88;115;72;107.0;305;835;1188;7.7;0.894;1191;;
10:09:21.221;155;91;117;72;106.3;305;830;1208;7.7;0.910;1213;;
10:09:22.053;156;92;116;71;103.0;305;840;1188;7.4;0.944;1259;;
10:09:22.893;151;89;113;74;100.5;300;810;1204;7.4;0.909;1212;;
10:09:23.703;148;89;111;76;95.3;290;790;1142;7.2;0.923;1230;;
10:09:24.491;153;90;116;76;99.0;295;790;1192;7.5;0.924;1232;;
10:09:25.281;159;92;119;75;104.3;305;800;1250;7.8;0.913;1218;;
10:09:26.079;160;94;119;74;103.5;300;810;1258;7.7;0.929;1239;;
10:09:26.889;157;92;118;75;102.8;300;800;1263;7.7;0.917;1222;;
10:09:27.689;159;93;119;75;103.0;300;805;1271;7.7;0.930;1240;;
10:09:28.496;161;93;119;71;105.8;305;840;1313;7.6;0.943;1258;;
10:09:29.336;161;92;117;70;107.3;300;860;1317;7.5;0.940;1254;;
10:09:30.194;158;90;113;68;106.0;300;880;1304;7.2;0.940;1254;;
10:09:31.076;152;86;110;67;107.8;295;890;1300;7.3;0.907;1209;;
10:09:31.966;148;84;106;67;107.3;300;900;1271;7.2;0.892;1189;;
10:09:32.866;146;81;106;68;109.3;295;885;1263;7.4;0.855;1139;;
10:09:33.751;146;82;106;67;110.0;305;900;1242;7.3;0.867;1156;;
10:09:34.651;147;82;106;66;112.3;300;905;1254;7.4;0.857;1142;;
10:09:35.552;145;81;106;68;111.3;300;885;1246;7.5;0.839;1119;;
10:09:36.437;144;81;106;70;111.3;300;855;1233;7.8;0.811;1081;;
10:09:37.295;144;81;106;68;111.3;300;880;1233;7.6;0.835;1113;;
10:09:38.175;144;81;106;66;111.3;300;915;1233;7.3;0.868;1157;;
10:09:39.089;158;90;115;66;96.3;300;905;1392;6.4;1.084;1445;;
10:09:39.994;157;89;114;66;97.8;305;905;1367;6.5;1.058;1410;;
10:09:40.901;154;88;112;66;95.3;300;910;1313;6.3;1.065;1420;;
10:09:41.809;149;86;108;68;96.0;295;885;1292;6.5;0.993;1324;;
10:09:42.692;146;85;107;69;96.8;295;875;1233;6.6;0.965;1287;;
10:09:43.571;146;83;107;69;103.0;300;875;1279;7.1;0.907;1209;;
10:09:44.444;147;85;108;68;101.8;295;880;1263;6.9;0.936;1248;;
10:09:45.325;150;85;110;68;107.8;300;885;1288;7.3;0.903;1205;;
10:09:46.210;148;84;110;69;107.5;300;870;1283;7.4;0.890;1187;;
10:09:47.081;150;85;112;68;108.5;300;880;1279;7.4;0.904;1206;;
10:09:47.961;154;87;113;67;110.8;305;900;1296;7.4;0.920;1227;;
10:09:48.859;155;88;113;66;110.3;305;905;1296;7.3;0.930;1240;;
10:09:49.764;153;87;111;66;108.3;300;905;1271;7.2;0.926;1235;;
10:09:50.669;147;84;108;69;105.8;300;865;1267;7.3;0.885;1181;;
10:09:51.535;149;84;110;69;107.0;300;870;1246;7.4;0.890;1187;;
10:09:52.406;152;86;112;68;110.0;305;885;1267;7.5;0.897;1196;;
10:09:53.289;153;87;112;68;110.0;305;880;1267;7.5;0.894;1192;;
10:09:54.170;150;85;109;69;109.3;300;865;1275;7.6;0.865;1153;;
10:09:55.035;148;84;110;71;107.5;300;845;1263;7.6;0.865;1153;;
10:09:55.880;153;87;112;70;108.5;305;860;1271;7.6;0.888;1184;;
10:09:56.741;153;87;113;70;109.5;305;860;1292;7.6;0.884;1178;;
10:09:57.601;152;87;110;70;107.0;305;855;1279;7.5;0.881;1175;;
10:09:58.454;149;85;110;72;106.8;300;835;1275;7.7;0.858;1145;;
10:09:59.291;151;86;111;70;108.0;300;855;1283;7.6;0.875;1166;;
10:10:00.146;152;85;111;69;111.8;305;865;1304;7.8;0.857;1143;;
10:10:01.011;151;85;110;69;111.3;305;875;1283;7.6;0.861;1148;;
10:10:01.886;148;83;107;69;109.5;300;870;1288;7.6;0.852;1136;;
10:10:02.754;148;83;108;69;109.3;300;865;1292;7.6;0.855;1140;;
10:10:03.621;150;84;109;67;112.5;305;900;1296;7.5;0.868;1157;;
10:10:04.521;150;83;107;66;113.8;305;910;1300;7.5;0.858;1144;;
10:10:05.431;146;81;105;67;113.0;305;900;1296;7.5;0.838;1118;;
10:10:06.329;147;82;106;66;110.5;300;905;1283;7.3;0.866;1155;;
10:10:07.234;148;82;107;66;113.3;305;915;1292;7.4;0.860;1147;;
10:10:08.151;148;82;106;65;114.3;305;925;1300;7.4;0.856;1142;;
10:10:09.074;145;81;104;66;111.5;300;915;1258;7.3;0.849;1132;;
10:10:09.987;141;79;103;67;109.5;300;890;1250;7.4;0.835;1114;;
10:10:10.880;144;81;104;66;110.8;300;910;1246;7.3;0.857;1142;;
10:10:11.789;146;81;106;66;114.5;305;910;1279;7.5;0.842;1123;;
10:10:12.701;147;82;106;65;113.3;305;920;1258;7.4;0.859;1145;;
10:10:13.617;144;80;105;67;111.3;300;895;1263;7.5;0.841;1121;;
10:10:14.515;146;83;107;67;109.5;300;900;1250;7.3;0.875;1167;;
10:10:15.414;149;83;108;66;113.5;305;910;1279;7.5;0.866;1155;;
10:10:16.325;149;83;108;66;113.0;305;905;1263;7.5;0.861;1148;;
10:10:17.231;145;82;106;67;111.0;300;890;1258;7.5;0.848;1131;;
10:10:18.117;146;83;107;68;108.3;300;885;1229;7.3;0.877;1169;;
10:10:19.006;149;84;109;67;112.3;305;895;1258;7.5;0.867;1156;;
10:10:19.901;149;84;109;66;112.3;305;905;1254;7.4;0.875;1166;;
10:10:20.806;148;84;108;66;111.5;305;905;1263;7.4;0.877;1169;;
10:10:21.707;148;84;107;67;109.3;305;895;1233;7.3;0.879;1171;;
10:10:22.602;145;83;107;69;108.3;300;875;1246;7.4;0.863;1151;;
10:10:23.481;148;84;109;67;109.3;305;895;1250;7.3;0.891;1188;;
10:10:24.375;151;85;110;66;113.0;305;905;1275;7.5;0.883;1177;;
10:10:25.279;151;86;111;66;111.8;305;905;1250;7.4;0.895;1193;;
10:10:26.186;150;86;109;66;109.3;305;910;1238;7.2;0.908;1211;;
10:10:27.096;146;83;107;69;107.3;300;875;1238;7.4;0.873;1164;;
10:10:27.973;146;84;108;68;105.3;300;880;1204;7.2;0.903;1204;;
10:10:28.847;150;86;111;67;108.0;300;890;1242;7.3;0.913;1217;;
10:10:29.741;151;86;112;67;110.0;305;890;1229;7.4;0.902;1203;;
10:10:30.633;150;87;110;67;106.8;300;895;1200;7.2;0.924;1232;;
10:10:31.522;146;85;109;70;105.8;300;860;1221;7.4;0.884;1179;;
10:10:32.386;147;86;110;70;104.5;300;855;1196;7.3;0.902;1203;;
10:10:33.241;151;88;113;69;107.5;305;865;1213;7.5;0.909;1212;;
10:10:34.106;153;89;114;69;108.0;305;875;1217;7.4;0.924;1231;;
10:10:34.981;153;89;113;69;106.3;300;875;1204;7.3;0.933;1244;;
10:10:35.856;150;87;112;70;105.5;300;855;1225;7.4;0.904;1205;;
10:10:36.707;151;88;114;71;104.5;295;845;1225;7.4;0.920;1226;;
10:10:37.552;157;91;116;69;106.0;300;870;1238;7.3;0.952;1269;;
10:10:38.424;157;90;116;69;107.3;305;870;1258;7.4;0.941;1255;;
10:10:39.292;156;91;113;68;104.3;300;880;1225;7.1;0.956;1275;;
10:10:40.172;150;87;113;72;104.3;300;830;1242;7.5;0.902;1202;;
10:10:41.005;150;87;113;71;104.3;300;850;1242;7.4;0.923;1231;;
10:10:41.855;150;87;113;67;104.3;300;895;1242;7.0;0.972;1296;;
10:10:42.753;156;89;115;69;98.0;300;865;1375;6.8;1.015;1353;;
10:10:43.614;154;90;115;70;93.3;300;860;1308;6.5;1.056;1408;;
10:10:44.476;155;90;115;69;94.8;300;870;1296;6.5;1.054;1405;;
10:10:45.346;154;90;113;70;96.8;300;855;1271;6.8;0.999;1331;;
10:10:46.201;149;87;111;72;99.3;300;835;1267;7.1;0.932;1242;;
