# Supplementary material for: Influence of beat-to-beat blood pressure variability on vascular elasticity in hypertensive population
Source: Sci Rep. 2017 Aug 21;7:8394. doi: 10.1038/s41598-017-08640-4 (PMC5566212; doi:10.1038/s41598-017-08640-4)
Supplement: Supplementary file 1 — Dataset 1 [file 41598_2017_8640_MOESM1_ESM.zip › Data of hypertensive population/1030_beats.txt]

BeatScope Easy - v02.10 build 004

Identification;Identification;Age (yrs);Height (cm);Weight (kg);Gender;Procedure;Model number
1030;ŷ��;53;70;80;Male;;9971

Reconstructed pressure level: 
brachial

Time (s);Systolic Pressure (mmHg);Diastolic Pressure (mmHg);Mean Pressure (mmHg);Heart rate (bpm);Stroke Volume (ml);Left Ventricular Ejection Time (ms);Pulse Interval (ms);Maximum Slope (mmHg/s);Cardiac Output (l/min);Total Peripheral Resistance Medical Unit (mmHg.min/l);Total Peripheral Resistance CGS (dyn.s/cm5);Markers;
11:31:22.615;0;0;0;60;0.0;0;1005;0;0.0;0.000;0;;
11:31:23.620;0;0;0;62;0.0;0;970;0;0.0;0.000;0;;
11:31:24.590;0;0;0;63;0.0;0;955;0;0.0;0.000;0;;
11:31:25.545;0;0;0;60;0.0;0;1005;0;0.0;0.000;0;;
11:31:26.550;0;0;0;59;0.0;0;1020;0;0.0;0.000;0;;
11:31:27.570;0;0;0;60;0.0;0;1005;0;0.0;0.000;0;;
11:31:28.575;0;0;0;63;0.0;0;960;0;0.0;0.000;0;;
11:31:29.535;0;0;0;62;0.0;0;975;0;0.0;0.000;0;;
11:31:30.510;0;0;0;61;0.0;0;985;0;0.0;0.000;0;;
11:31:31.495;0;0;0;59;0.0;0;1020;0;0.0;0.000;0;;
11:31:32.515;0;0;0;62;0.0;0;975;0;0.0;0.000;0;;
11:31:33.490;0;0;0;60;0.0;0;1005;0;0.0;0.000;0;;
11:31:34.496;144;79;105;59;40.3;350;1015;1133;2.4;2.635;3514;;
11:31:35.509;143;79;104;60;42.0;345;995;1104;2.5;2.458;3277;;
11:31:36.506;137;78;102;63;42.3;340;945;1088;2.7;2.281;3042;;
11:31:37.449;140;79;104;64;45.3;340;940;1075;2.9;2.166;2888;;
11:31:38.391;146;80;106;59;51.5;350;1010;1088;3.1;2.069;2759;;
11:31:39.399;146;79;106;60;53.3;350;1005;1104;3.2;1.991;2655;;
11:31:40.406;142;79;104;62;51.8;340;965;1079;3.2;1.935;2580;;
11:31:41.371;140;79;103;63;50.5;340;955;1054;3.2;1.948;2597;;
11:31:42.326;142;79;105;63;52.3;345;950;1058;3.3;1.900;2533;;
11:31:43.276;147;80;105;62;52.3;345;975;1071;3.2;1.950;2600;;
11:31:44.250;147;80;105;60;52.3;345;1000;1071;3.1;2.000;2667;;
11:31:45.250;147;80;105;61;52.3;345;990;1071;3.2;1.980;2640;;
11:31:46.243;159;88;116;64;45.8;330;940;1371;2.9;2.373;3164;;
11:31:47.181;160;88;114;60;46.5;340;995;1308;2.8;2.439;3252;;
11:31:48.175;158;85;112;60;48.0;345;995;1296;2.9;2.327;3102;;
11:31:49.171;152;82;111;63;49.3;340;955;1267;3.1;2.143;2857;;
11:31:50.126;153;84;110;62;50.3;340;975;1246;3.1;2.139;2852;;
11:31:51.100;156;83;111;61;53.8;350;990;1258;3.3;2.040;2720;;
11:31:52.087;153;82;108;61;53.5;340;980;1225;3.3;1.978;2638;;
11:31:53.071;144;79;105;63;51.8;335;945;1200;3.3;1.917;2557;;
11:31:54.018;146;80;106;63;52.8;340;955;1188;3.3;1.915;2553;;
11:31:54.973;148;79;106;62;52.8;340;965;1179;3.3;1.935;2579;;
11:31:55.935;148;79;106;64;52.8;340;935;1179;3.4;1.874;2499;;
11:31:56.870;148;79;106;64;52.8;340;940;1179;3.4;1.884;2513;;
11:31:57.809;161;90;117;63;46.3;335;945;1346;2.9;2.391;3187;;
11:31:58.754;160;88;115;61;46.8;340;980;1321;2.9;2.400;3200;;
11:31:59.736;152;85;111;63;45.5;335;950;1321;2.9;2.318;3090;;
11:32:00.684;154;85;111;62;47.5;335;965;1288;3.0;2.260;3014;;
11:32:01.651;155;84;110;59;52.3;340;1010;1271;3.1;2.121;2829;;
11:32:02.660;149;80;107;63;52.3;340;960;1246;3.3;1.971;2627;;
11:32:03.623;142;80;104;65;48.8;335;930;1204;3.1;1.989;2652;;
11:32:04.553;146;80;106;63;51.5;340;955;1183;3.2;1.961;2615;;
11:32:05.508;147;79;105;61;53.8;345;980;1200;3.3;1.919;2559;;
11:32:06.488;144;78;105;63;53.8;345;945;1188;3.4;1.850;2467;;
11:32:07.430;144;78;105;66;53.8;345;910;1188;3.5;1.782;2376;;
11:32:08.340;144;78;105;62;53.8;345;970;1188;3.3;1.899;2533;;
11:32:09.309;152;86;112;63;45.8;345;960;1063;2.9;2.355;3141;;
11:32:10.269;149;84;109;63;45.3;340;960;1042;2.8;2.318;3090;;
11:32:11.229;142;82;107;64;43.3;335;935;1025;2.8;2.302;3070;;
11:32:12.166;145;83;108;62;45.8;340;965;1013;2.8;2.267;3023;;
11:32:13.133;148;82;108;59;51.0;345;1010;1013;3.0;2.134;2845;;
11:32:14.139;147;81;107;60;51.3;345;995;1025;3.1;2.068;2757;;
11:32:15.134;141;79;105;64;49.3;335;940;1017;3.1;1.999;2666;;
11:32:16.072;144;81;106;63;50.0;340;950;1017;3.2;2.019;2692;;
11:32:17.024;149;81;108;62;53.0;345;970;1033;3.3;1.981;2642;;
11:32:17.996;150;81;108;63;53.0;345;955;1033;3.3;1.951;2601;;
11:32:18.950;150;81;108;65;53.0;345;920;1033;3.5;1.879;2505;;
11:32:19.870;150;81;108;63;53.0;345;960;1033;3.3;1.961;2614;;
11:32:20.833;158;88;115;60;46.0;345;1000;1121;2.8;2.500;3333;;
11:32:21.831;155;86;113;60;46.5;345;1000;1096;2.8;2.425;3233;;
11:32:22.831;148;84;110;63;45.0;340;960;1092;2.8;2.336;3115;;
11:32:23.787;145;83;109;65;45.3;335;930;1058;2.9;2.235;2980;;
11:32:24.721;149;83;110;62;49.8;345;965;1046;3.1;2.129;2838;;
11:32:25.686;149;83;108;62;50.8;345;975;1042;3.1;2.080;2773;;
11:32:26.659;143;81;107;64;49.0;335;940;1046;3.1;2.043;2724;;
11:32:27.599;145;81;109;65;50.0;340;925;1046;3.2;2.007;2676;;
11:32:28.524;151;84;110;63;51.8;340;960;1042;3.2;2.045;2727;;
11:32:29.484;151;83;109;62;53.3;345;970;1046;3.3;1.986;2647;;
11:32:30.456;145;81;106;63;51.0;340;945;1042;3.2;1.969;2625;;
11:32:31.399;144;80;107;65;50.8;335;925;1033;3.3;1.941;2588;;
11:32:32.324;147;82;108;63;52.0;340;950;1029;3.3;1.978;2637;;
11:32:33.274;151;82;109;61;54.0;345;990;1038;3.3;1.994;2658;;
11:32:34.264;150;81;108;60;54.8;345;1000;1033;3.3;1.963;2618;;
11:32:35.266;145;79;106;63;53.3;340;945;1025;3.4;1.881;2508;;
11:32:36.213;143;80;106;64;51.0;340;940;1000;3.3;1.945;2593;;
11:32:37.149;147;81;108;64;53.3;345;940;996;3.4;1.902;2536;;
11:32:38.091;149;81;107;62;54.0;345;970;1000;3.3;1.927;2569;;
11:32:39.063;144;79;107;64;54.0;345;935;1013;3.5;1.857;2476;;
11:32:39.995;144;79;107;66;54.0;345;915;1013;3.5;1.817;2423;;
11:32:40.910;144;79;107;63;54.0;345;955;1013;3.4;1.897;2529;;
11:32:41.864;157;90;116;61;44.8;340;990;1042;2.7;2.555;3407;;
11:32:42.854;154;88;114;61;45.0;340;980;1046;2.8;2.488;3317;;
11:32:43.834;150;87;113;63;43.5;335;950;1042;2.7;2.468;3290;;
11:32:44.786;152;87;115;64;45.0;335;940;1058;2.9;2.397;3196;;
11:32:45.726;159;89;118;63;49.5;345;955;1100;3.1;2.277;3035;;
11:32:46.681;162;90;119;63;50.3;340;945;1138;3.2;2.243;2990;;
11:32:47.628;158;90;119;65;48.8;335;930;1171;3.1;2.261;3014;;
11:32:48.556;162;91;121;65;50.0;335;930;1221;3.2;2.255;3007;;
11:32:49.486;169;93;122;62;52.3;340;970;1221;3.2;2.270;3026;;
11:32:50.452;167;92;120;62;52.3;340;970;1242;3.2;2.228;2970;;
11:32:51.422;158;89;117;65;50.0;335;925;1221;3.2;2.160;2880;;
11:32:52.353;158;89;117;65;50.0;335;925;1213;3.2;2.155;2874;;
11:32:53.278;160;88;117;63;52.3;340;945;1192;3.3;2.116;2821;;
11:32:54.221;159;88;116;64;52.5;340;940;1188;3.4;2.072;2763;;
11:32:55.161;154;86;115;66;50.5;330;915;1183;3.3;2.079;2772;;
11:32:56.076;159;88;118;65;51.8;335;920;1196;3.4;2.089;2785;;
11:32:56.996;164;89;119;64;53.8;340;940;1188;3.4;2.081;2775;;
11:32:57.934;162;89;117;63;53.3;340;950;1183;3.4;2.083;2777;;
11:32:58.888;155;86;115;65;51.5;330;920;1175;3.4;2.045;2727;;
11:32:59.808;158;87;116;64;52.3;335;935;1167;3.4;2.067;2756;;
11:33:00.741;160;87;116;63;54.0;340;960;1146;3.4;2.053;2738;;
11:33:01.701;158;86;114;63;54.3;340;955;1125;3.4;2.007;2676;;
11:33:02.654;153;84;113;65;52.0;330;930;1121;3.4;2.016;2689;;
11:33:03.588;157;86;114;62;53.5;340;965;1129;3.3;2.056;2742;;
11:33:04.551;161;86;115;61;55.5;340;990;1146;3.4;2.056;2741;;
11:33:05.541;161;85;115;61;55.8;340;990;1142;3.4;2.033;2711;;
11:33:06.531;155;84;113;62;53.8;335;965;1150;3.3;2.020;2693;;
11:33:07.496;156;84;113;62;53.8;335;970;1150;3.3;2.044;2725;;
11:33:08.468;161;85;115;61;55.8;340;990;1167;3.4;2.047;2729;;
11:33:09.458;164;86;115;61;55.8;340;990;1171;3.4;2.047;2729;;
11:33:10.445;164;86;115;64;55.8;340;940;1171;3.6;1.943;2591;;
11:33:11.385;164;86;115;61;55.8;340;990;1171;3.4;2.047;2729;;
11:33:12.374;169;92;122;61;47.3;340;980;1325;2.9;2.530;3374;;
11:33:13.356;167;91;120;62;47.0;340;975;1317;2.9;2.489;3319;;
11:33:14.329;159;89;118;64;45.0;330;935;1304;2.9;2.441;3255;;
11:33:15.264;162;90;118;62;47.0;335;965;1288;2.9;2.428;3237;;
11:33:16.229;166;89;119;60;51.8;340;1005;1279;3.1;2.301;3068;;
11:33:17.234;163;88;116;59;52.5;340;1020;1279;3.1;2.249;2998;;
11:33:18.255;155;85;114;63;50.5;335;960;1250;3.2;2.158;2877;;
11:33:19.216;156;86;114;63;50.5;335;950;1229;3.2;2.145;2859;;
11:33:20.166;159;86;115;62;53.3;340;975;1200;3.3;2.101;2801;;
11:33:21.143;159;85;115;62;53.8;340;970;1196;3.3;2.066;2755;;
11:33:22.113;154;85;114;63;51.8;335;945;1213;3.3;2.073;2763;;
11:33:23.056;158;87;115;62;52.5;335;970;1217;3.2;2.129;2839;;
11:33:24.025;163;87;117;60;55.0;340;995;1233;3.3;2.112;2816;;
11:33:25.017;162;87;115;61;54.3;335;985;1217;3.3;2.093;2790;;
11:33:26.008;154;85;113;63;51.8;335;945;1213;3.3;2.059;2745;;
11:33:26.951;158;86;115;64;52.3;335;940;1208;3.3;2.073;2765;;
11:33:27.891;162;87;116;62;54.8;340;975;1208;3.4;2.070;2760;;
11:33:28.868;161;86;116;63;55.0;340;960;1196;3.4;2.020;2694;;
11:33:29.824;155;86;114;64;51.5;330;940;1196;3.3;2.076;2768;;
11:33:30.762;158;86;116;65;53.0;335;930;1225;3.4;2.035;2714;;
11:33:31.696;164;88;117;62;54.8;340;975;1192;3.4;2.079;2772;;
11:33:32.671;162;86;114;59;55.8;340;1010;1192;3.3;2.065;2754;;
11:33:33.681;154;83;111;62;54.3;340;975;1188;3.3;1.990;2654;;
11:33:34.654;149;82;109;65;51.5;335;930;1154;3.3;1.973;2630;;
11:33:35.586;152;83;111;63;53.0;340;950;1150;3.3;1.981;2641;;
11:33:36.536;156;83;112;61;55.5;345;990;1175;3.4;1.993;2658;;
11:33:37.528;156;82;111;59;56.3;345;1010;1183;3.3;1.984;2645;;
11:33:38.536;150;80;108;63;54.0;335;955;1167;3.4;1.914;2553;;
11:33:39.489;149;81;108;63;52.5;335;960;1158;3.3;1.979;2639;;
11:33:40.449;153;81;110;61;55.5;340;990;1150;3.4;1.953;2604;;
11:33:41.441;153;81;108;59;56.3;345;1025;1154;3.3;1.973;2630;;
11:33:42.466;149;79;106;60;55.3;340;1005;1138;3.3;1.928;2571;;
11:33:43.469;143;78;105;65;51.3;335;925;1092;3.3;1.900;2533;;
11:33:44.396;146;80;108;65;52.3;335;925;1104;3.4;1.908;2543;;
11:33:45.323;154;81;112;63;56.0;345;945;1100;3.6;1.882;2509;;
11:33:46.264;156;83;113;65;56.3;340;930;1121;3.6;1.872;2497;;
11:33:47.196;155;85;113;66;53.3;335;915;1138;3.5;1.942;2589;;
11:33:48.111;160;86;116;65;55.0;335;930;1158;3.5;1.953;2604;;
11:33:49.041;164;88;116;62;56.5;340;975;1163;3.5;2.002;2669;;
11:33:50.016;161;85;116;63;56.5;340;945;1163;3.6;1.940;2587;;
11:33:50.960;161;85;116;67;56.5;340;900;1163;3.8;1.848;2464;;
11:33:51.860;161;85;116;66;56.5;340;910;1163;3.7;1.868;2491;;
11:33:52.770;164;91;120;65;46.3;340;925;1296;3.0;2.405;3207;;
11:33:53.694;166;91;119;63;47.5;340;960;1296;3.0;2.410;3213;;
11:33:54.658;161;88;117;64;47.3;335;940;1375;3.0;2.323;3097;;
11:33:55.594;158;88;116;65;47.8;330;925;1354;3.1;2.242;2990;;
11:33:56.521;164;87;118;64;52.5;335;940;1404;3.4;2.117;2823;;
11:33:57.463;162;87;117;63;53.5;340;960;1375;3.3;2.095;2793;;
11:33:58.421;160;87;115;62;52.5;340;965;1317;3.3;2.105;2806;;
11:33:59.386;156;85;111;63;51.8;335;945;1292;3.3;2.032;2709;;
11:34:00.329;148;82;108;65;49.3;330;920;1267;3.2;2.022;2696;;
11:34:01.251;150;82;110;65;51.3;335;930;1263;3.3;1.996;2661;;
11:34:02.180;155;83;112;63;54.0;340;950;1246;3.4;1.970;2627;;
11:34:03.127;155;84;112;64;53.3;335;940;1221;3.4;1.973;2630;;
11:34:04.073;149;83;110;65;51.3;330;930;1208;3.3;1.992;2655;;
11:34:05.001;153;84;111;63;52.5;335;960;1200;3.3;2.034;2712;;
11:34:05.960;155;84;111;60;54.5;340;1000;1192;3.3;2.032;2709;;
11:34:06.961;152;82;108;59;54.3;340;1015;1163;3.2;2.016;2688;;
11:34:07.978;143;79;104;62;51.5;335;965;1138;3.2;1.953;2605;;
11:34:08.941;141;78;105;63;50.8;330;950;1104;3.2;1.956;2608;;
11:34:09.891;146;79;106;60;53.3;340;1000;1079;3.2;1.991;2654;;
11:34:10.889;149;80;108;60;55.3;340;1005;1092;3.3;1.960;2613;;
11:34:11.896;148;80;107;60;54.3;340;995;1067;3.3;1.958;2611;;
11:34:12.891;142;79;105;63;51.3;335;960;1058;3.2;1.967;2622;;
11:34:13.847;144;80;106;63;51.5;330;960;1058;3.2;1.981;2641;;
11:34:14.811;149;81;108;60;54.3;340;995;1054;3.3;1.981;2641;;
11:34:15.806;150;81;108;60;54.8;340;995;1063;3.3;1.967;2623;;
11:34:16.797;147;80;107;63;53.0;340;960;1029;3.3;1.938;2584;;
11:34:17.763;141;80;106;64;50.3;335;940;1013;3.2;1.974;2631;;
11:34:18.699;148;81;108;62;52.5;335;965;1017;3.3;1.985;2647;;
11:34:19.664;151;82;110;61;54.3;340;985;1029;3.3;1.988;2651;;
11:34:20.649;150;82;110;63;53.8;340;950;1013;3.4;1.944;2592;;
11:34:21.597;147;83;109;65;50.5;330;925;1025;3.3;1.992;2656;;
11:34:22.526;151;83;111;65;52.8;335;930;1054;3.4;1.961;2615;;
11:34:23.456;157;85;113;62;54.5;340;965;1079;3.4;2.005;2674;;
11:34:24.421;159;85;114;61;56.0;340;985;1079;3.4;1.996;2662;;
11:34:25.406;157;84;111;60;55.3;340;995;1071;3.3;2.004;2671;;
11:34:26.399;149;82;109;63;52.8;335;955;1071;3.3;1.969;2625;;
11:34:27.356;149;82;109;62;52.5;335;965;1079;3.3;1.994;2659;;
11:34:28.321;153;82;110;61;54.8;340;980;1083;3.4;1.964;2619;;
11:34:29.299;153;82;109;61;54.8;340;990;1079;3.3;1.971;2628;;
11:34:30.291;146;80;107;62;52.8;335;965;1071;3.3;1.948;2598;;
11:34:31.256;147;81;108;64;52.0;330;940;1063;3.3;1.952;2603;;
11:34:32.192;152;82;110;63;54.5;340;960;1054;3.4;1.942;2589;;
11:34:33.156;153;82;110;62;55.5;340;970;1054;3.4;1.927;2569;;
11:34:34.126;150;82;109;63;53.8;335;950;1067;3.4;1.927;2569;;
11:34:35.072;149;82;110;64;52.5;330;935;1058;3.4;1.955;2606;;
11:34:36.009;155;84;112;62;55.0;340;975;1075;3.4;1.985;2647;;
11:34:36.984;156;84;112;61;56.0;340;980;1063;3.4;1.964;2619;;
11:34:37.966;153;83;110;61;55.0;340;985;1071;3.4;1.966;2621;;
11:34:38.951;147;82;108;61;52.3;330;980;1058;3.2;2.016;2688;;
11:34:39.929;151;82;108;60;52.3;330;995;1046;3.2;2.047;2730;;
11:34:40.925;151;82;108;60;52.3;330;995;1046;3.2;2.047;2730;;
11:34:41.920;151;82;108;62;52.3;330;975;1046;3.2;2.006;2675;;
11:34:42.894;153;88;115;62;44.0;330;970;1100;2.7;2.524;3366;;
11:34:43.864;158;88;115;58;46.3;335;1030;1108;2.7;2.561;3415;;
11:34:44.896;156;86;113;58;46.5;340;1035;1100;2.7;2.510;3346;;
11:34:45.931;148;84;110;60;46.5;330;1005;1079;2.8;2.377;3170;;
11:34:46.934;150;85;110;59;48.8;335;1025;1067;2.9;2.313;3084;;
11:34:47.957;150;83;109;58;50.8;335;1035;1067;2.9;2.223;2964;;
11:34:48.996;146;81;107;59;50.5;335;1010;1054;3.0;2.145;2860;;
11:34:50.004;141;81;106;62;47.5;330;965;1042;3.0;2.159;2878;;
11:34:50.969;147;83;110;61;50.0;335;980;1050;3.1;2.146;2862;;
11:34:51.951;152;84;110;57;52.5;340;1045;1046;3.0;2.185;2913;;
11:34:52.992;148;81;109;61;52.0;335;980;1063;3.2;2.054;2739;;
11:34:53.974;145;83;109;63;49.0;330;955;1029;3.1;2.120;2826;;
11:34:54.931;151;84;110;59;52.0;340;1015;1029;3.1;2.147;2863;;
11:34:55.944;151;83;110;60;52.5;340;1000;1025;3.1;2.095;2794;;
11:34:56.946;147;82;108;62;51.3;340;970;1025;3.2;2.044;2725;;
11:34:57.916;142;81;107;63;48.8;330;945;1017;3.1;2.069;2759;;
11:34:58.861;149;83;112;63;51.3;335;955;1067;3.2;2.078;2770;;
11:34:59.814;161;87;118;62;54.8;340;970;1113;3.4;2.086;2782;;
11:35:00.784;166;90;120;62;55.0;340;970;1175;3.4;2.121;2828;;
11:35:01.758;163;90;120;63;52.5;335;945;1200;3.3;2.155;2874;;
11:35:02.701;166;92;122;65;52.5;335;930;1246;3.4;2.161;2882;;
11:35:03.629;171;93;124;63;53.5;340;950;1271;3.4;2.193;2924;;
11:35:04.581;173;93;123;60;54.8;340;995;1296;3.3;2.231;2974;;
11:35:05.576;169;90;120;60;55.0;340;1000;1300;3.3;2.182;2909;;
11:35:06.575;161;88;117;62;52.3;330;970;1283;3.2;2.172;2896;;
11:35:07.544;164;89;117;60;53.5;335;1005;1271;3.2;2.193;2924;;
11:35:08.551;161;86;114;59;54.5;340;1015;1250;3.2;2.123;2831;;
11:35:09.562;153;83;111;62;52.8;335;965;1225;3.3;2.035;2714;;
11:35:10.533;152;84;111;62;51.3;330;970;1204;3.2;2.096;2795;;
11:35:11.501;157;83;113;60;55.0;340;995;1200;3.3;2.035;2714;;
11:35:12.494;156;83;112;60;55.0;340;1000;1188;3.3;2.027;2703;;
11:35:13.496;150;82;110;62;52.3;330;965;1188;3.2;2.032;2709;;
11:35:14.461;153;84;112;61;52.3;330;985;1188;3.2;2.102;2803;;
11:35:15.444;159;84;114;59;55.8;340;1010;1208;3.3;2.065;2754;;
11:35:16.458;159;84;113;59;56.0;340;1015;1208;3.3;2.044;2725;;
11:35:17.471;151;82;110;62;52.8;335;965;1200;3.3;2.017;2689;;
11:35:18.438;152;84;111;62;51.8;335;970;1188;3.2;2.081;2774;;
11:35:19.404;158;84;114;60;55.5;340;995;1183;3.3;2.048;2731;;
11:35:20.401;161;86;115;60;56.0;340;1000;1188;3.4;2.058;2744;;
11:35:21.401;156;85;115;63;53.0;330;945;1225;3.4;2.046;2728;;
11:35:22.344;160;88;116;62;52.3;335;965;1208;3.2;2.147;2863;;
11:35:23.307;165;88;118;60;56.0;340;1000;1229;3.4;2.103;2804;;
11:35:24.307;163;87;116;61;55.8;340;990;1229;3.4;2.060;2747;;
11:35:25.300;155;85;113;63;52.3;330;955;1217;3.3;2.061;2748;;
11:35:26.252;157;86;114;63;52.8;335;960;1225;3.3;2.066;2754;;
11:35:27.212;160;85;114;61;55.5;340;980;1217;3.4;2.013;2684;;
11:35:28.196;158;84;112;60;55.5;340;1000;1192;3.3;2.014;2685;;
11:35:29.194;153;81;110;63;55.0;335;960;1183;3.4;1.924;2566;;
11:35:30.154;147;82;109;65;51.0;330;930;1171;3.3;1.979;2638;;
11:35:31.086;152;82;111;62;54.0;335;965;1179;3.4;1.975;2633;;
11:35:32.053;156;83;111;60;56.3;345;995;1175;3.4;1.968;2624;;
11:35:33.046;153;82;110;61;55.5;340;980;1163;3.4;1.938;2584;;
11:35:34.024;146;81;108;64;51.3;330;940;1129;3.3;1.976;2635;;
11:35:34.966;151;83;109;61;53.3;335;985;1125;3.2;2.021;2694;;
11:35:35.951;153;82;109;59;55.8;340;1025;1121;3.3;1.999;2666;;
11:35:36.976;149;79;106;59;55.0;340;1010;1104;3.3;1.951;2602;;
11:35:37.986;141;78;105;63;51.5;330;960;1088;3.2;1.948;2597;;
11:35:38.944;147;80;106;60;53.3;335;1005;1092;3.2;2.001;2667;;
11:35:39.951;149;79;107;59;55.5;340;1025;1100;3.2;1.967;2623;;
11:35:40.974;146;78;107;62;55.5;340;975;1092;3.4;1.871;2495;;
11:35:41.950;146;78;107;63;55.5;340;960;1092;3.5;1.842;2456;;
11:35:42.910;146;78;107;57;55.5;340;1045;1092;3.2;2.005;2674;;
11:35:43.956;155;86;112;58;46.8;340;1035;1188;2.7;2.485;3313;;
11:35:44.991;149;84;110;61;45.3;335;990;1175;2.7;2.412;3216;;
11:35:45.981;147;84;110;61;43.8;330;980;1142;2.7;2.458;3278;;
11:35:46.961;152;84;112;60;48.0;340;1005;1138;2.9;2.335;3113;;
11:35:47.966;152;84;110;59;51.0;340;1020;1125;3.0;2.205;2940;;
11:35:48.988;146;82;108;61;49.8;340;985;1129;3.0;2.143;2858;;
11:35:49.969;145;83;108;61;48.0;330;980;1096;2.9;2.210;2947;;
11:35:50.951;150;83;111;60;51.8;340;1005;1104;3.1;2.146;2861;;
11:35:51.956;152;84;112;61;52.3;345;990;1113;3.2;2.113;2817;;
11:35:52.946;147;84;110;63;49.0;330;950;1117;3.1;2.138;2850;;
11:35:53.898;152;86;112;61;50.3;335;980;1129;3.1;2.189;2919;;
11:35:54.876;157;86;114;59;53.8;345;1015;1154;3.2;2.148;2864;;
11:35:55.889;154;84;112;62;53.0;340;975;1150;3.3;2.065;2753;;
11:35:56.866;147;84;110;63;48.8;330;945;1121;3.1;2.123;2830;;
11:35:57.811;148;83;111;64;50.5;335;935;1125;3.2;2.051;2734;;
11:35:58.746;153;85;113;62;52.0;340;965;1129;3.2;2.092;2790;;
11:35:59.709;157;86;114;60;54.0;340;995;1158;3.3;2.105;2807;;
11:36:00.706;158;85;113;59;54.8;340;1025;1167;3.2;2.106;2808;;
11:36:01.733;151;82;111;63;53.3;335;960;1192;3.3;1.997;2662;;
11:36:02.693;150;84;110;62;51.3;335;965;1171;3.2;2.076;2768;;
11:36:03.656;154;83;112;61;54.0;340;990;1171;3.3;2.049;2732;;
11:36:04.648;154;83;112;61;54.5;340;990;1179;3.3;2.030;2707;;
11:36:05.636;151;83;110;63;53.0;340;960;1175;3.3;1.997;2663;;
11:36:06.598;147;83;110;64;50.5;330;935;1133;3.2;2.027;2703;;
11:36:07.533;153;84;112;62;53.0;335;975;1138;3.3;2.060;2747;;
11:36:08.504;157;85;113;60;54.5;340;995;1150;3.3;2.068;2757;;
11:36:09.501;154;84;112;61;54.0;340;980;1138;3.3;2.024;2698;;
11:36:10.481;147;83;109;64;50.0;330;940;1117;3.2;2.045;2726;;
11:36:11.421;148;83;111;64;51.3;335;935;1117;3.3;2.021;2694;;
11:36:12.356;155;85;113;63;53.5;340;960;1113;3.3;2.032;2710;;
11:36:13.316;157;85;113;61;55.0;340;990;1121;3.3;2.038;2718;;
11:36:14.306;153;83;112;63;53.8;335;955;1142;3.4;1.986;2647;;
11:36:15.259;150;84;112;64;51.0;330;940;1121;3.3;2.055;2740;;
11:36:16.201;156;85;113;62;53.8;340;970;1133;3.3;2.044;2725;;
11:36:17.169;157;85;113;61;54.8;340;985;1125;3.3;2.028;2705;;
11:36:18.156;152;83;112;63;52.8;335;945;1146;3.3;2.002;2669;;
11:36:19.099;155;86;114;63;52.0;330;950;1150;3.3;2.078;2771;;
11:36:20.049;161;86;116;62;55.3;335;975;1179;3.4;2.051;2735;;
11:36:21.024;160;86;116;62;55.0;335;965;1200;3.4;2.026;2702;;
11:36:21.993;154;86;114;63;51.8;330;945;1200;3.3;2.077;2770;;
11:36:22.938;160;87;115;61;53.5;340;985;1204;3.3;2.117;2823;;
11:36:23.923;160;86;113;60;55.0;335;1005;1204;3.3;2.065;2753;;
11:36:24.924;150;82;109;62;52.3;335;965;1179;3.2;2.018;2690;;
11:36:25.889;148;82;109;63;51.5;330;950;1163;3.3;2.015;2687;;
11:36:26.841;153;82;110;61;54.3;335;985;1142;3.3;1.997;2663;;
11:36:27.828;152;82;109;60;55.0;340;995;1133;3.3;1.967;2623;;
11:36:28.819;145;80;107;64;52.0;330;935;1113;3.3;1.924;2565;;
11:36:29.756;146;82;109;65;51.5;330;930;1100;3.3;1.959;2612;;
11:36:30.686;152;83;111;63;54.5;340;950;1100;3.4;1.935;2580;;
11:36:31.636;153;83;111;63;54.5;340;945;1096;3.5;1.925;2566;;
11:36:32.581;146;83;109;66;51.0;325;905;1092;3.4;1.934;2579;;
11:36:33.486;151;84;112;66;52.3;335;915;1092;3.4;1.957;2609;;
11:36:34.399;156;85;114;63;54.8;335;950;1088;3.5;1.969;2626;;
11:36:35.349;157;85;113;63;55.5;335;950;1108;3.5;1.939;2585;;
11:36:36.299;152;84;111;65;52.5;330;925;1121;3.4;1.960;2613;;
11:36:37.226;154;85;111;62;53.3;335;970;1142;3.3;2.027;2702;;
11:36:38.196;156;83;112;61;56.0;335;985;1154;3.4;1.966;2621;;
11:36:39.179;153;82;109;62;55.0;340;975;1129;3.4;1.937;2582;;
11:36:40.154;145;81;107;63;51.5;325;945;1121;3.3;1.959;2612;;
11:36:41.099;148;82;109;63;52.3;330;950;1121;3.3;1.977;2636;;
11:36:42.049;154;83;111;62;55.0;335;970;1125;3.4;1.958;2610;;
11:36:43.021;153;82;110;62;55.8;340;970;1117;3.4;1.910;2546;;
11:36:43.991;147;81;107;63;52.5;330;945;1104;3.3;1.926;2568;;
11:36:44.934;147;81;109;65;52.5;330;925;1117;3.4;1.912;2549;;
11:36:45.861;153;83;111;63;54.5;335;945;1113;3.5;1.925;2566;;
11:36:46.804;154;83;111;62;55.5;335;970;1108;3.4;1.931;2575;;
11:36:47.776;149;81;108;64;54.0;330;940;1125;3.4;1.884;2512;;
11:36:48.714;146;81;108;65;52.0;325;920;1104;3.4;1.915;2554;;
11:36:49.634;152;83;110;64;54.0;335;940;1083;3.4;1.919;2559;;
11:36:50.576;153;82;110;63;54.0;335;955;1079;3.4;1.950;2600;;
11:36:51.530;153;82;110;65;54.0;335;920;1079;3.5;1.878;2504;;
11:36:52.450;153;82;110;65;54.0;335;925;1079;3.5;1.889;2518;;
11:36:53.376;158;90;117;63;45.5;335;960;1158;2.8;2.463;3284;;
11:36:54.336;159;88;116;62;46.8;335;970;1167;2.9;2.412;3216;;
11:36:55.308;155;87;114;63;46.0;335;950;1167;2.9;2.360;3146;;
11:36:56.258;150;86;113;65;45.8;330;920;1133;3.0;2.277;3037;;
11:36:57.175;156;88;116;63;49.0;330;950;1154;3.1;2.254;3005;;
11:36:58.126;161;89;118;62;51.8;335;975;1179;3.2;2.218;2958;;
11:36:59.099;162;89;118;62;52.0;335;975;1188;3.2;2.203;2938;;
11:37:00.076;155;88;115;63;49.8;330;950;1196;3.1;2.196;2928;;
11:37:01.028;157;88;116;62;50.5;330;970;1175;3.1;2.219;2958;;
11:37:01.998;160;88;116;60;53.0;340;995;1175;3.2;2.182;2910;;
11:37:02.991;157;87;114;62;52.3;335;975;1158;3.2;2.132;2843;;
11:37:03.966;149;85;112;65;49.0;325;925;1154;3.2;2.110;2813;;
11:37:04.891;150;85;113;65;50.0;330;925;1142;3.2;2.081;2775;;
11:37:05.816;156;87;116;64;52.0;335;940;1154;3.3;2.092;2790;;
11:37:06.758;162;88;118;62;54.0;340;965;1167;3.4;2.113;2818;;
11:37:07.721;164;89;119;62;54.0;335;970;1175;3.3;2.129;2838;;
11:37:08.691;158;88;117;64;52.0;330;940;1179;3.3;2.115;2820;;
11:37:09.629;161;90;118;63;51.8;330;955;1188;3.3;2.173;2897;;
11:37:10.584;163;89;118;61;53.5;335;980;1200;3.3;2.157;2876;;
11:37:11.568;162;88;116;61;54.0;335;990;1183;3.3;2.127;2836;;
11:37:12.558;155;85;113;62;52.5;335;965;1196;3.3;2.082;2776;;
11:37:13.523;153;85;113;63;51.5;330;960;1183;3.2;2.106;2809;;
11:37:14.481;157;86;113;59;53.3;335;1010;1175;3.2;2.148;2864;;
11:37:15.491;157;84;112;57;54.5;335;1045;1167;3.1;2.148;2863;;
11:37:16.536;153;83;110;58;54.0;335;1030;1154;3.1;2.093;2791;;
11:37:17.566;145;81;107;61;50.3;325;985;1138;3.1;2.102;2803;;
11:37:18.553;148;82;109;60;51.5;335;995;1129;3.1;2.096;2795;;
11:37:19.548;152;82;110;59;53.8;340;1010;1117;3.2;2.072;2762;;
11:37:20.556;152;83;111;60;53.8;335;995;1096;3.2;2.046;2727;;
11:37:21.551;148;82;110;62;51.8;330;965;1092;3.2;2.042;2723;;
11:37:22.516;149;83;111;63;51.0;330;950;1092;3.2;2.072;2763;;
11:37:23.466;156;86;114;60;53.5;335;995;1075;3.2;2.116;2821;;
11:37:24.461;159;85;114;59;55.3;340;1010;1096;3.3;2.084;2779;;
11:37:25.471;154;84;112;61;53.3;335;985;1088;3.2;2.067;2756;;
11:37:26.454;151;84;111;61;51.3;330;980;1092;3.1;2.118;2824;;
11:37:27.434;155;84;112;59;53.8;340;1015;1092;3.2;2.106;2807;;
11:37:28.449;154;83;110;57;54.5;340;1050;1075;3.1;2.110;2813;;
11:37:29.501;148;80;107;59;53.3;335;1010;1096;3.2;2.034;2712;;
11:37:30.509;144;80;107;61;50.5;330;980;1058;3.1;2.067;2756;;
11:37:31.489;149;81;109;60;53.0;340;1005;1075;3.2;2.057;2743;;
11:37:32.494;151;81;108;59;54.0;340;1015;1075;3.2;2.035;2713;;
11:37:33.511;145;80;107;62;51.8;335;970;1100;3.2;2.006;2674;;
11:37:34.483;147;82;109;62;51.5;330;970;1104;3.2;2.044;2725;;
11:37:35.449;154;83;111;60;54.3;340;1005;1108;3.2;2.061;2748;;
11:37:36.456;154;83;110;59;55.0;340;1015;1104;3.3;2.035;2713;;
11:37:37.469;147;81;108;61;52.0;330;980;1108;3.2;2.035;2714;;
11:37:38.451;148;82;109;60;52.3;335;1000;1108;3.1;2.086;2781;;
11:37:39.449;151;82;110;61;54.0;340;985;1138;3.3;2.006;2675;;
11:37:40.434;149;82;109;62;52.5;335;965;1100;3.3;2.004;2671;;
11:37:41.399;145;82;108;64;50.3;330;940;1108;3.2;2.025;2700;;
11:37:42.339;151;84;112;63;51.8;330;945;1146;3.3;2.036;2715;;
11:37:43.284;157;85;114;62;54.3;340;970;1179;3.4;2.038;2718;;
11:37:44.256;159;86;114;62;54.5;340;975;1175;3.4;2.035;2713;;
11:37:45.231;153;84;112;64;52.0;330;940;1188;3.3;2.029;2706;;
11:37:46.173;154;85;114;63;52.5;335;945;1188;3.3;2.043;2724;;
11:37:47.114;159;86;115;61;54.5;340;990;1192;3.3;2.084;2779;;
11:37:48.106;159;85;114;60;55.8;340;995;1192;3.4;2.030;2707;;
11:37:49.101;153;83;112;63;53.5;335;955;1200;3.4;1.990;2654;;
11:37:50.058;151;83;112;64;52.0;335;940;1196;3.3;2.016;2687;;
11:37:50.996;157;85;114;61;54.0;335;985;1192;3.3;2.079;2773;;
11:37:51.981;161;86;115;60;56.0;340;1005;1200;3.3;2.068;2758;;
11:37:52.988;157;85;114;62;54.5;335;965;1192;3.4;2.023;2697;;
11:37:53.951;155;86;115;64;52.0;330;940;1163;3.3;2.074;2766;;
11:37:54.891;160;88;115;60;53.8;335;1005;1163;3.2;2.150;2867;;
11:37:55.898;159;85;113;57;55.8;340;1050;1183;3.2;2.124;2831;;
11:37:56.948;154;82;110;59;55.3;340;1010;1183;3.3;2.015;2687;;
11:37:57.956;146;81;108;62;50.8;330;970;1154;3.1;2.064;2752;;
11:37:58.926;151;83;110;60;52.8;340;1000;1167;3.2;2.081;2774;;
11:37:59.928;154;82;111;59;55.3;340;1015;1175;3.3;2.030;2707;;
11:38:00.943;150;81;111;61;55.3;340;985;1175;3.4;1.970;2627;;
11:38:01.925;150;81;111;61;55.3;340;990;1175;3.3;1.980;2640;;
11:38:02.915;150;81;111;57;55.3;340;1055;1175;3.1;2.110;2813;;
11:38:03.970;159;87;115;57;46.8;340;1050;1250;2.7;2.572;3429;;
11:38:05.021;152;84;113;62;46.3;335;975;1246;2.8;2.372;3162;;
11:38:05.998;150;85;112;61;44.0;335;980;1208;2.7;2.489;3319;;
11:38:06.978;156;86;114;59;48.5;340;1025;1192;2.8;2.404;3205;;
11:38:08.003;157;86;114;57;51.8;340;1055;1192;2.9;2.319;3092;;
11:38:09.058;152;84;112;59;51.0;340;1015;1188;3.0;2.229;2972;;
11:38:10.071;149;85;111;60;49.0;335;1000;1179;2.9;2.270;3027;;
11:38:11.071;154;85;112;56;51.3;340;1070;1150;2.9;2.328;3104;;
11:38:12.141;153;83;110;56;53.3;345;1075;1158;3.0;2.226;2968;;
11:38:13.214;148;81;109;59;52.0;340;1025;1142;3.0;2.139;2852;;
11:38:14.243;144;81;109;61;49.5;330;990;1121;3.0;2.170;2893;;
11:38:15.231;150;83;111;59;51.5;340;1020;1117;3.0;2.193;2925;;
11:38:16.251;153;84;112;57;53.3;340;1045;1121;3.1;2.188;2917;;
11:38:17.296;149;83;111;60;51.5;335;995;1163;3.1;2.149;2866;;
11:38:18.289;152;86;113;60;50.3;330;995;1146;3.0;2.238;2983;;
11:38:19.288;158;86;116;59;53.8;345;1025;1183;3.1;2.203;2937;;
11:38:20.313;159;87;115;58;53.5;345;1030;1175;3.1;2.209;2946;;
11:38:21.339;151;85;112;61;50.0;330;985;1183;3.0;2.206;2942;;
11:38:22.328;153;86;112;59;50.8;335;1020;1171;3.0;2.251;3001;;
11:38:23.346;155;84;112;58;53.3;340;1040;1154;3.1;2.187;2917;;
11:38:24.386;152;83;110;59;53.0;340;1020;1154;3.1;2.112;2816;;
11:38:25.406;144;81;107;61;49.5;330;985;1138;3.0;2.129;2839;;
11:38:26.389;147;82;109;61;50.5;335;990;1133;3.1;2.137;2849;;
11:38:27.381;152;83;111;59;53.8;340;1020;1129;3.2;2.102;2802;;
11:38:28.401;151;82;110;60;53.5;340;1000;1133;3.2;2.051;2735;;
11:38:29.401;143;81;107;63;49.5;335;955;1092;3.1;2.069;2759;;
11:38:30.354;147;83;110;63;50.3;330;960;1083;3.1;2.092;2789;;
11:38:31.316;152;84;112;60;53.3;340;1005;1104;3.2;2.104;2806;;
11:38:32.319;154;85;113;61;53.3;340;990;1079;3.2;2.096;2795;;
11:38:33.311;149;85;112;63;50.5;330;945;1092;3.2;2.096;2794;;
11:38:34.258;152;86;115;63;50.8;335;945;1104;3.2;2.132;2843;;
11:38:35.199;161;89;117;61;53.3;340;985;1117;3.2;2.164;2886;;
11:38:36.184;161;88;116;61;54.3;340;990;1125;3.3;2.112;2816;;
11:38:37.176;152;85;113;63;51.3;330;955;1138;3.2;2.101;2801;;
11:38:38.131;153;86;112;61;51.3;335;985;1125;3.1;2.157;2877;;
11:38:39.116;157;85;113;59;54.0;340;1010;1121;3.2;2.109;2812;;
11:38:40.126;152;82;111;61;54.0;340;985;1163;3.3;2.016;2687;;
11:38:41.111;148;82;110;64;50.8;330;940;1154;3.2;2.033;2710;;
11:38:42.051;152;84;112;63;52.0;335;955;1179;3.3;2.057;2743;;
11:38:43.008;157;85;113;60;55.0;345;1000;1208;3.3;2.055;2739;;
11:38:44.006;155;83;112;61;55.0;345;985;1229;3.4;1.997;2662;;
11:38:44.991;148;82;109;63;51.5;330;950;1225;3.3;2.015;2687;;
11:38:45.941;151;83;110;62;52.5;335;975;1229;3.2;2.047;2730;;
11:38:46.912;155;83;112;60;55.0;340;1000;1217;3.3;2.027;2703;;
11:38:47.914;153;82;110;60;55.0;340;1000;1204;3.3;1.991;2655;;
11:38:48.916;144;80;106;62;51.3;330;970;1188;3.2;2.006;2675;;
11:38:49.884;146;80;107;61;52.3;330;990;1179;3.2;2.018;2691;;
11:38:50.876;149;80;107;59;54.8;340;1025;1163;3.2;2.008;2677;;
11:38:51.899;146;78;106;61;55.0;340;980;1158;3.4;1.893;2524;;
11:38:52.883;141;79;104;62;50.3;330;975;1150;3.1;2.018;2691;;
11:38:53.854;146;80;107;61;52.8;335;985;1150;3.2;1.998;2664;;
11:38:54.841;151;81;108;57;55.5;345;1055;1167;3.2;2.058;2744;;
11:38:55.896;149;79;107;59;55.8;340;1015;1179;3.3;1.953;2603;;
11:38:56.909;142;79;106;62;50.5;330;970;1171;3.1;2.031;2708;;
11:38:57.881;149;81;108;59;53.0;335;1020;1183;3.1;2.083;2778;;
11:38:58.901;153;81;110;58;56.0;345;1035;1208;3.2;2.024;2698;;
11:38:59.935;149;80;108;61;54.5;340;990;1217;3.3;1.966;2622;;
11:39:00.928;143;80;107;63;50.5;330;950;1196;3.2;2.003;2671;;
11:39:01.876;149;82;109;60;52.5;340;995;1175;3.2;2.066;2754;;
11:39:02.873;153;82;111;59;56.0;345;1020;1196;3.3;2.013;2684;;
11:39:03.891;152;82;111;61;54.8;340;980;1229;3.4;1.978;2637;;
11:39:04.871;148;83;110;64;51.0;330;935;1217;3.3;2.021;2695;;
11:39:05.806;155;85;113;61;53.3;340;980;1242;3.3;2.084;2779;;
11:39:06.784;159;85;114;60;55.3;340;1005;1271;3.3;2.069;2759;;
11:39:07.790;156;84;112;61;54.8;340;985;1275;3.3;2.010;2681;;
11:39:08.775;147;83;109;63;50.0;325;945;1242;3.2;2.065;2753;;
11:39:09.721;152;84;111;61;52.3;335;980;1229;3.2;2.073;2763;;
11:39:10.701;154;83;111;59;54.8;340;1015;1208;3.2;2.049;2731;;
11:39:11.716;150;81;109;61;54.0;340;990;1225;3.3;1.994;2658;;
11:39:12.708;144;80;109;62;54.0;340;970;1213;3.3;1.953;2605;;
11:39:13.675;144;80;109;60;54.0;340;995;1213;3.3;2.004;2672;;
11:39:14.670;144;80;109;57;54.0;340;1050;1213;3.1;2.115;2819;;
11:39:15.717;154;85;114;60;45.8;335;995;1225;2.8;2.468;3291;;
11:39:16.712;150;86;114;63;43.5;325;960;1217;2.7;2.505;3340;;
11:39:17.676;157;88;117;61;44.8;335;985;1221;2.7;2.564;3419;;
11:39:18.661;161;89;117;59;48.8;340;1010;1229;2.9;2.429;3239;;
11:39:19.671;156;87;115;61;50.3;340;985;1254;3.1;2.259;3012;;
11:39:20.652;153;87;115;62;48.3;330;965;1221;3.0;2.300;3067;;
11:39:21.617;159;89;117;59;50.8;340;1010;1217;3.0;2.319;3091;;
11:39:22.631;159;87;115;58;53.0;340;1035;1208;3.1;2.241;2988;;
11:39:23.668;152;84;112;61;51.3;335;985;1213;3.1;2.157;2877;;
11:39:24.649;151;86;113;62;49.5;335;970;1167;3.1;2.209;2946;;
11:39:25.621;156;87;115;60;52.0;340;1000;1158;3.1;2.202;2936;;
11:39:26.621;157;86;115;60;52.8;340;1000;1171;3.2;2.171;2894;;
11:39:27.623;152;86;114;62;50.5;335;965;1192;3.1;2.178;2905;;
11:39:28.582;158;89;117;63;50.8;335;960;1221;3.2;2.218;2957;;
11:39:29.545;164;90;119;60;53.8;340;1005;1263;3.2;2.225;2967;;
11:39:30.549;163;89;118;60;53.5;340;995;1288;3.2;2.190;2920;;
11:39:31.544;155;87;115;63;50.3;330;960;1296;3.1;2.187;2917;;
11:39:32.504;157;88;115;61;50.8;335;990;1288;3.1;2.238;2985;;
11:39:33.494;159;86;115;59;53.5;340;1010;1283;3.2;2.166;2888;;
11:39:34.506;156;85;113;60;53.3;340;995;1267;3.2;2.111;2815;;
11:39:35.499;148;84;111;63;49.3;330;955;1242;3.1;2.143;2857;;
11:39:36.456;153;85;112;62;51.0;335;965;1225;3.2;2.124;2832;;
11:39:37.421;154;84;113;61;53.0;340;980;1221;3.2;2.080;2774;;
11:39:38.403;152;84;111;62;52.5;340;970;1213;3.2;2.046;2728;;
11:39:39.371;146;82;109;64;49.3;330;935;1208;3.2;2.069;2759;;
11:39:40.306;152;84;112;62;51.5;335;965;1208;3.2;2.094;2792;;
11:39:41.273;156;85;113;60;54.0;340;1005;1204;3.2;2.103;2804;;
11:39:42.274;155;84;113;62;53.5;335;970;1213;3.3;2.044;2726;;
11:39:43.248;148;84;110;63;49.8;330;945;1183;3.2;2.094;2792;;
11:39:44.191;153;85;113;62;51.3;335;965;1208;3.2;2.123;2831;;
11:39:45.156;158;86;115;61;54.3;340;990;1204;3.3;2.094;2792;;
11:39:46.142;158;85;114;60;54.0;340;995;1217;3.3;2.096;2795;;
11:39:47.141;152;84;112;62;51.0;330;975;1221;3.1;2.132;2842;;
11:39:48.112;155;86;113;61;51.8;330;990;1246;3.1;2.167;2889;;
11:39:49.105;159;86;115;60;54.3;340;995;1254;3.3;2.105;2806;;
11:39:50.101;157;85;112;60;53.8;340;1005;1238;3.2;2.099;2798;;
11:39:51.106;149;82;110;64;50.8;330;940;1242;3.2;2.033;2710;;
11:39:52.046;151;84;113;65;51.0;330;930;1246;3.3;2.051;2735;;
11:39:52.975;158;86;116;63;53.8;340;955;1233;3.4;2.061;2748;;
11:39:53.927;161;87;117;63;54.0;335;950;1263;3.4;2.058;2744;;
11:39:54.880;156;87;116;65;51.3;330;925;1296;3.3;2.085;2780;;
11:39:55.806;160;89;118;63;52.3;330;945;1329;3.3;2.130;2840;;
11:39:56.749;165;89;119;61;54.3;335;980;1342;3.3;2.141;2854;;
11:39:57.729;161;87;116;62;54.0;335;970;1321;3.3;2.075;2766;;
11:39:58.699;152;85;112;64;50.5;325;935;1300;3.2;2.069;2759;;
11:39:59.634;153;84;113;64;51.3;325;935;1313;3.3;2.052;2737;;
11:40:00.570;156;85;113;62;53.3;335;970;1300;3.3;2.063;2751;;
11:40:01.541;157;84;113;61;54.8;340;985;1300;3.3;2.024;2699;;
11:40:02.524;152;82;111;63;53.5;330;955;1283;3.4;1.981;2642;;
11:40:03.480;150;83;111;65;51.5;330;930;1267;3.3;2.004;2673;;
11:40:04.411;155;85;113;63;53.3;335;960;1254;3.3;2.037;2716;;
11:40:05.367;156;85;113;61;54.0;330;980;1263;3.3;2.051;2734;;
11:40:06.347;154;83;112;62;54.0;335;965;1263;3.4;2.001;2669;;
11:40:07.312;149;83;111;64;50.8;325;935;1233;3.3;2.040;2721;;
11:40:08.247;154;85;113;63;52.3;330;950;1242;3.3;2.055;2739;;
11:40:09.201;158;85;113;60;54.8;340;995;1258;3.3;2.049;2732;;
11:40:10.196;152;82;111;63;54.3;335;955;1271;3.4;1.945;2594;;
11:40:11.149;148;82;109;65;50.5;325;930;1221;3.3;2.007;2676;;
11:40:12.080;152;83;111;63;52.8;330;960;1242;3.3;2.011;2681;;
11:40:13.037;153;82;110;61;54.5;335;990;1221;3.3;1.989;2652;;
11:40:14.027;148;80;107;63;54.0;335;955;1221;3.4;1.897;2529;;
11:40:14.988;141;79;104;65;49.8;325;930;1171;3.2;1.949;2598;;
11:40:15.916;145;80;106;63;51.8;335;960;1171;3.2;1.962;2616;;
11:40:16.876;147;79;106;62;54.5;335;965;1146;3.4;1.881;2508;;
11:40:17.841;143;78;105;64;52.8;335;940;1146;3.4;1.862;2483;;
11:40:18.781;139;78;104;65;49.8;325;920;1100;3.2;1.923;2564;;
11:40:19.699;145;80;107;63;52.5;330;950;1108;3.3;1.941;2588;;
11:40:20.649;149;81;108;61;54.5;335;990;1121;3.3;1.966;2622;;
11:40:21.639;146;79;107;63;53.8;330;950;1146;3.4;1.896;2527;;
11:40:22.591;144;81;107;65;53.8;330;925;1113;3.5;1.846;2461;;
11:40:23.515;144;81;107;63;53.8;330;950;1113;3.4;1.896;2527;;
11:40:24.465;144;81;107;60;53.8;330;995;1113;3.2;1.985;2647;;
11:40:25.461;155;88;115;63;45.0;335;960;1158;2.8;2.448;3264;;
11:40:26.421;150;87;113;65;42.8;330;930;1133;2.8;2.464;3285;;
11:40:27.353;153;87;115;63;43.8;335;945;1125;2.8;2.489;3319;;
11:40:28.296;160;89;118;61;48.0;340;985;1142;2.9;2.416;3222;;
11:40:29.281;161;89;118;61;50.5;335;990;1138;3.1;2.318;3091;;
11:40:30.269;159;89;118;62;50.0;335;965;1150;3.1;2.273;3030;;
11:40:31.236;155;89;116;63;47.8;330;945;1158;3.0;2.296;3061;;
11:40:32.181;159;90;118;62;49.5;330;965;1163;3.1;2.300;3067;;
11:40:33.146;164;90;120;61;52.5;340;985;1175;3.2;2.242;2989;;
11:40:34.131;161;89;117;61;52.0;340;985;1163;3.2;2.212;2949;;
11:40:35.116;153;87;114;63;49.8;330;950;1158;3.1;2.172;2896;;
11:40:36.068;153;87;114;63;49.8;335;950;1175;3.1;2.182;2909;;
11:40:37.014;157;87;115;61;51.8;340;990;1158;3.1;2.190;2921;;
11:40:38.006;156;85;113;60;53.3;340;1000;1146;3.2;2.122;2829;;
11:40:39.006;149;83;110;62;50.8;335;965;1150;3.2;2.092;2789;;
11:40:39.969;147;83;110;63;49.5;330;945;1117;3.1;2.100;2800;;
11:40:40.918;152;85;112;61;51.8;340;985;1121;3.2;2.132;2842;;
11:40:41.901;154;85;113;61;53.0;340;985;1117;3.2;2.105;2806;;
11:40:42.888;152;84;112;61;52.3;340;985;1113;3.2;2.102;2803;;
11:40:43.869;147;84;110;63;49.0;330;960;1100;3.1;2.155;2873;;
11:40:44.829;152;85;112;61;51.3;335;985;1104;3.1;2.157;2877;;
11:40:45.814;154;85;112;60;52.8;340;1000;1088;3.2;2.128;2837;;
11:40:46.816;149;83;110;62;51.0;335;970;1096;3.2;2.097;2796;;
11:40:47.784;148;84;112;63;49.8;330;945;1092;3.2;2.118;2824;;
11:40:48.731;155;86;114;60;52.3;340;995;1088;3.2;2.171;2895;;
11:40:49.728;157;86;114;60;53.5;340;1005;1100;3.2;2.141;2855;;
11:40:50.731;152;85;113;62;51.5;335;970;1129;3.2;2.119;2825;;
11:40:51.699;152;86;113;63;50.0;330;960;1121;3.1;2.174;2899;;
11:40:52.659;158;88;115;61;51.8;340;990;1146;3.1;2.205;2940;;
11:40:53.649;159;86;114;60;53.3;340;995;1150;3.2;2.135;2846;;
11:40:54.648;151;84;111;63;51.3;335;955;1154;3.2;2.073;2764;;
11:40:55.599;151;84;111;62;50.3;335;965;1150;3.1;2.136;2849;;
11:40:56.564;155;85;113;61;53.0;340;990;1150;3.2;2.115;2821;;
11:40:57.554;156;85;113;61;53.5;340;980;1150;3.3;2.065;2754;;
11:40:58.538;149;83;110;63;50.5;335;960;1154;3.2;2.086;2782;;
11:40:59.496;150;84;111;63;50.8;330;955;1146;3.2;2.093;2791;;
11:41:00.451;155;85;113;60;53.0;340;1000;1163;3.2;2.123;2830;;
11:41:01.451;155;84;110;58;53.8;340;1030;1167;3.1;2.113;2817;;
11:41:02.483;145;80;107;61;51.8;335;985;1142;3.2;2.032;2709;;
11:41:03.466;144;81;108;63;49.8;330;945;1104;3.2;2.047;2729;;
11:41:04.411;150;82;110;63;52.3;340;955;1083;3.3;2.011;2681;;
11:41:05.366;149;82;109;63;52.5;340;945;1104;3.3;1.962;2616;;
11:41:06.311;145;82;109;65;50.5;330;920;1096;3.3;1.986;2648;;
11:41:07.229;152;84;111;63;52.0;335;960;1096;3.3;2.054;2738;;
11:41:08.191;155;84;111;60;54.3;340;995;1133;3.3;2.040;2721;;
11:41:09.186;150;81;109;63;54.3;340;960;1150;3.4;1.933;2578;;
11:41:10.146;144;81;107;65;50.5;335;925;1117;3.3;1.964;2619;;
11:41:11.071;147;81;108;65;51.8;335;930;1104;3.3;1.945;2594;;
11:41:12.001;150;82;110;63;53.8;340;945;1133;3.4;1.930;2573;;
11:41:12.946;150;82;108;62;54.0;345;970;1083;3.3;1.936;2581;;
11:41:13.914;143;78;105;63;52.5;335;945;1104;3.3;1.894;2526;;
11:41:14.861;143;79;107;65;52.3;335;920;1092;3.4;1.875;2500;;
11:41:15.781;147;81;108;62;53.0;340;965;1071;3.3;1.962;2616;;
11:41:16.744;149;81;108;61;54.5;340;990;1088;3.3;1.962;2616;;
11:41:17.736;147;80;107;62;54.0;340;975;1063;3.3;1.923;2564;;
11:41:18.711;140;79;104;64;50.0;330;940;1058;3.2;1.960;2613;;
11:41:19.651;144;80;105;62;51.8;335;975;1042;3.2;1.983;2644;;
11:41:20.626;145;79;105;60;53.3;340;1005;1021;3.2;1.972;2630;;
11:41:21.629;141;77;103;62;52.8;340;975;1025;3.2;1.895;2526;;
11:41:22.608;134;76;101;64;48.5;330;935;1004;3.1;1.937;2583;;
11:41:23.543;138;78;102;62;50.5;340;970;1000;3.1;1.964;2619;;
11:41:24.513;142;78;104;61;53.0;345;980;1000;3.2;1.923;2564;;
11:41:25.493;143;79;104;61;53.0;340;990;996;3.2;1.933;2578;;
11:41:26.483;136;77;102;63;49.5;335;950;1008;3.1;1.953;2604;;
11:41:27.433;139;79;103;61;50.3;335;980;992;3.1;2.014;2685;;
11:41:28.411;142;79;105;60;53.0;340;995;988;3.2;1.962;2616;;
11:41:29.408;141;78;103;60;52.3;340;1005;971;3.1;1.976;2635;;
11:41:30.411;134;76;100;63;49.3;335;955;963;3.1;1.944;2592;;
11:41:31.368;135;77;102;63;49.0;335;960;954;3.1;1.989;2651;;
11:41:32.328;142;79;102;62;49.0;335;965;967;3.0;1.999;2665;;
11:41:33.290;142;79;102;63;49.0;335;950;967;3.1;1.968;2624;;
11:41:34.240;142;79;102;64;49.0;335;935;967;3.1;1.937;2582;;
11:41:35.178;153;89;115;63;42.8;335;945;992;2.7;2.548;3397;;
11:41:36.123;158;89;116;60;45.3;345;995;1008;2.7;2.551;3401;;
11:41:37.114;157;88;114;60;45.3;340;1005;1025;2.7;2.537;3383;;
11:41:38.119;150;86;112;63;45.5;335;960;1038;2.8;2.358;3144;;
11:41:39.077;150;86;112;62;47.0;335;970;1021;2.9;2.317;3089;;
11:41:40.047;154;86;113;60;49.8;340;995;1046;3.0;2.260;3013;;
11:41:41.046;153;85;112;60;50.5;345;1000;1029;3.0;2.208;2944;;
11:41:42.046;147;83;109;63;49.8;335;960;1042;3.1;2.103;2804;;
11:41:43.006;144;83;109;64;48.0;335;940;1038;3.1;2.130;2840;;
11:41:43.944;150;85;112;61;50.8;340;980;1021;3.1;2.158;2877;;
11:41:44.924;154;85;113;59;52.3;340;1010;1038;3.1;2.184;2912;;
11:41:45.932;153;86;113;61;51.8;340;985;1033;3.2;2.156;2874;;
11:41:46.917;150;86;113;63;49.3;335;960;1046;3.1;2.193;2924;;
11:41:47.881;155;87;114;61;51.0;340;990;1046;3.1;2.218;2957;;
11:41:48.869;156;87;115;61;52.3;340;990;1058;3.2;2.179;2905;;
11:41:49.861;154;86;115;63;51.3;335;955;1117;3.2;2.138;2851;;
11:41:50.818;156;88;117;63;50.8;335;945;1171;3.2;2.179;2905;;
11:41:51.763;164;90;119;60;52.8;340;995;1200;3.2;2.249;2999;;
11:41:52.752;165;90;119;60;53.5;340;1000;1225;3.2;2.224;2966;;
11:41:53.755;160;88;117;63;52.3;335;960;1233;3.3;2.150;2866;;
11:41:54.715;159;88;117;63;50.8;335;955;1233;3.2;2.206;2942;;
11:41:55.669;163;89;118;61;52.8;340;990;1254;3.2;2.219;2959;;
11:41:56.660;162;88;118;61;53.5;340;985;1258;3.3;2.163;2884;;
11:41:57.646;157;87;116;63;51.8;335;950;1258;3.3;2.125;2833;;
11:41:58.592;157;87;117;64;50.5;330;935;1258;3.2;2.157;2876;;
11:41:59.527;163;89;119;62;52.5;335;970;1254;3.2;2.189;2919;;
11:42:00.501;163;89;118;61;53.8;340;980;1267;3.3;2.156;2875;;
11:42:01.480;161;88;117;62;52.8;340;970;1229;3.3;2.147;2862;;
11:42:02.451;155;87;115;65;50.5;330;930;1238;3.3;2.118;2824;;
11:42:03.381;157;88;116;63;51.0;335;950;1238;3.2;2.165;2887;;
11:42:04.331;163;88;119;62;53.5;340;970;1250;3.3;2.153;2871;;
11:42:05.299;165;89;119;61;54.0;340;985;1233;3.3;2.171;2894;;
11:42:06.284;161;88;118;63;53.3;335;955;1271;3.3;2.116;2822;;
11:42:07.241;159;88;118;64;51.5;335;935;1233;3.3;2.138;2850;;
11:42:08.172;164;90;120;63;52.3;335;955;1221;3.3;2.184;2912;;
11:42:09.127;165;90;119;62;53.5;340;975;1233;3.3;2.164;2886;;
11:42:10.104;160;87;116;63;53.8;340;950;1250;3.4;2.055;2740;;
11:42:11.058;153;86;113;64;50.0;335;940;1208;3.2;2.124;2833;;
11:42:11.992;155;86;114;63;51.8;335;955;1229;3.3;2.108;2811;;
11:42:12.950;159;86;115;60;54.0;340;1000;1217;3.2;2.120;2827;;
11:42:13.949;157;85;114;62;54.0;340;970;1204;3.3;2.043;2724;;
11:42:14.921;151;84;112;64;50.5;330;940;1167;3.2;2.085;2780;;
11:42:15.863;155;86;115;63;52.0;335;945;1200;3.3;2.090;2787;;
11:42:16.808;161;88;117;62;54.0;340;965;1192;3.4;2.095;2794;;
11:42:17.773;160;87;117;63;54.0;340;945;1200;3.4;2.043;2724;;
11:42:18.718;155;87;115;65;51.0;330;925;1188;3.3;2.086;2781;;
11:42:19.637;159;88;117;64;52.0;335;935;1221;3.3;2.104;2805;;
11:42:20.572;163;89;118;63;53.8;340;955;1238;3.4;2.101;2801;;
11:42:21.527;162;88;116;61;54.0;340;980;1225;3.3;2.105;2807;;
11:42:22.511;156;85;113;62;52.3;335;965;1242;3.2;2.092;2789;;
11:42:23.472;154;85;114;63;51.5;330;945;1250;3.3;2.087;2783;;
11:42:24.420;159;86;115;62;53.5;340;975;1238;3.3;2.100;2800;;
11:42:25.396;161;86;116;61;54.8;340;990;1233;3.3;2.098;2797;;
11:42:26.386;158;86;116;62;53.8;340;965;1267;3.3;2.074;2765;;
11:42:27.349;156;87;116;64;51.5;330;935;1288;3.3;2.111;2814;;
11:42:28.284;164;90;119;62;53.0;335;970;1279;3.3;2.178;2904;;
11:42:29.256;166;89;120;62;55.3;345;965;1304;3.4;2.092;2789;;
11:42:30.220;160;88;118;65;52.3;335;930;1296;3.4;2.091;2789;;
11:42:31.149;160;89;118;66;51.5;330;915;1283;3.4;2.101;2801;;
11:42:32.066;164;90;119;63;52.8;335;960;1300;3.3;2.170;2894;;
11:42:33.024;166;89;119;61;55.0;340;990;1288;3.3;2.142;2856;;
11:42:34.014;164;88;117;61;54.8;340;985;1271;3.3;2.096;2795;;
11:42:34.997;155;86;113;63;51.5;330;950;1254;3.3;2.084;2779;;
11:42:35.951;154;85;113;63;51.8;335;950;1246;3.3;2.070;2760;;
11:42:36.901;156;84;113;61;53.8;340;985;1229;3.3;2.066;2755;;
11:42:37.888;155;84;112;61;54.5;340;985;1208;3.3;2.020;2693;;
11:42:38.871;149;81;110;64;52.3;335;940;1204;3.3;1.974;2633;;
11:42:39.811;149;83;111;64;51.5;335;935;1179;3.3;2.015;2687;;
11:42:40.746;155;85;114;62;53.5;340;965;1188;3.3;2.052;2736;;
11:42:41.713;159;85;114;60;53.5;340;1000;1167;3.2;2.126;2835;;
11:42:42.710;159;85;114;61;53.5;340;980;1167;3.3;2.084;2778;;
11:42:43.690;159;85;114;63;53.5;340;955;1167;3.4;2.030;2707;;
11:42:44.648;152;85;113;62;45.3;335;965;1188;2.8;2.399;3199;;
11:42:45.609;157;85;114;61;47.5;340;990;1183;2.9;2.376;3168;;
11:42:46.601;157;85;113;59;48.0;340;1015;1167;2.8;2.389;3186;;
11:42:47.614;153;83;111;61;49.5;335;980;1163;3.0;2.203;2937;;
11:42:48.594;149;83;110;63;49.3;330;960;1150;3.1;2.149;2865;;
11:42:49.556;154;84;111;60;51.5;340;1005;1167;3.1;2.171;2895;;
11:42:50.561;154;83;111;59;53.5;340;1025;1158;3.1;2.122;2829;;
11:42:51.586;151;82;109;60;53.0;340;1000;1125;3.2;2.052;2736;;
11:42:52.586;143;80;106;62;49.8;335;965;1108;3.1;2.056;2741;;
11:42:53.551;146;81;108;62;51.3;335;975;1113;3.2;2.055;2740;;
11:42:54.524;152;82;111;60;54.0;340;995;1092;3.3;2.036;2715;;
11:42:55.521;152;83;110;60;53.8;340;1005;1088;3.2;2.057;2742;;
11:42:56.524;146;81;108;61;51.5;335;985;1088;3.1;2.070;2761;;
11:42:57.511;149;82;108;58;52.3;340;1030;1067;3.0;2.134;2845;;
11:42:58.537;149;81;109;59;53.3;340;1010;1054;3.2;2.058;2744;;
11:42:59.551;144;80;107;62;51.0;335;970;1046;3.2;2.035;2713;;
11:43:00.517;144;82;109;63;50.0;335;945;1033;3.2;2.051;2734;;
11:43:01.462;151;84;112;62;52.5;340;970;1042;3.2;2.069;2759;;
11:43:02.432;156;85;114;61;54.0;340;985;1058;3.3;2.070;2760;;
11:43:03.421;154;85;113;62;53.0;340;970;1104;3.3;2.064;2751;;
11:43:04.391;153;85;113;63;51.5;335;950;1121;3.3;2.089;2785;;
11:43:05.341;157;86;115;62;53.3;340;970;1146;3.3;2.095;2793;;
11:43:06.311;160;87;116;61;54.3;340;990;1142;3.3;2.112;2816;;
11:43:07.301;159;86;113;60;54.8;345;1005;1146;3.3;2.079;2772;;
11:43:08.306;150;83;111;63;52.0;335;950;1142;3.3;2.023;2698;;
11:43:09.254;151;84;112;63;51.3;335;945;1138;3.3;2.056;2741;;
11:43:10.201;155;84;113;62;54.0;340;975;1142;3.3;2.036;2714;;
11:43:11.176;154;84;112;62;54.0;340;970;1142;3.3;2.003;2670;;
11:43:12.146;148;83;110;63;51.0;330;945;1146;3.2;2.034;2711;;
11:43:13.091;153;84;112;63;52.8;340;960;1154;3.3;2.038;2718;;
11:43:14.053;156;85;113;61;54.5;340;990;1146;3.3;2.048;2731;;
11:43:15.039;153;83;112;63;54.0;340;955;1154;3.4;1.976;2635;;
11:43:15.994;148;84;110;64;50.8;330;940;1121;3.2;2.042;2723;;
11:43:16.936;153;84;112;61;53.0;335;980;1142;3.2;2.066;2755;;
11:43:17.916;155;84;111;59;55.0;340;1015;1142;3.3;2.048;2731;;
11:43:18.931;150;81;109;61;54.3;340;985;1138;3.3;1.970;2627;;
11:43:19.916;144;81;107;62;50.5;330;965;1108;3.1;2.040;2720;;
11:43:20.883;148;82;108;59;53.0;340;1020;1104;3.1;2.074;2765;;
