# Supplementary material for: Influence of beat-to-beat blood pressure variability on vascular elasticity in hypertensive population
Source: Sci Rep. 2017 Aug 21;7:8394. doi: 10.1038/s41598-017-08640-4 (PMC5566212; doi:10.1038/s41598-017-08640-4)
Supplement: Supplementary file 1 — Dataset 1 [file 41598_2017_8640_MOESM1_ESM.zip › Data of hypertensive population/1033_beats.txt]

BeatScope Easy - v02.10 build 004

Identification;Identification;Age (yrs);Height (cm);Weight (kg);Gender;Procedure;Model number
1033;�Ž�Ӣ;51;156;66;Female;;9971

Reconstructed pressure level: 
brachial

Time (s);Systolic Pressure (mmHg);Diastolic Pressure (mmHg);Mean Pressure (mmHg);Heart rate (bpm);Stroke Volume (ml);Left Ventricular Ejection Time (ms);Pulse Interval (ms);Maximum Slope (mmHg/s);Cardiac Output (l/min);Total Peripheral Resistance Medical Unit (mmHg.min/l);Total Peripheral Resistance CGS (dyn.s/cm5);Markers;
10:38:22.955;0;0;0;62;0.0;0;970;0;0.0;0.000;0;;
10:38:23.925;0;0;0;62;0.0;0;975;0;0.0;0.000;0;;
10:38:24.900;0;0;0;63;0.0;0;955;0;0.0;0.000;0;;
10:38:25.855;0;0;0;63;0.0;0;945;0;0.0;0.000;0;;
10:38:26.800;0;0;0;61;0.0;0;985;0;0.0;0.000;0;;
10:38:27.785;0;0;0;60;0.0;0;1005;0;0.0;0.000;0;;
10:38:28.790;0;0;0;62;0.0;0;975;0;0.0;0.000;0;;
10:38:29.765;0;0;0;64;0.0;0;940;0;0.0;0.000;0;;
10:38:30.705;0;0;0;62;0.0;0;965;0;0.0;0.000;0;;
10:38:31.670;0;0;0;67;0.0;0;890;0;0.0;0.000;0;;
10:38:32.560;0;0;0;63;0.0;0;950;0;0.0;0.000;0;;
10:38:33.510;0;0;0;64;0.0;0;935;0;0.0;0.000;0;;
10:38:34.445;0;0;0;62;0.0;0;965;0;0.0;0.000;0;;
10:38:35.411;167;95;122;60;46.5;350;1000;1004;2.8;2.624;3498;;
10:38:36.413;162;93;119;59;50.0;350;1010;967;3.0;2.409;3212;;
10:38:37.419;155;91;117;62;52.5;345;965;954;3.3;2.146;2861;;
10:38:38.384;148;90;115;65;52.8;340;925;904;3.4;2.017;2689;;
10:38:39.309;152;91;116;63;56.0;345;960;892;3.5;1.989;2651;;
10:38:40.269;153;90;116;60;59.8;350;995;896;3.6;1.923;2565;;
10:38:41.266;151;89;114;58;61.0;350;1030;875;3.6;1.921;2561;;
10:38:42.294;147;87;112;60;61.0;345;995;846;3.7;1.831;2441;;
10:38:43.287;142;87;109;62;57.0;335;970;817;3.5;1.859;2479;;
10:38:44.259;141;86;109;61;57.0;335;985;783;3.5;1.888;2517;;
10:38:45.245;141;86;109;58;57.0;335;1035;783;3.3;1.984;2645;;
10:38:46.280;141;86;109;62;57.0;335;975;783;3.5;1.869;2492;;
10:38:47.255;141;86;109;62;57.0;335;970;783;3.5;1.859;2479;;
10:38:48.226;152;92;116;62;47.0;335;970;921;2.9;2.389;3185;;
10:38:49.194;153;90;116;61;50.8;345;990;888;3.1;2.268;3024;;
10:38:50.186;153;90;116;60;52.8;345;995;867;3.2;2.193;2924;;
10:38:51.181;149;90;115;64;54.0;335;940;867;3.4;2.006;2675;;
10:38:52.121;147;90;115;64;54.3;325;935;842;3.5;1.978;2637;;
10:38:53.052;151;90;115;61;57.3;340;980;829;3.5;1.973;2630;;
10:38:54.036;151;89;114;60;59.5;345;995;821;3.6;1.911;2547;;
10:38:55.033;148;88;113;61;59.5;345;980;800;3.6;1.853;2471;;
10:38:56.013;141;86;110;64;57.5;335;940;792;3.7;1.794;2392;;
10:38:56.953;143;87;110;64;57.5;335;940;783;3.7;1.794;2392;;
10:38:57.890;143;87;110;60;57.5;335;1005;783;3.4;1.918;2558;;
10:38:58.895;143;87;110;63;57.5;335;960;783;3.6;1.832;2443;;
10:38:59.855;143;87;110;63;57.5;335;950;783;3.6;1.813;2418;;
10:39:00.804;149;90;116;67;48.5;335;890;879;3.3;2.124;2832;;
10:39:01.696;153;91;117;64;49.3;345;935;858;3.2;2.221;2962;;
10:39:02.631;156;91;118;62;54.3;345;965;867;3.4;2.103;2805;;
10:39:03.596;156;91;118;63;56.0;340;955;863;3.5;2.012;2683;;
10:39:04.551;151;90;117;66;56.8;335;905;875;3.8;1.858;2477;;
10:39:05.456;152;91;117;66;56.8;335;905;863;3.8;1.870;2493;;
10:39:06.361;156;92;117;63;59.5;340;960;863;3.7;1.892;2522;;
10:39:07.319;156;90;116;60;61.5;340;995;879;3.7;1.881;2508;;
10:39:08.316;152;87;114;61;63.3;345;980;883;3.9;1.759;2345;;
10:39:09.296;145;87;114;63;63.3;345;945;854;4.0;1.696;2261;;
10:39:10.240;145;87;114;56;63.3;345;1065;854;3.6;1.911;2548;;
10:39:11.305;145;87;114;57;63.3;345;1050;854;3.6;1.884;2512;;
10:39:12.355;145;87;114;57;63.3;345;1045;854;3.6;1.875;2500;;
10:39:13.401;136;80;104;60;53.0;335;995;817;3.2;1.948;2597;;
10:39:14.392;139;81;106;60;54.0;340;1005;825;3.2;1.968;2624;;
10:39:15.401;144;82;109;58;58.5;345;1035;821;3.4;1.920;2559;;
10:39:16.434;148;84;111;58;60.8;345;1035;850;3.5;1.887;2516;;
10:39:17.469;146;85;111;60;61.5;340;995;867;3.7;1.796;2394;;
10:39:18.466;148;86;113;62;61.0;340;975;879;3.8;1.806;2408;;
10:39:19.439;153;89;114;58;62.3;345;1030;867;3.6;1.882;2510;;
10:39:20.471;152;86;113;58;65.0;350;1030;854;3.8;1.791;2387;;
10:39:21.499;147;85;112;62;63.3;345;975;846;3.9;1.723;2297;;
10:39:22.472;145;86;112;63;63.3;345;955;829;4.0;1.687;2250;;
10:39:23.430;145;86;112;58;63.3;345;1040;829;3.6;1.837;2450;;
10:39:24.470;145;86;112;59;63.3;345;1020;829;3.7;1.802;2403;;
10:39:25.490;145;86;112;59;63.3;345;1020;829;3.7;1.802;2403;;
10:39:26.509;146;85;111;62;52.8;340;970;883;3.3;2.037;2715;;
10:39:27.481;147;85;110;59;53.8;345;1025;871;3.1;2.102;2803;;
10:39:28.506;149;84;110;57;58.8;350;1045;838;3.4;1.961;2615;;
10:39:29.551;148;84;110;58;61.8;350;1040;821;3.6;1.853;2470;;
10:39:30.593;143;83;109;61;63.0;350;980;813;3.9;1.688;2250;;
10:39:31.573;142;84;110;62;60.8;345;965;813;3.8;1.739;2319;;
10:39:32.538;148;86;112;59;64.0;350;1025;808;3.7;1.790;2386;;
10:39:33.557;151;86;113;58;66.0;350;1040;817;3.8;1.785;2379;;
10:39:34.601;149;86;113;61;65.3;345;990;838;4.0;1.718;2291;;
10:39:35.587;145;87;113;64;60.3;340;935;821;3.9;1.750;2333;;
10:39:36.526;150;89;115;62;62.0;345;975;829;3.8;1.801;2401;;
10:39:37.497;153;89;115;59;64.3;350;1010;829;3.8;1.808;2410;;
10:39:38.507;152;88;114;59;64.8;345;1015;817;3.8;1.779;2372;;
10:39:39.528;147;85;110;60;64.0;345;995;813;3.9;1.714;2285;;
10:39:40.519;141;84;110;65;61.5;340;930;800;4.0;1.656;2208;;
10:39:41.453;146;86;111;61;63.0;345;980;796;3.9;1.723;2297;;
10:39:42.433;149;85;112;58;66.3;350;1030;800;3.9;1.734;2311;;
10:39:43.461;149;86;112;59;66.5;345;1020;804;3.9;1.718;2291;;
10:39:44.477;145;86;111;62;62.8;340;970;821;3.9;1.720;2293;;
10:39:45.447;149;88;111;60;62.8;340;1005;825;3.7;1.782;2376;;
10:39:46.455;149;88;111;56;62.8;340;1075;825;3.5;1.906;2541;;
10:39:47.530;149;88;111;58;62.8;340;1030;825;3.7;1.826;2435;;
10:39:48.560;149;88;111;61;62.8;340;980;825;3.8;1.737;2317;;
10:39:49.537;141;83;108;61;54.5;340;985;829;3.3;1.952;2603;;
10:39:50.526;146;84;110;58;56.5;345;1030;829;3.3;2.001;2668;;
10:39:51.556;148;84;111;59;59.8;345;1025;829;3.5;1.900;2533;;
10:39:52.581;143;84;110;63;60.0;340;955;825;3.8;1.751;2334;;
10:39:53.536;143;86;111;63;60.3;340;950;821;3.8;1.746;2328;;
10:39:54.482;149;87;114;62;63.8;345;965;825;4.0;1.726;2301;;
10:39:55.451;152;88;115;61;64.0;345;980;817;3.9;1.761;2348;;
10:39:56.431;150;88;115;64;64.0;345;940;825;4.1;1.689;2252;;
10:39:57.373;145;88;114;67;59.8;335;890;800;4.0;1.698;2264;;
10:39:58.263;150;91;115;64;60.3;340;940;800;3.8;1.794;2392;;
10:39:59.201;152;89;116;62;64.0;345;970;804;4.0;1.751;2334;;
10:40:00.173;151;88;115;63;64.3;345;950;808;4.1;1.697;2262;;
10:40:01.123;146;88;113;66;61.0;340;915;804;4.0;1.691;2255;;
10:40:02.032;148;89;115;66;61.0;340;910;817;4.0;1.708;2277;;
10:40:02.948;152;90;116;63;63.5;345;960;813;4.0;1.746;2328;;
10:40:03.902;153;89;115;62;64.8;340;975;817;4.0;1.735;2314;;
10:40:04.877;149;87;115;66;63.5;335;905;842;4.2;1.635;2181;;
10:40:05.782;148;89;116;70;59.3;330;860;817;4.1;1.676;2235;;
10:40:06.642;153;91;117;66;61.0;340;915;829;4.0;1.759;2345;;
10:40:07.561;158;91;120;64;64.5;340;940;867;4.1;1.742;2322;;
10:40:08.499;158;92;120;66;63.5;335;910;883;4.2;1.723;2298;;
10:40:09.411;154;93;119;67;59.8;330;900;883;4.0;1.785;2380;;
10:40:10.311;157;93;119;64;60.8;335;940;888;3.9;1.834;2445;;
10:40:11.251;158;91;118;62;64.0;340;970;896;4.0;1.788;2385;;
10:40:12.221;156;90;115;60;64.0;340;1005;871;3.8;1.806;2408;;
10:40:13.224;148;86;112;62;63.8;335;965;879;4.0;1.692;2255;;
10:40:14.189;145;85;111;65;61.8;330;925;850;4.0;1.666;2222;;
10:40:15.112;149;87;113;63;63.5;335;960;829;4.0;1.708;2278;;
10:40:16.076;152;87;115;63;65.3;340;950;838;4.1;1.667;2223;;
10:40:17.026;148;87;115;66;65.3;340;905;850;4.3;1.588;2117;;
10:40:17.930;148;87;115;65;65.3;340;925;850;4.2;1.623;2164;;
10:40:18.855;148;87;115;63;65.3;340;945;850;4.1;1.658;2211;;
10:40:19.800;148;87;115;59;65.3;340;1020;850;3.8;1.790;2387;;
10:40:20.823;159;90;118;61;55.0;340;980;996;3.4;2.094;2792;;
10:40:21.799;150;88;114;65;52.8;330;930;933;3.4;2.010;2680;;
10:40:22.729;154;89;117;65;55.5;335;930;958;3.6;1.965;2620;;
10:40:23.659;161;91;120;62;58.8;340;975;950;3.6;1.991;2655;;
10:40:24.638;163;92;120;60;63.3;340;1005;1000;3.8;1.907;2542;;
10:40:25.641;157;90;119;64;61.8;335;940;992;3.9;1.808;2410;;
10:40:26.581;155;92;119;67;59.5;330;900;983;4.0;1.800;2400;;
10:40:27.481;160;93;120;64;60.8;335;940;996;3.9;1.857;2476;;
10:40:28.423;162;92;121;61;64.3;340;985;992;3.9;1.847;2463;;
10:40:29.406;163;92;120;61;64.8;340;990;988;3.9;1.835;2446;;
10:40:30.396;157;90;118;65;62.8;335;930;983;4.0;1.753;2337;;
10:40:31.324;155;91;119;66;60.5;330;905;979;4.0;1.773;2363;;
10:40:32.231;160;92;120;63;62.3;335;945;979;4.0;1.822;2429;;
10:40:33.178;162;92;121;62;65.0;340;970;979;4.0;1.798;2398;;
10:40:34.148;160;91;119;62;64.8;340;970;958;4.0;1.783;2377;;
10:40:35.118;153;89;116;64;62.3;335;935;963;4.0;1.739;2318;;
10:40:36.051;152;89;116;65;62.5;330;920;946;4.1;1.704;2272;;
10:40:36.973;156;89;117;62;64.8;335;975;933;4.0;1.754;2339;;
10:40:37.944;157;89;117;60;66.3;340;1005;938;4.0;1.767;2356;;
10:40:38.949;155;88;116;62;66.3;340;965;921;4.1;1.686;2248;;
10:40:39.914;149;87;114;65;62.5;330;930;900;4.0;1.693;2257;;
10:40:40.846;154;88;116;62;64.8;335;965;883;4.0;1.729;2305;;
10:40:41.811;154;88;117;65;65.3;340;930;917;4.2;1.668;2223;;
10:40:42.741;152;91;119;69;60.8;335;870;921;4.2;1.697;2263;;
10:40:43.609;156;94;123;75;59.5;335;800;896;4.5;1.647;2196;;
10:40:44.411;159;96;124;72;59.3;335;830;908;4.3;1.730;2307;;
10:40:45.243;163;96;123;66;61.8;340;915;963;4.0;1.815;2420;;
10:40:46.158;162;93;120;65;63.3;335;930;1000;4.1;1.768;2357;;
10:40:47.084;151;91;115;67;59.8;330;890;950;4.0;1.706;2274;;
10:40:47.976;146;88;110;65;60.5;330;930;908;3.9;1.687;2249;;
10:40:48.906;142;84;105;59;64.8;335;1015;858;3.8;1.638;2184;;
10:40:49.923;133;78;99;58;67.8;340;1035;771;3.9;1.509;2011;;
10:40:50.956;126;75;95;58;66.8;340;1030;717;3.9;1.458;1944;;
10:40:51.984;115;73;91;64;59.5;330;940;667;3.8;1.434;1912;;
10:40:52.926;116;72;93;66;62.3;335;915;650;4.1;1.363;1818;;
10:40:53.841;122;74;96;63;65.8;340;955;667;4.1;1.398;1864;;
10:40:54.794;127;76;100;62;67.8;340;975;683;4.2;1.432;1909;;
10:40:55.771;129;78;102;64;66.3;340;935;692;4.3;1.432;1910;;
10:40:56.706;127;80;102;66;61.0;335;905;683;4.0;1.510;2013;;
10:40:57.609;132;81;102;65;61.0;335;925;700;4.0;1.543;2057;;
10:40:58.535;132;81;102;60;61.0;335;1005;700;3.6;1.676;2235;;
10:40:59.540;132;81;102;61;61.0;335;990;700;3.7;1.651;2202;;
10:41:00.530;132;81;102;63;61.0;335;945;700;3.9;1.576;2102;;
10:41:01.475;132;81;102;57;61.0;335;1050;700;3.5;1.751;2335;;
10:41:02.526;153;86;112;57;52.8;345;1055;921;3.0;2.230;2973;;
10:41:03.581;145;83;109;61;56.5;340;990;875;3.4;1.910;2547;;
10:41:04.571;139;83;108;63;54.8;335;955;821;3.4;1.875;2500;;
10:41:05.528;143;84;109;60;58.8;340;995;804;3.5;1.846;2461;;
10:41:06.519;146;84;111;60;64.0;340;995;796;3.9;1.722;2296;;
10:41:07.518;144;84;111;63;63.5;340;960;808;4.0;1.671;2227;;
10:41:08.474;141;86;112;67;59.5;335;895;775;4.0;1.677;2236;;
10:41:09.369;148;88;115;63;62.3;340;945;792;4.0;1.742;2323;;
10:41:10.318;154;89;117;60;65.5;345;995;813;3.9;1.770;2360;;
10:41:11.311;154;89;117;62;65.5;345;965;833;4.1;1.716;2288;;
10:41:12.275;154;89;117;62;65.5;345;965;833;4.1;1.716;2288;;
10:41:13.240;154;89;117;62;65.5;345;965;833;4.1;1.716;2288;;
10:41:14.205;154;89;117;121;65.5;345;495;833;7.9;0.880;1174;;
10:41:14.701;128;128;109;119;0.8;280;505;663;0.1;73.393;97858;;
10:41:15.208;164;93;121;61;54.0;345;985;1004;3.3;2.212;2949;;
10:41:16.191;160;92;121;65;54.0;335;930;988;3.5;2.080;2773;;
10:41:17.123;161;94;123;66;54.8;335;915;988;3.6;2.051;2735;;
10:41:18.038;166;95;125;63;58.8;350;945;983;3.7;2.003;2670;;
10:41:18.981;167;95;124;62;61.3;345;965;988;3.8;1.958;2610;;
10:41:19.946;165;94;123;63;61.5;340;945;983;3.9;1.886;2515;;
10:41:20.893;158;93;120;66;59.5;335;915;967;3.9;1.842;2455;;
10:41:21.804;160;93;120;64;60.3;335;935;954;3.9;1.854;2473;;
10:41:22.741;160;91;119;62;63.5;345;965;933;3.9;1.808;2411;;
10:41:23.704;158;90;118;62;64.3;340;965;913;4.0;1.772;2363;;
10:41:24.671;156;89;116;61;63.5;340;980;913;3.9;1.783;2377;;
10:41:25.651;148;87;112;64;62.0;335;940;896;4.0;1.702;2269;;
10:41:26.591;148;86;114;67;62.8;335;900;892;4.2;1.628;2171;;
10:41:27.489;152;89;115;63;63.0;340;945;888;4.0;1.718;2290;;
10:41:28.434;153;87;114;61;66.0;340;985;875;4.0;1.698;2264;;
10:41:29.419;152;86;113;61;67.0;340;985;867;4.1;1.665;2220;;
10:41:30.404;151;86;113;60;65.5;340;995;879;3.9;1.713;2284;;
10:41:31.401;150;86;113;62;65.0;340;975;875;4.0;1.688;2250;;
10:41:32.376;145;86;113;66;65.0;340;910;871;4.3;1.575;2100;;
10:41:33.285;145;86;113;65;65.0;340;930;871;4.2;1.610;2146;;
10:41:34.215;145;86;113;65;65.0;340;930;871;4.2;1.610;2146;;
10:41:35.145;145;86;113;121;65.0;340;495;871;7.9;0.857;1142;;
10:41:35.641;127;126;108;121;1.5;275;495;863;0.2;35.557;47410;;
10:41:36.138;162;92;120;61;49.3;345;980;983;3.0;2.388;3184;;
10:41:37.118;157;90;118;63;53.3;340;960;942;3.3;2.118;2824;;
10:41:38.074;152;89;115;63;55.0;325;945;913;3.5;1.980;2640;;
10:41:39.019;155;88;114;59;59.3;340;1025;908;3.5;1.976;2635;;
10:41:40.046;155;85;114;59;65.3;350;1025;917;3.8;1.787;2383;;
10:41:41.071;153;85;112;59;65.3;350;1020;888;3.8;1.755;2340;;
10:41:42.091;147;83;111;62;64.0;335;965;863;4.0;1.666;2222;;
10:41:43.056;146;84;111;63;63.0;335;945;867;4.0;1.665;2220;;
10:41:44.001;151;86;113;61;64.8;345;980;854;4.0;1.710;2280;;
10:41:44.979;153;86;115;61;66.5;345;985;850;4.1;1.700;2266;;
10:41:45.966;154;87;115;60;66.0;350;995;850;4.0;1.730;2307;;
10:41:46.961;151;87;114;63;64.8;340;955;842;4.1;1.681;2242;;
10:41:47.912;148;87;114;65;61.3;335;920;829;4.0;1.709;2278;;
10:41:48.836;153;89;116;63;63.0;340;950;842;4.0;1.753;2337;;
10:41:49.782;157;90;118;63;64.8;345;960;838;4.0;1.749;2333;;
10:41:50.746;157;90;118;62;64.8;345;970;833;4.0;1.764;2352;;
10:41:51.714;154;89;117;65;63.5;340;920;833;4.1;1.688;2250;;
10:41:52.636;148;89;115;68;59.8;335;880;800;4.1;1.690;2253;;
10:41:53.518;152;90;116;66;61.3;340;915;813;4.0;1.733;2311;;
10:41:54.433;155;89;116;63;64.3;345;955;813;4.0;1.728;2304;;
10:41:55.386;156;89;117;62;65.3;345;970;833;4.0;1.736;2314;;
10:41:56.356;154;89;117;65;64.0;340;925;838;4.2;1.684;2245;;
10:41:57.281;149;89;115;68;60.3;335;885;825;4.1;1.693;2257;;
10:41:58.166;154;91;118;67;61.5;340;895;842;4.1;1.721;2294;;
10:41:59.059;159;92;119;63;63.5;340;955;854;4.0;1.793;2391;;
10:42:00.014;160;91;120;63;65.3;340;955;879;4.1;1.756;2342;;
10:42:00.971;158;91;119;65;63.5;340;925;883;4.1;1.726;2302;;
10:42:01.896;152;90;117;69;60.3;335;865;858;4.2;1.683;2244;;
10:42:02.761;158;93;117;65;60.3;335;925;871;3.9;1.800;2400;;
10:42:03.685;158;93;117;61;60.3;335;985;871;3.7;1.917;2556;;
10:42:04.670;158;93;117;66;60.3;335;915;871;4.0;1.781;2374;;
10:42:05.585;158;93;117;124;60.3;335;485;871;7.5;0.944;1258;;
10:42:06.071;124;125;106;125;0.8;275;480;554;0.1;68.000;90667;;
10:42:06.551;156;90;119;67;51.3;330;900;983;3.4;2.081;2775;;
10:42:07.451;159;92;119;65;51.5;335;920;967;3.4;2.130;2840;;
10:42:08.373;161;91;119;63;56.5;345;960;954;3.5;2.022;2696;;
10:42:09.329;160;90;119;63;61.5;340;955;950;3.9;1.840;2453;;
10:42:10.286;154;88;117;67;61.5;335;900;942;4.1;1.705;2273;;
10:42:11.186;152;89;118;72;60.0;325;830;913;4.3;1.632;2176;;
10:42:12.016;157;93;121;71;59.0;330;850;908;4.2;1.736;2315;;
10:42:12.864;161;94;120;63;61.8;340;955;942;3.9;1.856;2474;;
10:42:13.819;165;91;122;60;66.5;340;995;996;4.0;1.818;2424;;
10:42:14.812;167;92;122;60;65.8;335;1005;1017;3.9;1.869;2491;;
10:42:15.823;165;92;119;59;64.8;340;1020;1000;3.8;1.879;2505;;
10:42:16.843;157;89;113;58;64.5;335;1040;938;3.7;1.826;2435;;
10:42:17.879;145;85;107;59;64.5;335;1020;867;3.8;1.688;2251;;
10:42:18.899;131;79;100;61;63.0;335;980;775;3.9;1.552;2069;;
10:42:19.879;126;77;97;62;62.5;335;970;733;3.9;1.505;2007;;
10:42:20.851;128;75;98;59;67.8;345;1015;729;4.0;1.472;1963;;
10:42:21.866;131;76;100;58;69.5;345;1035;746;4.0;1.482;1976;;
10:42:22.901;130;76;100;59;68.8;345;1025;738;4.0;1.487;1983;;
10:42:23.926;130;76;100;59;68.3;340;1015;729;4.0;1.483;1978;;
10:42:24.939;128;76;100;62;66.3;340;970;729;4.1;1.460;1947;;
10:42:25.909;127;78;100;63;63.0;330;950;733;4.0;1.512;2016;;
10:42:26.859;135;78;104;62;67.8;340;970;742;4.2;1.485;1981;;
10:42:27.833;138;80;106;61;69.0;345;985;763;4.2;1.506;2008;;
10:42:28.818;140;81;107;61;68.5;345;985;775;4.2;1.535;2047;;
10:42:29.799;141;82;108;63;67.5;345;955;771;4.2;1.521;2028;;
10:42:30.758;138;83;108;65;64.0;340;920;779;4.2;1.552;2070;;
10:42:31.676;145;85;111;63;65.3;340;950;800;4.1;1.620;2160;;
10:42:32.626;151;86;113;61;67.5;345;990;813;4.1;1.661;2215;;
10:42:33.616;152;87;114;59;67.8;345;1010;829;4.0;1.692;2256;;
10:42:34.622;151;86;113;60;67.0;340;1005;833;4.0;1.691;2255;;
10:42:35.627;149;85;112;61;66.5;340;980;821;4.1;1.651;2201;;
10:42:36.611;145;85;111;63;63.5;335;955;821;4.0;1.673;2231;;
10:42:37.562;151;87;114;62;65.0;340;975;829;4.0;1.706;2275;;
10:42:38.541;154;87;114;58;67.3;345;1040;850;3.9;1.759;2345;;
10:42:39.579;153;86;113;58;68.3;345;1040;850;3.9;1.726;2301;;
10:42:40.617;150;86;112;59;67.3;345;1025;825;3.9;1.703;2271;;
10:42:41.646;143;84;109;62;64.0;335;970;821;4.0;1.648;2198;;
10:42:42.612;146;85;111;61;64.8;340;985;825;3.9;1.685;2246;;
10:42:43.599;149;85;111;58;64.8;340;1040;821;3.7;1.779;2372;;
10:42:44.640;149;85;111;58;64.8;340;1030;821;3.8;1.762;2349;;
10:42:45.670;149;85;111;122;64.8;340;490;821;7.9;0.838;1117;;
10:42:46.157;126;120;103;111;4.3;270;540;1063;0.5;13.087;17449;;
10:42:46.699;148;86;113;63;54.8;340;955;913;3.4;1.967;2622;;
10:42:47.656;149;87;115;65;55.3;345;930;871;3.6;1.936;2581;;
10:42:48.586;156;91;119;61;58.3;355;980;863;3.6;1.994;2658;;
10:42:49.566;159;91;120;60;61.5;355;1000;871;3.7;1.947;2596;;
10:42:50.566;160;92;120;60;63.3;350;1000;858;3.8;1.893;2524;;
10:42:51.564;155;91;118;63;61.8;340;945;858;3.9;1.810;2413;;
10:42:52.511;154;91;119;65;60.3;335;920;846;3.9;1.817;2423;;
10:42:53.431;160;94;120;62;61.5;350;975;854;3.8;1.902;2537;;
10:42:54.406;161;92;121;61;64.8;350;985;863;3.9;1.833;2444;;
10:42:55.389;161;92;119;59;63.8;350;1015;863;3.8;1.895;2526;;
10:42:56.406;158;90;118;59;65.0;345;1015;863;3.8;1.839;2452;;
10:42:57.421;155;89;116;61;63.8;345;985;846;3.9;1.788;2385;;
10:42:58.406;150;88;114;61;61.5;340;980;838;3.8;1.813;2417;;
10:42:59.386;153;88;115;59;64.8;345;1010;842;3.8;1.786;2381;;
10:43:00.396;154;87;116;60;67.0;345;1005;838;4.0;1.732;2310;;
10:43:01.401;153;87;116;63;65.5;345;955;846;4.1;1.688;2250;;
10:43:02.352;150;89;116;66;61.8;340;915;817;4.0;1.711;2282;;
10:43:03.271;154;90;117;63;63.3;345;950;838;4.0;1.757;2343;;
10:43:04.221;157;90;117;61;65.5;345;985;838;4.0;1.763;2351;;
10:43:05.202;155;89;116;60;66.3;345;995;825;4.0;1.735;2313;;
10:43:06.203;152;87;114;62;66.3;345;970;808;4.1;1.662;2216;;
10:43:07.171;144;86;111;65;62.0;340;920;788;4.0;1.651;2201;;
10:43:08.091;148;86;113;64;63.5;345;940;800;4.1;1.665;2220;;
10:43:09.029;152;87;114;61;66.3;345;985;796;4.0;1.695;2260;;
10:43:10.018;153;87;114;60;67.8;350;1000;800;4.1;1.683;2244;;
10:43:11.014;151;87;114;64;65.8;345;940;796;4.2;1.626;2168;;
10:43:11.954;144;86;112;67;61.3;340;895;763;4.1;1.633;2177;;
10:43:12.853;149;88;114;65;63.3;345;920;779;4.1;1.658;2211;;
10:43:13.773;153;88;114;61;65.5;345;980;788;4.0;1.706;2274;;
10:43:14.749;152;87;113;59;67.0;345;1010;779;4.0;1.700;2266;;
10:43:15.759;148;84;111;62;67.3;345;970;783;4.2;1.601;2135;;
10:43:16.733;143;85;109;61;62.8;340;985;771;3.8;1.711;2281;;
10:43:17.718;147;85;111;59;66.5;350;1020;771;3.9;1.695;2260;;
10:43:18.738;149;84;111;58;68.8;350;1030;775;4.0;1.667;2222;;
10:43:19.766;149;85;111;59;67.8;345;1025;783;4.0;1.679;2239;;
10:43:20.791;144;84;111;62;65.0;340;965;800;4.0;1.640;2187;;
10:43:21.756;151;87;114;61;65.0;345;990;842;3.9;1.732;2310;;
10:43:22.744;156;88;117;59;67.3;345;1020;854;4.0;1.767;2356;;
10:43:23.766;158;89;116;57;67.8;350;1045;867;3.9;1.789;2386;;
10:43:24.809;152;87;115;62;66.0;345;975;867;4.1;1.699;2265;;
10:43:25.786;150;88;116;64;63.0;340;935;854;4.0;1.714;2286;;
10:43:26.721;156;90;117;61;64.5;350;985;875;3.9;1.791;2387;;
10:43:27.706;159;90;118;59;67.5;350;1010;900;4.0;1.769;2359;;
10:43:28.716;159;90;118;60;67.0;350;995;888;4.0;1.749;2332;;
10:43:29.709;154;89;117;64;65.0;345;935;892;4.2;1.683;2244;;
10:43:30.644;153;90;118;67;62.0;340;895;875;4.2;1.703;2271;;
10:43:31.539;160;93;121;63;63.5;345;945;888;4.0;1.801;2401;;
10:43:32.486;164;93;122;61;65.8;350;980;913;4.0;1.822;2430;;
10:43:33.466;165;93;122;60;65.8;350;1000;917;3.9;1.859;2479;;
10:43:34.465;165;93;122;63;65.8;350;945;917;4.2;1.757;2343;;
10:43:35.410;165;93;122;128;65.8;350;470;917;8.4;0.874;1165;;
10:43:35.881;135;131;112;117;4.0;275;515;1050;0.5;14.452;19270;;
10:43:36.396;169;96;123;59;54.5;350;1020;1079;3.2;2.307;3076;;
10:43:37.416;165;92;120;58;58.3;350;1035;1042;3.4;2.132;2843;;
10:43:38.451;160;89;117;60;61.8;350;1000;1004;3.7;1.899;2532;;
10:43:39.451;152;87;115;64;61.0;340;940;979;3.9;1.768;2358;;
10:43:40.393;154;88;116;63;62.0;345;960;963;3.9;1.796;2395;;
10:43:41.353;160;90;120;60;65.3;355;1000;992;3.9;1.839;2452;;
10:43:42.349;163;94;121;60;63.0;345;1005;996;3.8;1.934;2579;;
10:43:43.358;157;90;119;63;63.3;340;955;971;4.0;1.797;2396;;
10:43:44.311;157;92;121;67;61.3;340;890;963;4.1;1.755;2339;;
10:43:45.199;160;94;123;71;60.0;340;845;946;4.3;1.736;2314;;
10:43:46.044;162;97;121;65;58.5;335;920;946;3.8;1.903;2537;;
10:43:46.968;156;91;118;66;61.5;330;915;1013;4.0;1.756;2341;;
10:43:47.883;156;90;118;65;61.5;330;930;1000;4.0;1.781;2374;;
10:43:48.813;158;91;118;62;63.0;340;975;1004;3.9;1.822;2430;;
10:43:49.788;157;89;116;60;64.0;340;995;1004;3.9;1.807;2410;;
10:43:50.781;153;89;114;61;62.8;335;980;967;3.8;1.780;2374;;
10:43:51.763;145;86;111;65;59.0;325;930;954;3.8;1.750;2333;;
10:43:52.691;150;87;115;64;61.5;335;940;971;3.9;1.754;2339;;
10:43:53.631;156;89;117;61;63.3;335;985;979;3.9;1.814;2419;;
10:43:54.616;158;89;117;59;65.5;340;1020;971;3.9;1.822;2429;;
10:43:55.634;157;89;117;59;65.3;340;1025;963;3.8;1.830;2440;;
10:43:56.661;154;88;115;60;64.0;340;1000;921;3.8;1.789;2385;;
10:43:57.661;145;87;112;63;59.3;330;950;917;3.7;1.788;2384;;
10:43:58.613;151;87;115;63;62.3;340;960;933;3.9;1.777;2370;;
10:43:59.569;157;90;118;59;64.3;345;1010;929;3.8;1.847;2463;;
10:44:00.579;160;90;118;58;65.8;345;1035;929;3.8;1.854;2471;;
10:44:01.616;159;89;117;58;65.8;345;1040;913;3.8;1.847;2462;;
10:44:02.654;151;87;114;60;62.8;335;995;908;3.8;1.800;2400;;
10:44:03.649;151;87;113;59;62.3;340;1020;913;3.7;1.856;2474;;
10:44:04.671;155;87;115;57;66.5;345;1055;908;3.8;1.824;2433;;
10:44:05.726;156;87;115;55;67.3;350;1095;896;3.7;1.868;2491;;
10:44:06.819;155;87;114;56;66.8;345;1080;879;3.7;1.849;2465;;
10:44:07.901;150;86;112;59;64.8;345;1025;879;3.8;1.773;2364;;
10:44:08.926;145;85;111;61;62.0;335;990;854;3.8;1.772;2363;;
10:44:09.916;150;86;112;58;64.5;345;1030;854;3.8;1.789;2385;;
10:44:10.944;150;85;112;57;66.5;345;1050;854;3.8;1.761;2347;;
10:44:11.996;148;84;111;57;67.0;345;1050;833;3.8;1.732;2309;;
10:44:13.044;146;84;110;58;66.0;345;1030;817;3.8;1.709;2278;;
10:44:14.076;139;83;108;62;62.3;335;975;813;3.8;1.684;2245;;
10:44:15.051;142;84;110;63;62.3;340;945;804;4.0;1.674;2232;;
10:44:15.998;148;87;112;60;64.3;350;995;808;3.9;1.738;2318;;
10:44:16.993;150;87;114;60;66.3;345;1005;804;4.0;1.729;2306;;
10:44:17.998;151;88;115;60;65.3;345;1000;792;3.9;1.759;2345;;
10:44:18.998;150;88;115;63;63.5;345;955;800;4.0;1.726;2301;;
10:44:19.953;145;89;114;66;57.8;335;905;771;3.8;1.783;2377;;
10:44:20.856;152;91;117;64;61.3;340;935;800;3.9;1.786;2381;;
10:44:21.791;156;92;119;62;62.8;345;970;804;3.9;1.832;2442;;
10:44:22.761;156;92;117;59;63.0;345;1015;813;3.7;1.885;2513;;
10:44:23.776;151;89;115;63;63.0;340;960;817;3.9;1.752;2337;;
10:44:24.738;145;88;113;65;58.5;335;920;779;3.8;1.769;2359;;
10:44:25.658;149;89;113;61;61.3;345;980;779;3.8;1.812;2416;;
10:44:26.638;151;88;113;59;64.3;345;1010;800;3.8;1.780;2374;;
10:44:27.648;148;86;111;59;64.5;345;1015;783;3.8;1.747;2329;;
10:44:28.663;142;84;108;61;62.8;340;985;779;3.8;1.695;2260;;
10:44:29.648;138;83;108;64;60.5;335;940;754;3.9;1.670;2227;;
10:44:30.588;143;85;109;62;62.3;345;970;763;3.9;1.702;2270;;
10:44:31.556;145;85;110;60;65.3;345;995;746;3.9;1.681;2242;;
10:44:32.549;145;85;109;59;64.8;345;1020;754;3.8;1.717;2289;;
10:44:33.573;138;82;109;60;64.8;345;1000;754;3.9;1.683;2245;;
10:44:34.570;138;82;109;65;64.8;345;925;754;4.2;1.557;2076;;
10:44:35.495;138;82;109;122;64.8;345;490;754;7.9;0.825;1100;;
10:44:35.984;128;117;112;40;7.5;300;1500;1463;0.3;22.350;29800;;
10:44:37.486;152;89;116;62;53.3;340;970;879;3.3;2.104;2805;;
10:44:38.456;147;88;116;65;53.3;340;930;875;3.4;2.017;2690;;
10:44:39.385;147;88;116;68;53.3;340;885;875;3.6;1.920;2559;;
10:44:40.270;147;88;116;122;53.3;340;490;875;6.5;1.063;1417;;
10:44:40.759;139;126;113;129;9.5;270;465;1721;1.2;5.519;7358;;
10:44:41.224;167;97;125;60;49.0;335;1005;1017;2.9;2.559;3412;;
10:44:42.231;167;95;124;58;52.3;340;1030;1054;3.0;2.439;3253;;
10:44:43.257;161;93;121;63;54.5;325;960;1054;3.4;2.136;2848;;
10:44:44.221;158;93;121;65;54.8;330;925;1017;3.6;2.040;2720;;
10:44:45.144;165;95;123;62;56.8;345;975;1029;3.5;2.105;2806;;
10:44:46.119;166;94;122;60;60.5;345;1005;1038;3.6;2.031;2708;;
10:44:47.126;162;92;120;60;61.0;345;995;1017;3.7;1.949;2599;;
10:44:48.121;153;89;116;65;58.3;330;930;996;3.8;1.852;2469;;
10:44:49.053;156;90;118;63;59.8;345;955;979;3.8;1.878;2504;;
10:44:50.008;159;90;119;62;63.0;350;975;979;3.9;1.842;2456;;
10:44:50.981;160;91;120;62;62.5;345;975;983;3.8;1.868;2491;;
10:44:51.954;159;91;120;64;61.3;335;940;988;3.9;1.838;2450;;
10:44:52.894;154;92;118;66;56.5;315;905;958;3.7;1.890;2520;;
10:44:53.803;159;92;120;63;59.0;330;955;988;3.7;1.938;2584;;
10:44:54.756;165;93;123;62;62.5;340;975;1004;3.8;1.919;2558;;
10:44:55.731;166;94;124;62;62.0;340;975;992;3.8;1.942;2590;;
10:44:56.706;162;93;122;64;60.5;335;940;988;3.9;1.892;2522;;
10:44:57.646;157;93;120;64;57.3;330;935;963;3.7;1.956;2608;;
10:44:58.579;163;94;121;60;59.8;335;995;979;3.6;2.011;2681;;
10:44:59.578;163;91;120;59;63.5;340;1015;979;3.8;1.918;2557;;
10:45:00.589;160;90;117;60;63.0;340;1005;954;3.8;1.870;2494;;
10:45:01.598;152;87;114;63;62.3;335;950;938;3.9;1.740;2320;;
10:45:02.546;147;87;112;65;58.8;330;925;913;3.8;1.767;2356;;
10:45:03.471;153;87;115;62;62.5;340;965;925;3.9;1.772;2362;;
10:45:04.436;157;88;118;62;64.5;340;970;917;4.0;1.767;2356;;
10:45:05.406;158;90;117;61;63.5;340;990;917;3.8;1.828;2437;;
10:45:06.396;155;88;116;63;63.5;340;950;929;4.0;1.735;2314;;
10:45:07.346;150;89;114;65;58.8;330;920;888;3.8;1.789;2385;;
10:45:08.266;154;89;117;64;61.3;335;940;917;3.9;1.792;2389;;
10:45:09.206;158;90;117;60;63.8;340;995;917;3.8;1.830;2440;;
10:45:10.201;158;89;116;58;65.3;340;1035;913;3.8;1.844;2459;;
10:45:11.234;155;88;115;60;64.5;340;1000;896;3.9;1.779;2372;;
10:45:12.234;147;86;111;62;60.8;330;965;883;3.8;1.759;2346;;
10:45:13.199;148;85;112;62;62.8;335;965;871;3.9;1.726;2302;;
10:45:14.166;152;87;113;59;65.0;340;1025;871;3.8;1.782;2376;;
10:45:15.191;152;85;112;58;67.0;345;1040;863;3.9;1.735;2313;;
10:45:16.229;148;84;110;60;65.8;340;1000;854;3.9;1.669;2226;;
10:45:17.227;140;83;107;62;61.5;330;965;825;3.8;1.671;2228;;
10:45:18.192;143;83;109;62;63.8;335;965;829;4.0;1.654;2205;;
10:45:19.163;148;85;110;58;66.0;345;1035;813;3.8;1.725;2300;;
10:45:20.192;147;84;111;59;67.5;340;1020;817;4.0;1.674;2231;;
10:45:21.218;147;85;110;60;65.5;340;1005;808;3.9;1.684;2245;;
10:45:22.221;139;83;107;63;61.5;330;945;792;3.9;1.644;2192;;
10:45:23.168;142;84;109;63;62.8;340;945;808;4.0;1.645;2194;;
10:45:24.113;147;86;111;61;64.8;345;990;804;3.9;1.701;2268;;
10:45:25.103;149;85;112;60;67.0;345;1005;808;4.0;1.680;2240;;
10:45:26.108;148;86;111;59;66.0;345;1010;792;3.9;1.695;2260;;
10:45:27.116;142;84;109;62;62.8;335;970;804;3.9;1.681;2241;;
10:45:28.088;142;84;110;64;62.3;340;935;783;4.0;1.652;2203;;
10:45:29.023;149;87;114;62;64.3;345;975;796;4.0;1.722;2296;;
10:45:29.992;154;88;116;59;65.8;345;1010;817;3.9;1.778;2371;;
10:45:31.006;156;89;116;57;66.0;345;1055;846;3.8;1.854;2472;;
10:45:32.059;153;88;116;60;64.5;340;1000;883;3.9;1.791;2388;;
10:45:33.061;151;89;115;62;61.8;335;975;879;3.8;1.816;2421;;
10:45:34.034;155;90;116;59;62.8;340;1020;900;3.7;1.886;2514;;
10:45:35.056;157;89;116;57;66.3;345;1050;908;3.8;1.838;2451;;
10:45:36.106;155;88;115;58;66.3;345;1035;908;3.8;1.793;2390;;
10:45:37.141;148;86;112;61;63.3;340;985;896;3.9;1.744;2326;;
10:45:38.124;150;87;114;61;63.3;340;985;908;3.9;1.775;2367;;
10:45:39.111;156;88;116;57;66.3;345;1045;921;3.8;1.826;2434;;
10:45:40.154;157;88;115;57;67.0;345;1060;913;3.8;1.823;2431;;
10:45:41.214;153;86;114;59;66.8;340;1015;917;3.9;1.733;2311;;
10:45:42.229;146;86;112;62;62.0;335;965;892;3.9;1.743;2324;;
10:45:43.196;152;88;115;61;63.5;340;990;917;3.8;1.785;2380;;
10:45:44.186;156;89;116;59;66.5;350;1025;904;3.9;1.788;2384;;
10:45:45.211;155;88;115;58;66.5;345;1030;908;3.9;1.785;2380;;
10:45:46.239;152;87;114;62;65.3;340;975;892;4.0;1.707;2276;;
10:45:47.216;145;87;112;64;60.8;335;935;871;3.9;1.720;2293;;
10:45:48.151;150;88;112;63;60.8;335;950;888;3.8;1.748;2330;;
10:45:49.100;150;88;112;61;60.8;335;980;888;3.7;1.803;2404;;
10:45:50.080;150;88;112;124;60.8;335;485;888;7.5;0.892;1190;;
10:45:50.564;135;124;108;112;8.8;310;535;1496;1.0;6.603;8805;;
10:45:51.101;159;91;118;58;55.3;335;1030;1038;3.2;2.190;2921;;
10:45:52.129;152;88;114;61;56.3;335;990;992;3.4;2.006;2675;;
10:45:53.119;147;87;113;63;56.8;330;955;946;3.6;1.893;2524;;
10:45:54.078;151;88;113;60;60.3;345;1005;938;3.6;1.889;2519;;
10:45:55.079;152;87;114;59;64.3;345;1020;908;3.8;1.802;2402;;
10:45:56.101;150;86;111;58;64.8;345;1035;904;3.8;1.770;2360;;
10:45:57.134;141;83;107;61;62.0;330;990;875;3.8;1.705;2273;;
10:45:58.124;141;82;107;60;63.3;335;995;858;3.8;1.683;2244;;
10:45:59.119;144;82;107;57;66.8;345;1050;838;3.8;1.679;2239;;
10:46:00.167;141;80;105;57;67.5;345;1050;821;3.9;1.626;2167;;
10:46:01.217;135;78;103;60;66.3;335;995;817;4.0;1.539;2053;;
10:46:02.214;132;79;103;63;63.3;335;955;779;4.0;1.555;2074;;
10:46:03.173;139;81;106;61;65.5;345;990;783;4.0;1.602;2136;;
10:46:04.159;142;82;108;59;67.5;345;1025;767;4.0;1.632;2177;;
10:46:05.184;141;83;108;60;66.5;340;1000;758;4.0;1.617;2155;;
10:46:06.188;135;82;105;62;62.3;335;965;750;3.9;1.624;2165;;
10:46:07.151;138;82;107;62;63.8;340;970;742;3.9;1.624;2166;;
10:46:08.119;143;84;109;60;65.5;345;1005;738;3.9;1.665;2220;;
10:46:09.126;143;83;108;59;66.5;345;1025;729;3.9;1.661;2214;;
10:46:10.151;138;82;106;62;64.8;340;970;729;4.0;1.592;2122;;
10:46:11.119;134;82;105;64;60.5;335;935;692;3.9;1.619;2158;;
10:46:12.056;139;83;107;63;63.3;340;960;700;4.0;1.628;2170;;
10:46:13.016;142;84;108;60;64.8;345;995;700;3.9;1.660;2213;;
10:46:14.013;142;83;108;61;66.0;345;990;704;4.0;1.613;2150;;
10:46:15.001;136;83;106;63;62.0;335;960;704;3.9;1.637;2183;;
10:46:15.959;139;83;109;64;63.0;335;935;704;4.0;1.614;2152;;
10:46:16.896;146;87;112;61;63.0;345;985;721;3.8;1.743;2324;;
10:46:17.881;148;87;113;60;65.3;345;1000;733;3.9;1.724;2299;;
10:46:18.881;147;87;112;62;64.0;345;970;738;4.0;1.698;2263;;
10:46:19.851;141;86;110;65;59.0;335;925;729;3.8;1.717;2289;;
10:46:20.776;144;87;111;63;61.3;340;950;738;3.9;1.722;2296;;
10:46:21.724;147;87;112;61;63.3;345;985;742;3.9;1.736;2315;;
10:46:22.709;147;86;111;59;64.3;345;1015;750;3.8;1.746;2328;;
10:46:23.728;141;84;108;63;63.5;340;950;771;4.0;1.619;2159;;
10:46:24.678;140;84;109;66;61.0;335;915;750;4.0;1.639;2185;;
10:46:25.589;146;87;112;63;62.0;340;960;775;3.9;1.734;2312;;
10:46:26.553;150;88;113;59;65.0;345;1025;783;3.8;1.782;2376;;
10:46:27.576;151;88;114;61;65.5;345;985;800;4.0;1.718;2291;;
10:46:28.561;146;88;112;63;60.3;335;950;804;3.8;1.766;2355;;
10:46:29.507;149;88;115;62;61.8;335;965;825;3.8;1.789;2386;;
10:46:30.476;154;90;116;59;63.8;345;1015;829;3.8;1.839;2452;;
10:46:31.487;153;89;114;57;64.5;345;1045;829;3.7;1.843;2457;;
10:46:32.532;147;85;111;61;64.0;340;990;829;3.9;1.717;2289;;
10:46:33.524;142;85;110;62;61.3;335;965;804;3.8;1.729;2305;;
10:46:34.493;147;86;112;60;64.0;345;995;808;3.9;1.741;2322;;
10:46:35.488;152;87;114;58;65.3;345;1035;813;3.8;1.808;2411;;
10:46:36.517;149;87;113;61;64.8;340;990;821;3.9;1.728;2304;;
10:46:37.513;145;87;112;62;60.8;335;970;788;3.8;1.784;2379;;
10:46:38.481;149;88;112;59;62.8;340;1020;804;3.7;1.821;2427;;
10:46:39.503;149;86;110;56;65.8;345;1065;788;3.7;1.786;2381;;
10:46:40.568;144;83;108;59;66.0;345;1015;775;3.9;1.665;2220;;
10:46:41.581;137;82;106;62;61.3;335;965;763;3.8;1.666;2221;;
10:46:42.544;141;83;107;59;63.0;340;1015;746;3.7;1.716;2288;;
10:46:43.559;144;82;109;58;67.0;345;1030;758;3.9;1.668;2224;;
10:46:44.593;144;83;109;59;66.5;345;1010;763;4.0;1.648;2197;;
10:46:45.603;138;83;107;63;61.8;340;955;767;3.9;1.647;2196;;
10:46:46.554;141;84;110;63;63.5;340;950;771;4.0;1.638;2184;;
10:46:47.504;147;86;113;62;65.0;345;970;758;4.0;1.679;2238;;
10:46:48.478;150;88;114;61;65.3;345;990;754;4.0;1.726;2301;;
10:46:49.464;147;88;114;64;62.8;340;935;771;4.0;1.695;2260;;
10:46:50.399;146;89;114;66;59.8;335;910;758;3.9;1.740;2320;;
10:46:51.313;152;91;116;62;61.5;340;965;767;3.8;1.820;2427;;
10:46:52.278;155;90;117;59;64.3;345;1010;779;3.8;1.835;2447;;
10:46:53.284;155;90;116;59;64.3;345;1025;783;3.8;1.851;2467;;
10:46:54.311;151;88;115;61;63.5;340;980;796;3.9;1.767;2356;;
10:46:55.293;147;88;114;63;60.3;335;950;792;3.8;1.790;2386;;
10:46:56.239;152;89;115;60;61.8;340;995;800;3.7;1.845;2460;;
10:46:57.236;153;88;115;59;65.3;345;1015;808;3.9;1.781;2375;;
10:46:58.253;151;87;115;58;65.3;345;1040;804;3.8;1.825;2433;;
10:46:59.290;151;87;115;63;65.3;345;950;804;4.1;1.667;2223;;
10:47:00.240;151;87;115;64;65.3;345;935;804;4.2;1.641;2188;;
10:47:01.174;151;89;116;63;55.8;340;945;867;3.5;1.966;2622;;
10:47:02.121;156;90;118;61;57.3;340;985;875;3.5;2.030;2707;;
10:47:03.104;157;91;120;62;57.3;340;965;875;3.6;2.018;2691;;
10:47:04.069;158;93;120;63;57.5;340;955;875;3.6;1.993;2657;;
10:47:05.024;155;92;120;67;57.8;335;900;883;3.9;1.874;2499;;
10:47:05.924;159;95;125;69;57.5;335;865;917;4.0;1.877;2502;;
10:47:06.791;168;100;128;65;57.8;340;920;929;3.8;2.043;2724;;
10:47:07.711;173;100;130;63;60.5;345;955;975;3.8;2.056;2741;;
10:47:08.666;174;101;131;63;60.0;340;945;983;3.8;2.055;2741;;
10:47:09.611;170;100;129;67;57.8;335;895;1004;3.9;1.991;2655;;
10:47:10.506;166;100;127;68;55.3;330;880;979;3.8;2.019;2692;;
10:47:11.386;169;99;127;65;57.3;335;925;992;3.7;2.044;2725;;
10:47:12.311;169;97;125;62;60.8;340;965;983;3.8;1.978;2637;;
10:47:13.276;165;94;122;62;61.8;335;965;975;3.8;1.910;2547;;
10:47:14.241;159;92;120;66;61.0;335;910;971;4.0;1.790;2387;;
10:47:15.153;156;92;119;67;58.8;330;895;946;3.9;1.809;2412;;
10:47:16.044;159;92;120;65;60.3;335;925;950;3.9;1.838;2451;;
10:47:16.971;162;92;121;63;63.3;340;955;958;4.0;1.823;2431;;
10:47:17.928;162;92;120;62;63.8;340;965;950;4.0;1.820;2427;;
10:47:18.891;160;91;119;64;62.8;335;940;942;4.0;1.783;2377;;
10:47:19.831;154;90;117;67;60.0;330;890;925;4.0;1.739;2319;;
10:47:20.719;155;91;120;70;60.0;330;855;917;4.2;1.703;2270;;
10:47:21.576;160;94;121;67;60.3;335;900;913;4.0;1.804;2405;;
10:47:22.474;163;93;123;66;63.0;335;915;933;4.1;1.779;2372;;
10:47:23.393;164;94;123;67;62.8;335;895;938;4.2;1.758;2344;;
10:47:24.284;160;95;124;71;59.0;330;845;942;4.2;1.769;2358;;
10:47:25.133;164;97;126;70;59.0;335;855;933;4.1;1.826;2435;;
10:47:25.986;170;99;129;67;59.8;330;890;971;4.0;1.914;2552;;
10:47:26.876;173;99;129;66;61.0;335;915;988;4.0;1.939;2585;;
10:47:27.791;172;99;128;67;59.8;330;895;992;4.0;1.917;2556;;
10:47:28.686;166;98;126;69;57.5;325;870;979;4.0;1.903;2537;;
10:47:29.558;167;97;125;67;58.3;330;900;983;3.9;1.935;2580;;
10:47:30.456;168;96;125;66;60.8;335;915;992;4.0;1.883;2510;;
10:47:31.373;167;95;123;63;61.5;335;945;979;3.9;1.886;2515;;
10:47:32.314;161;92;121;66;61.5;330;905;975;4.1;1.773;2364;;
10:47:33.223;157;91;119;69;59.8;330;870;954;4.1;1.736;2315;;
10:47:34.093;159;92;119;66;60.5;335;915;942;4.0;1.800;2400;;
10:47:35.004;160;91;119;65;63.5;335;925;933;4.1;1.737;2316;;
10:47:35.929;159;91;119;65;63.0;335;920;925;4.1;1.730;2307;;
10:47:36.851;153;89;116;68;61.5;330;885;908;4.2;1.673;2230;;
10:47:37.736;153;89;117;69;61.0;330;865;892;4.2;1.659;2212;;
10:47:38.601;157;92;118;67;61.8;335;900;875;4.1;1.723;2298;;
10:47:39.499;158;91;119;65;63.3;335;920;879;4.1;1.724;2298;;
10:47:40.419;158;91;119;67;63.3;335;900;879;4.2;1.686;2248;;
10:47:41.321;153;90;117;69;60.3;330;875;875;4.1;1.692;2256;;
10:47:42.194;155;91;119;69;61.3;330;870;875;4.2;1.683;2244;;
10:47:43.066;159;92;120;67;62.5;335;900;879;4.2;1.721;2294;;
10:47:43.964;160;92;120;65;63.5;335;920;879;4.1;1.731;2308;;
10:47:44.886;157;90;118;67;63.3;335;890;883;4.3;1.660;2214;;
10:47:45.776;152;90;116;69;60.0;330;875;863;4.1;1.688;2251;;
10:47:46.649;154;90;117;68;61.8;330;885;863;4.2;1.677;2236;;
10:47:47.536;156;90;117;65;63.5;335;925;858;4.1;1.697;2263;;
10:47:48.459;155;89;116;65;64.3;335;920;842;4.2;1.657;2210;;
10:47:49.381;150;87;114;68;63.5;335;885;829;4.3;1.589;2118;;
10:47:50.268;146;87;112;70;59.8;330;855;813;4.2;1.606;2142;;
10:47:51.123;149;88;114;69;61.5;335;870;808;4.2;1.613;2150;;
10:47:51.991;152;89;115;66;63.8;335;905;808;4.2;1.633;2177;;
10:47:52.898;152;88;117;66;64.3;335;905;808;4.3;1.644;2193;;
10:47:53.801;148;91;115;70;58.5;330;855;842;4.1;1.681;2241;;
10:47:54.658;148;90;115;71;59.0;330;850;804;4.2;1.660;2214;;
10:47:55.508;153;92;118;69;59.8;335;870;808;4.1;1.715;2286;;
10:47:56.372;157;93;120;67;61.5;335;900;817;4.1;1.756;2341;;
10:47:57.272;159;93;122;67;61.5;335;890;825;4.1;1.758;2344;;
10:47:58.162;156;94;121;71;59.0;330;850;829;4.2;1.743;2324;;
10:47:59.012;156;95;122;73;56.5;325;825;821;4.1;1.774;2365;;
10:47:59.841;160;96;123;70;58.3;335;860;850;4.1;1.816;2421;;
10:48:00.701;162;96;124;69;59.8;335;875;842;4.1;1.809;2411;;
10:48:01.576;161;95;122;67;60.0;335;895;846;4.0;1.820;2426;;
10:48:02.471;159;93;120;69;60.3;335;870;858;4.2;1.736;2315;;
10:48:03.341;152;92;120;69;60.3;335;870;833;4.2;1.736;2315;;
10:48:04.210;152;92;120;68;60.3;335;880;833;4.1;1.756;2342;;
10:48:05.090;152;92;120;129;60.3;335;465;833;7.8;0.928;1237;;
10:48:05.556;130;126;109;128;3.8;260;470;975;0.5;13.599;18132;;
10:48:06.024;160;93;119;63;52.0;330;945;942;3.3;2.163;2883;;
10:48:06.969;154;90;116;66;53.8;325;915;908;3.5;1.979;2639;;
10:48:07.884;149;89;115;69;54.8;325;865;883;3.8;1.821;2428;;
10:48:08.751;152;90;116;66;56.8;330;905;871;3.8;1.854;2472;;
10:48:09.656;157;90;119;64;61.3;340;935;888;3.9;1.809;2412;;
10:48:10.591;159;91;120;63;62.3;340;945;904;4.0;1.822;2429;;
10:48:11.534;159;91;120;65;61.8;335;920;933;4.0;1.780;2374;;
10:48:12.454;156;92;120;68;58.8;325;880;938;4.0;1.790;2387;;
10:48:13.334;160;94;122;67;59.8;335;890;946;4.0;1.821;2428;;
10:48:14.226;165;95;122;62;61.0;340;965;958;3.8;1.930;2573;;
10:48:15.191;164;93;121;61;63.5;345;990;950;3.8;1.883;2510;;
10:48:16.179;160;90;120;64;63.3;340;940;950;4.0;1.776;2368;;
10:48:17.121;156;91;119;67;59.8;335;900;929;4.0;1.789;2385;;
10:48:18.021;160;92;121;65;60.8;340;930;925;3.9;1.845;2460;;
10:48:18.953;164;93;122;62;63.0;340;965;933;3.9;1.869;2492;;
10:48:19.916;165;93;123;63;63.5;340;955;942;4.0;1.846;2461;;
10:48:20.871;161;93;121;65;60.5;335;925;967;3.9;1.854;2472;;
10:48:21.796;162;93;122;65;60.8;335;920;971;4.0;1.851;2468;;
10:48:22.718;165;94;123;62;61.8;340;965;963;3.8;1.914;2552;;
10:48:23.681;165;93;122;61;63.8;340;990;963;3.9;1.887;2516;;
10:48:24.669;163;91;120;60;63.8;340;995;963;3.8;1.865;2487;;
10:48:25.666;157;89;117;62;62.8;340;970;958;3.9;1.801;2401;;
10:48:26.634;155;88;116;62;63.0;340;970;929;3.9;1.782;2376;;
10:48:27.604;157;87;114;58;66.0;345;1040;933;3.8;1.796;2395;;
10:48:28.644;156;85;113;57;68.0;345;1060;904;3.8;1.758;2343;;
10:48:29.706;150;83;110;59;67.3;340;1020;904;4.0;1.672;2230;;
10:48:30.726;146;83;111;62;65.5;340;965;888;4.1;1.628;2171;;
10:48:31.691;152;86;113;60;66.0;345;1005;871;3.9;1.717;2289;;
10:48:32.696;155;86;115;58;68.3;350;1030;888;4.0;1.728;2304;;
10:48:33.726;156;87;116;59;67.8;345;1015;900;4.0;1.730;2307;;
10:48:34.741;152;87;116;63;64.0;340;950;908;4.0;1.714;2286;;
10:48:35.689;156;89;119;65;63.3;340;920;925;4.1;1.731;2308;;
10:48:36.609;163;93;121;62;63.8;345;975;921;3.9;1.851;2467;;
10:48:37.586;165;92;123;61;66.3;345;980;942;4.1;1.812;2416;;
10:48:38.566;164;93;122;63;64.5;345;945;946;4.1;1.791;2388;;
10:48:39.511;159;93;121;66;60.5;340;905;929;4.0;1.810;2413;;
10:48:40.418;162;94;122;65;61.5;345;930;942;4.0;1.845;2460;;
10:48:41.344;165;94;121;60;63.8;345;1005;938;3.8;1.908;2543;;
10:48:42.349;163;91;120;59;66.8;345;1020;938;3.9;1.826;2435;;
10:48:43.371;160;90;117;57;66.0;345;1045;925;3.8;1.845;2459;;
10:48:44.414;152;86;114;62;65.3;340;975;917;4.0;1.700;2266;;
10:48:45.391;150;86;114;62;64.0;340;965;892;4.0;1.711;2282;;
10:48:46.356;154;87;115;59;66.3;345;1015;871;3.9;1.754;2339;;
10:48:47.369;155;87;115;59;67.8;345;1025;867;4.0;1.736;2315;;
10:48:48.396;154;87;114;60;67.0;345;1005;858;4.0;1.714;2285;;
10:48:49.401;148;86;112;62;64.0;340;965;854;4.0;1.693;2257;;
10:48:50.364;148;86;114;65;64.0;340;925;854;4.2;1.648;2197;;
10:48:51.291;154;89;116;62;65.0;345;975;833;4.0;1.732;2310;;
10:48:52.264;155;88;116;61;67.3;345;990;842;4.1;1.711;2282;;
10:48:53.256;154;88;117;62;66.8;345;965;850;4.2;1.684;2246;;
10:48:54.219;151;89;116;63;62.8;340;945;846;4.0;1.743;2324;;
10:48:55.166;156;91;117;59;64.5;345;1015;854;3.8;1.837;2450;;
10:48:56.179;158;89;117;59;67.3;345;1025;854;3.9;1.787;2383;;
10:48:57.206;153;88;115;63;65.8;345;960;850;4.1;1.683;2244;;
10:48:58.164;149;88;115;65;61.8;340;920;825;4.0;1.706;2275;;
10:48:59.082;153;89;116;63;63.3;340;955;825;4.0;1.744;2325;;
10:49:00.037;154;89;116;60;66.0;345;995;825;4.0;1.741;2322;;
10:49:01.032;154;88;115;62;66.5;345;975;829;4.1;1.686;2248;;
10:49:02.007;148;87;113;64;63.5;340;935;821;4.1;1.660;2214;;
10:49:02.942;149;87;114;66;63.0;340;915;825;4.1;1.656;2208;;
10:49:03.861;153;89;115;63;64.8;345;960;804;4.0;1.709;2278;;
10:49:04.817;154;88;115;61;66.3;345;980;825;4.1;1.701;2268;;
10:49:05.797;151;87;115;64;65.8;345;935;821;4.2;1.628;2171;;
10:49:06.738;146;87;112;67;61.5;340;895;800;4.1;1.634;2178;;
10:49:07.631;149;88;114;66;63.0;340;905;808;4.2;1.641;2188;;
10:49:08.538;152;89;114;63;65.3;350;960;804;4.1;1.681;2241;;
10:49:09.496;151;87;114;62;66.8;345;975;804;4.1;1.658;2210;;
10:49:10.473;149;86;113;65;65.5;345;930;792;4.2;1.597;2130;;
10:49:11.403;144;86;113;65;65.5;345;925;788;4.2;1.589;2118;;
10:49:12.325;144;86;113;68;65.5;345;885;788;4.4;1.520;2027;;
10:49:13.210;144;86;113;124;65.5;345;485;788;8.1;0.833;1111;;
10:49:13.698;132;124;116;43;8.3;305;1410;1542;0.4;19.868;26491;;
10:49:15.104;156;91;118;64;53.0;340;940;946;3.4;2.097;2796;;
10:49:16.046;151;89;118;65;53.0;340;920;925;3.5;2.053;2737;;
10:49:16.965;151;89;118;69;53.0;340;870;925;3.7;1.941;2588;;
10:49:17.835;151;89;118;126;53.0;340;475;925;6.7;1.060;1413;;
10:49:18.309;131;124;108;128;5.8;275;470;1246;0.7;8.848;11798;;
10:49:18.779;161;92;120;62;51.8;340;970;958;3.2;2.249;2999;;
10:49:19.749;157;90;118;64;53.8;335;935;950;3.4;2.057;2743;;
10:49:20.684;150;90;116;68;54.3;330;885;925;3.7;1.888;2518;;
10:49:21.571;153;90;117;67;57.5;335;900;917;3.8;1.835;2447;;
10:49:22.471;156;91;118;63;61.3;345;960;908;3.8;1.842;2456;;
10:49:23.431;155;89;116;60;63.8;345;1000;904;3.8;1.812;2416;;
10:49:24.429;152;87;114;63;64.0;340;955;871;4.0;1.701;2268;;
10:49:25.386;145;86;112;65;60.8;335;920;867;4.0;1.692;2256;;
10:49:26.304;150;87;115;65;62.3;335;925;879;4.0;1.713;2283;;
10:49:27.231;157;90;118;63;64.8;345;960;896;4.0;1.753;2338;;
10:49:28.189;160;91;119;60;65.5;345;1000;917;3.9;1.817;2422;;
10:49:29.191;160;90;119;60;65.3;350;995;929;3.9;1.811;2414;;
10:49:30.184;155;90;117;64;61.3;330;935;925;3.9;1.790;2386;;
10:49:31.123;158;91;120;65;61.8;345;925;946;4.0;1.790;2387;;
10:49:32.048;162;93;121;61;63.5;350;980;946;3.9;1.864;2485;;
10:49:33.028;164;92;121;59;65.5;350;1010;967;3.9;1.866;2488;;
10:49:34.038;163;91;121;62;65.0;345;970;983;4.0;1.798;2398;;
10:49:35.008;157;91;119;65;60.5;340;930;967;3.9;1.822;2429;;
10:49:35.936;161;92;120;63;61.8;345;945;983;3.9;1.840;2454;;
10:49:36.881;163;92;121;62;64.5;345;965;979;4.0;1.810;2414;;
10:49:37.846;163;92;121;63;64.0;345;950;975;4.0;1.800;2400;;
10:49:38.798;160;91;121;67;63.0;345;900;988;4.2;1.729;2305;;
10:49:39.696;159;93;122;71;59.0;340;850;963;4.2;1.758;2344;;
10:49:40.546;165;96;126;69;59.8;345;875;975;4.1;1.842;2455;;
10:49:41.423;172;98;129;65;62.0;345;920;1000;4.0;1.907;2542;;
10:49:42.339;176;99;131;65;62.3;345;920;1029;4.1;1.940;2586;;
10:49:43.257;176;100;132;69;60.0;340;875;1075;4.1;1.929;2572;;
10:49:44.136;174;102;133;71;56.3;335;845;1071;4.0;1.990;2654;;
10:49:44.981;178;104;132;67;57.0;340;900;1096;3.8;2.088;2784;;
10:49:45.881;179;101;131;64;60.3;345;940;1108;3.8;2.040;2720;;
10:49:46.819;175;98;127;63;60.8;340;955;1096;3.8;1.996;2662;;
10:49:47.774;168;95;125;67;60.8;340;890;1083;4.1;1.835;2447;;
10:49:48.664;164;95;125;71;57.8;335;845;1042;4.1;1.822;2429;;
10:49:49.511;167;97;125;68;59.0;340;880;1042;4.0;1.861;2481;;
10:49:50.387;168;96;125;66;61.5;340;910;1038;4.1;1.846;2461;;
10:49:51.301;167;94;124;67;63.0;340;895;1038;4.2;1.762;2349;;
10:49:52.194;162;94;123;71;60.0;330;850;1050;4.2;1.735;2314;;
10:49:53.042;164;95;125;71;59.3;330;840;1042;4.2;1.765;2353;;
10:49:53.884;168;96;125;68;61.3;340;885;1033;4.2;1.803;2403;;
10:49:54.769;168;95;124;66;63.5;340;915;1042;4.2;1.780;2373;;
10:49:55.684;164;92;123;70;63.5;335;860;1050;4.4;1.659;2212;;
10:49:56.544;159;93;121;71;59.3;330;840;1017;4.2;1.715;2287;;
10:49:57.386;163;94;122;69;61.3;335;870;1021;4.2;1.736;2315;;
10:49:58.258;165;93;122;65;64.0;340;925;1013;4.2;1.756;2341;;
10:49:59.179;164;92;121;66;64.5;340;905;1017;4.3;1.691;2254;;
10:50:00.084;157;91;118;69;61.8;335;875;996;4.2;1.665;2220;;
10:50:00.961;154;89;117;71;61.3;335;845;979;4.3;1.614;2152;;
10:50:01.804;157;91;118;69;62.0;335;875;963;4.3;1.665;2220;;
10:50:02.679;159;90;117;66;64.5;340;910;954;4.3;1.654;2206;;
10:50:03.591;156;88;117;68;65.5;340;880;946;4.5;1.569;2091;;
10:50:04.469;150;88;115;72;61.3;330;835;938;4.4;1.561;2081;;
10:50:05.308;151;88;116;73;61.8;335;820;938;4.5;1.540;2054;;
10:50:06.126;156;91;119;70;62.8;340;855;921;4.4;1.615;2153;;
10:50:06.983;160;91;121;68;65.3;340;885;933;4.4;1.634;2179;;
10:50:07.868;162;92;122;69;64.8;340;875;942;4.4;1.642;2189;;
10:50:08.739;159;93;122;73;61.0;330;825;946;4.4;1.647;2195;;
10:50:09.568;161;95;124;73;60.5;335;820;967;4.4;1.681;2241;;
10:50:10.388;167;97;125;68;61.3;340;880;971;4.2;1.792;2390;;
10:50:11.264;169;96;126;67;64.0;340;895;1000;4.3;1.755;2340;;
10:50:12.163;167;95;125;68;63.5;340;880;1000;4.3;1.725;2300;;
10:50:13.041;161;94;122;71;59.8;330;840;992;4.3;1.715;2287;;
10:50:13.883;161;94;123;73;60.5;335;825;996;4.4;1.677;2236;;
10:50:14.706;164;96;123;69;61.0;335;865;988;4.2;1.748;2330;;
10:50:15.571;165;94;123;69;63.5;340;865;996;4.4;1.676;2234;;
10:50:16.436;163;93;121;69;63.0;340;875;971;4.3;1.681;2241;;
10:50:17.311;157;91;118;70;61.5;330;855;983;4.3;1.644;2192;;
10:50:18.166;156;90;117;70;62.0;335;860;967;4.3;1.623;2164;;
10:50:19.026;157;90;117;66;64.3;340;910;967;4.2;1.650;2200;;
10:50:19.938;157;88;117;63;64.3;340;960;946;4.0;1.741;2321;;
10:50:20.895;157;88;117;63;64.3;340;945;946;4.1;1.714;2285;;
10:50:21.840;157;88;117;63;64.3;340;945;946;4.1;1.714;2285;;
10:50:22.786;149;85;111;62;58.8;340;965;967;3.7;1.819;2426;;
10:50:23.753;151;84;111;59;61.3;345;1010;938;3.6;1.826;2435;;
10:50:24.761;150;83;110;58;62.3;345;1035;913;3.6;1.821;2427;;
10:50:25.796;145;81;109;63;64.3;340;950;896;4.1;1.608;2144;;
10:50:26.746;143;83;109;66;62.8;340;905;875;4.2;1.576;2101;;
10:50:27.649;148;86;113;64;63.8;345;940;871;4.1;1.659;2212;;
10:50:28.589;154;87;116;63;67.0;350;955;875;4.2;1.653;2205;;
10:50:29.546;157;90;117;62;66.0;350;975;888;4.1;1.732;2309;;
10:50:30.521;154;89;118;65;64.0;340;925;921;4.2;1.698;2264;;
10:50:31.446;157;91;119;66;62.0;340;915;925;4.1;1.756;2342;;
10:50:32.361;162;93;121;62;64.3;350;975;925;4.0;1.832;2443;;
10:50:33.338;165;92;122;61;66.0;350;990;933;4.0;1.830;2440;;
10:50:34.326;163;93;122;62;64.3;345;965;946;4.0;1.829;2438;;
10:50:35.291;161;93;122;63;62.0;345;955;958;3.9;1.875;2500;;
10:50:36.246;166;94;122;60;63.5;350;1000;950;3.8;1.925;2567;;
10:50:37.248;166;93;121;58;65.5;350;1030;954;3.8;1.907;2542;;
10:50:38.276;162;91;121;63;65.5;350;955;950;4.1;1.764;2352;;
10:50:39.231;156;92;119;66;60.3;340;915;929;4.0;1.800;2400;;
10:50:40.144;160;92;121;65;62.0;345;930;946;4.0;1.815;2420;;
10:50:41.076;164;93;122;62;64.3;350;970;946;4.0;1.846;2461;;
10:50:42.044;165;93;123;62;65.3;350;965;938;4.1;1.812;2416;;
10:50:43.009;163;93;122;64;63.8;350;935;958;4.1;1.793;2391;;
10:50:43.944;160;93;122;67;61.0;345;895;946;4.1;1.794;2392;;
10:50:44.843;165;96;124;64;62.0;350;935;946;4.0;1.870;2493;;
10:50:45.774;168;95;123;60;64.0;350;995;950;3.9;1.916;2555;;
10:50:46.769;166;93;123;61;65.5;350;980;954;4.0;1.833;2444;;
10:50:47.753;161;92;120;63;63.8;350;950;938;4.0;1.788;2384;;
10:50:48.699;158;91;119;64;62.3;345;935;921;4.0;1.787;2383;;
10:50:49.636;161;92;120;62;64.3;350;965;913;4.0;1.799;2398;;
10:50:50.601;161;91;119;60;65.5;350;995;904;3.9;1.808;2410;;
10:50:51.596;157;89;118;64;65.5;350;935;904;4.2;1.681;2241;;
10:50:52.531;154;90;118;67;62.0;345;890;900;4.2;1.690;2254;;
10:50:53.419;157;92;119;65;62.8;345;920;871;4.1;1.737;2316;;
10:50:54.339;158;91;118;64;64.8;350;940;875;4.1;1.706;2274;;
10:50:55.281;156;89;116;63;65.8;350;950;854;4.2;1.680;2240;;
10:50:56.231;151;88;115;68;64.0;345;885;850;4.3;1.590;2120;;
10:50:57.116;148;88;115;70;60.8;340;855;825;4.3;1.611;2149;;
10:50:57.967;152;90;117;69;62.0;345;875;829;4.3;1.651;2202;;
10:50:58.846;156;91;118;65;64.0;350;930;821;4.1;1.715;2286;;
10:50:59.772;158;91;119;64;64.8;345;935;821;4.2;1.722;2296;;
10:51:00.711;155;91;119;67;63.0;345;900;833;4.2;1.693;2257;;
10:51:01.611;152;92;118;70;59.8;340;860;817;4.2;1.698;2265;;
10:51:02.467;156;93;121;70;60.0;340;860;821;4.2;1.731;2308;;
10:51:03.331;161;95;122;66;61.8;345;910;821;4.1;1.794;2392;;
10:51:04.241;161;94;121;64;63.0;345;935;833;4.0;1.792;2389;;
10:51:05.176;158;92;120;67;63.0;340;900;842;4.2;1.711;2281;;
10:51:06.072;154;92;118;69;59.0;335;870;825;4.1;1.744;2325;;
10:51:06.946;158;93;120;66;61.0;340;910;838;4.0;1.786;2382;;
10:51:07.856;161;93;120;63;63.5;345;950;858;4.0;1.795;2394;;
10:51:08.804;161;92;120;63;64.5;345;955;858;4.1;1.773;2364;;
10:51:09.761;158;91;118;64;63.5;340;935;879;4.1;1.741;2322;;
10:51:10.696;155;90;118;67;61.3;335;900;879;4.1;1.730;2307;;
10:51:11.594;159;92;121;66;62.0;340;915;888;4.1;1.778;2371;;
10:51:12.511;164;93;123;63;64.3;345;945;892;4.1;1.802;2402;;
10:51:13.454;165;94;123;64;63.5;345;935;908;4.1;1.804;2405;;
10:51:14.391;161;93;123;68;61.8;335;885;917;4.2;1.759;2346;;
10:51:15.274;165;96;126;69;60.8;340;865;929;4.2;1.787;2383;;
10:51:16.143;169;98;126;63;61.3;340;945;954;3.9;1.936;2582;;
10:51:17.086;170;95;125;62;65.0;345;975;988;4.0;1.867;2490;;
10:51:18.061;166;93;122;63;64.5;345;955;996;4.1;1.806;2408;;
10:51:19.018;161;92;120;63;62.8;340;955;988;3.9;1.819;2425;;
10:51:19.971;162;91;119;61;64.0;345;980;988;3.9;1.826;2435;;
10:51:20.953;163;90;119;59;66.8;345;1015;967;3.9;1.806;2408;;
10:51:21.966;161;88;119;63;67.3;345;960;1000;4.2;1.699;2265;;
10:51:22.928;158;90;119;66;63.5;340;915;996;4.2;1.718;2291;;
10:51:23.843;164;93;122;64;63.3;345;935;1013;4.1;1.803;2405;;
10:51:24.776;168;94;124;62;65.3;345;965;1033;4.1;1.826;2435;;
10:51:25.741;167;93;122;62;65.8;345;970;1025;4.1;1.804;2405;;
10:51:26.709;161;91;120;65;63.3;340;930;1046;4.1;1.768;2357;;
10:51:27.639;161;92;120;65;63.3;340;920;1033;4.1;1.749;2332;;
10:51:28.560;161;92;120;66;63.3;340;915;1033;4.1;1.740;2319;;
10:51:29.475;161;92;120;124;63.3;340;485;1033;7.8;0.922;1229;;
10:51:29.961;137;130;113;119;7.5;325;505;1338;0.9;7.592;10122;;
10:51:30.466;174;96;126;59;55.0;350;1025;1158;3.2;2.348;3131;;
10:51:31.491;171;94;124;61;56.3;350;985;1179;3.4;2.176;2901;;
10:51:32.476;165;93;122;63;56.5;345;955;1138;3.5;2.066;2755;;
10:51:33.431;168;94;123;62;59.3;355;975;1142;3.6;2.028;2704;;
10:51:34.408;170;93;123;59;63.3;360;1015;1108;3.7;1.978;2637;;
10:51:35.421;168;92;121;58;64.3;360;1035;1104;3.7;1.949;2599;;
10:51:36.456;163;89;120;62;64.5;350;970;1104;4.0;1.797;2396;;
10:51:37.426;160;90;120;64;62.0;345;935;1088;4.0;1.810;2413;;
10:51:38.359;166;93;122;62;63.0;355;975;1096;3.9;1.888;2517;;
10:51:39.336;169;93;124;60;66.0;360;1005;1083;3.9;1.881;2507;;
10:51:40.341;169;93;123;60;66.0;360;1000;1083;4.0;1.867;2490;;
10:51:41.339;164;92;122;63;63.5;345;950;1083;4.0;1.821;2429;;
10:51:42.289;164;93;123;65;61.5;350;930;1088;4.0;1.860;2480;;
10:51:43.221;170;95;125;62;63.5;355;975;1079;3.9;1.919;2559;;
10:51:44.196;172;95;125;59;65.0;355;1015;1075;3.8;1.944;2592;;
10:51:45.207;170;94;123;59;64.8;355;1025;1067;3.8;1.951;2601;;
10:51:46.234;166;92;121;61;64.0;350;985;1042;3.9;1.866;2488;;
10:51:47.221;158;91;119;65;61.3;345;930;1025;4.0;1.803;2404;;
10:51:48.151;161;92;121;63;62.0;350;950;1025;3.9;1.846;2462;;
10:51:49.101;165;92;122;61;64.8;355;990;1013;3.9;1.858;2477;;
10:51:50.093;165;91;121;60;66.3;355;1005;1004;4.0;1.832;2442;;
10:51:51.096;164;91;119;60;65.3;355;1005;992;3.9;1.837;2449;;
10:51:52.099;158;89;118;63;64.0;350;955;992;4.0;1.765;2353;;
10:51:53.056;158;90;120;65;62.8;350;930;988;4.0;1.771;2361;;
10:51:53.988;164;93;121;61;64.3;355;980;975;3.9;1.849;2466;;
10:51:54.966;165;92;122;61;65.8;355;990;979;4.0;1.841;2454;;
10:51:55.956;165;93;122;62;64.5;355;970;975;4.0;1.831;2441;;
10:51:56.928;159;92;119;63;62.3;350;950;967;3.9;1.816;2421;;
10:51:57.876;159;91;120;65;62.8;350;930;967;4.0;1.778;2371;;
10:51:58.806;163;92;120;62;64.3;355;975;946;4.0;1.825;2433;;
10:51:59.779;162;91;120;62;65.5;355;975;946;4.0;1.779;2372;;
10:52:00.758;158;90;119;65;65.0;350;925;950;4.2;1.686;2248;;
10:52:01.681;155;91;118;66;62.3;350;915;929;4.1;1.731;2308;;
10:52:02.594;159;91;120;66;63.5;350;915;929;4.2;1.729;2306;;
10:52:03.509;163;93;121;64;64.8;350;935;929;4.2;1.751;2334;;
10:52:04.446;162;92;120;63;65.5;355;960;921;4.1;1.762;2350;;
10:52:05.408;157;90;119;65;64.3;350;925;938;4.2;1.706;2275;;
10:52:06.329;157;91;119;66;62.8;345;910;917;4.1;1.722;2296;;
10:52:07.241;160;92;120;64;64.5;350;940;913;4.1;1.745;2327;;
10:52:08.179;161;91;120;63;65.3;350;950;913;4.1;1.743;2325;;
10:52:09.131;158;90;119;65;65.0;350;925;921;4.2;1.686;2248;;
10:52:10.054;155;91;118;67;62.0;345;900;904;4.1;1.713;2284;;
10:52:10.956;159;92;120;65;63.8;350;930;904;4.1;1.747;2329;;
10:52:11.884;161;92;120;62;64.8;345;965;892;4.0;1.788;2385;;
10:52:12.851;160;91;119;63;65.5;350;945;896;4.2;1.720;2294;;
10:52:13.796;155;90;117;66;62.0;340;910;883;4.1;1.717;2290;;
10:52:14.706;154;90;118;68;61.8;340;880;875;4.2;1.685;2247;;
10:52:15.586;159;93;121;65;62.3;345;930;867;4.0;1.800;2400;;
10:52:16.514;165;94;122;59;64.8;345;1010;896;3.8;1.907;2543;;
10:52:17.526;168;94;124;59;66.0;350;1010;929;3.9;1.898;2530;;
10:52:18.534;166;95;124;62;62.5;340;975;967;3.8;1.927;2569;;
10:52:19.513;166;95;125;63;62.5;345;960;983;3.9;1.912;2550;;
10:52:20.471;169;96;124;60;62.5;345;1000;988;3.8;1.980;2640;;
10:52:21.473;168;93;122;58;65.0;350;1035;1004;3.8;1.943;2590;;
10:52:22.504;164;90;121;62;65.8;345;975;1025;4.0;1.794;2392;;
10:52:23.481;159;91;119;63;61.5;340;945;1013;3.9;1.829;2438;;
10:52:24.424;163;92;121;62;62.8;345;965;1038;3.9;1.857;2476;;
10:52:25.389;167;93;122;60;65.3;350;995;1038;3.9;1.864;2486;;
10:52:26.386;166;92;123;63;66.0;350;960;1071;4.1;1.793;2390;;
10:52:27.346;166;95;124;64;62.0;345;935;1088;4.0;1.874;2498;;
10:52:28.281;170;96;126;62;63.3;345;970;1079;3.9;1.928;2571;;
10:52:29.251;173;96;127;60;65.0;350;995;1071;3.9;1.936;2582;;
10:52:30.246;172;95;127;63;65.3;350;945;1108;4.1;1.832;2443;;
10:52:31.191;168;96;126;65;61.3;340;925;1088;4.0;1.899;2532;;
10:52:32.114;172;97;127;63;62.0;345;955;1113;3.9;1.952;2603;;
10:52:33.071;174;96;127;60;64.5;350;995;1117;3.9;1.955;2607;;
10:52:34.066;173;95;126;62;65.0;350;975;1125;4.0;1.894;2525;;
10:52:35.041;168;95;125;63;61.3;340;950;1117;3.9;1.931;2575;;
10:52:35.989;167;96;125;60;61.3;340;995;1121;3.7;2.022;2697;;
10:52:36.985;167;96;125;62;61.3;340;975;1121;3.8;1.982;2642;;
10:52:37.960;167;96;125;125;61.3;340;480;1121;7.7;0.976;1301;;
10:52:38.440;129;127;110;119;3.5;280;505;854;0.4;15.799;21066;;
10:52:38.945;167;94;123;64;51.0;345;935;1225;3.3;2.250;3001;;
10:52:39.883;169;94;123;63;54.0;360;955;1196;3.4;2.175;2900;;
10:52:40.838;170;93;122;60;59.5;365;1005;1167;3.6;2.061;2748;;
10:52:41.839;168;91;121;61;62.3;360;985;1150;3.8;1.911;2548;;
