# Supplementary material for: Influence of beat-to-beat blood pressure variability on vascular elasticity in hypertensive population
Source: Sci Rep. 2017 Aug 21;7:8394. doi: 10.1038/s41598-017-08640-4 (PMC5566212; doi:10.1038/s41598-017-08640-4)
Supplement: Supplementary file 1 — Dataset 1 [file 41598_2017_8640_MOESM1_ESM.zip › Data of hypertensive population/1035_beats.txt]

BeatScope Easy - v02.10 build 004

Identification;Identification;Age (yrs);Height (cm);Weight (kg);Gender;Procedure;Model number
1035;������;50;164;72;Female;;9971

Reconstructed pressure level: 
brachial

Time (s);Systolic Pressure (mmHg);Diastolic Pressure (mmHg);Mean Pressure (mmHg);Heart rate (bpm);Stroke Volume (ml);Left Ventricular Ejection Time (ms);Pulse Interval (ms);Maximum Slope (mmHg/s);Cardiac Output (l/min);Total Peripheral Resistance Medical Unit (mmHg.min/l);Total Peripheral Resistance CGS (dyn.s/cm5);Markers;
09:17:27.140;0;0;0;63;0.0;0;960;0;0.0;0.000;0;;
09:17:28.100;0;0;0;63;0.0;0;960;0;0.0;0.000;0;;
09:17:29.060;0;0;0;63;0.0;0;950;0;0.0;0.000;0;;
09:17:30.010;0;0;0;70;0.0;0;855;0;0.0;0.000;0;;
09:17:30.865;0;0;0;76;0.0;0;785;0;0.0;0.000;0;;
09:17:31.650;0;0;0;81;0.0;0;745;0;0.0;0.000;0;;
09:17:32.395;0;0;0;69;0.0;0;875;0;0.0;0.000;0;;
09:17:33.270;0;0;0;57;0.0;0;1045;0;0.0;0.000;0;;
09:17:34.315;0;0;0;61;0.0;0;990;0;0.0;0.000;0;;
09:17:35.305;0;0;0;61;0.0;0;990;0;0.0;0.000;0;;
09:17:36.295;0;0;0;61;0.0;0;990;0;0.0;0.000;0;;
09:17:37.285;0;0;0;59;0.0;0;1010;0;0.0;0.000;0;;
09:17:38.296;125;64;92;59;93.3;350;1010;842;5.5;0.996;1329;;
09:17:39.302;125;65;94;63;94.8;350;960;829;5.9;0.952;1270;;
09:17:40.264;129;68;95;61;96.0;345;985;838;5.8;0.977;1303;;
09:17:41.251;132;67;96;59;107.3;350;1010;846;6.4;0.906;1209;;
09:17:42.261;132;67;97;60;117.0;350;1000;825;7.0;0.827;1103;;
09:17:43.263;133;68;99;63;117.5;355;955;813;7.4;0.803;1070;;
09:17:44.212;133;71;102;69;111.8;345;875;825;7.7;0.797;1062;;
09:17:45.091;138;75;104;66;110.8;350;910;858;7.3;0.850;1134;;
09:17:46.001;142;74;104;63;118.0;355;950;863;7.5;0.837;1116;;
09:17:46.951;141;72;104;65;118.0;355;930;842;7.6;0.820;1093;;
09:17:47.880;141;72;104;63;118.0;355;945;842;7.5;0.833;1111;;
09:17:48.825;141;72;104;63;118.0;355;960;842;7.4;0.846;1128;;
09:17:49.785;141;72;104;60;118.0;355;1005;842;7.0;0.886;1181;;
09:17:50.793;139;72;104;65;95.5;355;925;971;6.2;1.005;1340;;
09:17:51.716;138;75;103;64;89.0;345;940;954;5.7;1.083;1443;;
09:17:52.656;139;73;102;62;99.3;355;970;950;6.1;0.994;1326;;
09:17:53.624;137;71;100;60;105.3;350;995;917;6.3;0.943;1257;;
09:17:54.621;134;69;100;64;112.0;350;935;892;7.2;0.835;1113;;
09:17:55.554;136;72;100;62;108.0;345;965;888;6.7;0.896;1194;;
09:17:56.519;138;70;101;61;115.8;350;980;888;7.1;0.851;1135;;
09:17:57.501;139;71;101;61;117.0;350;980;875;7.2;0.846;1128;;
09:17:58.479;137;70;102;65;116.0;350;925;871;7.5;0.813;1084;;
09:17:59.406;139;74;102;63;116.0;350;960;871;7.3;0.844;1126;;
09:18:00.365;139;74;102;59;116.0;350;1010;871;6.9;0.888;1184;;
09:18:01.375;139;74;102;61;116.0;350;990;871;7.0;0.871;1161;;
09:18:02.365;139;74;102;62;116.0;350;970;871;7.2;0.853;1137;;
09:18:03.334;134;69;99;62;95.8;345;970;858;5.9;0.998;1330;;
09:18:04.304;138;69;99;60;99.8;350;1000;867;6.0;0.995;1327;;
09:18:05.304;136;69;98;59;105.0;350;1010;858;6.2;0.945;1260;;
09:18:06.314;134;68;98;62;109.8;350;965;833;6.8;0.862;1149;;
09:18:07.281;132;68;97;63;112.3;350;950;817;7.1;0.821;1095;;
09:18:08.233;135;69;98;61;116.3;350;985;813;7.1;0.828;1104;;
09:18:09.212;137;69;100;63;118.8;350;945;817;7.5;0.794;1058;;
09:18:10.161;137;70;102;67;117.0;350;895;821;7.8;0.778;1038;;
09:18:11.054;141;74;103;64;115.3;350;935;838;7.4;0.832;1109;;
09:18:11.989;141;71;103;61;115.3;350;990;846;7.0;0.880;1174;;
09:18:12.980;141;71;103;59;115.3;350;1015;846;6.8;0.903;1204;;
09:18:13.995;141;71;103;65;115.3;350;920;846;7.5;0.818;1091;;
09:18:14.915;141;71;103;62;115.3;350;975;846;7.1;0.867;1156;;
09:18:15.891;137;69;100;63;100.3;355;960;854;6.3;0.953;1270;;
09:18:16.851;137;70;100;63;98.8;355;945;850;6.3;0.952;1270;;
09:18:17.796;134;70;101;68;101.0;350;880;850;6.9;0.876;1168;;
09:18:18.676;138;73;101;65;103.5;350;925;858;6.7;0.900;1201;;
09:18:19.601;138;70;100;63;115.5;350;955;871;7.3;0.823;1097;;
09:18:20.554;136;69;99;65;116.5;350;920;854;7.6;0.784;1045;;
09:18:21.474;133;69;100;71;114.0;345;845;838;8.1;0.739;986;;
09:18:22.321;136;73;98;63;111.8;350;950;846;7.1;0.833;1111;;
09:18:23.269;137;67;99;63;123.8;350;950;854;7.8;0.756;1008;;
09:18:24.219;137;68;99;67;123.8;350;895;842;8.3;0.712;950;;
09:18:25.115;137;68;99;72;123.8;350;830;842;8.9;0.661;881;;
09:18:25.945;137;68;99;72;123.8;350;830;842;8.9;0.661;881;;
09:18:26.775;137;68;99;68;123.8;350;885;842;8.4;0.704;939;;
09:18:27.661;149;79;108;67;88.8;345;895;1083;5.9;1.092;1456;;
09:18:28.554;145;76;106;67;92.3;345;900;1046;6.2;1.037;1382;;
09:18:29.454;143;77;97;52;94.0;345;1160;1021;4.9;1.200;1600;;
09:18:30.614;135;65;95;54;114.3;345;1105;992;6.2;0.914;1219;;
09:18:31.719;130;65;94;59;115.0;350;1025;908;6.7;0.840;1120;;
09:18:32.744;130;66;97;61;113.3;345;985;904;6.9;0.841;1122;;
09:18:33.729;136;70;98;57;112.5;350;1045;929;6.5;0.913;1217;;
09:18:34.776;137;69;99;57;119.3;350;1045;925;6.8;0.865;1154;;
09:18:35.819;137;70;99;58;118.5;350;1030;904;6.9;0.863;1150;;
09:18:36.851;135;69;98;59;116.8;350;1025;883;6.8;0.863;1150;;
09:18:37.874;137;70;98;57;117.3;350;1045;883;6.7;0.876;1168;;
09:18:38.921;136;68;98;57;119.5;350;1050;875;6.8;0.857;1142;;
09:18:39.971;135;68;97;58;119.5;350;1035;867;6.9;0.842;1123;;
09:18:41.004;134;68;99;61;117.8;350;990;854;7.1;0.828;1104;;
09:18:41.994;138;71;100;58;116.8;350;1030;863;6.8;0.878;1170;;
09:18:43.026;140;70;101;57;121.8;355;1055;871;6.9;0.871;1161;;
09:18:44.081;141;71;102;59;120.8;355;1020;888;7.1;0.864;1152;;
09:18:45.099;141;73;103;59;115.5;350;1010;913;6.9;0.896;1195;;
09:18:46.109;142;73;102;58;117.8;355;1035;904;6.8;0.899;1198;;
09:18:47.144;140;71;102;59;117.8;355;1025;896;6.9;0.890;1187;;
09:18:48.170;140;71;102;57;117.8;355;1045;896;6.8;0.907;1210;;
09:18:49.215;140;71;102;59;117.8;355;1015;896;7.0;0.881;1175;;
09:18:50.231;147;79;108;59;93.8;355;1025;1063;5.5;1.175;1567;;
09:18:51.256;148;78;109;59;96.8;355;1010;1075;5.7;1.138;1517;;
09:18:52.266;149;79;112;63;94.3;350;950;1100;6.0;1.124;1498;;
09:18:53.218;151;82;113;62;94.0;350;965;1104;5.8;1.155;1540;;
09:18:54.179;153;82;112;62;100.5;350;975;1104;6.2;1.089;1452;;
09:18:55.156;150;81;111;63;101.3;350;955;1096;6.4;1.047;1396;;
09:18:56.111;146;80;110;65;100.0;350;925;1071;6.5;1.015;1354;;
09:18:57.034;148;80;109;62;100.5;350;975;1046;6.2;1.053;1403;;
09:18:58.009;147;77;108;62;106.5;350;975;1042;6.6;0.984;1312;;
09:18:58.986;145;77;106;61;106.3;350;980;1008;6.5;0.980;1307;;
09:18:59.966;143;76;109;71;106.3;350;845;1004;7.5;0.869;1158;;
09:19:00.813;147;81;113;75;100.3;350;800;975;7.5;0.902;1202;;
09:19:01.613;152;85;111;63;99.3;350;945;1013;6.3;1.059;1412;;
09:19:02.554;153;80;115;67;107.8;350;890;1125;7.3;0.946;1261;;
09:19:03.448;158;85;115;63;103.3;350;955;1121;6.5;1.064;1418;;
09:19:04.401;156;82;114;63;105.8;350;960;1142;6.6;1.033;1377;;
09:19:05.361;151;81;113;66;103.0;350;910;1121;6.8;0.994;1325;;
09:19:06.269;149;82;110;64;98.8;345;935;1100;6.3;1.039;1386;;
09:19:07.204;148;79;107;60;103.8;350;1005;1088;6.2;1.034;1379;;
09:19:08.211;144;75;103;58;108.0;350;1030;1050;6.3;0.985;1313;;
09:19:09.241;138;72;104;65;108.3;345;925;1017;7.0;0.887;1182;;
09:19:10.166;140;76;104;65;102.3;345;930;1013;6.6;0.946;1261;;
09:19:11.096;141;74;105;63;107.8;350;945;1033;6.8;0.919;1225;;
09:19:12.041;143;75;105;62;108.3;350;965;1033;6.7;0.932;1242;;
09:19:13.006;140;73;106;68;109.0;345;885;1038;7.4;0.861;1148;;
09:19:13.889;142;78;107;68;102.3;345;880;1046;7.0;0.923;1231;;
09:19:14.767;148;78;109;66;107.3;345;910;1042;7.1;0.925;1233;;
09:19:15.681;149;78;103;53;109.3;350;1140;1029;5.8;1.070;1426;;
09:19:16.823;140;68;100;58;119.0;350;1035;1008;6.9;0.872;1163;;
09:19:17.858;134;69;100;72;119.0;350;830;950;8.6;0.699;932;;
09:19:18.685;134;69;100;60;119.0;350;995;950;7.2;0.838;1118;;
09:19:19.680;134;69;100;61;119.0;350;980;950;7.3;0.826;1101;;
09:19:20.660;134;69;100;62;119.0;350;975;950;7.3;0.821;1095;;
09:19:21.632;144;75;109;71;88.5;345;840;1021;6.3;1.032;1376;;
09:19:22.476;147;80;109;69;83.8;350;870;1004;5.8;1.135;1513;;
09:19:23.346;148;78;107;63;91.0;350;960;1054;5.7;1.124;1498;;
09:19:24.306;144;73;106;66;101.3;345;915;1054;6.6;0.953;1271;;
09:19:25.221;141;75;105;67;100.8;345;895;1050;6.8;0.928;1238;;
09:19:26.116;142;74;103;65;104.0;345;920;1067;6.8;0.913;1218;;
09:19:27.036;136;71;102;66;105.8;345;915;1042;6.9;0.878;1171;;
09:19:27.951;138;72;102;65;107.0;345;920;1050;7.0;0.873;1164;;
09:19:28.869;137;72;102;67;107.5;345;900;1042;7.2;0.850;1133;;
09:19:29.769;136;72;102;69;106.0;345;875;1038;7.3;0.844;1125;;
09:19:30.644;136;74;103;72;103.8;340;835;1013;7.5;0.827;1103;;
09:19:31.481;137;74;102;69;104.0;345;865;1025;7.2;0.846;1128;;
09:19:32.344;135;73;96;58;105.0;335;1040;1038;6.1;0.948;1265;;
09:19:33.384;132;65;95;59;117.5;345;1025;1017;6.9;0.824;1099;;
09:19:34.409;127;65;94;64;114.3;345;935;954;7.3;0.771;1028;;
09:19:35.348;127;67;95;65;108.0;340;930;942;7.0;0.820;1094;;
09:19:36.274;135;69;98;62;113.3;345;975;946;7.0;0.846;1128;;
09:19:37.253;136;69;98;61;115.8;345;990;946;7.0;0.838;1118;;
09:19:38.239;132;68;99;65;114.0;340;925;925;7.4;0.799;1066;;
09:19:39.166;135;71;98;62;110.0;345;975;904;6.8;0.871;1161;;
09:19:40.139;136;69;99;62;116.0;345;975;908;7.1;0.830;1107;;
09:19:41.116;135;69;98;62;115.3;345;970;883;7.1;0.827;1103;;
09:19:42.086;132;69;99;66;113.3;345;915;871;7.4;0.800;1066;;
09:19:43.001;137;72;100;63;111.8;345;950;883;7.1;0.852;1136;;
09:19:43.949;139;71;102;64;115.3;345;935;871;7.4;0.825;1101;;
09:19:44.886;138;72;106;75;111.8;345;805;883;8.3;0.760;1013;;
09:19:45.689;143;78;108;72;105.8;345;830;879;7.6;0.844;1125;;
09:19:46.523;147;78;106;63;109.5;345;960;946;6.8;0.925;1233;;
09:19:47.483;147;74;107;63;116.8;345;945;1000;7.4;0.862;1149;;
09:19:48.428;144;75;106;64;112.0;345;935;1004;7.2;0.881;1174;;
09:19:49.363;139;74;104;66;107.3;345;910;1013;7.1;0.880;1174;;
09:19:50.271;142;75;103;62;109.0;345;975;1008;6.7;0.924;1231;;
09:19:51.244;140;72;102;62;111.5;345;975;1008;6.9;0.890;1186;;
09:19:52.221;136;71;101;64;109.5;345;935;983;7.0;0.860;1147;;
09:19:53.154;136;73;99;60;107.5;345;1000;954;6.5;0.921;1228;;
09:19:54.154;137;69;98;59;114.5;345;1020;950;6.7;0.873;1164;;
09:19:55.176;134;68;96;59;115.8;350;1020;921;6.8;0.848;1131;;
09:19:56.194;131;66;97;63;115.3;345;945;896;7.3;0.797;1063;;
09:19:57.141;134;70;98;63;110.5;345;960;896;6.9;0.854;1138;;
09:19:58.099;137;70;98;62;110.5;345;975;908;6.8;0.867;1156;;
09:19:59.075;137;70;98;59;110.5;345;1015;908;6.5;0.902;1203;;
09:20:00.090;137;70;98;65;110.5;345;920;908;7.2;0.818;1091;;
09:20:01.010;137;70;98;60;110.5;345;995;908;6.7;0.885;1180;;
09:20:02.004;138;70;100;61;95.3;350;990;958;5.8;1.034;1379;;
09:20:02.996;136;70;99;62;95.5;350;965;925;5.9;1.000;1334;;
09:20:03.959;133;70;98;63;96.3;345;950;913;6.1;0.970;1293;;
09:20:04.909;137;70;99;62;104.5;350;965;904;6.5;0.917;1222;;
09:20:05.874;137;70;100;63;110.8;350;955;896;7.0;0.860;1147;;
09:20:06.831;136;71;101;65;110.3;345;930;888;7.1;0.848;1130;;
09:20:07.761;137;72;99;62;108.5;345;975;896;6.7;0.892;1189;;
09:20:08.734;138;70;99;61;115.8;350;985;892;7.1;0.842;1123;;
09:20:09.719;136;69;98;61;115.5;350;985;863;7.0;0.831;1109;;
09:20:10.704;133;68;97;63;115.0;350;950;842;7.3;0.797;1063;;
09:20:11.656;129;68;96;66;111.3;345;910;850;7.3;0.785;1047;;
09:20:12.566;135;70;99;63;114.3;350;950;854;7.2;0.819;1092;;
09:20:13.516;138;70;101;63;117.5;350;955;879;7.4;0.817;1089;;
09:20:14.469;140;72;101;63;116.5;350;960;875;7.3;0.834;1112;;
09:20:15.431;137;71;101;65;115.0;345;920;888;7.5;0.810;1080;;
09:20:16.349;138;73;100;63;111.3;345;955;883;7.0;0.861;1147;;
09:20:17.306;138;71;100;61;116.0;350;980;892;7.1;0.841;1121;;
09:20:18.284;137;70;99;62;116.0;345;965;883;7.2;0.819;1093;;
09:20:19.251;133;68;98;64;115.0;345;935;858;7.4;0.793;1057;;
09:20:20.184;134;70;98;63;111.8;345;960;867;7.0;0.844;1125;;
09:20:21.144;138;70;100;61;117.5;350;990;879;7.1;0.838;1118;;
09:20:22.134;137;70;100;63;116.8;345;950;883;7.4;0.812;1082;;
09:20:23.086;134;70;99;65;112.3;345;930;871;7.2;0.816;1088;;
09:20:24.014;136;71;98;62;115.0;350;975;871;7.1;0.833;1111;;
09:20:24.991;136;69;98;62;118.8;350;975;858;7.3;0.807;1076;;
09:20:25.966;136;70;99;62;117.5;350;970;867;7.3;0.817;1090;;
09:20:26.934;136;70;100;65;116.8;350;925;867;7.6;0.788;1051;;
09:20:27.861;134;71;101;67;111.8;345;890;883;7.5;0.800;1067;;
09:20:28.751;140;73;103;64;115.0;350;935;904;7.4;0.833;1111;;
09:20:29.684;142;73;104;64;117.8;350;935;904;7.6;0.824;1098;;
09:20:30.621;143;74;103;63;116.3;350;950;908;7.3;0.844;1125;;
09:20:31.569;139;72;103;67;114.5;345;900;900;7.6;0.808;1077;;
09:20:32.469;138;74;101;66;109.8;345;915;900;7.2;0.844;1126;;
09:20:33.384;139;72;102;65;115.5;345;920;892;7.5;0.810;1081;;
09:20:34.306;139;72;101;65;115.0;345;930;883;7.4;0.817;1089;;
09:20:35.234;137;71;101;67;115.0;345;900;875;7.7;0.788;1051;;
09:20:36.136;136;72;99;65;111.5;345;925;863;7.2;0.823;1098;;
09:20:37.059;136;70;98;63;115.0;345;945;863;7.3;0.807;1076;;
09:20:38.006;134;69;97;63;116.3;345;950;842;7.3;0.793;1057;;
09:20:38.952;132;68;97;66;115.3;345;915;825;7.6;0.770;1027;;
09:20:39.871;132;69;96;64;112.5;345;935;817;7.2;0.800;1067;;
09:20:40.802;134;69;98;64;117.3;345;940;829;7.5;0.784;1045;;
09:20:41.742;136;70;99;64;117.0;350;940;817;7.5;0.791;1055;;
09:20:42.686;134;70;100;68;115.8;345;885;821;7.8;0.765;1019;;
09:20:43.571;137;73;100;65;111.3;345;925;829;7.2;0.831;1109;;
09:20:44.496;138;71;99;62;116.8;350;970;833;7.2;0.825;1099;;
09:20:45.464;137;70;99;62;117.5;345;970;833;7.3;0.819;1092;;
09:20:46.432;137;71;100;64;115.5;345;940;821;7.4;0.812;1082;;
09:20:47.376;133;70;99;66;111.3;345;905;829;7.4;0.803;1071;;
09:20:48.277;136;72;99;66;111.3;345;915;821;7.3;0.812;1083;;
09:20:49.195;136;72;99;67;111.3;345;895;821;7.5;0.794;1059;;
09:20:50.090;136;72;99;69;111.3;345;870;821;7.7;0.772;1030;;
09:20:50.960;136;72;99;71;111.3;345;850;821;7.9;0.754;1006;;
09:20:51.811;139;76;105;75;84.3;345;805;917;6.3;1.001;1335;;
09:20:52.616;140;77;105;75;84.8;345;805;921;6.3;1.000;1333;;
09:20:53.421;140;77;106;76;89.5;345;790;921;6.8;0.933;1245;;
09:20:54.211;140;78;107;76;92.3;340;785;933;7.1;0.908;1211;;
09:20:54.998;147;80;100;54;101.5;345;1105;954;5.5;1.083;1444;;
09:20:56.103;139;67;97;58;120.3;345;1030;954;7.0;0.833;1111;;
09:20:57.129;132;67;96;63;113.3;340;960;867;7.1;0.814;1085;;
09:20:58.089;131;69;95;61;108.8;340;990;863;6.6;0.867;1156;;
09:20:59.081;134;67;96;58;117.0;345;1035;858;6.8;0.849;1132;;
09:21:00.116;134;67;95;57;118.5;345;1045;863;6.8;0.838;1117;;
09:21:01.159;128;65;95;63;116.0;340;960;854;7.3;0.788;1051;;
09:21:02.119;132;69;95;59;112.3;345;1015;850;6.6;0.861;1148;;
09:21:03.136;133;67;96;58;119.3;350;1030;863;6.9;0.829;1106;;
09:21:04.166;133;68;97;60;117.8;345;995;846;7.1;0.818;1090;;
09:21:05.161;130;68;98;66;112.3;340;910;871;7.4;0.794;1059;;
09:21:06.071;137;72;100;62;112.3;345;975;908;6.9;0.871;1161;;
09:21:07.044;141;72;102;59;118.5;350;1010;921;7.0;0.869;1159;;
09:21:08.056;142;73;103;60;117.0;345;1005;946;7.0;0.880;1174;;
09:21:09.063;138;72;102;62;114.3;350;965;954;7.1;0.864;1152;;
09:21:10.026;140;73;102;60;112.3;350;1000;971;6.7;0.909;1212;;
09:21:11.024;141;72;103;60;116.0;350;1005;983;6.9;0.890;1187;;
09:21:12.033;140;72;104;62;114.5;350;975;988;7.0;0.881;1175;;
09:21:13.006;141;75;103;61;109.5;345;985;1000;6.7;0.929;1238;;
09:21:13.993;142;73;103;59;114.3;350;1010;1004;6.8;0.908;1211;;
09:21:15.001;139;71;101;61;114.0;350;985;996;6.9;0.875;1166;;
09:21:15.986;135;71;100;62;110.5;345;970;958;6.8;0.873;1165;;
09:21:16.958;137;70;99;61;114.3;350;990;942;6.9;0.860;1147;;
09:21:17.946;135;70;98;61;114.8;350;990;929;7.0;0.845;1127;;
09:21:18.936;132;68;99;66;115.0;350;915;917;7.5;0.788;1050;;
09:21:19.849;135;72;101;66;109.5;345;905;921;7.3;0.835;1113;;
09:21:20.756;141;73;104;65;115.3;350;930;929;7.4;0.839;1119;;
09:21:21.686;146;75;107;64;115.0;350;935;963;7.4;0.870;1160;;
09:21:22.621;146;76;111;71;112.3;345;850;988;7.9;0.837;1116;;
09:21:23.471;150;82;112;68;104.8;345;885;1013;7.1;0.944;1259;;
09:21:24.354;155;82;112;61;110.3;345;990;1054;6.7;1.001;1335;;
09:21:25.346;154;78;112;63;114.0;345;945;1088;7.2;0.930;1241;;
09:21:26.291;151;80;114;70;107.8;345;860;1071;7.5;0.906;1208;;
09:21:27.151;149;83;114;74;99.5;340;815;1079;7.3;0.934;1245;;
09:21:27.966;153;84;112;67;101.0;345;900;1075;6.7;1.000;1334;;
09:21:28.866;150;79;109;63;107.8;345;945;1096;6.8;0.956;1275;;
09:21:29.809;147;77;106;63;109.3;345;955;1079;6.9;0.929;1238;;
09:21:30.766;142;74;106;68;109.0;345;885;1046;7.4;0.861;1148;;
09:21:31.647;144;78;105;62;104.5;340;975;1029;6.4;0.975;1300;;
09:21:32.626;144;73;105;61;115.0;345;985;1054;7.0;0.895;1193;;
09:21:33.609;144;73;104;61;113.5;345;980;1025;6.9;0.900;1200;;
09:21:34.591;143;74;103;60;112.5;345;1000;1008;6.8;0.916;1221;;
09:21:35.589;141;72;102;61;113.5;345;985;996;6.9;0.887;1183;;
09:21:36.576;139;71;101;60;113.5;345;1000;958;6.8;0.885;1181;;
09:21:37.576;137;70;100;61;113.3;345;980;971;6.9;0.865;1154;;
09:21:38.554;139;71;101;61;113.5;345;980;979;6.9;0.870;1160;;
09:21:39.536;140;71;101;59;115.5;345;1015;967;6.8;0.885;1181;;
09:21:40.551;141;71;103;61;117.0;345;985;983;7.1;0.865;1153;;
09:21:41.532;144;73;105;61;114.3;345;990;1017;6.9;0.908;1210;;
09:21:42.522;148;75;106;59;116.3;350;1025;1046;6.8;0.935;1246;;
09:21:43.549;147;74;105;58;116.3;350;1040;1046;6.7;0.937;1249;;
09:21:44.591;143;72;103;58;114.8;350;1030;1054;6.7;0.920;1227;;
09:21:45.621;138;71;100;59;112.5;350;1020;1058;6.6;0.909;1212;;
09:21:46.639;137;70;100;59;113.5;350;1010;1033;6.7;0.885;1181;;
09:21:47.653;135;69;98;59;113.8;350;1010;1000;6.8;0.872;1163;;
09:21:48.659;136;69;98;63;113.8;350;945;996;7.2;0.816;1088;;
09:21:49.605;136;69;98;72;113.8;350;830;996;8.2;0.717;956;;
09:21:50.435;136;69;98;81;113.8;350;745;996;9.2;0.643;858;;
09:21:51.180;136;69;98;67;113.8;350;895;996;7.6;0.773;1031;;
09:21:52.074;161;84;114;59;82.3;345;1020;1413;4.8;1.408;1877;;
09:21:53.096;160;80;112;57;90.8;350;1045;1421;5.2;1.293;1723;;
09:21:54.141;154;79;111;60;92.8;345;995;1350;5.6;1.191;1588;;
09:21:55.136;149;78;109;63;94.3;350;955;1250;5.9;1.102;1469;;
09:21:56.091;145;78;107;65;95.0;345;925;1200;6.2;1.039;1386;;
09:21:57.016;144;77;105;62;98.8;350;975;1154;6.1;1.032;1376;;
09:21:57.991;141;74;103;61;104.0;350;980;1100;6.4;0.968;1291;;
09:21:58.971;138;72;102;63;106.3;350;945;1054;6.7;0.907;1210;;
09:21:59.916;137;72;101;64;106.5;350;935;1029;6.8;0.887;1182;;
09:22:00.853;135;71;100;63;107.8;350;945;992;6.8;0.873;1164;;
09:22:01.796;134;70;99;64;110.3;350;940;967;7.0;0.842;1123;;
09:22:02.734;133;69;98;64;111.3;345;935;946;7.1;0.822;1095;;
09:22:03.673;131;68;97;65;112.5;350;920;933;7.3;0.791;1055;;
09:22:04.593;129;68;96;67;110.0;345;900;933;7.3;0.787;1050;;
09:22:05.489;132;69;98;66;114.0;345;915;933;7.5;0.787;1049;;
09:22:06.404;135;70;93;52;116.5;345;1155;942;6.1;0.917;1223;;
09:22:07.559;127;61;93;60;126.0;345;1000;908;7.6;0.738;984;;
09:22:08.561;128;66;96;65;116.0;350;930;896;7.5;0.768;1024;;
09:22:09.489;134;69;101;66;115.8;345;915;913;7.6;0.794;1059;;
09:22:10.408;141;72;104;66;116.0;350;915;950;7.6;0.822;1096;;
09:22:11.321;145;75;107;66;114.8;350;915;979;7.5;0.851;1135;;
09:22:12.236;145;76;109;70;112.0;350;860;992;7.8;0.835;1113;;
09:22:13.096;148;80;110;68;107.8;350;880;988;7.3;0.894;1192;;
09:22:13.974;148;78;110;69;109.8;345;875;1004;7.5;0.875;1167;;
09:22:14.853;149;79;111;71;108.8;350;850;1004;7.7;0.868;1157;;
09:22:15.697;148;80;113;74;104.3;340;810;1025;7.7;0.874;1165;;
09:22:16.511;152;83;114;72;103.3;345;830;1050;7.5;0.916;1222;;
09:22:17.341;153;82;117;78;106.3;345;765;1100;8.3;0.842;1123;;
09:22:18.106;154;87;118;81;98.0;340;745;1067;7.9;0.895;1194;;
09:22:18.851;154;87;116;75;98.8;340;800;1108;7.4;0.936;1248;;
09:22:19.649;153;83;113;71;102.3;340;845;1117;7.3;0.932;1242;;
09:22:20.496;148;80;112;75;103.8;340;795;1121;7.8;0.860;1147;;
09:22:21.289;148;83;110;71;98.0;335;840;1083;7.0;0.945;1260;;
09:22:22.133;148;79;109;68;104.8;340;880;1117;7.1;0.912;1215;;
09:22:23.011;145;77;105;65;106.0;340;925;1088;6.9;0.916;1222;;
09:22:23.934;139;73;104;71;107.0;340;850;1058;7.6;0.828;1104;;
09:22:24.786;139;76;103;67;102.0;340;890;1021;6.9;0.897;1195;;
09:22:25.674;140;73;102;63;109.0;340;950;1038;6.9;0.885;1180;;
09:22:26.624;139;71;101;63;112.8;340;955;1025;7.1;0.855;1141;;
09:22:27.583;136;70;104;71;111.5;340;840;1013;8.0;0.782;1042;;
09:22:28.421;141;77;106;69;102.5;340;875;1000;7.0;0.903;1204;;
09:22:29.292;147;77;108;66;109.8;340;915;1058;7.2;0.900;1201;;
09:22:30.209;148;77;108;64;110.3;345;935;1054;7.1;0.918;1224;;
09:22:31.144;147;77;109;69;109.5;345;875;1042;7.5;0.873;1164;;
09:22:32.019;145;79;110;71;101.8;340;840;1042;7.3;0.904;1205;;
09:22:32.857;149;80;111;69;103.5;340;875;1033;7.1;0.934;1246;;
09:22:33.736;151;79;112;68;107.0;345;880;1058;7.3;0.919;1225;;
09:22:34.614;152;80;114;72;105.3;340;835;1058;7.6;0.902;1203;;
09:22:35.451;151;82;115;75;100.3;340;805;1054;7.5;0.919;1226;;
09:22:36.256;154;85;113;69;99.3;340;875;1075;6.8;0.998;1331;;
09:22:37.129;153;80;111;67;105.3;340;895;1096;7.1;0.946;1261;;
09:22:38.024;149;78;110;70;104.5;340;860;1071;7.3;0.903;1204;;
09:22:38.884;145;78;109;73;101.5;340;820;1042;7.4;0.881;1174;;
09:22:39.704;146;79;108;69;100.5;340;870;1042;6.9;0.931;1241;;
09:22:40.576;146;76;103;60;106.5;345;1005;1058;6.4;0.970;1293;;
09:22:41.579;142;71;101;60;113.5;340;995;1046;6.8;0.883;1178;;
09:22:42.578;137;69;101;66;112.0;345;915;1004;7.3;0.823;1097;;
09:22:43.493;137;72;102;67;105.5;345;890;992;7.1;0.856;1142;;
09:22:44.383;141;73;103;65;108.8;345;920;1004;7.1;0.871;1162;;
09:22:45.301;142;73;103;64;111.5;345;940;1017;7.1;0.864;1152;;
09:22:46.241;141;72;103;66;112.3;345;915;988;7.4;0.842;1122;;
09:22:47.158;141;74;105;68;108.5;345;885;992;7.4;0.852;1136;;
09:22:48.041;144;76;102;60;107.5;345;1000;992;6.5;0.949;1265;;
09:22:49.041;141;70;101;60;116.5;345;995;983;7.0;0.860;1147;;
09:22:50.038;139;70;100;60;114.5;345;1005;958;6.8;0.873;1164;;
09:22:51.043;136;69;100;63;113.8;350;950;942;7.2;0.833;1111;;
09:22:51.991;136;71;100;63;109.5;350;950;929;6.9;0.863;1151;;
09:22:52.941;138;71;101;63;114.0;350;945;942;7.2;0.839;1119;;
09:22:53.884;141;72;104;65;113.0;350;930;950;7.3;0.852;1136;;
09:22:54.818;143;74;104;67;113.0;350;890;963;7.6;0.815;1087;;
09:22:55.705;143;74;104;63;113.0;350;945;963;7.2;0.866;1154;;
09:22:56.650;143;74;104;61;113.0;350;985;963;6.9;0.902;1203;;
09:22:57.635;143;74;104;60;113.0;350;1000;963;6.8;0.916;1221;;
09:22:58.636;144;74;105;63;91.5;350;955;1050;5.7;1.091;1454;;
09:22:59.589;144;74;103;60;91.5;350;995;1038;5.5;1.120;1493;;
09:23:00.582;142;72;102;61;98.0;350;985;1021;6.0;1.025;1367;;
09:23:01.573;140;71;102;63;102.5;350;955;1013;6.4;0.948;1264;;
09:23:02.528;137;72;104;69;104.8;350;870;1013;7.2;0.860;1146;;
09:23:03.394;139;75;108;77;100.3;345;780;1017;7.7;0.836;1115;;
09:23:04.172;147;81;110;70;99.3;345;860;1025;6.9;0.951;1268;;
09:23:05.036;151;79;109;63;108.5;350;945;1079;6.9;0.947;1263;;
09:23:05.979;150;76;107;62;112.0;345;975;1075;6.9;0.934;1245;;
09:23:06.954;147;75;106;63;112.0;345;960;1046;7.0;0.911;1214;;
09:23:07.918;145;74;105;63;110.3;350;955;1013;6.9;0.905;1207;;
09:23:08.871;142;74;105;66;109.3;345;905;1000;7.2;0.868;1157;;
09:23:09.774;142;76;105;67;105.5;345;900;1000;7.0;0.896;1194;;
09:23:10.678;144;75;105;65;109.3;350;920;1000;7.1;0.886;1182;;
09:23:11.598;143;75;105;65;109.8;350;930;1000;7.1;0.886;1181;;
09:23:12.526;142;74;103;63;110.3;350;945;979;7.0;0.881;1174;;
09:23:13.471;140;73;99;60;110.3;350;1005;958;6.6;0.905;1206;;
09:23:14.474;134;68;98;63;113.3;345;955;933;7.1;0.824;1099;;
09:23:15.431;135;70;97;60;111.5;350;1000;917;6.7;0.865;1154;;
09:23:16.429;133;67;96;60;116.3;350;995;900;7.0;0.817;1090;;
09:23:17.426;131;66;97;64;116.0;350;935;892;7.4;0.780;1040;;
09:23:18.361;132;70;99;66;110.8;345;910;867;7.3;0.813;1085;;
09:23:19.271;136;72;105;75;110.8;350;795;896;8.4;0.752;1003;;
09:23:20.066;141;79;107;74;104.0;345;815;908;7.7;0.840;1121;;
09:23:20.883;147;80;108;66;107.8;350;910;983;7.1;0.908;1211;;
09:23:21.791;147;76;110;71;111.5;345;845;1042;7.9;0.836;1114;;
09:23:22.636;148;81;114;78;102.8;340;770;1038;8.0;0.854;1139;;
09:23:23.406;150;85;116;81;96.8;340;740;1050;7.8;0.885;1180;;
09:23:24.146;152;86;116;78;97.3;340;770;1096;7.6;0.914;1219;;
09:23:24.914;152;84;112;70;99.3;340;855;1129;7.0;0.961;1281;;
09:23:25.771;149;80;106;63;103.8;340;945;1142;6.6;0.968;1290;;
09:23:26.716;140;73;104;70;107.8;340;860;1079;7.5;0.832;1109;;
09:23:27.576;139;76;101;63;101.3;340;945;1013;6.4;0.940;1254;;
09:23:28.519;138;71;100;62;111.5;340;970;1017;6.9;0.872;1163;;
09:23:29.493;137;70;102;66;111.8;340;915;1004;7.3;0.831;1108;;
09:23:30.406;135;72;103;74;104.8;340;815;992;7.7;0.803;1071;;
09:23:31.223;141;77;105;69;102.3;340;870;1000;7.1;0.896;1194;;
09:23:32.091;146;76;106;66;109.8;345;910;1033;7.2;0.881;1175;;
09:23:32.999;144;75;106;67;110.3;345;895;1008;7.4;0.858;1145;;
09:23:33.896;140;75;108;75;105.5;340;800;1025;7.9;0.815;1087;;
09:23:34.694;147;81;109;68;101.0;340;880;1017;6.9;0.945;1260;;
09:23:35.574;149;77;107;63;110.0;345;960;1050;6.9;0.934;1245;;
09:23:36.536;147;74;106;65;112.8;345;930;1038;7.3;0.874;1166;;
09:23:37.466;142;74;107;72;108.3;340;835;1025;7.8;0.825;1100;;
09:23:38.303;144;79;106;67;102.0;340;890;1013;6.9;0.927;1236;;
09:23:39.189;146;75;107;65;110.3;340;925;1042;7.2;0.894;1191;;
09:23:40.114;147;75;108;65;111.8;345;920;1042;7.3;0.885;1180;;
09:23:41.032;146;76;109;69;108.0;340;865;1050;7.5;0.875;1167;;
09:23:41.899;149;80;109;65;104.8;340;930;1058;6.8;0.963;1284;;
09:23:42.829;149;76;107;62;111.0;345;965;1075;6.9;0.930;1240;;
09:23:43.796;146;74;105;63;111.5;345;945;1042;7.1;0.892;1189;;
09:23:44.739;140;73;105;69;107.5;340;865;1033;7.5;0.845;1127;;
09:23:45.604;142;76;104;65;104.3;340;920;1021;6.8;0.916;1221;;
09:23:46.526;142;72;103;63;112.0;345;945;1029;7.1;0.869;1159;;
09:23:47.471;142;72;103;65;112.8;345;930;1025;7.3;0.850;1133;;
09:23:48.399;139;72;104;68;109.5;340;885;1029;7.4;0.837;1115;;
09:23:49.282;141;75;105;68;106.8;340;885;1025;7.2;0.866;1155;;
09:23:50.169;143;74;108;75;109.0;345;805;1021;8.1;0.798;1063;;
09:23:50.974;144;79;110;78;101.8;340;765;1021;8.0;0.827;1103;;
09:23:51.737;146;81;109;72;101.8;340;830;1050;7.4;0.885;1180;;
09:23:52.569;145;78;102;59;107.3;340;1010;1046;6.4;0.958;1278;;
09:23:53.579;138;69;100;64;117.5;345;940;1021;7.5;0.798;1064;;
09:23:54.521;133;69;99;67;110.0;340;890;967;7.4;0.801;1068;;
09:23:55.409;136;71;100;65;110.3;340;930;963;7.1;0.841;1122;;
09:23:56.343;138;70;100;62;114.3;345;970;983;7.1;0.847;1129;;
09:23:57.311;137;70;100;63;115.0;345;945;983;7.3;0.822;1096;;
09:23:58.256;134;70;100;67;109.8;340;895;988;7.4;0.815;1087;;
09:23:59.149;137;72;100;64;109.8;345;940;971;7.0;0.856;1142;;
09:24:00.089;136;70;99;63;113.5;345;950;963;7.2;0.829;1105;;
09:24:01.041;135;69;99;65;113.5;345;925;929;7.4;0.807;1076;;
09:24:01.965;135;69;99;66;113.5;345;910;929;7.5;0.794;1058;;
09:24:02.875;135;69;99;66;113.5;345;915;929;7.4;0.798;1064;;
09:24:03.790;135;69;99;62;113.5;345;965;929;7.1;0.842;1122;;
09:24:04.754;142;74;104;64;89.8;345;935;1063;5.8;1.081;1441;;
09:24:05.689;139;74;105;68;88.8;340;885;1042;6.0;1.042;1389;;
09:24:06.572;143;77;104;63;89.8;340;950;1038;5.7;1.103;1471;;
09:24:07.522;143;74;103;62;100.5;345;975;1050;6.2;0.999;1332;;
09:24:08.497;139;72;103;65;105.8;345;920;1025;6.9;0.892;1189;;
09:24:09.423;137;73;101;64;102.5;345;935;1004;6.6;0.919;1225;;
09:24:10.356;139;72;101;63;107.3;345;960;1000;6.7;0.904;1205;;
09:24:11.316;138;72;101;63;109.8;345;960;992;6.9;0.881;1175;;
09:24:12.276;136;71;101;66;109.0;345;905;975;7.2;0.841;1121;;
09:24:13.183;137;73;101;63;106.0;345;945;967;6.7;0.900;1201;;
09:24:14.126;140;73;102;63;111.0;345;960;979;6.9;0.884;1179;;
09:24:15.084;141;73;103;62;111.0;345;965;979;6.9;0.893;1191;;
09:24:16.049;141;73;105;66;110.8;345;910;996;7.3;0.865;1153;;
09:24:16.963;145;77;106;63;106.8;350;960;1013;6.7;0.951;1268;;
09:24:17.921;146;75;107;62;111.3;350;965;1029;6.9;0.924;1232;;
09:24:18.886;146;76;107;63;110.3;350;960;1021;6.9;0.930;1239;;
09:24:19.844;144;76;108;68;107.8;345;880;1025;7.3;0.884;1179;;
09:24:20.724;148;80;110;67;103.0;345;900;1038;6.9;0.963;1284;;
09:24:21.626;153;80;112;63;107.3;350;950;1083;6.8;0.988;1317;;
09:24:22.574;153;80;111;63;107.8;345;950;1088;6.8;0.981;1308;;
09:24:23.526;148;79;112;71;105.3;345;845;1071;7.5;0.901;1202;;
09:24:24.371;147;83;112;73;96.5;345;825;1063;7.0;0.960;1280;;
09:24:25.194;152;83;110;63;100.5;345;945;1071;6.4;1.030;1373;;
09:24:26.141;148;77;106;61;109.0;350;985;1079;6.6;0.960;1280;;
09:24:27.122;144;74;104;62;109.3;345;970;1025;6.8;0.923;1231;;
09:24:28.094;140;72;103;65;109.0;345;930;996;7.0;0.879;1172;;
09:24:29.026;139;73;102;63;106.3;345;950;983;6.7;0.910;1213;;
09:24:29.976;139;72;102;63;110.8;350;955;988;7.0;0.877;1170;;
09:24:30.931;139;72;102;63;111.0;350;950;975;7.0;0.871;1161;;
09:24:31.883;137;72;104;69;109.3;345;870;967;7.5;0.828;1104;;
09:24:32.751;143;78;106;66;103.8;345;905;979;6.9;0.922;1230;;
09:24:33.656;145;76;106;64;109.5;350;935;1008;7.0;0.905;1207;;
09:24:34.593;144;75;105;63;110.8;350;945;992;7.0;0.894;1192;;
09:24:35.536;141;74;105;69;109.5;350;875;971;7.5;0.841;1121;;
09:24:36.409;142;77;105;66;103.5;345;905;963;6.9;0.914;1218;;
09:24:37.316;143;74;105;65;110.0;345;925;979;7.1;0.881;1174;;
09:24:38.239;143;74;107;69;111.0;345;875;983;7.6;0.840;1119;;
09:24:39.118;143;77;107;67;106.0;345;890;1000;7.1;0.894;1192;;
09:24:40.008;146;77;106;64;108.3;350;940;1000;6.9;0.918;1224;;
09:24:40.948;144;74;104;63;111.0;350;945;1000;7.0;0.885;1181;;
09:24:41.893;139;73;103;67;110.3;350;900;979;7.4;0.843;1124;;
09:24:42.791;140;74;101;61;106.5;345;980;967;6.5;0.925;1233;;
09:24:43.771;137;70;99;61;112.8;350;985;967;6.9;0.865;1153;;
09:24:44.754;134;69;98;63;112.5;345;945;929;7.1;0.825;1100;;
09:24:45.699;132;69;98;65;108.8;345;930;917;7.0;0.834;1112;;
09:24:46.629;134;70;99;65;111.3;350;920;904;7.3;0.819;1092;;
09:24:47.549;134;70;104;75;110.5;350;795;904;8.3;0.745;993;;
09:24:48.344;137;78;107;79;99.8;345;755;917;7.9;0.806;1075;;
09:24:49.101;142;79;109;79;102.3;345;760;933;8.1;0.812;1083;;
09:24:49.863;148;82;108;66;104.0;345;905;979;6.9;0.938;1250;;
09:24:50.766;149;77;109;67;111.5;345;890;1050;7.5;0.872;1163;;
09:24:51.652;146;79;109;68;103.3;340;885;1063;7.0;0.932;1243;;
09:24:52.537;149;79;107;61;106.5;345;985;1075;6.5;0.985;1313;;
09:24:53.526;144;74;103;59;110.5;345;1010;1079;6.6;0.941;1255;;
09:24:54.536;139;72;100;60;109.8;345;1005;1038;6.6;0.913;1218;;
09:24:55.539;131;69;98;63;106.3;345;945;1000;6.7;0.867;1156;;
09:24:56.488;133;70;97;61;107.8;345;985;988;6.6;0.887;1182;;
09:24:57.471;133;68;97;60;112.0;345;995;983;6.8;0.864;1152;;
09:24:58.466;134;68;99;62;113.0;345;965;988;7.0;0.841;1122;;
09:24:59.429;133;70;101;68;109.5;340;885;983;7.4;0.816;1088;;
09:25:00.318;140;74;104;64;108.5;345;935;1000;7.0;0.892;1189;;
09:25:01.249;143;74;106;64;112.5;345;940;1021;7.2;0.882;1175;;
09:25:02.187;145;75;108;67;111.0;345;900;1021;7.4;0.872;1162;;
09:25:03.089;143;76;109;73;107.0;340;820;1033;7.8;0.837;1116;;
09:25:03.911;146;81;110;71;101.0;340;845;1050;7.2;0.922;1230;;
09:25:04.756;151;81;110;65;106.5;345;920;1083;6.9;0.952;1270;;
09:25:05.676;150;78;108;63;110.0;345;945;1100;7.0;0.930;1240;;
09:25:06.621;145;75;107;67;109.8;345;900;1071;7.3;0.877;1170;;
09:25:07.519;141;76;105;68;103.5;340;885;1046;7.0;0.896;1194;;
09:25:08.404;142;75;105;63;103.5;340;950;1046;6.5;0.961;1282;;
09:25:09.355;142;75;105;63;103.5;340;960;1046;6.5;0.972;1295;;
09:25:10.315;142;75;105;61;103.5;340;990;1046;6.3;1.002;1336;;
09:25:11.305;146;77;109;66;89.3;340;905;1233;5.9;1.103;1470;;
09:25:12.211;147;80;110;67;86.0;340;890;1204;5.8;1.136;1514;;
09:25:13.103;150;80;111;65;88.3;345;920;1208;5.8;1.152;1536;;
09:25:14.021;151;80;110;63;93.8;345;950;1208;5.9;1.115;1486;;
09:25:14.969;148;79;110;65;99.3;340;920;1192;6.5;1.015;1353;;
09:25:15.893;144;79;110;73;95.3;340;825;1179;6.9;0.955;1273;;
09:25:16.716;148;83;110;67;92.8;340;890;1146;6.3;1.056;1407;;
09:25:17.606;148;79;108;64;101.5;345;940;1163;6.5;1.003;1337;;
09:25:18.546;146;77;111;71;104.5;345;840;1142;7.5;0.890;1187;;
09:25:19.386;148;82;114;77;96.0;345;775;1113;7.4;0.918;1224;;
09:25:20.161;151;85;116;77;94.5;340;780;1125;7.3;0.953;1271;;
09:25:20.939;152;85;113;70;95.0;340;855;1154;6.7;1.017;1356;;
09:25:21.796;152;81;112;69;101.0;340;870;1208;7.0;0.965;1286;;
09:25:22.662;148;80;111;71;98.3;335;845;1229;7.0;0.957;1276;;
09:25:23.511;151;82;107;59;98.0;340;1020;1229;5.8;1.114;1485;;
09:25:24.527;146;74;105;60;107.5;340;1000;1233;6.5;0.977;1302;;
09:25:25.531;142;74;104;61;105.3;345;980;1167;6.4;0.964;1285;;
09:25:26.511;137;73;103;65;101.8;340;920;1138;6.6;0.927;1236;;
09:25:27.431;139;75;103;63;99.3;340;950;1121;6.3;0.984;1311;;
09:25:28.381;141;73;103;62;105.5;345;965;1125;6.6;0.942;1256;;
09:25:29.346;140;74;103;64;105.3;345;940;1108;6.7;0.922;1230;;
09:25:30.286;137;73;104;68;102.8;345;880;1083;7.0;0.891;1188;;
09:25:31.168;142;77;105;65;100.3;345;930;1100;6.5;0.972;1296;;
09:25:32.096;144;75;105;61;106.3;345;980;1117;6.5;0.964;1285;;
09:25:33.074;143;74;104;62;107.5;345;970;1113;6.6;0.941;1254;;
09:25:34.046;140;74;105;66;105.3;345;910;1096;6.9;0.904;1205;;
09:25:34.954;140;76;106;67;99.3;340;890;1108;6.7;0.946;1261;;
09:25:35.844;146;78;108;65;103.3;345;925;1129;6.7;0.970;1293;;
09:25:36.773;148;78;108;61;105.8;345;985;1167;6.4;1.001;1335;;
09:25:37.754;146;76;109;65;105.5;340;930;1188;6.8;0.959;1278;;
09:25:38.686;149;79;109;62;102.5;345;970;1171;6.3;1.029;1372;;
09:25:39.656;147;77;107;61;104.8;345;980;1167;6.4;1.001;1335;;
09:25:40.636;145;75;110;71;105.0;345;845;1142;7.5;0.887;1183;;
09:25:41.481;146;82;113;77;94.5;340;780;1142;7.3;0.933;1244;;
09:25:42.261;149;84;111;68;93.0;340;880;1158;6.3;1.050;1400;;
09:25:43.137;150;80;111;67;100.8;340;895;1221;6.8;0.982;1309;;
09:25:44.032;146;79;111;71;99.0;340;840;1225;7.1;0.940;1253;;
09:25:44.872;148;82;110;68;94.0;335;885;1217;6.4;1.031;1375;;
09:25:45.761;149;79;107;61;102.0;345;980;1238;6.2;1.028;1371;;
09:25:46.743;144;75;104;61;105.8;345;990;1204;6.4;0.971;1295;;
09:25:47.731;140;73;101;59;105.3;345;1010;1142;6.3;0.964;1286;;
09:25:48.739;135;70;99;61;105.3;345;985;1083;6.4;0.922;1229;;
09:25:49.726;130;69;98;66;102.3;340;915;1067;6.7;0.875;1166;;
09:25:50.639;134;72;100;64;101.8;340;940;1071;6.5;0.924;1232;;
09:25:51.579;140;72;103;63;108.3;345;960;1083;6.8;0.913;1218;;
09:25:52.541;142;74;104;62;108.8;345;975;1079;6.7;0.930;1240;;
09:25:53.514;142;74;104;61;107.8;345;980;1075;6.6;0.948;1264;;
09:25:54.496;142;74;104;62;107.5;345;975;1075;6.6;0.943;1258;;
09:25:55.471;141;74;106;66;106.0;345;915;1063;7.0;0.917;1223;;
09:25:56.386;147;79;108;62;102.3;345;970;1083;6.3;1.027;1369;;
09:25:57.356;151;79;110;61;106.3;345;980;1125;6.5;1.017;1356;;
09:25:58.336;150;79;109;60;105.0;345;995;1125;6.3;1.035;1380;;
09:25:59.331;145;77;108;64;103.5;345;940;1125;6.6;0.981;1308;;
09:26:00.273;145;79;106;60;100.0;350;1005;1108;6.0;1.063;1417;;
09:26:01.278;144;74;104;58;107.0;350;1035;1113;6.2;1.004;1338;;
09:26:02.309;141;73;102;58;107.8;350;1030;1092;6.3;0.973;1297;;
09:26:03.341;136;71;101;62;107.0;350;965;1075;6.7;0.909;1212;;
09:26:04.306;134;72;101;64;102.5;345;940;1067;6.5;0.924;1232;;
09:26:05.246;140;73;105;63;106.8;350;960;1067;6.7;0.940;1253;;
09:26:06.206;146;76;107;61;107.5;350;980;1100;6.6;0.978;1304;;
09:26:07.186;148;77;108;60;106.8;350;995;1104;6.4;1.009;1345;;
09:26:08.181;149;77;108;61;106.8;350;990;1121;6.5;1.004;1339;;
09:26:09.171;145;77;109;65;104.5;350;920;1108;6.8;0.957;1277;;
09:26:10.093;146;79;108;65;100.3;350;930;1104;6.5;1.004;1339;;
09:26:11.021;147;77;108;63;104.3;350;955;1100;6.5;0.985;1313;;
09:26:11.976;146;76;107;63;105.5;350;960;1088;6.6;0.971;1295;;
09:26:12.936;144;76;105;62;106.0;350;975;1075;6.5;0.968;1291;;
09:26:13.907;143;75;105;63;105.8;350;960;1050;6.6;0.951;1268;;
09:26:14.869;142;75;104;63;105.5;350;955;1029;6.6;0.939;1252;;
09:26:15.824;139;74;104;67;105.5;350;900;1025;7.0;0.885;1180;;
09:26:16.725;139;74;104;65;105.5;350;930;1025;6.8;0.915;1219;;
09:26:17.655;139;74;104;63;105.5;350;950;1025;6.7;0.934;1246;;
09:26:18.605;139;74;104;62;105.5;350;965;1025;6.6;0.949;1265;;
09:26:19.569;135;71;99;63;90.8;350;960;1017;5.7;1.045;1393;;
09:26:20.529;136;69;99;63;94.8;350;955;983;6.0;1.000;1334;;
09:26:21.486;136;69;100;64;98.8;350;935;946;6.3;0.947;1262;;
09:26:22.419;138;71;102;65;102.3;350;925;954;6.6;0.920;1227;;
09:26:23.346;138;72;104;69;105.5;350;870;988;7.3;0.858;1144;;
09:26:24.218;141;76;109;76;103.5;350;790;1000;7.9;0.834;1112;;
09:26:25.004;145;81;112;79;97.0;345;755;1013;7.7;0.868;1157;;
09:26:25.761;148;82;112;75;99.5;345;795;1058;7.5;0.891;1188;;
09:26:26.556;148;81;108;67;102.3;345;900;1079;6.8;0.953;1270;;
09:26:27.456;145;76;106;66;108.0;345;910;1104;7.1;0.893;1191;;
09:26:28.366;140;75;103;65;104.3;340;920;1079;6.8;0.911;1215;;
09:26:29.282;141;74;100;60;107.3;345;1005;1071;6.4;0.939;1253;;
09:26:30.289;134;69;97;60;111.5;345;995;1033;6.7;0.866;1154;;
09:26:31.286;130;67;95;63;109.8;345;945;975;7.0;0.820;1094;;
09:26:32.229;126;67;95;67;105.5;340;895;971;7.1;0.808;1077;;
09:26:33.128;131;70;97;65;107.3;345;930;971;6.9;0.841;1121;;
09:26:34.056;132;69;97;63;110.3;345;945;975;7.0;0.829;1106;;
09:26:35.001;128;68;97;69;110.0;345;875;967;7.5;0.774;1031;;
09:26:35.878;130;71;96;63;106.0;345;945;938;6.7;0.856;1141;;
09:26:36.819;132;67;97;63;114.8;345;955;963;7.2;0.803;1071;;
09:26:37.778;132;68;98;64;114.8;350;935;942;7.4;0.796;1062;;
09:26:38.709;132;70;100;68;110.5;340;885;967;7.5;0.799;1065;;
09:26:39.598;137;73;102;66;110.8;350;910;975;7.3;0.838;1117;;
09:26:40.508;139;73;102;63;112.3;345;945;988;7.1;0.857;1142;;
09:26:41.453;137;71;102;67;113.3;350;900;992;7.6;0.809;1078;;
09:26:42.351;136;73;101;66;107.5;345;905;992;7.1;0.852;1137;;
09:26:43.258;138;72;100;61;112.0;350;985;996;6.8;0.875;1167;;
09:26:44.243;135;68;97;60;116.0;350;1000;979;7.0;0.836;1115;;
09:26:45.239;132;67;96;63;115.3;350;960;942;7.2;0.802;1069;;
09:26:46.201;129;67;98;69;111.8;345;870;938;7.7;0.761;1015;;
09:26:47.071;133;72;99;67;106.8;345;900;950;7.1;0.837;1116;;
09:26:47.971;139;72;101;62;114.8;350;970;971;7.1;0.852;1136;;
09:26:48.939;139;71;101;61;117.3;350;980;967;7.2;0.846;1128;;
09:26:49.921;139;71;103;63;116.3;350;950;988;7.3;0.840;1120;;
09:26:50.873;139;73;103;64;111.3;350;940;1004;7.1;0.872;1163;;
09:26:51.813;141;74;107;71;111.0;350;840;1000;7.9;0.812;1082;;
09:26:52.651;143;79;110;75;103.3;345;795;1017;7.8;0.845;1127;;
09:26:53.446;144;81;109;72;100.8;345;835;1054;7.2;0.899;1199;;
09:26:54.281;141;77;109;76;103.5;345;785;1071;7.9;0.823;1097;;
09:26:55.062;142;81;108;74;97.8;340;815;1071;7.2;0.898;1198;;
09:26:55.881;144;78;106;68;105.5;345;885;1100;7.2;0.887;1183;;
09:26:56.766;140;74;101;63;108.3;345;960;1067;6.8;0.893;1191;;
09:26:57.722;135;70;97;60;112.5;345;995;1025;6.8;0.853;1138;;
09:26:58.721;129;66;95;63;113.5;345;945;971;7.2;0.791;1055;;
09:26:59.668;127;67;94;65;110.5;345;930;938;7.1;0.791;1055;;
09:27:00.596;124;66;96;72;108.8;340;830;950;7.9;0.731;974;;
09:27:01.428;131;72;97;65;105.8;345;925;938;6.9;0.848;1131;;
09:27:02.353;135;69;98;62;118.0;350;975;975;7.3;0.812;1082;;
09:27:03.324;136;69;98;60;117.8;345;995;946;7.1;0.830;1107;;
09:27:04.321;135;69;97;60;117.0;350;1005;954;7.0;0.835;1114;;
09:27:05.324;133;68;97;60;115.8;350;995;938;7.0;0.830;1106;;
09:27:06.321;132;68;96;61;115.5;350;990;929;7.0;0.825;1100;;
09:27:07.309;131;68;99;64;113.8;345;935;938;7.3;0.810;1080;;
09:27:08.244;137;72;101;63;112.8;350;955;950;7.1;0.858;1143;;
09:27:09.203;140;72;103;62;114.8;350;965;963;7.1;0.868;1158;;
09:27:10.168;142;74;106;64;113.3;350;940;988;7.2;0.876;1168;;
09:27:11.104;143;76;110;74;109.0;350;815;1017;8.0;0.824;1099;;
09:27:11.923;145;82;112;77;99.0;345;780;1008;7.6;0.880;1174;;
09:27:12.699;147;83;112;75;99.5;345;795;1042;7.5;0.897;1196;;
09:27:13.494;148;82;108;65;100.8;340;920;1063;6.6;0.986;1315;;
09:27:14.416;144;76;106;66;108.3;345;915;1108;7.1;0.898;1197;;
09:27:15.327;143;76;104;63;105.3;345;955;1067;6.6;0.944;1258;;
09:27:16.286;138;73;102;65;107.0;345;920;1054;7.0;0.879;1172;;
09:27:17.204;136;73;101;65;102.0;340;925;1046;6.6;0.911;1215;;
09:27:18.129;137;72;100;63;108.8;345;960;1029;6.8;0.885;1180;;
09:27:19.093;136;70;101;62;111.3;345;970;1013;6.9;0.876;1168;;
09:27:20.059;138;72;102;62;110.3;345;975;1017;6.8;0.898;1197;;
09:27:21.034;139;73;102;62;109.5;345;970;1017;6.8;0.904;1205;;
09:27:22.002;136;72;104;68;107.5;340;885;1021;7.3;0.852;1136;;
09:27:22.893;140;76;104;65;107.5;340;925;1008;7.0;0.891;1187;;
09:27:23.815;140;76;104;63;107.5;340;945;1008;6.8;0.910;1213;;
09:27:24.760;140;76;104;62;107.5;340;965;1008;6.7;0.929;1239;;
09:27:25.722;152;82;113;65;85.0;340;925;1238;5.5;1.224;1632;;
09:27:26.653;153;83;111;61;86.3;345;980;1204;5.3;1.264;1685;;
09:27:27.633;150;80;110;61;89.0;345;990;1188;5.4;1.218;1624;;
09:27:28.623;147;79;109;63;93.5;345;955;1142;5.9;1.108;1478;;
09:27:29.576;145;78;111;72;97.0;345;835;1133;7.0;0.956;1274;;
09:27:30.411;147;84;113;74;89.5;340;815;1083;6.6;1.027;1369;;
09:27:31.226;149;84;112;69;91.0;340;865;1113;6.3;1.062;1416;;
09:27:32.089;148;82;115;76;94.3;340;785;1158;7.2;0.956;1274;;
09:27:32.874;153;88;116;71;90.3;340;845;1158;6.4;1.081;1442;;
09:27:33.720;157;86;112;58;97.3;340;1035;1250;5.6;1.187;1582;;
09:27:34.752;152;78;109;59;105.3;340;1025;1238;6.2;1.059;1412;;
09:27:35.781;146;77;107;62;102.5;345;970;1154;6.3;1.008;1344;;
09:27:36.749;139;76;106;67;96.5;340;890;1129;6.5;0.978;1303;;
09:27:37.641;145;78;107;62;98.8;345;965;1108;6.1;1.043;1391;;
09:27:38.606;146;76;108;62;104.3;345;965;1121;6.5;0.997;1330;;
09:27:39.571;147;78;109;63;103.0;345;960;1108;6.4;1.011;1348;;
09:27:40.531;147;79;109;63;101.3;345;945;1092;6.4;1.015;1353;;
09:27:41.476;144;78;108;65;99.0;345;920;1083;6.5;1.004;1338;;
09:27:42.394;147;80;108;63;98.5;345;950;1058;6.2;1.042;1389;;
09:27:43.346;145;77;106;63;101.5;345;960;1063;6.3;1.005;1340;;
09:27:44.304;142;76;105;64;101.0;345;935;1033;6.5;0.967;1290;;
09:27:45.237;138;75;104;67;98.0;340;900;1021;6.5;0.955;1273;;
09:27:46.141;142;76;105;63;100.8;350;945;1025;6.4;0.985;1313;;
09:27:47.084;142;76;104;63;102.5;345;945;1004;6.5;0.961;1282;;
09:27:48.029;138;74;107;74;99.8;340;815;1021;7.3;0.874;1166;;
09:27:48.844;149;82;114;71;97.5;345;845;1033;6.9;0.986;1314;;
09:27:49.691;156;85;117;68;98.3;345;880;1108;6.7;1.048;1397;;
09:27:50.571;159;88;118;65;95.5;345;925;1150;6.2;1.138;1517;;
09:27:51.496;158;85;118;67;98.3;345;900;1196;6.6;1.076;1435;;
09:27:52.398;157;86;117;65;94.8;345;920;1208;6.2;1.131;1508;;
09:27:53.314;157;85;117;66;93.8;340;910;1250;6.2;1.136;1514;;
09:27:54.222;157;86;117;67;92.3;345;895;1263;6.2;1.135;1513;;
09:27:55.117;156;87;116;67;89.5;340;895;1258;6.0;1.160;1547;;
09:27:56.016;154;85;114;67;89.8;340;890;1263;6.1;1.133;1511;;
09:27:56.905;148;82;115;77;90.3;340;780;1233;6.9;0.994;1325;;
09:27:57.682;151;88;116;75;82.3;335;795;1229;6.2;1.119;1492;;
09:27:58.481;155;86;118;75;89.8;340;795;1292;6.8;1.043;1391;;
09:27:59.275;151;87;119;83;84.0;330;720;1288;7.0;1.018;1357;;
09:27:59.994;161;91;122;77;87.5;340;780;1308;6.7;1.088;1450;;
09:28:00.778;161;89;120;73;90.3;340;825;1400;6.6;1.095;1460;;
09:28:01.601;157;86;117;71;92.3;340;840;1346;6.6;1.063;1417;;
09:28:02.439;154;85;113;69;92.3;335;875;1296;6.3;1.072;1429;;
09:28:03.314;148;80;109;67;94.5;335;895;1275;6.3;1.030;1373;;
09:28:04.211;144;78;106;66;96.3;335;910;1217;6.3;0.997;1330;;
09:28:05.117;143;75;110;72;98.8;335;835;1221;7.1;0.928;1237;;
09:28:05.954;149;82;111;74;93.3;335;815;1183;6.9;0.970;1294;;
09:28:06.771;144;80;111;79;90.3;330;760;1250;7.1;0.937;1249;;
09:28:07.531;153;84;118;77;93.0;340;775;1254;7.2;0.979;1306;;
09:28:08.305;157;88;120;79;91.3;335;760;1304;7.2;0.997;1330;;
09:28:09.064;158;90;120;77;86.5;330;780;1317;6.7;1.082;1443;;
09:28:09.848;162;89;123;76;91.5;335;790;1388;6.9;1.062;1416;;
09:28:10.634;162;92;124;76;86.8;330;785;1408;6.6;1.120;1493;;
09:28:11.419;161;93;122;75;82.8;330;800;1375;6.2;1.182;1576;;
09:28:12.221;160;92;119;78;79.3;325;765;1354;6.2;1.146;1528;;
09:28:12.986;155;91;118;81;76.8;320;745;1275;6.2;1.145;1527;;
09:28:13.729;158;90;121;79;81.3;330;755;1375;6.5;1.122;1496;;
09:28:14.484;159;90;120;82;80.3;325;735;1363;6.6;1.097;1462;;
09:28:15.221;155;90;120;84;78.0;320;715;1304;6.5;1.100;1467;;
09:28:15.936;162;92;124;80;82.3;325;750;1425;6.6;1.131;1508;;
09:28:16.682;163;93;124;79;81.8;325;755;1433;6.5;1.141;1521;;
09:28:17.441;161;91;121;79;82.3;325;755;1413;6.5;1.111;1481;;
09:28:18.196;158;88;121;82;83.3;325;730;1379;6.8;1.059;1412;;
09:28:18.928;158;91;121;85;80.3;320;705;1367;6.8;1.063;1417;;
09:28:19.629;156;89;122;90;81.5;320;670;1342;7.3;1.005;1340;;
09:28:20.303;161;93;122;83;80.3;320;725;1388;6.6;1.102;1470;;
09:28:21.024;162;90;121;81;84.5;325;740;1425;6.9;1.060;1413;;
09:28:21.768;159;88;119;80;85.8;320;750;1396;6.9;1.039;1385;;
09:28:22.518;157;87;116;76;86.5;325;790;1383;6.6;1.057;1410;;
09:28:23.306;154;84;113;74;88.3;325;810;1346;6.5;1.035;1380;;
09:28:24.115;150;81;113;74;88.3;325;815;1296;6.5;1.041;1388;;
09:28:24.930;150;81;113;71;88.3;325;850;1296;6.2;1.086;1448;;
09:28:25.780;150;81;113;70;88.3;325;855;1296;6.2;1.092;1456;;
09:28:26.638;149;82;110;72;74.5;320;835;1388;5.4;1.230;1640;;
09:28:27.473;151;81;108;65;78.3;325;920;1383;5.1;1.273;1697;;
09:28:28.391;149;78;105;61;83.5;330;990;1358;5.1;1.245;1660;;
09:28:29.381;142;73;106;69;90.3;330;875;1308;6.2;1.030;1373;;
09:28:30.254;147;80;109;69;86.8;330;875;1275;5.9;1.099;1466;;
09:28:31.130;149;80;110;68;89.0;330;885;1275;6.0;1.096;1462;;
09:28:32.015;150;80;113;71;90.3;330;845;1275;6.4;1.053;1404;;
09:28:32.861;153;84;113;68;88.5;330;880;1258;6.0;1.119;1492;;
09:28:33.740;154;80;117;76;94.5;335;785;1317;7.2;0.970;1293;;
09:28:34.525;158;88;112;61;86.8;335;980;1296;5.3;1.268;1691;;
09:28:35.506;154;78;110;62;99.0;340;975;1342;6.1;1.083;1444;;
09:28:36.481;150;77;109;66;96.5;340;915;1263;6.3;1.034;1378;;
09:28:37.392;147;78;109;67;92.5;335;895;1221;6.2;1.052;1403;;
09:28:38.291;151;79;110;65;94.0;340;925;1229;6.1;1.082;1443;;
09:28:39.216;152;80;110;64;95.5;335;940;1221;6.1;1.085;1447;;
09:28:40.152;149;79;112;69;94.3;335;870;1225;6.5;1.032;1375;;
09:28:41.025;151;83;113;69;89.5;335;870;1225;6.2;1.098;1465;;
09:28:41.896;156;83;114;64;94.5;340;935;1258;6.1;1.125;1501;;
09:28:42.829;156;81;112;62;96.8;340;965;1254;6.0;1.120;1493;;
09:28:43.796;154;80;110;61;97.3;340;985;1242;5.9;1.117;1489;;
09:28:44.777;149;78;109;64;96.5;340;940;1217;6.2;1.064;1419;;
09:28:45.723;149;79;109;63;94.0;340;960;1192;5.9;1.111;1481;;
09:28:46.683;150;78;109;62;97.5;345;970;1196;6.0;1.084;1446;;
09:28:47.651;148;78;110;64;97.3;340;935;1175;6.2;1.053;1404;;
09:28:48.584;149;80;111;64;94.0;340;935;1154;6.0;1.099;1465;;
09:28:49.521;153;81;112;63;96.8;345;960;1175;6.0;1.109;1478;;
09:28:50.481;153;80;111;62;97.3;345;975;1171;6.0;1.113;1484;;
09:28:51.456;151;79;112;64;98.0;345;935;1163;6.3;1.066;1422;;
09:28:52.391;148;80;114;73;93.3;340;820;1163;6.8;1.005;1340;;
09:28:53.211;150;86;119;81;85.0;340;740;1192;6.9;1.034;1378;;
09:28:53.953;156;92;117;69;82.8;340;870;1213;5.7;1.227;1637;;
09:28:54.817;160;85;113;57;95.0;340;1050;1263;5.4;1.252;1669;;
09:28:55.869;158;80;112;57;101.5;345;1060;1308;5.7;1.170;1560;;
09:28:56.931;155;80;111;57;99.0;345;1055;1308;5.6;1.180;1574;;
09:28:57.986;151;79;109;59;97.0;345;1010;1258;5.8;1.135;1513;;
09:28:58.994;147;78;110;66;95.8;345;915;1188;6.3;1.051;1402;;
09:28:59.913;150;82;113;69;90.5;345;875;1192;6.2;1.088;1450;;
09:29:00.782;152;84;116;76;88.3;340;790;1246;6.7;1.041;1388;;
09:29:01.572;155;88;119;77;86.5;340;775;1250;6.7;1.068;1425;;
09:29:02.349;159;90;118;69;86.8;340;870;1296;6.0;1.181;1575;;
09:29:03.223;158;85;115;63;93.5;345;945;1333;5.9;1.160;1546;;
09:29:04.164;154;82;112;63;95.0;340;945;1321;6.0;1.114;1485;;
09:29:05.111;150;80;109;62;95.8;345;975;1254;5.9;1.105;1473;;
09:29:06.088;147;77;106;60;97.5;345;1005;1213;5.8;1.093;1457;;
09:29:07.093;144;75;105;60;99.8;345;1005;1183;6.0;1.055;1407;;
09:29:08.096;143;75;104;59;99.8;345;1020;1167;5.9;1.066;1421;;
09:29:09.114;144;75;105;59;100.8;345;1010;1158;6.0;1.055;1407;;
09:29:10.126;144;76;107;63;99.3;345;960;1146;6.2;1.037;1383;;
09:29:11.084;147;79;109;62;96.0;345;970;1138;5.9;1.096;1462;;
09:29:12.056;148;79;109;62;98.8;345;975;1167;6.1;1.079;1438;;
09:29:13.031;149;79;109;62;98.3;345;970;1171;6.1;1.079;1438;;
09:29:14.003;144;77;111;68;98.0;345;880;1183;6.7;0.992;1323;;
09:29:14.881;152;84;114;66;92.3;350;915;1171;6.0;1.131;1508;;
09:29:15.798;155;83;117;67;96.8;350;895;1213;6.5;1.082;1443;;
09:29:16.690;161;87;121;67;93.5;345;900;1246;6.2;1.160;1547;;
09:29:17.591;162;88;122;68;92.3;345;880;1288;6.3;1.166;1555;;
09:29:18.469;168;92;123;63;90.0;345;945;1317;5.7;1.294;1726;;
09:29:19.414;167;90;122;63;92.3;345;960;1333;5.8;1.267;1689;;
09:29:20.374;164;88;119;61;91.3;345;980;1308;5.6;1.275;1700;;
09:29:21.355;160;86;116;61;92.3;345;990;1283;5.6;1.242;1656;;
09:29:22.346;154;83;113;61;91.8;345;985;1200;5.6;1.210;1614;;
09:29:23.331;152;81;111;60;93.5;350;1000;1188;5.6;1.182;1576;;
09:29:24.331;150;79;110;59;96.0;350;1010;1183;5.7;1.152;1536;;
09:29:25.341;149;78;111;63;96.5;350;960;1167;6.0;1.099;1466;;
09:29:26.301;151;81;111;61;94.5;350;985;1158;5.8;1.157;1543;;
09:29:27.288;153;80;112;62;97.8;350;975;1183;6.0;1.120;1493;;
09:29:28.261;153;81;113;63;96.5;350;960;1188;6.0;1.127;1502;;
09:29:29.219;155;83;114;61;94.8;345;980;1171;5.8;1.177;1569;;
09:29:30.201;155;82;113;61;96.3;350;980;1179;5.9;1.153;1537;;
09:29:31.181;151;81;113;63;96.3;350;955;1163;6.0;1.124;1498;;
09:29:32.135;151;81;113;63;96.3;350;960;1163;6.0;1.130;1506;;
09:29:33.095;151;81;113;61;96.3;350;980;1163;5.9;1.153;1537;;
09:29:34.074;162;86;119;63;78.8;345;955;1333;4.9;1.437;1916;;
09:29:35.033;164;87;119;62;80.8;350;970;1333;5.0;1.432;1910;;
09:29:36.001;165;87;121;62;81.0;350;965;1346;5.0;1.436;1914;;
09:29:36.968;165;88;122;65;83.0;350;925;1346;5.4;1.362;1817;;
09:29:37.889;168;92;122;62;83.8;345;975;1317;5.2;1.423;1898;;
09:29:38.864;167;89;121;61;88.0;350;985;1338;5.4;1.354;1806;;
09:29:39.851;165;88;119;61;88.8;350;980;1329;5.4;1.317;1756;;
09:29:40.831;161;86;119;65;88.5;350;930;1308;5.7;1.248;1664;;
09:29:41.761;161;88;121;67;86.0;345;900;1296;5.7;1.261;1681;;
09:29:42.661;165;90;123;67;85.8;350;895;1308;5.7;1.281;1708;;
09:29:43.558;167;91;127;71;86.8;345;840;1367;6.2;1.227;1636;;
09:29:44.398;175;96;128;65;84.8;350;920;1400;5.5;1.389;1853;;
09:29:45.312;175;94;126;62;87.8;345;975;1433;5.4;1.394;1859;;
09:29:46.293;170;89;125;66;90.0;350;915;1392;5.9;1.266;1688;;
09:29:47.206;168;92;122;64;85.5;350;935;1350;5.5;1.337;1783;;
09:29:48.141;166;89;120;63;88.5;350;960;1358;5.5;1.302;1736;;
09:29:49.103;163;87;118;62;90.3;350;970;1338;5.6;1.266;1687;;
09:29:50.070;158;85;116;64;90.3;350;935;1279;5.8;1.204;1606;;
09:29:51.006;157;85;115;63;89.8;350;960;1263;5.6;1.225;1633;;
09:29:51.965;155;82;113;63;92.8;350;950;1250;5.9;1.157;1543;;
09:29:52.916;150;80;115;72;93.0;345;835;1250;6.7;1.030;1374;;
09:29:53.751;158;88;118;67;87.8;350;895;1229;5.9;1.201;1601;;
09:29:54.646;159;86;119;68;91.3;350;885;1304;6.2;1.157;1542;;
09:29:55.531;161;88;120;68;89.5;345;880;1279;6.1;1.177;1570;;
09:29:56.409;163;89;122;69;89.3;345;875;1308;6.1;1.194;1592;;
09:29:57.284;159;88;123;74;85.8;345;810;1279;6.4;1.160;1546;;
09:29:58.094;162;95;123;71;78.5;340;840;1292;5.6;1.314;1751;;
09:29:58.934;164;90;126;76;85.5;345;785;1367;6.5;1.155;1539;;
09:29:59.719;164;97;126;76;75.0;335;785;1296;5.7;1.319;1758;;
09:30:00.506;171;96;129;74;82.8;345;815;1421;6.1;1.268;1691;;
09:30:01.321;171;95;126;69;82.8;340;870;1429;5.7;1.322;1763;;
09:30:02.191;168;91;124;69;85.8;340;875;1429;5.9;1.260;1680;;
09:30:03.068;167;90;120;64;86.5;345;935;1396;5.6;1.297;1729;;
09:30:04.001;161;86;118;66;89.8;340;905;1383;6.0;1.190;1586;;
09:30:04.904;157;86;116;65;87.3;340;925;1308;5.7;1.224;1633;;
09:30:05.829;157;83;115;66;91.0;340;915;1313;6.0;1.156;1542;;
09:30:06.744;155;83;115;65;90.5;340;920;1279;5.9;1.164;1552;;
09:30:07.664;158;83;115;63;92.8;345;945;1292;5.9;1.169;1559;;
09:30:08.611;156;82;114;63;93.5;345;945;1288;5.9;1.152;1536;;
09:30:09.554;156;82;114;64;92.5;345;940;1275;5.9;1.158;1545;;
09:30:10.494;156;82;113;62;94.0;345;965;1267;5.8;1.163;1550;;
09:30:11.457;153;81;112;65;94.3;345;930;1246;6.1;1.108;1477;;
09:30:12.387;150;80;111;64;92.3;340;935;1225;5.9;1.120;1493;;
09:30:13.322;152;80;111;63;95.3;345;945;1217;6.0;1.104;1472;;
09:30:14.271;151;79;110;63;96.3;345;955;1204;6.0;1.086;1449;;
09:30:15.226;147;78;109;65;96.0;345;930;1163;6.2;1.051;1401;;
09:30:16.154;146;78;107;62;94.3;345;965;1138;5.9;1.090;1454;;
09:30:17.121;146;75;106;62;100.3;350;970;1129;6.2;1.028;1371;;
09:30:18.091;145;76;105;61;99.3;350;980;1104;6.1;1.039;1386;;
09:30:19.071;144;75;105;61;100.5;350;980;1088;6.2;1.024;1365;;
09:30:20.051;145;76;107;62;100.3;350;975;1088;6.2;1.041;1388;;
09:30:21.024;148;77;109;62;99.5;350;975;1088;6.1;1.066;1421;;
09:30:21.997;149;79;111;64;97.8;350;935;1067;6.3;1.057;1409;;
09:30:22.932;148;81;111;65;93.5;345;920;1079;6.1;1.090;1453;;
09:30:23.854;153;80;115;67;98.5;350;895;1096;6.6;1.045;1393;;
09:30:24.749;158;85;117;65;94.3;350;920;1108;6.1;1.137;1516;;
09:30:25.671;158;84;118;67;95.0;350;890;1142;6.4;1.103;1471;;
09:30:26.559;160;87;117;64;90.8;345;940;1154;5.8;1.214;1619;;
09:30:27.503;160;84;116;62;96.0;350;965;1200;6.0;1.169;1558;;
09:30:28.464;157;83;115;63;94.8;350;955;1171;6.0;1.157;1542;;
09:30:29.421;154;82;114;64;94.5;345;935;1163;6.1;1.128;1504;;
09:30:30.356;154;83;114;63;93.8;350;955;1146;5.9;1.156;1542;;
09:30:31.311;154;82;113;62;95.8;350;965;1150;6.0;1.139;1518;;
09:30:32.275;154;82;113;63;95.8;350;960;1150;6.0;1.135;1514;;
09:30:33.234;154;82;114;65;95.3;345;925;1133;6.2;1.110;1479;;
09:30:34.161;154;83;116;66;92.5;345;905;1150;6.1;1.132;1510;;
