# Supplementary material for: Influence of beat-to-beat blood pressure variability on vascular elasticity in hypertensive population
Source: Sci Rep. 2017 Aug 21;7:8394. doi: 10.1038/s41598-017-08640-4 (PMC5566212; doi:10.1038/s41598-017-08640-4)
Supplement: Supplementary file 1 — Dataset 1 [file 41598_2017_8640_MOESM1_ESM.zip › Data of hypertensive population/1038_beats.txt]

BeatScope Easy - v02.10 build 004

Identification;Identification;Age (yrs);Height (cm);Weight (kg);Gender;Procedure;Model number
1038;;77;176;78;Male;;9971

Reconstructed pressure level: 
brachial

Time (s);Systolic Pressure (mmHg);Diastolic Pressure (mmHg);Mean Pressure (mmHg);Heart rate (bpm);Stroke Volume (ml);Left Ventricular Ejection Time (ms);Pulse Interval (ms);Maximum Slope (mmHg/s);Cardiac Output (l/min);Total Peripheral Resistance Medical Unit (mmHg.min/l);Total Peripheral Resistance CGS (dyn.s/cm5);Markers;
14:43:38.820;0;0;0;74;0.0;0;815;0;0.0;0.000;0;;
14:43:39.635;0;0;0;77;0.0;0;775;0;0.0;0.000;0;;
14:43:40.410;0;0;0;76;0.0;0;785;0;0.0;0.000;0;;
14:43:41.195;0;0;0;77;0.0;0;780;0;0.0;0.000;0;;
14:43:41.975;0;0;0;75;0.0;0;795;0;0.0;0.000;0;;
14:43:42.770;0;0;0;75;0.0;0;795;0;0.0;0.000;0;;
14:43:43.565;0;0;0;77;0.0;0;775;0;0.0;0.000;0;;
14:43:44.340;0;0;0;76;0.0;0;790;0;0.0;0.000;0;;
14:43:45.130;0;0;0;78;0.0;0;765;0;0.0;0.000;0;;
14:43:45.895;0;0;0;79;0.0;0;760;0;0.0;0.000;0;;
14:43:46.655;0;0;0;79;0.0;0;755;0;0.0;0.000;0;;
14:43:47.410;0;0;0;76;0.0;0;785;0;0.0;0.000;0;;
14:43:48.195;163;68;97;79;76.5;270;760;2513;6.0;0.966;1288;;
14:43:48.954;164;70;99;79;76.8;260;755;2533;6.1;0.974;1299;;
14:43:49.709;166;72;102;81;80.3;255;745;2563;6.5;0.945;1259;;
14:43:50.458;166;73;102;80;85.0;255;750;2533;6.8;0.898;1197;;
14:43:51.205;166;72;100;80;89.5;255;750;2533;7.2;0.840;1120;;
14:43:51.955;166;71;101;80;91.3;255;750;2563;7.3;0.828;1104;;
14:43:52.704;167;72;101;79;91.8;245;760;2542;7.2;0.839;1118;;
14:43:53.464;164;72;100;78;90.8;230;765;2571;7.1;0.843;1124;;
14:43:54.230;159;70;98;77;91.5;220;775;2721;7.1;0.826;1101;;
14:43:55.006;156;69;98;81;91.5;220;745;2804;7.4;0.794;1058;;
14:43:55.750;156;69;98;79;91.5;220;755;2804;7.3;0.805;1073;;
14:43:56.505;156;69;98;75;91.5;220;800;2804;6.9;0.852;1137;;
14:43:57.304;152;68;95;39;85.0;285;1540;2808;3.3;1.712;2283;;
14:43:58.846;157;66;96;77;85.8;230;780;2700;6.6;0.869;1158;;
14:43:59.622;155;72;96;83;85.8;230;725;2754;7.1;0.807;1077;;
14:44:00.350;155;72;96;78;85.8;230;770;2754;6.7;0.858;1143;;
14:44:01.120;155;72;96;76;85.8;230;790;2754;6.5;0.880;1173;;
14:44:01.907;163;75;103;79;77.5;285;760;2900;6.1;1.008;1343;;
14:44:02.670;163;73;103;79;81.5;280;760;2983;6.4;0.956;1274;;
14:44:03.430;163;73;101;76;80.0;195;790;2983;6.1;0.995;1327;;
14:44:04.219;162;71;101;79;80.0;195;760;2988;6.3;0.957;1276;;
14:44:04.980;162;71;101;78;80.0;195;770;2988;6.2;0.970;1293;;
14:44:05.750;162;71;101;75;80.0;195;805;2988;6.0;1.014;1352;;
14:44:06.554;156;68;97;77;84.8;270;780;2992;6.5;0.890;1187;;
14:44:07.336;156;68;96;75;85.3;270;800;2954;6.4;0.896;1195;;
14:44:08.134;155;68;96;79;85.3;270;760;2933;6.7;0.851;1135;;
14:44:08.895;155;68;96;78;85.3;270;770;2933;6.6;0.863;1150;;
14:44:09.665;155;68;96;77;85.3;270;780;2933;6.6;0.874;1165;;
14:44:10.445;157;68;97;79;85.3;345;755;2938;6.8;0.861;1148;;
14:44:11.199;160;69;98;78;85.8;255;765;2971;6.7;0.870;1160;;
14:44:11.966;159;68;98;81;85.8;255;745;2992;6.9;0.847;1129;;
14:44:12.710;159;68;98;79;85.8;255;760;2992;6.8;0.864;1152;;
14:44:13.470;159;68;98;78;85.8;255;765;2992;6.7;0.870;1160;;
14:44:14.234;160;69;99;81;85.3;320;745;2979;6.9;0.861;1148;;
14:44:14.980;163;69;99;79;85.5;250;755;3038;6.8;0.872;1163;;
14:44:15.734;159;69;99;82;85.5;250;735;3008;7.0;0.849;1132;;
14:44:16.470;159;69;99;79;85.5;250;760;3008;6.8;0.878;1170;;
14:44:17.230;159;69;99;76;85.5;250;785;3008;6.5;0.907;1209;;
14:44:18.016;161;69;98;79;84.8;340;760;3033;6.7;0.874;1166;;
14:44:18.776;157;68;96;79;85.3;265;755;2904;6.8;0.850;1134;;
14:44:19.533;152;67;96;79;85.3;265;755;2879;6.8;0.850;1134;;
14:44:20.285;152;67;96;79;85.3;265;760;2879;6.7;0.856;1141;;
14:44:21.045;152;67;96;75;85.3;265;795;2879;6.4;0.895;1194;;
14:44:21.841;151;65;94;78;87.8;275;765;2813;6.9;0.817;1090;;
14:44:22.604;149;66;95;79;86.0;275;760;2821;6.8;0.835;1113;;
14:44:23.364;155;68;95;81;86.0;275;745;2871;6.9;0.819;1092;;
14:44:24.110;155;68;95;77;86.0;275;780;2871;6.6;0.857;1143;;
14:44:24.890;155;68;95;76;86.0;275;785;2871;6.6;0.863;1150;;
14:44:25.672;152;66;94;77;86.5;260;775;2846;6.7;0.842;1123;;
14:44:26.447;158;67;97;79;85.3;255;760;2888;6.7;0.863;1150;;
14:44:27.209;160;69;97;81;85.3;255;745;2833;6.9;0.845;1127;;
14:44:27.955;160;69;97;79;85.3;255;760;2833;6.7;0.863;1150;;
14:44:28.715;160;69;97;76;85.3;255;785;2833;6.5;0.891;1188;;
14:44:29.503;158;67;96;78;86.5;320;770;2958;6.7;0.850;1133;;
14:44:30.271;159;68;95;76;85.8;250;790;2925;6.5;0.871;1161;;
14:44:31.063;156;66;95;76;85.8;250;785;2929;6.6;0.865;1153;;
14:44:31.845;156;66;95;77;85.8;250;780;2929;6.6;0.860;1146;;
14:44:32.625;156;66;95;75;85.8;250;800;2929;6.4;0.882;1176;;
14:44:33.422;154;65;92;77;86.0;245;780;2821;6.6;0.830;1107;;
14:44:34.204;150;65;91;76;86.0;255;785;2804;6.6;0.826;1101;;
14:44:34.991;149;64;91;78;86.0;255;765;2775;6.7;0.805;1073;;
14:44:35.755;149;64;91;75;86.0;255;800;2775;6.5;0.842;1122;;
14:44:36.555;149;64;91;71;86.0;255;840;2775;6.1;0.884;1179;;
14:44:37.394;147;63;90;77;85.8;260;780;2733;6.6;0.814;1085;;
14:44:38.174;147;65;91;75;84.8;240;795;2646;6.4;0.854;1138;;
14:44:38.967;146;66;91;75;84.8;240;800;2625;6.4;0.859;1145;;
14:44:39.770;146;66;91;76;84.8;240;785;2625;6.5;0.843;1124;;
14:44:40.555;146;66;91;75;84.8;240;800;2625;6.4;0.859;1145;;
14:44:41.352;146;64;93;78;85.5;270;770;2633;6.7;0.833;1111;;
14:44:42.126;152;67;94;76;83.3;335;790;2642;6.3;0.894;1193;;
14:44:42.916;153;68;94;75;83.3;335;795;2663;6.3;0.900;1200;;
14:44:43.710;153;68;94;77;83.3;335;780;2663;6.4;0.883;1177;;
14:44:44.490;153;68;94;79;83.3;335;760;2663;6.6;0.860;1147;;
14:44:45.250;153;68;94;76;83.3;335;790;2663;6.3;0.894;1193;;
14:44:46.043;160;71;98;76;77.8;310;790;2738;5.9;0.991;1321;;
14:44:46.833;162;70;98;77;78.8;380;780;2854;6.1;0.973;1298;;
14:44:47.609;165;72;98;77;78.8;380;775;2838;6.1;0.967;1289;;
14:44:48.385;165;72;98;77;78.8;380;780;2838;6.1;0.973;1298;;
14:44:49.165;165;72;98;73;78.8;380;820;2838;5.8;1.023;1364;;
14:44:49.988;159;69;96;76;82.0;315;785;2796;6.3;0.919;1225;;
14:44:50.769;161;69;99;77;83.5;370;775;2813;6.5;0.914;1219;;
14:44:51.546;165;71;99;78;83.5;370;770;2821;6.5;0.908;1211;;
14:44:52.315;165;71;99;76;83.5;370;785;2821;6.4;0.926;1235;;
14:44:53.100;165;71;99;76;83.5;370;790;2821;6.3;0.932;1243;;
14:44:53.889;162;70;99;78;82.0;300;765;2829;6.4;0.921;1228;;
14:44:54.656;164;71;101;77;83.3;315;775;2921;6.4;0.938;1251;;
14:44:55.433;165;72;101;79;83.3;315;760;2858;6.6;0.920;1226;;
14:44:56.190;165;72;101;77;83.3;315;775;2858;6.4;0.938;1251;;
14:44:56.965;165;72;101;77;83.3;315;780;2858;6.4;0.944;1259;;
14:44:57.744;164;71;102;79;83.5;250;760;2933;6.6;0.924;1232;;
14:44:58.508;166;73;102;78;81.5;315;770;2904;6.4;0.966;1288;;
14:44:59.276;168;73;102;78;81.5;315;770;2946;6.4;0.966;1288;;
14:45:00.045;168;73;102;75;81.5;315;795;2946;6.2;0.997;1330;;
14:45:00.840;168;73;102;75;81.5;315;805;2946;6.1;1.010;1347;;
14:45:01.648;164;70;99;76;83.8;245;785;2963;6.4;0.930;1240;;
14:45:02.429;165;71;99;75;82.8;300;800;2938;6.2;0.955;1273;;
14:45:03.229;165;70;99;75;82.8;300;800;2925;6.2;0.955;1273;;
14:45:04.030;165;70;99;78;82.8;300;770;2925;6.4;0.919;1225;;
14:45:04.800;165;70;99;76;82.8;300;785;2925;6.3;0.937;1249;;
14:45:05.586;162;69;98;77;84.0;240;780;2921;6.5;0.908;1210;;
14:45:06.366;162;70;98;78;83.3;245;770;2896;6.5;0.909;1212;;
14:45:07.135;160;70;98;81;83.3;245;745;2863;6.7;0.879;1172;;
14:45:07.880;160;70;98;79;83.3;245;755;2863;6.6;0.891;1188;;
14:45:08.635;160;70;98;81;83.3;245;745;2863;6.7;0.879;1172;;
14:45:09.380;160;70;98;78;83.3;245;770;2863;6.5;0.909;1212;;
14:45:10.149;165;73;101;79;77.3;245;755;2946;6.1;0.990;1319;;
14:45:10.904;167;73;102;78;77.8;240;765;2963;6.1;0.999;1332;;
14:45:11.667;170;73;102;79;77.8;240;760;3054;6.1;0.992;1323;;
14:45:12.430;170;73;102;76;77.8;240;790;3054;5.9;1.031;1375;;
14:45:13.220;170;73;102;74;77.8;240;815;3054;5.7;1.064;1419;;
14:45:14.038;160;69;96;75;83.0;240;800;2854;6.2;0.923;1231;;
14:45:14.834;160;68;96;76;83.8;235;790;2896;6.4;0.908;1211;;
14:45:15.622;161;70;96;77;83.8;235;780;2825;6.4;0.896;1195;;
14:45:16.405;161;70;96;75;83.8;235;805;2825;6.2;0.925;1234;;
14:45:17.210;161;70;96;75;83.8;235;800;2825;6.3;0.919;1226;;
14:45:18.009;154;66;95;77;85.5;255;780;2775;6.6;0.862;1149;;
14:45:18.791;155;67;94;76;82.0;180;790;2746;6.2;0.908;1211;;
14:45:19.579;153;67;94;75;82.0;180;795;2758;6.2;0.914;1218;;
14:45:20.375;153;67;94;75;82.0;180;795;2758;6.2;0.914;1218;;
14:45:21.170;153;67;94;75;82.0;180;795;2758;6.2;0.914;1218;;
14:45:21.965;145;67;92;72;82.5;300;830;2150;6.0;0.926;1234;;
14:45:22.796;143;65;91;75;84.0;300;805;2175;6.3;0.870;1160;;
14:45:23.599;141;65;91;75;84.5;300;805;2146;6.3;0.869;1159;;
14:45:24.408;143;66;92;73;88.5;310;820;2158;6.5;0.850;1133;;
14:45:25.226;142;66;91;72;91.0;300;835;2075;6.5;0.830;1107;;
14:45:26.061;139;65;89;73;91.3;300;820;2046;6.7;0.802;1069;;
14:45:26.881;139;65;90;74;93.3;310;815;2075;6.9;0.789;1052;;
14:45:27.694;141;66;91;74;93.0;290;815;2008;6.8;0.800;1066;;
14:45:28.511;141;66;91;74;92.5;300;810;1971;6.9;0.795;1060;;
14:45:29.321;139;65;91;75;92.5;300;800;2021;6.9;0.785;1046;;
14:45:30.120;139;65;91;76;92.5;300;790;2021;7.0;0.775;1033;;
14:45:30.910;139;65;91;73;92.5;300;825;2021;6.7;0.809;1079;;
14:45:31.736;142;67;91;73;81.5;305;820;2021;6.0;0.913;1217;;
14:45:32.556;140;65;90;74;84.8;305;815;2058;6.2;0.865;1154;;
14:45:33.371;142;66;92;74;84.8;305;815;2063;6.2;0.880;1173;;
14:45:34.184;142;66;91;73;87.0;305;825;1992;6.3;0.863;1151;;
14:45:35.011;140;65;89;73;91.3;305;825;2008;6.6;0.807;1076;;
14:45:35.836;139;64;90;74;92.8;305;815;2004;6.8;0.789;1052;;
14:45:36.653;141;65;91;75;92.8;305;805;1971;6.9;0.790;1053;;
14:45:37.454;140;65;90;75;93.3;305;795;1988;7.0;0.765;1020;;
14:45:38.249;138;64;90;77;94.0;305;775;2000;7.3;0.744;992;;
14:45:39.026;142;66;90;79;94.0;305;760;2038;7.4;0.730;973;;
14:45:39.785;142;66;90;78;94.0;305;765;2038;7.4;0.734;979;;
14:45:40.550;142;66;90;76;94.0;305;785;2038;7.2;0.754;1005;;
14:45:41.334;143;68;94;79;80.8;300;760;2063;6.4;0.880;1173;;
14:45:42.095;146;68;97;80;84.0;305;750;2171;6.7;0.862;1149;;
14:45:42.844;149;70;98;79;82.0;305;760;2171;6.5;0.906;1208;;
14:45:43.606;151;71;98;78;85.5;305;770;2208;6.7;0.880;1174;;
14:45:44.372;149;70;96;77;89.0;300;780;2225;6.8;0.839;1119;;
14:45:45.156;148;68;96;78;91.8;305;765;2313;7.2;0.796;1062;;
14:45:45.921;149;68;95;77;92.0;305;780;2267;7.1;0.805;1074;;
14:45:46.697;149;67;94;76;93.3;300;785;2263;7.1;0.791;1055;;
14:45:47.482;147;66;93;77;94.8;300;775;2283;7.3;0.759;1012;;
14:45:48.261;146;65;93;77;94.8;300;780;2288;7.3;0.764;1018;;
14:45:49.040;146;65;93;75;94.8;300;805;2288;7.1;0.788;1051;;
14:45:49.845;146;65;93;74;94.8;300;815;2288;7.0;0.798;1064;;
14:45:50.663;144;65;90;73;86.3;305;820;2213;6.3;0.853;1138;;
14:45:51.479;144;64;91;75;88.3;305;800;2208;6.6;0.823;1097;;
14:45:52.279;144;64;90;74;86.8;305;810;2150;6.4;0.843;1124;;
14:45:53.091;141;63;89;75;91.8;305;805;2154;6.8;0.776;1035;;
14:45:53.896;140;62;89;75;95.8;305;800;2154;7.2;0.742;989;;
14:45:54.696;142;64;90;75;95.3;310;805;2142;7.1;0.763;1017;;
14:45:55.500;143;64;90;74;95.8;305;810;2129;7.1;0.761;1015;;
14:45:56.313;142;64;88;73;95.8;305;825;2092;7.0;0.760;1014;;
14:45:57.134;140;62;88;74;96.5;305;810;2113;7.1;0.739;985;;
14:45:57.944;142;63;92;76;97.8;305;785;2133;7.5;0.735;980;;
14:45:58.729;145;66;92;75;95.8;310;805;2113;7.1;0.776;1034;;
14:45:59.534;144;66;90;73;94.8;305;820;2121;6.9;0.779;1039;;
14:46:00.354;141;63;90;76;96.8;305;785;2138;7.4;0.728;971;;
14:46:01.141;144;64;92;75;98.0;310;795;2192;7.4;0.746;995;;
14:46:01.934;146;66;93;74;96.8;305;810;2163;7.2;0.774;1033;;
14:46:02.744;144;65;90;73;96.5;305;820;2129;7.1;0.767;1023;;
14:46:03.564;143;64;90;75;97.3;305;800;2175;7.3;0.742;990;;
14:46:04.364;145;65;93;76;98.0;305;790;2175;7.4;0.746;994;;
14:46:05.156;146;66;93;75;97.3;310;805;2179;7.2;0.768;1024;;
14:46:05.961;146;66;93;75;97.3;310;795;2158;7.3;0.758;1011;;
14:46:06.755;146;66;93;76;97.3;310;790;2158;7.4;0.753;1005;;
14:46:07.545;146;66;93;75;97.3;310;800;2158;7.3;0.763;1017;;
14:46:08.346;148;67;95;76;85.3;310;790;2183;6.5;0.876;1168;;
14:46:09.135;148;67;94;76;85.8;310;790;2167;6.5;0.868;1158;;
14:46:09.926;145;66;93;78;85.5;310;770;2192;6.7;0.838;1117;;
14:46:10.698;145;66;93;77;89.5;305;780;2208;6.9;0.813;1084;;
14:46:11.476;148;67;96;77;94.3;310;780;2238;7.3;0.792;1057;;
14:46:12.254;150;68;96;77;93.5;305;780;2196;7.2;0.803;1071;;
14:46:13.035;150;69;95;76;93.0;305;785;2208;7.1;0.802;1069;;
14:46:13.817;146;67;94;78;93.3;305;770;2229;7.3;0.774;1032;;
14:46:14.589;147;67;95;77;95.5;305;775;2242;7.4;0.771;1028;;
14:46:15.366;149;68;95;76;96.0;310;790;2233;7.3;0.784;1045;;
14:46:16.158;147;66;93;76;96.5;310;790;2200;7.3;0.763;1018;;
14:46:16.946;145;65;93;76;96.5;305;790;2217;7.3;0.757;1010;;
14:46:17.736;147;66;94;76;96.5;310;785;2188;7.4;0.761;1014;;
14:46:18.523;146;66;92;75;96.3;310;795;2163;7.3;0.762;1016;;
14:46:19.318;143;64;90;76;96.5;305;790;2142;7.3;0.739;985;;
14:46:20.104;142;64;91;76;97.5;305;785;2142;7.5;0.735;980;;
14:46:20.891;145;65;92;76;98.0;305;790;2150;7.4;0.742;989;;
14:46:21.680;144;64;93;78;100.8;310;765;2208;7.9;0.706;942;;
14:46:22.445;144;66;94;81;96.5;305;740;2096;7.8;0.719;959;;
14:46:23.186;144;67;94;79;95.5;305;755;2096;7.6;0.739;986;;
14:46:23.939;145;67;91;78;94.3;305;770;2108;7.3;0.745;994;;
14:46:24.711;142;64;88;75;96.3;305;795;2196;7.3;0.729;972;;
14:46:25.506;143;62;88;74;100.8;305;815;2263;7.4;0.708;944;;
14:46:26.321;143;61;87;74;101.0;305;815;2208;7.4;0.698;931;;
14:46:27.136;141;60;84;74;101.3;305;810;2183;7.5;0.674;899;;
14:46:27.944;137;58;83;74;103.0;305;810;2196;7.6;0.649;865;;
14:46:28.752;139;58;84;75;105.5;305;805;2217;7.9;0.643;857;;
14:46:29.560;140;59;85;75;106.3;305;805;2204;7.9;0.642;856;;
14:46:30.366;140;59;84;75;105.8;310;805;2179;7.9;0.641;855;;
14:46:31.171;137;58;84;76;105.8;310;785;2167;8.1;0.625;834;;
14:46:31.955;137;58;84;76;105.8;310;785;2167;8.1;0.625;834;;
14:46:32.740;137;58;84;72;105.8;310;835;2167;7.6;0.665;887;;
14:46:33.575;145;67;92;73;84.5;305;820;2204;6.2;0.888;1184;;
14:46:34.396;143;65;92;75;87.3;305;795;2225;6.6;0.834;1112;;
14:46:35.189;145;66;93;74;85.5;305;810;2183;6.3;0.883;1178;;
14:46:36.000;147;67;94;75;88.3;305;805;2179;6.6;0.857;1143;;
14:46:36.808;145;67;93;74;91.8;305;810;2183;6.8;0.817;1089;;
14:46:37.618;144;66;92;74;92.5;305;810;2196;6.9;0.806;1074;;
14:46:38.424;146;67;94;75;94.0;310;805;2183;7.0;0.807;1076;;
14:46:39.229;148;68;94;74;93.0;305;815;2167;6.8;0.826;1101;;
14:46:40.046;147;68;93;74;93.0;305;810;2158;6.9;0.808;1077;;
14:46:40.856;144;66;92;75;93.5;305;795;2175;7.1;0.782;1043;;
14:46:41.651;146;66;94;75;95.8;310;795;2229;7.2;0.780;1041;;
14:46:42.445;148;67;94;74;95.0;305;815;2200;7.0;0.809;1078;;
14:46:43.259;147;67;93;72;94.3;305;830;2175;6.8;0.817;1089;;
14:46:44.091;144;66;91;72;94.5;305;830;2158;6.8;0.795;1060;;
14:46:44.919;143;64;92;76;95.8;305;790;2163;7.3;0.755;1007;;
14:46:45.709;145;66;94;75;95.8;310;800;2138;7.2;0.781;1042;;
14:46:46.509;146;67;94;75;94.5;310;805;2125;7.0;0.796;1062;;
14:46:47.316;145;66;93;75;94.5;305;795;2138;7.1;0.778;1038;;
14:46:48.109;144;66;92;75;94.8;305;800;2150;7.1;0.779;1039;;
14:46:48.911;146;66;95;76;96.3;310;785;2167;7.4;0.773;1030;;
14:46:49.696;147;68;95;75;94.0;310;800;2133;7.0;0.806;1075;;
14:46:50.498;147;68;93;74;94.0;310;815;2142;6.9;0.808;1078;;
14:46:51.310;145;66;94;77;95.8;305;780;2163;7.4;0.762;1016;;
14:46:52.093;147;67;95;76;95.3;310;790;2158;7.2;0.786;1048;;
14:46:52.879;148;68;95;75;94.8;305;800;2163;7.1;0.800;1067;;
14:46:53.681;147;67;94;76;95.8;310;785;2192;7.3;0.769;1025;;
14:46:54.464;146;66;94;76;95.0;305;790;2171;7.2;0.778;1037;;
14:46:55.258;148;67;95;76;96.0;310;790;2196;7.3;0.782;1042;;
14:46:56.044;148;68;95;76;94.8;305;785;2167;7.2;0.787;1049;;
14:46:56.831;147;67;93;75;94.3;310;805;2150;7.0;0.792;1056;;
14:46:57.638;145;65;92;75;96.0;305;795;2179;7.2;0.762;1016;;
14:46:58.431;147;66;93;74;95.5;305;810;2179;7.1;0.789;1052;;
14:46:59.239;147;66;92;73;95.8;310;820;2171;7.0;0.790;1053;;
14:47:00.060;145;65;90;72;94.8;305;830;2108;6.8;0.791;1054;;
14:47:00.889;142;63;90;75;96.0;305;795;2108;7.2;0.743;991;;
14:47:01.682;143;65;92;75;95.8;305;800;2104;7.2;0.767;1022;;
14:47:02.484;145;66;93;75;95.8;305;805;2100;7.1;0.778;1037;;
14:47:03.289;143;66;91;74;95.0;305;810;2092;7.0;0.778;1037;;
14:47:04.100;143;64;92;75;97.0;305;805;2129;7.2;0.761;1015;;
14:47:04.906;146;67;92;75;97.0;305;795;2113;7.3;0.752;1003;;
14:47:05.700;146;67;92;74;97.0;305;810;2113;7.2;0.766;1022;;
14:47:06.510;146;67;92;75;97.0;305;805;2113;7.2;0.761;1015;;
14:47:07.316;145;68;94;74;82.8;310;810;2117;6.1;0.920;1227;;
14:47:08.125;148;68;96;74;84.3;310;810;2175;6.2;0.923;1231;;
14:47:08.938;149;69;96;72;83.8;310;830;2146;6.1;0.949;1265;;
14:47:09.766;149;69;95;73;86.3;310;825;2133;6.3;0.904;1205;;
14:47:10.591;145;67;93;73;90.8;310;825;2125;6.6;0.841;1121;;
14:47:11.414;146;66;94;73;93.0;310;820;2142;6.8;0.829;1105;;
14:47:12.234;147;67;95;72;92.8;310;835;2117;6.7;0.851;1134;;
14:47:13.071;147;68;95;73;93.0;310;825;2096;6.8;0.838;1118;;
14:47:13.894;146;67;94;75;92.3;310;800;2092;6.9;0.815;1087;;
14:47:14.698;147;67;96;75;94.3;315;800;2183;7.1;0.811;1081;;
14:47:15.494;150;69;98;75;93.8;310;805;2175;7.0;0.839;1119;;
14:47:16.301;152;70;99;75;93.3;310;795;2188;7.0;0.844;1125;;
14:47:17.098;151;71;97;75;91.0;310;805;2150;6.8;0.860;1147;;
14:47:17.901;150;69;97;76;93.0;310;785;2246;7.1;0.817;1089;;
14:47:18.684;151;69;98;75;94.3;310;795;2271;7.1;0.822;1097;;
14:47:19.479;152;69;97;74;94.3;310;815;2283;6.9;0.839;1118;;
14:47:20.294;152;68;97;75;94.3;310;795;2250;7.1;0.816;1088;;
14:47:21.091;149;68;96;76;93.0;310;790;2242;7.1;0.811;1082;;
14:47:21.879;150;68;97;77;94.8;310;780;2275;7.3;0.794;1059;;
14:47:22.661;151;68;97;75;95.3;315;795;2296;7.2;0.805;1074;;
14:47:23.454;151;68;96;75;94.8;310;795;2250;7.2;0.803;1071;;
14:47:24.251;149;67;94;76;94.5;310;790;2238;7.2;0.788;1051;;
14:47:25.041;146;66;93;76;94.8;310;785;2204;7.2;0.771;1027;;
14:47:25.822;147;66;95;77;97.0;310;780;2229;7.5;0.762;1016;;
14:47:26.604;148;67;95;76;95.5;310;790;2192;7.3;0.788;1051;;
14:47:27.396;148;67;94;77;95.0;310;780;2171;7.3;0.774;1032;;
14:47:28.176;145;66;92;76;95.0;310;790;2175;7.2;0.767;1023;;
14:47:28.964;146;65;94;77;97.5;310;775;2204;7.5;0.745;994;;
14:47:29.743;147;66;93;75;96.5;310;800;2188;7.2;0.773;1031;;
14:47:30.543;147;66;92;76;96.3;310;790;2183;7.3;0.753;1004;;
14:47:31.333;143;64;89;75;96.5;310;800;2167;7.2;0.740;987;;
14:47:32.129;144;63;90;75;99.0;310;805;2213;7.4;0.732;976;;
14:47:32.934;143;64;90;75;96.8;310;800;2154;7.3;0.746;995;;
14:47:33.738;142;64;88;74;96.5;310;815;2113;7.1;0.743;991;;
14:47:34.550;139;62;87;75;97.5;310;800;2104;7.3;0.716;955;;
14:47:35.351;140;62;89;75;98.5;310;805;2088;7.3;0.725;967;;
14:47:36.156;141;63;89;74;97.8;310;810;2075;7.2;0.737;983;;
14:47:36.964;141;63;89;75;97.3;310;805;2029;7.2;0.735;980;;
14:47:37.769;138;63;88;76;95.8;305;790;2000;7.3;0.728;971;;
14:47:38.561;140;64;91;76;96.8;310;790;2050;7.3;0.739;985;;
14:47:39.347;143;66;92;77;95.3;310;780;2025;7.3;0.755;1007;;
14:47:40.131;144;66;92;76;94.8;310;785;2054;7.2;0.758;1011;;
14:47:40.915;142;64;90;76;95.5;305;790;2092;7.3;0.742;990;;
14:47:41.708;143;64;92;77;97.8;310;775;2133;7.6;0.725;967;;
14:47:42.479;145;66;92;76;96.8;310;790;2104;7.3;0.751;1002;;
14:47:43.270;144;65;91;75;97.0;310;795;2138;7.3;0.742;989;;
14:47:44.066;142;63;90;77;98.3;305;780;2142;7.6;0.715;953;;
14:47:44.846;144;65;92;77;97.8;310;780;2113;7.5;0.732;976;;
14:47:45.626;145;65;92;76;97.8;310;785;2108;7.5;0.737;982;;
14:47:46.413;143;64;92;79;97.8;310;755;2092;7.8;0.709;945;;
14:47:47.165;143;64;92;79;97.8;310;760;2092;7.7;0.713;951;;
14:47:47.925;143;64;92;75;97.8;310;795;2092;7.4;0.746;995;;
14:47:48.721;149;71;97;77;81.3;310;775;2117;6.3;0.923;1230;;
14:47:49.494;147;69;95;77;83.3;305;780;2167;6.4;0.890;1187;;
14:47:50.274;148;68;97;78;84.8;305;770;2204;6.6;0.877;1169;;
14:47:51.046;150;69;97;76;87.0;310;785;2200;6.6;0.873;1164;;
14:47:51.830;150;69;96;75;90.3;310;795;2192;6.8;0.843;1125;;
14:47:52.624;147;68;94;76;91.3;305;790;2179;6.9;0.814;1085;;
14:47:53.415;146;67;94;77;92.8;310;780;2208;7.1;0.793;1057;;
14:47:54.195;148;68;95;75;93.5;310;800;2196;7.0;0.813;1084;;
14:47:54.996;149;67;94;75;94.5;310;805;2208;7.0;0.801;1068;;
14:47:55.800;146;66;93;76;94.5;305;785;2188;7.2;0.773;1030;;
14:47:56.584;146;66;93;77;95.5;305;775;2192;7.4;0.757;1009;;
14:47:57.361;148;67;95;76;96.5;310;785;2246;7.4;0.771;1028;;
14:47:58.146;148;67;94;76;95.8;310;790;2229;7.3;0.778;1037;;
14:47:58.938;147;67;93;75;95.3;305;800;2192;7.1;0.777;1036;;
14:47:59.734;145;65;92;77;96.5;305;775;2221;7.5;0.737;982;;
14:48:00.507;147;66;94;78;97.3;305;770;2263;7.6;0.742;990;;
14:48:01.279;149;66;94;77;97.8;310;775;2238;7.6;0.747;996;;
14:48:02.058;149;67;93;76;97.0;305;790;2271;7.4;0.757;1010;;
14:48:02.846;146;65;91;76;96.5;305;790;2258;7.3;0.745;993;;
14:48:03.636;145;64;92;78;99.0;305;770;2263;7.7;0.718;957;;
14:48:04.402;147;66;93;76;97.3;305;790;2221;7.4;0.753;1005;;
14:48:05.196;147;66;92;76;97.0;305;790;2233;7.4;0.749;999;;
14:48:05.988;144;64;90;76;97.3;305;785;2175;7.4;0.728;971;;
14:48:06.771;144;63;91;76;99.3;305;785;2238;7.6;0.718;957;;
14:48:07.556;146;65;92;75;98.8;310;800;2238;7.4;0.741;988;;
14:48:08.354;146;65;91;75;98.5;310;795;2204;7.4;0.734;979;;
14:48:09.151;143;64;90;76;97.8;305;785;2171;7.5;0.719;958;;
14:48:09.936;142;63;89;75;98.3;310;805;2163;7.3;0.725;967;;
14:48:10.739;143;64;90;76;98.3;305;790;2133;7.5;0.726;968;;
14:48:11.529;142;65;89;75;96.0;310;805;2071;7.2;0.746;995;;
14:48:12.335;140;63;89;76;97.0;305;790;2104;7.4;0.721;961;;
14:48:13.124;142;64;91;76;97.8;310;790;2104;7.4;0.733;978;;
14:48:13.912;144;65;91;74;96.5;305;810;2088;7.1;0.764;1018;;
14:48:14.728;144;65;90;71;96.8;305;845;2100;6.9;0.782;1042;;
14:48:15.569;141;64;90;77;95.8;305;780;2083;7.4;0.729;972;;
14:48:16.351;141;64;90;75;95.8;310;805;2079;7.1;0.755;1006;;
14:48:17.156;145;65;92;74;96.8;310;810;2133;7.2;0.766;1021;;
14:48:17.966;145;66;92;74;96.8;310;815;2108;7.1;0.771;1028;;
14:48:18.781;145;66;91;75;95.8;310;805;2117;7.1;0.767;1023;;
14:48:19.586;144;65;91;76;96.0;305;790;2163;7.3;0.747;996;;
14:48:20.375;146;65;93;76;97.5;310;785;2188;7.5;0.747;996;;
14:48:21.159;149;66;94;75;99.0;310;795;2238;7.5;0.757;1009;;
14:48:21.956;150;67;95;76;97.8;310;785;2246;7.5;0.759;1012;;
14:48:22.737;148;67;94;77;96.5;305;775;2217;7.5;0.753;1004;;
14:48:23.516;149;67;95;76;98.0;310;785;2271;7.5;0.761;1015;;
14:48:24.301;151;68;96;76;97.8;310;790;2258;7.4;0.776;1034;;
14:48:25.090;150;68;95;77;96.0;310;780;2217;7.4;0.772;1029;;
14:48:25.871;148;67;94;75;96.5;310;795;2233;7.3;0.772;1030;;
14:48:26.664;150;67;96;77;97.3;310;780;2246;7.5;0.768;1024;;
14:48:27.446;150;68;96;76;96.8;310;790;2192;7.3;0.784;1045;;
14:48:28.236;149;68;95;76;94.5;310;785;2167;7.2;0.787;1049;;
14:48:29.021;146;67;94;77;95.0;305;775;2175;7.4;0.765;1020;;
14:48:29.794;148;67;96;77;96.3;310;775;2196;7.5;0.773;1031;;
14:48:30.569;149;69;96;76;94.3;310;785;2158;7.2;0.800;1066;;
14:48:31.356;148;68;94;75;94.3;310;805;2150;7.0;0.799;1065;;
14:48:32.159;145;66;93;76;94.0;305;785;2154;7.2;0.777;1036;;
14:48:32.948;146;67;94;75;93.8;310;800;2129;7.0;0.798;1064;;
14:48:33.746;146;67;93;74;93.5;310;810;2096;6.9;0.801;1068;;
14:48:34.556;142;65;90;75;94.0;305;800;2092;7.0;0.768;1024;;
14:48:35.354;141;64;90;76;94.0;305;785;2075;7.2;0.754;1005;;
14:48:36.140;141;64;90;75;94.0;305;795;2075;7.1;0.763;1018;;
14:48:36.935;141;64;90;74;94.0;305;815;2075;6.9;0.782;1043;;
14:48:37.749;145;69;93;75;80.5;305;800;2013;6.0;0.922;1229;;
14:48:38.549;142;66;92;77;83.0;305;780;2050;6.4;0.860;1147;;
14:48:39.330;143;66;94;78;85.0;305;770;2117;6.6;0.849;1132;;
14:48:40.101;147;68;96;76;86.8;310;785;2129;6.6;0.864;1152;;
14:48:40.886;148;69;95;75;89.3;305;795;2129;6.7;0.848;1131;;
14:48:41.681;147;69;94;77;88.8;305;775;2104;6.9;0.823;1097;;
14:48:42.454;145;67;94;78;89.8;305;765;2121;7.0;0.797;1063;;
14:48:43.220;148;67;96;79;92.8;305;760;2208;7.3;0.785;1046;;
14:48:43.983;151;69;98;78;92.3;310;765;2204;7.2;0.809;1078;;
14:48:44.748;152;70;97;77;93.3;310;780;2200;7.2;0.813;1085;;
14:48:45.524;150;69;96;78;93.0;305;765;2229;7.3;0.792;1056;;
14:48:46.287;150;68;97;79;93.5;305;760;2250;7.4;0.788;1051;;
14:48:47.051;152;69;98;77;94.0;310;775;2263;7.3;0.804;1072;;
14:48:47.826;153;69;98;78;94.8;310;765;2288;7.4;0.789;1052;;
14:48:48.589;151;68;95;77;93.8;305;780;2275;7.2;0.792;1057;;
14:48:49.369;150;67;94;77;94.8;305;775;2321;7.3;0.769;1025;;
14:48:50.145;150;66;95;77;96.8;305;775;2342;7.5;0.759;1012;;
14:48:50.921;151;67;94;76;97.3;310;790;2342;7.4;0.764;1018;;
14:48:51.710;150;66;93;76;97.3;305;790;2333;7.4;0.753;1005;;
14:48:52.503;147;64;91;76;98.0;305;790;2308;7.4;0.730;973;;
14:48:53.287;145;63;91;78;100.0;305;770;2321;7.8;0.697;929;;
14:48:54.061;147;63;92;78;101.3;310;770;2338;7.9;0.700;933;;
14:48:54.831;148;64;92;77;100.0;310;775;2283;7.7;0.711;948;;
14:48:55.606;146;64;91;77;100.0;305;775;2296;7.7;0.703;938;;
14:48:56.383;145;63;91;78;100.0;310;770;2304;7.8;0.699;932;;
14:48:57.151;147;64;93;78;100.8;305;765;2288;7.9;0.704;939;;
14:48:57.914;148;66;93;77;99.5;305;775;2242;7.7;0.722;963;;
14:48:58.691;146;64;91;77;99.8;305;780;2283;7.7;0.712;949;;
14:48:59.471;146;63;92;78;102.0;305;770;2321;7.9;0.696;929;;
14:49:00.237;149;66;94;78;99.5;305;770;2279;7.8;0.724;965;;
14:49:01.013;148;66;92;77;98.3;305;780;2288;7.6;0.726;969;;
14:49:01.791;145;63;90;77;100.3;310;775;2292;7.8;0.696;928;;
14:49:02.565;146;63;92;78;102.0;310;765;2300;8.0;0.688;918;;
14:49:03.327;148;65;92;76;101.0;305;785;2279;7.7;0.717;956;;
14:49:04.114;148;65;92;76;100.5;305;785;2267;7.7;0.721;961;;
14:49:04.900;145;65;91;76;99.0;305;785;2246;7.6;0.718;957;;
14:49:05.682;144;63;90;77;100.8;305;775;2250;7.8;0.694;926;;
14:49:06.461;147;64;92;77;102.0;310;775;2271;7.9;0.699;932;;
14:49:07.236;147;65;93;76;101.0;310;785;2250;7.7;0.719;959;;
14:49:08.021;147;66;92;76;98.5;310;785;2225;7.5;0.729;972;;
14:49:08.802;144;64;91;78;99.5;305;765;2221;7.8;0.700;933;;
14:49:09.571;146;64;93;78;101.0;305;770;2246;7.9;0.707;943;;
14:49:10.339;147;66;94;78;99.0;305;765;2188;7.8;0.724;966;;
14:49:11.104;147;67;94;77;98.5;305;775;2175;7.6;0.740;986;;
14:49:11.880;146;66;92;76;97.3;305;785;2192;7.4;0.743;990;;
14:49:12.668;144;65;92;77;97.5;305;775;2200;7.5;0.733;978;;
14:49:13.439;147;67;95;77;98.0;310;780;2213;7.5;0.756;1008;;
14:49:14.220;148;69;95;77;95.0;305;780;2179;7.3;0.778;1037;;
14:49:14.999;147;68;95;81;94.8;305;745;2121;7.6;0.749;999;;
14:49:15.746;146;68;95;82;95.0;310;735;2129;7.8;0.737;983;;
14:49:16.479;147;69;95;81;93.0;305;745;2133;7.5;0.761;1015;;
14:49:17.224;148;68;92;75;93.8;305;795;2154;7.1;0.778;1037;;
14:49:18.020;144;65;89;75;96.0;305;800;2200;7.2;0.742;989;;
14:49:18.820;143;63;89;75;98.0;305;795;2204;7.4;0.722;963;;
14:49:19.616;142;63;88;75;98.0;305;800;2146;7.3;0.720;961;;
14:49:20.414;141;63;87;75;97.0;305;795;2071;7.3;0.711;948;;
14:49:21.211;138;61;85;74;99.3;305;815;2083;7.3;0.694;925;;
14:49:22.025;137;60;86;75;101.3;305;795;2138;7.6;0.673;898;;
14:49:22.820;139;62;88;75;101.0;305;800;2108;7.6;0.693;924;;
14:49:23.621;140;63;89;79;98.5;310;755;2079;7.8;0.682;910;;
14:49:24.374;140;63;90;81;98.5;305;740;2050;8.0;0.678;904;;
14:49:25.114;141;65;90;80;96.0;305;750;2050;7.7;0.701;935;;
14:49:25.866;140;65;88;77;94.8;305;780;2058;7.3;0.720;960;;
14:49:26.644;139;62;87;78;96.8;300;770;2117;7.5;0.692;923;;
14:49:27.414;142;63;88;76;99.8;305;785;2138;7.6;0.694;926;;
14:49:28.199;143;63;89;76;100.0;305;790;2154;7.6;0.703;937;;
14:49:28.989;141;63;88;76;99.0;305;785;2133;7.6;0.694;925;;
14:49:29.778;141;62;88;75;100.5;305;795;2179;7.6;0.694;926;;
14:49:30.569;143;63;89;76;100.3;305;790;2142;7.6;0.701;935;;
14:49:31.359;143;64;89;76;100.3;305;790;2117;7.6;0.701;935;;
14:49:32.150;143;64;89;77;100.3;305;780;2117;7.7;0.692;923;;
14:49:32.930;143;64;89;71;100.3;305;840;2117;7.2;0.746;994;;
14:49:33.771;144;65;91;73;87.5;305;820;2138;6.4;0.848;1131;;
14:49:34.591;142;65;89;72;86.8;310;835;2079;6.2;0.854;1139;;
14:49:35.426;140;63;88;73;87.5;305;825;2092;6.4;0.832;1109;;
14:49:36.251;141;65;90;72;89.8;310;830;2050;6.5;0.830;1107;;
14:49:37.079;142;65;90;73;93.0;310;825;1988;6.8;0.798;1065;;
14:49:37.906;139;64;88;73;93.0;310;825;2008;6.8;0.781;1041;;
14:49:38.731;139;63;89;72;95.8;310;830;2046;6.9;0.774;1032;;
14:49:39.559;141;65;91;73;94.3;310;825;2004;6.9;0.794;1059;;
14:49:40.386;141;66;91;72;93.0;310;830;1979;6.7;0.810;1080;;
14:49:41.214;140;65;90;73;92.8;305;820;1963;6.8;0.791;1055;;
14:49:42.036;139;65;91;75;93.3;310;795;1975;7.0;0.778;1037;;
14:49:42.830;142;67;94;76;92.3;310;790;1967;7.0;0.801;1068;;
14:49:43.621;144;68;94;74;92.5;310;810;1992;6.9;0.821;1095;;
14:49:44.429;145;68;93;73;91.5;310;820;2038;6.7;0.831;1108;;
14:49:45.251;143;66;92;75;92.3;310;800;2058;6.9;0.800;1067;;
14:49:46.051;146;67;94;75;93.8;310;795;2092;7.1;0.799;1066;;
14:49:46.846;147;68;93;72;92.8;310;835;2067;6.7;0.833;1110;;
14:49:47.677;144;66;91;74;93.3;310;810;2075;6.9;0.788;1051;;
14:49:48.489;141;64;90;74;94.3;305;815;2054;6.9;0.774;1032;;
14:49:49.302;143;65;90;74;94.3;310;810;2058;7.0;0.776;1034;;
14:49:50.114;142;65;89;71;94.8;310;840;2033;6.8;0.785;1046;;
14:49:50.954;139;62;87;72;96.5;305;830;2025;7.0;0.744;992;;
14:49:51.786;137;62;87;72;97.0;305;830;2000;7.0;0.742;990;;
14:49:52.616;139;63;88;72;96.0;310;830;1963;6.9;0.759;1012;;
14:49:53.448;138;63;86;71;96.0;310;845;1917;6.8;0.759;1012;;
14:49:54.289;135;61;85;72;96.0;305;830;1933;6.9;0.735;980;;
14:49:55.119;136;62;87;73;96.8;310;820;1921;7.1;0.739;986;;
14:49:55.941;138;63;88;73;96.0;310;825;1913;7.0;0.758;1011;;
14:49:56.764;139;64;88;73;94.8;310;825;1904;6.9;0.768;1025;;
14:49:57.591;137;63;87;74;94.5;305;810;1913;7.0;0.746;994;;
14:49:58.399;137;62;89;76;96.5;310;790;1963;7.3;0.729;971;;
14:49:59.189;140;65;90;75;94.0;310;805;1950;7.0;0.773;1031;;
14:49:59.998;141;65;90;74;94.3;310;810;1971;7.0;0.776;1034;;
14:50:00.808;140;65;89;73;92.3;305;825;1946;6.7;0.791;1055;;
14:50:01.633;138;63;89;75;93.8;305;805;1988;7.0;0.760;1013;;
14:50:02.438;141;65;90;74;94.0;310;815;1971;6.9;0.782;1043;;
14:50:03.251;142;65;90;72;93.8;310;830;1983;6.8;0.797;1062;;
14:50:04.081;140;65;88;72;93.5;310;830;1963;6.8;0.783;1045;;
14:50:04.911;138;63;87;74;93.8;310;815;1967;6.9;0.758;1011;;
14:50:05.724;139;63;89;73;95.0;305;825;1963;6.9;0.771;1028;;
14:50:06.549;140;64;90;72;94.8;310;830;1950;6.8;0.784;1045;;
14:50:07.377;140;65;89;72;94.0;310;830;1913;6.8;0.786;1048;;
14:50:08.209;138;63;89;76;93.8;305;790;1921;7.1;0.748;997;;
14:50:09.001;138;64;90;75;95.0;310;805;1933;7.1;0.761;1014;;
14:50:09.806;141;65;92;75;94.5;310;805;1967;7.0;0.779;1039;;
14:50:10.609;142;66;91;73;93.5;305;820;1933;6.8;0.800;1067;;
14:50:11.429;141;66;92;76;93.0;305;785;1963;7.1;0.774;1033;;
14:50:12.214;142;66;94;78;94.0;310;770;1983;7.3;0.772;1029;;
14:50:12.986;147;69;96;75;93.5;310;800;2046;7.0;0.817;1089;;
14:50:13.784;148;69;96;75;93.8;310;795;2075;7.1;0.810;1080;;
14:50:14.577;147;68;94;76;91.8;310;790;2058;7.0;0.809;1079;;
14:50:15.373;145;66;93;76;93.5;310;785;2125;7.1;0.777;1035;;
14:50:16.156;146;66;94;77;94.8;310;780;2146;7.3;0.774;1032;;
14:50:16.936;147;67;94;75;95.3;310;795;2146;7.2;0.785;1046;;
14:50:17.733;147;67;93;75;95.5;310;795;2163;7.2;0.776;1035;;
14:50:18.526;145;66;92;76;95.3;310;790;2146;7.2;0.761;1015;;
14:50:19.314;146;65;93;77;97.5;310;780;2213;7.5;0.744;992;;
14:50:20.094;148;66;95;77;97.3;310;780;2250;7.5;0.758;1011;;
14:50:20.876;148;67;94;76;96.5;315;785;2208;7.4;0.761;1014;;
14:50:21.663;146;66;92;76;96.5;310;790;2204;7.3;0.751;1001;;
14:50:22.449;145;64;92;77;97.5;305;780;2213;7.5;0.734;979;;
14:50:23.229;147;65;93;77;98.0;310;780;2213;7.5;0.740;987;;
14:50:24.011;147;65;92;74;98.3;310;810;2213;7.3;0.758;1011;;
14:50:24.823;145;64;90;74;98.0;310;810;2200;7.3;0.746;995;;
14:50:25.633;143;64;90;75;97.8;310;800;2179;7.3;0.737;982;;
14:50:26.429;145;64;91;73;98.5;310;825;2183;7.2;0.758;1011;;
14:50:27.256;145;63;90;73;100.0;310;820;2196;7.3;0.740;987;;
14:50:28.074;143;64;89;73;97.5;310;825;2108;7.1;0.749;998;;
14:50:28.901;140;62;88;75;98.3;305;805;2150;7.3;0.719;959;;
14:50:29.704;142;63;88;75;98.3;305;795;2117;7.4;0.710;947;;
14:50:30.500;142;63;88;75;98.3;305;795;2117;7.4;0.710;947;;
14:50:31.295;142;63;88;73;98.3;305;825;2117;7.1;0.737;982;;
14:50:32.120;140;63;90;75;87.8;305;800;2100;6.6;0.816;1088;;
14:50:32.921;142;65;91;75;86.8;310;805;2079;6.5;0.847;1129;;
14:50:33.722;143;66;91;71;84.5;310;840;2058;6.0;0.900;1200;;
14:50:34.564;141;65;90;74;88.8;305;815;2050;6.5;0.824;1099;;
14:50:35.379;139;64;89;75;92.0;305;805;2000;6.9;0.779;1038;;
14:50:36.184;141;65;91;72;93.3;310;830;2029;6.7;0.806;1074;;
14:50:37.012;143;65;92;72;93.8;310;835;2038;6.7;0.815;1087;;
14:50:37.849;142;66;91;73;92.8;310;820;1988;6.8;0.802;1070;;
14:50:38.667;141;65;90;73;93.3;310;820;2033;6.8;0.787;1049;;
14:50:39.491;143;65;91;72;95.3;310;830;2083;6.9;0.791;1054;;
14:50:40.321;144;65;92;74;96.0;310;810;2104;7.1;0.772;1029;;
14:50:41.127;142;65;90;73;95.3;310;820;2046;7.0;0.773;1030;;
14:50:41.949;142;63;91;75;98.5;305;800;2150;7.4;0.739;985;;
14:50:42.751;146;66;93;75;96.5;310;805;2142;7.2;0.776;1034;;
14:50:43.558;148;67;93;73;95.3;310;820;2142;7.0;0.801;1068;;
14:50:44.375;145;66;91;73;94.3;305;825;2179;6.9;0.792;1056;;
14:50:45.201;145;64;92;75;97.3;310;795;2229;7.3;0.748;997;;
14:50:45.994;147;66;93;74;96.5;310;810;2217;7.1;0.776;1035;;
14:50:46.806;147;66;92;73;96.5;310;825;2254;7.0;0.784;1046;;
14:50:47.629;146;65;90;72;96.5;310;835;2213;6.9;0.777;1035;;
14:50:48.468;143;63;88;71;97.8;310;840;2204;7.0;0.754;1005;;
14:50:49.302;142;62;90;75;100.5;310;795;2221;7.6;0.710;947;;
14:50:50.100;143;64;92;76;100.5;315;790;2221;7.6;0.719;959;;
14:50:50.891;144;64;91;74;100.0;310;815;2229;7.4;0.740;986;;
14:50:51.705;145;65;89;69;98.5;310;870;2217;6.8;0.786;1048;;
14:50:52.576;144;63;87;69;97.3;305;865;2254;6.7;0.774;1032;;
14:50:53.443;141;62;85;71;95.5;305;845;2188;6.8;0.748;997;;
14:50:54.288;138;60;82;71;97.8;305;840;2192;7.0;0.705;940;;
14:50:55.124;136;57;81;73;101.3;300;820;2221;7.4;0.654;872;;
14:50:55.946;138;56;81;73;106.0;310;820;2246;7.8;0.627;835;;
14:50:56.766;138;56;80;73;109.0;310;820;2242;8.0;0.602;802;;
14:50:57.586;136;54;78;73;111.3;305;820;2213;8.1;0.577;769;;
14:50:58.404;134;53;79;76;113.5;305;790;2192;8.6;0.546;729;;
14:50:59.196;134;53;78;74;115.3;310;815;2158;8.5;0.548;731;;
14:51:00.009;134;53;78;75;117.0;310;795;2154;8.8;0.532;709;;
14:51:00.804;133;53;79;75;117.0;305;795;2108;8.8;0.535;713;;
14:51:01.601;134;54;80;75;116.0;305;800;2138;8.7;0.552;736;;
14:51:02.401;136;56;83;76;115.3;310;785;2100;8.8;0.562;749;;
14:51:03.184;137;57;83;75;113.5;305;800;2075;8.5;0.585;780;;
14:51:03.982;136;58;83;76;110.8;305;785;2033;8.5;0.590;787;;
14:51:04.771;134;58;83;75;108.5;305;795;2025;8.2;0.608;811;;
14:51:05.565;137;59;85;75;110.0;310;795;2079;8.3;0.616;822;;
14:51:06.357;138;61;86;74;108.0;310;810;2021;8.0;0.643;858;;
14:51:07.171;138;61;85;73;107.0;305;825;2021;7.8;0.653;871;;
14:51:07.998;135;59;84;74;106.3;305;810;1979;7.9;0.637;849;;
14:51:08.804;135;60;85;74;105.3;310;810;1992;7.8;0.654;872;;
14:51:09.614;137;61;86;74;105.5;305;815;1963;7.8;0.662;883;;
14:51:10.430;136;61;85;71;103.8;310;840;1938;7.4;0.688;918;;
14:51:11.269;134;60;84;73;103.0;305;820;1938;7.5;0.669;892;;
14:51:12.089;134;60;85;72;103.5;305;830;1925;7.5;0.682;909;;
14:51:12.919;137;62;87;72;103.3;310;835;1921;7.4;0.706;941;;
14:51:13.758;138;63;88;71;101.0;310;840;1879;7.2;0.730;973;;
14:51:14.596;137;63;88;74;100.0;305;815;1913;7.4;0.717;956;;
14:51:15.409;138;64;90;73;99.0;305;820;1913;7.2;0.741;988;;
14:51:16.229;141;66;92;73;99.3;310;820;1933;7.3;0.758;1011;;
14:51:17.047;141;66;92;73;97.5;310;825;1900;7.1;0.774;1032;;
14:51:17.876;140;66;90;74;96.3;310;815;1921;7.1;0.760;1013;;
14:51:18.689;138;64;89;71;97.3;305;840;1925;6.9;0.767;1022;;
14:51:19.531;140;64;90;74;97.8;310;810;1950;7.2;0.748;997;;
14:51:20.341;139;65;89;74;96.0;310;815;1892;7.1;0.758;1010;;
14:51:21.154;137;64;88;74;96.8;305;815;1908;7.1;0.743;991;;
14:51:21.969;138;64;90;74;97.8;310;810;1921;7.2;0.744;992;;
14:51:22.779;140;65;90;71;96.8;310;845;1900;6.9;0.782;1042;;
14:51:23.626;139;64;89;71;97.3;310;840;1908;6.9;0.767;1022;;
14:51:24.464;137;64;89;73;96.5;305;820;1883;7.1;0.752;1003;;
14:51:25.284;139;65;91;74;96.8;310;815;1900;7.1;0.762;1016;;
14:51:26.101;141;66;91;73;96.3;310;825;1917;7.0;0.778;1037;;
14:51:26.928;140;65;89;72;95.8;310;835;1938;6.9;0.778;1038;;
14:51:27.759;138;64;89;71;96.8;305;840;1946;6.9;0.775;1033;;
14:51:28.599;141;65;89;75;96.8;305;805;1938;7.2;0.743;990;;
14:51:29.405;141;65;89;70;96.8;305;855;1938;6.8;0.789;1052;;
14:51:30.260;141;65;89;70;96.8;305;855;1938;6.8;0.789;1052;;
14:51:31.112;137;64;89;71;84.3;305;840;1913;6.0;0.882;1176;;
14:51:31.956;140;65;90;72;84.8;310;835;1925;6.1;0.889;1186;;
14:51:32.791;140;66;90;71;83.8;310;850;1888;5.9;0.913;1218;;
14:51:33.639;138;65;89;72;86.3;310;835;1888;6.2;0.857;1142;;
14:51:34.478;135;63;87;73;90.5;310;825;1888;6.6;0.795;1060;;
14:51:35.303;137;64;89;72;92.8;310;835;1917;6.7;0.797;1062;;
14:51:36.132;139;64;89;72;92.5;305;830;1900;6.7;0.801;1068;;
14:51:36.966;138;65;88;72;92.3;310;835;1892;6.6;0.799;1065;;
14:51:37.799;136;63;87;72;92.5;305;835;1929;6.6;0.785;1047;;
14:51:38.634;138;64;89;73;94.0;305;825;1929;6.8;0.779;1039;;
14:51:39.461;139;64;88;71;93.3;310;850;1921;6.6;0.804;1073;;
14:51:40.309;138;63;87;71;94.5;310;840;1938;6.8;0.776;1034;;
14:51:41.151;136;62;88;73;94.8;310;820;1958;6.9;0.759;1013;;
14:51:41.969;139;64;90;72;94.0;310;835;1938;6.8;0.795;1060;;
14:51:42.804;141;65;90;73;94.5;310;820;1954;6.9;0.781;1041;;
14:51:43.624;139;64;89;74;94.5;310;815;1954;7.0;0.768;1023;;
14:51:44.439;139;64;90;73;95.0;310;825;2000;6.9;0.777;1036;;
14:51:45.266;142;65;91;74;94.8;310;810;2004;7.0;0.780;1040;;
14:51:46.076;142;66;91;71;93.3;310;840;2000;6.7;0.817;1090;;
14:51:46.914;142;65;89;70;93.3;310;860;1988;6.5;0.821;1094;;
14:51:47.774;139;63;89;72;93.8;310;835;2000;6.7;0.788;1051;;
14:51:48.611;139;64;89;72;94.3;315;835;1971;6.8;0.791;1054;;
14:51:49.446;139;64;88;69;93.5;310;875;1963;6.4;0.819;1092;;
14:51:50.319;137;63;86;68;93.3;310;880;1921;6.4;0.809;1079;;
14:51:51.197;135;62;86;69;93.0;310;875;1888;6.4;0.804;1073;;
14:51:52.076;136;62;85;67;93.3;315;890;1863;6.3;0.811;1082;;
14:51:52.964;133;61;84;68;94.3;310;880;1842;6.4;0.780;1040;;
14:51:53.844;133;60;85;69;95.5;310;865;1871;6.6;0.765;1020;;
14:51:54.711;136;61;86;69;96.3;315;875;1888;6.6;0.777;1036;;
14:51:55.586;137;61;85;69;97.0;315;870;1917;6.7;0.765;1019;;
14:51:56.458;134;60;84;70;97.3;310;860;1921;6.8;0.745;993;;
14:51:57.314;136;61;86;72;96.8;315;835;1946;7.0;0.744;993;;
14:51:58.153;138;62;87;72;97.3;315;835;1933;7.0;0.749;999;;
14:51:58.986;137;62;86;71;97.0;315;840;1975;6.9;0.745;993;;
14:51:59.824;137;61;88;74;97.5;310;815;1992;7.2;0.733;978;;
14:52:00.639;140;64;91;75;96.3;310;800;1992;7.2;0.754;1006;;
14:52:01.439;142;66;92;72;94.8;310;830;1950;6.8;0.802;1069;;
14:52:02.271;143;66;91;74;93.3;310;815;1996;6.9;0.798;1063;;
14:52:03.084;141;65;90;75;93.0;310;805;1996;6.9;0.781;1042;;
14:52:03.889;143;65;93;75;95.0;310;795;2096;7.2;0.774;1032;;
14:52:04.688;145;67;93;73;94.5;315;820;2100;6.9;0.805;1073;;
14:52:05.508;145;66;92;73;94.3;310;825;2100;6.9;0.805;1074;;
14:52:06.330;143;65;91;75;94.0;310;800;2088;7.0;0.772;1030;;
14:52:07.129;142;65;92;75;94.8;310;800;2121;7.1;0.773;1030;;
14:52:07.929;144;66;92;73;94.5;310;820;2113;6.9;0.796;1062;;
14:52:08.747;144;66;91;71;94.5;310;845;2083;6.7;0.814;1085;;
14:52:09.595;142;65;91;73;94.5;310;820;2058;6.9;0.785;1047;;
14:52:10.414;141;64;90;72;94.3;310;830;2063;6.8;0.795;1060;;
14:52:11.244;143;66;92;72;94.0;310;830;2058;6.8;0.812;1083;;
14:52:12.074;143;67;92;71;91.8;310;840;1988;6.6;0.838;1117;;
14:52:12.918;141;66;90;72;92.0;310;830;2008;6.7;0.812;1083;;
14:52:13.745;138;64;90;73;92.5;310;820;1992;6.8;0.793;1058;;
14:52:14.564;140;65;91;75;92.5;310;805;1983;6.9;0.794;1059;;
14:52:15.371;141;66;90;69;92.0;310;865;1946;6.4;0.846;1128;;
14:52:16.234;139;65;90;73;92.3;310;825;1946;6.7;0.800;1067;;
14:52:17.061;137;65;89;73;90.8;310;820;1892;6.6;0.806;1075;;
14:52:17.881;139;66;92;73;91.3;310;820;1946;6.7;0.822;1096;;
14:52:18.697;140;67;93;75;89.5;310;805;1904;6.7;0.832;1109;;
14:52:19.506;140;67;92;74;90.0;310;810;1904;6.7;0.826;1101;;
14:52:20.315;138;66;90;72;88.5;310;830;1904;6.4;0.842;1122;;
14:52:21.144;140;66;92;75;91.0;310;805;1925;6.8;0.814;1085;;
14:52:21.951;140;67;92;75;90.0;310;805;1896;6.7;0.825;1100;;
14:52:22.756;140;67;91;74;89.5;310;815;1892;6.6;0.829;1105;;
14:52:23.571;138;65;90;73;90.0;310;820;1913;6.6;0.818;1090;;
14:52:24.389;139;65;92;75;91.3;310;805;1904;6.8;0.807;1076;;
14:52:25.192;140;66;93;75;90.3;310;800;1892;6.8;0.820;1093;;
14:52:25.992;140;67;91;74;88.8;310;815;1858;6.5;0.836;1114;;
14:52:26.809;137;65;90;75;89.8;310;800;1875;6.7;0.804;1073;;
14:52:27.611;138;66;92;75;90.5;310;800;1863;6.8;0.811;1081;;
14:52:28.411;140;67;92;76;90.5;310;785;1863;6.9;0.796;1061;;
14:52:29.195;140;67;92;75;90.5;310;800;1863;6.8;0.811;1081;;
14:52:29.995;140;67;92;74;90.5;310;810;1863;6.7;0.821;1095;;
14:52:30.806;140;68;94;75;79.0;315;800;1904;5.9;0.947;1262;;
14:52:31.602;142;68;94;74;79.0;310;815;1908;5.8;0.972;1296;;
14:52:32.423;142;69;93;74;77.0;310;815;1896;5.7;0.982;1309;;
14:52:33.236;139;66;92;75;83.0;310;805;1929;6.2;0.890;1186;;
14:52:34.043;141;67;94;76;86.3;310;790;1963;6.6;0.856;1142;;
14:52:34.831;142;68;95;76;86.0;310;790;1938;6.5;0.868;1157;;
14:52:35.621;142;68;93;75;86.0;310;795;1933;6.5;0.860;1146;;
14:52:36.416;140;66;92;75;87.8;310;805;1988;6.5;0.842;1122;;
14:52:37.221;143;67;94;76;88.5;310;790;1983;6.7;0.841;1122;;
14:52:38.009;144;69;94;74;87.8;310;810;1954;6.5;0.870;1160;;
14:52:38.821;144;68;93;74;87.3;310;810;1971;6.5;0.859;1145;;
14:52:39.633;140;66;91;75;89.0;310;805;2000;6.6;0.821;1094;;
14:52:40.434;142;66;93;75;89.8;310;795;2025;6.8;0.819;1092;;
14:52:41.231;143;67;92;74;89.8;310;810;2025;6.6;0.833;1110;;
14:52:42.041;142;66;92;74;89.8;310;810;2013;6.6;0.826;1101;;
14:52:42.853;140;65;90;75;89.5;310;795;2013;6.8;0.797;1063;;
14:52:43.646;139;64;90;75;90.5;310;800;2025;6.8;0.793;1058;;
14:52:44.444;141;65;91;75;91.3;310;805;2038;6.8;0.801;1067;;
14:52:45.251;141;65;90;73;90.5;310;820;2004;6.6;0.813;1084;;
14:52:46.071;138;64;89;75;91.0;310;800;2000;6.8;0.778;1037;;
14:52:46.871;138;63;90;75;92.5;310;795;2013;7.0;0.774;1031;;
14:52:47.666;141;65;91;73;92.0;310;820;2008;6.7;0.807;1076;;
14:52:48.484;140;65;90;76;91.0;310;790;1979;6.9;0.783;1045;;
14:52:49.276;138;64;90;76;91.3;310;785;1979;7.0;0.774;1032;;
14:52:50.059;140;66;92;77;91.0;310;780;1983;7.0;0.789;1051;;
14:52:50.841;142;66;92;75;90.5;310;805;1983;6.7;0.816;1088;;
14:52:51.646;141;66;91;75;89.8;310;795;1967;6.8;0.806;1075;;
14:52:52.439;139;65;90;76;89.5;305;785;1950;6.8;0.789;1053;;
14:52:53.226;140;65;92;77;91.5;310;780;2004;7.0;0.784;1046;;
14:52:54.004;141;67;93;77;90.0;310;780;1967;6.9;0.804;1072;;
14:52:54.786;142;67;92;75;89.3;305;795;1950;6.7;0.815;1087;;
14:52:55.581;139;65;90;76;89.3;305;785;1971;6.8;0.787;1050;;
14:52:56.366;139;64;90;75;91.0;305;795;1996;6.9;0.782;1043;;
14:52:57.159;140;65;90;75;91.0;305;795;1971;6.9;0.786;1048;;
14:52:57.958;139;64;89;74;91.8;310;810;1946;6.8;0.786;1048;;
14:52:58.764;137;63;87;75;92.0;305;805;1921;6.9;0.761;1015;;
14:52:59.569;135;62;88;76;91.8;305;790;1925;7.0;0.753;1005;;
14:53:00.359;138;63;90;76;93.5;305;785;1938;7.1;0.751;1002;;
14:53:01.146;139;65;90;74;93.0;310;815;1904;6.8;0.784;1046;;
14:53:01.959;137;64;87;71;91.5;305;850;1900;6.5;0.806;1074;;
14:53:02.811;134;61;88;76;94.0;305;790;1904;7.1;0.735;980;;
14:53:03.601;136;64;88;71;92.0;310;840;1838;6.6;0.799;1065;;
14:53:04.437;136;64;87;70;91.0;305;860;1867;6.3;0.822;1096;;
14:53:05.300;133;62;87;75;91.3;305;795;1804;6.9;0.760;1014;;
14:53:06.098;135;64;89;75;91.3;305;805;1800;6.8;0.781;1041;;
14:53:06.897;138;65;90;74;90.0;305;815;1833;6.6;0.810;1081;;
14:53:07.716;138;65;89;74;89.8;310;810;1888;6.6;0.801;1068;;
14:53:08.524;136;64;87;75;89.5;305;805;1863;6.7;0.783;1043;;
14:53:09.329;135;62;87;75;91.5;305;800;1883;6.9;0.758;1011;;
14:53:10.131;136;63;88;75;90.8;305;795;1883;6.8;0.771;1028;;
14:53:10.926;136;63;87;76;91.0;310;790;1846;6.9;0.757;1010;;
14:53:11.716;133;62;85;75;91.0;305;800;1842;6.8;0.749;999;;
14:53:12.512;133;61;86;76;92.5;300;790;1867;7.0;0.734;979;;
14:53:13.304;135;63;88;76;92.5;305;785;1850;7.1;0.743;990;;
14:53:14.091;135;64;88;75;91.0;305;795;1817;6.9;0.767;1022;;
14:53:14.886;134;63;87;75;90.3;305;795;1817;6.8;0.762;1016;;
14:53:15.679;133;63;87;76;90.3;300;790;1788;6.9;0.757;1010;;
14:53:16.469;136;64;89;76;91.3;305;785;1829;7.0;0.766;1021;;
14:53:17.254;138;66;90;74;89.5;305;815;1817;6.6;0.815;1087;;
14:53:18.069;136;64;88;75;89.8;300;800;1829;6.7;0.782;1043;;
14:53:18.869;136;64;89;76;90.3;305;790;1850;6.9;0.777;1036;;
14:53:19.661;138;65;90;76;90.0;305;790;1825;6.8;0.792;1056;;
14:53:20.453;138;66;89;75;88.3;310;800;1800;6.6;0.809;1079;;
14:53:21.247;136;64;89;76;89.5;305;790;1858;6.8;0.783;1045;;
14:53:22.041;139;65;91;76;90.3;305;785;1888;6.9;0.794;1058;;
14:53:22.826;140;67;91;74;87.8;305;815;1838;6.5;0.848;1130;;
14:53:23.643;138;66;90;74;86.8;305;815;1808;6.4;0.841;1121;;
14:53:24.458;135;65;89;75;86.0;305;800;1792;6.5;0.828;1104;;
14:53:25.254;137;66;90;75;85.5;305;795;1783;6.5;0.839;1119;;
14:53:26.051;137;66;90;76;85.5;305;790;1796;6.5;0.834;1112;;
14:53:26.840;137;66;90;75;85.5;305;795;1796;6.5;0.839;1119;;
14:53:27.635;137;66;90;74;85.5;305;815;1796;6.3;0.860;1147;;
14:53:28.450;135;65;90;76;78.5;310;790;1800;6.0;0.901;1201;;
14:53:29.243;136;66;90;75;77.3;310;795;1779;5.8;0.921;1228;;
14:53:30.038;134;66;89;75;75.8;305;795;1729;5.7;0.929;1238;;
14:53:30.831;133;65;88;76;79.0;305;790;1725;6.0;0.875;1167;;
14:53:31.619;134;65;90;76;82.8;300;785;1775;6.3;0.849;1132;;
14:53:32.404;137;67;92;77;83.5;305;780;1775;6.4;0.857;1143;;
14:53:33.186;138;68;92;75;83.0;305;800;1775;6.2;0.887;1182;;
14:53:33.986;138;68;91;75;81.8;305;795;1775;6.2;0.883;1177;;
14:53:34.779;136;67;91;77;83.0;305;780;1775;6.4;0.855;1140;;
14:53:35.561;139;67;93;77;84.0;310;780;1804;6.5;0.859;1145;;
14:53:36.339;139;68;93;77;83.8;305;780;1775;6.4;0.866;1155;;
14:53:37.121;139;69;92;77;82.3;305;780;1771;6.3;0.872;1163;;
14:53:37.900;137;67;91;76;83.0;300;785;1763;6.3;0.858;1144;;
14:53:38.686;139;67;93;77;84.8;305;780;1821;6.5;0.851;1135;;
14:53:39.464;140;68;93;76;84.0;310;785;1796;6.4;0.867;1156;;
14:53:40.249;140;67;91;75;84.3;305;795;1804;6.4;0.861;1148;;
14:53:41.044;136;66;89;76;83.8;305;785;1788;6.4;0.832;1109;;
14:53:41.829;135;64;88;76;85.3;305;785;1792;6.5;0.813;1083;;
14:53:42.616;136;65;88;75;85.3;305;800;1804;6.4;0.826;1101;;
14:53:43.416;135;64;87;74;85.5;305;810;1783;6.3;0.824;1099;;
14:53:44.225;133;63;86;75;85.5;305;795;1746;6.5;0.797;1063;;
14:53:45.020;131;62;85;75;85.5;300;795;1725;6.5;0.793;1057;;
14:53:45.816;133;63;87;76;86.5;305;785;1738;6.6;0.792;1056;;
14:53:46.603;134;65;88;75;85.8;305;795;1708;6.5;0.816;1088;;
14:53:47.394;133;64;86;74;84.8;300;810;1688;6.3;0.822;1096;;
14:53:48.206;130;62;85;75;85.8;300;805;1696;6.4;0.796;1061;;
14:53:49.009;132;63;87;75;86.0;300;795;1667;6.5;0.804;1072;;
14:53:49.806;133;64;86;69;85.8;305;870;1675;5.9;0.870;1160;;
14:53:50.672;131;62;85;71;86.8;300;840;1675;6.2;0.821;1094;;
14:53:51.516;129;62;86;74;85.8;300;815;1646;6.3;0.815;1087;;
14:53:52.331;133;64;88;73;85.3;305;825;1638;6.2;0.849;1132;;
14:53:53.152;134;65;89;75;85.8;305;800;1646;6.4;0.828;1104;;
14:53:53.956;133;64;88;75;85.3;305;805;1654;6.4;0.826;1102;;
14:53:54.760;135;65;89;75;86.0;305;800;1717;6.5;0.830;1107;;
14:53:55.561;138;66;91;75;85.8;305;800;1733;6.4;0.847;1129;;
14:53:56.363;137;66;89;75;85.8;310;805;1750;6.4;0.833;1111;;
14:53:57.166;134;64;88;76;86.3;305;790;1763;6.6;0.804;1072;;
14:53:57.956;137;65;90;76;86.8;310;785;1792;6.6;0.817;1089;;
14:53:58.741;138;66;90;74;86.0;310;810;1783;6.4;0.848;1130;;
14:53:59.549;138;65;89;75;86.0;305;805;1792;6.4;0.831;1108;;
14:54:00.356;134;64;87;75;85.5;305;800;1758;6.4;0.816;1088;;
14:54:01.158;135;63;89;76;87.8;310;790;1792;6.7;0.797;1062;;
14:54:01.945;137;65;89;75;86.3;305;800;1783;6.5;0.828;1104;;
14:54:02.745;136;65;89;74;86.0;305;810;1796;6.4;0.834;1111;;
14:54:03.558;135;65;87;73;85.0;305;820;1733;6.2;0.839;1119;;
14:54:04.378;132;63;86;73;85.3;305;820;1729;6.2;0.825;1100;;
14:54:05.195;133;62;88;75;88.0;305;795;1763;6.6;0.790;1054;;
14:54:05.993;135;65;89;74;86.8;305;815;1738;6.4;0.831;1109;;
14:54:06.804;136;65;88;73;86.0;305;820;1746;6.3;0.839;1119;;
14:54:07.624;134;65;87;75;84.5;305;805;1704;6.3;0.826;1102;;
14:54:08.431;133;63;86;74;85.8;305;815;1746;6.3;0.820;1093;;
14:54:09.248;135;64;88;74;87.8;310;815;1783;6.5;0.817;1090;;
14:54:10.059;136;64;88;73;87.3;310;820;1771;6.4;0.827;1103;;
14:54:10.883;135;64;86;74;86.0;310;810;1767;6.4;0.812;1083;;
14:54:11.693;131;62;85;74;86.5;305;810;1733;6.4;0.798;1064;;
14:54:12.503;135;63;88;75;88.3;310;800;1775;6.6;0.798;1064;;
14:54:13.303;137;65;90;75;87.5;310;800;1775;6.6;0.818;1091;;
14:54:14.100;136;65;88;75;86.5;305;800;1792;6.5;0.809;1079;;
14:54:14.903;134;63;88;75;87.5;305;800;1800;6.6;0.800;1067;;
14:54:15.703;137;65;89;75;88.3;305;800;1808;6.6;0.805;1073;;
14:54:16.499;137;65;88;75;88.3;305;800;1796;6.6;0.800;1067;;
14:54:17.303;134;63;86;75;87.8;305;800;1808;6.6;0.784;1045;;
14:54:18.099;135;62;87;76;90.0;305;785;1850;6.9;0.757;1009;;
14:54:18.888;137;63;88;74;92.0;310;810;1904;6.8;0.773;1030;;
14:54:19.694;138;64;86;71;90.0;305;840;1892;6.4;0.805;1073;;
14:54:20.536;133;61;83;73;91.5;305;820;1888;6.7;0.744;992;;
14:54:21.354;136;60;89;73;95.0;305;820;1879;7.0;0.770;1027;;
14:54:22.176;139;67;86;74;84.3;310;810;1813;6.2;0.829;1106;;
14:54:22.984;135;60;93;73;95.5;305;820;1871;7.0;0.799;1065;;
14:54:23.804;126;72;93;76;95.5;305;790;1300;7.3;0.769;1026;;
14:54:24.595;126;72;93;78;95.5;305;770;1300;7.4;0.750;1000;;
14:54:25.365;126;72;93;75;95.5;305;795;1300;7.2;0.774;1032;;
14:54:26.161;129;58;80;77;86.3;305;780;1825;6.6;0.726;968;;
14:54:26.941;130;57;80;78;88.0;310;770;1904;6.9;0.698;930;;
14:54:27.713;130;57;79;80;90.3;310;750;1908;7.2;0.657;875;;
14:54:28.461;129;55;78;80;97.5;305;750;1942;7.8;0.596;795;;
14:54:29.211;128;53;75;78;104.3;305;770;1971;8.1;0.556;741;;
14:54:29.979;124;51;72;77;106.3;305;780;1979;8.2;0.530;707;;
14:54:30.763;123;49;71;75;109.8;305;805;1950;8.2;0.519;692;;
14:54:31.564;123;49;71;75;111.5;305;795;1946;8.4;0.508;677;;
14:54:32.359;122;50;71;73;112.0;300;825;1879;8.1;0.523;697;;
14:54:33.184;121;49;71;75;112.0;300;795;1850;8.5;0.504;672;;
14:54:33.979;123;50;74;76;113.8;300;785;1883;8.7;0.512;683;;
14:54:34.762;127;52;77;75;113.0;300;795;1892;8.5;0.540;720;;
14:54:35.561;129;54;78;74;111.5;305;815;1925;8.2;0.570;760;;
14:54:36.374;130;56;80;75;108.5;300;795;1908;8.2;0.584;779;;
14:54:37.169;131;56;81;75;108.0;305;800;1950;8.1;0.602;802;;
14:54:37.969;135;58;86;76;109.3;305;785;2033;8.4;0.614;819;;
14:54:38.756;138;61;87;75;105.0;305;800;2017;7.9;0.665;886;;
14:54:39.554;140;62;88;74;102.3;300;810;2033;7.6;0.695;927;;
14:54:40.365;139;62;88;76;101.3;305;785;2046;7.7;0.682;910;;
14:54:41.151;141;63;90;75;101.5;305;795;2088;7.7;0.703;937;;
14:54:41.946;144;64;92;75;100.5;305;795;2108;7.6;0.726;968;;
14:54:42.743;145;65;92;75;99.0;305;805;2117;7.4;0.748;997;;
14:54:43.544;145;66;92;75;97.5;305;795;2092;7.4;0.750;1000;;
14:54:44.341;144;65;92;75;97.5;305;800;2133;7.3;0.751;1001;;
14:54:45.139;146;66;93;75;98.8;305;805;2129;7.4;0.760;1014;;
14:54:45.944;147;67;94;74;97.5;305;810;2117;7.2;0.777;1036;;
14:54:46.756;147;67;93;73;96.5;305;820;2096;7.1;0.788;1051;;
14:54:47.572;144;66;92;76;96.3;305;790;2083;7.3;0.757;1010;;
14:54:48.366;144;65;93;75;98.3;310;800;2108;7.4;0.755;1007;;
14:54:49.166;146;67;94;74;98.0;310;810;2092;7.3;0.775;1033;;
14:54:49.975;146;67;94;73;97.8;310;820;2067;7.2;0.784;1046;;
14:54:50.798;145;66;93;75;97.8;310;805;2088;7.3;0.764;1018;;
14:54:51.600;144;66;93;75;98.0;305;805;2092;7.3;0.760;1013;;
14:54:52.404;146;67;94;74;98.5;310;815;2083;7.3;0.776;1034;;
14:54:53.217;146;67;94;75;97.8;310;805;2075;7.3;0.774;1032;;
14:54:54.024;146;67;93;74;97.0;310;810;2038;7.2;0.772;1030;;
14:54:54.836;143;65;92;75;98.3;310;800;2096;7.4;0.745;993;;
14:54:55.632;145;66;93;74;98.0;305;810;2063;7.3;0.765;1019;;
14:54:56.446;146;66;93;74;98.5;310;815;2071;7.3;0.765;1020;;
14:54:57.261;143;65;91;74;98.8;310;810;2067;7.3;0.748;998;;
14:54:58.069;143;65;92;74;99.0;310;810;2075;7.3;0.751;1001;;
14:54:58.879;145;65;92;73;98.3;310;820;2079;7.2;0.766;1021;;
14:54:59.699;143;65;91;75;97.5;310;805;2033;7.3;0.751;1002;;
14:55:00.506;141;64;91;75;98.8;310;800;2079;7.4;0.733;978;;
14:55:01.306;144;65;92;74;98.5;310;810;2079;7.3;0.754;1006;;
14:55:02.116;144;65;92;73;98.5;310;820;2075;7.2;0.762;1016;;
14:55:02.932;142;64;90;74;97.8;305;815;2054;7.2;0.750;1001;;
14:55:03.747;143;64;92;75;98.5;310;805;2088;7.3;0.748;997;;
14:55:04.556;143;65;91;73;97.5;310;825;2038;7.1;0.770;1027;;
14:55:05.383;141;65;89;72;96.3;310;830;2000;7.0;0.770;1026;;
14:55:06.209;139;63;89;75;97.3;305;795;2017;7.3;0.730;973;;
14:55:07.002;142;64;92;75;97.5;310;795;2050;7.4;0.748;997;;
14:55:07.797;144;66;92;75;96.0;310;805;2046;7.2;0.771;1029;;
14:55:08.602;144;66;91;73;96.3;310;820;2054;7.0;0.773;1031;;
14:55:09.425;142;64;91;75;97.0;305;805;2075;7.2;0.755;1007;;
14:55:10.231;144;66;93;75;96.3;310;805;2075;7.2;0.780;1040;;
14:55:11.034;147;67;94;74;95.8;310;815;2058;7.0;0.798;1064;;
14:55:11.849;145;66;93;75;96.0;305;805;2108;7.2;0.778;1037;;
14:55:12.654;144;65;93;75;96.3;310;805;2121;7.2;0.776;1034;;
14:55:13.461;147;67;94;73;96.3;310;820;2133;7.0;0.801;1068;;
14:55:14.279;147;67;94;73;95.5;310;820;2113;7.0;0.807;1076;;
14:55:15.097;146;66;93;75;95.5;310;795;2083;7.2;0.776;1035;;
14:55:15.898;144;66;92;72;95.3;310;830;2108;6.9;0.800;1066;;
14:55:16.724;146;66;94;75;96.0;310;805;2108;7.2;0.786;1048;;
14:55:17.531;145;67;92;73;95.5;310;825;2092;6.9;0.797;1063;;
14:55:18.354;144;65;93;74;97.0;305;815;2129;7.1;0.777;1036;;
14:55:19.167;146;67;94;74;95.5;305;810;2088;7.1;0.793;1057;;
14:55:19.981;146;66;92;75;96.0;310;805;2096;7.2;0.774;1031;;
14:55:20.785;142;64;90;74;96.5;310;810;2079;7.1;0.758;1010;;
14:55:21.594;144;64;90;77;96.5;310;780;2133;7.4;0.729;973;;
14:55:22.375;144;64;90;75;96.5;310;805;2133;7.2;0.753;1004;;
14:55:23.180;144;64;90;70;96.5;310;855;2133;6.8;0.800;1066;;
14:55:24.036;144;66;91;73;85.5;310;820;2138;6.3;0.873;1164;;
14:55:24.854;143;64;92;74;88.3;305;810;2158;6.5;0.840;1120;;
14:55:25.666;145;66;94;75;86.0;310;795;2133;6.5;0.864;1152;;
14:55:26.459;146;67;92;72;89.5;310;835;2113;6.4;0.861;1148;;
14:55:27.294;144;65;90;70;94.3;310;860;2142;6.6;0.819;1092;;
14:55:28.155;141;63;90;75;95.8;305;800;2150;7.2;0.754;1005;;
14:55:28.952;143;65;92;75;94.8;310;800;2075;7.1;0.779;1039;;
14:55:29.756;144;66;93;74;95.5;310;815;2104;7.0;0.789;1053;;
14:55:30.569;144;66;93;75;95.8;310;795;2092;7.2;0.770;1027;;
14:55:31.368;144;66;92;74;95.8;310;810;2158;7.1;0.778;1038;;
14:55:32.174;146;66;94;75;96.5;310;805;2154;7.2;0.780;1040;;
14:55:32.981;147;66;93;74;96.8;310;815;2179;7.1;0.786;1047;;
14:55:33.796;146;66;92;73;95.5;310;820;2158;7.0;0.786;1048;;
14:55:34.614;143;64;91;74;96.0;305;810;2175;7.1;0.766;1021;;
14:55:35.428;144;65;92;74;97.0;310;810;2158;7.2;0.766;1022;;
14:55:36.238;144;65;92;74;96.8;310;815;2125;7.1;0.773;1031;;
14:55:37.053;144;66;90;72;95.3;310;835;2100;6.8;0.789;1052;;
14:55:37.884;142;63;90;75;96.8;305;800;2138;7.3;0.744;992;;
14:55:38.686;143;65;92;75;97.3;310;795;2133;7.3;0.752;1003;;
14:55:39.480;145;66;92;74;96.8;310;810;2117;7.2;0.768;1024;;
14:55:40.290;144;65;91;74;97.0;310;815;2121;7.1;0.760;1014;;
14:55:41.104;142;64;91;75;97.0;305;800;2125;7.3;0.746;995;;
14:55:41.904;144;65;92;75;96.8;310;800;2096;7.3;0.757;1009;;
14:55:42.702;143;65;90;74;97.3;310;815;2088;7.2;0.750;1000;;
14:55:43.519;142;62;93;77;101.8;305;775;2171;7.9;0.705;939;;
14:55:44.296;145;67;94;77;97.3;310;775;2033;7.5;0.751;1001;;
14:55:45.071;147;68;94;75;96.3;310;805;2113;7.2;0.786;1048;;
14:55:45.876;147;67;94;76;94.8;305;785;2088;7.2;0.777;1036;;
14:55:46.663;142;65;93;77;95.3;305;775;2175;7.4;0.757;1009;;
