# Supplementary material for: Influence of beat-to-beat blood pressure variability on vascular elasticity in hypertensive population
Source: Sci Rep. 2017 Aug 21;7:8394. doi: 10.1038/s41598-017-08640-4 (PMC5566212; doi:10.1038/s41598-017-08640-4)
Supplement: Supplementary file 1 — Dataset 1 [file 41598_2017_8640_MOESM1_ESM.zip › Data of hypertensive population/1040_beats.txt]

BeatScope Easy - v02.10 build 004

Identification;Identification;Age (yrs);Height (cm);Weight (kg);Gender;Procedure;Model number
1040;;65;170;75;Male;������;9971

Reconstructed pressure level: 
brachial

Time (s);Systolic Pressure (mmHg);Diastolic Pressure (mmHg);Mean Pressure (mmHg);Heart rate (bpm);Stroke Volume (ml);Left Ventricular Ejection Time (ms);Pulse Interval (ms);Maximum Slope (mmHg/s);Cardiac Output (l/min);Total Peripheral Resistance Medical Unit (mmHg.min/l);Total Peripheral Resistance CGS (dyn.s/cm5);Markers;
09:42:33.920;0;0;0;85;0.0;0;705;0;0.0;0.000;0;;
09:42:34.625;0;0;0;82;0.0;0;730;0;0.0;0.000;0;;
09:42:35.355;0;0;0;82;0.0;0;735;0;0.0;0.000;0;;
09:42:36.090;0;0;0;83;0.0;0;720;0;0.0;0.000;0;;
09:42:36.810;0;0;0;82;0.0;0;730;0;0.0;0.000;0;;
09:42:37.540;0;0;0;78;0.0;0;765;0;0.0;0.000;0;;
09:42:38.305;0;0;0;79;0.0;0;755;0;0.0;0.000;0;;
09:42:39.060;0;0;0;82;0.0;0;735;0;0.0;0.000;0;;
09:42:39.795;0;0;0;82;0.0;0;735;0;0.0;0.000;0;;
09:42:40.530;0;0;0;85;0.0;0;710;0;0.0;0.000;0;;
09:42:41.240;0;0;0;80;0.0;0;750;0;0.0;0.000;0;;
09:42:41.990;0;0;0;84;0.0;0;715;0;0.0;0.000;0;;
09:42:42.705;0;0;0;81;0.0;0;740;0;0.0;0.000;0;;
09:42:43.444;169;83;113;82;67.8;295;730;1825;5.6;1.220;1627;;
09:42:44.176;170;83;114;82;73.0;295;730;1821;6.0;1.135;1513;;
09:42:44.905;167;84;112;83;73.5;290;720;1804;6.1;1.097;1463;;
09:42:45.624;167;84;113;86;77.0;285;695;1808;6.6;1.018;1357;;
09:42:46.321;163;83;111;86;79.8;285;695;1792;6.9;0.965;1287;;
09:42:47.014;167;83;114;87;82.3;285;690;1896;7.2;0.952;1270;;
09:42:47.706;172;85;116;86;84.0;290;700;1896;7.2;0.963;1283;;
09:42:48.404;174;86;116;86;85.3;290;700;1938;7.3;0.955;1273;;
09:42:49.104;169;85;114;87;83.3;280;690;1921;7.2;0.945;1260;;
09:42:49.798;171;85;114;86;83.3;280;695;1967;7.2;0.952;1269;;
09:42:50.490;171;85;114;86;83.3;280;695;1967;7.2;0.952;1269;;
09:42:51.185;171;85;114;82;83.3;280;730;1967;6.8;1.000;1333;;
09:42:51.918;169;85;112;83;74.3;280;725;1913;6.1;1.096;1461;;
09:42:52.643;168;84;113;84;75.0;275;715;1946;6.3;1.073;1430;;
09:42:53.356;171;85;114;85;74.8;280;710;1925;6.3;1.085;1447;;
09:42:54.066;171;85;113;82;78.8;285;730;1883;6.5;1.050;1400;;
09:42:54.796;167;83;112;85;81.8;280;710;1888;6.9;0.968;1291;;
09:42:55.504;165;83;113;86;81.0;275;695;1854;7.0;0.967;1290;;
09:42:56.199;170;85;115;85;82.0;285;710;1854;6.9;0.991;1322;;
09:42:56.910;172;86;115;82;84.0;285;730;1858;6.9;0.997;1330;;
09:42:57.640;168;84;113;85;83.8;280;705;1858;7.1;0.951;1268;;
09:42:58.348;163;84;113;86;83.8;280;700;1804;7.2;0.944;1259;;
09:42:59.045;163;84;113;89;83.8;280;675;1804;7.4;0.911;1214;;
09:42:59.720;163;84;113;84;83.8;280;715;1804;7.0;0.965;1286;;
09:43:00.435;173;88;119;86;72.3;285;700;1854;6.2;1.148;1531;;
09:43:01.136;169;88;117;88;71.0;280;685;1829;6.2;1.129;1505;;
09:43:01.819;173;88;120;86;72.0;285;695;1867;6.2;1.154;1538;;
09:43:02.516;178;90;121;82;77.5;285;730;1892;6.4;1.135;1513;;
09:43:03.244;179;89;120;83;81.3;285;725;1900;6.7;1.071;1428;;
09:43:03.969;171;88;117;85;78.3;280;705;1838;6.7;1.050;1399;;
09:43:04.676;172;87;117;84;80.5;285;715;1863;6.8;1.037;1383;;
09:43:05.389;174;87;117;83;82.0;285;720;1854;6.8;1.030;1373;;
09:43:06.107;173;87;115;82;82.8;285;735;1842;6.8;1.021;1362;;
09:43:06.848;167;84;115;84;82.8;285;715;1813;6.9;0.994;1325;;
09:43:07.560;167;84;115;86;82.8;285;695;1813;7.1;0.966;1288;;
09:43:08.255;167;84;115;81;82.8;285;740;1813;6.7;1.028;1371;;
09:43:08.996;167;83;112;82;75.8;290;735;1529;6.2;1.087;1449;;
09:43:09.731;162;82;109;81;74.5;285;740;1454;6.0;1.078;1437;;
09:43:10.471;156;80;106;83;73.8;285;725;1413;6.1;1.037;1383;;
09:43:11.194;158;80;107;83;78.3;285;720;1404;6.5;0.987;1316;;
09:43:11.918;161;81;108;81;83.3;290;740;1413;6.8;0.962;1283;;
09:43:12.658;161;81;108;81;84.8;295;740;1413;6.9;0.945;1260;;
09:43:13.394;156;80;106;83;83.0;290;725;1358;6.9;0.924;1232;;
09:43:14.119;153;79;105;85;82.8;285;710;1346;7.0;0.901;1201;;
09:43:14.831;156;79;107;84;84.5;290;715;1346;7.1;0.901;1202;;
09:43:15.546;159;80;107;83;84.5;290;725;1363;7.0;0.914;1218;;
09:43:16.270;159;80;107;84;84.5;290;715;1363;7.1;0.901;1202;;
09:43:16.985;159;80;107;83;84.5;290;725;1363;7.0;0.914;1218;;
09:43:17.710;151;80;104;86;71.5;285;700;1367;6.1;1.018;1358;;
09:43:18.409;152;78;106;86;74.5;290;695;1346;6.4;0.987;1315;;
09:43:19.108;158;80;109;86;75.0;290;700;1358;6.4;1.015;1353;;
09:43:19.808;160;82;110;85;79.0;290;710;1358;6.7;0.991;1321;;
09:43:20.516;161;83;110;85;81.3;290;710;1367;6.9;0.961;1282;;
09:43:21.224;156;82;108;88;78.8;285;685;1300;6.9;0.939;1253;;
09:43:21.911;157;82;110;88;80.8;290;680;1321;7.1;0.924;1232;;
09:43:22.591;161;84;113;87;81.8;290;690;1350;7.1;0.950;1266;;
09:43:23.281;164;85;114;86;83.8;290;700;1358;7.2;0.951;1268;;
09:43:23.983;164;85;113;85;82.3;290;705;1342;7.0;0.966;1289;;
09:43:24.686;159;84;111;87;80.0;285;690;1308;7.0;0.953;1271;;
09:43:25.376;160;84;112;88;81.3;290;685;1338;7.1;0.944;1259;;
09:43:26.061;164;85;114;87;82.0;290;690;1338;7.1;0.961;1282;;
09:43:26.749;166;86;114;85;82.5;290;705;1329;7.0;0.976;1302;;
09:43:27.454;163;85;113;86;82.0;290;695;1338;7.1;0.956;1274;;
09:43:28.151;161;85;113;87;81.0;290;690;1342;7.0;0.960;1281;;
09:43:28.840;165;86;115;86;81.5;290;695;1346;7.0;0.976;1302;;
09:43:29.538;167;86;115;84;83.3;295;715;1367;7.0;0.983;1311;;
09:43:30.253;165;85;114;85;83.0;290;705;1379;7.1;0.964;1285;;
09:43:30.958;159;84;114;87;83.0;290;690;1333;7.2;0.944;1258;;
09:43:31.645;159;84;114;88;83.0;290;680;1333;7.3;0.930;1240;;
09:43:32.325;159;84;114;84;83.0;290;715;1333;7.0;0.978;1304;;
09:43:33.041;165;85;112;85;72.0;290;705;1483;6.1;1.099;1465;;
09:43:33.748;157;82;108;86;72.5;290;695;1392;6.3;1.033;1377;;
09:43:34.440;155;80;107;87;73.5;290;690;1363;6.4;1.007;1342;;
09:43:35.129;158;81;108;86;76.8;290;695;1338;6.6;0.980;1307;;
09:43:35.824;157;81;107;86;80.3;290;700;1329;6.9;0.936;1247;;
09:43:36.524;152;80;105;88;79.0;285;680;1321;7.0;0.906;1208;;
09:43:37.204;154;80;107;89;80.3;290;675;1317;7.1;0.900;1200;;
09:43:37.883;158;82;109;85;81.8;290;705;1342;7.0;0.936;1248;;
09:43:38.588;160;82;109;86;83.8;290;700;1358;7.2;0.911;1215;;
09:43:39.284;153;81;106;87;79.3;280;690;1300;6.9;0.921;1228;;
09:43:39.974;154;79;107;88;82.0;285;685;1346;7.2;0.894;1192;;
09:43:40.659;159;82;109;85;82.0;290;710;1342;6.9;0.942;1255;;
09:43:41.369;162;82;110;84;84.5;290;715;1388;7.1;0.931;1241;;
09:43:42.086;156;81;107;85;82.5;290;710;1325;7.0;0.919;1225;;
09:43:42.796;154;79;106;85;82.3;285;705;1338;7.0;0.909;1211;;
09:43:43.501;157;80;108;84;83.0;290;715;1329;7.0;0.926;1235;;
09:43:44.216;158;81;106;81;84.0;290;745;1321;6.8;0.938;1251;;
09:43:44.961;152;78;103;83;84.0;290;725;1329;7.0;0.887;1182;;
09:43:45.684;149;77;103;84;83.8;290;715;1263;7.0;0.875;1167;;
09:43:46.397;151;77;103;83;83.5;290;725;1263;6.9;0.892;1190;;
09:43:47.122;150;77;102;83;83.8;290;720;1246;7.0;0.875;1166;;
09:43:47.842;145;76;100;86;81.5;285;695;1225;7.0;0.853;1137;;
09:43:48.541;146;76;102;87;82.3;285;690;1229;7.2;0.851;1135;;
09:43:49.229;150;78;104;86;82.8;290;695;1238;7.1;0.876;1167;;
09:43:49.925;153;79;106;85;83.5;290;705;1250;7.1;0.895;1193;;
09:43:50.629;151;80;105;85;81.0;290;705;1229;6.9;0.910;1213;;
09:43:51.332;148;79;103;87;79.3;285;690;1225;6.9;0.897;1196;;
09:43:52.026;151;79;106;88;82.0;290;685;1258;7.2;0.883;1178;;
09:43:52.709;154;81;108;86;81.3;290;695;1246;7.0;0.920;1226;;
09:43:53.406;156;81;108;85;81.3;290;710;1279;6.9;0.939;1253;;
09:43:54.115;156;81;108;86;81.3;290;695;1279;7.0;0.920;1226;;
09:43:54.810;156;81;108;86;81.3;290;695;1279;7.0;0.920;1226;;
09:43:55.504;151;80;106;87;71.3;285;690;1296;6.2;1.022;1362;;
09:43:56.194;154;80;108;85;73.5;290;705;1263;6.3;1.031;1375;;
09:43:56.900;156;81;108;86;73.0;290;700;1271;6.3;1.031;1374;;
09:43:57.601;150;80;105;86;74.3;290;695;1217;6.4;0.980;1307;;
09:43:58.295;151;79;106;87;79.3;290;690;1250;6.9;0.925;1233;;
09:43:58.982;155;81;109;86;80.3;290;695;1250;6.9;0.940;1253;;
09:43:59.677;157;82;110;87;81.0;290;690;1242;7.0;0.939;1252;;
09:44:00.371;157;83;109;85;80.8;290;710;1250;6.8;0.956;1275;;
09:44:01.081;152;81;107;88;79.0;285;685;1233;6.9;0.923;1231;;
09:44:01.765;152;81;108;89;79.3;285;675;1208;7.0;0.916;1221;;
09:44:02.441;156;82;110;88;80.5;290;685;1254;7.1;0.934;1245;;
09:44:03.125;159;83;111;86;81.8;290;700;1238;7.0;0.948;1264;;
09:44:03.824;159;84;110;85;80.8;290;705;1275;6.9;0.958;1278;;
09:44:04.527;153;82;107;88;78.3;285;685;1221;6.9;0.934;1246;;
09:44:05.214;152;80;108;88;80.0;285;680;1238;7.1;0.914;1218;;
09:44:05.896;156;82;110;87;80.5;290;690;1250;7.0;0.939;1251;;
09:44:06.586;159;83;111;86;82.3;290;695;1258;7.1;0.936;1248;;
09:44:07.277;157;84;109;86;79.8;290;695;1246;6.9;0.950;1267;;
09:44:07.976;152;82;107;89;78.3;285;675;1246;7.0;0.921;1228;;
09:44:08.651;153;81;108;90;79.8;285;670;1242;7.1;0.905;1207;;
09:44:09.317;157;82;110;89;80.3;290;675;1263;7.1;0.923;1231;;
09:44:09.995;158;83;110;88;81.5;290;680;1271;7.2;0.918;1224;;
09:44:10.675;154;82;108;90;79.3;285;670;1263;7.1;0.911;1215;;
09:44:11.346;152;81;107;90;78.3;285;670;1250;7.0;0.916;1222;;
09:44:12.016;156;82;109;88;80.3;290;680;1271;7.1;0.926;1234;;
09:44:12.694;159;83;109;86;81.0;290;695;1275;7.0;0.935;1247;;
09:44:13.389;155;81;107;88;81.0;285;680;1283;7.1;0.898;1198;;
09:44:14.067;152;80;106;89;79.8;285;675;1254;7.1;0.899;1199;;
09:44:14.746;156;81;108;88;81.5;290;685;1300;7.1;0.908;1210;;
09:44:15.429;155;81;107;87;81.8;285;690;1271;7.1;0.901;1201;;
09:44:16.121;150;78;103;87;81.5;285;690;1267;7.1;0.870;1160;;
09:44:16.807;146;77;101;89;80.5;285;675;1233;7.2;0.849;1132;;
09:44:17.482;149;77;103;89;82.0;285;675;1242;7.3;0.848;1130;;
09:44:18.159;151;78;103;88;83.0;285;680;1229;7.3;0.846;1128;;
09:44:18.839;149;77;102;88;82.0;285;680;1233;7.2;0.842;1122;;
09:44:19.521;144;76;99;90;80.3;285;670;1213;7.2;0.829;1105;;
09:44:20.191;146;76;102;90;82.3;285;670;1242;7.4;0.827;1102;;
09:44:20.860;151;77;104;89;83.5;290;675;1238;7.4;0.841;1121;;
09:44:21.536;153;79;105;88;84.0;290;680;1275;7.4;0.848;1131;;
09:44:22.216;148;78;105;90;84.0;290;670;1246;7.5;0.836;1114;;
09:44:22.885;148;78;105;92;84.0;290;650;1246;7.8;0.811;1081;;
09:44:23.535;148;78;105;88;84.0;290;680;1246;7.4;0.848;1131;;
09:44:24.216;167;85;115;88;72.3;290;685;1679;6.3;1.086;1447;;
09:44:24.899;164;84;112;89;73.3;285;675;1629;6.5;1.034;1379;;
09:44:25.578;157;83;109;90;71.0;280;665;1542;6.4;1.021;1361;;
09:44:26.240;159;82;111;91;76.3;285;660;1558;6.9;0.961;1281;;
09:44:26.899;163;84;113;90;79.5;285;670;1533;7.1;0.954;1273;;
09:44:27.571;166;85;114;89;81.3;290;675;1546;7.2;0.943;1257;;
09:44:28.246;159;84;110;90;78.8;280;665;1525;7.1;0.931;1241;;
09:44:28.909;160;82;112;92;81.5;280;655;1525;7.5;0.900;1200;;
09:44:29.568;165;85;115;90;82.8;285;665;1513;7.5;0.924;1232;;
09:44:30.231;168;86;117;89;83.0;285;675;1546;7.4;0.947;1263;;
09:44:30.904;167;86;114;88;82.0;280;685;1542;7.2;0.954;1273;;
09:44:31.593;162;84;112;88;81.0;280;680;1529;7.1;0.940;1254;;
09:44:32.269;164;84;115;90;82.3;280;670;1508;7.4;0.935;1246;;
09:44:32.943;168;86;116;87;83.3;285;690;1508;7.2;0.964;1285;;
09:44:33.633;168;86;115;86;83.3;285;695;1542;7.2;0.960;1280;;
09:44:34.324;162;85;112;88;80.0;280;680;1525;7.1;0.952;1269;;
09:44:35.008;165;84;114;89;83.3;285;675;1567;7.4;0.926;1235;;
09:44:35.683;167;86;114;86;82.5;285;700;1521;7.1;0.967;1290;;
09:44:36.379;167;85;114;86;83.5;285;695;1554;7.2;0.947;1262;;
09:44:37.076;160;83;110;87;81.8;285;690;1496;7.1;0.924;1232;;
09:44:37.766;157;82;108;87;81.0;280;690;1488;7.0;0.918;1224;;
09:44:38.456;159;81;108;85;82.8;280;710;1483;7.0;0.927;1236;;
09:44:39.166;160;80;108;84;85.3;285;715;1492;7.2;0.906;1208;;
09:44:39.879;156;80;105;84;83.3;285;715;1429;7.0;0.902;1202;;
09:44:40.594;149;77;102;86;82.0;280;695;1400;7.1;0.865;1153;;
09:44:41.293;149;76;103;87;83.3;285;690;1383;7.2;0.852;1135;;
09:44:41.981;154;78;106;86;84.8;285;695;1400;7.3;0.867;1156;;
09:44:42.676;156;79;107;86;85.0;285;695;1400;7.3;0.873;1164;;
09:44:43.369;154;80;105;85;83.3;285;710;1392;7.0;0.893;1191;;
09:44:44.081;151;78;104;88;83.0;280;685;1404;7.3;0.858;1144;;
09:44:44.768;152;79;106;88;82.8;285;685;1363;7.2;0.875;1167;;
09:44:45.451;158;81;109;86;84.0;285;700;1396;7.2;0.904;1206;;
09:44:46.149;159;82;109;85;84.3;285;705;1417;7.2;0.910;1213;;
09:44:46.858;155;81;107;86;82.3;285;695;1413;7.1;0.902;1203;;
09:44:47.551;156;81;109;87;83.3;285;690;1408;7.2;0.903;1205;;
09:44:48.243;161;83;112;86;84.3;290;695;1408;7.3;0.922;1229;;
09:44:48.936;162;84;111;84;83.5;290;715;1392;7.0;0.950;1267;;
09:44:49.647;159;82;109;86;83.0;285;700;1421;7.1;0.921;1229;;
09:44:50.349;157;81;110;88;82.0;285;680;1392;7.2;0.910;1213;;
09:44:51.031;161;83;112;87;82.5;290;690;1400;7.2;0.937;1249;;
09:44:51.719;164;84;115;88;83.5;290;685;1413;7.3;0.939;1252;;
09:44:52.406;164;86;114;86;81.8;290;695;1379;7.1;0.965;1287;;
09:44:53.099;161;85;113;89;80.3;285;675;1421;7.1;0.948;1264;;
09:44:53.774;164;85;116;90;81.3;285;665;1450;7.3;0.949;1266;;
09:44:54.439;169;88;118;88;81.0;290;685;1446;7.1;1.000;1333;;
09:44:55.124;171;89;119;86;82.5;290;695;1504;7.1;1.000;1334;;
09:44:55.821;167;87;116;87;81.0;290;690;1492;7.0;0.988;1318;;
09:44:56.513;167;87;117;88;80.8;290;680;1504;7.1;0.983;1311;;
09:44:57.189;170;88;119;86;81.3;290;695;1504;7.0;1.016;1354;;
09:44:57.884;173;89;119;84;81.3;290;715;1525;6.8;1.045;1393;;
09:44:58.600;173;89;119;85;81.3;290;705;1525;6.9;1.030;1374;;
09:44:59.305;173;89;119;85;81.3;290;710;1525;6.9;1.038;1384;;
09:45:00.014;164;84;114;86;72.5;285;700;1517;6.2;1.101;1468;;
09:45:00.712;166;85;115;86;72.0;290;700;1433;6.2;1.113;1484;;
09:45:01.416;165;85;113;85;73.3;290;710;1446;6.2;1.093;1457;;
09:45:02.124;160;83;111;87;75.5;285;690;1454;6.6;1.010;1346;;
09:45:02.812;161;83;113;89;79.5;285;675;1429;7.1;0.955;1274;;
09:45:03.491;166;85;115;87;80.5;290;690;1433;7.0;0.984;1311;;
09:45:04.179;167;86;114;85;81.5;290;705;1454;6.9;0.986;1315;;
09:45:04.886;163;84;112;87;81.5;285;690;1463;7.1;0.944;1259;;
09:45:05.574;161;83;112;88;81.3;285;685;1421;7.1;0.942;1256;;
09:45:06.259;165;84;114;87;82.0;290;690;1446;7.1;0.959;1279;;
09:45:06.951;167;85;114;86;83.3;290;695;1458;7.2;0.952;1269;;
09:45:07.642;162;83;112;88;82.3;285;680;1454;7.3;0.924;1232;;
09:45:08.326;160;83;111;89;80.5;285;675;1433;7.2;0.927;1235;;
09:45:08.999;164;84;114;90;82.5;290;670;1479;7.4;0.924;1232;;
09:45:09.669;167;85;115;88;83.5;290;680;1454;7.4;0.937;1249;;
09:45:10.351;167;85;114;86;83.8;290;695;1479;7.2;0.942;1256;;
09:45:11.046;161;84;111;88;81.3;285;680;1450;7.2;0.925;1233;;
09:45:11.724;161;82;111;88;82.0;285;680;1446;7.2;0.920;1227;;
09:45:12.404;164;83;112;85;83.5;290;705;1433;7.1;0.941;1255;;
09:45:13.107;164;82;112;83;83.5;290;725;1467;6.9;0.968;1291;;
09:45:13.835;164;82;112;86;83.5;290;695;1467;7.2;0.928;1237;;
09:45:14.530;164;82;112;84;83.5;290;715;1467;7.0;0.955;1273;;
09:45:15.242;157;79;106;83;75.0;290;720;1421;6.3;1.018;1357;;
09:45:15.966;155;78;105;83;76.0;290;725;1342;6.3;0.999;1332;;
09:45:16.691;150;77;102;85;74.8;290;705;1321;6.4;0.957;1276;;
09:45:17.398;144;76;99;86;75.5;285;700;1213;6.5;0.916;1221;;
09:45:18.094;147;75;101;85;82.3;285;705;1275;7.0;0.864;1151;;
09:45:18.799;150;76;102;84;83.8;290;715;1304;7.0;0.871;1161;;
09:45:19.514;148;76;100;84;83.0;290;715;1258;7.0;0.861;1149;;
09:45:20.227;142;75;98;88;80.3;285;685;1238;7.0;0.834;1113;;
09:45:20.915;144;75;100;88;82.0;285;685;1233;7.2;0.831;1108;;
09:45:21.601;148;76;102;86;84.3;290;695;1267;7.3;0.841;1122;;
09:45:22.295;148;77;102;86;83.5;290;695;1263;7.2;0.845;1126;;
09:45:22.987;145;77;101;88;80.8;285;680;1242;7.1;0.846;1128;;
09:45:23.670;148;77;103;88;82.3;285;685;1242;7.2;0.858;1144;;
09:45:24.356;153;79;106;86;83.8;290;695;1296;7.2;0.878;1170;;
09:45:25.051;153;80;105;86;83.0;290;700;1288;7.1;0.888;1184;;
09:45:25.750;150;79;104;87;81.0;285;690;1283;7.0;0.884;1178;;
09:45:26.439;153;79;106;88;82.5;285;685;1300;7.2;0.882;1176;;
09:45:27.124;157;81;108;86;83.8;290;700;1304;7.2;0.905;1206;;
09:45:27.826;157;82;107;85;83.0;290;705;1308;7.1;0.909;1212;;
09:45:28.529;151;80;104;88;81.3;285;685;1304;7.1;0.879;1172;;
09:45:29.215;152;79;106;89;83.0;290;675;1308;7.4;0.864;1152;;
09:45:29.891;156;81;108;86;83.5;290;695;1308;7.2;0.897;1196;;
09:45:30.584;158;81;108;86;84.5;290;700;1358;7.2;0.893;1190;;
09:45:31.286;153;80;105;87;82.8;285;690;1321;7.2;0.873;1165;;
09:45:31.976;150;78;104;88;82.3;285;685;1292;7.2;0.864;1152;;
09:45:32.659;154;79;106;86;83.5;290;695;1300;7.2;0.882;1176;;
09:45:33.356;156;80;107;85;85.3;290;705;1321;7.3;0.881;1174;;
09:45:34.061;154;80;105;85;83.3;290;710;1308;7.0;0.891;1188;;
09:45:34.771;148;78;102;86;82.0;285;695;1283;7.1;0.860;1147;;
09:45:35.466;148;77;102;87;82.0;285;690;1313;7.1;0.854;1139;;
09:45:36.155;148;77;102;87;82.0;285;690;1313;7.1;0.854;1139;;
09:45:36.845;148;77;102;83;82.0;285;725;1313;6.8;0.897;1197;;
09:45:37.569;156;80;106;86;74.0;285;695;1567;6.4;0.998;1331;;
09:45:38.266;149;79;103;88;73.0;280;680;1475;6.4;0.957;1276;;
09:45:38.946;152;78;105;88;75.0;290;680;1463;6.6;0.952;1269;;
09:45:39.624;155;79;107;88;78.5;285;685;1442;6.9;0.929;1239;;
09:45:40.307;155;80;106;87;81.5;285;690;1417;7.1;0.895;1194;;
09:45:41.003;150;78;104;89;81.0;285;675;1388;7.2;0.862;1150;;
09:45:41.676;150;78;105;90;81.3;285;665;1375;7.3;0.859;1146;;
09:45:42.343;155;80;108;88;83.0;290;685;1354;7.3;0.889;1186;;
09:45:43.026;158;81;108;87;84.0;290;690;1392;7.3;0.889;1186;;
09:45:43.716;153;80;106;88;82.3;285;680;1392;7.3;0.878;1171;;
09:45:44.398;154;80;108;89;83.3;285;675;1392;7.4;0.874;1165;;
09:45:45.071;158;82;109;85;83.5;290;705;1375;7.1;0.916;1221;;
09:45:45.776;159;81;109;85;85.0;290;710;1421;7.2;0.906;1208;;
09:45:46.486;153;80;106;86;83.5;285;695;1371;7.2;0.882;1176;;
09:45:47.181;151;79;106;88;82.3;285;685;1342;7.2;0.883;1177;;
09:45:47.868;155;81;108;86;83.5;290;695;1371;7.2;0.901;1201;;
09:45:48.559;159;82;110;86;85.3;290;695;1367;7.4;0.897;1196;;
09:45:49.254;156;82;108;87;83.0;285;690;1354;7.2;0.898;1197;;
09:45:49.948;153;81;107;88;82.3;285;685;1379;7.2;0.893;1191;;
09:45:50.633;157;82;110;86;83.8;290;695;1388;7.2;0.909;1212;;
09:45:51.324;160;82;110;86;84.8;290;695;1367;7.3;0.904;1205;;
09:45:52.023;156;81;107;86;83.8;290;695;1379;7.2;0.888;1184;;
09:45:52.718;151;80;105;88;82.3;285;685;1371;7.2;0.877;1169;;
09:45:53.399;153;79;107;90;82.8;285;670;1367;7.4;0.866;1155;;
09:45:54.073;155;81;108;87;83.3;290;690;1363;7.2;0.891;1188;;
09:45:54.761;154;80;106;86;83.0;285;695;1350;7.2;0.888;1183;;
09:45:55.454;150;79;104;90;81.0;280;670;1354;7.3;0.862;1150;;
09:45:56.128;153;79;107;90;83.5;285;665;1367;7.5;0.852;1136;;
09:45:56.789;156;82;109;90;82.3;285;670;1317;7.4;0.888;1184;;
09:45:57.459;159;82;110;88;83.0;285;680;1392;7.3;0.897;1196;;
09:45:58.143;155;81;108;90;81.8;285;665;1392;7.4;0.876;1169;;
09:45:58.808;155;82;109;91;81.3;285;660;1358;7.4;0.885;1181;;
09:45:59.464;161;83;112;90;82.0;285;670;1379;7.3;0.915;1220;;
09:46:00.136;163;85;114;90;83.0;290;670;1433;7.4;0.916;1222;;
09:46:00.806;161;85;112;90;80.8;285;670;1433;7.2;0.929;1239;;
09:46:01.476;160;84;113;91;80.8;285;660;1463;7.3;0.920;1226;;
09:46:02.134;165;86;116;90;81.5;285;665;1438;7.4;0.942;1257;;
09:46:02.799;169;87;118;88;82.8;290;680;1492;7.3;0.966;1287;;
09:46:03.479;169;88;117;89;81.8;290;675;1500;7.3;0.966;1288;;
09:46:04.158;164;86;117;90;81.8;290;670;1504;7.3;0.959;1279;;
09:46:04.825;164;86;117;92;81.8;290;650;1504;7.5;0.930;1240;;
09:46:05.475;164;86;117;87;81.8;290;690;1504;7.1;0.988;1317;;
09:46:06.165;177;90;121;86;71.0;290;695;1729;6.1;1.187;1583;;
09:46:06.859;171;88;117;88;72.8;285;685;1679;6.4;1.104;1472;;
09:46:07.542;168;86;117;90;72.0;285;665;1654;6.5;1.078;1438;;
09:46:08.211;171;87;118;88;76.0;285;680;1608;6.7;1.058;1411;;
09:46:08.887;174;88;119;87;80.5;290;690;1625;7.0;1.018;1357;;
09:46:09.581;170;86;117;87;82.0;285;690;1638;7.1;0.982;1310;;
09:46:10.270;166;86;115;89;79.8;285;675;1613;7.1;0.973;1298;;
09:46:10.946;169;86;117;89;82.0;285;675;1621;7.3;0.963;1284;;
09:46:11.623;171;87;118;87;83.0;290;690;1596;7.2;0.979;1305;;
09:46:12.311;170;87;116;87;83.0;290;690;1596;7.2;0.964;1286;;
09:46:13.003;165;85;113;88;81.3;285;680;1579;7.2;0.948;1264;;
09:46:13.681;166;84;115;90;82.5;285;670;1604;7.4;0.936;1248;;
09:46:14.351;169;86;116;88;83.3;290;685;1583;7.3;0.957;1275;;
09:46:15.034;170;86;117;88;84.3;285;685;1613;7.4;0.949;1266;;
09:46:15.719;166;86;114;88;82.3;285;685;1567;7.2;0.947;1263;;
09:46:16.405;162;84;112;89;80.5;280;675;1567;7.2;0.935;1247;;
09:46:17.079;164;83;113;88;82.5;285;680;1571;7.3;0.931;1242;;
09:46:17.759;168;84;114;87;84.3;285;690;1588;7.3;0.936;1248;;
09:46:18.451;167;84;114;86;84.3;285;695;1579;7.3;0.938;1251;;
09:46:19.144;163;83;112;88;82.8;285;685;1554;7.2;0.925;1233;;
09:46:19.829;162;83;112;91;81.5;280;660;1538;7.4;0.907;1209;;
09:46:20.493;166;84;115;90;84.0;285;665;1571;7.6;0.908;1211;;
09:46:21.156;170;86;117;89;84.8;285;675;1579;7.5;0.934;1245;;
09:46:21.831;172;87;118;88;85.0;285;680;1625;7.5;0.944;1259;;
09:46:22.513;169;86;116;89;83.5;280;675;1583;7.4;0.938;1250;;
09:46:23.188;167;86;116;91;81.3;280;660;1579;7.4;0.942;1256;;
09:46:23.846;171;87;119;91;83.0;280;660;1592;7.5;0.946;1262;;
09:46:24.506;175;89;121;90;84.0;285;670;1638;7.5;0.965;1287;;
09:46:25.176;177;89;121;89;84.3;285;675;1650;7.5;0.971;1295;;
09:46:25.851;173;88;119;89;82.8;280;675;1646;7.4;0.969;1292;;
09:46:26.522;172;87;119;90;82.3;280;670;1650;7.4;0.965;1287;;
09:46:27.195;176;88;121;90;84.3;285;670;1683;7.5;0.964;1286;;
09:46:27.862;178;90;123;90;84.0;285;670;1646;7.5;0.977;1303;;
09:46:28.538;176;89;121;88;84.5;285;680;1692;7.5;0.970;1293;;
09:46:29.214;173;88;119;90;82.5;280;665;1688;7.4;0.959;1279;;
09:46:29.881;176;88;122;91;84.0;285;660;1708;7.6;0.957;1275;;
09:46:30.540;178;90;123;90;83.8;285;670;1671;7.5;0.982;1309;;
09:46:31.209;179;90;123;89;84.3;285;675;1696;7.5;0.981;1309;;
09:46:31.888;174;88;119;90;83.0;280;670;1683;7.4;0.959;1278;;
09:46:32.554;171;87;118;92;82.0;280;655;1671;7.5;0.945;1259;;
09:46:33.211;174;88;119;90;83.5;285;670;1675;7.5;0.957;1276;;
09:46:33.879;175;88;119;88;84.3;285;685;1671;7.4;0.970;1293;;
09:46:34.562;173;87;118;89;83.8;280;675;1671;7.4;0.947;1263;;
09:46:35.243;167;85;115;90;82.0;280;665;1608;7.4;0.929;1238;;
09:46:35.906;169;85;117;90;83.8;280;665;1654;7.6;0.925;1233;;
09:46:36.569;173;87;118;89;83.8;285;675;1646;7.4;0.951;1268;;
09:46:37.244;174;87;118;89;85.3;280;675;1667;7.6;0.934;1246;;
09:46:37.917;168;86;115;90;82.8;280;670;1617;7.4;0.927;1236;;
09:46:38.591;167;84;115;91;83.3;280;660;1650;7.6;0.912;1216;;
09:46:39.250;170;86;115;90;83.3;280;670;1629;7.5;0.926;1234;;
09:46:39.920;170;86;115;89;83.3;280;675;1629;7.4;0.932;1243;;
09:46:40.595;170;86;115;87;83.3;280;690;1629;7.2;0.953;1271;;
09:46:41.284;165;83;114;90;73.8;280;670;1675;6.6;1.031;1375;;
09:46:41.954;168;85;115;90;74.5;285;670;1608;6.7;1.036;1382;;
09:46:42.624;169;85;114;86;75.5;285;695;1583;6.5;1.049;1399;;
09:46:43.321;166;82;111;88;80.5;285;685;1600;7.1;0.947;1262;;
09:46:44.008;160;81;109;90;81.5;280;670;1504;7.3;0.896;1195;;
09:46:44.678;162;81;111;89;83.3;285;675;1529;7.4;0.896;1195;;
09:46:45.353;164;82;111;88;85.3;285;685;1533;7.5;0.894;1192;;
09:46:46.032;163;82;110;88;85.0;285;680;1496;7.5;0.878;1171;;
09:46:46.714;157;80;107;89;84.0;280;675;1500;7.5;0.858;1144;;
09:46:47.389;158;79;108;90;86.0;280;665;1517;7.8;0.837;1116;;
09:46:48.054;161;81;109;88;86.0;285;680;1479;7.6;0.864;1152;;
09:46:48.736;163;81;110;86;87.8;285;695;1513;7.6;0.867;1156;;
09:46:49.427;158;80;107;88;86.0;280;680;1483;7.6;0.846;1128;;
09:46:50.109;155;79;106;89;84.3;280;675;1438;7.5;0.847;1130;;
09:46:50.784;158;79;108;89;86.3;285;675;1463;7.7;0.847;1130;;
09:46:51.457;161;81;110;87;87.0;285;690;1467;7.6;0.868;1158;;
09:46:52.147;161;81;109;88;87.5;285;685;1475;7.7;0.855;1140;;
09:46:52.834;157;81;107;88;83.8;280;680;1425;7.4;0.871;1161;;
09:46:53.516;159;80;110;88;85.8;285;680;1450;7.6;0.868;1158;;
09:46:54.196;161;82;111;88;85.8;285;680;1429;7.6;0.878;1171;;
09:46:54.876;162;83;111;88;85.5;285;685;1421;7.5;0.887;1183;;
09:46:55.559;157;82;108;88;83.3;280;680;1417;7.3;0.882;1176;;
09:46:56.239;156;81;109;90;83.3;280;665;1417;7.5;0.867;1156;;
09:46:56.904;160;82;111;90;84.8;280;670;1408;7.6;0.876;1167;;
09:46:57.576;163;83;112;87;86.8;285;690;1450;7.5;0.893;1190;;
09:46:58.264;163;83;112;87;85.8;285;690;1429;7.5;0.899;1199;;
09:46:58.954;158;82;110;90;83.8;280;670;1417;7.5;0.878;1171;;
09:46:59.628;158;82;110;90;83.3;285;670;1383;7.5;0.887;1183;;
09:47:00.296;163;83;113;89;85.3;285;675;1438;7.6;0.893;1190;;
09:47:00.971;164;84;113;87;85.8;285;690;1413;7.5;0.911;1215;;
09:47:01.661;162;83;111;88;85.8;285;685;1446;7.5;0.889;1185;;
09:47:02.346;158;82;110;89;83.0;280;675;1400;7.4;0.895;1193;;
09:47:03.017;162;83;113;89;84.5;285;675;1429;7.5;0.901;1201;;
09:47:03.696;164;84;113;89;84.8;285;675;1404;7.5;0.900;1200;;
09:47:04.371;160;83;112;90;83.5;285;665;1413;7.5;0.888;1184;;
09:47:05.034;163;83;114;91;84.8;285;660;1438;7.7;0.888;1184;;
09:47:05.694;166;86;116;89;84.3;285;675;1433;7.5;0.929;1239;;
09:47:06.367;168;87;116;89;84.0;285;675;1471;7.5;0.932;1243;;
09:47:07.046;162;85;112;88;82.8;285;680;1454;7.3;0.918;1224;;
09:47:07.726;162;83;112;88;84.5;280;680;1471;7.5;0.903;1204;;
09:47:08.404;165;84;114;89;84.3;285;675;1463;7.5;0.913;1218;;
09:47:09.081;164;84;111;87;83.5;285;690;1442;7.3;0.919;1226;;
09:47:09.767;157;82;107;89;82.0;280;675;1438;7.3;0.883;1177;;
09:47:10.444;156;80;108;89;84.3;280;675;1438;7.5;0.865;1154;;
09:47:11.123;159;81;109;87;84.5;285;690;1413;7.3;0.888;1184;;
09:47:11.811;159;81;108;86;84.5;285;695;1417;7.3;0.884;1179;;
09:47:12.506;153;79;104;88;83.0;280;685;1388;7.3;0.858;1144;;
09:47:13.193;150;77;104;89;83.3;280;675;1363;7.4;0.841;1122;;
09:47:13.866;155;79;106;88;84.8;285;685;1371;7.4;0.857;1142;;
09:47:14.553;157;80;107;88;85.5;285;685;1400;7.5;0.859;1146;;
09:47:15.238;156;80;105;86;84.8;285;700;1371;7.3;0.869;1159;;
09:47:15.936;151;78;103;88;83.5;280;680;1367;7.4;0.835;1113;;
09:47:16.616;148;77;103;90;82.5;280;670;1329;7.4;0.834;1113;;
09:47:17.286;154;78;106;88;84.8;285;680;1371;7.5;0.848;1131;;
09:47:17.964;157;79;108;88;86.5;285;685;1400;7.6;0.853;1138;;
09:47:18.649;158;81;108;86;85.5;285;695;1379;7.4;0.874;1165;;
09:47:19.344;154;80;106;88;83.5;280;680;1379;7.4;0.865;1154;;
09:47:20.028;157;80;109;89;85.3;285;675;1413;7.6;0.865;1153;;
09:47:20.699;162;83;112;88;85.5;285;685;1417;7.5;0.897;1196;;
09:47:21.384;165;84;112;85;85.5;285;710;1446;7.2;0.930;1240;;
09:47:22.095;165;84;112;89;85.5;285;675;1446;7.6;0.884;1179;;
09:47:22.770;165;84;112;87;85.5;285;690;1446;7.4;0.904;1205;;
09:47:23.463;166;84;114;86;74.3;290;695;1517;6.4;1.062;1417;;
09:47:24.156;166;84;113;84;75.8;285;715;1467;6.4;1.062;1416;;
09:47:24.871;162;82;110;85;76.3;290;705;1442;6.5;1.015;1353;;
09:47:25.576;156;80;106;86;77.5;285;695;1375;6.7;0.953;1270;;
09:47:26.271;159;79;108;88;84.0;290;685;1429;7.4;0.883;1177;;
09:47:26.958;160;81;108;85;84.8;290;705;1392;7.2;0.900;1201;;
09:47:27.661;160;80;107;86;87.0;290;700;1442;7.5;0.863;1151;;
09:47:28.361;153;78;104;88;85.0;285;685;1363;7.4;0.836;1115;;
09:47:29.044;153;77;105;90;86.5;285;670;1388;7.7;0.813;1084;;
09:47:29.718;156;78;107;88;87.0;290;680;1396;7.7;0.832;1110;;
09:47:30.396;158;79;107;87;88.5;290;690;1413;7.7;0.836;1115;;
09:47:31.084;157;79;107;86;87.8;285;695;1404;7.6;0.847;1130;;
09:47:31.780;155;79;105;87;86.0;285;690;1358;7.5;0.840;1121;;
09:47:32.470;148;78;102;90;82.8;280;670;1296;7.4;0.824;1098;;
09:47:33.139;150;76;104;90;85.8;285;670;1329;7.7;0.809;1078;;
09:47:33.809;155;78;107;90;88.3;290;665;1404;8.0;0.808;1078;;
09:47:34.478;158;80;109;88;88.5;290;680;1392;7.8;0.836;1114;;
09:47:35.156;159;81;109;88;87.5;290;685;1388;7.7;0.849;1133;;
09:47:35.843;154;80;106;90;85.0;285;670;1363;7.6;0.838;1117;;
09:47:36.511;154;80;108;91;84.3;285;660;1346;7.7;0.842;1123;;
09:47:37.171;158;81;110;90;86.8;290;670;1400;7.8;0.850;1133;;
09:47:37.839;161;82;112;88;86.8;290;680;1404;7.7;0.876;1168;;
09:47:38.519;162;83;112;88;86.3;285;680;1404;7.6;0.879;1172;;
09:47:39.201;155;82;108;90;82.8;285;670;1333;7.4;0.876;1169;;
09:47:39.871;156;81;110;90;84.5;285;665;1367;7.6;0.862;1149;;
09:47:40.534;160;82;112;90;85.3;290;665;1367;7.7;0.874;1165;;
09:47:41.201;162;84;112;86;86.0;290;695;1392;7.4;0.903;1204;;
09:47:41.894;159;82;110;88;86.0;290;680;1379;7.6;0.870;1160;;
09:47:42.576;153;81;107;90;82.3;285;670;1321;7.4;0.872;1162;;
09:47:43.244;155;80;108;90;85.3;285;670;1358;7.6;0.851;1134;;
09:47:43.916;158;81;110;90;86.5;290;670;1354;7.7;0.852;1136;;
09:47:44.586;158;82;108;86;86.0;290;695;1325;7.4;0.875;1166;;
09:47:45.279;153;79;106;89;84.8;285;675;1317;7.5;0.842;1123;;
09:47:45.956;152;79;107;90;85.5;285;670;1325;7.7;0.835;1113;;
09:47:46.625;157;81;109;89;85.5;285;675;1321;7.6;0.861;1147;;
09:47:47.297;159;82;111;89;86.0;285;675;1321;7.6;0.867;1156;;
09:47:47.974;156;82;108;88;84.3;285;680;1333;7.4;0.872;1162;;
09:47:48.654;153;80;107;90;82.5;280;665;1317;7.4;0.860;1147;;
09:47:49.321;157;81;110;89;84.5;285;675;1329;7.5;0.875;1166;;
09:47:49.994;161;82;111;86;85.5;290;695;1358;7.4;0.898;1198;;
09:47:50.691;161;82;109;84;86.5;290;715;1375;7.3;0.899;1199;;
09:47:51.404;155;80;105;85;84.3;285;705;1342;7.2;0.879;1172;;
09:47:52.109;153;78;105;86;86.0;285;700;1346;7.4;0.853;1137;;
09:47:52.811;155;78;105;83;86.5;290;720;1346;7.2;0.874;1165;;
09:47:53.529;154;78;104;83;86.5;285;720;1321;7.2;0.864;1151;;
09:47:54.249;149;76;100;83;86.3;285;720;1304;7.2;0.833;1110;;
09:47:54.967;143;74;97;86;84.3;285;695;1254;7.3;0.802;1070;;
09:47:55.664;144;73;99;87;86.3;285;690;1263;7.5;0.788;1051;;
09:47:56.356;147;74;100;85;88.3;290;705;1275;7.5;0.797;1062;;
09:47:57.060;148;74;100;86;88.5;285;695;1279;7.6;0.785;1047;;
09:47:57.756;142;74;97;88;85.3;285;685;1221;7.5;0.781;1042;;
09:47:58.441;141;73;97;89;85.0;280;675;1238;7.6;0.772;1030;;
09:47:59.115;147;74;101;89;87.8;285;675;1271;7.8;0.775;1033;;
09:47:59.791;150;76;103;88;88.0;290;685;1317;7.7;0.800;1066;;
09:48:00.476;152;77;103;86;88.3;290;700;1321;7.6;0.819;1092;;
09:48:01.175;149;77;102;88;85.8;285;685;1292;7.5;0.815;1086;;
09:48:01.859;146;77;102;90;83.5;280;670;1250;7.5;0.816;1089;;
09:48:02.531;152;77;105;89;86.8;290;675;1329;7.7;0.819;1092;;
09:48:03.206;157;80;108;87;88.0;290;690;1350;7.7;0.845;1126;;
09:48:03.894;158;81;108;86;87.3;290;700;1367;7.5;0.866;1155;;
09:48:04.598;154;80;107;88;85.5;285;680;1350;7.5;0.847;1129;;
09:48:05.276;155;80;109;90;86.0;285;670;1329;7.7;0.845;1127;;
09:48:05.948;161;82;112;88;87.3;290;685;1375;7.6;0.875;1167;;
09:48:06.631;164;83;112;85;87.8;290;705;1413;7.5;0.900;1200;;
09:48:07.334;162;82;111;87;88.3;290;690;1433;7.7;0.870;1160;;
09:48:08.024;160;82;111;88;86.0;285;680;1383;7.6;0.876;1168;;
09:48:08.706;165;82;113;87;88.8;290;690;1458;7.7;0.880;1174;;
09:48:09.392;166;84;114;86;88.5;290;695;1450;7.6;0.891;1188;;
09:48:10.091;163;81;111;86;90.3;290;695;1467;7.8;0.853;1137;;
09:48:10.785;159;80;111;89;90.3;290;675;1417;8.0;0.828;1104;;
09:48:11.460;159;80;111;90;90.3;290;670;1417;8.1;0.822;1096;;
09:48:12.130;159;80;111;86;90.3;290;700;1417;7.7;0.859;1145;;
09:48:12.831;168;85;115;89;76.5;285;675;1738;6.8;1.015;1353;;
09:48:13.506;170;87;96;45;78.5;285;1340;1688;3.5;1.639;2185;;
09:48:14.846;163;64;106;88;105.3;285;680;1850;9.3;0.685;913;;
09:48:15.528;152;79;107;93;79.3;285;645;1354;7.4;0.867;1156;;
09:48:16.173;163;80;113;92;87.3;295;650;1558;8.1;0.844;1125;;
09:48:16.819;167;85;118;92;85.0;295;650;1500;7.8;0.899;1198;;
09:48:17.469;174;87;120;91;90.0;295;660;1558;8.2;0.882;1176;;
09:48:18.133;171;88;119;91;86.3;290;660;1558;7.8;0.913;1217;;
09:48:18.791;173;88;122;92;87.3;290;655;1608;8.0;0.918;1224;;
09:48:19.444;178;91;125;92;85.3;290;655;1604;7.8;0.960;1281;;
09:48:20.101;182;92;126;88;87.0;295;680;1646;7.7;0.985;1313;;
09:48:20.781;182;93;124;86;86.0;295;695;1642;7.4;1.004;1339;;
09:48:21.474;177;90;122;88;85.0;290;685;1667;7.4;0.983;1311;;
09:48:22.159;178;89;124;89;86.8;290;675;1679;7.7;0.965;1286;;
09:48:22.834;181;91;124;86;86.0;295;700;1667;7.4;1.007;1343;;
09:48:23.534;179;90;122;87;86.5;295;690;1667;7.5;0.973;1298;;
09:48:24.226;173;87;119;87;86.0;290;690;1654;7.5;0.951;1268;;
09:48:24.914;175;86;120;88;87.8;290;680;1692;7.7;0.932;1242;;
09:48:25.594;176;88;120;88;86.5;290;685;1646;7.6;0.950;1267;;
09:48:26.281;175;87;119;86;87.5;290;700;1671;7.5;0.952;1269;;
09:48:26.981;175;86;120;90;88.0;290;670;1658;7.9;0.916;1221;;
09:48:27.649;173;88;118;88;84.8;290;685;1575;7.4;0.950;1266;;
09:48:28.334;170;85;116;89;87.0;290;675;1638;7.7;0.898;1197;;
09:48:29.010;168;84;116;90;86.5;285;665;1613;7.8;0.888;1184;;
09:48:29.674;172;85;118;90;87.0;290;670;1621;7.8;0.907;1209;;
09:48:30.346;173;86;118;88;88.3;290;680;1617;7.8;0.907;1210;;
09:48:31.024;169;85;115;89;86.5;285;675;1613;7.7;0.895;1194;;
09:48:31.701;169;84;116;90;87.5;285;665;1646;7.9;0.880;1173;;
09:48:32.365;172;85;118;90;87.5;285;670;1633;7.8;0.902;1202;;
09:48:33.036;174;86;118;89;87.8;285;675;1638;7.8;0.910;1213;;
09:48:33.710;171;86;116;88;87.3;285;685;1621;7.6;0.911;1214;;
09:48:34.394;169;84;115;90;86.0;280;670;1638;7.7;0.896;1195;;
09:48:35.062;172;85;118;90;87.0;285;665;1638;7.8;0.902;1203;;
09:48:35.729;175;87;119;90;87.8;290;670;1633;7.9;0.911;1214;;
09:48:36.399;172;86;118;90;87.5;285;670;1650;7.8;0.900;1200;;
09:48:37.069;172;85;119;91;86.8;285;660;1688;7.9;0.902;1202;;
09:48:37.729;176;88;122;90;86.8;285;665;1671;7.8;0.931;1242;;
09:48:38.396;179;89;122;88;87.3;290;685;1671;7.6;0.958;1277;;
09:48:39.079;178;88;121;89;86.5;285;675;1700;7.7;0.944;1259;;
09:48:39.756;173;87;118;89;85.3;285;675;1667;7.6;0.934;1246;;
09:48:40.429;176;86;121;90;88.0;285;665;1746;7.9;0.912;1217;;
09:48:41.096;177;88;121;88;87.5;290;680;1700;7.7;0.936;1249;;
09:48:41.774;177;87;119;87;88.8;290;690;1683;7.7;0.925;1234;;
09:48:42.466;172;85;116;87;87.8;285;690;1688;7.6;0.910;1214;;
09:48:43.156;167;83;113;88;87.0;280;680;1633;7.7;0.879;1172;;
09:48:43.832;167;82;113;89;87.5;280;675;1633;7.8;0.872;1162;;
09:48:44.509;168;82;114;89;89.0;285;675;1629;7.9;0.861;1148;;
09:48:45.186;165;82;111;88;88.8;285;685;1588;7.8;0.857;1142;;
09:48:45.871;168;84;114;90;86.5;285;670;1650;7.7;0.879;1172;;
09:48:46.541;165;82;111;88;88.0;285;680;1571;7.8;0.856;1141;;
09:48:47.219;162;80;110;90;87.5;280;670;1604;7.8;0.838;1118;;
09:48:47.893;162;81;109;90;87.0;280;670;1542;7.8;0.841;1122;;
09:48:48.563;160;80;108;90;87.3;280;670;1550;7.8;0.829;1106;;
09:48:49.229;158;79;109;92;86.0;275;655;1550;7.9;0.832;1109;;
09:48:49.886;164;83;113;92;85.0;280;655;1567;7.8;0.867;1156;;
09:48:50.541;166;83;113;90;86.8;280;670;1588;7.8;0.871;1161;;
09:48:51.211;168;84;114;90;87.0;280;670;1642;7.8;0.876;1168;;
09:48:51.879;162;84;111;91;82.5;275;660;1554;7.5;0.886;1181;;
09:48:52.539;161;82;111;92;83.5;275;655;1596;7.6;0.871;1161;;
09:48:53.196;166;84;113;90;84.3;280;665;1596;7.6;0.894;1192;;
09:48:53.860;169;84;115;90;86.3;280;665;1583;7.8;0.887;1182;;
09:48:54.528;165;84;113;90;84.5;280;665;1567;7.6;0.891;1188;;
09:48:55.189;167;84;116;92;85.0;275;655;1613;7.8;0.892;1189;;
09:48:55.846;172;87;120;92;84.3;280;655;1663;7.7;0.935;1247;;
09:48:56.501;177;92;123;90;81.5;280;670;1579;7.3;1.009;1345;;
09:48:57.173;169;89;120;89;80.5;280;675;1588;7.2;1.006;1342;;
09:48:57.844;174;93;122;91;75.8;270;660;1579;6.9;1.065;1420;;
09:48:58.506;171;93;119;91;73.3;275;660;1554;6.7;1.072;1430;;
09:48:59.166;165;90;114;90;73.3;270;665;1496;6.6;1.030;1374;;
09:48:59.827;157;86;114;93;73.3;270;645;1450;6.8;0.999;1333;;
09:49:00.475;157;86;114;95;73.3;270;630;1450;7.0;0.976;1302;;
09:49:01.105;157;86;114;92;73.3;270;655;1450;6.7;1.015;1353;;
09:49:01.759;179;90;125;93;70.3;275;645;1933;6.5;1.143;1524;;
09:49:02.406;181;91;127;93;73.3;280;645;1913;6.8;1.118;1491;;
09:49:03.051;188;97;132;92;68.8;275;650;1825;6.3;1.246;1661;;
09:49:03.701;188;96;128;88;74.0;280;680;1875;6.5;1.176;1568;;
09:49:04.381;183;92;126;90;78.8;275;665;1904;7.1;1.062;1416;;
09:49:05.046;182;92;125;90;78.8;280;670;1867;7.1;1.061;1415;;
09:49:05.714;184;91;128;90;81.3;275;670;1938;7.3;1.053;1405;;
09:49:06.386;188;95;128;88;80.3;280;685;1913;7.0;1.093;1457;;
09:49:07.067;189;94;126;88;81.3;280;685;1817;7.1;1.060;1414;;
09:49:07.758;176;91;118;86;79.3;280;700;1779;6.8;1.038;1384;;
09:49:08.456;166;86;112;88;78.5;275;685;1738;6.9;0.975;1300;;
09:49:09.141;166;83;113;89;83.0;275;675;1763;7.4;0.917;1223;;
09:49:09.818;169;83;113;87;86.3;280;690;1783;7.5;0.906;1208;;
09:49:10.506;169;82;113;87;89.5;280;690;1808;7.8;0.873;1164;;
09:49:11.198;170;82;113;84;90.3;285;715;1804;7.6;0.891;1188;;
09:49:11.913;168;80;111;85;92.3;285;710;1804;7.8;0.856;1142;;
09:49:12.619;165;80;110;85;91.3;280;705;1771;7.8;0.848;1131;;
09:49:13.324;164;79;109;84;91.0;280;715;1738;7.6;0.854;1139;;
09:49:14.041;163;79;107;82;90.3;285;735;1704;7.4;0.873;1165;;
09:49:14.774;164;78;109;83;92.3;280;725;1704;7.6;0.853;1137;;
09:49:15.501;159;79;106;82;87.0;280;730;1588;7.2;0.887;1183;;
09:49:16.231;156;78;104;85;86.3;280;710;1538;7.3;0.858;1144;;
09:49:16.943;157;78;107;85;86.3;280;710;1533;7.3;0.879;1172;;
09:49:17.653;160;81;108;83;86.3;285;720;1546;7.2;0.904;1205;;
09:49:18.369;155;80;105;85;83.0;280;705;1471;7.1;0.890;1186;;
09:49:19.076;152;77;104;86;84.3;280;700;1475;7.2;0.860;1147;;
09:49:19.776;156;78;107;86;87.0;280;695;1546;7.5;0.851;1134;;
09:49:20.469;160;79;109;86;87.8;285;700;1546;7.5;0.870;1159;;
09:49:21.169;162;80;111;86;88.0;285;700;1558;7.5;0.881;1175;;
09:49:21.873;166;83;112;84;87.3;285;715;1521;7.3;0.916;1221;;
09:49:22.586;161;81;112;85;86.3;285;710;1521;7.3;0.922;1229;;
09:49:23.296;163;86;113;85;81.0;285;705;1425;6.9;0.979;1306;;
09:49:24.001;160;84;110;86;81.5;285;700;1454;7.0;0.945;1260;;
09:49:24.701;159;82;110;86;83.3;285;700;1467;7.1;0.925;1233;;
09:49:25.399;162;82;112;86;84.8;285;700;1500;7.3;0.925;1233;;
09:49:26.101;166;84;114;85;85.3;285;710;1496;7.2;0.952;1269;;
09:49:26.807;167;85;115;85;85.5;290;710;1488;7.2;0.957;1276;;
09:49:27.519;167;85;116;86;85.0;290;695;1517;7.3;0.951;1267;;
09:49:28.215;171;87;119;83;86.3;290;725;1525;7.1;0.996;1328;;
09:49:28.943;176;88;120;82;88.0;295;730;1558;7.2;0.998;1330;;
09:49:29.669;172;88;118;81;86.0;290;740;1538;7.0;1.018;1357;;
09:49:30.409;174;87;121;84;87.0;290;715;1604;7.3;0.990;1320;;
09:49:31.124;176;90;121;81;85.0;290;740;1546;6.9;1.051;1402;;
09:49:31.866;178;88;121;81;87.8;295;740;1583;7.1;1.018;1358;;
09:49:32.608;172;87;118;82;85.5;295;735;1554;7.0;1.014;1353;;
09:49:33.339;174;87;120;82;86.5;295;735;1592;7.1;1.015;1354;;
09:49:34.074;175;88;120;81;86.3;295;740;1542;7.0;1.025;1367;;
09:49:34.814;174;87;117;80;87.3;295;750;1546;7.0;1.006;1341;;
09:49:35.564;167;84;114;81;85.8;295;740;1500;7.0;0.979;1306;;
09:49:36.306;166;83;114;84;87.5;290;715;1538;7.3;0.934;1245;;
09:49:37.021;168;85;115;83;86.0;295;725;1496;7.1;0.969;1293;;
09:49:37.744;169;84;115;82;87.8;295;735;1492;7.2;0.961;1282;;
09:49:38.481;165;83;113;84;87.8;295;715;1496;7.4;0.923;1230;;
09:49:39.196;165;84;115;86;85.5;290;700;1492;7.3;0.937;1250;;
09:49:39.898;170;85;118;85;87.8;295;710;1533;7.4;0.951;1268;;
09:49:40.604;172;87;119;84;86.3;295;715;1517;7.2;0.982;1310;;
09:49:41.319;173;87;118;83;86.8;295;725;1517;7.2;0.986;1315;;
09:49:42.046;168;86;116;85;84.8;290;710;1517;7.2;0.970;1293;;
09:49:42.754;168;85;117;86;84.8;290;700;1513;7.3;0.964;1286;;
09:49:43.458;172;87;118;84;86.0;295;715;1508;7.2;0.981;1308;;
09:49:44.169;172;87;119;85;86.5;295;710;1513;7.3;0.975;1300;;
09:49:44.881;170;87;117;84;84.8;290;715;1483;7.1;0.983;1310;;
09:49:45.594;167;85;116;86;85.0;290;695;1500;7.3;0.944;1259;;
09:49:46.293;169;85;117;85;86.3;295;705;1513;7.3;0.958;1278;;
09:49:46.998;173;87;119;82;87.8;295;730;1508;7.2;0.988;1317;;
09:49:47.724;174;87;120;84;88.5;295;715;1525;7.4;0.969;1293;;
09:49:48.441;170;87;118;84;86.0;295;715;1475;7.2;0.977;1303;;
09:49:49.154;171;86;119;85;86.3;290;710;1517;7.3;0.978;1303;;
09:49:49.864;175;88;121;84;87.5;295;715;1542;7.3;0.987;1316;;
09:49:50.583;176;88;121;82;87.5;295;735;1538;7.1;1.014;1352;;
09:49:51.315;176;88;121;84;87.5;295;715;1538;7.3;0.987;1316;;
09:49:52.030;176;88;121;83;87.5;295;720;1538;7.3;0.994;1325;;
09:49:52.750;171;85;118;83;77.0;295;720;1592;6.4;1.099;1465;;
09:49:53.469;170;85;116;82;78.5;295;730;1508;6.5;1.081;1441;;
09:49:54.199;168;84;114;83;79.3;295;725;1479;6.6;1.045;1394;;
09:49:54.926;162;82;111;84;81.5;295;715;1433;6.8;0.969;1293;;
09:49:55.639;161;80;111;86;86.0;290;695;1433;7.4;0.897;1196;;
09:49:56.336;162;81;111;85;86.3;295;710;1425;7.3;0.914;1218;;
09:49:57.046;163;81;111;84;88.8;295;715;1438;7.4;0.890;1187;;
09:49:57.759;160;80;109;85;87.8;290;705;1383;7.5;0.874;1165;;
09:49:58.464;156;79;107;86;86.3;290;695;1388;7.4;0.858;1144;;
09:49:59.159;159;79;109;87;89.0;290;690;1421;7.7;0.847;1129;;
09:49:59.847;160;81;111;87;88.8;290;690;1421;7.7;0.859;1145;;
09:50:00.537;160;80;111;87;90.8;290;690;1450;7.9;0.840;1120;;
09:50:01.229;161;81;112;90;88.3;290;670;1408;7.9;0.848;1131;;
09:50:01.903;161;83;112;89;86.3;290;675;1371;7.7;0.873;1163;;
09:50:02.574;161;83;111;89;86.0;290;675;1388;7.6;0.869;1159;;
09:50:03.251;159;81;110;90;86.3;290;670;1413;7.7;0.854;1139;;
09:50:03.917;162;82;113;90;87.3;290;670;1433;7.8;0.864;1152;;
09:50:04.591;166;83;114;88;88.8;295;685;1454;7.8;0.878;1171;;
09:50:05.276;166;83;114;87;88.8;290;690;1463;7.7;0.882;1177;;
09:50:05.966;163;83;111;87;87.0;290;690;1442;7.6;0.880;1174;;
09:50:06.654;161;81;111;88;86.8;290;680;1442;7.7;0.868;1158;;
09:50:07.332;165;82;114;90;87.8;290;670;1488;7.9;0.869;1158;;
09:50:08.006;168;84;115;87;88.5;295;690;1467;7.7;0.893;1190;;
09:50:08.698;168;84;114;87;89.0;290;690;1500;7.7;0.884;1178;;
09:50:09.384;162;83;111;88;86.0;290;680;1438;7.6;0.878;1170;;
09:50:10.066;161;82;111;90;86.3;290;670;1467;7.7;0.858;1145;;
09:50:10.732;164;82;114;90;87.8;290;665;1467;7.9;0.860;1147;;
09:50:11.400;167;84;115;90;88.3;290;670;1467;7.9;0.875;1167;;
09:50:12.067;166;84;114;89;87.3;290;675;1475;7.8;0.880;1173;;
09:50:12.744;163;83;112;91;86.5;285;660;1500;7.9;0.855;1139;;
09:50:13.404;165;83;115;92;87.5;290;655;1500;8.0;0.859;1145;;
09:50:14.063;170;86;118;90;87.8;290;665;1533;7.9;0.890;1187;;
09:50:14.726;171;86;118;90;87.5;290;670;1538;7.8;0.902;1202;;
09:50:15.398;168;85;115;88;86.5;285;680;1546;7.6;0.900;1200;;
09:50:16.074;164;83;114;92;85.0;280;655;1538;7.8;0.875;1166;;
09:50:16.733;167;85;116;90;86.5;285;665;1542;7.8;0.890;1186;;
09:50:17.394;170;86;117;90;86.3;285;670;1546;7.7;0.911;1214;;
09:50:18.064;171;86;117;88;87.3;285;680;1542;7.7;0.910;1213;;
09:50:18.746;167;85;114;88;85.5;285;680;1529;7.5;0.905;1206;;
09:50:19.424;166;83;115;90;86.3;285;670;1546;7.7;0.891;1189;;
09:50:20.096;170;86;116;86;86.5;285;695;1525;7.5;0.934;1245;;
09:50:20.789;172;85;117;87;88.5;290;690;1579;7.7;0.912;1216;;
09:50:21.483;167;84;114;87;86.5;280;690;1525;7.5;0.909;1212;;
09:50:22.173;167;83;115;89;87.5;285;675;1567;7.8;0.887;1183;;
09:50:22.846;171;86;117;88;86.5;285;680;1550;7.6;0.922;1229;;
09:50:23.524;172;86;118;88;86.8;290;685;1554;7.6;0.932;1242;;
09:50:24.213;171;86;115;85;87.0;290;705;1563;7.4;0.932;1243;;
09:50:24.916;166;84;113;87;85.5;285;690;1550;7.4;0.912;1216;;
09:50:25.604;168;84;115;88;86.5;285;685;1538;7.6;0.909;1212;;
09:50:26.291;170;85;115;86;87.3;290;695;1554;7.5;0.918;1224;;
09:50:26.988;169;84;113;84;87.3;290;715;1550;7.3;0.924;1232;;
09:50:27.699;162;82;110;86;85.5;280;695;1513;7.4;0.894;1192;;
09:50:28.398;161;81;110;86;86.3;285;695;1500;7.4;0.888;1185;;
09:50:29.089;165;82;113;86;86.8;285;695;1525;7.5;0.901;1202;;
09:50:29.785;167;83;112;85;88.5;290;710;1517;7.5;0.901;1201;;
09:50:30.494;162;81;110;86;86.5;285;695;1508;7.5;0.882;1176;;
09:50:31.187;160;80;110;87;86.5;285;690;1479;7.5;0.875;1167;;
09:50:31.879;165;82;113;87;87.5;285;690;1513;7.6;0.887;1183;;
09:50:32.573;166;83;113;86;88.0;290;695;1529;7.6;0.890;1187;;
09:50:33.266;164;83;112;86;86.3;285;695;1492;7.4;0.898;1198;;
09:50:33.957;161;82;111;89;84.8;280;675;1492;7.5;0.882;1176;;
09:50:34.636;165;83;114;88;87.0;285;680;1529;7.7;0.889;1185;;
09:50:35.314;168;85;116;86;87.3;290;695;1521;7.5;0.920;1227;;
09:50:36.009;170;85;115;85;87.5;290;710;1563;7.4;0.933;1244;;
09:50:36.721;164;83;112;86;85.8;285;695;1513;7.4;0.908;1210;;
09:50:37.414;165;83;114;86;87.0;285;695;1513;7.5;0.907;1209;;
09:50:38.109;168;84;115;85;87.5;290;705;1529;7.4;0.927;1235;;
09:50:38.818;168;84;114;84;88.3;290;715;1521;7.4;0.920;1226;;
09:50:39.531;161;82;110;86;86.0;285;700;1479;7.4;0.893;1191;;
09:50:40.231;159;80;110;86;86.0;285;695;1458;7.4;0.887;1183;;
09:50:40.925;159;80;110;86;86.0;285;700;1458;7.4;0.893;1191;;
09:50:41.625;159;80;110;82;86.0;285;735;1458;7.0;0.938;1251;;
09:50:42.359;169;85;113;82;76.0;285;730;1721;6.2;1.088;1450;;
09:50:43.089;162;82;110;85;77.8;285;710;1621;6.6;1.007;1342;;
09:50:43.801;162;80;111;85;78.8;285;710;1579;6.7;0.999;1331;;
09:50:44.513;166;82;112;81;83.8;290;740;1571;6.8;0.985;1314;;
09:50:45.249;166;81;112;82;89.0;290;730;1575;7.3;0.919;1225;;
09:50:45.983;162;81;109;82;87.0;290;735;1504;7.1;0.921;1228;;
09:50:46.716;157;79;106;82;86.3;285;735;1479;7.0;0.903;1204;;
09:50:47.451;159;78;107;81;89.0;290;740;1471;7.2;0.892;1189;;
09:50:48.191;161;79;108;81;90.3;290;745;1438;7.3;0.892;1189;;
09:50:48.936;155;78;104;82;89.3;290;735;1413;7.3;0.859;1145;;
09:50:49.673;151;76;103;82;88.3;285;730;1404;7.3;0.850;1133;;
09:50:50.403;154;77;105;83;90.5;290;725;1413;7.5;0.841;1122;;
09:50:51.126;155;78;106;83;90.3;290;725;1371;7.5;0.852;1135;;
09:50:51.853;155;79;105;83;87.8;290;720;1371;7.3;0.859;1146;;
09:50:52.571;149;77;102;86;85.0;285;700;1329;7.3;0.842;1123;;
09:50:53.273;151;77;105;86;88.0;290;695;1354;7.6;0.831;1108;;
09:50:53.965;157;80;109;85;88.5;290;710;1371;7.5;0.870;1161;;
09:50:54.674;160;81;110;83;88.8;290;725;1413;7.3;0.895;1193;;
09:50:55.403;157;81;109;86;86.3;285;700;1383;7.4;0.881;1174;;
09:50:56.103;156;81;109;85;85.8;290;705;1358;7.3;0.898;1198;;
09:50:56.806;163;83;113;85;87.3;290;710;1413;7.4;0.920;1226;;
09:50:57.518;165;84;114;83;87.5;295;720;1413;7.3;0.936;1248;;
09:50:58.238;161;83;111;83;85.5;290;725;1400;7.1;0.937;1249;;
09:50:58.961;159;82;111;85;85.5;290;705;1392;7.3;0.917;1223;;
09:50:59.664;163;84;114;85;84.5;290;710;1392;7.1;0.954;1272;;
09:51:00.376;165;84;113;81;86.8;295;740;1429;7.0;0.966;1288;;
09:51:01.116;162;83;112;84;86.3;290;715;1433;7.2;0.926;1235;;
09:51:01.831;157;82;109;84;82.5;290;715;1354;6.9;0.945;1260;;
09:51:02.546;162;82;112;84;87.0;295;715;1425;7.3;0.923;1230;;
09:51:03.261;164;83;113;82;87.0;295;735;1400;7.1;0.957;1276;;
09:51:03.996;166;84;113;80;88.0;295;750;1433;7.0;0.963;1284;;
09:51:04.746;161;83;111;83;85.5;290;725;1417;7.1;0.943;1258;;
09:51:05.473;161;83;113;84;86.0;295;715;1413;7.2;0.939;1253;;
09:51:06.186;166;85;115;82;86.5;295;730;1417;7.1;0.968;1291;;
09:51:06.912;167;85;115;82;86.5;295;730;1429;7.1;0.973;1297;;
09:51:07.646;164;85;112;82;85.3;295;735;1413;7.0;0.966;1288;;
09:51:08.383;158;82;109;84;84.3;290;715;1392;7.1;0.927;1236;;
09:51:09.094;159;81;111;86;85.8;290;700;1392;7.3;0.902;1203;;
09:51:09.798;162;82;112;84;86.8;295;715;1404;7.3;0.921;1228;;
09:51:10.511;162;82;111;83;87.3;290;720;1417;7.3;0.918;1224;;
09:51:11.233;158;81;108;85;86.0;290;710;1404;7.3;0.894;1192;;
09:51:11.939;156;80;109;87;85.5;290;690;1375;7.4;0.880;1173;;
09:51:12.629;161;82;111;85;86.5;290;705;1392;7.4;0.907;1209;;
09:51:13.336;164;82;112;83;88.3;290;720;1425;7.4;0.912;1216;;
09:51:14.058;159;81;110;85;86.8;290;705;1413;7.4;0.890;1187;;
09:51:14.763;158;81;110;85;86.0;290;705;1392;7.3;0.900;1200;;
09:51:15.462;163;82;113;85;87.0;290;710;1421;7.4;0.918;1224;;
09:51:16.172;164;83;112;85;87.5;290;710;1429;7.4;0.905;1206;;
09:51:16.884;158;81;109;86;85.8;290;700;1388;7.3;0.886;1181;;
09:51:17.586;158;80;110;88;87.8;290;685;1425;7.7;0.857;1142;;
09:51:18.269;161;82;111;85;87.5;290;705;1429;7.4;0.894;1192;;
09:51:18.972;163;81;111;84;89.3;290;715;1471;7.5;0.885;1180;;
09:51:19.689;158;80;108;87;87.5;290;690;1421;7.6;0.854;1138;;
09:51:20.379;156;80;108;88;86.0;285;680;1396;7.6;0.856;1141;;
09:51:21.059;161;81;112;88;89.0;290;680;1438;7.9;0.854;1138;;
09:51:21.740;164;82;113;87;89.0;290;690;1450;7.7;0.874;1166;;
09:51:22.427;163;82;112;88;88.8;290;685;1458;7.8;0.863;1150;;
09:51:23.112;159;81;110;90;86.0;285;670;1429;7.7;0.857;1143;;
09:51:23.786;162;82;112;88;88.0;290;680;1475;7.8;0.867;1157;;
09:51:24.466;165;83;113;87;88.5;290;690;1463;7.7;0.883;1177;;
09:51:25.156;165;83;112;85;88.3;285;705;1471;7.5;0.891;1188;;
09:51:25.857;159;81;109;88;86.3;285;685;1454;7.6;0.868;1157;;
09:51:26.546;159;81;110;88;87.0;285;685;1438;7.6;0.868;1157;;
09:51:27.227;163;82;111;83;88.3;285;720;1488;7.4;0.902;1202;;
09:51:27.949;165;81;111;83;91.0;290;725;1508;7.5;0.886;1182;;
09:51:28.674;161;81;109;82;88.5;285;735;1454;7.2;0.901;1201;;
09:51:29.407;157;79;107;85;87.5;285;710;1438;7.4;0.870;1160;;
09:51:30.121;159;80;108;83;88.3;290;725;1404;7.3;0.887;1183;;
09:51:30.846;161;79;108;81;90.5;290;740;1442;7.3;0.883;1177;;
09:51:31.586;156;78;108;81;90.5;290;745;1425;7.3;0.889;1185;;
09:51:32.330;156;78;108;82;90.5;290;730;1425;7.4;0.871;1162;;
09:51:33.060;156;78;108;79;90.5;290;755;1425;7.2;0.901;1201;;
09:51:33.814;152;75;101;79;81.8;290;755;1438;6.5;0.930;1241;;
09:51:34.571;146;73;97;81;82.0;290;740;1317;6.6;0.873;1164;;
09:51:35.307;139;71;94;83;80.0;285;720;1233;6.7;0.846;1128;;
09:51:36.029;141;70;96;85;85.3;285;705;1250;7.3;0.792;1056;;
09:51:36.735;142;71;96;83;89.3;290;720;1229;7.4;0.774;1033;;
09:51:37.455;142;71;96;85;90.0;290;710;1238;7.6;0.757;1010;;
09:51:38.166;139;72;94;85;87.3;285;710;1188;7.4;0.767;1023;;
09:51:38.876;137;71;94;86;86.8;285;695;1208;7.5;0.751;1001;;
09:51:39.571;140;71;97;86;90.5;285;695;1217;7.8;0.745;993;;
09:51:40.266;146;73;100;83;91.5;290;720;1258;7.6;0.783;1044;;
09:51:40.984;147;75;100;83;90.3;290;720;1267;7.5;0.794;1058;;
09:51:41.706;143;74;98;85;88.3;285;710;1233;7.5;0.790;1054;;
09:51:42.416;146;74;101;84;90.3;290;715;1267;7.6;0.798;1064;;
09:51:43.127;150;76;103;82;90.0;290;735;1267;7.3;0.839;1119;;
09:51:43.864;151;77;103;82;89.8;290;730;1292;7.4;0.836;1114;;
09:51:44.592;145;76;101;85;85.8;285;710;1233;7.2;0.832;1110;;
09:51:45.306;148;76;103;84;88.5;290;715;1263;7.4;0.830;1107;;
09:51:46.019;151;77;105;84;88.5;290;715;1271;7.4;0.846;1128;;
09:51:46.734;153;79;105;83;88.5;290;720;1288;7.4;0.856;1142;;
09:51:47.456;149;78;103;83;85.8;285;720;1271;7.1;0.867;1156;;
09:51:48.176;149;78;105;85;86.8;285;705;1279;7.4;0.849;1132;;
09:51:48.881;154;80;108;84;87.3;290;715;1296;7.3;0.883;1177;;
09:51:49.596;158;81;109;81;88.3;290;740;1333;7.2;0.916;1221;;
09:51:50.334;157;81;109;82;87.3;290;730;1333;7.2;0.912;1216;;
09:51:51.064;153;81;108;84;83.8;285;715;1292;7.0;0.918;1224;;
09:51:51.779;158;82;111;83;85.8;290;720;1321;7.1;0.928;1237;;
09:51:52.499;161;83;112;82;86.3;290;735;1333;7.0;0.950;1267;;
09:51:53.235;160;83;110;81;85.5;290;740;1333;6.9;0.954;1272;;
09:51:53.974;155;82;109;84;83.5;285;715;1321;7.0;0.933;1244;;
09:51:54.691;159;82;111;83;85.3;290;725;1325;7.1;0.946;1261;;
09:51:55.418;162;84;112;80;86.8;295;750;1354;6.9;0.968;1291;;
09:51:56.168;162;83;111;79;87.3;295;755;1379;6.9;0.958;1278;;
09:51:56.919;156;81;109;83;84.3;285;720;1329;7.0;0.927;1236;;
09:51:57.641;157;81;109;83;85.5;290;720;1325;7.1;0.920;1227;;
09:51:58.361;160;82;111;82;87.8;295;730;1358;7.2;0.921;1228;;
09:51:59.090;160;82;109;81;87.0;295;745;1354;7.0;0.933;1245;;
09:51:59.834;158;81;108;82;86.5;290;735;1342;7.1;0.913;1218;;
09:52:00.569;152;79;105;83;84.0;290;720;1283;7.0;0.896;1194;;
09:52:01.289;153;78;106;85;86.5;290;710;1304;7.3;0.872;1163;;
09:52:02.000;155;79;107;84;87.5;295;715;1329;7.3;0.876;1169;;
09:52:02.718;156;79;107;82;88.3;295;735;1333;7.2;0.887;1183;;
09:52:03.449;153;78;105;84;87.0;290;715;1333;7.3;0.865;1153;;
09:52:04.166;151;78;105;85;86.0;290;710;1321;7.3;0.867;1156;;
09:52:04.874;157;79;109;86;88.3;290;700;1354;7.6;0.865;1153;;
09:52:05.578;160;81;111;83;88.5;295;725;1358;7.3;0.907;1210;;
09:52:06.299;161;83;111;84;87.0;295;715;1379;7.3;0.914;1219;;
09:52:07.018;156;82;109;85;84.8;290;705;1342;7.2;0.905;1206;;
09:52:07.723;160;82;111;85;86.3;290;710;1379;7.3;0.914;1218;;
09:52:08.433;163;83;113;83;87.5;295;725;1400;7.2;0.932;1243;;
09:52:09.156;163;83;111;82;86.8;295;730;1404;7.1;0.934;1245;;
09:52:09.884;157;81;108;85;85.3;290;710;1379;7.2;0.902;1202;;
09:52:10.596;158;80;109;85;86.5;290;705;1388;7.4;0.890;1187;;
09:52:11.299;161;81;110;83;87.3;295;725;1417;7.2;0.916;1221;;
09:52:12.022;162;81;110;83;88.3;290;725;1429;7.3;0.904;1205;;
09:52:12.751;156;80;107;85;86.8;290;710;1396;7.3;0.876;1168;;
09:52:13.463;155;79;107;85;87.3;290;705;1379;7.4;0.867;1155;;
09:52:14.168;159;80;109;84;88.0;295;715;1396;7.4;0.888;1184;;
09:52:14.883;160;81;110;83;88.3;295;720;1396;7.4;0.893;1191;;
09:52:15.603;156;80;107;85;87.5;290;710;1375;7.4;0.870;1160;;
09:52:16.311;155;79;108;86;87.3;290;700;1375;7.5;0.868;1158;;
09:52:17.011;160;81;111;85;87.8;290;710;1392;7.4;0.894;1192;;
09:52:17.723;162;82;112;85;89.3;295;710;1408;7.5;0.889;1185;;
09:52:18.433;160;82;111;84;87.3;290;715;1392;7.3;0.906;1207;;
09:52:19.148;157;81;110;87;85.5;290;690;1388;7.4;0.888;1184;;
09:52:19.838;160;83;113;87;85.8;290;690;1375;7.5;0.905;1207;;
09:52:20.526;165;84;115;86;87.5;295;700;1421;7.5;0.918;1224;;
09:52:21.222;167;86;116;85;86.5;290;705;1438;7.4;0.943;1258;;
09:52:21.931;163;84;114;86;85.3;290;700;1425;7.3;0.932;1243;;
09:52:22.627;164;85;116;88;85.0;285;685;1421;7.4;0.933;1244;;
09:52:23.316;169;87;116;86;85.0;285;700;1467;7.3;0.953;1271;;
09:52:24.015;169;87;116;85;85.0;285;705;1467;7.2;0.960;1280;;
09:52:24.720;169;87;116;85;85.0;285;705;1467;7.2;0.960;1280;;
09:52:25.428;167;87;118;88;73.8;285;685;1567;6.5;1.094;1458;;
09:52:26.109;171;87;119;87;75.0;285;690;1508;6.5;1.095;1460;;
09:52:26.799;172;87;118;86;76.8;290;700;1504;6.6;1.076;1435;;
09:52:27.501;167;84;115;86;81.0;290;700;1496;6.9;0.992;1322;;
09:52:28.201;164;83;115;88;83.8;285;680;1483;7.4;0.930;1240;;
09:52:28.881;167;85;115;87;84.0;285;690;1479;7.3;0.947;1262;;
09:52:29.569;168;84;115;86;86.0;290;700;1525;7.4;0.934;1245;;
09:52:30.267;164;83;112;86;86.8;285;695;1496;7.5;0.893;1191;;
09:52:30.962;159;81;110;88;85.5;285;680;1450;7.5;0.873;1164;;
09:52:31.646;162;81;111;88;87.0;285;685;1483;7.6;0.874;1165;;
09:52:32.327;164;81;112;87;88.3;285;690;1483;7.7;0.872;1162;;
09:52:33.021;161;81;109;87;88.3;285;690;1496;7.7;0.852;1136;;
09:52:33.709;156;80;107;90;85.3;280;670;1446;7.6;0.839;1119;;
09:52:34.377;159;80;110;91;87.5;280;660;1450;8.0;0.828;1104;;
09:52:35.041;163;81;111;89;88.8;290;675;1458;7.9;0.846;1128;;
09:52:35.712;164;82;111;88;88.5;285;680;1496;7.8;0.855;1140;;
09:52:36.392;158;81;108;90;86.0;280;670;1467;7.7;0.841;1122;;
09:52:37.064;156;79;108;91;86.0;280;660;1446;7.8;0.829;1105;;
09:52:37.722;161;81;111;90;87.3;280;665;1479;7.9;0.844;1125;;
09:52:38.391;163;82;112;88;88.3;285;680;1483;7.8;0.859;1146;;
09:52:39.071;162;82;110;88;88.0;285;680;1488;7.8;0.848;1131;;
09:52:39.749;156;80;107;90;84.8;275;665;1438;7.6;0.840;1119;;
09:52:40.416;159;80;110;90;87.8;280;665;1471;7.9;0.832;1109;;
09:52:41.083;162;82;111;89;88.3;285;675;1508;7.8;0.851;1135;;
09:52:41.756;163;82;111;88;88.3;280;685;1496;7.7;0.858;1144;;
09:52:42.441;158;80;108;89;86.8;280;675;1479;7.7;0.838;1118;;
09:52:43.112;157;79;109;90;86.8;280;670;1458;7.8;0.838;1117;;
09:52:43.786;162;81;112;89;89.0;285;675;1488;7.9;0.846;1128;;
09:52:44.457;164;83;112;88;88.3;280;680;1471;7.8;0.861;1148;;
09:52:45.141;160;81;109;88;88.5;285;685;1483;7.8;0.844;1125;;
09:52:45.822;157;80;109;90;86.8;280;665;1454;7.8;0.834;1112;;
09:52:46.491;161;81;111;89;88.8;285;675;1463;7.9;0.846;1128;;
09:52:47.162;164;82;113;89;88.8;285;675;1483;7.9;0.858;1143;;
09:52:47.839;162;82;110;89;88.0;280;675;1463;7.8;0.846;1128;;
09:52:48.516;157;80;108;90;86.5;280;665;1446;7.8;0.828;1104;;
09:52:49.181;159;80;110;90;89.0;285;665;1471;8.0;0.818;1091;;
09:52:49.844;162;81;111;90;88.5;280;670;1463;7.9;0.838;1118;;
09:52:50.516;163;82;111;88;89.0;285;680;1488;7.9;0.844;1126;;
09:52:51.194;158;81;107;88;86.8;280;680;1450;7.7;0.841;1121;;
09:52:51.876;156;79;107;90;87.5;280;670;1467;7.8;0.821;1095;;
09:52:52.546;160;80;109;88;88.3;280;685;1442;7.7;0.846;1128;;
09:52:53.227;162;81;110;86;89.3;280;695;1475;7.7;0.853;1137;;
09:52:53.924;160;80;107;86;88.5;280;695;1463;7.6;0.842;1123;;
09:52:54.621;153;78;104;88;85.5;275;680;1400;7.5;0.829;1105;;
09:52:55.303;154;77;106;89;88.3;280;675;1413;7.8;0.809;1078;;
09:52:55.976;158;79;108;88;88.8;280;680;1433;7.8;0.826;1101;;
09:52:56.654;159;79;108;87;89.5;285;690;1433;7.8;0.831;1108;;
09:52:57.346;159;80;107;87;88.8;280;690;1446;7.7;0.832;1109;;
09:52:58.038;152;79;104;88;85.3;280;680;1383;7.5;0.830;1106;;
09:52:58.714;153;78;106;89;87.5;280;675;1400;7.8;0.816;1088;;
09:52:59.389;159;79;109;88;89.3;285;685;1433;7.8;0.833;1110;;
09:53:00.076;160;80;109;86;90.0;285;700;1446;7.7;0.846;1128;;
09:53:00.776;159;80;107;85;89.0;285;710;1425;7.5;0.850;1133;;
09:53:01.484;152;78;103;87;86.5;280;690;1392;7.5;0.822;1095;;
09:53:02.174;150;76;103;88;86.8;280;680;1363;7.7;0.805;1074;;
09:53:02.854;154;77;106;88;89.5;285;680;1392;7.9;0.807;1076;;
09:53:03.536;158;79;108;86;90.3;285;695;1404;7.8;0.832;1109;;
09:53:04.229;159;80;108;86;90.5;285;700;1417;7.8;0.837;1116;;
09:53:04.930;154;79;106;88;87.5;280;685;1379;7.7;0.830;1106;;
09:53:05.616;153;79;106;89;86.5;280;675;1363;7.7;0.829;1105;;
09:53:06.293;159;80;110;88;89.5;285;685;1408;7.8;0.844;1125;;
09:53:06.974;164;82;113;87;89.8;285;690;1438;7.8;0.869;1158;;
09:53:07.662;165;84;113;86;87.3;285;695;1433;7.5;0.896;1195;;
09:53:08.359;160;83;111;88;85.8;280;680;1442;7.6;0.878;1171;;
09:53:09.041;162;82;113;89;87.8;280;675;1442;7.8;0.871;1162;;
09:53:09.716;167;85;115;87;86.5;285;690;1458;7.5;0.915;1220;;
09:53:10.406;167;85;113;85;87.0;285;705;1475;7.4;0.916;1221;;
09:53:11.111;161;83;111;87;85.8;280;690;1454;7.5;0.889;1186;;
09:53:11.799;161;82;111;89;86.3;280;675;1458;7.7;0.871;1161;;
09:53:12.476;165;83;111;88;86.3;280;680;1458;7.6;0.877;1169;;
09:53:13.155;165;83;111;88;86.3;280;680;1458;7.6;0.877;1169;;
09:53:13.835;165;83;111;87;86.3;280;690;1458;7.5;0.890;1187;;
09:53:14.526;170;87;118;90;74.0;280;670;1729;6.6;1.071;1428;;
09:53:15.194;174;88;120;88;75.3;280;680;1713;6.6;1.082;1443;;
09:53:15.876;175;88;119;86;76.3;280;700;1717;6.5;1.095;1460;;
09:53:16.574;174;87;118;86;79.3;280;695;1692;6.8;1.033;1377;;
09:53:17.267;167;85;114;88;80.8;280;680;1621;7.1;0.960;1280;;
09:53:17.947;168;84;116;89;84.0;280;675;1658;7.5;0.928;1238;;
09:53:18.624;170;85;116;88;85.0;280;685;1633;7.4;0.935;1246;;
09:53:19.307;170;85;115;87;86.0;280;690;1646;7.5;0.923;1230;;
09:53:20.001;166;83;112;86;86.3;280;695;1617;7.4;0.902;1203;;
09:53:20.694;163;82;112;89;86.3;280;675;1617;7.7;0.875;1166;;
09:53:21.373;166;83;113;87;87.3;285;690;1596;7.6;0.896;1194;;
09:53:22.059;169;84;115;87;88.5;280;690;1613;7.7;0.899;1198;;
09:53:22.750;169;84;115;86;88.3;285;700;1588;7.6;0.908;1211;;
09:53:23.451;165;83;113;87;86.3;280;690;1596;7.5;0.902;1203;;
09:53:24.143;167;83;116;88;88.5;285;685;1596;7.8;0.894;1192;;
09:53:24.826;171;86;116;85;87.5;285;705;1592;7.4;0.937;1249;;
09:53:25.531;172;85;117;85;89.3;285;705;1638;7.6;0.922;1230;;
09:53:26.234;167;84;114;87;86.5;280;690;1583;7.5;0.907;1210;;
09:53:26.928;164;83;112;86;86.3;280;695;1563;7.4;0.902;1203;;
09:53:27.619;168;83;115;88;88.8;285;685;1613;7.8;0.886;1181;;
09:53:28.308;169;84;114;84;89.0;285;715;1583;7.5;0.914;1218;;
09:53:29.021;169;83;112;83;90.0;285;725;1621;7.4;0.902;1203;;
09:53:29.744;162;80;109;85;88.0;280;705;1554;7.5;0.871;1162;;
09:53:30.453;159;79;108;86;88.0;280;700;1529;7.5;0.855;1140;;
09:53:31.151;162;79;110;86;90.0;285;700;1533;7.7;0.852;1136;;
09:53:31.853;163;80;110;83;90.8;285;720;1525;7.6;0.869;1158;;
09:53:32.569;163;80;109;83;90.8;280;720;1542;7.6;0.865;1153;;
09:53:33.287;159;79;106;83;89.0;280;725;1492;7.4;0.866;1154;;
09:53:34.016;154;77;105;86;88.3;280;700;1479;7.6;0.829;1105;;
09:53:34.714;157;78;107;86;89.8;280;695;1463;7.7;0.827;1102;;
09:53:35.409;161;79;109;85;91.0;285;710;1488;7.7;0.850;1134;;
09:53:36.121;163;80;110;83;91.5;285;720;1513;7.6;0.862;1149;;
09:53:36.839;159;80;107;85;89.0;280;705;1475;7.6;0.850;1133;;
09:53:37.544;156;79;107;86;87.5;280;695;1463;7.6;0.848;1131;;
09:53:38.241;161;80;110;86;90.0;285;700;1500;7.7;0.856;1141;;
09:53:38.941;164;81;111;85;90.0;285;710;1504;7.6;0.876;1168;;
09:53:39.649;164;82;111;83;89.8;285;720;1517;7.5;0.888;1185;;
09:53:40.367;159;81;108;85;87.5;280;705;1492;7.4;0.868;1158;;
09:53:41.074;155;80;106;87;85.3;280;690;1442;7.4;0.860;1147;;
09:53:41.766;159;80;109;87;88.0;285;690;1488;7.7;0.857;1142;;
09:53:42.452;163;81;111;84;89.5;280;715;1492;7.5;0.885;1180;;
09:53:43.169;165;82;112;85;90.0;285;705;1525;7.7;0.875;1167;;
09:53:43.876;159;82;109;85;86.8;280;705;1454;7.4;0.882;1176;;
09:53:44.581;159;80;110;88;87.3;280;680;1488;7.7;0.855;1140;;
09:53:45.263;164;83;114;88;88.3;285;685;1500;7.7;0.881;1175;;
09:53:45.944;169;85;117;87;88.8;285;690;1525;7.7;0.906;1208;;
09:53:46.634;171;86;117;86;87.5;285;700;1546;7.5;0.934;1245;;
09:53:47.336;170;86;116;86;87.0;285;695;1579;7.5;0.927;1236;;
09:53:48.029;165;85;114;89;84.5;280;675;1525;7.5;0.913;1217;;
09:53:48.704;170;85;117;88;86.5;280;680;1588;7.6;0.922;1229;;
09:53:49.384;174;87;119;87;87.8;285;690;1608;7.6;0.938;1250;;
09:53:50.074;175;88;120;85;87.8;285;705;1629;7.5;0.960;1280;;
09:53:50.779;175;88;119;86;86.8;285;700;1621;7.4;0.956;1275;;
09:53:51.481;169;86;116;87;84.3;280;690;1592;7.3;0.946;1261;;
09:53:52.169;171;85;118;88;87.3;280;680;1621;7.7;0.922;1229;;
09:53:52.851;175;88;121;87;87.5;285;690;1625;7.6;0.950;1267;;
09:53:53.541;177;88;121;86;87.8;285;695;1638;7.6;0.954;1273;;
09:53:54.234;175;88;119;86;87.5;285;695;1642;7.6;0.945;1260;;
09:53:54.931;170;86;117;88;85.5;280;685;1633;7.5;0.933;1244;;
09:53:55.616;172;85;119;89;88.5;285;675;1679;7.9;0.904;1205;;
09:53:56.290;175;87;120;88;88.3;285;685;1621;7.7;0.928;1237;;
09:53:56.976;176;87;119;85;89.0;285;705;1671;7.6;0.939;1252;;
09:53:57.677;172;85;117;87;88.3;280;690;1650;7.7;0.911;1215;;
09:53:58.367;169;85;117;89;86.8;280;675;1629;7.7;0.908;1211;;
09:53:59.046;174;86;119;88;88.5;285;685;1663;7.8;0.923;1231;;
09:53:59.731;176;87;120;87;88.3;285;690;1675;7.7;0.936;1248;;
09:54:00.421;173;86;117;86;88.3;285;695;1663;7.6;0.919;1226;;
09:54:01.116;169;84;116;89;87.5;280;675;1667;7.8;0.895;1193;;
09:54:01.790;172;85;118;90;87.8;285;670;1667;7.9;0.899;1199;;
09:54:02.461;173;86;118;88;87.8;285;680;1671;7.7;0.912;1217;;
09:54:03.140;173;86;118;86;87.8;285;695;1671;7.6;0.933;1243;;
09:54:03.835;173;86;118;87;87.8;285;690;1671;7.6;0.926;1235;;
09:54:04.526;167;84;115;89;76.0;280;675;1688;6.8;1.017;1356;;
09:54:05.197;171;84;116;89;78.0;280;675;1654;6.9;1.004;1338;;
09:54:05.876;171;84;115;86;78.5;280;700;1633;6.7;1.028;1370;;
09:54:06.574;173;84;117;86;83.5;280;695;1679;7.2;0.972;1296;;
09:54:07.271;170;85;115;85;84.5;280;705;1596;7.2;0.955;1274;;
09:54:07.978;167;83;113;87;85.0;280;690;1592;7.4;0.917;1223;;
09:54:08.668;167;82;115;88;87.5;285;680;1596;7.7;0.890;1186;;
09:54:09.344;172;84;118;88;89.0;285;680;1621;7.9;0.900;1200;;
09:54:10.026;175;86;119;85;90.0;285;705;1638;7.7;0.930;1240;;
09:54:10.729;177;86;119;86;90.8;285;700;1667;7.8;0.918;1224;;
09:54:11.429;171;85;116;87;87.8;280;690;1621;7.6;0.914;1219;;
09:54:12.121;172;84;118;88;90.3;285;685;1654;7.9;0.896;1194;;
09:54:12.802;176;86;121;86;90.8;285;695;1650;7.8;0.923;1230;;
09:54:13.501;179;87;121;85;91.8;290;710;1704;7.8;0.932;1243;;
09:54:14.211;173;86;117;85;90.0;285;710;1667;7.6;0.921;1228;;
09:54:14.919;172;84;117;86;90.5;285;700;1683;7.8;0.903;1204;;
09:54:15.621;174;85;117;85;91.3;290;710;1663;7.7;0.912;1216;;
09:54:16.327;173;84;115;83;90.8;285;720;1646;7.6;0.914;1219;;
09:54:17.047;169;83;112;84;90.3;285;715;1621;7.6;0.887;1183;;
09:54:17.764;161;80;108;87;88.5;280;690;1563;7.7;0.844;1125;;
09:54:18.456;161;79;109;87;90.5;285;690;1558;7.9;0.829;1106;;
09:54:19.145;163;79;109;86;91.5;290;695;1563;7.9;0.828;1104;;
09:54:19.841;162;79;107;85;92.5;285;710;1563;7.8;0.821;1095;;
09:54:20.549;156;77;103;86;91.0;285;695;1529;7.9;0.787;1049;;
09:54:21.242;151;75;102;88;89.8;280;680;1471;7.9;0.769;1025;;
09:54:21.926;154;75;103;88;92.5;285;685;1475;8.1;0.761;1015;;
09:54:22.611;154;75;103;86;93.8;285;695;1467;8.1;0.762;1016;;
09:54:23.302;153;75;102;88;92.3;280;685;1471;8.1;0.757;1010;;
09:54:23.993;147;74;99;89;89.0;280;675;1392;7.9;0.747;996;;
09:54:24.668;146;73;99;90;89.8;280;665;1383;8.1;0.730;973;;
09:54:25.333;150;73;102;90;93.5;285;670;1408;8.4;0.727;970;;
09:54:26.001;153;76;104;89;93.3;285;675;1425;8.3;0.751;1001;;
09:54:26.674;154;77;105;89;92.0;280;675;1425;8.2;0.767;1022;;
09:54:27.349;153;78;104;90;89.3;280;670;1404;8.0;0.777;1036;;
09:54:28.023;148;77;102;91;87.0;275;660;1363;7.9;0.772;1029;;
09:54:28.683;152;76;105;92;90.5;280;655;1413;8.3;0.762;1016;;
09:54:29.336;158;79;109;90;90.3;285;665;1413;8.1;0.799;1066;;
09:54:30.001;161;81;110;88;90.3;285;680;1463;8.0;0.829;1105;;
09:54:30.681;162;82;110;86;89.3;280;695;1454;7.7;0.853;1137;;
09:54:31.372;156;81;107;89;85.5;275;675;1421;7.6;0.843;1124;;
09:54:32.049;156;80;108;90;87.3;280;670;1400;7.8;0.829;1106;;
09:54:32.717;161;81;111;90;87.8;285;670;1442;7.9;0.849;1133;;
09:54:33.391;164;83;112;88;88.5;285;685;1450;7.8;0.867;1156;;
09:54:34.074;162;82;111;88;87.5;280;680;1471;7.7;0.861;1148;;
09:54:34.754;158;82;109;90;84.8;275;665;1421;7.6;0.855;1140;;
09:54:35.421;161;81;112;90;88.0;285;670;1467;7.9;0.849;1132;;
09:54:36.091;165;83;113;88;88.5;285;685;1483;7.8;0.877;1169;;
