# Supplementary material for: Influence of beat-to-beat blood pressure variability on vascular elasticity in hypertensive population
Source: Sci Rep. 2017 Aug 21;7:8394. doi: 10.1038/s41598-017-08640-4 (PMC5566212; doi:10.1038/s41598-017-08640-4)
Supplement: Supplementary file 1 — Dataset 1 [file 41598_2017_8640_MOESM1_ESM.zip › Data of hypertensive population/1043_beats.txt]

BeatScope Easy - v02.10 build 004

Identification;Identification;Age (yrs);Height (cm);Weight (kg);Gender;Procedure;Model number
1043;;44;60;59;Female;;9971

Reconstructed pressure level: 
brachial

Time (s);Systolic Pressure (mmHg);Diastolic Pressure (mmHg);Mean Pressure (mmHg);Heart rate (bpm);Stroke Volume (ml);Left Ventricular Ejection Time (ms);Pulse Interval (ms);Maximum Slope (mmHg/s);Cardiac Output (l/min);Total Peripheral Resistance Medical Unit (mmHg.min/l);Total Peripheral Resistance CGS (dyn.s/cm5);Markers;
08:33:05.635;0;0;0;94;0.0;0;640;0;0.0;0.000;0;;
08:33:06.275;0;0;0;95;0.0;0;630;0;0.0;0.000;0;;
08:33:06.905;0;0;0;94;0.0;0;635;0;0.0;0.000;0;;
08:33:07.540;0;0;0;94;0.0;0;635;0;0.0;0.000;0;;
08:33:08.175;0;0;0;96;0.0;0;625;0;0.0;0.000;0;;
08:33:08.800;0;0;0;94;0.0;0;640;0;0.0;0.000;0;;
08:33:09.440;0;0;0;92;0.0;0;655;0;0.0;0.000;0;;
08:33:10.095;0;0;0;94;0.0;0;640;0;0.0;0.000;0;;
08:33:10.735;0;0;0;93;0.0;0;645;0;0.0;0.000;0;;
08:33:11.380;0;0;0;94;0.0;0;635;0;0.0;0.000;0;;
08:33:12.015;0;0;0;93;0.0;0;645;0;0.0;0.000;0;;
08:33:12.660;0;0;0;93;0.0;0;645;0;0.0;0.000;0;;
08:33:13.305;0;0;0;90;0.0;0;670;0;0.0;0.000;0;;
08:33:13.976;153;90;114;94;21.8;260;635;1433;2.1;3.321;4428;;
08:33:14.611;148;88;111;95;22.3;260;630;1646;2.1;3.143;4191;;
08:33:15.241;145;86;111;97;23.3;260;620;1642;2.3;2.947;3929;;
08:33:15.861;149;88;115;98;25.3;260;615;1658;2.5;2.789;3718;;
08:33:16.478;154;92;117;96;26.8;260;625;1604;2.6;2.734;3645;;
08:33:17.101;153;92;117;96;27.0;260;625;1629;2.6;2.703;3603;;
08:33:17.725;152;92;117;95;27.3;260;630;1617;2.6;2.699;3599;;
08:33:18.355;155;93;117;95;27.8;265;630;1621;2.6;2.662;3549;;
08:33:18.984;150;91;114;95;27.3;265;630;1538;2.6;2.624;3499;;
08:33:19.615;145;88;114;98;27.3;265;610;1575;2.7;2.541;3388;;
08:33:20.225;145;88;114;99;27.3;265;605;1575;2.7;2.520;3360;;
08:33:20.830;145;88;114;96;27.3;265;625;1575;2.6;2.603;3471;;
08:33:21.456;145;90;115;99;23.5;265;605;1550;2.3;2.948;3930;;
08:33:22.059;150;92;118;99;24.0;260;605;1600;2.4;2.981;3975;;
08:33:22.664;159;96;124;98;24.8;265;615;1696;2.4;3.069;4092;;
08:33:23.279;166;99;126;95;26.3;265;630;1738;2.5;3.030;4040;;
08:33:23.913;166;99;124;92;27.8;270;650;1771;2.6;2.905;3873;;
08:33:24.560;162;96;121;93;27.3;270;645;1779;2.5;2.864;3819;;
08:33:25.208;160;93;119;92;27.8;270;650;1850;2.6;2.787;3717;;
08:33:25.854;159;92;117;94;27.8;270;640;1854;2.6;2.704;3606;;
08:33:26.495;154;90;114;92;27.8;270;650;1771;2.6;2.664;3553;;
08:33:27.146;149;86;114;97;27.8;270;620;1804;2.7;2.541;3389;;
08:33:27.765;149;86;114;98;27.8;270;610;1804;2.7;2.500;3334;;
08:33:28.375;149;86;114;94;27.8;270;635;1804;2.6;2.603;3471;;
08:33:29.013;152;92;115;96;24.5;260;625;1683;2.4;2.940;3920;;
08:33:29.636;150;90;113;97;24.5;265;620;1704;2.4;2.866;3821;;
08:33:30.252;147;89;113;98;23.5;260;610;1663;2.3;2.920;3894;;
08:33:30.864;150;90;115;98;25.0;265;610;1679;2.5;2.794;3725;;
08:33:31.476;150;91;115;98;26.3;265;615;1650;2.6;2.683;3577;;
08:33:32.089;146;90;112;98;25.8;265;610;1579;2.5;2.659;3546;;
08:33:32.699;144;88;112;100;25.5;265;600;1571;2.5;2.624;3498;;
08:33:33.303;146;89;114;99;26.5;265;605;1596;2.6;2.597;3463;;
08:33:33.906;149;91;116;99;27.0;265;605;1596;2.7;2.599;3466;;
08:33:34.509;149;92;116;103;27.0;265;585;1546;2.8;2.513;3351;;
08:33:35.095;149;92;116;102;27.0;265;590;1546;2.7;2.535;3380;;
08:33:35.685;149;92;116;24;27.0;265;2490;1546;0.7;10.698;14264;;
08:33:38.176;155;99;123;94;26.0;265;635;1429;2.5;3.004;4005;;
08:33:38.809;155;97;123;98;26.0;265;610;1413;2.6;2.886;3848;;
08:33:39.420;155;97;123;101;26.0;265;595;1413;2.6;2.815;3753;;
08:33:40.015;155;97;123;98;26.0;265;615;1413;2.5;2.909;3879;;
08:33:40.631;155;100;126;101;22.3;260;595;1342;2.2;3.363;4484;;
08:33:41.224;161;102;130;100;23.0;265;600;1350;2.3;3.385;4513;;
08:33:41.824;170;106;135;98;23.5;265;610;1446;2.3;3.504;4672;;
08:33:42.436;173;108;136;97;25.0;265;620;1475;2.4;3.367;4489;;
08:33:43.056;171;107;134;98;26.0;265;615;1467;2.5;3.164;4218;;
08:33:43.673;166;105;130;96;26.0;265;625;1513;2.5;3.131;4175;;
08:33:44.294;166;102;129;96;26.8;265;625;1558;2.6;3.020;4026;;
08:33:44.921;164;101;127;95;27.3;265;630;1533;2.6;2.930;3907;;
08:33:45.551;159;98;123;94;27.5;265;635;1504;2.6;2.834;3779;;
08:33:46.186;152;94;123;98;27.5;265;615;1496;2.7;2.745;3660;;
08:33:46.800;152;94;123;98;27.5;265;610;1496;2.7;2.723;3630;;
08:33:47.410;152;94;123;94;27.5;265;635;1496;2.6;2.834;3779;;
08:33:48.046;145;90;114;97;24.3;265;620;1496;2.3;2.915;3886;;
08:33:48.666;141;89;111;95;23.8;265;630;1404;2.3;2.938;3917;;
08:33:49.294;139;87;110;97;24.0;265;620;1413;2.3;2.829;3772;;
08:33:49.914;137;86;109;97;24.5;265;620;1383;2.4;2.746;3661;;
08:33:50.534;137;85;110;98;26.3;265;610;1408;2.6;2.550;3401;;
08:33:51.146;139;87;111;97;26.5;265;620;1342;2.6;2.603;3470;;
08:33:51.764;142;89;113;98;26.5;265;615;1321;2.6;2.622;3497;;
08:33:52.381;141;90;113;98;26.3;265;615;1300;2.6;2.653;3538;;
08:33:52.996;142;90;114;97;26.5;265;620;1304;2.6;2.667;3556;;
08:33:53.614;144;91;115;98;26.8;265;615;1321;2.6;2.644;3525;;
08:33:54.229;144;91;114;97;26.5;265;620;1279;2.6;2.667;3556;;
08:33:54.849;142;90;113;98;26.3;265;615;1275;2.6;2.653;3538;;
08:33:55.464;141;90;113;98;26.0;265;610;1271;2.6;2.645;3527;;
08:33:56.074;142;90;114;99;26.5;265;605;1292;2.6;2.591;3455;;
08:33:56.677;142;90;113;100;26.3;265;600;1246;2.6;2.589;3451;;
08:33:57.280;142;90;114;101;26.5;265;595;1246;2.7;2.560;3413;;
08:33:57.875;144;91;117;103;26.3;265;585;1267;2.7;2.607;3477;;
08:33:58.460;151;95;122;103;26.5;265;585;1296;2.7;2.693;3591;;
08:33:59.045;158;99;127;102;27.3;265;590;1338;2.8;2.750;3666;;
08:33:59.638;164;102;127;99;27.3;265;605;1363;2.7;2.820;3760;;
08:34:00.240;164;102;127;94;27.3;265;635;1363;2.6;2.959;3946;;
08:34:00.875;164;102;127;91;27.3;265;660;1363;2.5;3.076;4101;;
08:34:01.532;166;103;130;95;23.8;265;630;1463;2.3;3.448;4598;;
08:34:02.168;165;101;128;94;24.5;270;640;1500;2.3;3.331;4441;;
08:34:02.802;160;98;124;95;24.5;270;630;1488;2.3;3.182;4243;;
08:34:03.436;154;95;120;97;25.3;270;620;1475;2.4;2.934;3912;;
08:34:04.056;148;92;116;98;26.0;265;615;1471;2.5;2.738;3651;;
08:34:04.669;147;90;115;98;26.8;265;610;1479;2.6;2.611;3481;;
08:34:05.281;145;89;114;98;27.0;265;615;1458;2.6;2.585;3447;;
08:34:05.892;144;88;113;100;27.0;265;600;1442;2.7;2.517;3356;;
08:34:06.494;142;89;114;101;26.8;265;595;1413;2.7;2.530;3374;;
08:34:07.089;147;90;117;100;27.5;265;600;1454;2.8;2.553;3404;;
08:34:07.687;152;94;120;98;27.8;265;615;1446;2.7;2.654;3539;;
08:34:08.304;154;95;120;96;28.0;265;625;1433;2.7;2.684;3579;;
08:34:08.931;150;94;118;97;27.3;265;620;1375;2.6;2.685;3580;;
08:34:09.551;146;92;116;98;26.8;265;615;1363;2.6;2.667;3556;;
08:34:10.168;147;91;116;96;27.5;265;625;1408;2.6;2.631;3508;;
08:34:10.789;147;90;114;94;27.5;265;635;1371;2.6;2.638;3518;;
08:34:11.424;143;88;111;93;27.5;265;645;1375;2.6;2.603;3471;;
08:34:12.070;137;85;108;96;26.8;265;625;1338;2.6;2.523;3364;;
08:34:12.694;135;84;107;98;26.3;265;615;1296;2.6;2.507;3342;;
08:34:13.309;136;84;108;98;27.0;265;615;1313;2.6;2.466;3288;;
08:34:13.924;139;86;111;98;27.0;265;610;1296;2.7;2.513;3351;;
08:34:14.536;142;89;114;99;27.0;265;605;1283;2.7;2.554;3406;;
08:34:15.139;145;92;117;99;26.5;265;605;1263;2.6;2.660;3546;;
08:34:15.744;150;93;119;96;27.5;265;625;1313;2.6;2.693;3591;;
08:34:16.371;152;93;119;94;28.3;270;640;1329;2.6;2.690;3587;;
08:34:17.010;149;93;116;92;27.8;270;655;1283;2.5;2.738;3651;;
08:34:17.664;145;90;113;94;27.3;265;640;1271;2.6;2.660;3546;;
08:34:18.305;140;88;110;94;26.8;270;635;1233;2.5;2.617;3490;;
08:34:18.940;139;86;110;94;27.3;270;635;1258;2.6;2.552;3402;;
08:34:19.576;139;85;110;95;27.3;270;630;1250;2.6;2.532;3375;;
08:34:20.205;139;85;110;98;27.3;270;615;1250;2.7;2.471;3295;;
08:34:20.820;139;85;110;95;27.3;270;630;1250;2.6;2.532;3375;;
08:34:21.449;140;89;113;97;23.3;265;620;1321;2.3;3.000;4000;;
08:34:22.071;143;89;114;96;24.0;270;625;1329;2.3;2.962;3950;;
08:34:22.694;142;90;113;98;23.3;265;615;1271;2.3;2.989;3985;;
08:34:23.307;139;89;111;98;23.8;265;615;1263;2.3;2.881;3841;;
08:34:23.924;140;88;113;99;25.3;265;605;1292;2.5;2.702;3602;;
08:34:24.531;142;90;115;100;25.5;265;600;1238;2.5;2.694;3592;;
08:34:25.133;144;92;115;98;25.5;265;610;1213;2.5;2.757;3676;;
08:34:25.737;143;92;116;99;25.8;265;605;1233;2.6;2.714;3618;;
08:34:26.345;145;92;117;100;26.3;265;600;1242;2.6;2.680;3573;;
08:34:26.946;148;94;118;98;26.5;270;615;1233;2.6;2.727;3636;;
08:34:27.561;146;93;115;97;26.3;265;620;1225;2.5;2.722;3629;;
08:34:28.183;140;91;111;96;25.8;270;625;1196;2.5;2.700;3600;;
08:34:28.806;136;87;109;98;25.5;265;615;1204;2.5;2.629;3505;;
08:34:29.423;135;86;108;97;26.0;265;620;1213;2.5;2.569;3426;;
08:34:30.039;134;85;107;98;26.0;265;610;1200;2.6;2.510;3347;;
08:34:30.650;130;83;105;100;25.3;265;600;1171;2.5;2.489;3319;;
08:34:31.253;129;83;105;100;25.3;265;600;1183;2.5;2.495;3327;;
08:34:31.849;134;84;109;101;26.3;265;595;1192;2.6;2.471;3294;;
08:34:32.448;139;88;112;98;26.8;270;615;1188;2.6;2.563;3418;;
08:34:33.059;139;89;112;98;26.3;265;615;1200;2.6;2.612;3483;;
08:34:33.674;138;89;112;98;26.0;265;615;1200;2.5;2.637;3517;;
08:34:34.287;140;89;112;97;26.5;265;620;1225;2.6;2.615;3486;;
08:34:34.911;140;88;111;96;26.5;265;625;1158;2.5;2.618;3491;;
08:34:35.534;136;88;108;97;25.5;265;620;1158;2.5;2.632;3509;;
08:34:36.154;132;85;106;98;25.3;265;610;1150;2.5;2.555;3406;;
08:34:36.766;131;84;105;98;25.5;265;610;1133;2.5;2.518;3357;;
08:34:37.376;131;83;105;98;25.8;265;610;1138;2.5;2.487;3317;;
08:34:37.984;131;83;105;98;25.3;265;610;1125;2.5;2.543;3390;;
08:34:38.596;133;85;107;96;25.8;265;625;1150;2.5;2.585;3447;;
08:34:39.221;134;85;108;95;26.0;265;630;1171;2.5;2.617;3489;;
08:34:39.849;138;86;110;94;26.8;265;635;1200;2.5;2.611;3482;;
08:34:40.484;138;87;109;92;26.5;270;650;1175;2.4;2.680;3573;;
08:34:41.134;136;86;107;92;26.3;265;655;1163;2.4;2.676;3568;;
08:34:41.790;133;84;106;93;26.0;265;645;1138;2.4;2.617;3490;;
08:34:42.436;129;83;103;94;25.3;270;635;1121;2.4;2.597;3462;;
08:34:43.071;129;82;104;96;25.5;270;625;1100;2.4;2.543;3391;;
08:34:43.696;130;83;105;96;25.8;270;625;1108;2.5;2.542;3390;;
08:34:44.321;132;84;106;97;25.8;265;620;1088;2.5;2.558;3411;;
08:34:44.941;132;85;107;98;25.5;265;615;1063;2.5;2.587;3449;;
08:34:45.556;133;87;107;97;25.5;265;620;1058;2.5;2.608;3477;;
08:34:46.175;133;87;107;97;25.5;265;620;1058;2.5;2.608;3477;;
08:34:46.795;133;87;107;93;25.5;265;645;1058;2.4;2.713;3617;;
08:34:47.443;141;92;113;94;21.8;270;640;1108;2.0;3.318;4424;;
08:34:48.081;137;89;110;94;22.3;265;635;1129;2.1;3.146;4195;;
08:34:48.716;136;88;110;94;22.5;270;635;1113;2.1;3.097;4130;;
08:34:49.351;135;87;109;95;23.5;270;630;1125;2.2;2.909;3878;;
08:34:49.981;132;86;106;94;24.0;270;635;1088;2.3;2.805;3739;;
08:34:50.614;131;84;106;95;24.3;260;630;1104;2.3;2.760;3680;;
08:34:51.244;133;86;109;96;24.5;265;625;1104;2.4;2.774;3699;;
08:34:51.869;137;89;111;96;25.0;265;625;1088;2.4;2.781;3708;;
08:34:52.494;138;90;112;95;25.0;265;630;1079;2.4;2.829;3772;;
08:34:53.122;138;90;112;97;24.8;265;620;1071;2.4;2.806;3741;;
08:34:53.744;136;90;111;98;24.5;265;615;1042;2.4;2.793;3723;;
08:34:54.361;139;90;113;96;25.0;270;625;1083;2.4;2.825;3767;;
08:34:54.986;142;92;115;95;25.5;270;630;1100;2.4;2.847;3796;;
08:34:55.614;145;94;117;94;25.5;265;635;1100;2.4;2.907;3876;;
08:34:56.249;144;94;117;95;25.3;265;630;1121;2.4;2.907;3876;;
08:34:56.881;143;93;116;96;25.0;270;625;1138;2.4;2.888;3850;;
08:34:57.508;144;92;115;95;25.8;270;630;1154;2.5;2.820;3760;;
08:34:58.138;142;92;114;96;25.5;270;625;1138;2.4;2.794;3725;;
08:34:58.761;139;90;111;96;25.0;270;625;1125;2.4;2.781;3708;;
08:34:59.384;136;88;110;98;24.8;265;615;1150;2.4;2.740;3653;;
08:35:00.001;137;88;111;97;25.3;265;620;1163;2.4;2.713;3618;;
08:35:00.619;138;88;111;98;25.3;265;610;1150;2.5;2.676;3567;;
08:35:01.233;135;88;109;99;24.8;265;605;1129;2.5;2.664;3553;;
08:35:01.836;133;88;110;101;24.3;265;595;1121;2.4;2.687;3582;;
08:35:02.431;138;89;114;100;25.3;265;600;1129;2.5;2.703;3604;;
08:35:03.030;146;93;119;101;25.8;265;595;1142;2.6;2.755;3674;;
08:35:03.626;150;98;122;99;25.3;265;605;1133;2.5;2.917;3890;;
08:35:04.231;153;99;124;99;25.5;265;605;1204;2.5;2.936;3915;;
08:35:04.836;156;101;126;98;25.5;265;610;1233;2.5;3.002;4003;;
08:35:05.444;160;101;127;97;26.0;265;620;1304;2.5;3.028;4038;;
08:35:06.066;160;101;127;98;26.3;270;615;1321;2.6;2.970;3959;;
08:35:06.679;155;100;123;98;25.3;265;610;1279;2.5;2.978;3970;;
08:35:07.293;153;97;121;97;26.0;270;620;1338;2.5;2.891;3855;;
08:35:07.911;153;96;121;95;26.3;265;630;1350;2.5;2.892;3856;;
08:35:08.539;153;95;120;96;27.0;265;625;1379;2.6;2.784;3711;;
08:35:09.166;149;94;117;96;26.3;265;625;1321;2.5;2.786;3714;;
08:35:09.791;144;91;114;98;26.0;265;615;1333;2.5;2.702;3603;;
08:35:10.406;144;90;114;98;26.3;265;610;1333;2.6;2.643;3524;;
08:35:11.016;143;89;112;98;26.3;265;615;1317;2.6;2.624;3499;;
08:35:11.627;139;88;109;98;25.8;265;610;1292;2.5;2.588;3451;;
08:35:12.239;133;84;106;100;25.3;265;600;1283;2.5;2.525;3366;;
08:35:12.841;137;87;109;102;25.3;265;590;1275;2.6;2.553;3404;;
08:35:13.429;137;87;110;103;25.3;265;580;1175;2.6;2.532;3377;;
08:35:14.011;141;88;113;104;26.5;265;575;1225;2.8;2.446;3262;;
08:35:14.582;138;89;112;105;25.5;265;570;1217;2.7;2.498;3331;;
08:35:15.156;141;89;114;104;26.5;265;575;1308;2.8;2.463;3284;;
08:35:15.731;144;90;115;103;27.3;265;585;1346;2.8;2.469;3292;;
08:35:16.316;146;91;114;100;27.3;265;600;1346;2.7;2.516;3354;;
08:35:16.914;141;89;112;100;26.5;265;600;1367;2.6;2.525;3366;;
08:35:17.518;140;87;112;98;26.5;265;610;1396;2.6;2.567;3422;;
08:35:18.125;140;87;112;100;26.5;265;600;1396;2.6;2.525;3366;;
08:35:18.725;140;87;112;97;26.5;265;620;1396;2.6;2.609;3478;;
08:35:19.346;141;89;113;100;22.8;265;600;1404;2.3;2.967;3956;;
08:35:19.946;142;89;113;100;23.3;265;600;1400;2.3;2.923;3897;;
08:35:20.544;144;91;115;98;23.3;265;610;1383;2.3;3.004;4005;;
08:35:21.158;145;91;115;96;24.8;265;625;1375;2.4;2.898;3864;;
08:35:21.779;145;91;116;97;25.3;265;620;1350;2.4;2.836;3781;;
08:35:22.403;147;92;116;94;26.0;270;635;1354;2.5;2.833;3777;;
08:35:23.034;148;92;117;94;26.5;270;635;1375;2.5;2.798;3730;;
08:35:23.669;147;91;116;94;26.8;270;635;1329;2.5;2.742;3656;;
08:35:24.304;144;90;113;95;26.5;270;630;1300;2.5;2.686;3582;;
08:35:24.935;140;88;111;96;26.0;270;625;1296;2.5;2.662;3550;;
08:35:25.561;139;87;110;94;26.5;270;640;1304;2.5;2.645;3526;;
08:35:26.201;140;86;111;94;27.5;270;635;1308;2.6;2.552;3402;;
08:35:26.836;140;87;111;94;27.0;270;640;1263;2.5;2.625;3500;;
08:35:27.474;140;87;112;94;27.0;270;635;1271;2.6;2.622;3496;;
08:35:28.109;142;88;113;94;27.3;270;640;1271;2.6;2.660;3546;;
08:35:28.750;146;90;115;92;28.0;275;650;1288;2.6;2.675;3567;;
08:35:29.397;146;91;115;92;27.3;270;655;1242;2.5;2.764;3686;;
08:35:30.055;145;90;114;92;27.5;270;655;1242;2.5;2.721;3628;;
08:35:30.707;143;90;114;92;27.0;270;650;1229;2.5;2.732;3643;;
08:35:31.359;142;89;113;93;27.3;275;645;1238;2.5;2.675;3566;;
08:35:32.008;140;88;111;92;27.0;275;655;1179;2.5;2.681;3574;;
08:35:32.659;137;85;109;94;27.0;270;640;1192;2.5;2.572;3429;;
08:35:33.299;134;85;108;94;26.5;270;635;1171;2.5;2.576;3435;;
08:35:33.936;136;85;109;94;27.0;275;640;1183;2.5;2.578;3437;;
08:35:34.576;138;86;110;94;27.3;275;640;1171;2.6;2.578;3437;;
08:35:35.216;138;87;110;94;27.0;275;640;1142;2.5;2.607;3477;;
08:35:35.856;137;87;111;95;26.5;270;630;1125;2.5;2.639;3518;;
08:35:36.488;141;89;114;94;27.3;275;635;1125;2.6;2.645;3526;;
08:35:37.119;144;91;116;94;27.3;275;635;1113;2.6;2.697;3596;;
08:35:37.756;145;92;116;95;27.3;275;630;1125;2.6;2.688;3583;;
08:35:38.388;144;93;116;95;26.8;275;630;1113;2.5;2.732;3643;;
08:35:39.014;145;92;117;96;27.0;275;625;1133;2.6;2.708;3611;;
08:35:39.641;148;93;119;95;27.5;275;630;1150;2.6;2.726;3635;;
08:35:40.271;150;95;121;97;27.3;275;620;1133;2.6;2.747;3663;;
08:35:40.893;150;97;122;98;26.3;275;615;1150;2.6;2.847;3795;;
08:35:41.508;153;97;123;98;26.8;275;615;1183;2.6;2.822;3763;;
08:35:42.123;155;98;123;94;27.0;280;635;1200;2.6;2.887;3849;;
08:35:42.756;154;97;122;94;27.3;275;640;1204;2.6;2.854;3805;;
08:35:43.396;150;95;120;95;26.8;275;630;1213;2.5;2.820;3760;;
08:35:44.024;148;95;119;94;26.3;275;635;1213;2.5;2.867;3822;;
08:35:44.657;148;93;117;94;26.8;275;640;1246;2.5;2.805;3740;;
08:35:45.297;145;92;115;94;26.0;270;640;1217;2.4;2.831;3774;;
08:35:45.937;142;90;114;96;26.0;270;625;1221;2.5;2.728;3638;;
08:35:46.568;140;90;113;95;25.8;275;630;1192;2.5;2.759;3678;;
08:35:47.195;144;90;115;95;26.5;270;630;1225;2.5;2.728;3637;;
08:35:47.824;145;92;116;95;26.3;270;630;1200;2.5;2.778;3704;;
08:35:48.455;144;92;116;95;26.3;270;630;1188;2.5;2.772;3696;;
08:35:49.084;145;92;117;95;26.0;270;630;1196;2.5;2.823;3764;;
08:35:49.712;149;93;120;97;27.0;270;620;1225;2.6;2.756;3674;;
08:35:50.336;153;96;122;96;27.0;275;625;1217;2.6;2.830;3773;;
08:35:50.963;154;98;123;94;27.0;275;635;1204;2.6;2.881;3841;;
08:35:51.598;151;96;121;95;26.5;270;630;1208;2.5;2.871;3828;;
08:35:52.222;150;95;120;96;26.5;270;625;1225;2.5;2.830;3774;;
08:35:52.847;151;95;119;95;26.8;270;630;1238;2.5;2.809;3745;;
08:35:53.477;148;94;117;94;26.5;270;635;1217;2.5;2.798;3730;;
08:35:54.116;143;90;114;96;26.3;270;625;1217;2.5;2.702;3603;;
08:35:54.743;139;89;111;96;25.8;270;625;1200;2.5;2.688;3584;;
08:35:55.365;138;87;111;98;26.3;270;610;1233;2.6;2.574;3431;;
08:35:55.978;138;87;110;98;26.3;275;610;1179;2.6;2.562;3416;;
08:35:56.584;138;87;110;101;26.3;275;595;1179;2.6;2.499;3332;;
08:35:57.180;138;87;110;103;26.3;275;585;1179;2.7;2.457;3276;;
08:35:57.765;138;87;110;96;26.3;275;625;1179;2.5;2.625;3500;;
08:35:58.390;162;104;130;98;22.5;275;610;1213;2.2;3.531;4708;;
08:35:59.001;164;104;129;94;23.5;275;635;1263;2.2;3.492;4657;;
08:35:59.636;164;102;129;93;24.0;275;645;1321;2.2;3.467;4623;;
08:36:00.279;163;102;129;94;24.8;275;640;1304;2.3;3.329;4439;;
08:36:00.921;163;101;128;92;26.5;275;650;1325;2.4;3.133;4178;;
08:36:01.571;161;99;126;92;26.8;280;650;1313;2.5;3.050;4066;;
08:36:02.221;156;97;121;92;26.5;280;650;1300;2.4;2.968;3957;;
08:36:02.871;149;93;118;94;27.0;280;640;1338;2.5;2.785;3714;;
08:36:03.511;147;91;116;93;27.3;275;645;1304;2.5;2.734;3645;;
08:36:04.152;146;89;114;93;28.0;275;645;1329;2.6;2.620;3494;;
08:36:04.799;142;87;112;94;27.8;275;635;1296;2.6;2.557;3410;;
08:36:05.436;139;86;110;94;27.3;275;635;1288;2.6;2.557;3410;;
08:36:06.069;138;85;110;96;27.5;275;625;1296;2.6;2.506;3341;;
08:36:06.696;141;86;112;95;28.3;275;630;1304;2.7;2.492;3323;;
08:36:07.326;141;87;111;94;28.0;275;635;1275;2.6;2.523;3364;;
08:36:07.959;138;86;110;95;27.3;270;630;1246;2.6;2.543;3391;;
08:36:08.587;138;86;111;97;27.0;270;620;1238;2.6;2.537;3383;;
08:36:09.207;140;87;112;98;27.3;270;615;1238;2.7;2.528;3370;;
08:36:09.828;141;88;112;95;27.5;275;630;1213;2.6;2.572;3429;;
08:36:10.456;142;89;114;95;27.3;270;630;1213;2.6;2.624;3499;;
08:36:11.085;145;91;116;95;27.3;270;630;1233;2.6;2.688;3583;;
08:36:11.714;150;93;119;94;27.8;270;635;1258;2.6;2.729;3638;;
08:36:12.349;153;95;120;93;28.0;275;645;1288;2.6;2.770;3693;;
08:36:12.995;150;94;118;92;27.5;275;655;1275;2.5;2.799;3732;;
08:36:13.649;146;91;116;92;26.8;270;650;1300;2.5;2.807;3742;;
08:36:14.297;146;91;114;92;27.0;270;650;1254;2.5;2.738;3651;;
08:36:14.951;139;87;110;94;26.8;275;635;1283;2.5;2.617;3490;;
08:36:15.582;136;86;109;97;25.8;270;620;1258;2.5;2.618;3491;;
08:36:16.204;137;85;109;98;26.3;270;615;1267;2.6;2.554;3405;;
08:36:16.821;136;86;109;98;26.3;270;615;1225;2.6;2.554;3405;;
08:36:17.436;137;87;111;98;26.0;270;615;1213;2.5;2.620;3493;;
08:36:18.049;140;89;114;98;26.0;270;610;1200;2.6;2.669;3558;;
08:36:18.661;146;92;118;97;26.8;270;620;1242;2.6;2.723;3631;;
08:36:19.277;150;94;120;97;27.3;270;620;1238;2.6;2.730;3640;;
08:36:19.900;152;96;120;94;27.3;275;635;1221;2.6;2.796;3728;;
08:36:20.536;150;95;119;93;27.0;275;645;1204;2.5;2.831;3774;;
08:36:21.181;146;93;117;94;26.5;275;640;1208;2.5;2.814;3751;;
08:36:21.821;145;91;115;92;27.0;275;650;1204;2.5;2.769;3691;;
08:36:22.471;143;90;113;93;27.0;275;645;1163;2.5;2.699;3599;;
08:36:23.114;138;88;109;94;26.0;270;635;1138;2.5;2.668;3558;;
08:36:23.750;133;85;107;97;25.8;270;620;1158;2.5;2.582;3443;;
08:36:24.371;134;85;109;97;26.3;270;620;1146;2.5;2.563;3417;;
08:36:24.991;138;87;112;98;26.8;270;615;1158;2.6;2.563;3418;;
08:36:25.606;141;90;115;99;26.5;270;605;1154;2.6;2.620;3493;;
08:36:26.211;145;93;118;99;26.5;270;605;1163;2.6;2.694;3592;;
08:36:26.815;151;96;123;98;26.8;270;610;1208;2.6;2.793;3725;;
08:36:27.422;158;99;127;98;27.5;270;615;1233;2.7;2.846;3794;;
08:36:28.037;164;102;130;96;27.5;270;625;1238;2.6;2.955;3939;;
08:36:28.666;165;104;130;93;27.5;275;645;1246;2.6;3.037;4050;;
08:36:29.311;163;102;128;93;27.5;275;645;1275;2.6;3.002;4003;;
08:36:29.956;161;100;126;91;28.0;275;660;1258;2.5;2.964;3952;;
08:36:30.614;159;97;123;90;28.3;275;665;1267;2.5;2.901;3868;;
08:36:31.279;153;94;119;91;28.0;275;660;1254;2.5;2.805;3740;;
08:36:31.941;147;91;116;94;27.8;275;640;1238;2.6;2.675;3567;;
08:36:32.580;145;90;115;94;27.5;275;640;1229;2.6;2.665;3553;;
08:36:33.221;144;88;113;94;28.3;275;635;1242;2.7;2.546;3394;;
08:36:33.854;142;88;112;96;27.8;275;625;1208;2.7;2.523;3363;;
08:36:34.481;141;87;113;98;27.8;275;615;1217;2.7;2.493;3324;;
08:36:35.096;144;89;116;98;28.0;275;610;1217;2.8;2.527;3370;;
08:36:35.704;151;93;121;99;28.5;275;605;1233;2.8;2.563;3418;;
08:36:36.311;156;97;123;96;28.8;275;625;1233;2.8;2.679;3572;;
08:36:36.932;159;97;126;96;29.0;275;625;1250;2.8;2.705;3606;;
08:36:37.561;161;99;127;96;28.8;275;625;1263;2.8;2.766;3688;;
08:36:38.186;164;101;129;94;28.8;275;640;1271;2.7;2.861;3814;;
08:36:38.826;167;101;129;92;29.5;280;650;1308;2.7;2.842;3790;;
08:36:39.476;163;100;127;94;29.0;280;640;1267;2.7;2.803;3737;;
08:36:40.116;159;98;124;96;28.3;280;625;1263;2.7;2.749;3665;;
08:36:40.740;156;96;123;97;28.0;275;620;1250;2.7;2.712;3617;;
08:36:41.361;156;95;123;96;28.8;280;625;1283;2.8;2.668;3558;;
08:36:41.984;158;96;123;98;28.8;280;610;1317;2.8;2.604;3473;;
08:36:42.595;158;96;123;99;28.8;280;605;1317;2.9;2.583;3444;;
08:36:43.200;158;96;123;97;28.8;280;620;1317;2.8;2.647;3530;;
08:36:43.823;161;100;127;97;24.5;275;620;1392;2.4;3.201;4268;;
08:36:44.439;163;99;127;96;25.8;275;625;1446;2.5;3.083;4110;;
08:36:45.062;162;98;126;97;25.5;275;620;1425;2.5;3.064;4085;;
08:36:45.686;159;97;123;95;26.3;275;630;1388;2.5;2.952;3936;;
08:36:46.315;154;94;120;97;27.0;275;620;1383;2.6;2.756;3674;;
08:36:46.935;150;93;117;97;26.8;275;620;1371;2.6;2.712;3616;;
08:36:47.554;148;91;115;97;27.3;270;620;1388;2.6;2.622;3496;;
08:36:48.176;144;89;113;98;27.3;270;615;1325;2.7;2.550;3400;;
08:36:48.789;140;87;111;99;26.8;270;605;1308;2.7;2.510;3347;;
08:36:49.396;140;87;112;99;27.3;270;605;1300;2.7;2.476;3301;;
08:36:50.001;143;88;114;98;27.5;270;610;1304;2.7;2.518;3357;;
08:36:50.611;146;90;115;96;27.5;270;625;1279;2.6;2.602;3470;;
08:36:51.234;145;90;114;98;27.3;270;615;1283;2.7;2.578;3438;;
08:36:51.847;141;89;112;98;26.8;270;615;1242;2.6;2.581;3441;;
08:36:52.466;142;88;112;96;27.5;270;625;1263;2.6;2.545;3394;;
08:36:53.087;141;87;111;96;27.0;270;625;1221;2.6;2.564;3418;;
08:36:53.718;138;86;109;97;27.0;270;620;1213;2.6;2.491;3322;;
08:36:54.338;133;84;106;98;26.3;270;610;1167;2.6;2.457;3277;;
08:36:54.946;133;83;106;98;26.5;270;610;1179;2.6;2.446;3261;;
08:36:55.556;137;85;110;97;27.3;270;620;1171;2.6;2.497;3329;;
08:36:56.176;141;88;113;97;27.3;270;620;1154;2.6;2.577;3436;;
08:36:56.794;142;91;114;98;26.5;270;615;1125;2.6;2.646;3528;;
08:36:57.411;143;92;115;97;26.5;270;620;1158;2.6;2.691;3587;;
08:36:58.029;146;92;117;97;27.0;270;620;1167;2.6;2.675;3567;;
08:36:58.651;147;92;115;93;27.3;275;645;1138;2.5;2.722;3629;;
08:36:59.294;143;89;112;94;27.0;270;635;1154;2.6;2.640;3520;;
08:36:59.931;137;88;109;94;26.0;270;640;1125;2.4;2.683;3577;;
08:37:00.569;137;85;108;94;27.0;270;640;1163;2.5;2.566;3421;;
08:37:01.213;135;84;106;94;27.0;275;640;1138;2.5;2.519;3358;;
08:37:01.849;131;82;104;95;26.3;270;630;1096;2.5;2.484;3312;;
08:37:02.479;128;81;103;98;26.0;270;615;1096;2.5;2.442;3256;;
08:37:03.098;131;82;106;96;26.5;270;625;1104;2.5;2.488;3318;;
08:37:03.721;135;84;108;95;27.0;270;630;1104;2.6;2.520;3360;;
08:37:04.347;136;86;108;96;26.8;270;625;1071;2.6;2.523;3364;;
08:37:04.976;133;85;108;97;26.3;270;620;1067;2.5;2.539;3385;;
08:37:05.594;135;86;110;98;26.3;270;615;1063;2.6;2.571;3428;;
08:37:06.211;139;88;112;97;26.8;270;620;1063;2.6;2.596;3461;;
08:37:06.831;141;89;112;94;27.0;275;635;1071;2.6;2.634;3512;;
08:37:07.462;139;88;112;96;26.5;270;625;1063;2.5;2.630;3506;;
08:37:08.089;140;89;113;96;26.5;270;625;1083;2.5;2.659;3546;;
08:37:08.716;143;90;114;94;27.3;275;640;1088;2.6;2.677;3570;;
08:37:09.354;144;90;113;93;27.5;275;645;1092;2.6;2.656;3542;;
08:37:10.001;139;88;111;94;26.8;270;640;1100;2.5;2.644;3525;;
08:37:10.639;137;87;110;97;26.5;270;620;1092;2.6;2.562;3416;;
08:37:11.263;137;86;110;97;26.8;275;620;1104;2.6;2.544;3392;;
08:37:11.881;138;87;112;98;27.0;270;610;1071;2.7;2.525;3366;;
08:37:12.487;141;90;115;100;26.5;270;600;1058;2.6;2.598;3464;;
08:37:13.091;146;93;119;98;26.8;270;610;1108;2.6;2.702;3603;;
08:37:13.701;153;96;123;95;27.8;275;630;1154;2.6;2.787;3716;;
08:37:14.331;159;98;126;93;28.5;275;645;1188;2.7;2.840;3787;;
08:37:14.978;160;100;125;90;28.3;275;670;1192;2.5;2.959;3945;;
08:37:15.644;157;98;123;91;28.0;275;660;1200;2.5;2.893;3858;;
08:37:16.308;152;96;120;92;27.3;275;655;1179;2.5;2.878;3838;;
08:37:16.959;150;93;118;93;27.5;275;645;1192;2.6;2.768;3690;;
08:37:17.606;147;92;115;92;27.5;275;650;1167;2.5;2.724;3632;;
08:37:18.258;143;89;112;92;27.3;275;650;1158;2.5;2.660;3546;;
08:37:18.904;138;86;110;96;26.8;270;625;1142;2.6;2.564;3419;;
08:37:19.531;137;86;109;97;26.8;275;620;1138;2.6;2.532;3376;;
08:37:20.153;138;86;110;97;27.3;275;620;1146;2.6;2.497;3329;;
08:37:20.771;139;87;111;96;27.3;270;625;1125;2.6;2.540;3387;;
08:37:21.394;141;88;113;97;27.3;270;620;1138;2.6;2.571;3428;;
08:37:22.014;143;90;115;96;27.0;270;625;1138;2.6;2.656;3542;;
08:37:22.643;147;92;117;92;28.0;275;650;1183;2.6;2.704;3606;;
08:37:23.293;149;92;117;92;28.5;275;655;1179;2.6;2.689;3585;;
08:37:23.946;146;91;115;91;27.8;275;660;1158;2.5;2.723;3631;;
08:37:24.606;142;89;112;92;27.3;275;655;1142;2.5;2.686;3581;;
08:37:25.261;139;87;110;93;27.0;275;645;1121;2.5;2.634;3512;;
08:37:25.904;138;86;109;93;27.3;275;645;1125;2.5;2.574;3432;;
08:37:26.551;136;84;107;92;27.3;275;655;1108;2.5;2.566;3421;;
08:37:27.206;133;83;107;92;27.3;275;650;1108;2.5;2.546;3395;;
08:37:27.855;133;83;107;95;27.3;275;630;1108;2.6;2.468;3291;;
08:37:28.485;133;83;107;92;27.3;275;650;1108;2.5;2.546;3395;;
08:37:29.134;135;86;108;94;23.3;275;635;1104;2.2;2.936;3915;;
08:37:29.771;132;83;106;95;23.5;275;630;1104;2.2;2.835;3780;;
08:37:30.403;132;84;107;94;23.3;275;640;1117;2.2;2.938;3918;;
08:37:31.039;137;86;110;94;24.8;275;635;1121;2.3;2.829;3772;;
08:37:31.676;139;88;111;92;25.8;275;655;1079;2.4;2.811;3748;;
08:37:32.329;137;87;109;91;25.8;275;660;1092;2.3;2.794;3725;;
08:37:32.991;135;86;108;92;25.8;275;655;1096;2.4;2.741;3654;;
08:37:33.644;135;85;108;93;26.0;275;645;1083;2.4;2.667;3556;;
08:37:34.291;134;85;106;90;26.0;275;665;1083;2.3;2.698;3598;;
08:37:34.956;130;82;104;92;26.3;275;655;1092;2.4;2.589;3452;;
08:37:35.607;128;82;104;94;25.5;275;635;1063;2.4;2.584;3445;;
08:37:36.246;130;82;105;94;26.0;275;640;1071;2.4;2.572;3430;;
08:37:36.884;130;82;105;96;26.0;275;625;1050;2.5;2.518;3357;;
08:37:37.511;129;83;106;97;25.5;275;620;1029;2.5;2.565;3420;;
08:37:38.131;134;85;109;94;26.0;275;635;1058;2.5;2.650;3533;;
08:37:38.766;138;88;111;94;26.5;275;635;1050;2.5;2.660;3546;;
08:37:39.399;138;89;111;94;25.8;275;640;1025;2.4;2.746;3662;;
08:37:40.041;136;88;110;94;25.8;275;635;1063;2.4;2.706;3609;;
08:37:40.676;136;87;109;94;25.8;275;640;1058;2.4;2.715;3620;;
08:37:41.312;136;87;110;97;26.3;275;620;1046;2.5;2.604;3472;;
08:37:41.934;135;88;109;96;25.5;275;625;1017;2.4;2.678;3570;;
08:37:42.557;136;87;110;98;25.8;275;615;1054;2.5;2.633;3511;;
08:37:43.176;138;89;113;98;26.0;275;615;1058;2.5;2.679;3572;;
08:37:43.791;145;92;118;97;26.8;275;620;1088;2.6;2.723;3631;;
08:37:44.411;149;95;120;94;27.0;280;635;1092;2.6;2.810;3747;;
08:37:45.046;150;95;119;94;27.0;275;640;1100;2.5;2.827;3769;;
08:37:45.686;146;94;117;94;26.5;275;640;1096;2.5;2.826;3768;;
08:37:46.328;144;92;115;92;26.5;275;650;1113;2.4;2.827;3769;;
08:37:46.974;143;91;114;92;27.0;280;655;1129;2.5;2.759;3679;;
08:37:47.629;140;89;111;92;26.5;275;655;1113;2.4;2.744;3658;;
08:37:48.284;136;87;108;93;25.8;275;645;1083;2.4;2.693;3590;;
08:37:48.929;131;84;105;94;25.8;275;635;1083;2.4;2.589;3452;;
08:37:49.566;131;83;105;93;26.5;275;645;1108;2.5;2.550;3399;;
08:37:50.209;131;82;105;93;26.5;275;645;1100;2.5;2.543;3391;;
08:37:50.854;130;82;103;94;26.3;275;640;1071;2.5;2.517;3356;;
08:37:51.492;127;81;102;95;25.5;270;630;1054;2.4;2.526;3368;;
08:37:52.124;127;81;103;94;25.8;275;635;1054;2.4;2.528;3370;;
08:37:52.757;129;81;103;94;26.0;275;640;1063;2.4;2.535;3381;;
08:37:53.401;128;81;102;92;26.0;270;650;1038;2.4;2.556;3408;;
08:37:54.051;127;81;102;93;26.0;270;645;1013;2.4;2.537;3382;;
08:37:54.696;126;81;102;94;25.5;270;640;992;2.4;2.566;3422;;
08:37:55.338;127;82;103;94;25.8;275;640;1000;2.4;2.566;3422;;
08:37:55.974;130;82;105;94;26.0;275;635;1017;2.5;2.552;3403;;
08:37:56.613;130;83;105;94;26.3;275;640;1004;2.5;2.560;3413;;
08:37:57.249;131;84;107;94;25.8;270;640;996;2.4;2.647;3529;;
08:37:57.889;134;86;109;94;26.3;270;635;1000;2.5;2.643;3524;;
08:37:58.526;137;89;112;94;26.0;275;635;996;2.5;2.723;3631;;
08:37:59.161;141;90;114;93;26.8;275;645;1017;2.5;2.737;3649;;
08:37:59.808;141;90;113;92;26.8;280;650;1008;2.5;2.734;3645;;
08:38:00.456;136;89;109;93;25.8;275;645;988;2.4;2.737;3649;;
08:38:01.099;133;86;108;94;25.8;275;640;1004;2.4;2.678;3571;;
08:38:01.741;133;85;107;93;26.3;275;645;992;2.4;2.617;3489;;
08:38:02.386;131;83;105;93;26.3;275;645;983;2.4;2.568;3424;;
08:38:03.031;127;82;102;93;25.8;275;645;971;2.4;2.549;3398;;
08:38:03.676;124;79;100;94;25.8;275;635;975;2.4;2.466;3288;;
08:38:04.311;123;79;99;96;25.3;275;625;979;2.4;2.457;3276;;
08:38:04.938;124;79;100;94;25.8;275;635;996;2.4;2.454;3272;;
08:38:05.571;124;79;100;95;25.8;275;630;983;2.5;2.447;3262;;
08:38:06.199;122;79;99;96;25.0;275;625;942;2.4;2.481;3308;;
08:38:06.824;122;79;100;98;24.8;270;615;946;2.4;2.491;3321;;
08:38:07.443;125;81;103;98;25.3;275;615;958;2.5;2.497;3329;;
08:38:08.058;128;83;105;98;25.3;270;615;933;2.5;2.545;3394;;
08:38:08.669;129;85;107;98;25.0;270;610;933;2.5;2.599;3465;;
08:38:09.279;133;87;111;100;25.3;270;600;925;2.5;2.626;3501;;
08:38:09.879;140;92;116;99;25.5;270;605;950;2.5;2.752;3670;;
08:38:10.484;149;96;122;97;26.5;275;620;1017;2.6;2.843;3790;;
08:38:11.104;155;99;124;93;27.0;275;645;1033;2.5;2.956;3942;;
08:38:11.747;157;99;125;92;27.3;275;655;1071;2.5;2.993;3990;;
08:38:12.404;155;99;124;94;26.8;275;640;1100;2.5;2.967;3956;;
08:38:13.046;155;99;124;94;26.8;275;635;1125;2.5;2.944;3925;;
08:38:13.680;155;99;124;97;26.8;275;620;1125;2.6;2.874;3832;;
08:38:14.300;155;99;124;95;26.8;275;630;1125;2.5;2.920;3894;;
08:38:14.931;149;96;120;99;22.8;275;605;1142;2.3;3.198;4264;;
08:38:15.536;150;95;121;100;23.3;275;600;1192;2.3;3.110;4146;;
08:38:16.136;152;96;122;100;23.8;275;600;1213;2.4;3.069;4093;;
08:38:16.738;152;96;121;100;24.8;275;600;1213;2.5;2.927;3903;;
08:38:17.336;150;95;120;100;25.8;275;600;1242;2.6;2.790;3720;;
08:38:17.932;150;95;120;101;25.5;270;595;1242;2.6;2.800;3733;;
08:38:18.531;151;95;120;100;26.5;275;600;1267;2.6;2.723;3630;;
08:38:19.127;150;95;119;100;26.3;270;600;1225;2.6;2.726;3634;;
08:38:19.729;147;94;117;101;26.0;270;595;1221;2.6;2.683;3578;;
08:38:20.326;146;93;117;101;26.0;270;595;1229;2.6;2.677;3570;;
08:38:20.917;148;94;119;101;26.3;270;595;1238;2.6;2.686;3581;;
08:38:21.512;150;94;119;100;27.0;270;600;1254;2.7;2.644;3526;;
08:38:22.115;149;94;119;98;26.8;270;610;1225;2.6;2.702;3603;;
08:38:22.722;149;94;118;98;26.5;265;615;1221;2.6;2.738;3651;;
08:38:23.337;148;93;118;98;26.8;270;615;1246;2.6;2.707;3610;;
08:38:23.952;148;93;117;97;27.0;270;620;1233;2.6;2.687;3582;;
08:38:24.576;146;91;115;94;27.3;270;640;1225;2.6;2.689;3586;;
08:38:25.216;142;88;112;95;27.0;270;630;1208;2.6;2.602;3469;;
08:38:25.848;137;86;109;98;26.3;270;615;1171;2.6;2.542;3389;;
08:38:26.463;135;85;108;98;26.5;270;615;1175;2.6;2.506;3342;;
08:38:27.076;137;85;109;97;27.3;270;620;1192;2.6;2.474;3299;;
08:38:27.694;138;85;109;98;27.0;265;615;1179;2.6;2.488;3318;;
08:38:28.311;129;77;151;15;26.8;270;4095;1208;0.4;23.116;30821;;
08:38:32.841;131;80;103;89;28.3;270;675;1292;2.5;2.449;3265;;
08:38:33.514;123;76;103;91;28.3;270;660;1217;2.6;2.395;3193;;
08:38:34.175;123;76;103;94;28.3;270;640;1217;2.6;2.322;3096;;
08:38:34.815;123;76;103;90;28.3;270;665;1217;2.5;2.413;3217;;
08:38:35.477;122;72;98;93;24.5;270;645;1250;2.3;2.587;3449;;
08:38:36.124;140;83;111;29;28.8;315;2045;1338;0.8;7.913;10551;;
08:38:38.169;133;85;107;88;21.3;270;680;1217;1.9;3.408;4544;;
08:38:38.853;133;84;107;88;21.3;270;685;1196;1.9;3.433;4577;;
08:38:39.535;133;84;107;88;21.3;270;680;1196;1.9;3.408;4544;;
08:38:40.215;133;84;107;87;21.3;270;690;1196;1.8;3.458;4611;;
08:38:40.904;124;77;99;90;22.0;275;665;1117;2.0;3.000;4000;;
08:38:41.571;124;78;100;90;22.0;280;665;1092;2.0;3.015;4020;;
08:38:42.234;127;79;101;92;22.8;280;655;1092;2.1;2.915;3887;;
08:38:42.891;126;80;101;91;23.8;280;660;1058;2.2;2.800;3733;;
08:38:43.549;124;79;102;94;24.8;275;635;1046;2.3;2.611;3481;;
08:38:44.186;128;82;105;95;24.8;275;630;1029;2.4;2.679;3572;;
08:38:44.814;134;86;110;97;25.5;275;620;1025;2.5;2.675;3566;;
08:38:45.438;138;90;114;96;25.8;275;625;1013;2.5;2.761;3681;;
08:38:46.061;145;94;118;98;25.8;275;610;1046;2.5;2.795;3727;;
08:38:46.671;148;97;121;98;25.5;275;610;1058;2.5;2.889;3851;;
08:38:47.283;153;99;123;96;26.3;280;625;1108;2.5;2.929;3905;;
08:38:47.906;155;99;123;94;26.5;280;635;1142;2.5;2.947;3930;;
08:38:48.541;151;97;120;94;26.3;275;640;1142;2.5;2.932;3909;;
08:38:49.180;149;95;118;92;26.3;275;655;1163;2.4;2.944;3926;;
08:38:49.838;148;92;116;89;27.3;280;675;1192;2.4;2.867;3823;;
08:38:50.511;144;90;113;90;27.0;280;665;1175;2.4;2.789;3719;;
08:38:51.176;139;88;111;93;26.5;275;645;1133;2.5;2.690;3586;;
08:38:51.819;135;86;108;94;26.0;275;635;1129;2.5;2.644;3525;;
08:38:52.454;136;85;108;94;26.8;275;640;1158;2.5;2.584;3445;;
08:38:53.094;135;84;108;95;27.0;275;630;1146;2.6;2.514;3352;;
08:38:53.726;133;84;106;94;26.3;275;635;1133;2.5;2.558;3411;;
08:38:54.359;131;83;107;97;26.3;275;620;1175;2.5;2.515;3354;;
08:38:54.981;134;86;109;97;26.0;275;620;1108;2.5;2.599;3466;;
08:38:55.601;138;87;113;98;26.8;275;615;1117;2.6;2.592;3456;;
08:38:56.218;142;92;117;98;26.0;275;615;1108;2.5;2.756;3674;;
08:38:56.831;148;96;121;100;25.8;270;600;1146;2.6;2.825;3767;;
08:38:57.429;151;100;124;102;24.8;270;590;1129;2.5;2.962;3949;;
08:38:58.021;153;103;126;102;24.0;265;590;1171;2.4;3.091;4122;;
08:38:58.610;155;104;128;103;23.5;265;585;1221;2.4;3.174;4232;;
08:38:59.195;154;104;126;104;23.5;265;575;1275;2.5;3.089;4119;;
08:38:59.771;154;102;125;103;23.8;265;580;1300;2.5;3.053;4070;;
08:39:00.349;158;101;127;103;25.0;265;580;1388;2.6;2.935;3913;;
08:39:00.929;159;101;126;103;25.8;265;585;1425;2.6;2.857;3809;;
08:39:01.516;158;98;125;103;26.5;265;585;1471;2.7;2.765;3687;;
08:39:02.103;160;99;126;102;26.5;265;590;1508;2.7;2.794;3726;;
08:39:02.693;158;98;124;102;27.3;265;590;1567;2.8;2.690;3587;;
08:39:03.281;153;98;122;103;25.5;260;580;1479;2.6;2.775;3700;;
08:39:03.861;150;97;121;104;24.8;260;575;1446;2.6;2.811;3748;;
08:39:04.438;149;98;121;104;23.8;255;575;1396;2.5;2.917;3890;;
08:39:05.009;150;99;119;105;23.0;250;570;1433;2.4;2.937;3916;;
08:39:05.583;144;95;116;107;22.8;250;560;1379;2.4;2.862;3815;;
08:39:06.139;149;95;121;110;23.8;250;545;1500;2.6;2.777;3702;;
08:39:06.686;158;99;128;109;25.3;255;550;1588;2.8;2.777;3703;;
08:39:07.234;172;104;136;108;26.8;255;555;1658;2.9;2.827;3769;;
08:39:07.789;180;109;142;106;27.5;260;565;1700;2.9;2.907;3876;;
08:39:08.354;187;112;145;105;28.3;255;570;1754;3.0;2.931;3908;;
08:39:08.926;192;114;147;102;29.0;265;590;1771;2.9;2.996;3994;;
08:39:09.514;195;114;148;99;29.5;265;605;1792;2.9;3.025;4033;;
08:39:10.117;192;112;146;101;29.8;265;595;1817;3.0;2.925;3900;;
08:39:10.715;190;111;144;98;29.8;265;610;1821;2.9;2.942;3923;;
08:39:11.326;189;108;141;97;30.5;270;620;1896;3.0;2.871;3828;;
08:39:11.944;184;106;137;96;30.8;270;625;1850;3.0;2.785;3713;;
08:39:12.569;179;102;133;98;30.8;270;615;1879;3.0;2.665;3553;;
08:39:13.186;173;99;130;98;30.5;265;610;1829;3.0;2.590;3453;;
08:39:13.794;171;97;127;98;30.8;270;615;1833;3.0;2.540;3387;;
08:39:14.409;168;95;125;98;31.0;270;610;1854;3.0;2.460;3280;;
08:39:15.019;163;94;122;98;30.8;265;615;1788;3.0;2.435;3247;;
08:39:15.636;160;91;120;98;31.0;265;610;1842;3.0;2.356;3142;;
08:39:16.246;158;91;119;100;30.8;265;600;1792;3.1;2.327;3102;;
08:39:16.848;158;90;118;99;30.8;265;605;1775;3.0;2.327;3102;;
08:39:17.451;155;89;118;101;30.5;260;595;1775;3.1;2.297;3063;;
08:39:18.044;157;91;120;103;29.8;260;585;1742;3.1;2.365;3153;;
08:39:18.631;165;94;125;100;31.3;265;600;1804;3.1;2.405;3206;;
08:39:19.229;170;98;129;98;31.0;265;610;1779;3.0;2.533;3378;;
08:39:19.841;172;99;129;97;31.0;265;620;1829;3.0;2.575;3433;;
08:39:20.461;168;98;127;97;30.0;260;620;1796;2.9;2.625;3500;;
08:39:21.083;169;98;127;96;30.3;260;625;1771;2.9;2.619;3492;;
08:39:21.705;167;97;125;96;30.0;260;625;1746;2.9;2.609;3479;;
08:39:22.329;164;95;124;96;30.0;260;625;1750;2.9;2.573;3431;;
08:39:22.954;162;94;124;99;30.0;260;605;1750;3.0;2.491;3321;;
08:39:23.560;162;94;124;99;30.0;260;605;1750;3.0;2.491;3321;;
08:39:24.165;162;94;124;95;30.0;260;630;1750;2.9;2.594;3458;;
08:39:24.794;164;97;126;97;25.5;260;620;1708;2.5;3.057;4077;;
08:39:25.416;166;96;130;98;27.0;265;610;1767;2.7;2.943;3924;;
08:39:26.025;176;105;136;98;25.0;265;610;1642;2.5;3.312;4416;;
08:39:26.635;180;107;137;98;26.5;265;610;1733;2.6;3.159;4212;;
08:39:27.244;175;107;135;97;26.8;260;620;1688;2.6;3.117;4157;;
08:39:27.865;177;105;136;97;27.8;260;620;1775;2.7;3.027;4037;;
08:39:28.484;178;106;137;98;27.5;260;610;1775;2.7;3.028;4037;;
08:39:29.094;179;106;137;99;28.3;265;605;1817;2.8;2.923;3898;;
08:39:29.703;177;105;136;102;28.3;265;590;1779;2.9;2.830;3773;;
08:39:30.291;175;105;135;103;28.3;265;580;1738;2.9;2.761;3682;;
08:39:30.871;172;103;133;103;28.3;260;585;1767;2.9;2.744;3658;;
08:39:31.454;175;103;135;103;29.3;260;580;1850;3.0;2.677;3569;;
08:39:32.036;181;105;138;101;30.0;265;595;1883;3.0;2.737;3649;;
08:39:32.633;186;108;141;99;30.5;265;605;1879;3.0;2.787;3716;;
08:39:33.236;187;109;140;95;30.5;265;630;1858;2.9;2.881;3842;;
08:39:33.864;184;107;137;95;30.3;265;630;1850;2.9;2.848;3797;;
08:39:34.498;174;104;130;94;29.3;260;640;1788;2.7;2.850;3800;;
08:39:35.134;166;99;126;94;28.8;260;635;1754;2.7;2.772;3696;;
08:39:35.770;164;96;123;94;29.3;260;635;1783;2.8;2.670;3560;;
08:39:36.408;162;93;121;95;30.3;265;630;1708;2.9;2.520;3360;;
08:39:37.036;154;91;118;97;29.3;265;620;1696;2.8;2.491;3321;;
08:39:37.654;156;90;120;98;30.3;265;615;1729;3.0;2.440;3253;;
08:39:38.273;162;93;124;97;31.3;265;620;1683;3.0;2.455;3274;;
08:39:38.889;164;96;127;97;30.5;260;620;1700;3.0;2.571;3429;;
08:39:39.509;170;100;130;98;30.0;260;615;1688;2.9;2.670;3560;;
08:39:40.126;175;101;132;94;31.5;265;635;1704;3.0;2.651;3534;;
08:39:40.763;171;100;130;95;31.0;265;630;1725;3.0;2.642;3523;;
08:39:41.390;169;100;128;93;30.0;265;645;1708;2.8;2.747;3662;;
08:39:42.036;171;97;128;92;31.5;270;650;1783;2.9;2.641;3522;;
08:39:42.688;168;96;125;90;31.3;270;665;1704;2.8;2.655;3540;;
08:39:43.349;162;94;122;90;31.0;265;665;1683;2.8;2.606;3475;;
08:39:44.016;158;91;120;91;30.5;265;660;1696;2.8;2.597;3462;;
08:39:44.672;160;92;121;92;30.8;270;655;1658;2.8;2.572;3429;;
08:39:45.327;159;92;121;92;30.8;270;655;1629;2.8;2.572;3429;;
08:39:45.982;159;92;121;92;30.5;265;655;1633;2.8;2.593;3458;;
08:39:46.641;159;93;123;92;30.5;265;650;1658;2.8;2.611;3481;;
08:39:47.291;164;95;125;91;31.0;270;660;1650;2.8;2.667;3555;;
08:39:47.947;168;97;127;92;31.3;270;655;1654;2.9;2.662;3549;;
08:39:48.604;165;97;125;92;30.5;270;655;1617;2.8;2.690;3586;;
08:39:49.261;161;96;123;92;30.0;270;655;1608;2.7;2.691;3588;;
08:39:49.914;162;95;124;92;30.3;270;650;1621;2.8;2.659;3545;;
08:39:50.568;161;95;122;90;30.5;270;665;1579;2.8;2.660;3547;;
08:39:51.229;158;93;120;92;30.3;270;655;1567;2.8;2.593;3457;;
08:39:51.884;152;91;118;93;29.3;265;645;1538;2.7;2.602;3469;;
08:39:52.531;154;91;119;93;30.0;270;645;1579;2.8;2.553;3404;;
08:39:53.176;155;92;119;92;30.3;270;655;1554;2.8;2.582;3443;;
08:39:53.829;155;92;119;91;30.3;270;660;1525;2.8;2.596;3462;;
08:39:54.491;155;92;121;92;30.0;270;650;1550;2.8;2.611;3481;;
08:39:55.143;158;94;124;94;29.8;270;635;1525;2.8;2.647;3529;;
08:39:55.774;163;98;128;95;29.5;270;630;1513;2.8;2.723;3631;;
08:39:56.404;168;100;131;98;30.3;270;615;1533;3.0;2.668;3558;;
08:39:57.021;170;103;132;96;29.5;270;625;1483;2.8;2.802;3736;;
08:39:57.644;172;104;135;95;29.5;270;630;1575;2.8;2.872;3830;;
08:39:58.274;177;106;137;93;29.8;270;645;1600;2.8;2.959;3946;;
08:39:58.919;179;106;137;92;30.5;275;655;1633;2.8;2.931;3909;;
08:39:59.576;174;104;133;93;29.5;275;645;1592;2.7;2.902;3870;;
08:40:00.221;166;102;128;94;28.5;275;640;1554;2.7;2.880;3840;;
08:40:00.860;163;99;126;94;28.5;275;635;1575;2.7;2.813;3751;;
08:40:01.498;161;97;124;94;29.3;275;640;1579;2.7;2.708;3610;;
08:40:02.138;157;95;120;94;29.0;275;640;1550;2.7;2.654;3538;;
08:40:02.775;151;92;118;95;28.5;270;630;1567;2.7;2.597;3463;;
08:40:03.406;151;90;118;96;28.8;270;625;1563;2.8;2.554;3406;;
08:40:04.033;152;91;118;95;29.5;275;630;1558;2.8;2.515;3353;;
08:40:04.659;151;91;117;95;29.3;270;630;1525;2.8;2.515;3353;;
08:40:05.289;149;90;117;97;28.8;270;620;1504;2.8;2.512;3350;;
08:40:05.909;150;91;118;95;29.0;270;630;1508;2.8;2.553;3403;;
08:40:06.539;153;92;118;93;29.5;270;645;1525;2.7;2.585;3447;;
08:40:07.186;152;92;118;93;29.5;270;645;1496;2.7;2.585;3447;;
08:40:07.827;151;92;119;94;28.8;270;635;1446;2.7;2.623;3497;;
08:40:08.466;152;93;119;92;28.8;270;650;1450;2.7;2.685;3580;;
08:40:09.115;152;93;119;94;28.8;270;635;1450;2.7;2.623;3497;;
08:40:09.750;152;93;119;89;28.8;270;675;1450;2.6;2.788;3717;;
08:40:10.426;152;93;117;90;25.3;275;665;1471;2.3;3.088;4117;;
08:40:11.087;145;90;114;94;24.8;270;640;1425;2.3;2.954;3939;;
08:40:11.731;143;88;112;92;24.8;275;655;1429;2.3;2.971;3961;;
08:40:12.382;143;86;112;92;26.3;270;650;1429;2.4;2.761;3681;;
08:40:13.038;141;86;110;91;27.5;275;660;1400;2.5;2.640;3520;;
08:40:13.694;140;85;111;94;27.3;270;640;1396;2.6;2.613;3484;;
08:40:14.335;143;88;114;93;27.8;270;645;1363;2.6;2.644;3525;;
08:40:14.981;147;90;116;92;28.8;275;655;1375;2.6;2.643;3524;;
08:40:15.638;148;91;117;92;28.5;275;650;1346;2.6;2.668;3558;;
08:40:16.284;148;92;118;94;27.8;270;640;1296;2.6;2.716;3621;;
08:40:16.922;149;93;119;92;27.8;270;650;1317;2.6;2.776;3701;;
08:40:17.578;152;93;119;90;29.0;275;665;1354;2.6;2.735;3646;;
08:40:18.240;150;93;118;92;28.5;275;655;1338;2.6;2.712;3616;;
08:40:18.896;145;91;115;93;27.5;275;645;1313;2.6;2.697;3596;;
08:40:19.539;142;89;114;96;27.0;270;625;1279;2.6;2.639;3519;;
08:40:20.166;145;90;116;95;28.0;275;630;1325;2.7;2.616;3487;;
08:40:20.796;150;92;119;96;28.5;275;625;1308;2.7;2.615;3487;;
08:40:21.421;151;95;120;95;27.8;275;630;1300;2.6;2.730;3640;;
08:40:22.051;152;95;121;94;28.0;275;635;1333;2.6;2.744;3659;;
08:40:22.684;155;96;123;93;28.5;275;645;1358;2.7;2.772;3696;;
08:40:23.331;157;96;123;92;28.8;275;650;1346;2.7;2.775;3700;;
08:40:23.979;152;95;120;93;27.8;275;645;1313;2.6;2.778;3703;;
08:40:24.624;147;93;117;95;27.3;270;630;1329;2.6;2.705;3607;;
08:40:25.256;146;91;116;95;27.5;275;630;1313;2.6;2.663;3551;;
08:40:25.884;147;91;117;97;27.8;275;620;1317;2.7;2.603;3471;;
08:40:26.505;145;91;117;98;27.5;270;610;1321;2.7;2.590;3453;;
08:40:27.115;148;93;119;98;27.3;270;610;1346;2.7;2.669;3559;;
08:40:27.726;154;95;123;98;28.0;270;610;1392;2.8;2.685;3580;;
08:40:28.338;156;99;124;97;27.5;275;620;1379;2.7;2.801;3735;;
08:40:28.954;155;98;124;94;27.3;270;635;1400;2.6;2.878;3837;;
08:40:29.587;158;97;124;92;28.0;270;650;1463;2.6;2.873;3830;;
08:40:30.241;156;96;122;91;28.0;275;660;1450;2.5;2.864;3819;;
08:40:30.899;150;94;118;92;27.0;270;650;1433;2.5;2.835;3780;;
08:40:31.547;147;92;115;92;27.0;270;650;1417;2.5;2.775;3699;;
08:40:32.201;144;89;113;91;27.3;270;660;1413;2.5;2.725;3633;;
08:40:32.859;140;87;110;93;26.8;270;645;1379;2.5;2.640;3520;;
08:40:33.504;136;85;108;94;26.3;270;635;1354;2.5;2.607;3475;;
08:40:34.141;138;85;110;94;27.3;270;635;1383;2.6;2.557;3410;;
08:40:34.774;141;87;112;94;27.5;270;640;1350;2.6;2.607;3475;;
08:40:35.416;143;88;113;94;27.8;275;640;1363;2.6;2.606;3475;;
08:40:36.054;141;88;112;94;27.0;270;640;1308;2.5;2.661;3548;;
08:40:36.698;143;89;114;92;27.8;275;650;1358;2.6;2.676;3568;;
08:40:37.345;146;90;116;93;28.0;275;645;1329;2.6;2.678;3571;;
08:40:37.991;147;92;116;92;28.0;275;655;1333;2.6;2.719;3626;;
08:40:38.644;145;90;115;92;27.8;275;650;1329;2.6;2.682;3576;;
08:40:39.294;142;89;113;92;27.3;275;650;1329;2.5;2.695;3594;;
08:40:39.948;143;88;113;91;28.0;275;660;1350;2.5;2.652;3536;;
08:40:40.604;141;87;111;92;27.8;270;650;1333;2.6;2.594;3459;;
08:40:41.256;138;86;110;92;27.3;275;650;1325;2.5;2.612;3483;;
08:40:41.904;138;86;110;92;27.0;270;650;1313;2.5;2.636;3515;;
08:40:42.556;137;85;108;94;27.0;275;635;1283;2.6;2.540;3387;;
08:40:43.191;133;84;107;96;26.0;270;625;1263;2.5;2.560;3413;;
08:40:43.814;135;85;108;96;26.3;270;625;1267;2.5;2.571;3429;;
08:40:44.440;137;86;109;94;26.8;270;640;1250;2.5;2.602;3469;;
08:40:45.077;136;86;109;95;26.3;270;630;1263;2.5;2.622;3496;;
08:40:45.711;138;88;111;95;26.3;270;630;1271;2.5;2.658;3544;;
08:40:46.340;138;88;111;95;26.3;270;630;1275;2.5;2.658;3544;;
08:40:46.971;138;88;111;95;25.8;270;630;1254;2.5;2.722;3629;;
08:40:47.599;139;88;112;96;26.3;270;625;1263;2.5;2.673;3563;;
08:40:48.222;141;91;115;96;25.5;270;625;1233;2.4;2.806;3742;;
08:40:48.849;146;91;118;96;27.0;270;625;1300;2.6;2.720;3627;;
08:40:49.474;147;94;118;94;26.0;270;635;1267;2.5;2.888;3851;;
08:40:50.111;149;95;120;94;26.5;270;635;1321;2.5;2.881;3842;;
08:40:50.745;150;97;121;96;25.8;270;625;1279;2.5;2.931;3908;;
08:40:51.371;149;96;118;96;25.3;270;625;1283;2.4;2.921;3894;;
08:40:51.996;144;93;115;97;25.0;270;620;1321;2.4;2.858;3811;;
08:40:52.618;144;91;115;95;25.8;270;630;1363;2.5;2.814;3751;;
08:40:53.246;146;92;115;94;26.0;275;640;1338;2.4;2.831;3774;;
08:40:53.886;143;90;113;94;26.3;270;635;1367;2.5;2.734;3645;;
08:40:54.521;140;88;113;96;26.3;270;625;1383;2.5;2.690;3587;;
08:40:55.145;140;88;113;98;26.3;270;615;1383;2.6;2.647;3530;;
08:40:55.760;140;88;113;94;26.3;270;640;1383;2.5;2.755;3673;;
08:40:56.399;150;95;121;93;22.8;270;645;1454;2.1;3.416;4555;;
08:40:57.046;155;96;124;92;24.5;275;655;1492;2.2;3.308;4411;;
08:40:57.699;156;99;125;92;23.3;270;655;1442;2.1;3.507;4677;;
08:40:58.356;156;100;124;90;24.0;270;670;1442;2.1;3.455;4606;;
08:40:59.026;154;98;121;90;25.0;270;670;1442;2.2;3.229;4306;;
08:40:59.696;145;94;117;92;24.5;270;655;1417;2.2;3.115;4153;;
08:41:00.349;144;92;116;94;24.8;270;635;1417;2.3;2.983;3977;;
08:41:00.984;143;92;116;96;25.0;275;625;1413;2.4;2.888;3850;;
08:41:01.613;143;91;116;98;25.8;275;615;1404;2.5;2.759;3678;;
08:41:02.228;142;91;114;98;25.0;270;615;1388;2.4;2.811;3747;;
08:41:02.841;142;90;115;97;25.8;270;620;1450;2.5;2.763;3684;;
08:41:03.461;145;92;117;96;26.5;270;625;1479;2.5;2.754;3671;;
08:41:04.086;147;92;118;96;26.5;270;625;1467;2.5;2.771;3695;;
08:41:04.713;146;93;117;94;26.3;270;635;1408;2.5;2.818;3758;;
08:41:05.344;146;92;117;94;26.3;270;640;1433;2.5;2.840;3787;;
08:41:05.982;147;92;118;95;26.5;270;630;1446;2.5;2.793;3725;;
08:41:06.618;146;93;118;96;26.5;275;625;1408;2.5;2.771;3695;;
08:41:07.243;146;93;117;96;26.0;270;625;1363;2.5;2.819;3758;;
08:41:07.868;148;94;120;95;26.3;270;630;1400;2.5;2.868;3824;;
08:41:08.496;153;96;123;92;27.0;275;650;1404;2.5;2.949;3932;;
08:41:09.146;156;98;124;92;27.3;275;655;1433;2.5;2.975;3966;;
08:41:09.799;154;97;122;91;26.5;270;660;1400;2.4;3.026;4035;;
08:41:10.461;151;95;120;91;26.5;275;660;1438;2.4;2.976;3968;;
08:41:11.117;150;94;119;92;26.5;270;655;1421;2.4;2.935;3914;;
08:41:11.776;148;92;117;92;26.8;275;650;1421;2.5;2.843;3791;;
08:41:12.426;144;91;115;94;26.3;275;640;1404;2.5;2.792;3722;;
08:41:13.066;141;89;113;94;26.3;275;640;1400;2.5;2.761;3682;;
08:41:13.706;143;89;115;94;26.8;275;635;1429;2.5;2.730;3640;;
08:41:14.339;145;91;115;93;27.0;275;645;1404;2.5;2.753;3671;;
08:41:14.986;144;90;114;92;26.8;275;650;1404;2.5;2.758;3677;;
08:41:15.636;140;88;112;93;26.3;270;645;1392;2.4;2.740;3653;;
08:41:16.283;139;87;111;94;26.5;275;640;1392;2.5;2.687;3582;;
08:41:16.923;138;87;111;94;26.3;275;635;1363;2.5;2.673;3564;;
08:41:17.556;137;87;109;96;26.0;270;625;1329;2.5;2.626;3502;;
08:41:18.180;135;86;110;98;25.5;270;610;1313;2.5;2.631;3508;;
08:41:18.791;140;89;115;98;26.3;270;610;1321;2.6;2.672;3563;;
08:41:19.399;148;94;121;98;26.3;270;615;1321;2.6;2.829;3772;;
08:41:20.018;155;98;124;94;27.0;275;640;1354;2.5;2.933;3911;;
08:41:20.654;156;99;125;94;26.5;270;640;1375;2.5;3.007;4009;;
08:41:21.296;157;99;126;94;26.5;270;635;1388;2.5;3.007;4010;;
08:41:21.931;158;101;126;94;26.3;275;640;1371;2.5;3.072;4096;;
08:41:22.569;159;100;125;92;26.8;275;655;1413;2.5;3.061;4081;;
08:41:23.222;155;97;122;92;26.5;275;655;1429;2.4;3.015;4021;;
08:41:23.877;150;94;120;92;26.5;270;650;1454;2.4;2.943;3925;;
08:41:24.531;152;95;119;91;26.8;275;660;1463;2.4;2.942;3923;;
08:41:25.191;149;92;117;90;27.3;275;665;1496;2.5;2.855;3807;;
08:41:25.852;145;90;114;92;26.8;270;655;1467;2.5;2.779;3706;;
08:41:26.511;140;87;110;91;26.5;270;660;1450;2.4;2.740;3653;;
08:41:27.171;136;85;108;92;26.0;270;650;1454;2.4;2.688;3583;;
08:41:27.821;133;83;105;94;25.5;270;640;1425;2.4;2.635;3514;;
08:41:28.461;130;82;104;94;25.0;265;635;1388;2.4;2.642;3522;;
08:41:29.096;132;83;107;96;25.8;270;625;1421;2.5;2.585;3447;;
08:41:29.721;136;85;110;96;26.0;270;625;1400;2.5;2.638;3518;;
08:41:30.344;139;88;113;98;26.3;270;610;1383;2.6;2.632;3509;;
08:41:30.954;142;91;117;99;25.8;265;605;1367;2.6;2.749;3665;;
08:41:31.559;150;95;124;100;26.5;265;600;1408;2.6;2.796;3728;;
08:41:32.163;159;101;127;95;26.8;270;630;1379;2.5;2.991;3988;;
08:41:32.787;163;101;128;93;27.8;270;645;1442;2.6;2.975;3967;;
08:41:33.434;160;99;127;94;27.5;270;640;1433;2.6;2.950;3933;;
08:41:34.074;160;100;126;92;27.3;270;655;1425;2.5;3.035;4046;;
08:41:34.731;159;99;125;92;27.5;275;655;1458;2.5;2.977;3970;;
08:41:35.386;155;97;123;92;26.8;270;655;1438;2.5;3.000;3999;;
08:41:36.037;152;96;121;92;26.5;270;650;1438;2.4;2.962;3949;;
08:41:36.687;149;94;119;96;26.3;270;625;1446;2.5;2.839;3786;;
08:41:37.316;146;94;115;95;25.3;270;630;1433;2.4;2.869;3826;;
08:41:37.942;140;89;113;98;25.0;265;610;1458;2.5;2.757;3676;;
08:41:38.558;144;90;117;98;26.0;270;610;1508;2.6;2.739;3652;;
08:41:39.164;151;94;122;98;26.5;270;610;1538;2.6;2.797;3729;;
08:41:39.778;155;97;124;98;26.5;270;615;1538;2.6;2.872;3829;;
08:41:40.389;158;99;124;96;26.5;270;625;1546;2.5;2.919;3892;;
08:41:41.015;158;99;124;98;26.5;270;615;1546;2.6;2.872;3829;;
08:41:41.630;158;99;124;92;26.5;270;650;1546;2.4;3.035;4047;;
08:41:42.277;172;106;135;93;23.5;270;645;1650;2.2;3.698;4931;;
08:41:42.926;174;105;136;92;24.8;270;655;1658;2.3;3.586;4781;;
08:41:43.581;174;106;136;92;24.5;275;655;1658;2.2;3.623;4830;;
08:41:44.235;174;106;135;91;25.8;275;660;1658;2.3;3.447;4597;;
08:41:44.892;172;104;133;91;27.0;275;660;1663;2.5;3.239;4319;;
08:41:45.554;168;102;131;94;27.3;275;640;1671;2.6;3.083;4110;;
08:41:46.194;166;102;131;95;27.3;270;630;1654;2.6;3.029;4038;;
08:41:46.824;171;102;133;94;28.5;275;640;1675;2.7;2.987;3982;;
08:41:47.464;175;103;136;95;29.3;275;630;1700;2.8;2.935;3913;;
08:41:48.096;175;107;138;98;28.3;270;615;1646;2.8;2.993;3991;;
08:41:48.713;176;108;138;95;28.3;275;630;1679;2.7;3.066;4088;;
08:41:49.340;181;108;139;94;29.3;275;640;1742;2.7;3.047;4062;;
08:41:49.980;179;108;138;92;29.0;275;650;1742;2.7;3.099;4132;;
08:41:50.629;181;110;139;91;28.3;270;660;1708;2.6;3.253;4338;;
08:41:51.290;181;107;138;90;29.5;275;665;1725;2.7;3.111;4148;;
08:41:51.954;171;103;131;92;28.8;270;655;1742;2.6;2.985;3979;;
08:41:52.613;164;99;129;92;27.8;265;655;1713;2.5;3.039;4052;;
08:41:53.265;163;101;129;92;27.3;270;650;1625;2.5;3.071;4095;;
08:41:53.914;161;101;126;93;26.0;265;645;1629;2.4;3.132;4176;;
08:41:54.560;157;99;124;96;25.5;265;625;1621;2.4;3.039;4052;;
08:41:55.188;153;99;123;96;24.3;260;625;1525;2.3;3.170;4227;;
08:41:55.809;157;102;126;98;23.5;260;615;1575;2.3;3.297;4397;;
08:41:56.428;167;101;133;96;27.0;265;625;1688;2.6;3.073;4097;;
08:41:57.049;175;106;137;97;27.0;265;620;1692;2.6;3.146;4195;;
08:41:57.673;176;108;138;94;27.0;270;635;1713;2.6;3.234;4312;;
08:41:58.306;182;108;140;92;28.5;270;650;1779;2.6;3.199;4265;;
08:41:58.958;184;109;140;91;29.0;275;660;1763;2.6;3.181;4241;;
08:41:59.614;179;107;137;92;28.5;270;655;1742;2.6;3.137;4183;;
08:42:00.269;173;103;133;91;28.5;270;660;1771;2.6;3.068;4091;;
08:42:00.929;172;101;131;92;29.3;270;655;1763;2.7;2.928;3904;;
08:42:01.588;166;99;127;92;29.0;275;655;1717;2.7;2.863;3817;;
08:42:02.243;160;96;123;90;28.8;270;665;1717;2.6;2.839;3786;;
08:42:02.908;159;93;122;92;29.8;275;655;1742;2.7;2.686;3581;;
08:42:03.561;156;93;120;92;29.3;275;650;1663;2.7;2.672;3563;;
08:42:04.211;153;91;119;92;29.0;270;650;1671;2.7;2.667;3556;;
08:42:04.857;155;91;121;94;29.5;270;640;1663;2.8;2.631;3507;;
08:42:05.501;161;95;125;94;30.0;270;635;1638;2.8;2.651;3535;;
08:42:06.138;163;98;126;92;29.5;275;650;1604;2.7;2.765;3687;;
08:42:06.782;162;97;127;93;29.0;270;645;1642;2.7;2.814;3751;;
08:42:07.427;166;99;129;94;29.5;270;640;1633;2.8;2.799;3732;;
08:42:08.073;168;101;130;92;29.8;275;650;1613;2.7;2.835;3780;;
08:42:08.720;166;100;128;92;29.0;275;650;1583;2.7;2.875;3833;;
08:42:09.369;163;98;127;93;28.8;270;645;1621;2.7;2.838;3784;;
08:42:10.016;163;98;127;93;29.3;275;645;1633;2.7;2.801;3734;;
08:42:10.661;165;98;128;93;29.3;275;645;1633;2.7;2.817;3756;;
08:42:11.305;164;99;127;92;28.8;270;650;1617;2.7;2.871;3828;;
08:42:11.956;163;98;127;92;29.0;270;655;1658;2.7;2.874;3832;;
08:42:12.609;169;100;131;90;29.5;270;670;1654;2.6;2.964;3952;;
08:42:13.279;173;101;133;89;30.0;275;675;1692;2.7;2.981;3975;;
08:42:13.954;170;102;130;89;29.0;275;675;1625;2.6;3.026;4034;;
08:42:14.631;164;99;127;90;28.8;275;665;1650;2.6;2.943;3924;;
08:42:15.294;163;98;126;90;28.8;275;670;1638;2.6;2.936;3915;;
08:42:15.962;161;97;124;89;29.0;275;675;1617;2.6;2.875;3833;;
08:42:16.641;154;93;119;90;28.3;275;670;1608;2.5;2.828;3771;;
08:42:17.307;152;92;118;90;28.5;270;670;1617;2.6;2.762;3683;;
08:42:17.979;150;90;116;92;28.5;275;650;1588;2.6;2.646;3527;;
08:42:18.633;144;88;113;92;27.5;270;655;1513;2.5;2.680;3573;;
08:42:19.286;144;86;113;93;28.5;270;645;1575;2.7;2.563;3417;;
08:42:19.929;146;88;114;93;28.3;270;645;1517;2.6;2.609;3478;;
08:42:20.578;146;89;114;94;28.3;270;640;1517;2.6;2.588;3451;;
08:42:21.216;142;88;112;93;27.3;270;645;1471;2.5;2.651;3535;;
08:42:21.857;144;88;115;94;28.0;270;640;1504;2.6;2.629;3505;;
08:42:22.497;148;91;118;94;28.0;270;640;1467;2.6;2.691;3589;;
08:42:23.141;149;93;117;92;27.8;270;650;1454;2.6;2.741;3654;;
08:42:23.791;145;91;115;93;27.3;270;645;1450;2.5;2.728;3637;;
08:42:24.436;145;90;114;90;27.5;275;665;1442;2.5;2.757;3676;;
08:42:25.099;143;88;113;92;27.5;270;650;1442;2.5;2.665;3553;;
08:42:25.749;138;87;110;95;26.0;270;630;1350;2.5;2.653;3538;;
08:42:26.379;134;86;107;98;25.8;270;615;1346;2.5;2.556;3407;;
08:42:26.994;131;83;107;99;25.8;270;605;1342;2.6;2.514;3352;;
08:42:27.600;131;83;107;101;25.8;270;595;1342;2.6;2.472;3297;;
08:42:28.195;131;83;107;96;25.8;270;625;1342;2.5;2.597;3463;;
08:42:28.819;141;92;115;98;22.0;265;615;1421;2.1;3.201;4268;;
08:42:29.434;143;92;117;95;23.0;265;630;1433;2.2;3.191;4255;;
08:42:30.066;150;94;120;92;23.8;270;650;1438;2.2;3.291;4388;;
08:42:30.716;152;96;121;92;24.5;270;655;1404;2.2;3.222;4295;;
08:42:31.369;148;95;119;94;25.3;265;640;1358;2.4;3.023;4030;;
08:42:32.011;148;94;119;92;25.5;270;655;1358;2.3;3.044;4058;;
08:42:32.666;150;94;120;93;26.5;270;645;1383;2.5;2.909;3878;;
08:42:33.311;145;93;116;94;25.8;270;640;1333;2.4;2.883;3844;;
08:42:33.953;141;90;114;94;25.8;270;635;1354;2.4;2.811;3748;;
08:42:34.586;144;90;116;94;26.5;270;640;1371;2.5;2.795;3727;;
08:42:35.226;149;92;118;92;27.5;270;655;1371;2.5;2.805;3739;;
08:42:35.883;144;92;116;94;26.5;270;635;1375;2.5;2.768;3690;;
08:42:36.516;142;91;116;97;26.3;265;620;1354;2.5;2.746;3661;;
08:42:37.134;147;93;119;95;26.8;270;630;1371;2.5;2.791;3721;;
08:42:37.764;151;93;119;94;28.3;275;640;1396;2.6;2.690;3587;;
08:42:38.404;147;91;115;93;28.0;275;645;1375;2.6;2.649;3532;;
08:42:39.051;140;88;111;92;27.8;275;650;1383;2.6;2.600;3467;;
08:42:39.703;134;84;109;94;27.0;275;635;1379;2.6;2.552;3402;;
08:42:40.338;136;85;109;96;27.0;275;625;1358;2.6;2.512;3349;;
08:42:40.960;136;84;109;98;27.8;275;610;1358;2.7;2.396;3195;;
08:42:41.571;135;84;108;99;27.5;275;605;1313;2.7;2.376;3168;;
08:42:42.176;134;84;107;99;27.3;275;605;1308;2.7;2.376;3167;;
08:42:42.781;129;83;105;98;26.0;270;610;1271;2.6;2.452;3269;;
08:42:43.391;129;83;105;101;25.8;270;595;1308;2.6;2.426;3235;;
08:42:43.986;130;84;105;98;25.8;270;610;1288;2.5;2.493;3324;;
08:42:44.595;132;84;108;99;26.3;265;605;1313;2.6;2.478;3303;;
08:42:45.197;133;86;108;98;25.3;265;610;1254;2.5;2.603;3471;;
08:42:45.810;134;86;109;99;25.5;265;605;1304;2.5;2.592;3456;;
08:42:46.416;136;88;111;98;25.3;270;615;1288;2.5;2.704;3605;;
08:42:47.029;140;89;114;97;26.3;265;620;1304;2.5;2.681;3574;;
08:42:47.651;142;91;114;95;26.3;270;630;1279;2.5;2.742;3656;;
08:42:48.281;141;91;114;94;26.0;270;635;1296;2.5;2.778;3704;;
08:42:48.915;142;91;115;94;26.0;265;640;1317;2.4;2.818;3758;;
08:42:49.554;144;91;116;94;26.5;270;635;1338;2.5;2.780;3706;;
08:42:50.191;144;92;116;94;26.5;270;640;1329;2.5;2.789;3719;;
08:42:50.831;144;91;115;94;26.3;270;635;1325;2.5;2.788;3717;;
08:42:51.468;143;91;115;94;26.3;270;640;1350;2.5;2.804;3738;;
08:42:52.106;146;91;118;93;27.3;270;645;1375;2.5;2.781;3708;;
08:42:52.753;150;94;119;91;27.5;270;660;1367;2.5;2.856;3808;;
08:42:53.410;151;94;119;92;27.5;270;655;1350;2.5;2.840;3787;;
08:42:54.065;147;93;117;92;26.8;270;650;1346;2.5;2.849;3799;;
08:42:54.718;146;92;117;92;27.0;275;655;1354;2.5;2.826;3768;;
08:42:55.373;146;91;116;92;27.3;275;655;1354;2.5;2.788;3718;;
08:42:56.026;145;91;115;91;27.3;275;660;1313;2.5;2.791;3722;;
08:42:56.686;145;91;116;94;27.3;275;640;1321;2.6;2.730;3640;;
08:42:57.324;146;93;119;94;26.8;270;635;1325;2.5;2.813;3751;;
08:42:57.963;152;94;121;92;27.8;275;650;1371;2.6;2.834;3779;;
08:42:58.613;154;96;123;92;28.0;275;650;1379;2.6;2.850;3799;;
08:42:59.263;154;97;123;93;27.5;275;645;1354;2.6;2.885;3847;;
08:42:59.904;154;97;125;95;27.0;270;630;1363;2.6;2.911;3881;;
08:43:00.536;160;100;129;93;27.5;275;645;1375;2.6;3.014;4019;;
08:43:01.181;167;104;132;90;28.0;275;665;1421;2.5;3.123;4164;;
08:43:01.846;168;104;131;88;28.0;275;680;1421;2.5;3.181;4242;;
08:43:02.526;164;102;129;88;27.8;275;680;1433;2.4;3.149;4198;;
08:43:03.204;160;100;127;90;27.3;275;665;1425;2.5;3.093;4124;;
08:43:03.873;159;99;125;90;27.5;280;665;1408;2.5;3.023;4030;;
08:43:04.536;155;97;121;89;27.3;275;675;1392;2.4;3.003;4005;;
08:43:05.211;149;93;119;93;27.3;280;645;1425;2.5;2.805;3740;;
08:43:05.854;145;92;116;94;26.5;275;635;1358;2.5;2.786;3714;;
08:43:06.493;147;91;117;94;27.5;280;635;1404;2.6;2.702;3602;;
08:43:07.128;147;91;118;96;27.5;275;625;1371;2.6;2.682;3576;;
08:43:07.753;150;93;120;95;27.8;275;630;1379;2.6;2.730;3640;;
08:43:08.377;154;96;124;97;27.8;275;620;1417;2.7;2.776;3701;;
08:43:09.001;160;99;128;95;28.3;275;630;1421;2.7;2.849;3799;;
08:43:09.630;165;102;130;94;28.3;275;640;1421;2.6;2.951;3934;;
08:43:10.269;166;103;130;94;28.0;275;640;1429;2.6;2.977;3970;;
08:43:10.907;163;102;129;94;27.3;275;640;1438;2.6;3.018;4024;;
08:43:11.547;162;100;128;92;27.5;275;650;1471;2.5;3.014;4018;;
08:43:12.200;161;99;126;92;28.0;280;655;1475;2.6;2.936;3914;;
08:43:12.856;155;97;126;93;28.0;280;645;1421;2.6;2.891;3855;;
08:43:13.500;155;97;126;97;28.0;280;620;1421;2.7;2.779;3705;;
08:43:14.120;155;97;126;95;28.0;280;630;1421;2.7;2.824;3765;;
08:43:14.751;146;92;117;97;23.5;275;620;1438;2.3;3.074;4098;;
08:43:15.370;146;92;117;98;23.5;275;610;1392;2.3;3.037;4049;;
08:43:15.981;146;92;119;100;23.5;270;600;1400;2.4;3.026;4034;;
08:43:16.581;150;95;122;99;24.3;270;605;1404;2.4;3.031;4042;;
08:43:17.182;158;98;127;100;26.5;270;600;1446;2.6;2.881;3842;;
08:43:17.786;163;102;129;97;26.5;275;620;1417;2.6;3.024;4032;;
08:43:18.404;164;103;130;98;26.8;275;615;1442;2.6;2.983;3977;;
08:43:19.017;160;102;128;97;26.3;270;620;1417;2.5;3.011;4015;;
08:43:19.639;163;100;128;94;27.8;275;635;1504;2.6;2.923;3898;;
08:43:20.272;161;99;127;96;27.5;275;625;1458;2.6;2.875;3833;;
08:43:20.900;157;98;123;96;27.3;275;625;1417;2.6;2.821;3761;;
08:43:21.524;152;95;121;97;27.0;270;620;1454;2.6;2.767;3689;;
08:43:22.145;153;93;122;97;28.0;270;620;1471;2.7;2.690;3587;;
08:43:22.764;158;96;124;96;28.5;275;625;1483;2.7;2.725;3633;;
08:43:23.389;160;97;126;96;28.5;275;625;1483;2.7;2.752;3670;;
08:43:24.012;158;98;124;95;28.0;270;630;1475;2.7;2.790;3720;;
08:43:24.644;157;96;124;97;28.3;270;620;1538;2.7;2.716;3621;;
08:43:25.264;156;96;123;95;28.3;270;630;1513;2.7;2.732;3642;;
08:43:25.894;156;94;122;97;28.5;270;620;1521;2.8;2.649;3531;;
08:43:26.515;151;94;118;96;27.8;270;625;1471;2.7;2.663;3551;;
08:43:27.143;147;91;116;97;27.8;270;620;1525;2.7;2.592;3456;;
08:43:27.761;145;90;114;96;27.5;270;625;1483;2.6;2.591;3455;;
08:43:28.384;144;88;114;97;27.8;270;620;1500;2.7;2.536;3381;;
08:43:29.002;143;88;114;99;27.5;270;605;1446;2.7;2.497;3329;;
08:43:29.611;142;89;113;99;27.0;270;605;1433;2.7;2.538;3384;;
08:43:30.214;143;89;115;100;26.8;265;600;1421;2.7;2.568;3424;;
08:43:30.816;146;91;117;99;27.3;270;605;1458;2.7;2.603;3471;;
08:43:31.421;150;93;119;98;27.5;270;615;1458;2.7;2.656;3541;;
08:43:32.034;150;94;119;98;27.3;265;615;1429;2.7;2.686;3581;;
08:43:32.651;147;93;116;96;26.5;265;625;1413;2.5;2.730;3640;;
08:43:33.274;144;90;115;97;26.8;265;620;1458;2.6;2.654;3538;;
08:43:33.894;143;90;113;94;26.8;265;640;1433;2.5;2.698;3597;;
08:43:34.532;142;87;111;92;27.3;265;650;1454;2.5;2.648;3530;;
08:43:35.186;137;85;107;92;26.8;270;650;1417;2.5;2.606;3475;;
08:43:35.834;132;82;105;94;26.3;265;640;1396;2.5;2.548;3397;;
08:43:36.475;131;81;104;94;26.5;265;640;1400;2.5;2.506;3341;;
08:43:37.114;131;81;104;94;26.8;265;640;1383;2.5;2.482;3310;;
08:43:37.758;131;81;103;92;26.8;270;650;1367;2.5;2.503;3337;;
08:43:38.406;128;80;103;94;26.3;265;640;1350;2.5;2.499;3332;;
08:43:39.048;130;81;104;93;26.5;270;645;1342;2.5;2.525;3367;;
08:43:39.689;131;82;105;94;26.3;265;640;1317;2.5;2.548;3397;;
08:43:40.329;130;82;104;95;26.0;265;630;1275;2.5;2.526;3368;;
08:43:40.960;128;82;104;95;25.3;265;630;1242;2.4;2.595;3460;;
08:43:41.587;132;83;107;94;25.8;265;640;1263;2.4;2.647;3529;;
08:43:42.229;135;85;108;91;26.5;270;660;1267;2.4;2.684;3578;;
08:43:42.887;135;86;108;91;26.0;265;660;1242;2.4;2.729;3638;;
08:43:43.551;132;85;106;93;25.5;270;645;1208;2.4;2.681;3575;;
08:43:44.194;130;84;106;96;24.8;265;625;1171;2.4;2.670;3561;;
08:43:44.821;132;85;107;95;25.5;270;630;1175;2.4;2.644;3525;;
08:43:45.451;135;86;110;95;26.3;270;630;1200;2.5;2.640;3520;;
08:43:46.079;139;89;113;94;26.0;270;635;1163;2.5;2.766;3688;;
08:43:46.716;143;92;117;93;26.3;270;645;1200;2.4;2.863;3817;;
08:43:47.359;148;95;120;94;26.5;270;640;1204;2.5;2.892;3856;;
08:43:48.000;151;96;120;92;26.5;270;655;1208;2.4;2.972;3963;;
08:43:48.656;150;96;119;90;26.5;270;665;1225;2.4;2.980;3973;;
08:43:49.321;145;93;116;91;26.0;270;660;1233;2.4;2.938;3918;;
08:43:49.981;142;91;114;90;26.3;275;665;1238;2.4;2.875;3834;;
08:43:50.646;141;89;112;90;26.3;275;665;1254;2.4;2.831;3775;;
08:43:51.311;138;87;109;90;26.0;275;670;1229;2.3;2.815;3754;;
08:43:51.981;135;85;108;92;26.0;275;650;1238;2.4;2.706;3608;;
08:43:52.631;135;86;109;91;26.0;275;660;1225;2.4;2.761;3681;;
08:43:53.287;139;87;112;91;27.0;275;660;1263;2.5;2.744;3659;;
08:43:53.950;144;90;116;90;27.3;275;665;1229;2.5;2.825;3766;;
08:43:54.614;147;93;118;90;26.8;270;665;1221;2.4;2.940;3920;;
08:43:55.279;149;95;119;89;26.5;275;675;1242;2.4;3.038;4050;;
08:43:55.956;151;95;120;86;27.3;275;695;1271;2.4;3.061;4081;;
08:43:56.651;151;95;118;83;27.5;275;725;1254;2.3;3.111;4148;;
08:43:57.372;146;92;115;85;27.0;275;710;1258;2.3;3.024;4032;;
08:43:58.082;140;89;112;89;26.3;275;675;1229;2.3;2.886;3849;;
08:43:58.761;139;88;112;88;26.3;275;680;1200;2.3;2.908;3877;;
08:43:59.440;139;88;112;91;26.3;275;660;1200;2.4;2.822;3763;;
08:44:00.100;139;88;112;90;26.3;275;670;1200;2.4;2.865;3820;;
08:44:00.769;137;88;112;93;22.5;275;645;1204;2.1;3.204;4271;;
08:44:01.414;140;89;113;92;23.0;275;655;1213;2.1;3.218;4291;;
08:44:02.067;143;90;114;90;23.8;275;670;1242;2.1;3.216;4288;;
08:44:02.739;142;90;114;91;24.5;275;660;1225;2.2;3.058;4077;;
08:44:03.401;138;89;112;92;24.8;275;650;1179;2.3;2.935;3913;;
08:44:04.053;138;89;112;92;25.0;275;655;1213;2.3;2.928;3904;;
08:44:04.706;141;89;114;94;26.0;275;640;1233;2.4;2.812;3750;;
08:44:05.346;142;92;115;94;25.5;275;640;1183;2.4;2.880;3840;;
08:44:05.984;142;91;116;96;25.5;275;625;1225;2.4;2.837;3783;;
08:44:06.609;144;93;119;95;25.5;275;630;1217;2.4;2.928;3904;;
08:44:07.241;151;96;122;95;26.3;275;630;1279;2.5;2.934;3912;;
08:44:07.871;153;99;123;94;26.0;275;635;1221;2.5;3.010;4014;;
08:44:08.504;153;99;123;95;25.8;275;630;1258;2.5;3.003;4004;;
08:44:09.136;150;97;122;95;25.5;275;630;1250;2.4;3.008;4011;;
08:44:09.764;152;97;122;94;26.0;275;635;1279;2.5;2.980;3973;;
08:44:10.399;151;96;121;95;26.0;275;630;1283;2.5;2.938;3917;;
08:44:11.031;149;96;119;94;25.8;275;640;1271;2.4;2.964;3952;;
08:44:11.670;148;95;120;96;25.8;275;625;1300;2.5;2.919;3892;;
08:44:12.296;151;97;122;95;26.0;275;630;1300;2.5;2.956;3942;;
08:44:12.926;154;97;123;94;26.5;275;635;1313;2.5;2.947;3930;;
08:44:13.561;152;97;122;94;26.3;275;640;1313;2.5;2.968;3958;;
08:44:14.201;151;96;121;93;26.3;275;645;1338;2.4;2.973;3964;;
08:44:14.846;152;96;122;94;26.5;275;640;1338;2.5;2.946;3929;;
08:44:15.484;152;97;121;92;26.3;275;650;1296;2.4;2.996;3995;;
08:44:16.134;150;95;119;91;26.5;275;660;1317;2.4;2.951;3935;;
08:44:16.792;146;93;117;92;25.8;275;650;1313;2.4;2.941;3921;;
08:44:17.444;146;92;117;92;26.3;275;650;1308;2.4;2.903;3871;;
08:44:18.094;147;93;117;92;26.3;275;655;1288;2.4;2.913;3884;;
08:44:18.749;145;91;115;91;26.5;275;660;1317;2.4;2.858;3811;;
08:44:19.409;141;89;113;92;26.0;275;655;1283;2.4;2.834;3779;;
08:44:20.066;139;88;112;92;25.8;275;650;1288;2.4;2.821;3761;;
08:44:20.716;141;89;113;93;26.3;275;645;1275;2.4;2.770;3694;;
08:44:21.361;141;89;113;94;26.3;275;635;1254;2.5;2.734;3645;;
08:44:21.994;140;89;113;97;25.8;275;620;1204;2.5;2.727;3636;;
08:44:22.616;142;91;116;97;25.8;275;620;1238;2.5;2.787;3716;;
08:44:23.232;148;94;120;97;26.3;275;620;1233;2.5;2.834;3779;;
08:44:23.852;153;97;123;96;26.8;275;625;1263;2.6;2.868;3824;;
08:44:24.481;154;98;123;95;26.5;275;630;1238;2.5;2.924;3899;;
08:44:25.107;152;98;122;95;25.8;270;630;1246;2.5;2.991;3988;;
08:44:25.739;153;97;123;95;26.5;275;630;1271;2.5;2.912;3883;;
08:44:26.369;153;97;122;94;26.5;275;640;1267;2.5;2.946;3929;;
08:44:27.009;152;96;120;94;26.8;275;640;1267;2.5;2.877;3836;;
08:44:27.647;147;94;117;94;26.0;270;640;1242;2.4;2.868;3824;;
08:44:28.289;143;90;115;96;26.3;270;625;1288;2.5;2.732;3643;;
08:44:28.916;143;90;115;94;26.3;275;635;1254;2.5;2.770;3693;;
08:44:29.549;145;91;116;94;26.8;270;640;1321;2.5;2.769;3692;;
08:44:30.191;145;90;115;93;27.0;270;645;1313;2.5;2.735;3647;;
08:44:30.834;141;89;113;95;26.3;270;630;1321;2.5;2.712;3616;;
08:44:31.462;140;89;113;97;26.0;270;620;1313;2.5;2.701;3601;;
08:44:32.085;143;90;115;97;26.5;270;620;1329;2.6;2.696;3595;;
08:44:32.704;147;92;119;97;26.5;270;620;1317;2.6;2.772;3697;;
08:44:33.326;150;95;121;97;26.5;270;620;1313;2.6;2.825;3767;;
08:44:33.946;150;97;122;96;26.0;270;625;1267;2.5;2.921;3894;;
08:44:34.571;154;97;123;92;27.3;275;655;1371;2.5;2.951;3934;;
08:44:35.226;158;98;124;90;27.8;275;670;1379;2.5;2.988;3984;;
08:44:35.895;155;96;121;89;27.5;275;675;1329;2.4;2.970;3960;;
08:44:36.571;149;93;117;90;27.0;275;665;1313;2.4;2.882;3842;;
08:44:37.236;143;91;114;91;26.3;275;660;1300;2.4;2.860;3813;;
08:44:37.896;143;89;113;90;27.3;275;665;1329;2.5;2.752;3669;;
08:44:38.561;141;87;111;89;27.3;275;675;1292;2.4;2.737;3650;;
08:44:39.234;137;85;108;90;27.0;275;670;1292;2.4;2.668;3557;;
08:44:39.905;132;82;105;92;26.3;270;655;1296;2.4;2.614;3485;;
08:44:40.559;130;82;105;92;26.3;275;655;1271;2.4;2.608;3477;;
08:44:41.212;132;82;106;92;26.8;270;650;1271;2.5;2.564;3418;;
08:44:41.865;133;83;107;94;26.8;270;635;1238;2.5;2.528;3371;;
08:44:42.503;132;84;106;93;25.8;270;645;1200;2.4;2.655;3540;;
08:44:43.142;132;85;108;95;25.8;270;630;1229;2.5;2.630;3507;;
08:44:43.776;135;86;110;96;26.0;270;625;1213;2.5;2.644;3526;;
08:44:44.403;139;89;112;94;26.5;275;635;1204;2.5;2.684;3578;;
08:44:45.035;139;89;112;96;26.5;275;625;1179;2.5;2.642;3522;;
08:44:45.660;139;89;112;98;26.5;275;615;1179;2.6;2.599;3466;;
08:44:46.275;139;89;112;94;26.5;275;640;1179;2.5;2.705;3607;;
08:44:46.916;144;93;117;94;22.5;270;635;1254;2.1;3.302;4403;;
08:44:47.550;148;94;119;93;23.3;275;645;1267;2.2;3.294;4392;;
08:44:48.196;148;95;118;92;23.0;275;655;1258;2.1;3.360;4481;;
08:44:48.851;145;93;115;93;23.8;270;645;1229;2.2;3.130;4173;;
08:44:49.496;138;89;111;93;24.3;275;645;1246;2.3;2.952;3936;;
08:44:50.141;137;88;111;96;24.5;270;625;1192;2.4;2.825;3767;;
08:44:50.764;137;88;111;99;24.5;270;605;1171;2.4;2.735;3646;;
08:44:51.371;137;88;110;100;25.3;275;600;1188;2.5;2.620;3493;;
08:44:51.969;135;87;110;101;25.0;270;595;1192;2.5;2.606;3475;;
08:44:52.564;135;87;111;101;25.3;270;595;1204;2.5;2.610;3480;;
08:44:53.159;139;89;114;101;25.5;270;595;1233;2.6;2.654;3539;;
08:44:53.754;143;92;116;98;25.8;270;610;1250;2.5;2.742;3656;;
08:44:54.364;145;93;116;97;26.0;270;620;1267;2.5;2.772;3696;;
08:44:54.982;143;92;115;97;25.3;270;620;1242;2.4;2.818;3757;;
08:44:55.605;140;91;113;96;25.0;265;625;1258;2.4;2.831;3775;;
08:44:56.227;141;90;113;97;25.3;270;620;1263;2.4;2.781;3708;;
08:44:56.851;140;90;112;95;25.5;270;630;1246;2.4;2.755;3673;;
08:44:57.479;138;88;110;94;25.5;270;635;1246;2.4;2.727;3636;;
08:44:58.112;135;86;110;97;25.5;265;620;1238;2.5;2.662;3550;;
08:44:58.732;136;88;111;98;25.3;265;615;1225;2.5;2.704;3605;;
08:44:59.349;140;89;113;97;26.0;270;620;1238;2.5;2.695;3593;;
08:44:59.971;142;90;115;98;26.3;270;610;1246;2.6;2.667;3555;;
08:45:00.583;142;92;114;96;25.8;265;625;1179;2.5;2.761;3681;;
08:45:01.205;141;90;114;95;25.8;265;630;1229;2.5;2.777;3703;;
08:45:01.832;142;91;115;95;26.0;265;630;1233;2.5;2.787;3715;;
08:45:02.462;145;92;115;93;26.5;270;645;1238;2.5;2.805;3740;;
08:45:03.109;143;90;113;91;26.5;270;660;1233;2.4;2.808;3744;;
08:45:03.771;138;88;110;92;26.3;270;655;1250;2.4;2.732;3643;;
08:45:04.424;133;86;107;92;25.3;270;650;1192;2.3;2.748;3664;;
08:45:05.074;132;83;106;93;25.8;270;645;1208;2.4;2.643;3523;;
08:45:05.719;131;82;104;94;25.8;270;640;1192;2.4;2.591;3455;;
08:45:06.361;128;82;104;95;25.5;270;630;1183;2.4;2.557;3409;;
08:45:06.993;128;82;105;96;25.3;270;625;1163;2.4;2.593;3457;;
08:45:07.618;132;85;108;95;25.8;270;630;1179;2.5;2.636;3515;;
08:45:08.248;136;87;110;93;26.3;270;645;1171;2.4;2.691;3587;;
08:45:08.889;136;88;110;94;25.8;270;640;1146;2.4;2.722;3629;;
08:45:09.529;133;87;107;93;24.8;270;645;1113;2.3;2.782;3709;;
08:45:10.178;130;85;106;94;25.0;270;635;1133;2.4;2.692;3590;;
08:45:10.811;131;85;107;95;25.0;270;630;1104;2.4;2.684;3578;;
08:45:11.441;132;85;107;96;25.5;270;625;1100;2.4;2.616;3489;;
08:45:12.064;131;85;107;98;25.0;270;615;1067;2.4;2.626;3501;;
08:45:12.681;131;86;108;98;24.8;270;615;1063;2.4;2.671;3562;;
08:45:13.296;135;88;112;98;25.3;270;610;1071;2.5;2.712;3616;;
08:45:13.906;145;93;119;97;26.0;270;620;1100;2.5;2.838;3784;;
08:45:14.528;153;98;123;92;26.8;275;650;1125;2.5;2.995;3993;;
08:45:15.176;157;99;125;90;27.0;275;665;1179;2.4;3.073;4097;;
08:45:15.843;156;99;124;90;26.8;275;670;1200;2.4;3.112;4149;;
08:45:16.509;155;99;124;90;26.5;275;665;1204;2.4;3.099;4132;;
08:45:17.176;155;98;123;92;26.5;275;655;1225;2.4;3.046;4062;;
08:45:17.833;153;97;121;92;26.5;275;650;1196;2.4;2.956;3941;;
08:45:18.481;147;94;117;94;26.0;275;640;1221;2.4;2.886;3848;;
08:45:19.119;145;91;116;95;26.3;275;630;1246;2.5;2.784;3712;;
08:45:19.751;146;92;116;95;26.5;275;630;1267;2.5;2.764;3685;;
08:45:20.379;147;92;117;96;26.8;275;625;1279;2.6;2.728;3637;;
08:45:21.004;145;92;116;97;26.3;275;620;1283;2.5;2.740;3653;;
08:45:21.626;144;91;116;98;26.5;275;615;1317;2.6;2.680;3574;;
08:45:22.239;145;91;117;98;26.5;270;610;1338;2.6;2.693;3591;;
08:45:22.849;148;93;119;97;26.8;270;620;1329;2.6;2.752;3670;;
08:45:23.469;152;95;121;95;27.3;270;630;1346;2.6;2.797;3730;;
08:45:24.099;154;97;123;96;27.0;270;625;1350;2.6;2.841;3789;;
08:45:24.724;153;98;123;97;26.0;265;620;1338;2.5;2.927;3903;;
08:45:25.348;156;98;124;94;27.0;270;640;1383;2.5;2.927;3903;;
08:45:25.986;157;98;124;93;27.3;270;645;1392;2.5;2.923;3898;;
08:45:26.629;154;96;121;93;27.0;270;645;1375;2.5;2.879;3838;;
08:45:27.276;148;94;117;95;26.3;270;630;1354;2.5;2.808;3744;;
08:45:27.906;143;92;115;97;25.5;265;620;1338;2.5;2.784;3712;;
08:45:28.524;143;90;115;98;26.3;265;615;1342;2.6;2.683;3577;;
08:45:29.143;146;90;117;98;27.0;270;610;1375;2.7;2.649;3532;;
08:45:29.751;150;94;120;99;26.5;265;605;1329;2.6;2.745;3660;;
08:45:30.356;153;97;120;100;26.5;265;600;1342;2.6;2.723;3630;;
08:45:30.955;153;97;120;101;26.5;265;595;1342;2.7;2.700;3600;;
08:45:31.550;153;97;120;93;26.5;265;645;1342;2.5;2.927;3902;;
08:45:32.194;164;104;129;94;22.8;265;640;1433;2.1;3.622;4829;;
08:45:32.834;159;101;125;92;23.5;265;650;1421;2.2;3.457;4610;;
08:45:33.482;154;97;121;93;23.3;265;645;1417;2.2;3.357;4476;;
08:45:34.131;150;94;119;94;24.5;270;640;1429;2.3;3.102;4136;;
08:45:34.769;147;93;116;93;25.0;270;645;1375;2.3;2.986;3982;;
08:45:35.416;145;90;114;93;26.0;270;645;1408;2.4;2.834;3779;;
08:45:36.059;143;90;115;95;25.5;265;630;1367;2.4;2.835;3780;;
08:45:36.691;146;91;118;94;26.3;265;635;1396;2.5;2.848;3798;;
08:45:37.328;152;95;121;92;26.8;270;650;1392;2.5;2.928;3904;;
08:45:37.978;152;95;120;93;26.8;270;645;1408;2.5;2.887;3850;;
08:45:38.623;147;93;116;93;25.8;270;645;1338;2.4;2.912;3883;;
08:45:39.264;147;91;117;92;26.8;265;650;1388;2.5;2.831;3774;;
08:45:39.914;147;91;116;91;27.0;270;660;1383;2.5;2.823;3764;;
08:45:40.576;145;89;113;90;27.3;270;665;1342;2.5;2.764;3685;;
08:45:41.241;141;88;110;90;26.8;270;665;1333;2.4;2.741;3654;;
08:45:41.904;136;85;108;92;26.3;270;655;1342;2.4;2.689;3585;;
08:45:42.561;135;83;108;93;26.8;270;645;1363;2.5;2.592;3456;;
08:45:43.208;135;84;107;93;26.5;270;645;1333;2.5;2.610;3481;;
08:45:43.851;134;84;106;93;26.3;270;645;1288;2.4;2.605;3473;;
08:45:44.498;138;83;111;97;27.5;270;620;1358;2.7;2.491;3322;;
08:45:45.116;136;87;113;98;25.8;265;610;1242;2.5;2.671;3561;;
08:45:45.724;145;92;117;98;26.5;275;610;1296;2.6;2.693;3591;;
08:45:46.336;146;92;117;99;27.0;275;605;1267;2.7;2.622;3496;;
08:45:46.941;145;93;115;100;26.0;270;600;1246;2.6;2.654;3538;;
08:45:47.539;141;90;114;102;26.0;270;590;1304;2.6;2.581;3442;;
08:45:48.129;142;90;114;101;26.0;270;595;1346;2.6;2.609;3478;;
08:45:48.726;143;90;113;98;26.8;270;610;1342;2.6;2.583;3443;;
08:45:49.335;140;89;110;97;26.3;270;620;1321;2.5;2.604;3472;;
08:45:49.958;135;85;107;98;26.3;270;615;1371;2.6;2.513;3350;;
08:45:50.571;133;84;105;95;25.8;270;630;1329;2.5;2.575;3433;;
08:45:51.199;132;82;104;95;26.5;270;630;1333;2.5;2.472;3297;;
08:45:51.831;128;81;102;94;25.5;265;635;1300;2.4;2.528;3370;;
08:45:52.462;126;80;102;97;25.0;265;620;1313;2.4;2.523;3365;;
08:45:53.086;129;81;103;94;25.8;265;635;1296;2.4;2.546;3395;;
08:45:53.719;133;82;106;96;26.8;265;625;1304;2.6;2.477;3302;;
08:45:54.346;132;84;106;93;25.8;270;645;1242;2.4;2.643;3523;;
08:45:54.987;133;83;107;94;26.3;265;640;1308;2.5;2.615;3486;;
08:45:55.629;137;86;110;94;26.8;270;640;1267;2.5;2.626;3501;;
08:45:56.267;140;87;112;92;27.3;270;650;1246;2.5;2.660;3546;;
08:45:56.917;139;88;111;92;26.8;270;650;1242;2.5;2.703;3604;;
08:45:57.569;139;88;112;92;27.0;270;650;1258;2.5;2.690;3587;;
08:45:58.219;140;88;112;94;26.8;270;640;1229;2.5;2.674;3565;;
08:45:58.859;137;87;110;93;26.3;270;645;1188;2.4;2.691;3587;;
08:45:59.506;136;86;110;93;26.5;270;645;1242;2.5;2.677;3570;;
08:46:00.147;140;88;112;91;26.8;270;660;1225;2.4;2.763;3684;;
08:46:00.807;144;89;114;90;27.3;270;670;1254;2.4;2.791;3721;;
08:46:01.481;140;86;109;88;28.3;275;680;1221;2.5;2.618;3490;;
08:46:02.161;132;74;103;96;30.3;265;625;2108;2.9;2.118;2824;;
08:46:02.786;131;79;104;93;28.0;280;645;1163;2.6;2.384;3179;;
08:46:03.429;133;82;105;92;28.0;270;650;1171;2.6;2.426;3235;;
08:46:04.081;130;81;105;93;28.0;275;645;1163;2.6;2.407;3210;;
08:46:04.726;133;83;107;91;28.0;280;660;1150;2.5;2.528;3371;;
08:46:05.384;142;70;108;96;35.3;290;625;2029;3.4;1.910;2547;;
08:46:06.011;130;82;103;92;27.8;280;650;1163;2.6;2.401;3201;;
08:46:06.659;133;86;109;95;26.8;265;630;1117;2.5;2.561;3415;;
08:46:07.291;133;86;107;93;26.5;275;645;1071;2.5;2.610;3481;;
08:46:07.936;134;86;108;94;27.0;275;640;1088;2.5;2.566;3421;;
08:46:08.574;134;89;108;95;24.5;275;630;1104;2.3;2.777;3703;;
08:46:09.206;127;84;102;96;24.5;280;625;996;2.4;2.589;3452;;
08:46:09.831;126;78;100;95;26.3;275;630;1017;2.5;2.400;3200;;
08:46:10.461;132;84;108;99;25.5;265;605;1054;2.5;2.568;3424;;
08:46:11.066;140;90;114;98;26.0;275;615;1067;2.5;2.702;3603;;
08:46:11.679;144;94;117;98;25.8;270;615;1038;2.5;2.794;3726;;
08:46:12.294;145;95;119;98;25.8;265;615;1100;2.5;2.830;3774;;
08:46:12.909;151;97;121;96;26.0;270;625;1121;2.5;2.915;3886;;
08:46:13.536;155;98;123;95;27.0;275;630;1163;2.6;2.870;3827;;
08:46:14.165;153;98;120;98;26.3;275;615;1200;2.6;2.800;3733;;
08:46:14.783;150;97;120;95;25.8;275;630;1121;2.5;2.930;3906;;
08:46:15.411;149;95;118;96;26.0;275;625;1217;2.5;2.837;3782;;
08:46:16.034;146;94;118;97;26.0;275;620;1179;2.5;2.814;3752;;
08:46:16.655;146;94;118;96;26.0;275;625;1179;2.5;2.837;3782;;
08:46:17.280;146;94;118;94;26.0;275;640;1179;2.4;2.905;3873;;
08:46:17.921;146;93;116;94;23.0;270;640;1313;2.2;3.228;4304;;
08:46:18.561;144;93;113;92;23.0;270;650;1354;2.1;3.201;4267;;
08:46:19.209;135;84;105;94;24.8;275;640;1196;2.3;2.722;3629;;
08:46:19.849;133;82;105;95;24.8;270;630;1308;2.4;2.660;3547;;
08:46:20.479;132;81;108;95;26.3;270;630;1292;2.5;2.580;3440;;
08:46:21.111;142;90;111;92;25.8;275;650;1171;2.4;2.802;3736;;
08:46:21.759;137;87;109;94;26.3;270;635;1238;2.5;2.637;3516;;
08:46:22.394;135;87;108;94;25.5;270;640;1250;2.4;2.704;3606;;
08:46:23.035;136;86;108;93;26.3;270;645;1275;2.4;2.660;3546;;
08:46:23.681;135;85;107;92;26.0;270;655;1221;2.4;2.696;3594;;
08:46:24.332;133;84;106;93;26.0;270;645;1217;2.4;2.630;3506;;
08:46:24.981;130;83;105;95;25.3;270;630;1200;2.4;2.607;3476;;
08:46:25.613;130;83;105;94;25.3;270;640;1196;2.4;2.655;3540;;
08:46:26.250;133;84;107;93;26.3;270;645;1221;2.4;2.629;3506;;
08:46:26.896;135;86;109;93;26.3;270;645;1188;2.4;2.666;3555;;
08:46:27.539;135;87;108;93;25.3;270;645;1158;2.3;2.752;3670;;
08:46:28.184;133;86;107;94;25.3;270;640;1175;2.4;2.718;3625;;
08:46:28.828;134;86;108;92;25.8;275;650;1196;2.4;2.714;3618;;
08:46:29.474;134;85;107;92;26.0;270;655;1171;2.4;2.689;3586;;
08:46:30.129;132;84;106;92;25.8;270;655;1167;2.4;2.684;3578;;
08:46:30.784;130;83;105;94;25.3;270;640;1154;2.4;2.649;3532;;
08:46:31.426;130;84;105;94;25.0;270;635;1142;2.4;2.673;3564;;
08:46:32.063;132;84;107;93;25.5;275;645;1146;2.4;2.694;3592;;
08:46:32.706;134;85;109;93;26.0;275;645;1150;2.4;2.710;3614;;
08:46:33.349;137;89;112;94;25.5;270;635;1121;2.4;2.795;3727;;
08:46:33.984;141;91;115;94;25.5;270;635;1142;2.4;2.864;3818;;
08:46:34.620;145;93;117;93;26.0;275;645;1142;2.4;2.896;3862;;
08:46:35.266;146;94;117;92;26.3;275;650;1142;2.4;2.891;3855;;
08:46:35.916;143;93;115;94;25.3;275;640;1125;2.4;2.909;3878;;
08:46:36.556;139;91;113;94;25.0;275;635;1142;2.4;2.864;3818;;
08:46:37.190;140;90;113;95;25.3;275;630;1150;2.4;2.826;3768;;
08:46:37.819;140;90;114;98;25.3;270;615;1133;2.5;2.777;3702;;
08:46:38.436;142;92;116;97;25.3;270;620;1142;2.4;2.836;3781;;
08:46:39.056;145;94;119;97;25.8;270;620;1200;2.5;2.859;3812;;
08:46:39.676;150;97;122;94;26.0;275;635;1225;2.5;2.974;3965;;
08:46:40.311;155;99;124;93;26.8;275;645;1288;2.5;2.996;3995;;
08:46:40.956;154;99;124;97;25.8;275;620;1271;2.5;2.980;3973;;
08:46:41.575;150;99;121;99;24.5;270;605;1217;2.4;2.982;3976;;
08:46:42.181;146;96;120;101;24.5;270;595;1271;2.5;2.908;3878;;
08:46:42.774;150;98;122;102;24.3;270;590;1283;2.5;2.968;3958;;
08:46:43.366;160;102;122;98;25.8;270;615;1400;2.5;2.902;3869;;
08:46:43.979;132;87;122;106;22.8;265;565;1238;2.4;3.024;4032;;
08:46:44.544;154;135;116;103;9.0;260;585;754;0.9;7.556;10075;;
08:46:45.131;132;89;107;104;22.0;265;575;1208;2.3;2.784;3711;;
08:46:45.706;126;86;102;107;20.0;255;560;1100;2.1;2.863;3817;;
08:46:46.264;125;84;100;108;20.3;260;555;1167;2.2;2.748;3663;;
08:46:46.821;123;81;100;110;20.8;260;545;1192;2.3;2.633;3511;;
08:46:47.366;126;83;102;109;22.3;260;550;1192;2.4;2.528;3370;;
08:46:47.912;129;84;106;109;23.0;260;550;1217;2.5;2.523;3364;;
08:46:48.464;131;87;108;108;22.8;255;555;1208;2.5;2.641;3521;;
08:46:49.017;136;90;112;107;23.3;260;560;1242;2.5;2.686;3581;;
08:46:49.577;142;92;115;106;24.3;260;565;1288;2.6;2.685;3580;;
08:46:50.144;143;94;116;104;24.5;260;575;1258;2.6;2.728;3638;;
08:46:50.721;143;94;116;105;24.3;260;570;1238;2.6;2.715;3620;;
08:46:51.289;139;93;113;104;23.5;260;575;1208;2.5;2.771;3695;;
08:46:51.862;141;91;113;102;24.5;260;590;1254;2.5;2.715;3620;;
08:46:52.452;137;89;110;101;24.5;260;595;1233;2.5;2.671;3562;;
08:46:53.051;134;87;107;98;24.5;260;610;1279;2.4;2.670;3560;;
08:46:53.659;134;85;107;98;25.0;260;615;1275;2.4;2.620;3493;;
08:46:54.272;133;83;105;98;25.8;265;615;1250;2.5;2.514;3352;;
08:46:54.889;131;82;104;95;25.8;265;630;1254;2.5;2.532;3376;;
08:46:55.521;130;81;103;97;26.0;265;620;1283;2.5;2.462;3283;;
08:46:56.137;130;82;104;98;25.0;260;615;1246;2.4;2.565;3419;;
08:46:56.754;133;83;106;98;26.3;265;615;1271;2.6;2.489;3319;;
08:46:57.371;134;84;107;96;26.0;265;625;1221;2.5;2.572;3429;;
08:46:57.996;134;85;108;95;26.0;265;630;1254;2.5;2.623;3497;;
08:46:58.624;137;87;112;97;26.0;265;620;1254;2.5;2.659;3545;;
08:46:59.248;141;90;113;94;26.3;270;640;1208;2.5;2.749;3665;;
08:46:59.886;140;89;112;95;25.8;265;630;1217;2.5;2.734;3645;;
08:47:00.516;135;88;112;96;25.8;265;625;1188;2.5;2.712;3617;;
08:47:01.140;135;88;112;98;25.8;265;615;1188;2.5;2.669;3559;;
08:47:01.755;135;88;112;93;25.8;265;645;1188;2.4;2.799;3732;;
08:47:02.401;146;93;117;94;22.3;270;640;1221;2.1;3.358;4478;;
08:47:03.037;144;93;116;94;22.0;265;640;1225;2.1;3.360;4480;;
08:47:03.680;145;92;116;93;22.8;270;645;1300;2.1;3.296;4395;;
08:47:04.324;146;93;117;96;23.8;270;625;1279;2.3;3.086;4114;;
08:47:04.951;143;93;114;94;24.3;270;635;1233;2.3;2.992;3989;;
08:47:05.586;141;90;113;93;24.5;270;645;1300;2.3;2.981;3975;;
08:47:06.229;142;90;116;94;25.0;265;635;1321;2.4;2.934;3912;;
08:47:06.866;147;94;119;94;25.8;270;640;1288;2.4;2.945;3927;;
08:47:07.505;148;95;118;93;25.3;270;645;1288;2.3;3.021;4028;;
08:47:08.150;147;94;117;91;25.3;265;660;1300;2.3;3.065;4086;;
08:47:08.811;147;93;116;87;26.3;270;690;1300;2.3;3.043;4057;;
08:47:09.501;144;90;113;88;26.3;270;680;1288;2.3;2.934;3912;;
08:47:10.180;138;89;110;90;25.0;270;670;1238;2.2;2.941;3922;;
08:47:10.851;136;86;108;89;25.3;270;675;1233;2.2;2.874;3832;;
08:47:11.522;134;84;106;90;25.5;270;670;1225;2.3;2.772;3696;;
08:47:12.196;130;82;104;91;25.3;270;660;1213;2.3;2.725;3633;;
08:47:12.858;130;83;104;90;25.3;270;670;1213;2.3;2.760;3679;;
08:47:13.524;132;83;105;90;25.8;270;665;1213;2.3;2.712;3616;;
08:47:14.189;131;83;105;89;25.5;270;675;1200;2.3;2.786;3715;;
08:47:14.864;134;84;107;87;26.0;270;690;1196;2.3;2.826;3768;;
08:47:15.556;133;84;107;88;25.8;275;680;1213;2.3;2.819;3759;;
08:47:16.236;133;85;107;88;25.5;275;680;1171;2.3;2.840;3787;;
08:47:16.918;133;84;107;88;25.8;275;680;1167;2.3;2.812;3750;;
08:47:17.596;132;85;107;89;25.3;275;675;1125;2.2;2.847;3796;;
08:47:18.269;133;86;108;90;24.8;270;670;1133;2.2;2.924;3898;;
08:47:18.939;136;87;111;91;25.3;275;660;1142;2.3;2.895;3860;;
08:47:19.603;138;89;112;89;25.5;275;675;1117;2.3;2.958;3944;;
08:47:20.276;139;90;113;90;25.5;275;670;1142;2.3;2.969;3959;;
08:47:20.944;142;92;115;88;25.3;275;680;1142;2.2;3.084;4111;;
08:47:21.628;143;91;114;87;26.0;275;690;1146;2.3;3.025;4034;;
08:47:22.314;140;91;113;88;25.0;275;685;1129;2.2;3.083;4110;;
08:47:22.999;139;89;112;91;25.0;275;660;1113;2.3;2.957;3942;;
08:47:23.661;135;89;109;90;24.3;275;670;1092;2.2;3.018;4025;;
08:47:24.331;134;87;110;91;24.8;275;660;1138;2.3;2.920;3893;;
08:47:24.991;138;88;112;90;25.3;275;665;1142;2.3;2.956;3942;;
08:47:25.656;141;91;115;92;25.3;275;655;1125;2.3;2.970;3960;;
08:47:26.311;140;92;115;92;24.5;275;655;1113;2.2;3.061;4081;;
08:47:26.966;143;93;116;90;24.8;275;665;1150;2.2;3.117;4156;;
08:47:27.631;144;94;117;92;25.0;275;650;1138;2.3;3.029;4039;;
08:47:28.283;141;93;114;91;24.0;275;660;1104;2.2;3.128;4171;;
08:47:28.941;139;91;113;92;24.3;275;655;1138;2.2;3.045;4061;;
08:47:29.598;139;90;112;92;24.5;280;655;1108;2.2;2.994;3992;;
08:47:30.253;137;89;111;93;24.3;275;645;1108;2.3;2.939;3919;;
08:47:30.892;134;88;109;94;23.5;275;635;1067;2.2;2.945;3927;;
08:47:31.531;135;88;111;94;24.3;275;635;1117;2.3;2.907;3875;;
08:47:32.166;140;91;115;95;24.8;275;630;1108;2.4;2.927;3903;;
08:47:32.796;143;94;117;94;24.5;275;635;1096;2.3;3.026;4035;;
08:47:33.431;144;95;117;92;24.3;275;650;1121;2.2;3.123;4164;;
08:47:34.081;143;94;117;92;24.8;275;655;1150;2.3;3.090;4120;;
08:47:34.734;146;95;118;91;24.8;275;660;1142;2.3;3.140;4187;;
08:47:35.394;146;94;117;91;25.0;275;660;1138;2.3;3.076;4101;;
08:47:36.058;140;92;113;92;24.3;275;650;1129;2.2;3.036;4047;;
08:47:36.708;138;91;111;91;24.0;275;660;1125;2.2;3.053;4070;;
08:47:37.364;136;88;110;93;24.8;275;645;1121;2.3;2.854;3805;;
08:47:38.011;130;87;106;94;23.3;275;640;1088;2.2;2.925;3900;;
08:47:38.649;130;85;106;94;24.0;275;635;1117;2.3;2.811;3748;;
08:47:39.284;132;85;108;95;24.5;275;630;1092;2.3;2.771;3694;;
08:47:39.916;132;86;109;95;24.3;275;630;1108;2.3;2.819;3758;;
08:47:40.544;136;88;113;97;25.0;275;620;1133;2.4;2.802;3737;;
08:47:41.164;143;93;117;94;25.3;275;635;1125;2.4;2.942;3923;;
08:47:41.801;147;95;119;92;25.8;275;650;1167;2.4;2.991;3988;;
08:47:42.453;146;95;119;93;25.5;275;645;1167;2.4;3.004;4005;;
08:47:43.094;148;96;120;93;25.5;275;645;1171;2.4;3.023;4030;;
08:47:43.743;147;95;119;94;25.5;280;640;1175;2.4;2.974;3965;;
08:47:44.383;144;94;116;93;24.8;275;645;1171;2.3;3.030;4039;;
08:47:45.024;144;92;115;92;25.3;275;655;1196;2.3;2.983;3978;;
08:47:45.683;141;91;113;93;25.5;280;645;1192;2.4;2.858;3811;;
08:47:46.326;137;89;111;94;24.5;275;635;1179;2.3;2.864;3819;;
08:47:46.959;137;88;111;95;25.0;275;630;1217;2.4;2.797;3730;;
08:47:47.593;140;89;111;97;25.0;275;620;1192;2.4;2.753;3670;;
08:47:48.210;140;89;111;99;25.0;275;605;1192;2.5;2.686;3582;;
08:47:48.815;140;89;111;95;25.0;275;630;1192;2.4;2.797;3730;;
08:47:49.446;158;103;128;94;21.5;275;635;1279;2.0;3.780;5041;;
08:47:50.079;160;103;128;94;22.5;275;635;1283;2.1;3.619;4826;;
08:47:50.714;157;102;127;94;21.8;275;635;1288;2.1;3.701;4934;;
08:47:51.351;157;101;125;92;22.8;275;650;1308;2.1;3.579;4771;;
08:47:52.001;155;100;124;93;24.3;275;645;1292;2.3;3.291;4389;;
08:47:52.642;150;98;120;95;23.8;275;630;1263;2.3;3.190;4253;;
08:47:53.276;145;94;117;94;23.8;275;635;1275;2.2;3.115;4153;;
08:47:53.911;145;92;116;94;24.8;275;635;1313;2.3;2.976;3968;;
08:47:54.542;144;92;116;97;24.8;275;620;1258;2.4;2.906;3874;;
08:47:55.166;142;92;114;96;24.5;275;625;1254;2.4;2.908;3878;;
08:47:55.789;141;91;115;98;24.8;270;615;1292;2.4;2.851;3802;;
08:47:56.406;145;92;117;95;25.5;275;630;1296;2.4;2.891;3854;;
08:47:57.034;148;94;119;94;25.8;270;635;1292;2.4;2.941;3921;;
08:47:57.671;148;95;118;94;25.5;270;640;1267;2.4;2.968;3957;;
08:47:58.307;146;94;118;95;25.3;270;630;1288;2.4;2.938;3917;;
08:47:58.940;146;93;117;94;25.5;275;635;1267;2.4;2.914;3885;;
08:47:59.572;145;93;115;93;25.3;270;645;1263;2.3;2.944;3925;;
08:48:00.219;143;91;114;93;25.5;270;645;1275;2.4;2.877;3836;;
08:48:00.864;140;89;113;94;25.3;270;640;1254;2.4;2.851;3802;;
08:48:01.505;141;89;113;94;25.8;275;635;1258;2.4;2.793;3724;;
08:48:02.141;141;90;112;93;25.5;275;645;1225;2.4;2.839;3786;;
08:48:02.782;140;88;112;94;25.8;270;640;1225;2.4;2.777;3703;;
08:48:03.424;138;88;112;95;25.3;270;630;1208;2.4;2.788;3718;;
08:48:04.056;140;89;113;96;25.5;275;625;1217;2.4;2.776;3701;;
08:48:04.679;141;91;114;96;25.3;270;625;1183;2.4;2.828;3771;;
08:48:05.305;143;91;116;96;25.8;270;625;1217;2.5;2.809;3746;;
08:48:05.933;144;93;118;96;25.5;270;625;1204;2.4;2.898;3864;;
08:48:06.555;151;97;123;95;25.8;270;630;1208;2.5;2.997;3996;;
08:48:07.186;157;100;126;92;26.3;275;650;1233;2.4;3.108;4143;;
08:48:07.832;158;101;126;92;26.0;270;655;1233;2.4;3.168;4224;;
08:48:08.487;155;100;124;93;25.5;270;645;1238;2.4;3.143;4190;;
08:48:09.136;152;98;122;92;25.3;275;650;1229;2.3;3.147;4196;;
08:48:09.784;152;97;122;94;25.8;275;640;1267;2.4;3.038;4051;;
08:48:10.422;151;97;121;96;25.3;270;625;1229;2.4;2.995;3993;;
08:48:11.051;148;96;119;94;25.0;275;635;1221;2.4;3.010;4013;;
08:48:11.685;147;94;119;96;25.5;270;625;1267;2.4;2.923;3897;;
08:48:12.307;150;96;122;98;25.5;270;615;1263;2.5;2.936;3915;;
08:48:12.926;154;98;124;97;25.8;275;620;1242;2.5;2.992;3989;;
08:48:13.546;155;100;125;97;25.3;270;620;1242;2.4;3.069;4092;;
08:48:14.164;155;100;126;98;25.3;270;610;1250;2.5;3.044;4059;;
08:48:14.775;157;102;127;96;25.5;270;625;1246;2.4;3.100;4134;;
08:48:15.401;158;101;126;94;26.3;275;640;1271;2.5;3.066;4088;;
08:48:16.041;155;99;123;94;26.0;275;640;1254;2.4;3.022;4029;;
08:48:16.681;150;97;120;93;25.5;275;645;1246;2.4;3.029;4039;;
08:48:17.326;149;94;118;92;26.0;275;655;1267;2.4;2.973;3964;;
08:48:17.979;146;92;116;93;26.0;275;645;1267;2.4;2.884;3845;;
08:48:18.626;143;91;114;93;25.8;275;645;1233;2.4;2.843;3791;;
08:48:19.267;139;88;113;96;25.8;270;625;1229;2.5;2.731;3641;;
08:48:19.892;141;89;114;95;25.8;270;630;1217;2.5;2.783;3711;;
08:48:20.526;145;91;117;95;26.8;275;630;1246;2.5;2.756;3674;;
08:48:21.155;148;94;119;94;26.3;270;635;1213;2.5;2.879;3838;;
08:48:21.787;150;95;121;95;26.3;270;630;1221;2.5;2.892;3856;;
08:48:22.421;151;97;122;94;26.0;270;640;1217;2.4;2.991;3988;;
08:48:23.060;154;97;123;94;26.5;275;640;1238;2.5;2.965;3953;;
08:48:23.699;152;97;121;94;26.0;270;640;1196;2.4;2.985;3979;;
08:48:24.341;148;95;119;94;25.5;275;635;1204;2.4;2.951;3935;;
08:48:24.976;145;94;117;96;25.3;270;625;1196;2.4;2.902;3870;;
08:48:25.603;146;93;117;93;25.8;275;645;1208;2.4;2.918;3891;;
08:48:26.244;147;92;118;94;26.5;275;635;1225;2.5;2.828;3770;;
08:48:26.881;146;94;117;94;25.5;270;640;1192;2.4;2.930;3907;;
08:48:27.521;145;93;116;92;25.8;270;650;1196;2.4;2.928;3904;;
08:48:28.169;146;92;117;92;26.5;275;650;1233;2.4;2.864;3818;;
08:48:28.819;146;93;116;92;26.3;275;655;1179;2.4;2.901;3868;;
08:48:29.478;142;91;114;93;25.8;275;645;1188;2.4;2.856;3807;;
08:48:30.123;140;90;113;92;25.5;275;650;1158;2.4;2.868;3824;;
08:48:30.773;141;89;112;91;26.3;275;660;1188;2.4;2.822;3763;;
08:48:31.429;139;88;111;92;26.0;275;655;1167;2.4;2.784;3712;;
08:48:32.084;135;86;110;94;25.5;270;640;1167;2.4;2.748;3664;;
08:48:32.726;137;87;111;92;25.5;275;650;1171;2.4;2.817;3756;;
08:48:33.374;139;88;111;92;25.5;275;650;1188;2.4;2.817;3756;;
08:48:34.025;139;88;111;98;25.5;275;615;1188;2.5;2.665;3553;;
08:48:34.640;139;88;111;96;25.5;275;625;1188;2.4;2.708;3611;;
08:48:35.264;141;92;117;99;21.3;270;605;1171;2.1;3.338;4451;;
08:48:35.873;148;96;121;97;21.8;270;620;1188;2.1;3.435;4580;;
08:48:36.491;151;98;123;95;22.0;270;630;1175;2.1;3.515;4687;;
08:48:37.121;151;100;122;94;22.0;270;635;1171;2.1;3.521;4695;;
08:48:37.758;149;98;120;93;23.0;270;645;1179;2.1;3.365;4487;;
08:48:38.401;147;97;119;95;22.5;265;630;1308;2.1;3.318;4424;;
08:48:39.031;143;96;117;97;22.3;265;620;1188;2.2;3.253;4338;;
08:48:39.653;141;95;114;96;22.0;265;625;1196;2.1;3.239;4318;;
08:48:40.276;135;90;110;98;22.3;265;610;1242;2.2;3.016;4021;;
08:48:40.886;133;89;110;99;22.0;260;605;1192;2.2;3.025;4033;;
08:48:41.491;141;90;115;98;23.8;265;615;1296;2.3;2.984;3979;;
08:48:42.105;143;95;117;99;23.3;265;605;1263;2.3;3.051;4068;;
08:48:42.713;138;93;112;98;22.8;265;615;1208;2.2;3.014;4019;;
08:48:43.326;131;88;108;98;22.0;260;610;1221;2.2;2.995;3993;;
08:48:43.932;134;87;111;100;23.3;255;600;1275;2.3;2.852;3802;;
08:48:44.535;143;90;118;98;25.0;265;610;1254;2.5;2.867;3823;;
08:48:45.146;145;96;116;100;23.5;260;600;1292;2.4;2.968;3957;;
08:48:45.748;141;94;111;98;23.5;265;615;1175;2.3;2.911;3882;;
08:48:46.361;136;84;111;99;26.8;270;605;1283;2.7;2.510;3347;;
08:48:46.964;140;90;112;101;24.8;265;595;1204;2.5;2.699;3598;;
08:48:47.560;137;86;110;101;26.0;265;595;1229;2.6;2.523;3364;;
08:48:48.156;133;87;108;100;24.0;265;600;1142;2.4;2.694;3592;;
08:48:48.754;135;86;108;100;25.3;260;600;1208;2.5;2.554;3406;;
08:48:49.355;134;84;108;101;25.5;265;595;1250;2.6;2.514;3352;;
08:48:49.947;135;86;110;101;25.5;265;595;1246;2.6;2.555;3407;;
08:48:50.545;136;88;113;100;24.5;260;600;1204;2.5;2.761;3682;;
08:48:51.148;143;92;115;97;25.3;270;620;1204;2.4;2.818;3757;;
08:48:51.762;146;93;117;98;26.0;265;615;1233;2.5;2.762;3682;;
08:48:52.381;143;93;115;98;24.8;265;615;1150;2.4;2.858;3810;;
08:48:52.995;140;91;114;99;24.5;265;605;1217;2.4;2.809;3745;;
08:48:53.601;142;91;113;98;24.8;265;615;1267;2.4;2.814;3752;;
08:48:54.215;143;88;116;100;26.8;265;600;1258;2.7;2.591;3454;;
08:48:54.818;139;92;111;100;24.0;270;600;1171;2.4;2.781;3708;;
08:48:55.416;135;88;109;100;24.3;265;600;1167;2.4;2.703;3604;;
08:48:56.014;134;88;109;102;23.5;265;590;1217;2.4;2.743;3657;;
08:48:56.604;140;90;114;101;24.5;260;595;1250;2.5;2.775;3700;;
08:48:57.199;143;92;117;102;25.3;265;590;1283;2.6;2.722;3630;;
08:48:57.793;145;94;117;99;25.0;265;605;1188;2.5;2.825;3767;;
08:48:58.394;149;94;119;98;26.3;270;610;1250;2.6;2.771;3695;;
08:48:59.006;149;95;119;98;26.3;270;615;1258;2.6;2.794;3725;;
08:48:59.619;147;90;122;103;28.0;265;580;1338;2.9;2.517;3356;;
08:49:00.203;150;95;125;105;26.5;275;570;1196;2.8;2.683;3578;;
08:49:00.773;193;113;148;119;30.0;300;505;1396;3.6;2.483;3311;;
08:49:01.274;166;114;128;87;24.0;260;690;742;2.1;3.666;4888;;
08:49:01.966;155;96;131;110;26.5;265;545;1233;2.9;2.684;3578;;
08:49:02.511;160;115;137;108;20.5;265;555;1288;2.2;3.695;4927;;
08:49:03.066;148;108;123;108;20.5;270;555;1113;2.2;3.330;4440;;
08:49:03.620;145;101;119;110;20.5;265;545;1146;2.3;3.157;4209;;
08:49:04.168;147;97;123;112;22.5;265;535;1304;2.5;2.931;3907;;
08:49:04.699;184;110;129;108;24.8;270;555;1646;2.7;2.893;3857;;
08:49:05.258;140;95;115;111;22.5;260;540;1196;2.5;2.748;3664;;
08:49:05.796;140;94;115;112;21.8;260;535;1167;2.4;2.835;3780;;
08:49:06.333;142;96;117;111;22.0;265;540;1158;2.4;2.860;3813;;
08:49:06.869;143;98;118;113;21.0;260;530;1204;2.4;2.978;3971;;
08:49:07.399;139;101;109;111;19.3;260;540;950;2.1;3.058;4077;;
08:49:07.937;133;82;106;111;24.8;250;540;1246;2.8;2.307;3076;;
08:49:08.479;132;88;107;110;21.5;315;545;1213;2.4;2.700;3600;;
08:49:09.025;137;93;111;112;20.5;245;535;1038;2.3;2.903;3871;;
08:49:09.559;163;100;122;65;30.3;280;930;1533;2.0;3.743;4991;;
08:49:10.491;124;119;102;24;2.0;240;2455;633;0.0;124.898;166531;;
08:49:12.942;168;129;102;107;2.0;240;560;1433;0.2;28.490;37987;;
08:49:13.505;168;129;102;81;2.0;240;740;1433;0.2;37.648;50197;;
08:49:14.245;168;129;102;57;2.0;240;1055;1433;0.1;53.673;71564;;
