# Supplementary material for: Influence of beat-to-beat blood pressure variability on vascular elasticity in hypertensive population
Source: Sci Rep. 2017 Aug 21;7:8394. doi: 10.1038/s41598-017-08640-4 (PMC5566212; doi:10.1038/s41598-017-08640-4)
Supplement: Supplementary file 1 — Dataset 1 [file 41598_2017_8640_MOESM1_ESM.zip › Data of hypertensive population/1045_beats.txt]

BeatScope Easy - v02.10 build 004

Identification;Identification;Age (yrs);Height (cm);Weight (kg);Gender;Procedure;Model number
1045;������;36;175;84;Male;;9971

Reconstructed pressure level: 
brachial

Time (s);Systolic Pressure (mmHg);Diastolic Pressure (mmHg);Mean Pressure (mmHg);Heart rate (bpm);Stroke Volume (ml);Left Ventricular Ejection Time (ms);Pulse Interval (ms);Maximum Slope (mmHg/s);Cardiac Output (l/min);Total Peripheral Resistance Medical Unit (mmHg.min/l);Total Peripheral Resistance CGS (dyn.s/cm5);Markers;
11:52:14.060;0;0;0;66;0.0;0;905;0;0.0;0.000;0;;
11:52:14.965;0;0;0;62;0.0;0;965;0;0.0;0.000;0;;
11:52:15.930;0;0;0;63;0.0;0;945;0;0.0;0.000;0;;
11:52:16.875;0;0;0;65;0.0;0;930;0;0.0;0.000;0;;
11:52:17.805;0;0;0;63;0.0;0;955;0;0.0;0.000;0;;
11:52:18.760;0;0;0;66;0.0;0;905;0;0.0;0.000;0;;
11:52:19.665;0;0;0;65;0.0;0;925;0;0.0;0.000;0;;
11:52:20.590;0;0;0;17;0.0;0;3445;0;0.0;0.000;0;;
11:52:24.035;0;0;0;78;0.0;0;770;0;0.0;0.000;0;;
11:52:24.805;0;0;0;82;0.0;0;735;0;0.0;0.000;0;;
11:52:25.540;0;0;0;79;0.0;0;755;0;0.0;0.000;0;;
11:52:26.294;153;96;120;79;66.8;280;755;1042;5.3;1.354;1806;;
11:52:27.049;158;98;122;76;72.0;285;790;1050;5.5;1.333;1777;;
11:52:27.841;156;97;119;75;74.0;285;805;1054;5.5;1.292;1722;;
11:52:28.644;152;95;118;74;76.5;280;815;1025;5.6;1.254;1673;;
11:52:29.459;156;96;118;71;81.8;285;850;1050;5.8;1.224;1632;;
11:52:30.311;149;92;115;74;82.3;285;815;1029;6.1;1.135;1513;;
11:52:31.124;147;93;114;75;79.3;280;805;992;5.9;1.153;1537;;
11:52:31.931;148;92;114;73;83.5;280;820;992;6.1;1.117;1489;;
11:52:32.753;146;91;114;75;83.3;285;805;979;6.2;1.098;1463;;
11:52:33.558;148;93;114;71;83.3;285;850;992;5.9;1.159;1545;;
11:52:34.405;148;93;114;72;83.3;285;830;992;6.0;1.132;1509;;
11:52:35.235;148;93;114;74;83.3;285;815;992;6.1;1.111;1482;;
11:52:36.051;154;96;119;74;75.0;275;810;1058;5.6;1.285;1714;;
11:52:36.861;156;96;120;74;76.3;280;810;1058;5.6;1.277;1703;;
11:52:37.669;154;97;120;75;73.5;270;800;1029;5.5;1.303;1738;;
11:52:38.471;157;98;121;73;77.8;275;820;1058;5.7;1.276;1702;;
11:52:39.287;159;98;121;73;81.8;275;825;1054;5.9;1.224;1631;;
11:52:40.116;154;96;119;73;80.5;275;825;1025;5.9;1.222;1630;;
11:52:40.941;157;97;119;69;82.5;280;870;1046;5.7;1.255;1673;;
11:52:41.807;156;95;117;69;84.5;280;875;1042;5.8;1.214;1619;;
11:52:42.684;149;93;113;70;82.0;275;860;1017;5.7;1.183;1577;;
11:52:43.548;145;90;113;71;82.0;275;840;967;5.9;1.155;1540;;
11:52:44.385;145;90;113;72;82.0;275;835;967;5.9;1.148;1531;;
11:52:45.220;145;90;113;70;82.0;275;855;967;5.8;1.176;1568;;
11:52:46.074;151;94;118;74;74.0;275;810;1075;5.5;1.292;1722;;
11:52:46.886;156;96;121;72;75.5;275;835;1075;5.4;1.333;1777;;
11:52:47.721;160;98;123;71;75.8;275;840;1088;5.4;1.358;1811;;
11:52:48.557;157;99;122;74;75.5;275;815;1058;5.6;1.314;1752;;
11:52:49.376;160;99;123;74;79.5;275;815;1054;5.9;1.264;1685;;
11:52:50.191;162;100;124;73;80.3;280;825;1063;5.8;1.275;1700;;
11:52:51.012;159;100;124;75;79.8;275;800;1050;6.0;1.244;1659;;
11:52:51.816;162;101;126;74;79.3;275;815;1042;5.8;1.291;1721;;
11:52:52.631;166;103;127;73;81.0;275;825;1075;5.9;1.294;1725;;
11:52:53.456;164;102;127;73;81.0;275;820;1058;5.9;1.286;1714;;
11:52:54.275;164;102;127;76;81.0;275;790;1058;6.2;1.239;1652;;
11:52:55.065;164;102;127;73;81.0;275;825;1058;5.9;1.294;1725;;
11:52:55.891;171;106;130;74;72.0;275;810;1150;5.3;1.457;1942;;
11:52:56.699;165;103;127;75;70.8;275;795;1096;5.3;1.427;1903;;
11:52:57.496;167;104;128;73;72.5;275;820;1100;5.3;1.445;1927;;
11:52:58.316;168;103;127;73;76.8;280;820;1117;5.6;1.357;1809;;
11:52:59.134;164;102;124;73;79.0;275;825;1092;5.7;1.295;1727;;
11:52:59.957;159;99;123;75;78.8;275;805;1067;5.9;1.260;1680;;
11:53:00.762;163;101;124;73;79.0;275;825;1063;5.7;1.298;1730;;
11:53:01.589;163;100;124;73;81.8;275;820;1083;6.0;1.241;1655;;
11:53:02.409;159;99;122;75;80.3;275;805;1054;6.0;1.221;1628;;
11:53:03.214;158;99;122;75;80.3;275;805;1038;6.0;1.221;1628;;
11:53:04.020;158;99;122;76;80.3;275;790;1038;6.1;1.199;1598;;
11:53:04.810;158;99;122;73;80.3;275;825;1038;5.8;1.252;1669;;
11:53:05.634;163;101;125;75;73.0;275;805;1100;5.4;1.378;1838;;
11:53:06.439;164;101;126;74;73.3;275;810;1083;5.4;1.388;1850;;
11:53:07.251;165;102;126;73;74.0;280;825;1100;5.4;1.402;1869;;
11:53:08.074;163;101;123;72;75.3;275;830;1083;5.4;1.359;1813;;
11:53:08.906;158;99;122;73;78.3;275;825;1058;5.7;1.281;1708;;
11:53:09.727;160;99;121;71;79.3;275;850;1067;5.6;1.300;1734;;
11:53:10.581;159;97;121;70;82.3;280;855;1075;5.8;1.255;1674;;
11:53:11.434;156;97;119;70;79.5;275;855;1033;5.6;1.277;1703;;
11:53:12.289;154;96;118;72;79.8;275;835;1021;5.7;1.238;1651;;
11:53:13.122;156;96;119;71;81.8;275;840;1025;5.8;1.225;1634;;
11:53:13.964;155;96;118;71;81.0;275;845;1033;5.8;1.226;1634;;
11:53:14.813;149;94;115;73;79.3;280;820;996;5.8;1.192;1590;;
11:53:15.633;151;94;115;70;80.8;275;855;1008;5.7;1.220;1627;;
11:53:16.482;151;93;116;72;82.5;280;830;1029;6.0;1.165;1553;;
11:53:17.314;149;93;115;76;80.5;275;790;996;6.1;1.131;1508;;
11:53:18.106;147;93;115;80;79.3;275;750;967;6.3;1.091;1454;;
11:53:18.858;148;95;116;82;76.8;275;735;958;6.3;1.111;1481;;
11:53:19.593;148;95;115;79;76.8;275;760;958;6.1;1.141;1522;;
11:53:20.351;149;95;115;74;77.8;275;815;983;5.7;1.203;1604;;
11:53:21.164;151;94;115;67;77.8;275;895;1029;5.2;1.321;1761;;
11:53:22.060;151;94;115;67;77.8;275;890;1029;5.2;1.314;1751;;
11:53:22.950;151;94;115;73;77.8;275;820;1029;5.7;1.210;1614;;
11:53:23.769;141;90;109;70;71.8;280;860;921;5.0;1.303;1738;;
11:53:24.629;143;89;109;68;75.0;280;880;950;5.1;1.276;1701;;
11:53:25.511;140;87;113;94;73.8;280;635;938;7.0;0.975;1300;;
11:53:26.144;135;97;100;55;54.5;265;1095;696;3.0;1.999;2666;;
11:53:27.237;139;79;106;68;92.5;275;885;1075;6.3;1.014;1352;;
11:53:28.124;138;86;107;70;80.8;280;855;917;5.7;1.128;1504;;
11:53:28.981;139;87;107;63;82.3;285;945;908;5.2;1.224;1631;;
11:53:29.926;140;86;108;65;82.8;285;925;925;5.4;1.202;1602;;
11:53:30.851;138;88;107;65;80.3;280;925;883;5.2;1.236;1648;;
11:53:31.776;141;88;107;61;82.3;290;990;904;5.0;1.291;1721;;
11:53:32.764;141;87;107;61;85.5;290;980;908;5.2;1.226;1635;;
11:53:33.746;136;86;106;66;81.5;290;905;863;5.4;1.177;1569;;
11:53:34.649;136;87;107;67;78.5;285;895;842;5.3;1.217;1623;;
11:53:35.546;139;88;109;67;82.0;285;890;867;5.5;1.178;1570;;
11:53:36.432;137;89;109;67;77.3;285;890;829;5.2;1.253;1671;;
11:53:37.326;142;91;111;65;80.5;290;925;867;5.2;1.275;1701;;
11:53:38.251;144;91;112;67;83.0;290;900;883;5.5;1.214;1619;;
11:53:39.151;143;91;111;69;79.8;290;870;858;5.5;1.214;1618;;
11:53:40.017;138;91;111;72;74.5;280;835;821;5.4;1.238;1651;;
11:53:40.856;144;93;113;67;77.5;285;890;846;5.2;1.295;1726;;
11:53:41.746;146;93;113;66;81.3;290;915;879;5.3;1.275;1700;;
11:53:42.659;144;92;112;67;78.3;285;890;854;5.3;1.268;1691;;
11:53:43.547;139;91;111;72;74.8;280;835;825;5.4;1.234;1646;;
11:53:44.386;142;92;111;69;76.0;285;875;825;5.2;1.278;1704;;
11:53:45.259;143;92;112;68;79.0;285;880;867;5.4;1.242;1656;;
11:53:46.141;140;91;110;69;77.0;285;870;846;5.3;1.246;1661;;
11:53:47.011;142;92;111;68;77.0;285;880;838;5.3;1.263;1684;;
11:53:47.889;141;91;110;69;78.3;285;870;846;5.4;1.223;1631;;
11:53:48.759;139;90;110;69;76.0;285;865;838;5.3;1.246;1662;;
11:53:49.626;142;91;110;65;76.0;285;930;854;4.9;1.340;1787;;
11:53:50.555;142;91;110;66;76.0;285;915;854;5.0;1.318;1758;;
11:53:51.470;142;91;110;69;76.0;285;865;854;5.3;1.246;1662;;
11:53:52.338;135;87;106;69;70.5;290;865;808;4.9;1.301;1734;;
11:53:53.197;136;87;106;69;72.3;290;875;829;5.0;1.287;1716;;
11:53:54.076;137;88;107;71;72.3;290;850;829;5.1;1.256;1675;;
11:53:54.928;134;88;106;74;71.5;285;815;804;5.3;1.211;1615;;
11:53:55.743;136;89;108;73;74.8;285;820;804;5.5;1.179;1572;;
11:53:56.557;139;90;110;73;77.0;285;820;829;5.6;1.169;1558;;
11:53:57.377;138;91;110;75;74.5;280;805;825;5.6;1.191;1588;;
11:53:58.186;141;93;112;73;75.3;285;825;833;5.5;1.225;1634;;
11:53:59.011;144;93;113;72;78.3;285;830;863;5.7;1.199;1598;;
11:53:59.841;143;93;112;73;76.3;285;825;854;5.5;1.212;1616;;
11:54:00.664;141;92;111;71;74.5;280;840;833;5.3;1.249;1665;;
11:54:01.506;144;92;112;69;78.3;285;875;863;5.4;1.247;1662;;
11:54:02.381;144;92;111;67;79.3;285;890;867;5.3;1.241;1655;;
11:54:03.271;139;90;109;71;77.0;280;840;858;5.5;1.186;1582;;
11:54:04.107;139;90;109;71;75.5;280;840;838;5.4;1.207;1610;;
11:54:04.949;140;89;109;71;78.8;285;840;858;5.6;1.160;1547;;
11:54:05.791;138;89;107;71;77.3;285;845;854;5.5;1.170;1561;;
11:54:06.632;134;87;106;75;75.0;280;805;825;5.6;1.135;1513;;
11:54:07.437;136;88;107;74;76.0;280;815;829;5.6;1.142;1523;;
11:54:08.254;137;88;107;74;79.0;280;810;850;5.9;1.097;1463;;
11:54:09.066;135;88;107;75;76.8;280;795;838;5.8;1.103;1471;;
11:54:09.861;135;89;107;77;74.8;275;780;833;5.8;1.119;1492;;
11:54:10.641;138;90;109;75;77.5;280;795;833;5.8;1.113;1484;;
11:54:11.434;139;90;109;75;77.8;280;795;846;5.9;1.109;1479;;
11:54:12.229;137;90;109;77;75.5;275;780;838;5.8;1.121;1495;;
11:54:13.007;139;91;110;76;74.5;280;790;829;5.7;1.166;1555;;
11:54:13.799;142;92;112;75;77.5;275;805;863;5.8;1.158;1544;;
11:54:14.604;142;93;112;74;76.0;275;815;863;5.6;1.198;1598;;
11:54:15.421;142;93;113;75;74.8;275;800;854;5.6;1.209;1612;;
11:54:16.221;146;95;115;74;76.0;280;810;867;5.6;1.226;1634;;
11:54:17.029;148;96;117;76;76.0;280;790;875;5.8;1.216;1622;;
11:54:17.821;149;98;119;75;73.3;275;795;854;5.5;1.294;1726;;
11:54:18.614;156;101;123;74;74.8;275;810;900;5.5;1.330;1774;;
11:54:19.426;158;103;123;74;74.5;275;815;913;5.5;1.348;1798;;
11:54:20.241;155;102;123;75;72.8;280;805;896;5.4;1.355;1807;;
11:54:21.044;159;103;124;73;72.8;275;820;913;5.3;1.398;1864;;
11:54:21.866;160;103;123;73;74.3;280;825;929;5.4;1.369;1826;;
11:54:22.691;154;101;121;75;72.3;275;800;917;5.4;1.337;1783;;
11:54:23.489;155;101;121;75;72.8;275;795;933;5.5;1.322;1763;;
11:54:24.286;156;100;121;74;72.8;275;815;946;5.4;1.356;1807;;
11:54:25.100;156;100;121;79;72.8;275;760;946;5.7;1.264;1685;;
11:54:25.860;156;100;121;79;72.8;275;760;946;5.7;1.264;1685;;
11:54:26.619;156;102;123;83;65.0;275;725;975;5.4;1.366;1822;;
11:54:27.346;155;101;122;82;65.8;275;730;975;5.4;1.352;1802;;
11:54:28.076;154;100;121;83;66.0;275;725;979;5.5;1.332;1776;;
11:54:28.803;155;100;122;81;69.0;275;745;992;5.6;1.315;1753;;
11:54:29.544;160;102;124;77;73.5;270;775;1029;5.7;1.302;1736;;
11:54:30.317;160;102;123;76;74.8;270;790;1029;5.7;1.300;1733;;
11:54:31.113;156;100;122;77;73.3;270;780;1013;5.6;1.294;1725;;
11:54:31.893;158;101;122;75;74.0;270;795;1008;5.6;1.313;1751;;
11:54:32.684;160;101;124;76;75.8;270;785;1029;5.8;1.280;1706;;
11:54:33.471;156;101;123;77;71.8;270;775;983;5.6;1.323;1764;;
11:54:34.248;160;102;123;73;74.3;270;825;1004;5.4;1.369;1826;;
11:54:35.069;161;101;123;74;76.5;275;815;1038;5.6;1.313;1751;;
11:54:35.886;158;101;121;73;74.3;275;820;996;5.4;1.334;1778;;
11:54:36.708;154;99;120;74;74.3;270;810;1000;5.5;1.304;1738;;
11:54:37.516;155;98;119;73;75.3;275;825;1000;5.5;1.299;1732;;
11:54:38.341;152;96;117;74;76.0;270;810;992;5.6;1.250;1666;;
11:54:39.151;152;96;118;74;76.0;270;815;988;5.6;1.260;1680;;
11:54:39.968;153;96;117;73;77.8;275;820;1004;5.7;1.229;1638;;
11:54:40.784;148;95;115;75;74.8;275;795;975;5.6;1.223;1631;;
11:54:41.583;150;95;115;72;77.5;275;830;988;5.6;1.229;1639;;
11:54:42.411;148;93;114;75;78.0;275;805;996;5.8;1.177;1569;;
11:54:43.218;147;93;114;74;76.8;275;815;967;5.7;1.205;1607;;
11:54:44.031;149;93;114;74;79.0;275;815;992;5.8;1.176;1568;;
11:54:44.844;145;92;113;76;76.5;275;790;979;5.8;1.162;1549;;
11:54:45.636;146;93;113;75;77.0;275;800;971;5.8;1.171;1562;;
11:54:46.436;146;92;112;75;77.5;275;805;967;5.8;1.166;1555;;
11:54:47.239;144;92;113;75;75.8;275;795;963;5.7;1.181;1574;;
11:54:48.038;148;93;114;74;78.0;280;810;975;5.8;1.181;1575;;
11:54:48.846;146;93;113;75;76.8;280;800;971;5.8;1.175;1567;;
11:54:49.646;145;93;113;75;75.3;275;795;946;5.7;1.191;1588;;
11:54:50.439;147;94;113;73;77.0;275;820;975;5.6;1.206;1608;;
11:54:51.259;144;92;113;75;77.3;275;795;967;5.8;1.158;1544;;
11:54:52.054;146;94;114;75;75.3;275;805;942;5.6;1.217;1622;;
11:54:52.861;146;93;112;74;77.3;280;810;967;5.7;1.177;1569;;
11:54:53.673;143;92;111;76;74.8;275;790;933;5.7;1.173;1564;;
11:54:54.461;145;93;113;75;74.0;270;795;921;5.6;1.209;1611;;
11:54:55.254;145;94;111;71;73.0;275;850;908;5.2;1.292;1723;;
11:54:56.106;143;91;110;72;77.5;280;835;942;5.6;1.182;1577;;
11:54:56.939;140;90;108;72;75.0;275;830;892;5.4;1.195;1594;;
11:54:57.769;139;89;108;74;75.5;275;810;913;5.6;1.153;1538;;
11:54:58.581;138;89;107;74;74.8;275;810;917;5.5;1.159;1546;;
11:54:59.391;137;88;108;75;75.5;275;805;921;5.6;1.146;1528;;
11:55:00.196;140;90;108;71;76.0;280;845;929;5.4;1.201;1601;;
11:55:01.043;141;89;107;69;78.5;280;870;950;5.4;1.189;1585;;
11:55:01.913;140;88;108;69;79.0;280;870;950;5.4;1.187;1582;;
11:55:02.781;141;89;108;67;79.5;280;895;967;5.3;1.219;1625;;
11:55:03.674;141;89;108;66;80.0;280;905;950;5.3;1.219;1625;;
11:55:04.579;140;88;106;65;79.5;280;920;963;5.2;1.227;1636;;
11:55:05.499;137;86;104;63;79.8;280;960;946;5.0;1.249;1665;;
11:55:06.463;136;84;104;61;79.8;280;990;971;4.8;1.288;1717;;
11:55:07.450;136;84;104;63;79.8;280;955;971;5.0;1.242;1657;;
11:55:08.405;136;84;104;66;79.8;280;905;971;5.3;1.177;1570;;
11:55:09.311;127;81;98;69;70.5;285;865;858;4.9;1.205;1607;;
11:55:10.176;127;81;99;71;72.0;285;845;846;5.1;1.159;1545;;
11:55:11.019;129;82;101;73;71.3;280;820;858;5.2;1.157;1542;;
11:55:11.839;130;84;102;74;73.3;280;815;854;5.4;1.132;1509;;
11:55:12.654;131;85;102;71;76.3;280;850;863;5.4;1.134;1512;;
11:55:13.506;132;84;103;71;79.5;285;850;888;5.6;1.096;1461;;
11:55:14.356;132;85;103;71;78.8;285;845;863;5.6;1.100;1466;;
11:55:15.199;131;84;102;72;77.3;285;830;850;5.6;1.093;1458;;
11:55:16.029;131;84;103;72;77.8;280;830;854;5.6;1.097;1463;;
11:55:16.859;134;86;105;71;79.5;285;840;854;5.7;1.104;1472;;
11:55:17.699;135;87;106;73;78.3;285;820;833;5.7;1.108;1478;;
11:55:18.523;133;88;105;75;75.3;285;805;813;5.6;1.126;1501;;
11:55:19.328;133;88;106;75;74.8;280;800;800;5.6;1.132;1509;;
11:55:20.126;136;89;108;75;75.3;285;800;825;5.6;1.143;1524;;
11:55:20.926;137;90;108;75;75.5;285;805;817;5.6;1.154;1539;;
11:55:21.733;136;90;108;75;73.8;285;795;804;5.6;1.159;1545;;
11:55:22.528;135;90;108;76;72.3;280;785;796;5.5;1.171;1561;;
11:55:23.313;137;91;109;75;73.3;280;805;800;5.5;1.195;1594;;
11:55:24.114;138;92;109;72;72.8;280;830;796;5.3;1.241;1654;;
11:55:24.944;137;91;108;72;73.0;280;830;796;5.3;1.228;1637;;
11:55:25.774;135;90;107;73;71.0;280;820;779;5.2;1.236;1648;;
11:55:26.594;134;90;106;75;70.0;280;795;779;5.3;1.207;1609;;
11:55:27.389;134;90;108;76;71.0;280;785;775;5.4;1.189;1585;;
11:55:28.178;138;91;110;76;73.0;285;785;800;5.6;1.183;1577;;
11:55:28.961;140;93;112;76;72.5;280;785;804;5.5;1.207;1610;;
11:55:29.748;141;94;112;76;71.8;280;785;813;5.5;1.228;1637;;
11:55:30.531;142;95;114;77;71.5;280;780;813;5.5;1.241;1655;;
11:55:31.309;146;96;115;75;72.3;285;800;846;5.4;1.273;1698;;
11:55:32.109;146;96;115;73;73.0;280;820;854;5.3;1.295;1726;;
11:55:32.931;146;96;115;74;72.8;280;810;842;5.4;1.275;1700;;
11:55:33.741;144;95;114;75;71.5;280;800;833;5.4;1.276;1701;;
11:55:34.541;146;96;114;71;72.8;285;840;842;5.2;1.319;1759;;
11:55:35.381;145;95;113;72;74.3;280;835;867;5.3;1.274;1698;;
11:55:36.216;143;94;112;70;72.8;280;855;846;5.1;1.310;1747;;
11:55:37.069;141;92;110;73;73.0;280;825;858;5.3;1.243;1658;;
11:55:37.894;139;91;110;75;72.0;280;795;829;5.4;1.209;1612;;
11:55:38.691;140;91;110;75;74.0;280;800;833;5.5;1.189;1586;;
11:55:39.491;141;92;111;76;74.5;280;790;846;5.7;1.177;1569;;
11:55:40.281;140;92;111;76;73.0;280;785;833;5.6;1.188;1584;;
11:55:41.066;140;92;109;74;73.3;285;815;821;5.4;1.216;1621;;
11:55:41.879;141;91;109;72;76.0;280;835;863;5.5;1.200;1600;;
11:55:42.714;140;90;108;72;76.8;280;835;858;5.5;1.175;1567;;
11:55:43.549;138;89;106;71;75.5;280;850;846;5.3;1.193;1591;;
11:55:44.399;134;87;105;74;75.8;280;815;838;5.6;1.132;1510;;
11:55:45.216;136;88;106;72;76.3;280;830;838;5.5;1.151;1535;;
11:55:46.042;137;88;106;75;76.8;280;805;846;5.7;1.114;1486;;
11:55:46.851;134;87;106;76;74.8;280;790;800;5.7;1.115;1487;;
11:55:47.637;137;89;107;75;75.5;280;795;829;5.7;1.127;1502;;
11:55:48.436;138;89;108;75;77.3;280;795;858;5.8;1.111;1482;;
11:55:49.227;136;89;107;75;74.0;280;800;821;5.5;1.159;1546;;
11:55:50.029;139;90;109;75;75.0;275;795;850;5.7;1.155;1541;;
11:55:50.824;141;91;109;72;76.0;280;835;850;5.5;1.195;1593;;
11:55:51.659;139;90;108;74;75.5;275;810;871;5.6;1.156;1541;;
11:55:52.471;135;89;106;75;72.8;280;795;833;5.5;1.158;1544;;
11:55:53.266;137;89;108;75;75.5;280;795;846;5.7;1.132;1509;;
11:55:54.061;138;89;107;75;75.8;280;795;858;5.7;1.126;1501;;
11:55:54.854;135;89;107;78;72.8;275;770;854;5.7;1.130;1506;;
11:55:55.626;138;90;109;76;74.5;275;790;858;5.7;1.151;1534;;
11:55:56.416;141;91;111;75;76.5;280;795;871;5.8;1.151;1535;;
11:55:57.209;141;92;111;75;76.5;280;795;867;5.8;1.151;1535;;
11:55:58.005;141;92;111;78;76.5;280;770;867;6.0;1.115;1486;;
11:55:58.775;141;92;111;74;76.5;280;810;867;5.7;1.173;1564;;
11:55:59.588;145;94;112;75;68.5;280;805;942;5.1;1.319;1759;;
11:56:00.391;142;93;112;75;67.3;275;795;921;5.1;1.318;1757;;
11:56:01.186;144;93;112;74;68.5;280;815;929;5.0;1.330;1773;;
11:56:01.999;144;93;112;76;72.0;275;790;950;5.5;1.229;1639;;
11:56:02.791;141;92;111;77;72.3;275;780;896;5.6;1.196;1594;;
11:56:03.571;142;92;111;75;73.0;275;795;921;5.5;1.209;1612;;
11:56:04.368;144;92;113;74;76.0;275;810;942;5.6;1.199;1599;;
11:56:05.176;146;94;113;74;75.3;280;815;925;5.5;1.227;1635;;
11:56:05.991;145;94;114;75;74.5;275;805;921;5.6;1.229;1639;;
11:56:06.796;148;95;115;73;75.8;280;820;925;5.5;1.239;1653;;
11:56:07.614;148;95;114;73;76.5;275;820;938;5.6;1.222;1629;;
11:56:08.434;144;94;113;76;74.0;275;790;917;5.6;1.206;1608;;
11:56:09.224;146;94;114;74;75.0;275;810;913;5.6;1.226;1634;;
11:56:10.036;148;94;115;74;77.3;280;810;946;5.7;1.203;1604;;
11:56:10.846;147;95;114;73;75.0;280;820;921;5.5;1.246;1662;;
11:56:11.666;145;94;114;74;74.3;280;810;925;5.5;1.241;1655;;
11:56:12.474;147;95;114;73;75.3;280;820;925;5.5;1.242;1656;;
11:56:13.296;147;94;113;74;77.3;280;815;938;5.7;1.195;1593;;
11:56:14.109;143;93;112;74;74.3;275;810;908;5.5;1.222;1629;;
11:56:14.919;145;93;113;73;76.0;280;820;921;5.6;1.214;1618;;
11:56:15.741;145;92;111;73;77.5;280;820;925;5.7;1.177;1569;;
11:56:16.561;140;90;109;75;75.5;275;805;900;5.6;1.165;1553;;
11:56:17.364;142;91;111;74;76.5;275;810;896;5.7;1.170;1560;;
11:56:18.174;144;92;111;73;77.5;280;825;917;5.6;1.182;1575;;
11:56:19.001;142;91;110;75;76.3;280;805;900;5.7;1.161;1548;;
11:56:19.804;141;91;109;73;74.5;280;825;896;5.4;1.210;1613;;
11:56:20.631;142;90;110;72;78.8;280;835;921;5.7;1.161;1548;;
11:56:21.464;140;90;108;72;76.8;280;830;904;5.5;1.165;1554;;
11:56:22.296;136;88;106;74;75.5;275;810;888;5.6;1.137;1516;;
11:56:23.106;137;88;106;74;76.5;275;815;879;5.6;1.124;1499;;
11:56:23.921;136;87;105;73;77.8;280;820;883;5.7;1.102;1469;;
11:56:24.739;132;85;103;76;75.5;275;785;871;5.8;1.071;1428;;
11:56:25.526;133;86;103;75;76.0;280;795;846;5.7;1.077;1437;;
11:56:26.321;133;85;104;77;77.8;280;780;867;6.0;1.038;1384;;
11:56:27.097;131;86;104;81;74.3;275;745;825;6.0;1.041;1388;;
11:56:27.848;132;87;105;82;73.0;275;730;813;6.0;1.045;1393;;
11:56:28.572;133;88;105;84;73.5;275;715;821;6.2;1.021;1362;;
11:56:29.293;131;86;104;83;73.3;275;720;808;6.1;1.017;1356;;
11:56:30.011;133;87;106;83;74.5;275;725;838;6.2;1.029;1372;;
11:56:30.736;136;89;108;81;76.0;280;745;850;6.1;1.054;1405;;
11:56:31.477;136;90;107;81;73.3;275;740;829;5.9;1.083;1445;;
11:56:32.221;134;89;107;82;71.5;270;735;804;5.8;1.100;1467;;
11:56:32.956;138;91;109;80;73.3;275;750;829;5.9;1.119;1491;;
11:56:33.706;139;92;109;81;73.0;275;745;829;5.9;1.112;1483;;
11:56:34.449;135;91;109;82;69.8;275;730;796;5.7;1.136;1514;;
11:56:35.181;139;92;111;81;71.3;275;745;817;5.7;1.163;1551;;
11:56:35.922;143;95;114;80;72.0;275;750;817;5.8;1.185;1580;;
11:56:36.676;142;95;113;81;70.0;275;745;813;5.6;1.203;1604;;
11:56:37.423;142;95;113;79;69.3;280;755;804;5.5;1.235;1646;;
11:56:38.172;146;96;116;79;71.3;275;760;825;5.6;1.235;1646;;
11:56:38.936;147;98;116;78;71.3;275;770;846;5.6;1.256;1675;;
11:56:39.706;147;98;116;77;70.0;275;775;833;5.4;1.287;1716;;
11:56:40.479;149;98;117;75;71.3;280;800;858;5.3;1.311;1748;;
11:56:41.279;149;97;116;75;72.0;275;795;871;5.4;1.278;1704;;
11:56:42.074;145;96;114;75;70.0;275;805;846;5.2;1.311;1748;;
11:56:42.881;147;95;115;74;73.8;275;815;883;5.4;1.268;1691;;
11:56:43.694;148;96;116;74;73.5;280;810;888;5.4;1.273;1697;;
11:56:44.506;147;96;114;72;73.0;280;830;875;5.3;1.293;1724;;
11:56:45.334;144;94;113;72;72.3;275;830;875;5.2;1.292;1723;;
11:56:46.164;145;93;113;72;75.3;280;835;904;5.4;1.248;1664;;
11:56:46.999;145;93;111;71;74.8;275;845;888;5.3;1.252;1669;;
11:56:47.844;140;90;109;73;74.5;280;825;896;5.4;1.210;1613;;
11:56:48.669;141;91;110;72;75.8;280;835;892;5.4;1.210;1613;;
11:56:49.506;142;91;110;72;76.5;280;835;892;5.5;1.198;1597;;
11:56:50.341;141;90;108;72;75.8;280;830;883;5.5;1.183;1578;;
11:56:51.169;136;89;107;74;73.5;275;810;858;5.4;1.174;1565;;
11:56:51.981;138;89;107;71;76.0;280;845;883;5.4;1.187;1583;;
11:56:52.826;139;88;107;72;77.8;280;830;888;5.6;1.140;1519;;
11:56:53.656;137;88;105;72;75.3;280;830;863;5.4;1.161;1548;;
11:56:54.484;134;87;105;73;75.3;280;820;867;5.5;1.147;1529;;
11:56:55.305;134;87;105;74;75.3;280;810;867;5.6;1.133;1511;;
11:56:56.115;134;87;105;71;75.3;280;840;867;5.4;1.175;1567;;
11:56:56.956;140;89;108;73;70.0;280;825;917;5.1;1.270;1693;;
11:56:57.781;137;89;108;75;67.8;275;800;888;5.1;1.269;1692;;
11:56:58.581;140;90;109;74;69.5;280;810;896;5.1;1.267;1690;;
11:56:59.391;141;90;109;75;73.0;280;800;917;5.5;1.192;1589;;
11:57:00.191;137;89;108;77;73.0;280;780;888;5.6;1.149;1532;;
11:57:00.971;140;90;109;74;74.8;280;810;900;5.5;1.178;1571;;
11:57:01.779;141;90;109;74;76.5;275;815;925;5.6;1.164;1552;;
11:57:02.596;139;90;108;73;75.5;280;820;896;5.5;1.168;1557;;
11:57:03.414;137;89;108;75;75.0;275;795;904;5.7;1.139;1519;;
11:57:04.211;139;89;108;72;76.8;280;830;900;5.5;1.163;1550;;
11:57:05.039;139;89;108;75;76.5;275;800;913;5.7;1.124;1499;;
11:57:05.841;136;88;107;76;74.3;275;785;888;5.7;1.129;1505;;
11:57:06.626;140;90;109;74;77.0;280;815;904;5.7;1.154;1538;;
11:57:07.439;142;90;110;75;77.8;280;800;921;5.8;1.129;1506;;
11:57:08.241;139;90;108;75;75.8;280;800;888;5.7;1.141;1521;;
11:57:09.039;139;90;109;74;75.0;275;810;904;5.6;1.172;1562;;
11:57:09.849;141;90;109;74;77.8;275;815;913;5.7;1.143;1523;;
11:57:10.666;138;90;108;75;75.5;275;795;908;5.7;1.140;1520;;
11:57:11.461;140;90;108;73;76.3;280;820;904;5.6;1.164;1552;;
11:57:12.281;141;90;109;73;78.8;280;820;925;5.8;1.130;1506;;
11:57:13.101;138;89;107;74;76.3;275;810;888;5.6;1.139;1519;;
11:57:13.911;140;89;108;73;77.8;280;825;913;5.7;1.146;1528;;
11:57:14.736;140;89;108;72;78.5;280;835;925;5.6;1.146;1528;;
11:57:15.571;138;88;107;76;77.0;280;790;908;5.8;1.100;1467;;
11:57:16.361;136;89;108;76;74.8;280;785;871;5.7;1.129;1505;;
11:57:17.146;140;90;109;74;77.0;280;815;900;5.7;1.156;1542;;
11:57:17.961;139;90;109;74;75.5;275;810;896;5.6;1.172;1563;;
11:57:18.771;144;93;112;74;75.8;280;810;913;5.6;1.195;1593;;
11:57:19.579;143;93;111;74;75.5;280;810;904;5.6;1.194;1591;;
11:57:20.389;140;92;111;76;72.8;275;785;879;5.6;1.192;1590;;
11:57:21.176;141;92;115;78;75.0;275;765;875;5.9;1.168;1557;;
11:57:21.941;147;97;118;78;72.3;280;765;896;5.7;1.247;1662;;
11:57:22.706;150;100;119;79;70.0;275;760;888;5.5;1.292;1723;;
11:57:23.466;149;101;119;79;67.5;275;760;863;5.3;1.340;1786;;
11:57:24.226;148;102;118;79;63.5;275;755;858;5.0;1.397;1863;;
11:57:24.979;145;99;116;81;63.0;265;745;863;5.1;1.369;1825;;
11:57:25.726;149;99;118;81;68.0;270;745;921;5.5;1.296;1727;;
11:57:26.473;152;100;120;79;70.8;280;755;967;5.6;1.281;1707;;
11:57:27.226;155;103;124;79;68.5;275;755;929;5.4;1.361;1815;;
11:57:27.983;161;104;126;77;72.8;275;775;1008;5.6;1.340;1786;;
11:57:28.758;161;105;126;76;71.8;270;790;1000;5.4;1.382;1842;;
11:57:29.546;161;104;126;79;72.3;275;760;1025;5.7;1.325;1767;;
11:57:30.308;158;104;125;81;69.5;275;740;988;5.6;1.334;1778;;
11:57:31.046;161;108;125;76;66.8;270;785;992;5.1;1.467;1956;;
11:57:31.829;161;104;123;75;72.3;275;800;1038;5.4;1.356;1809;;
11:57:32.631;152;99;120;75;70.8;275;805;1004;5.3;1.360;1813;;
11:57:33.434;155;101;119;74;71.3;270;815;1033;5.2;1.358;1811;;
11:57:34.253;148;97;113;75;71.0;275;805;975;5.3;1.284;1712;;
11:57:35.056;139;93;110;75;67.8;270;800;900;5.1;1.293;1724;;
11:57:35.854;143;96;111;75;65.5;270;800;917;4.9;1.356;1808;;
11:57:36.656;142;92;111;76;71.5;270;785;946;5.5;1.221;1629;;
11:57:37.439;140;93;109;78;69.0;270;770;921;5.4;1.214;1618;;
11:57:38.213;140;90;110;78;73.0;270;770;958;5.7;1.155;1540;;
11:57:38.979;141;92;110;77;71.0;270;775;938;5.5;1.195;1594;;
11:57:39.756;137;90;108;79;69.8;270;760;913;5.5;1.174;1565;;
11:57:40.516;139;90;109;77;71.8;270;780;929;5.5;1.182;1576;;
11:57:41.296;140;90;110;76;74.3;270;785;954;5.7;1.163;1551;;
11:57:42.077;146;93;115;79;75.5;270;760;1017;6.0;1.155;1540;;
11:57:42.841;149;95;117;76;75.5;275;785;979;5.8;1.219;1625;;
11:57:43.628;153;99;119;74;74.0;275;810;979;5.5;1.305;1740;;
11:57:44.438;151;99;118;75;71.8;275;800;946;5.4;1.318;1758;;
11:57:45.236;151;101;118;74;66.5;270;810;896;4.9;1.440;1920;;
11:57:46.046;153;99;120;75;71.5;275;805;950;5.3;1.354;1805;;
11:57:46.849;154;101;119;75;69.5;270;805;942;5.2;1.375;1834;;
11:57:47.656;150;98;118;77;69.5;270;780;1017;5.3;1.327;1769;;
11:57:48.436;150;98;119;77;69.8;270;780;950;5.4;1.331;1774;;
11:57:49.218;149;98;117;77;68.8;275;780;946;5.3;1.325;1766;;
11:57:49.994;149;98;119;78;67.8;265;770;933;5.3;1.350;1800;;
11:57:50.766;156;101;122;75;70.5;275;795;988;5.3;1.370;1827;;
11:57:51.561;158;101;122;73;70.5;275;825;1008;5.1;1.422;1896;;
11:57:52.385;158;101;122;73;70.5;275;825;1008;5.1;1.422;1896;;
11:57:53.210;158;101;122;73;70.5;275;825;1008;5.1;1.422;1896;;
11:57:54.034;158;101;123;77;65.5;270;780;1025;5.0;1.459;1945;;
11:57:54.818;156;100;121;78;65.8;275;765;1000;5.2;1.402;1869;;
11:57:55.579;159;98;122;78;71.3;275;765;1025;5.6;1.307;1743;;
11:57:56.342;158;100;121;75;70.5;275;795;1067;5.3;1.359;1812;;
11:57:57.141;155;97;118;75;75.8;275;805;1058;5.6;1.254;1672;;
11:57:57.946;153;96;117;74;76.3;275;815;1058;5.6;1.248;1664;;
11:57:58.759;149;94;114;76;76.0;270;790;1029;5.8;1.182;1577;;
11:57:59.553;143;92;110;75;72.3;270;795;963;5.5;1.208;1610;;
11:58:00.346;142;90;110;75;76.5;275;795;975;5.8;1.138;1517;;
11:58:01.141;143;90;110;74;77.3;275;810;979;5.7;1.148;1531;;
11:58:01.951;143;90;110;74;78.3;275;810;983;5.8;1.133;1511;;
11:58:02.761;141;89;108;74;77.3;275;815;971;5.7;1.142;1523;;
11:58:03.578;142;89;109;74;79.5;275;810;971;5.9;1.113;1484;;
11:58:04.386;144;90;111;74;79.8;275;815;971;5.9;1.137;1516;;
11:58:05.201;145;92;112;73;79.3;275;820;967;5.8;1.159;1545;;
11:58:06.023;145;92;111;73;78.3;280;820;954;5.7;1.163;1551;;
11:58:06.839;142;91;111;75;75.8;270;800;933;5.7;1.170;1560;;
11:58:07.643;146;92;112;73;78.8;280;825;950;5.7;1.176;1568;;
11:58:08.466;147;92;113;71;79.5;280;840;967;5.7;1.189;1585;;
11:58:09.304;146;92;112;72;78.5;280;830;946;5.7;1.182;1575;;
11:58:10.134;142;91;110;75;75.5;275;805;908;5.6;1.173;1564;;
11:58:10.939;143;91;111;75;76.3;280;805;921;5.7;1.175;1566;;
11:58:11.744;146;93;113;71;77.5;280;840;917;5.5;1.219;1626;;
11:58:12.586;146;93;112;70;77.8;280;860;938;5.4;1.233;1644;;
11:58:13.446;142;91;111;73;77.0;280;820;908;5.6;1.179;1573;;
11:58:14.264;143;92;111;72;75.5;280;830;879;5.5;1.220;1627;;
11:58:15.094;144;92;112;73;78.0;280;825;900;5.7;1.185;1579;;
11:58:15.919;143;92;113;75;75.0;280;805;879;5.6;1.208;1610;;
11:58:16.726;146;94;114;73;75.5;280;820;883;5.5;1.238;1651;;
11:58:17.544;148;95;115;73;76.5;285;820;892;5.6;1.233;1644;;
11:58:18.366;146;95;115;74;75.0;285;815;875;5.5;1.244;1659;;
11:58:19.181;148;96;116;73;74.5;285;825;879;5.4;1.282;1709;;
11:58:20.006;150;96;116;71;76.5;285;840;900;5.5;1.276;1702;;
11:58:20.846;148;96;116;73;75.0;285;825;875;5.5;1.273;1698;;
11:58:21.671;147;96;116;73;73.3;280;820;863;5.4;1.296;1728;;
11:58:22.491;150;97;116;71;74.8;285;845;888;5.3;1.314;1752;;
11:58:23.334;150;96;116;71;75.0;280;850;883;5.3;1.309;1745;;
11:58:24.184;146;95;115;73;74.5;280;820;883;5.5;1.266;1688;;
11:58:25.004;149;96;116;72;74.3;280;835;875;5.3;1.307;1743;;
11:58:25.841;150;96;117;72;75.8;285;835;900;5.4;1.287;1716;;
11:58:26.676;148;96;116;73;74.5;285;820;883;5.5;1.277;1702;;
11:58:27.496;149;97;118;72;73.5;280;830;867;5.3;1.327;1769;;
11:58:28.324;154;98;120;71;75.5;280;840;908;5.4;1.332;1776;;
11:58:29.164;153;99;119;72;73.8;285;830;896;5.3;1.339;1786;;
11:58:29.994;151;98;118;73;72.0;280;820;892;5.3;1.344;1792;;
11:58:30.814;153;99;119;71;74.3;280;850;913;5.2;1.359;1813;;
11:58:31.664;154;98;119;71;75.8;280;840;917;5.4;1.314;1752;;
11:58:32.506;150;97;117;73;73.5;285;825;888;5.3;1.313;1751;;
11:58:33.331;152;97;117;72;74.5;280;835;900;5.4;1.314;1752;;
11:58:34.166;152;97;117;72;76.3;285;835;929;5.5;1.279;1705;;
11:58:34.999;148;96;116;74;73.8;280;815;908;5.4;1.282;1709;;
11:58:35.814;151;97;117;73;74.8;285;825;913;5.4;1.291;1722;;
11:58:36.643;151;96;117;72;76.8;285;830;933;5.5;1.260;1680;;
11:58:37.469;147;95;115;75;74.0;280;805;900;5.5;1.251;1668;;
11:58:38.274;149;95;116;74;75.5;285;815;908;5.6;1.247;1662;;
11:58:39.091;149;95;115;73;76.5;285;820;925;5.6;1.230;1640;;
11:58:39.911;146;94;113;73;75.0;285;825;904;5.5;1.240;1654;;
11:58:40.736;145;93;112;72;75.8;280;830;917;5.5;1.230;1640;;
11:58:41.566;146;92;111;70;77.0;285;860;925;5.4;1.240;1653;;
11:58:42.426;144;91;110;71;77.8;280;850;913;5.5;1.200;1600;;
11:58:43.274;141;90;108;71;75.3;280;850;883;5.3;1.214;1619;;
11:58:44.124;137;88;107;74;75.0;280;815;888;5.5;1.160;1547;;
11:58:44.941;140;89;107;69;77.0;280;865;900;5.3;1.205;1606;;
11:58:45.804;140;88;108;70;79.5;280;855;938;5.6;1.156;1542;;
11:58:46.661;139;88;106;71;78.0;280;850;904;5.5;1.155;1540;;
11:58:47.511;135;87;105;73;76.3;280;820;904;5.6;1.132;1509;;
11:58:48.329;139;88;107;72;78.0;280;830;913;5.6;1.141;1522;;
11:58:49.161;141;88;109;72;80.0;285;830;933;5.8;1.128;1504;;
11:58:49.991;141;90;109;70;78.3;285;855;917;5.5;1.186;1581;;
11:58:50.846;140;89;109;69;78.3;285;875;917;5.4;1.213;1618;;
11:58:51.720;140;89;109;66;78.3;285;910;917;5.2;1.262;1682;;
11:58:52.630;140;89;109;69;78.3;285;870;917;5.4;1.206;1608;;
11:58:53.501;136;85;106;70;73.8;285;860;913;5.1;1.236;1648;;
11:58:54.361;139;87;106;67;73.3;285;900;908;4.9;1.299;1732;;
11:58:55.259;135;85;103;69;73.5;280;870;888;5.1;1.219;1626;;
11:58:56.129;131;84;101;71;72.5;280;845;838;5.1;1.174;1566;;
11:58:56.976;129;83;100;73;75.0;280;825;833;5.5;1.094;1459;;
11:58:57.799;132;81;104;77;82.8;280;780;879;6.4;0.983;1310;;
11:58:58.579;136;87;106;76;77.5;285;790;871;5.9;1.083;1444;;
11:58:59.369;135;88;105;76;75.0;280;790;850;5.7;1.109;1478;;
11:59:00.159;133;88;104;76;73.0;275;785;838;5.6;1.121;1495;;
11:59:00.946;133;87;105;76;74.0;275;785;854;5.7;1.109;1478;;
11:59:01.729;136;87;107;75;77.0;280;805;892;5.7;1.113;1485;;
11:59:02.536;140;89;109;73;80.3;280;825;925;5.8;1.118;1491;;
11:59:03.361;142;90;110;74;79.5;280;815;933;5.9;1.130;1507;;
11:59:04.176;143;91;112;77;79.8;280;775;933;6.2;1.086;1448;;
11:59:04.951;143;93;112;78;76.8;280;765;913;6.0;1.116;1488;;
11:59:05.716;144;93;111;73;77.3;280;820;921;5.7;1.181;1575;;
11:59:06.534;144;91;109;68;80.0;280;880;958;5.5;1.202;1602;;
11:59:07.416;142;88;108;69;82.8;280;870;963;5.7;1.130;1507;;
11:59:08.286;138;87;105;67;80.5;280;895;921;5.4;1.162;1549;;
11:59:09.179;136;85;103;66;81.8;285;905;917;5.4;1.137;1517;;
11:59:10.086;134;83;101;66;83.0;285;915;908;5.4;1.111;1481;;
11:59:10.999;129;81;100;71;82.0;280;850;879;5.8;1.031;1375;;
11:59:11.849;130;82;100;71;80.0;280;850;858;5.6;1.063;1417;;
11:59:12.701;132;82;101;70;84.5;285;855;896;5.9;1.022;1363;;
11:59:13.556;130;82;101;72;81.0;285;835;871;5.8;1.039;1385;;
11:59:14.389;132;83;104;74;83.5;280;810;888;6.2;1.006;1342;;
11:59:15.201;136;86;106;74;82.3;285;815;863;6.1;1.050;1400;;
11:59:16.016;138;88;108;75;81.3;285;800;871;6.1;1.058;1411;;
11:59:16.816;137;89;109;76;76.8;280;785;842;5.9;1.110;1480;;
11:59:17.599;143;92;112;72;79.5;285;830;892;5.7;1.169;1559;;
11:59:18.431;147;94;114;69;81.0;285;865;929;5.6;1.215;1620;;
11:59:19.296;147;94;113;69;79.3;285;865;913;5.5;1.236;1648;;
11:59:20.161;145;93;113;71;77.5;280;850;900;5.5;1.237;1649;;
11:59:21.009;146;94;112;67;77.3;285;890;913;5.2;1.290;1720;;
11:59:21.901;145;92;111;69;80.8;285;875;929;5.5;1.205;1607;;
11:59:22.776;142;91;110;71;78.0;280;850;904;5.5;1.196;1595;;
11:59:23.626;141;90;109;69;77.8;280;865;888;5.4;1.215;1621;;
11:59:24.489;143;91;111;70;80.3;285;860;917;5.6;1.187;1582;;
11:59:25.349;144;91;111;71;79.8;285;845;917;5.7;1.173;1565;;
11:59:26.196;141;90;110;73;78.8;285;825;900;5.7;1.152;1537;;
11:59:27.021;144;92;112;71;79.5;285;845;925;5.6;1.193;1591;;
11:59:27.866;147;93;115;71;81.0;285;840;954;5.8;1.187;1583;;
11:59:28.706;147;94;115;74;78.5;285;815;929;5.8;1.191;1588;;
11:59:29.521;148;96;115;71;76.8;285;840;925;5.5;1.259;1678;;
11:59:30.359;150;95;117;72;80.3;285;830;958;5.8;1.205;1607;;
11:59:31.189;148;96;116;74;76.5;280;815;933;5.6;1.238;1651;;
11:59:32.004;152;98;118;73;77.0;285;825;954;5.6;1.264;1686;;
11:59:32.829;153;98;118;73;78.0;285;825;954;5.7;1.251;1668;;
11:59:33.656;150;97;117;73;76.3;280;820;938;5.6;1.258;1678;;
11:59:34.478;152;97;117;71;77.3;285;845;954;5.5;1.280;1706;;
11:59:35.321;152;96;117;73;78.3;285;825;967;5.7;1.228;1638;;
11:59:36.144;148;95;115;73;75.5;280;820;933;5.5;1.249;1665;;
11:59:36.968;150;96;116;71;78.3;285;845;963;5.6;1.250;1667;;
11:59:37.813;150;95;115;71;78.8;285;850;963;5.6;1.236;1648;;
11:59:38.663;146;93;113;72;77.5;280;835;954;5.6;1.215;1620;;
11:59:39.498;146;93;112;70;79.5;285;860;971;5.5;1.212;1615;;
11:59:40.354;146;92;112;72;79.5;280;830;967;5.7;1.164;1552;;
11:59:41.186;141;91;111;75;76.0;280;800;933;5.7;1.166;1554;;
11:59:41.984;145;93;112;73;77.3;280;820;929;5.7;1.192;1589;;
11:59:42.804;147;93;113;74;79.5;285;815;971;5.9;1.161;1548;;
11:59:43.619;145;93;112;72;76.8;280;830;954;5.5;1.214;1619;;
11:59:44.451;148;93;114;70;80.0;280;860;992;5.6;1.226;1634;;
11:59:45.313;150;94;115;71;82.0;285;850;1000;5.8;1.192;1589;;
11:59:46.161;146;94;114;75;77.8;280;805;963;5.8;1.183;1577;;
11:59:46.964;150;95;115;71;77.8;280;840;971;5.6;1.240;1653;;
11:59:47.806;150;94;115;71;81.8;280;840;996;5.8;1.184;1579;;
11:59:48.646;149;94;114;72;80.0;285;830;979;5.8;1.185;1580;;
11:59:49.476;146;93;113;74;77.0;280;810;950;5.7;1.191;1588;;
11:59:50.286;148;94;114;71;79.0;280;840;975;5.6;1.212;1616;;
11:59:51.126;150;94;114;70;79.0;280;860;1004;5.5;1.241;1655;;
11:59:51.985;150;94;114;75;79.0;280;805;1004;5.9;1.162;1549;;
11:59:52.790;150;94;114;72;79.0;280;830;1004;5.7;1.198;1597;;
11:59:53.621;150;94;115;73;73.8;280;820;1008;5.4;1.276;1701;;
11:59:54.441;147;93;115;75;71.5;280;805;983;5.3;1.289;1719;;
11:59:55.246;151;95;116;73;72.3;280;820;979;5.3;1.317;1755;;
11:59:56.066;151;95;116;73;76.0;280;820;1004;5.6;1.246;1662;;
11:59:56.888;147;93;114;74;77.3;285;815;975;5.7;1.200;1600;;
11:59:57.699;149;94;115;73;78.0;280;825;992;5.7;1.214;1618;;
11:59:58.528;149;94;114;72;79.8;285;835;988;5.7;1.191;1588;;
11:59:59.363;145;92;111;73;78.5;285;820;979;5.7;1.159;1546;;
12:00:00.181;142;90;109;74;77.5;280;815;954;5.7;1.149;1532;;
12:00:00.998;142;89;109;72;80.0;280;830;958;5.8;1.128;1504;;
12:00:01.828;142;89;108;72;81.3;280;835;967;5.8;1.112;1483;;
12:00:02.663;139;88;107;74;79.3;280;810;938;5.9;1.096;1462;;
12:00:03.473;140;89;109;75;79.5;285;805;933;5.9;1.101;1468;;
12:00:04.278;143;90;110;73;81.3;285;820;946;5.9;1.108;1477;;
12:00:05.096;142;90;110;75;79.8;285;805;938;5.9;1.108;1477;;
12:00:05.899;141;90;110;75;77.3;280;795;913;5.8;1.132;1509;;
12:00:06.698;145;91;113;75;81.0;285;800;938;6.1;1.116;1488;;
12:00:07.494;148;94;115;74;79.5;280;810;933;5.9;1.172;1562;;
12:00:08.308;148;95;116;75;78.0;285;805;933;5.8;1.195;1593;;
12:00:09.109;151;97;118;73;78.3;285;820;958;5.7;1.234;1645;;
12:00:09.931;154;97;118;72;79.8;285;835;975;5.7;1.238;1651;;
12:00:10.768;151;96;116;72;78.5;280;835;942;5.6;1.237;1649;;
12:00:11.599;148;95;115;72;77.0;285;830;938;5.6;1.234;1646;;
12:00:12.431;148;94;114;72;78.8;285;830;929;5.7;1.202;1602;;
12:00:13.263;146;93;112;73;78.8;285;825;933;5.7;1.176;1568;;
12:00:14.086;144;91;112;75;78.3;285;805;925;5.8;1.152;1536;;
12:00:14.891;147;93;113;73;79.3;285;825;929;5.8;1.179;1572;;
12:00:15.716;148;93;114;73;80.8;285;820;946;5.9;1.155;1540;;
12:00:16.536;145;93;113;74;78.5;280;810;908;5.8;1.161;1548;;
12:00:17.344;146;93;114;75;77.3;280;800;925;5.8;1.178;1571;;
12:00:18.148;148;94;114;72;80.0;285;830;933;5.8;1.185;1580;;
12:00:18.978;148;93;114;72;80.8;285;835;942;5.8;1.174;1565;;
12:00:19.809;145;93;113;75;77.0;280;800;908;5.8;1.169;1558;;
12:00:20.609;146;93;113;74;77.5;280;815;917;5.7;1.186;1581;;
12:00:21.426;146;93;114;76;79.5;285;790;929;6.0;1.130;1507;;
12:00:22.216;146;94;115;81;77.0;280;745;908;6.2;1.115;1487;;
12:00:22.961;147;96;116;81;74.5;285;740;879;6.0;1.150;1533;;
12:00:23.701;147;96;114;75;74.5;280;800;896;5.6;1.219;1625;;
12:00:24.499;146;93;111;69;78.3;280;870;946;5.4;1.231;1642;;
12:00:25.371;144;90;110;70;81.0;280;855;958;5.7;1.158;1545;;
12:00:26.224;142;89;108;70;80.3;285;855;925;5.6;1.151;1534;;
12:00:27.079;138;87;105;71;79.0;280;840;908;5.6;1.116;1489;;
12:00:27.921;134;85;104;75;77.5;280;805;892;5.8;1.078;1437;;
12:00:28.726;136;86;105;72;80.0;280;830;896;5.8;1.087;1449;;
12:00:29.556;137;86;105;73;81.5;280;825;913;5.9;1.063;1417;;
12:00:30.381;135;86;104;75;78.5;280;805;871;5.9;1.069;1425;;
12:00:31.186;135;86;106;75;79.3;280;800;883;5.9;1.065;1420;;
12:00:31.984;139;88;108;74;81.0;280;815;913;6.0;1.087;1449;;
12:00:32.801;141;89;109;72;81.0;285;830;917;5.9;1.114;1486;;
12:00:33.631;140;90;109;74;78.0;280;810;908;5.8;1.132;1509;;
12:00:34.441;143;91;110;71;79.5;280;850;917;5.6;1.176;1568;;
12:00:35.293;144;90;111;71;82.3;285;840;933;5.9;1.129;1505;;
12:00:36.131;142;91;110;72;78.0;280;835;896;5.6;1.180;1574;;
12:00:36.964;145;92;111;69;80.0;285;875;933;5.5;1.214;1619;;
12:00:37.839;144;91;110;69;80.5;285;865;933;5.6;1.177;1569;;
12:00:38.706;140;89;108;71;79.0;280;845;908;5.6;1.158;1544;;
12:00:39.549;142;90;108;69;79.8;280;875;917;5.5;1.188;1584;;
12:00:40.428;141;88;107;67;82.0;285;890;938;5.5;1.161;1548;;
12:00:41.316;137;87;106;71;79.8;285;850;917;5.6;1.124;1499;;
12:00:42.164;139;88;106;68;79.8;280;885;904;5.4;1.171;1561;;
12:00:43.049;139;86;105;68;83.3;285;880;925;5.7;1.113;1483;;
12:00:43.931;136;86;105;71;80.0;285;845;896;5.7;1.106;1475;;
12:00:44.774;138;87;106;70;80.8;280;855;888;5.7;1.117;1489;;
12:00:45.631;138;87;106;70;82.3;285;855;908;5.8;1.099;1466;;
12:00:46.484;136;86;106;74;80.0;280;815;896;5.9;1.080;1440;;
12:00:47.299;139;88;107;72;80.3;280;830;892;5.8;1.109;1479;;
12:00:48.129;141;88;108;72;82.3;285;830;921;5.9;1.090;1453;;
12:00:48.961;139;88;108;74;80.0;280;810;913;5.9;1.096;1461;;
12:00:49.769;142;91;111;74;80.3;280;815;925;5.9;1.125;1500;;
12:00:50.584;145;91;111;74;80.3;280;815;933;5.9;1.125;1500;;
12:00:51.400;145;91;111;76;80.3;280;790;933;6.1;1.090;1454;;
12:00:52.190;145;91;111;75;80.3;280;800;933;6.0;1.104;1472;;
12:00:52.989;150;95;116;74;72.3;285;815;963;5.3;1.306;1741;;
12:00:53.808;150;95;115;73;72.5;285;820;975;5.3;1.301;1734;;
12:00:54.624;146;94;113;74;70.3;280;815;942;5.2;1.311;1748;;
12:00:55.439;147;94;113;71;75.3;285;840;975;5.4;1.256;1674;;
12:00:56.281;145;91;110;70;79.5;285;860;988;5.5;1.187;1583;;
12:00:57.141;140;89;107;71;78.5;280;840;946;5.6;1.140;1519;;
12:00:57.983;138;87;105;69;79.3;280;865;946;5.5;1.143;1524;;
12:00:58.844;138;85;104;67;83.3;280;890;963;5.6;1.106;1475;;
12:00:59.736;134;83;101;67;83.5;285;895;954;5.6;1.085;1447;;
12:01:00.629;134;83;101;67;84.3;285;895;942;5.6;1.070;1427;;
12:01:01.526;132;81;100;69;85.8;285;870;946;5.9;1.010;1346;;
12:01:02.396;128;80;98;71;82.0;280;840;904;5.9;1.004;1339;;
12:01:03.236;130;81;99;70;84.3;285;860;904;5.9;1.011;1347;;
12:01:04.094;131;81;100;69;85.8;285;865;908;5.9;1.004;1338;;
12:01:04.959;129;81;99;74;83.5;280;810;908;6.2;0.963;1284;;
12:01:05.771;130;82;100;73;83.0;285;825;883;6.0;0.994;1325;;
12:01:06.594;132;83;101;73;84.5;285;825;892;6.1;0.989;1318;;
12:01:07.419;130;83;102;76;81.0;280;790;863;6.2;0.992;1323;;
12:01:08.209;133;85;104;75;82.0;285;800;883;6.2;1.010;1346;;
12:01:09.011;135;86;105;75;83.5;285;805;896;6.2;1.012;1350;;
12:01:09.816;135;87;105;75;80.8;285;800;867;6.1;1.040;1387;;
12:01:10.614;135;88;106;75;78.8;280;795;863;5.9;1.073;1430;;
12:01:11.409;138;89;107;72;79.8;280;830;863;5.8;1.114;1485;;
12:01:12.241;138;88;105;70;80.3;285;860;867;5.6;1.128;1504;;
12:01:13.099;134;86;104;71;79.3;280;845;842;5.6;1.112;1482;;
12:01:13.944;136;87;105;68;80.8;285;880;854;5.5;1.139;1518;;
12:01:14.826;135;85;103;70;82.3;285;855;867;5.8;1.073;1431;;
12:01:15.677;130;84;102;73;77.3;280;825;817;5.6;1.087;1449;;
12:01:16.502;133;85;103;71;80.0;285;845;829;5.7;1.085;1447;;
12:01:17.351;134;85;103;70;82.0;285;855;838;5.8;1.071;1428;;
12:01:18.206;131;84;102;71;81.0;285;840;829;5.8;1.055;1407;;
12:01:19.046;133;86;91;36;80.0;280;1650;833;2.9;1.867;2489;;
12:01:20.696;124;67;95;72;101.5;280;830;946;7.3;0.775;1033;;
12:01:21.524;125;79;99;76;80.5;285;790;775;6.1;0.969;1292;;
12:01:22.312;132;83;103;73;83.3;290;825;821;6.1;1.021;1361;;
12:01:23.143;135;86;105;70;82.8;295;860;813;5.8;1.091;1455;;
12:01:24.001;135;87;106;70;82.8;295;860;817;5.8;1.102;1469;;
12:01:24.863;138;89;106;65;82.5;295;930;808;5.3;1.198;1597;;
12:01:25.789;139;88;106;66;84.0;295;910;829;5.5;1.151;1535;;
12:01:26.699;134;87;105;69;79.3;290;865;783;5.5;1.149;1532;;
12:01:27.568;136;88;105;69;80.3;290;875;783;5.5;1.145;1526;;
12:01:28.439;134;86;104;71;80.0;290;850;792;5.6;1.100;1466;;
12:01:29.293;130;85;102;72;77.3;290;835;767;5.6;1.097;1463;;
12:01:30.128;132;84;102;70;81.0;290;855;788;5.7;1.074;1432;;
12:01:30.983;131;84;102;72;81.5;290;830;800;5.9;1.036;1382;;
12:01:31.809;130;84;102;74;78.5;290;815;775;5.8;1.056;1409;;
12:01:32.628;132;85;104;74;80.3;290;815;796;5.9;1.051;1401;;
12:01:33.439;133;86;104;73;80.3;290;825;796;5.8;1.064;1419;;
12:01:34.266;133;86;105;74;79.0;290;815;796;5.8;1.078;1437;;
12:01:35.081;137;88;106;71;80.0;290;840;829;5.7;1.116;1488;;
12:01:35.919;138;89;106;68;80.5;290;885;846;5.5;1.160;1546;;
12:01:36.802;134;86;104;72;79.0;285;835;833;5.7;1.102;1469;;
12:01:37.639;135;87;104;68;78.8;290;885;838;5.3;1.163;1551;;
12:01:38.524;135;85;102;65;82.3;290;920;858;5.4;1.138;1517;;
12:01:39.446;130;82;101;72;80.8;290;830;825;5.8;1.038;1384;;
12:01:40.278;131;84;101;71;79.3;290;845;800;5.6;1.080;1439;;
12:01:41.117;132;84;102;72;81.5;285;830;817;5.9;1.034;1378;;
12:01:41.953;129;83;101;75;79.3;285;795;796;6.0;1.013;1351;;
12:01:42.742;132;85;103;75;80.3;285;795;817;6.1;1.023;1364;;
12:01:43.541;134;86;105;76;81.8;290;790;829;6.2;1.012;1350;;
12:01:44.333;134;87;105;75;78.8;285;795;813;5.9;1.055;1407;;
12:01:45.126;134;87;105;76;78.3;285;790;838;5.9;1.063;1417;;
12:01:45.912;137;88;107;75;79.5;285;795;838;6.0;1.067;1423;;
12:01:46.711;137;89;107;76;78.8;285;790;850;6.0;1.068;1425;;
12:01:47.501;135;88;106;76;78.0;285;785;838;6.0;1.069;1426;;
12:01:48.286;139;89;108;75;80.0;285;800;858;6.0;1.080;1440;;
12:01:49.086;139;89;107;74;79.8;285;810;858;5.9;1.084;1446;;
12:01:49.894;134;88;105;76;76.5;285;790;833;5.8;1.084;1446;;
12:01:50.682;135;88;105;74;77.5;285;810;825;5.7;1.095;1460;;
12:01:51.496;135;87;105;74;77.5;285;810;838;5.7;1.095;1460;;
12:01:52.305;135;87;105;81;77.5;285;745;838;6.2;1.007;1343;;
12:01:53.050;135;87;105;78;77.5;285;770;838;6.0;1.041;1388;;
12:01:53.821;133;86;104;78;71.8;285;765;854;5.6;1.109;1478;;
12:01:54.584;134;87;105;79;70.5;280;760;850;5.6;1.132;1509;;
12:01:55.344;136;87;106;76;73.0;280;790;863;5.5;1.144;1526;;
12:01:56.134;136;87;105;75;76.3;280;800;871;5.7;1.099;1465;;
12:01:56.936;134;86;103;76;78.0;280;790;850;5.9;1.041;1388;;
12:01:57.726;131;84;103;78;77.5;275;765;850;6.1;1.012;1349;;
12:01:58.491;134;85;104;74;81.0;285;815;863;6.0;1.041;1389;;
12:01:59.306;134;85;103;75;80.8;280;805;879;6.0;1.027;1369;;
12:02:00.109;134;85;104;75;80.5;280;795;879;6.1;1.022;1363;;
12:02:00.906;135;85;104;74;82.3;285;810;871;6.1;1.019;1359;;
12:02:01.714;134;85;103;74;81.3;280;810;863;6.0;1.022;1362;;
12:02:02.526;132;84;102;75;81.0;280;800;863;6.1;1.005;1340;;
12:02:03.326;132;84;101;75;80.3;280;800;858;6.0;1.004;1339;;
12:02:04.126;129;83;100;76;79.0;280;790;838;6.0;0.997;1330;;
12:02:04.914;130;83;100;75;80.0;285;795;863;6.0;0.996;1328;;
12:02:05.711;131;82;102;77;82.8;280;775;867;6.4;0.953;1271;;
12:02:06.484;129;86;99;73;72.5;275;820;792;5.3;1.123;1497;;
12:02:07.306;127;82;98;75;76.3;280;805;825;5.7;1.032;1376;;
12:02:08.113;125;81;97;79;75.5;280;760;792;6.0;0.976;1302;;
12:02:08.869;125;82;98;82;74.8;275;735;792;6.1;0.961;1282;;
12:02:09.602;127;82;100;83;76.3;275;720;825;6.4;0.942;1256;;
12:02:10.326;130;84;102;80;78.3;275;750;858;6.3;0.973;1297;;
12:02:11.074;133;85;102;76;80.0;275;785;896;6.1;1.003;1338;;
12:02:11.859;133;85;102;75;80.5;275;795;908;6.1;1.005;1340;;
12:02:12.654;131;84;101;74;79.3;275;815;888;5.8;1.036;1381;;
12:02:13.469;133;84;101;69;81.5;275;865;921;5.7;1.069;1426;;
12:02:14.338;132;82;99;67;83.3;280;900;938;5.6;1.070;1427;;
12:02:15.234;129;81;97;66;81.5;275;910;913;5.4;1.077;1437;;
12:02:16.144;126;79;95;65;81.0;275;920;888;5.3;1.073;1431;;
12:02:17.064;126;78;95;66;84.8;280;915;896;5.6;1.020;1360;;
12:02:17.981;124;77;93;66;83.8;280;905;871;5.6;1.008;1344;;
12:02:18.884;122;76;93;68;83.0;280;880;838;5.7;0.981;1308;;
12:02:19.766;123;77;93;67;83.5;280;890;846;5.6;0.994;1325;;
12:02:20.656;123;77;94;69;84.3;280;870;838;5.8;0.973;1298;;
12:02:21.522;123;78;95;70;82.3;280;860;825;5.7;0.991;1321;;
12:02:22.386;124;79;96;70;83.0;280;855;817;5.8;0.984;1312;;
12:02:23.237;125;79;97;71;82.5;280;845;829;5.9;0.991;1321;;
12:02:24.084;126;80;98;72;82.8;280;830;825;6.0;0.978;1304;;
12:02:24.916;126;81;98;73;80.8;280;825;821;5.9;1.001;1335;;
12:02:25.741;129;82;100;69;82.8;285;870;846;5.7;1.046;1395;;
12:02:26.609;131;83;101;68;84.5;285;885;850;5.7;1.053;1403;;
12:02:27.496;130;83;101;71;82.0;285;850;825;5.8;1.044;1392;;
12:02:28.344;128;84;100;72;78.0;280;830;804;5.6;1.061;1415;;
12:02:29.176;127;83;101;74;77.8;280;815;800;5.7;1.053;1405;;
12:02:29.993;131;85;103;73;79.8;285;820;804;5.8;1.062;1416;;
12:02:30.813;133;87;104;72;78.5;285;830;800;5.7;1.102;1470;;
12:02:31.639;133;87;104;73;76.8;285;825;792;5.6;1.118;1491;;
12:02:32.468;131;86;103;74;76.0;285;810;783;5.6;1.098;1464;;
12:02:33.274;131;86;104;75;76.8;280;800;796;5.8;1.084;1445;;
12:02:34.078;134;88;105;71;77.8;285;840;808;5.6;1.137;1516;;
12:02:34.914;135;88;106;72;77.8;280;835;821;5.6;1.136;1514;;
12:02:35.753;134;88;105;73;76.8;285;820;804;5.6;1.124;1499;;
12:02:36.569;133;88;105;75;75.0;285;805;783;5.6;1.130;1506;;
12:02:37.376;134;89;107;75;75.5;280;800;804;5.7;1.134;1512;;
12:02:38.178;138;91;108;71;76.8;285;845;813;5.4;1.192;1589;;
12:02:39.019;138;91;108;70;76.5;280;855;838;5.4;1.207;1609;;
12:02:39.876;137;90;107;69;76.3;280;865;825;5.3;1.214;1618;;
12:02:40.741;136;89;106;73;75.5;280;825;821;5.5;1.161;1548;;
12:02:41.568;133;89;105;74;73.0;280;815;792;5.4;1.172;1563;;
12:02:42.381;136;88;106;74;77.0;285;815;829;5.7;1.125;1499;;
12:02:43.196;136;88;106;73;77.5;285;820;833;5.7;1.124;1499;;
12:02:44.012;136;89;106;72;77.0;280;835;829;5.5;1.147;1529;;
12:02:44.847;135;88;106;74;76.3;280;810;842;5.6;1.121;1494;;
12:02:45.661;137;89;107;74;78.3;285;815;838;5.8;1.114;1486;;
12:02:46.476;138;89;107;73;79.3;285;820;850;5.8;1.107;1476;;
12:02:47.296;137;89;107;74;78.0;285;815;850;5.7;1.118;1491;;
12:02:48.111;138;89;106;69;77.8;285;865;858;5.4;1.177;1569;;
12:02:48.974;135;87;104;70;78.5;280;855;875;5.5;1.135;1514;;
12:02:49.831;135;86;103;70;79.0;280;855;858;5.5;1.117;1490;;
12:02:50.686;133;84;103;69;79.0;280;870;854;5.4;1.137;1516;;
12:02:51.555;133;84;103;69;79.0;280;870;854;5.4;1.137;1516;;
12:02:52.425;133;84;103;70;79.0;280;855;854;5.5;1.117;1490;;
12:02:53.283;124;80;96;73;72.0;280;825;808;5.2;1.097;1463;;
12:02:54.106;124;79;97;74;73.0;280;815;808;5.4;1.077;1436;;
12:02:54.921;126;80;98;75;74.0;285;795;813;5.6;1.053;1404;;
12:02:55.718;126;81;98;77;74.8;280;780;800;5.8;1.020;1360;;
12:02:56.498;125;81;99;79;76.3;285;760;788;6.0;0.982;1309;;
12:02:57.258;128;83;103;80;78.0;280;750;796;6.2;0.986;1314;;
12:02:58.006;134;87;106;79;77.8;280;755;829;6.2;1.032;1376;;
12:02:58.759;137;90;108;79;75.8;280;755;821;6.0;1.074;1432;;
12:02:59.516;136;90;108;80;74.5;280;750;821;6.0;1.085;1446;;
12:03:00.264;139;91;110;81;74.5;275;745;833;6.0;1.100;1467;;
12:03:01.011;142;93;112;81;75.5;280;740;863;6.1;1.100;1467;;
12:03:01.751;143;94;114;83;74.5;280;725;858;6.2;1.107;1476;;
12:03:02.474;145;97;115;85;71.5;275;710;858;6.0;1.144;1526;;
12:03:03.184;145;97;115;85;71.5;275;705;863;6.1;1.136;1515;;
12:03:03.891;145;96;114;83;72.5;275;725;871;6.0;1.140;1520;;
12:03:04.616;145;95;112;81;73.8;280;740;892;6.0;1.126;1502;;
12:03:05.356;141;93;110;79;73.5;275;755;888;5.8;1.127;1503;;
12:03:06.111;140;91;109;79;76.3;275;755;904;6.1;1.074;1432;;
12:03:06.866;137;89;106;78;76.3;275;770;888;5.9;1.068;1424;;
12:03:07.636;134;87;104;78;76.0;275;765;879;6.0;1.044;1392;;
12:03:08.401;133;86;103;79;75.8;270;760;871;6.0;1.031;1375;;
12:03:09.161;130;85;102;79;75.5;275;755;846;6.0;1.018;1357;;
12:03:09.916;133;85;103;78;78.3;275;770;863;6.1;1.016;1355;;
12:03:10.684;135;87;106;79;78.3;275;755;879;6.2;1.020;1360;;
12:03:11.441;135;88;105;79;77.0;275;760;854;6.1;1.039;1385;;
12:03:12.201;134;87;105;79;75.5;270;755;867;6.0;1.050;1400;;
12:03:12.956;137;88;107;77;78.8;275;780;896;6.1;1.057;1410;;
12:03:13.736;140;89;109;77;80.0;275;780;917;6.2;1.063;1417;;
12:03:14.514;141;92;111;77;76.8;270;775;883;5.9;1.116;1488;;
12:03:15.291;142;92;111;75;76.3;275;795;908;5.8;1.160;1547;;
12:03:16.086;146;94;112;71;78.0;275;840;938;5.6;1.206;1608;;
12:03:16.928;146;92;112;73;80.8;280;820;946;5.9;1.137;1516;;
12:03:17.746;142;92;110;73;76.5;275;820;896;5.6;1.174;1565;;
12:03:18.564;141;90;108;71;77.5;275;845;913;5.5;1.178;1570;;
12:03:19.409;141;89;107;70;81.0;280;860;925;5.7;1.136;1515;;
12:03:20.269;137;86;105;73;80.0;280;825;904;5.8;1.080;1440;;
12:03:21.094;136;86;104;72;79.0;275;835;896;5.7;1.102;1469;;
12:03:21.931;136;85;104;69;82.0;280;870;925;5.7;1.098;1464;;
12:03:22.799;135;84;104;70;82.8;280;855;913;5.8;1.072;1429;;
12:03:23.654;135;85;104;72;80.5;280;835;879;5.8;1.076;1435;;
12:03:24.491;134;85;104;71;78.8;280;840;871;5.6;1.104;1472;;
12:03:25.331;138;87;105;67;82.3;285;895;904;5.5;1.145;1527;;
12:03:26.226;140;87;107;67;84.5;285;900;917;5.6;1.134;1512;;
12:03:27.124;139;87;106;68;82.0;285;880;900;5.6;1.138;1517;;
12:03:28.006;135;86;105;69;79.0;285;865;867;5.5;1.147;1529;;
12:03:28.871;138;87;107;70;81.3;285;855;888;5.7;1.126;1501;;
12:03:29.726;140;89;108;68;81.5;285;880;879;5.6;1.163;1551;;
12:03:30.606;140;89;108;69;81.8;285;875;892;5.6;1.153;1538;;
12:03:31.481;138;88;107;69;79.5;285;875;871;5.5;1.178;1570;;
12:03:32.356;140;89;108;66;80.8;285;905;879;5.4;1.208;1610;;
12:03:33.261;141;88;107;66;82.5;290;915;883;5.4;1.190;1586;;
12:03:34.174;137;87;107;69;80.5;285;875;863;5.5;1.158;1543;;
12:03:35.051;138;89;107;69;78.5;290;875;858;5.4;1.195;1594;;
12:03:35.926;140;89;109;71;81.0;290;850;863;5.7;1.141;1522;;
12:03:36.776;140;90;108;71;77.5;290;840;846;5.5;1.173;1564;;
12:03:37.614;139;90;109;73;76.8;285;825;842;5.6;1.172;1562;;
12:03:38.441;143;92;112;71;79.0;290;850;871;5.6;1.202;1603;;
12:03:39.289;145;93;113;71;79.3;290;845;879;5.6;1.200;1599;;
12:03:40.136;143;93;111;71;76.0;285;840;875;5.4;1.221;1628;;
12:03:40.976;140;91;110;73;76.0;285;820;867;5.6;1.190;1586;;
12:03:41.794;144;93;112;73;77.0;285;825;871;5.6;1.197;1596;;
12:03:42.621;144;92;111;72;77.5;285;835;879;5.6;1.193;1591;;
12:03:43.454;139;91;109;75;74.8;280;805;867;5.6;1.168;1558;;
12:03:44.259;140;90;109;75;77.0;285;805;879;5.7;1.140;1519;;
12:03:45.066;141;90;109;74;78.3;290;810;875;5.8;1.128;1504;;
12:03:45.874;139;90;107;74;77.0;285;810;871;5.7;1.128;1504;;
12:03:46.686;136;88;106;76;75.0;280;785;854;5.7;1.109;1479;;
12:03:47.471;138;89;108;76;77.5;285;790;871;5.9;1.096;1461;;
12:03:48.259;140;90;110;76;78.5;285;785;888;6.0;1.095;1460;;
12:03:49.046;140;92;110;75;78.5;285;800;858;5.9;1.116;1488;;
12:03:49.845;140;92;110;77;78.5;285;780;858;6.0;1.088;1451;;
12:03:50.625;140;92;110;71;78.5;285;840;858;5.6;1.172;1562;;
12:03:51.466;147;94;113;74;70.8;285;815;946;5.2;1.302;1736;;
12:03:52.281;144;93;112;74;69.3;280;810;925;5.1;1.307;1743;;
12:03:53.091;145;93;111;72;70.8;280;830;942;5.1;1.305;1740;;
12:03:53.923;144;92;110;71;73.8;280;840;933;5.3;1.256;1674;;
12:03:54.761;142;91;109;71;75.3;285;840;929;5.4;1.217;1622;;
12:03:55.603;141;90;109;73;76.0;280;825;933;5.5;1.183;1578;;
12:03:56.426;143;91;110;71;77.3;280;845;938;5.5;1.201;1601;;
12:03:57.271;143;90;109;69;78.8;285;870;950;5.4;1.199;1598;;
12:03:58.141;141;89;108;71;78.8;280;850;938;5.6;1.160;1547;;
12:03:58.991;139;89;108;72;78.3;280;835;938;5.6;1.155;1540;;
12:03:59.828;143;90;110;70;79.8;280;860;950;5.6;1.186;1582;;
12:04:00.686;144;91;110;69;79.5;285;870;950;5.5;1.207;1609;;
12:04:01.558;143;91;110;71;79.0;285;850;938;5.6;1.178;1571;;
12:04:02.406;141;90;110;72;77.8;280;830;933;5.6;1.169;1559;;
12:04:03.236;144;91;111;71;79.0;285;840;950;5.6;1.175;1567;;
12:04:04.074;143;91;110;72;79.0;285;835;942;5.7;1.157;1543;;
12:04:04.911;139;89;108;73;77.5;280;820;925;5.7;1.140;1520;;
12:04:05.731;141;89;107;71;79.5;285;850;942;5.6;1.147;1529;;
12:04:06.579;140;88;106;70;81.3;285;855;950;5.7;1.115;1487;;
12:04:07.436;136;86;103;71;79.5;280;840;917;5.7;1.091;1455;;
12:04:08.274;132;84;101;75;77.3;280;805;875;5.8;1.055;1407;;
12:04:09.081;132;83;101;73;80.0;285;820;888;5.9;1.035;1380;;
12:04:09.901;132;83;101;73;81.0;285;820;892;5.9;1.025;1367;;
12:04:10.721;131;83;101;74;79.0;280;815;863;5.8;1.037;1382;;
12:04:11.534;129;83;101;75;78.0;280;800;863;5.8;1.031;1374;;
12:04:12.336;132;84;102;74;80.0;280;815;879;5.9;1.034;1379;;
12:04:13.151;132;84;101;74;80.8;285;815;875;5.9;1.022;1363;;
12:04:13.964;130;83;101;76;77.3;280;785;850;5.9;1.029;1372;;
12:04:14.751;133;85;103;74;79.3;280;815;854;5.8;1.059;1412;;
12:04:15.564;135;86;104;74;79.5;280;810;871;5.9;1.060;1413;;
12:04:16.376;132;86;102;74;76.8;280;815;842;5.7;1.083;1444;;
12:04:17.187;131;85;102;74;76.0;275;810;838;5.6;1.084;1446;;
12:04:18.001;133;85;103;72;79.0;285;830;846;5.7;1.077;1436;;
12:04:18.831;132;85;101;74;78.0;280;815;838;5.7;1.058;1411;;
12:04:19.648;128;84;100;75;75.5;280;800;813;5.7;1.062;1416;;
12:04:20.442;131;84;101;73;77.5;280;820;817;5.7;1.069;1425;;
12:04:21.266;131;83;101;73;79.5;280;820;821;5.8;1.039;1386;;
12:04:22.084;128;83;100;74;76.3;280;810;796;5.6;1.065;1420;;
12:04:22.898;131;84;102;74;78.3;280;810;813;5.8;1.056;1408;;
12:04:23.708;131;85;102;75;77.0;280;805;804;5.7;1.069;1425;;
12:04:24.509;131;86;104;76;76.3;280;790;808;5.8;1.075;1433;;
12:04:25.301;135;87;106;75;77.8;280;800;804;5.8;1.086;1447;;
12:04:26.103;135;88;105;75;77.0;280;805;813;5.7;1.100;1467;;
12:04:26.908;134;88;106;75;75.5;280;795;808;5.7;1.114;1485;;
