# Supplementary material for: Influence of beat-to-beat blood pressure variability on vascular elasticity in hypertensive population
Source: Sci Rep. 2017 Aug 21;7:8394. doi: 10.1038/s41598-017-08640-4 (PMC5566212; doi:10.1038/s41598-017-08640-4)
Supplement: Supplementary file 1 — Dataset 1 [file 41598_2017_8640_MOESM1_ESM.zip › Data of hypertensive population/1049_beats.txt]

BeatScope Easy - v02.10 build 004

Identification;Identification;Age (yrs);Height (cm);Weight (kg);Gender;Procedure;Model number
1049;;54;158;54;Male;;9971

Reconstructed pressure level: 
brachial

Time (s);Systolic Pressure (mmHg);Diastolic Pressure (mmHg);Mean Pressure (mmHg);Heart rate (bpm);Stroke Volume (ml);Left Ventricular Ejection Time (ms);Pulse Interval (ms);Maximum Slope (mmHg/s);Cardiac Output (l/min);Total Peripheral Resistance Medical Unit (mmHg.min/l);Total Peripheral Resistance CGS (dyn.s/cm5);Markers;
09:09:08.555;0;0;0;92;0.0;0;655;0;0.0;0.000;0;;
09:09:09.210;0;0;0;92;0.0;0;655;0;0.0;0.000;0;;
09:09:09.865;0;0;0;91;0.0;0;660;0;0.0;0.000;0;;
09:09:10.525;0;0;0;92;0.0;0;650;0;0.0;0.000;0;;
09:09:11.175;0;0;0;92;0.0;0;655;0;0.0;0.000;0;;
09:09:11.830;0;0;0;88;0.0;0;680;0;0.0;0.000;0;;
09:09:12.510;0;0;0;86;0.0;0;695;0;0.0;0.000;0;;
09:09:13.205;0;0;0;89;0.0;0;675;0;0.0;0.000;0;;
09:09:13.880;0;0;0;90;0.0;0;670;0;0.0;0.000;0;;
09:09:14.550;0;0;0;88;0.0;0;685;0;0.0;0.000;0;;
09:09:15.235;0;0;0;92;0.0;0;655;0;0.0;0.000;0;;
09:09:15.890;0;0;0;89;0.0;0;675;0;0.0;0.000;0;;
09:09:16.565;0;0;0;92;0.0;0;655;0;0.0;0.000;0;;
09:09:17.220;0;0;0;87;0.0;0;690;0;0.0;0.000;0;;
09:09:17.909;181;88;121;89;61.3;230;675;2354;5.4;1.333;1778;;
09:09:18.582;181;89;121;88;63.5;225;685;2675;5.6;1.308;1744;;
09:09:19.271;178;88;119;88;66.8;220;680;2617;5.9;1.210;1613;;
09:09:19.949;178;87;121;90;70.5;220;670;2658;6.3;1.148;1530;;
09:09:20.619;182;90;123;88;73.0;220;680;2654;6.4;1.141;1521;;
09:09:21.297;182;90;125;75;73.3;215;800;2650;5.5;1.360;1813;;
09:09:22.101;165;140;112;104;16.3;260;575;1979;1.7;3.972;5296;;
09:09:22.675;171;83;112;90;16.3;260;665;2700;1.5;4.594;6125;;
09:09:23.340;171;83;112;89;16.3;260;675;2700;1.4;4.663;6217;;
09:09:24.015;171;83;112;92;16.3;260;655;2700;1.5;4.525;6033;;
09:09:24.670;171;83;112;88;16.3;260;685;2700;1.4;4.732;6309;;
09:09:25.356;168;84;115;90;63.0;250;665;2813;5.7;1.211;1615;;
09:09:26.020;167;83;115;92;65.5;240;655;2925;6.0;1.153;1537;;
09:09:26.676;179;86;122;80;69.3;225;750;3050;5.5;1.324;1765;;
09:09:27.428;183;147;118;103;16.0;245;585;2442;1.6;4.324;5765;;
09:09:28.013;183;86;118;90;16.0;245;665;3179;1.4;4.915;6553;;
09:09:28.675;183;86;118;92;16.0;245;655;3179;1.5;4.841;6454;;
09:09:29.330;183;86;118;90;16.0;245;665;3179;1.4;4.915;6553;;
09:09:29.998;179;83;119;78;68.3;250;765;3179;5.4;1.334;1778;;
09:09:30.757;181;140;116;103;15.5;240;580;2371;1.6;4.331;5775;;
09:09:31.340;181;83;116;88;15.5;240;685;3225;1.4;5.115;6821;;
09:09:32.025;181;83;116;90;15.5;240;670;3225;1.4;5.003;6671;;
09:09:32.695;181;83;116;89;15.5;240;675;3225;1.4;5.041;6721;;
09:09:33.371;178;81;116;89;68.3;250;675;3175;6.1;1.145;1526;;
09:09:34.044;179;83;118;78;69.5;255;765;3183;5.5;1.296;1728;;
09:09:34.807;177;138;118;107;69.5;255;560;2292;7.4;0.949;1265;;
09:09:35.370;177;138;118;90;69.5;255;670;2292;6.2;1.135;1514;;
09:09:36.040;177;138;118;90;69.5;255;665;2292;6.3;1.127;1502;;
09:09:36.705;177;138;118;88;69.5;255;680;2292;6.1;1.152;1536;;
09:09:37.385;177;138;118;89;69.5;255;675;2292;6.2;1.144;1525;;
09:09:38.060;177;138;118;87;69.5;255;690;2292;6.0;1.169;1559;;
09:09:38.749;153;72;105;91;67.0;255;660;2954;6.1;1.037;1382;;
09:09:39.409;165;77;112;92;68.3;265;655;3050;6.3;1.077;1436;;
09:09:40.064;170;80;114;91;71.8;265;660;3092;6.5;1.049;1398;;
09:09:40.724;170;81;113;92;75.8;385;655;3117;6.9;0.979;1306;;
09:09:41.381;165;79;112;93;80.5;260;645;3142;7.5;0.899;1199;;
09:09:42.028;173;81;117;92;82.8;265;655;3213;7.6;0.926;1235;;
09:09:42.681;179;83;119;90;84.0;265;670;3317;7.5;0.947;1263;;
09:09:43.349;176;83;116;90;83.5;260;670;3296;7.5;0.931;1241;;
09:09:44.020;168;80;113;91;84.3;250;660;3246;7.7;0.881;1175;;
09:09:44.679;171;79;113;94;84.3;250;640;3292;7.9;0.855;1139;;
09:09:45.320;171;79;113;92;84.3;250;655;3292;7.7;0.875;1166;;
09:09:45.975;171;79;113;88;84.3;250;685;3292;7.4;0.915;1220;;
09:09:46.659;171;81;114;92;74.0;250;650;3242;6.8;0.997;1329;;
09:09:47.311;166;79;114;94;75.5;250;640;3225;7.1;0.962;1283;;
09:09:47.951;177;83;118;92;75.3;260;655;3313;6.9;1.025;1367;;
09:09:48.606;179;83;118;90;80.0;260;670;3346;7.2;0.990;1320;;
09:09:49.276;176;83;116;90;83.0;255;665;3321;7.5;0.929;1239;;
09:09:49.941;169;80;114;92;82.3;250;650;3250;7.6;0.901;1201;;
09:09:50.589;177;83;120;93;84.5;255;645;3313;7.9;0.918;1224;;
09:09:51.235;181;86;122;92;83.0;265;650;3292;7.7;0.952;1269;;
09:09:51.884;180;86;119;92;82.3;255;655;3329;7.5;0.948;1264;;
09:09:52.539;173;82;119;96;82.3;255;625;3325;7.9;0.904;1206;;
09:09:53.165;173;82;119;98;82.3;255;615;3325;8.0;0.890;1186;;
09:09:53.780;173;82;119;47;82.3;255;1280;3325;3.9;1.852;2469;;
09:09:55.059;169;89;121;99;65.8;255;605;2608;6.5;1.113;1485;;
09:09:55.666;171;88;121;102;65.8;255;590;2654;6.7;1.086;1448;;
09:09:56.255;171;88;121;100;65.8;255;600;2654;6.6;1.104;1472;;
09:09:56.855;171;88;121;94;65.8;255;635;2654;6.2;1.169;1558;;
09:09:57.489;175;88;124;98;67.3;255;615;2888;6.6;1.134;1512;;
09:09:58.102;177;90;124;96;67.0;260;625;2863;6.4;1.152;1536;;
09:09:58.730;174;88;122;79;68.5;260;755;2942;5.4;1.347;1797;;
09:09:59.486;166;165;113;114;2.3;245;525;700;0.3;26.425;35233;;
09:10:00.009;165;83;113;98;2.3;245;615;2867;0.2;30.955;41273;;
09:10:00.625;165;83;113;95;2.3;245;630;2867;0.2;31.710;42280;;
09:10:01.255;165;83;113;90;2.3;245;670;2867;0.2;33.723;44964;;
09:10:01.926;176;92;121;92;58.3;240;655;2804;5.3;1.363;1818;;
09:10:02.579;168;86;121;79;66.5;250;760;2763;5.3;1.380;1840;;
09:10:03.339;170;167;121;122;66.5;250;490;721;8.1;0.890;1186;;
09:10:03.830;170;167;121;92;66.5;250;655;721;6.1;1.189;1586;;
09:10:04.485;170;167;121;92;66.5;250;650;721;6.1;1.180;1574;;
09:10:05.135;170;167;121;96;66.5;250;625;721;6.4;1.135;1513;;
09:10:05.760;170;167;121;92;66.5;250;655;721;6.1;1.189;1586;;
09:10:06.414;172;86;121;93;60.8;275;645;2800;5.7;1.287;1716;;
09:10:07.061;172;84;120;91;68.5;275;660;2788;6.2;1.154;1538;;
09:10:07.719;169;84;117;92;71.5;270;655;2763;6.5;1.070;1426;;
09:10:08.378;164;80;115;92;79.0;270;655;2763;7.2;0.953;1271;;
09:10:09.029;169;82;118;92;82.8;270;655;2858;7.6;0.936;1248;;
09:10:09.682;169;83;118;91;84.3;270;660;2917;7.7;0.926;1235;;
09:10:10.345;167;83;116;90;85.5;270;665;2888;7.7;0.898;1198;;
09:10:11.013;162;79;113;92;87.0;270;655;2858;8.0;0.849;1132;;
09:10:11.668;164;79;116;92;88.5;270;650;2850;8.2;0.852;1136;;
09:10:12.312;168;83;116;94;88.5;270;640;2867;8.3;0.839;1118;;
09:10:12.955;168;83;116;93;88.5;270;645;2867;8.2;0.845;1127;;
09:10:13.600;168;83;116;90;88.5;270;670;2867;7.9;0.878;1171;;
09:10:14.271;172;88;122;93;72.3;265;645;2850;6.7;1.087;1449;;
09:10:14.916;176;88;125;78;74.3;265;770;2842;5.8;1.294;1725;;
09:10:15.688;173;172;125;113;74.3;265;530;767;8.4;0.890;1187;;
09:10:16.215;173;172;125;88;74.3;265;680;767;6.6;1.142;1523;;
09:10:16.895;173;172;125;90;74.3;265;665;767;6.7;1.117;1490;;
09:10:17.560;173;172;125;94;74.3;265;640;767;7.0;1.075;1434;;
09:10:18.200;173;172;125;87;74.3;265;690;767;6.5;1.159;1546;;
09:10:18.891;174;89;122;90;59.8;275;670;2817;5.4;1.362;1817;;
09:10:19.563;168;85;117;90;66.8;270;670;2767;6.0;1.177;1569;;
09:10:20.230;166;82;118;92;72.5;270;655;2817;6.6;1.062;1415;;
09:10:20.884;171;85;120;91;74.8;270;660;2800;6.8;1.060;1413;;
09:10:21.545;171;85;120;90;82.0;275;670;2838;7.3;0.978;1305;;
09:10:22.216;168;84;117;88;82.3;270;680;2763;7.3;0.963;1284;;
09:10:22.894;164;81;114;90;84.3;265;670;2771;7.5;0.905;1206;;
09:10:23.564;161;79;114;92;86.5;270;655;2763;7.9;0.865;1154;;
09:10:24.219;166;82;117;91;85.5;270;660;2738;7.8;0.903;1204;;
09:10:24.877;166;83;117;92;85.5;270;650;2713;7.9;0.889;1186;;
09:10:25.530;166;83;117;93;85.5;270;645;2713;8.0;0.883;1177;;
09:10:26.175;166;83;117;91;85.5;270;660;2713;7.8;0.903;1204;;
09:10:26.834;171;88;123;94;71.3;260;640;2658;6.7;1.103;1470;;
09:10:27.475;173;89;124;93;72.3;265;645;2667;6.7;1.103;1470;;
09:10:28.121;173;89;122;92;71.5;265;655;2663;6.5;1.120;1493;;
09:10:28.776;170;87;120;92;74.8;260;650;2650;6.9;1.041;1388;;
09:10:29.426;168;85;121;94;79.0;260;640;2696;7.4;0.980;1307;;
09:10:30.064;174;89;124;92;78.5;260;650;2708;7.2;1.023;1363;;
09:10:30.718;175;89;122;89;81.0;275;675;2763;7.2;1.015;1353;;
09:10:31.389;170;85;119;91;82.3;260;660;2767;7.5;0.955;1273;;
09:10:32.051;171;84;121;90;85.0;265;665;2813;7.7;0.945;1260;;
09:10:32.714;173;87;121;89;85.0;265;675;2742;7.6;0.959;1279;;
09:10:33.390;173;87;121;90;85.0;265;670;2742;7.6;0.952;1269;;
09:10:34.060;173;87;121;88;85.0;265;685;2742;7.4;0.973;1297;;
09:10:34.742;166;85;119;92;71.8;260;650;2675;6.6;1.076;1434;;
09:10:35.396;170;87;121;92;71.8;265;655;2663;6.6;1.102;1470;;
09:10:36.051;172;87;121;90;72.5;265;665;2688;6.5;1.108;1477;;
09:10:36.714;172;88;120;91;74.5;265;660;2700;6.8;1.061;1414;;
09:10:37.378;169;85;119;92;79.5;260;650;2763;7.3;0.971;1295;;
09:10:38.024;173;87;123;92;80.8;260;650;2771;7.5;0.986;1315;;
09:10:38.676;176;89;124;92;81.5;265;655;2763;7.5;0.999;1331;;
09:10:39.329;175;89;123;91;80.5;260;660;2704;7.3;1.006;1342;;
09:10:39.993;173;88;120;91;80.5;265;660;2746;7.3;0.986;1315;;
09:10:40.651;168;85;120;94;80.5;265;640;2708;7.5;0.956;1275;;
09:10:41.290;168;85;120;94;80.5;265;635;2708;7.6;0.949;1265;;
09:10:41.925;168;85;120;89;80.5;265;675;2708;7.2;1.008;1344;;
09:10:42.597;177;94;124;91;66.0;260;660;2683;6.0;1.242;1657;;
09:10:43.259;172;89;121;92;70.5;260;655;2692;6.5;1.127;1502;;
09:10:43.914;175;88;125;92;71.5;260;650;2754;6.6;1.132;1509;;
09:10:44.564;177;91;126;91;73.8;265;660;2733;6.7;1.125;1500;;
09:10:45.225;176;91;124;91;76.8;260;660;2700;7.0;1.066;1422;;
09:10:45.886;172;88;120;92;77.3;260;655;2663;7.1;1.020;1359;;
09:10:46.539;170;86;121;93;79.5;260;645;2721;7.4;0.980;1306;;
09:10:47.185;176;89;124;92;80.3;265;655;2708;7.4;1.008;1344;;
09:10:47.839;176;89;123;92;80.5;260;655;2754;7.4;0.999;1332;;
09:10:48.496;173;88;121;91;80.0;260;660;2721;7.3;0.994;1326;;
09:10:49.158;170;87;118;92;79.8;260;655;2683;7.3;0.971;1295;;
09:10:49.813;166;84;116;93;80.8;260;645;2692;7.5;0.929;1238;;
09:10:50.454;170;85;121;93;82.8;260;645;2733;7.7;0.939;1252;;
09:10:51.101;174;88;122;92;82.3;265;650;2746;7.6;0.966;1288;;
09:10:51.751;173;88;121;91;81.5;265;660;2717;7.4;0.980;1307;;
09:10:52.411;171;87;119;91;80.8;260;660;2675;7.3;0.973;1297;;
09:10:53.069;168;85;119;94;80.8;260;640;2717;7.6;0.945;1260;;
09:10:53.710;173;88;122;92;81.3;265;650;2696;7.5;0.978;1304;;
09:10:54.359;176;89;124;91;81.8;265;660;2750;7.4;0.999;1332;;
09:10:55.023;175;89;124;91;81.8;265;660;2733;7.4;0.999;1332;;
09:10:55.680;175;89;124;94;81.8;265;635;2733;7.7;0.961;1282;;
09:10:56.315;175;89;124;92;81.8;265;655;2733;7.5;0.992;1322;;
09:10:56.971;181;95;128;92;66.5;260;655;2733;6.1;1.261;1681;;
09:10:57.626;180;93;127;91;69.0;265;660;2725;6.3;1.217;1623;;
09:10:58.288;178;92;124;90;68.3;260;665;2725;6.2;1.211;1614;;
09:10:58.951;174;89;122;92;72.8;265;650;2754;6.7;1.092;1456;;
09:10:59.599;177;89;125;92;77.3;260;650;2775;7.1;1.052;1402;;
09:11:00.251;179;91;127;76;78.0;265;785;2788;6.0;1.278;1704;;
09:11:01.036;174;173;119;109;6.5;245;550;563;0.7;10.090;13454;;
09:11:01.584;174;88;119;91;6.5;245;660;2683;0.6;12.108;16145;;
09:11:02.245;174;88;119;94;6.5;245;635;2683;0.6;11.650;15533;;
09:11:02.880;174;88;119;90;6.5;245;665;2683;0.6;12.200;16267;;
09:11:03.545;174;89;122;90;64.3;265;670;2671;5.8;1.267;1689;;
09:11:04.214;173;87;120;89;70.5;260;675;2704;6.3;1.147;1529;;
09:11:04.889;169;86;118;90;69.5;265;665;2658;6.3;1.127;1502;;
09:11:05.556;166;84;117;92;73.5;255;650;2667;6.8;1.035;1380;;
09:11:06.202;171;86;120;92;76.8;255;650;2667;7.1;1.016;1355;;
09:11:06.856;173;87;121;91;78.8;260;660;2679;7.2;1.012;1349;;
09:11:07.516;172;87;121;92;77.5;255;655;2650;7.1;1.018;1358;;
09:11:08.173;170;87;119;92;77.3;255;650;2675;7.1;0.999;1332;;
09:11:08.821;169;85;123;79;78.8;260;755;2754;6.3;1.179;1572;;
09:11:09.576;174;171;122;114;8.5;245;525;783;1.0;7.504;10006;;
09:11:10.099;179;91;122;93;8.5;245;645;2771;0.8;9.220;12293;;
09:11:10.745;179;91;122;92;8.5;245;650;2771;0.8;9.291;12388;;
09:11:11.395;179;91;122;92;8.5;245;655;2771;0.8;9.363;12484;;
09:11:12.051;175;91;127;79;59.3;255;755;2692;4.7;1.621;2162;;
09:11:12.808;178;177;124;115;2.0;245;520;875;0.2;32.305;43073;;
09:11:13.326;182;93;124;94;2.0;245;635;2754;0.2;39.449;52599;;
09:11:13.960;182;93;124;94;2.0;245;635;2754;0.2;39.449;52599;;
09:11:14.595;182;93;124;94;2.0;245;640;2754;0.2;39.760;53013;;
09:11:15.236;183;93;132;78;59.0;265;765;2821;4.6;1.705;2273;;
09:11:16.003;181;181;126;114;1.8;245;525;758;0.2;37.650;50200;;
09:11:16.528;183;93;126;94;1.8;245;640;2763;0.2;45.897;61196;;
09:11:17.165;183;93;126;94;1.8;245;635;2763;0.2;45.539;60718;;
09:11:17.800;183;93;126;92;1.8;245;650;2763;0.2;46.614;62152;;
09:11:18.449;178;90;124;92;60.8;265;650;2771;5.6;1.324;1765;;
09:11:19.101;179;88;122;89;68.3;265;675;2825;6.1;1.204;1605;;
09:11:19.772;175;85;119;89;69.8;260;675;2829;6.2;1.147;1529;;
09:11:20.449;169;82;115;90;74.5;255;665;2771;6.7;1.022;1363;;
09:11:21.118;167;80;115;90;80.5;260;670;2858;7.2;0.955;1273;;
09:11:21.788;169;81;117;75;81.3;265;800;2883;6.1;1.147;1529;;
09:11:22.582;166;157;110;105;7.0;235;570;1083;0.7;8.916;11889;;
09:11:23.154;163;79;110;90;7.0;235;670;2792;0.6;10.481;13974;;
09:11:23.825;163;79;110;92;7.0;235;650;2792;0.6;10.168;13557;;
09:11:24.475;163;79;110;90;7.0;235;670;2792;0.6;10.481;13974;;
09:11:25.146;168;83;115;90;64.0;270;670;2750;5.7;1.201;1602;;
09:11:25.814;166;81;114;90;69.8;260;670;2742;6.2;1.090;1454;;
09:11:26.488;164;81;114;90;69.8;260;670;2696;6.2;1.090;1454;;
09:11:27.155;164;81;114;91;69.8;260;660;2696;6.3;1.074;1432;;
09:11:27.815;164;81;114;87;69.8;260;690;2696;6.1;1.123;1497;;
09:11:28.504;167;82;115;89;68.5;260;675;2763;6.1;1.131;1508;;
09:11:29.181;165;81;113;89;69.5;260;675;2671;6.2;1.093;1457;;
09:11:29.856;162;79;113;91;69.5;260;660;2692;6.3;1.068;1424;;
09:11:30.515;162;79;113;93;69.5;260;645;2692;6.5;1.044;1392;;
09:11:31.160;162;79;113;89;69.5;260;675;2692;6.2;1.093;1457;;
09:11:31.838;171;87;118;91;62.5;255;660;2708;5.7;1.246;1661;;
09:11:32.496;167;85;114;79;64.5;265;760;2608;5.1;1.346;1795;;
09:11:33.256;165;146;114;111;64.5;265;540;542;7.2;0.957;1275;;
09:11:33.795;165;146;114;91;64.5;265;660;542;5.9;1.169;1559;;
09:11:34.455;165;146;114;90;64.5;265;670;542;5.8;1.187;1582;;
09:11:35.125;165;146;114;91;64.5;265;660;542;5.9;1.169;1559;;
09:11:35.785;165;146;114;89;64.5;265;675;542;5.7;1.196;1594;;
09:11:36.463;158;79;110;92;60.3;270;650;2608;5.6;1.187;1582;;
09:11:37.111;163;78;113;92;66.3;270;655;2688;6.1;1.112;1483;;
09:11:37.766;163;79;112;90;70.0;275;665;2733;6.3;1.062;1416;;
09:11:38.429;160;78;112;77;73.0;265;780;2758;5.6;1.191;1588;;
09:11:39.209;156;151;105;110;4.8;250;545;550;0.5;12.047;16063;;
09:11:39.756;157;76;105;92;4.8;250;655;2733;0.4;14.479;19305;;
09:11:40.410;157;76;105;90;4.8;250;665;2733;0.4;14.700;19600;;
09:11:41.075;157;76;105;86;4.8;250;700;2733;0.4;15.474;20632;;
09:11:41.776;167;84;114;88;61.0;275;680;2650;5.4;1.268;1691;;
09:11:42.456;161;79;112;90;69.3;270;665;2658;6.2;1.076;1434;;
09:11:43.121;167;81;112;92;69.3;270;655;2721;6.3;1.059;1412;;
09:11:43.775;167;81;112;90;69.3;270;665;2721;6.2;1.076;1434;;
09:11:44.440;167;81;112;87;69.3;270;690;2721;6.0;1.116;1488;;
09:11:45.129;165;83;113;91;64.0;270;660;2671;5.8;1.168;1557;;
09:11:45.791;161;79;111;90;68.3;260;665;2683;6.2;1.082;1442;;
09:11:46.454;166;79;114;91;70.0;270;660;2754;6.4;1.075;1433;;
09:11:47.116;165;80;113;90;74.0;265;670;2679;6.6;1.023;1364;;
09:11:47.784;163;79;111;90;77.3;260;665;2675;7.0;0.956;1274;;
09:11:48.451;159;77;108;91;78.3;260;660;2650;7.1;0.913;1217;;
09:11:49.109;158;76;109;92;79.3;260;650;2696;7.3;0.896;1195;;
09:11:49.761;164;78;112;91;81.3;265;660;2704;7.4;0.910;1213;;
09:11:50.417;164;80;113;92;81.0;260;655;2692;7.4;0.914;1218;;
09:11:51.078;163;79;113;93;81.0;260;645;2667;7.5;0.900;1200;;
09:11:51.720;163;79;113;95;81.0;260;630;2667;7.7;0.879;1172;;
09:11:52.350;163;79;113;92;81.0;260;655;2667;7.4;0.914;1218;;
09:11:53.004;171;86;118;93;66.5;260;645;2708;6.2;1.145;1526;;
09:11:53.650;170;84;120;77;69.0;260;780;2683;5.3;1.351;1801;;
09:11:54.430;160;159;120;119;69.0;260;505;504;8.2;0.875;1166;;
09:11:54.935;160;159;120;94;69.0;260;640;504;6.5;1.108;1478;;
09:11:55.575;160;159;120;92;69.0;260;650;504;6.4;1.126;1501;;
09:11:56.225;160;159;120;92;69.0;260;650;504;6.4;1.126;1501;;
09:11:56.875;160;159;120;88;69.0;260;685;504;6.0;1.186;1582;;
09:11:57.559;164;81;113;94;58.0;265;640;2688;5.4;1.241;1655;;
09:11:58.201;160;79;112;94;64.3;265;640;2679;6.0;1.111;1481;;
09:11:58.839;166;80;116;92;69.0;270;650;2846;6.4;1.088;1451;;
09:11:59.491;167;82;115;89;73.0;270;675;2892;6.5;1.061;1415;;
09:12:00.166;166;80;114;75;79.3;270;795;2879;6.0;1.141;1521;;
09:12:00.963;157;157;107;109;4.8;235;550;629;0.5;12.361;16481;;
09:12:01.509;163;77;107;94;4.8;235;640;2863;0.4;14.383;19178;;
09:12:02.150;163;77;107;98;4.8;235;610;2863;0.5;13.709;18279;;
09:12:02.760;163;77;107;94;4.8;235;635;2863;0.4;14.271;19028;;
09:12:03.396;163;88;112;74;55.3;240;810;2550;4.1;1.635;2180;;
09:12:04.204;155;152;101;99;1.0;225;605;688;0.1;60.954;81272;;
09:12:04.811;151;75;101;86;1.0;225;700;2588;0.1;70.525;94033;;
09:12:05.510;151;75;101;90;1.0;225;670;2588;0.1;67.502;90003;;
09:12:06.180;151;75;101;90;1.0;225;665;2588;0.1;66.999;89332;;
09:12:06.845;151;76;103;94;63.3;250;635;2617;6.0;1.032;1375;;
09:12:07.480;154;75;105;97;67.8;255;620;2700;6.6;0.959;1278;;
09:12:08.099;156;77;106;97;68.0;255;620;2746;6.6;0.969;1292;;
09:12:08.719;158;77;106;94;73.0;255;640;2796;6.8;0.927;1236;;
09:12:09.359;160;76;106;92;80.3;260;655;2879;7.4;0.861;1148;;
09:12:10.015;157;74;104;93;81.3;270;645;2858;7.6;0.826;1101;;
09:12:10.657;157;74;106;92;82.5;260;650;2863;7.6;0.835;1114;;
09:12:11.309;162;76;109;90;86.0;265;670;2908;7.7;0.845;1127;;
09:12:11.979;163;77;109;88;86.8;265;685;2871;7.6;0.859;1145;;
09:12:12.664;161;76;109;89;86.8;265;675;2817;7.7;0.846;1128;;
09:12:13.340;161;76;109;93;86.8;265;645;2817;8.1;0.809;1078;;
09:12:13.985;161;76;109;88;86.8;265;685;2817;7.6;0.859;1145;;
09:12:14.671;163;78;110;88;75.0;265;685;2796;6.6;1.005;1340;;
09:12:15.356;161;78;109;88;75.3;265;680;2729;6.6;0.987;1316;;
09:12:16.034;158;78;108;89;72.8;260;675;2650;6.5;1.002;1336;;
09:12:16.711;156;77;106;90;76.8;265;665;2625;6.9;0.921;1227;;
09:12:17.376;153;76;107;92;79.3;260;655;2600;7.3;0.880;1174;;
09:12:18.029;158;78;110;92;80.5;265;655;2638;7.4;0.891;1188;;
09:12:18.684;160;79;111;92;81.3;260;655;2633;7.4;0.891;1188;;
09:12:19.343;158;80;110;90;80.5;260;665;2579;7.3;0.905;1206;;
09:12:20.004;157;79;109;92;79.5;260;655;2558;7.3;0.894;1192;;
09:12:20.659;154;78;109;93;79.5;260;645;2529;7.4;0.880;1174;;
09:12:21.305;154;78;109;94;79.5;260;635;2529;7.5;0.867;1156;;
09:12:21.940;154;78;109;88;79.5;260;680;2529;7.0;0.928;1237;;
09:12:22.619;171;89;121;76;65.8;255;790;2546;5.0;1.448;1930;;
09:12:23.409;160;158;112;111;2.0;255;540;492;0.2;30.105;40140;;
09:12:23.947;163;84;112;92;2.0;255;650;2433;0.2;36.237;48317;;
09:12:24.600;163;84;112;94;2.0;255;640;2433;0.2;35.680;47573;;
09:12:25.240;163;84;112;88;2.0;255;680;2433;0.2;37.910;50547;;
09:12:25.919;169;88;119;91;58.5;270;660;2504;5.3;1.337;1783;;
09:12:26.583;167;86;116;90;64.8;265;670;2433;5.8;1.200;1600;;
09:12:27.247;163;84;114;91;65.8;270;660;2433;6.0;1.144;1526;;
09:12:27.907;165;83;116;92;70.8;270;650;2471;6.5;1.066;1421;;
09:12:28.561;167;85;117;90;74.5;275;665;2433;6.7;1.044;1392;;
09:12:29.224;167;85;116;90;76.3;275;670;2438;6.8;1.019;1359;;
09:12:29.896;164;84;114;90;76.5;265;670;2421;6.9;0.996;1328;;
09:12:30.566;160;82;112;90;76.5;260;665;2371;6.9;0.969;1292;;
09:12:31.227;162;81;114;92;77.8;265;650;2458;7.2;0.949;1265;;
09:12:31.879;164;83;114;91;77.8;265;660;2429;7.1;0.963;1285;;
09:12:32.540;164;83;114;92;77.8;265;655;2429;7.1;0.956;1275;;
09:12:33.195;164;83;114;90;77.8;265;670;2429;7.0;0.978;1304;;
09:12:33.868;162;85;115;77;65.5;265;780;2413;5.0;1.372;1830;;
09:12:34.648;160;159;112;113;1.8;250;530;796;0.2;33.844;45126;;
09:12:35.175;166;85;112;91;1.8;250;660;2413;0.2;42.146;56194;;
09:12:35.835;166;85;112;92;1.8;250;650;2413;0.2;41.507;55343;;
09:12:36.485;166;85;112;88;1.8;250;680;2413;0.2;43.423;57897;;
09:12:37.164;165;86;115;92;58.3;265;655;2442;5.3;1.290;1720;;
09:12:37.821;163;84;115;92;65.3;265;650;2417;6.0;1.143;1524;;
09:12:38.469;165;85;117;93;65.3;270;645;2379;6.1;1.157;1542;;
09:12:39.115;166;87;118;92;68.5;265;650;2358;6.3;1.115;1487;;
09:12:39.764;167;87;118;92;72.0;270;650;2358;6.6;1.063;1417;;
09:12:40.414;165;86;117;93;72.3;260;645;2363;6.7;1.040;1387;;
09:12:41.061;167;86;119;94;74.3;265;640;2413;7.0;1.021;1362;;
09:12:41.701;170;88;120;92;75.0;270;650;2383;6.9;1.042;1390;;
09:12:42.351;170;88;120;92;75.3;265;655;2396;6.9;1.042;1390;;
09:12:43.004;168;88;118;92;74.0;265;650;2358;6.8;1.039;1385;;
09:12:43.655;165;86;116;94;74.3;265;635;2354;7.0;0.994;1326;;
09:12:44.293;166;85;118;94;75.3;265;635;2396;7.1;0.992;1322;;
09:12:44.926;170;87;119;92;75.8;265;650;2446;7.0;1.023;1364;;
09:12:45.578;170;87;119;91;76.8;270;660;2450;7.0;1.021;1362;;
09:12:46.234;168;87;118;92;75.5;265;650;2413;7.0;1.012;1349;;
09:12:46.884;166;86;116;93;74.3;265;645;2333;6.9;1.006;1341;;
09:12:47.533;166;84;116;93;75.8;265;645;2446;7.0;0.988;1317;;
09:12:48.175;169;86;119;92;76.5;265;650;2433;7.1;1.007;1342;;
09:12:48.824;171;87;119;91;76.8;265;660;2450;7.0;1.023;1364;;
09:12:49.482;170;87;119;92;76.8;265;655;2450;7.0;1.016;1354;;
09:12:50.140;170;87;119;94;76.8;265;635;2450;7.3;0.985;1313;;
09:12:50.775;170;87;119;92;76.8;265;650;2450;7.1;1.008;1344;;
09:12:51.428;173;89;120;92;65.0;265;655;2513;6.0;1.209;1612;;
09:12:52.079;171;87;119;92;66.5;265;655;2521;6.1;1.175;1566;;
09:12:52.738;170;87;118;92;66.3;270;655;2538;6.1;1.164;1552;;
09:12:53.391;168;86;118;93;69.0;260;645;2550;6.4;1.098;1464;;
09:12:54.034;171;87;123;78;73.3;260;765;2546;5.7;1.279;1706;;
09:12:54.801;171;168;118;114;5.3;250;525;913;0.6;11.750;15667;;
09:12:55.326;172;89;118;93;5.3;250;645;2500;0.5;14.436;19248;;
09:12:55.970;172;89;118;94;5.3;250;635;2500;0.5;14.212;18949;;
09:12:56.605;172;89;118;93;5.3;250;645;2500;0.5;14.436;19248;;
09:12:57.249;174;90;122;94;58.8;260;640;2558;5.5;1.329;1772;;
09:12:57.889;174;89;122;93;64.0;270;645;2596;6.0;1.230;1639;;
09:12:58.536;174;89;121;92;64.3;260;650;2558;5.9;1.219;1625;;
09:12:59.184;172;87;122;78;67.5;270;770;2575;5.3;1.386;1848;;
09:12:59.956;166;165;116;118;3.8;225;510;708;0.4;15.810;21080;;
09:13:00.466;176;89;116;93;3.8;225;645;2592;0.3;19.995;26660;;
09:13:01.110;176;89;116;94;3.8;225;640;2592;0.4;19.840;26453;;
09:13:01.750;176;89;116;89;3.8;225;675;2592;0.3;20.925;27900;;
09:13:02.426;172;88;121;76;59.3;265;790;2613;4.5;1.613;2151;;
09:13:03.214;164;163;115;114;0.8;225;525;533;0.1;80.500;107333;;
09:13:03.739;175;88;115;91;0.8;225;660;2554;0.1;101.200;134933;;
09:13:04.400;175;88;115;92;0.8;225;650;2554;0.1;99.667;132889;;
09:13:05.050;175;88;115;90;0.8;225;670;2554;0.1;102.733;136978;;
09:13:05.723;170;86;125;66;62.0;265;910;2588;4.1;1.838;2451;;
09:13:06.633;128;130;107;150;0.8;205;400;413;0.1;56.933;75911;;
09:13:07.027;179;90;107;92;0.8;205;650;2575;0.1;92.517;123356;;
09:13:07.680;179;90;107;92;0.8;205;655;2575;0.1;93.228;124304;;
09:13:08.335;179;90;107;90;0.8;205;665;2575;0.1;94.652;126202;;
09:13:09.003;171;87;120;93;60.5;265;645;2538;5.6;1.274;1699;;
09:13:09.645;176;87;122;93;64.5;265;645;2596;6.0;1.222;1630;;
09:13:10.291;176;88;122;91;64.5;270;660;2579;5.9;1.246;1661;;
09:13:10.951;174;87;119;92;68.8;265;655;2621;6.3;1.134;1512;;
09:13:11.606;168;84;121;77;71.8;260;775;2650;5.6;1.302;1735;;
09:13:12.377;171;160;115;112;6.3;245;535;1017;0.7;9.865;13154;;
09:13:12.915;174;86;115;88;6.3;245;680;2721;0.6;12.539;16719;;
09:13:13.595;174;86;115;86;6.3;245;700;2721;0.5;12.908;17211;;
09:13:14.295;174;86;115;84;6.3;245;715;2721;0.5;13.185;17579;;
09:13:15.009;160;78;108;85;64.3;250;705;2642;5.5;1.180;1573;;
09:13:15.716;162;78;108;83;69.0;260;720;2608;5.8;1.127;1503;;
09:13:16.434;160;77;106;82;70.0;260;730;2563;5.8;1.105;1474;;
09:13:17.165;156;75;103;84;73.8;260;715;2521;6.2;1.001;1335;;
09:13:17.877;150;73;102;89;75.5;255;675;2442;6.7;0.907;1210;;
09:13:18.554;153;74;104;89;76.3;260;675;2425;6.8;0.918;1225;;
09:13:19.230;156;75;106;88;78.5;270;680;2488;6.9;0.916;1221;;
09:13:19.911;156;76;106;89;79.3;265;675;2488;7.0;0.905;1207;;
09:13:20.582;156;77;105;89;76.3;255;675;2442;6.8;0.932;1242;;
09:13:21.259;155;75;106;91;77.5;255;660;2517;7.0;0.898;1198;;
09:13:21.919;159;77;111;75;78.5;260;795;2546;5.9;1.127;1502;;
09:13:22.715;158;155;107;107;7.0;250;560;679;0.8;8.520;11360;;
09:13:23.276;161;79;107;88;7.0;250;680;2533;0.6;10.346;13794;;
09:13:23.955;161;79;107;90;7.0;250;665;2533;0.6;10.117;13490;;
09:13:24.620;161;79;107;89;7.0;250;675;2533;0.6;10.270;13693;;
09:13:25.295;163;80;111;89;61.5;265;675;2521;5.5;1.216;1621;;
09:13:25.969;163;80;114;74;66.8;275;815;2542;4.9;1.386;1848;;
09:13:26.784;155;154;106;107;1.0;230;560;488;0.1;59.220;78960;;
09:13:27.345;159;78;106;88;1.0;230;680;2458;0.1;71.910;95880;;
09:13:28.025;159;78;106;92;1.0;230;655;2458;0.1;69.266;92355;;
09:13:28.680;159;78;106;85;1.0;230;705;2458;0.1;74.554;99405;;
09:13:29.384;163;80;116;63;60.5;265;955;2529;3.8;1.827;2436;;
09:13:30.341;118;119;96;132;0.8;140;455;317;0.1;57.937;77249;;
09:13:30.794;157;78;96;86;0.8;140;695;2371;0.1;88.497;117996;;
09:13:31.490;157;78;96;90;0.8;140;670;2371;0.1;85.313;113751;;
09:13:32.160;157;78;96;86;0.8;140;700;2371;0.1;89.133;118844;;
09:13:32.863;160;80;109;86;60.5;265;695;2396;5.2;1.249;1666;;
09:13:33.558;158;78;108;87;64.5;265;690;2383;5.6;1.150;1533;;
09:13:34.248;154;77;106;90;63.8;260;670;2346;5.7;1.114;1485;;
09:13:34.914;158;77;110;90;68.8;260;665;2408;6.2;1.064;1419;;
09:13:35.580;164;81;113;89;72.3;265;675;2429;6.4;1.051;1401;;
09:13:36.254;163;82;113;88;72.0;265;680;2425;6.4;1.063;1417;;
09:13:36.932;162;82;111;89;70.8;260;675;2471;6.3;1.061;1415;;
09:13:37.607;159;80;113;77;70.5;255;780;2479;5.4;1.253;1671;;
09:13:38.391;161;159;112;111;5.5;245;540;721;0.6;10.947;14596;;
09:13:38.929;169;85;112;88;5.5;245;680;2513;0.5;13.785;18381;;
09:13:39.610;169;85;112;90;5.5;245;670;2513;0.5;13.583;18110;;
09:13:40.280;169;85;112;87;5.5;245;690;2513;0.5;13.988;18651;;
09:13:40.971;165;83;118;76;58.5;265;785;2558;4.5;1.583;2111;;
09:13:41.756;164;164;115;112;1.3;240;535;596;0.1;49.006;65341;;
09:13:42.290;173;86;115;90;1.3;240;670;2546;0.1;61.372;81829;;
09:13:42.960;173;86;115;91;1.3;240;660;2546;0.1;60.456;80608;;
09:13:43.620;173;86;115;89;1.3;240;675;2546;0.1;61.830;82440;;
09:13:44.296;168;84;120;75;58.8;270;795;2608;4.4;1.620;2161;;
09:13:45.090;165;165;114;110;1.0;230;545;454;0.1;61.994;82658;;
09:13:45.634;172;84;114;86;1.0;230;695;2558;0.1;79.056;105408;;
09:13:46.330;172;84;114;88;1.0;230;685;2558;0.1;77.919;103892;;
09:13:47.015;172;84;114;86;1.0;230;695;2558;0.1;79.056;105408;;
09:13:47.710;165;80;113;88;65.0;265;685;2542;5.7;1.186;1581;;
09:13:48.398;165;79;111;86;67.5;270;695;2542;5.8;1.145;1527;;
09:13:49.090;162;78;110;87;68.8;265;690;2500;6.0;1.099;1465;;
09:13:49.779;158;77;107;88;71.8;265;680;2429;6.3;1.009;1346;;
09:13:50.457;157;75;107;90;76.3;260;665;2488;6.9;0.931;1241;;
09:13:51.125;160;77;111;75;77.3;265;805;2542;5.8;1.151;1535;;
09:13:51.929;156;152;105;109;5.0;245;550;704;0.5;11.550;15400;;
09:13:52.479;157;78;105;90;5.0;245;670;2446;0.4;14.070;18760;;
09:13:53.150;157;78;105;90;5.0;245;670;2446;0.4;14.070;18760;;
09:13:53.820;157;78;105;90;5.0;245;670;2446;0.4;14.070;18760;;
09:13:54.490;157;78;107;90;61.5;260;670;2488;5.5;1.168;1558;;
09:13:55.159;159;76;108;89;67.5;260;675;2550;6.0;1.075;1433;;
09:13:55.836;157;77;106;89;67.0;270;675;2479;6.0;1.070;1427;;
09:13:56.509;153;76;104;90;69.0;255;670;2425;6.2;1.005;1340;;
09:13:57.179;153;73;111;65;74.3;255;930;2492;4.8;1.384;1845;;
09:13:58.109;111;112;93;143;4.8;220;420;429;0.7;8.179;10905;;
09:13:58.531;158;77;93;89;4.8;220;675;2454;0.4;13.145;17526;;
09:13:59.205;158;77;93;92;4.8;220;655;2454;0.4;12.755;17007;;
09:13:59.860;158;77;93;90;4.8;220;670;2454;0.4;13.047;17396;;
09:14:00.529;159;78;109;91;61.0;265;660;2446;5.5;1.182;1576;;
09:14:01.189;160;79;110;90;65.8;265;665;2454;5.9;1.113;1483;;
09:14:01.856;160;79;109;89;65.8;265;675;2417;5.8;1.119;1492;;
09:14:02.529;158;78;108;92;69.0;260;655;2408;6.3;1.028;1370;;
09:14:03.185;156;78;109;92;72.0;260;650;2417;6.6;0.980;1306;;
09:14:03.836;162;79;114;76;74.5;265;790;2475;5.7;1.204;1605;;
09:14:04.624;154;153;107;115;4.5;240;520;350;0.5;12.364;16486;;
09:14:05.146;161;81;107;92;4.5;240;650;2388;0.4;15.456;20607;;
09:14:05.795;161;81;107;94;4.5;240;635;2388;0.4;15.099;20132;;
09:14:06.430;161;81;107;91;4.5;240;660;2388;0.4;15.693;20924;;
09:14:07.091;164;83;113;90;58.3;260;665;2475;5.3;1.284;1712;;
09:14:07.754;164;81;113;90;64.5;260;670;2442;5.8;1.169;1558;;
09:14:08.424;162;81;111;90;63.5;260;665;2396;5.7;1.157;1543;;
09:14:09.091;159;80;109;92;67.0;260;655;2367;6.1;1.063;1418;;
09:14:09.744;157;79;109;93;69.3;255;645;2425;6.4;1.013;1351;;
09:14:10.389;163;80;112;91;72.3;255;660;2546;6.6;1.023;1364;;
09:14:11.049;165;82;113;90;74.0;255;665;2571;6.7;1.018;1357;;
09:14:11.714;164;82;113;90;72.8;255;665;2542;6.6;1.028;1371;;
09:14:12.383;163;82;111;89;73.0;260;675;2492;6.5;1.026;1368;;
09:14:13.058;160;80;112;76;73.3;260;790;2538;5.6;1.205;1607;;
09:14:13.846;158;156;110;113;5.5;250;530;813;0.6;10.576;14101;;
09:14:14.375;167;84;110;91;5.5;250;660;2496;0.5;13.170;17560;;
09:14:15.035;167;84;110;92;5.5;250;650;2496;0.5;12.970;17294;;
09:14:15.685;167;84;110;89;5.5;250;675;2496;0.5;13.469;17959;;
09:14:16.361;165;86;114;91;56.0;260;660;2438;5.1;1.341;1788;;
09:14:17.020;163;83;113;92;62.8;260;650;2504;5.8;1.171;1561;;
09:14:17.671;168;84;117;90;64.3;275;665;2579;5.8;1.206;1608;;
09:14:18.336;170;85;117;44;68.8;275;1355;2583;3.0;2.296;3061;;
09:14:19.690;163;84;114;90;67.3;270;665;2288;6.1;1.125;1500;;
09:14:20.356;161;82;114;92;67.3;270;650;2379;6.2;1.099;1466;;
09:14:21.005;161;82;114;92;67.3;270;655;2379;6.2;1.108;1477;;
09:14:21.660;161;82;114;88;67.3;270;685;2379;5.9;1.159;1545;;
09:14:22.345;168;86;117;91;62.3;260;660;2404;5.7;1.235;1647;;
09:14:23.008;164;85;114;91;63.0;260;660;2396;5.7;1.194;1592;;
09:14:23.664;163;83;114;92;64.0;255;650;2475;5.9;1.155;1540;;
09:14:24.316;167;85;119;76;68.8;250;785;2546;5.3;1.362;1815;;
09:14:25.099;171;161;116;109;7.0;235;550;1354;0.8;9.095;12126;;
09:14:25.653;168;86;116;88;7.0;235;680;2529;0.6;11.244;14992;;
09:14:26.330;168;86;116;92;7.0;235;655;2529;0.6;10.831;14441;;
09:14:26.985;168;86;116;90;7.0;235;670;2529;0.6;11.079;14772;;
09:14:27.654;171;86;121;75;59.5;245;800;2608;4.5;1.620;2160;;
09:14:28.455;168;164;114;106;1.8;230;565;708;0.2;36.725;48967;;
09:14:29.023;170;84;114;86;1.8;230;700;2542;0.1;45.500;60667;;
09:14:29.720;170;84;114;86;1.8;230;695;2542;0.2;45.175;60233;;
09:14:30.415;170;84;114;86;1.8;230;695;2542;0.2;45.175;60233;;
09:14:31.111;166;83;113;86;59.8;270;700;2500;5.1;1.327;1769;;
09:14:31.810;165;80;118;63;67.0;270;960;2529;4.2;1.691;2254;;
09:14:32.771;118;119;98;141;1.5;220;425;454;0.2;27.837;37117;;
09:14:33.194;162;82;98;90;1.5;220;670;2383;0.1;43.885;58513;;
09:14:33.865;162;82;98;93;1.5;220;645;2383;0.1;42.248;56330;;
09:14:34.510;162;82;98;88;1.5;220;685;2383;0.1;44.867;59823;;
09:14:35.196;170;86;114;42;59.0;275;1420;2525;2.5;2.732;3642;;
09:14:36.616;159;80;110;86;64.8;265;695;2175;5.6;1.178;1571;;
09:14:37.309;155;79;110;90;64.8;265;665;2183;5.8;1.127;1503;;
09:14:37.975;155;79;110;89;64.8;265;675;2183;5.8;1.144;1525;;
09:14:38.650;155;79;110;84;64.8;265;715;2183;5.4;1.212;1616;;
09:14:39.364;164;83;112;85;63.0;265;710;2292;5.3;1.265;1687;;
09:14:40.074;161;80;110;86;66.5;265;700;2292;5.7;1.158;1544;;
09:14:40.774;157;78;109;89;66.5;260;675;2329;5.9;1.109;1479;;
09:14:41.449;163;80;114;44;70.8;270;1370;2388;3.1;2.198;2930;;
09:14:42.817;165;83;114;87;70.0;265;690;2258;6.1;1.126;1502;;
09:14:43.507;163;83;114;88;70.0;265;680;2313;6.2;1.110;1480;;
09:14:44.190;163;83;114;92;70.0;265;650;2313;6.5;1.061;1415;;
09:14:44.840;163;83;114;87;70.0;265;690;2313;6.1;1.126;1502;;
09:14:45.529;171;86;118;87;63.5;270;690;2458;5.5;1.279;1706;;
09:14:46.219;168;84;118;73;65.8;270;825;2463;4.8;1.484;1978;;
09:14:47.044;161;159;111;107;1.3;245;560;525;0.1;49.504;66005;;
09:14:47.606;165;82;111;89;1.3;245;675;2500;0.1;59.670;79560;;
09:14:48.280;165;82;111;90;1.3;245;670;2500;0.1;59.228;78971;;
09:14:48.950;165;82;111;85;1.3;245;710;2500;0.1;62.764;83685;;
09:14:49.660;171;86;122;63;59.0;275;960;2517;3.7;1.981;2641;;
09:14:50.619;121;123;102;145;1.5;210;415;450;0.2;28.082;37442;;
09:14:51.038;169;85;102;89;1.5;210;675;2492;0.1;45.675;60900;;
09:14:51.710;169;85;102;89;1.5;210;675;2492;0.1;45.675;60900;;
09:14:52.385;169;85;102;86;1.5;210;695;2492;0.1;47.028;62704;;
09:14:53.080;170;86;116;88;58.3;270;685;2496;5.1;1.364;1819;;
09:14:53.764;165;81;114;90;65.8;265;665;2521;5.9;1.153;1537;;
09:14:54.433;168;82;116;89;67.3;270;675;2529;6.0;1.159;1546;;
09:14:55.104;169;82;115;88;71.5;270;685;2525;6.3;1.104;1472;;
09:14:55.789;167;81;115;74;75.0;265;815;2546;5.5;1.252;1670;;
09:14:56.605;159;158;108;108;4.0;230;555;604;0.4;14.916;19888;;
09:14:57.163;161;78;108;90;4.0;230;665;2554;0.4;17.872;23829;;
09:14:57.825;161;78;108;92;4.0;230;655;2554;0.4;17.603;23471;;
09:14:58.480;161;78;108;88;4.0;230;680;2554;0.4;18.275;24367;;
09:14:59.163;170;85;117;74;59.5;270;815;2600;4.4;1.606;2141;;
09:14:59.976;158;159;108;109;1.0;230;550;529;0.1;59.262;79017;;
09:15:00.526;163;79;108;90;1.0;230;665;2567;0.1;71.654;95538;;
09:15:01.190;163;79;108;90;1.0;230;665;2567;0.1;71.654;95538;;
09:15:01.855;163;79;108;86;1.0;230;695;2567;0.1;74.886;99848;;
09:15:02.547;165;83;118;63;60.8;260;950;2504;3.8;1.841;2455;;
09:15:03.501;117;119;98;140;1.3;225;430;417;0.2;33.540;44720;;
09:15:03.933;162;81;98;89;1.3;225;675;2475;0.1;52.650;70200;;
09:15:04.605;162;81;98;89;1.3;225;675;2475;0.1;52.650;70200;;
09:15:05.280;162;81;98;84;1.3;225;715;2475;0.1;55.770;74360;;
09:15:05.996;168;83;113;86;58.8;265;700;2521;5.0;1.349;1799;;
09:15:06.692;161;80;111;89;64.8;255;675;2492;5.8;1.160;1546;;
09:15:07.371;166;80;114;87;66.8;270;690;2533;5.8;1.173;1564;;
09:15:08.057;168;81;114;85;71.3;270;705;2513;6.1;1.126;1501;;
09:15:08.766;167;80;113;84;76.5;270;715;2533;6.4;1.054;1405;;
09:15:09.481;163;78;109;85;76.5;265;710;2550;6.5;1.014;1352;;
09:15:10.189;161;76;110;87;77.8;260;690;2646;6.8;0.978;1305;;
09:15:10.879;164;79;111;83;78.3;265;725;2629;6.5;1.028;1371;;
09:15:11.606;165;77;114;71;82.0;275;840;2688;5.9;1.163;1550;;
09:15:12.445;158;156;106;103;6.0;235;580;583;0.6;10.198;13598;;
09:15:13.028;159;76;106;89;6.0;235;675;2608;0.5;11.869;15825;;
09:15:13.700;159;76;106;91;6.0;235;660;2608;0.5;11.605;15473;;
09:15:14.360;159;76;106;85;6.0;235;710;2608;0.5;12.484;16646;;
09:15:15.071;173;85;114;79;61.3;260;755;2704;4.9;1.405;1874;;
09:15:15.828;169;79;109;75;72.0;270;800;2725;5.4;1.211;1615;;
09:15:16.622;161;74;109;76;72.0;270;790;2708;5.5;1.196;1595;;
09:15:17.415;161;74;109;75;72.0;270;795;2708;5.4;1.204;1605;;
09:15:18.210;161;74;109;74;72.0;270;810;2708;5.3;1.226;1635;;
09:15:19.021;155;72;102;75;73.5;275;795;2500;5.5;1.101;1467;;
09:15:19.814;149;69;99;80;74.0;270;750;2433;5.9;0.998;1331;;
09:15:20.564;149;68;101;84;75.5;270;715;2454;6.3;0.952;1269;;
09:15:21.279;151;71;102;84;77.5;275;715;2375;6.5;0.943;1258;;
09:15:21.994;151;72;101;83;81.5;270;720;2375;6.8;0.894;1193;;
09:15:22.716;148;70;99;86;81.3;275;700;2367;7.0;0.851;1134;;
09:15:23.414;145;69;99;90;79.3;260;670;2383;7.1;0.835;1113;;
09:15:24.086;151;71;103;88;81.8;270;680;2417;7.2;0.853;1137;;
09:15:24.766;154;73;105;88;82.8;270;680;2450;7.3;0.859;1145;;
09:15:25.446;153;74;104;88;81.0;270;685;2413;7.1;0.880;1173;;
09:15:26.129;152;74;103;89;79.0;270;675;2379;7.0;0.876;1168;;
09:15:26.804;150;73;103;91;78.5;265;660;2408;7.1;0.868;1157;;
09:15:27.462;156;76;107;90;79.0;270;665;2433;7.1;0.899;1198;;
09:15:28.130;158;77;108;88;80.8;265;680;2463;7.1;0.905;1207;;
09:15:28.809;158;78;108;89;79.5;265;675;2425;7.1;0.917;1223;;
09:15:29.486;156;79;107;90;77.0;265;670;2358;6.9;0.933;1244;;
09:15:30.156;155;77;108;91;77.3;270;660;2425;7.0;0.923;1230;;
09:15:30.818;162;79;112;90;79.0;270;665;2475;7.1;0.945;1260;;
09:15:31.481;165;82;114;89;79.3;270;675;2479;7.0;0.971;1295;;
09:15:32.154;165;83;114;88;77.8;270;680;2463;6.9;0.995;1326;;
09:15:32.832;163;82;112;90;76.0;265;670;2446;6.8;0.987;1316;;
09:15:33.504;161;80;112;91;76.5;265;660;2467;7.0;0.962;1283;;
09:15:34.164;165;82;114;89;78.0;265;675;2500;6.9;0.989;1318;;
09:15:34.839;167;82;114;88;79.5;265;680;2525;7.0;0.977;1303;;
09:15:35.523;164;81;116;86;79.0;270;695;2513;6.8;1.018;1358;;
09:15:36.218;171;92;114;88;68.8;270;680;2538;6.1;1.128;1503;;
09:15:36.896;159;79;111;90;78.0;265;665;2454;7.0;0.942;1256;;
09:15:37.561;164;82;114;89;77.8;270;675;2438;6.9;0.990;1320;;
09:15:38.234;166;83;115;88;78.0;270;680;2454;6.9;1.005;1340;;
09:15:38.916;165;84;115;87;78.0;270;690;2433;6.8;1.020;1359;;
09:15:39.605;165;84;115;90;78.0;270;670;2433;7.0;0.990;1320;;
09:15:40.275;165;84;115;88;78.0;270;680;2433;6.9;1.005;1340;;
09:15:40.958;171;88;118;85;65.3;270;710;2525;5.5;1.284;1712;;
09:15:41.664;172;86;117;81;69.8;270;745;2558;5.6;1.247;1663;;
09:15:42.409;170;84;117;82;71.0;270;730;2533;5.8;1.198;1597;;
09:15:43.139;165;84;114;83;71.5;265;720;2404;6.0;1.145;1527;;
09:15:43.860;165;83;115;86;76.0;270;700;2483;6.5;1.059;1412;;
09:15:44.563;167;85;115;82;77.0;270;730;2413;6.3;1.093;1457;;
09:15:45.287;167;84;116;85;78.8;270;710;2446;6.7;1.041;1388;;
09:15:46.000;164;84;114;85;77.3;270;705;2333;6.6;1.036;1381;;
09:15:46.704;161;83;113;88;76.8;265;680;2346;6.8;0.999;1332;;
09:15:47.388;163;83;115;88;78.5;270;680;2396;6.9;0.996;1328;;
09:15:48.064;168;86;118;87;79.3;270;690;2383;6.9;1.025;1367;;
09:15:48.756;169;86;118;86;79.8;270;695;2408;6.9;1.026;1368;;
09:15:49.453;167;87;117;86;77.8;270;695;2379;6.7;1.046;1394;;
09:15:50.146;165;86;116;87;76.8;265;690;2350;6.7;1.041;1387;;
09:15:50.834;165;85;117;90;76.8;265;665;2413;6.9;1.016;1355;;
09:15:51.503;169;88;119;88;77.3;270;685;2392;6.8;1.057;1410;;
09:15:52.182;172;88;121;88;78.3;270;685;2442;6.9;1.055;1406;;
09:15:52.871;170;89;119;86;77.3;270;700;2383;6.6;1.078;1438;;
09:15:53.570;169;88;118;86;76.8;265;695;2379;6.6;1.069;1425;;
09:15:54.264;165;87;116;86;75.0;265;695;2346;6.5;1.075;1433;;
09:15:54.957;171;87;118;81;78.5;270;740;2450;6.4;1.110;1480;;
09:15:55.703;172;86;118;79;82.3;270;760;2488;6.5;1.093;1457;;
09:15:56.459;169;86;118;82;79.3;270;735;2383;6.5;1.090;1453;;
09:15:57.192;166;87;116;85;76.3;265;710;2292;6.4;1.080;1440;;
09:15:57.902;162;85;115;88;75.0;265;685;2300;6.6;1.046;1394;;
09:15:58.591;167;85;118;88;77.8;270;680;2392;6.9;1.030;1373;;
09:15:59.269;170;88;120;88;78.0;270;685;2367;6.8;1.052;1402;;
09:15:59.956;171;88;120;87;79.0;270;690;2404;6.9;1.050;1400;;
09:16:00.644;171;88;120;86;78.0;270;695;2375;6.7;1.069;1426;;
09:16:01.343;169;88;118;87;77.5;270;690;2396;6.7;1.051;1401;;
09:16:02.030;167;87;119;90;76.0;265;670;2408;6.8;1.051;1402;;
09:16:02.699;173;90;122;88;77.0;270;685;2396;6.7;1.083;1444;;
09:16:03.384;174;90;121;85;78.8;270;710;2442;6.7;1.093;1458;;
09:16:04.094;172;89;118;81;78.5;270;745;2425;6.3;1.118;1490;;
09:16:04.843;169;85;118;87;79.8;270;690;2454;6.9;1.021;1361;;
09:16:05.527;167;88;120;91;75.3;265;660;2292;6.8;1.048;1397;;
09:16:06.189;168;90;120;90;73.8;265;670;2275;6.6;1.086;1448;;
09:16:06.863;167;88;117;88;75.0;270;685;2350;6.6;1.066;1422;;
09:16:07.546;165;85;116;90;76.0;265;670;2413;6.8;1.023;1364;;
09:16:08.216;169;87;116;88;76.0;265;685;2421;6.7;1.046;1394;;
09:16:08.900;169;87;116;86;76.0;265;700;2421;6.5;1.068;1425;;
09:16:09.600;169;87;116;85;76.0;265;705;2421;6.5;1.076;1435;;
09:16:10.304;165;88;115;86;63.5;265;700;2358;5.4;1.265;1687;;
09:16:11.006;161;84;113;88;66.8;265;680;2388;5.9;1.146;1528;;
09:16:11.686;162;83;115;89;67.8;265;675;2404;6.0;1.143;1524;;
09:16:12.359;168;86;119;88;71.3;265;685;2392;6.2;1.139;1519;;
09:16:13.048;171;88;120;85;75.5;270;705;2433;6.4;1.118;1491;;
09:16:13.753;170;89;118;84;74.8;270;715;2408;6.3;1.129;1505;;
09:16:14.466;165;86;116;88;73.8;265;685;2404;6.5;1.075;1433;;
09:16:15.149;167;86;119;90;74.8;265;670;2421;6.7;1.062;1416;;
09:16:15.819;172;89;122;88;76.0;270;685;2417;6.7;1.097;1463;;
09:16:16.505;174;90;123;87;76.8;270;690;2438;6.7;1.108;1477;;
09:16:17.196;174;92;122;85;75.5;270;705;2413;6.4;1.139;1519;;
09:16:17.897;171;89;122;88;75.0;270;680;2483;6.6;1.102;1469;;
09:16:18.580;176;91;125;88;76.3;265;685;2517;6.7;1.118;1491;;
09:16:19.266;180;93;126;85;78.0;270;710;2533;6.6;1.142;1523;;
09:16:19.976;179;91;124;84;79.0;270;715;2542;6.6;1.125;1499;;
09:16:20.690;174;90;121;85;76.8;270;705;2463;6.5;1.114;1485;;
09:16:21.395;171;88;120;87;76.8;265;690;2533;6.7;1.079;1438;;
09:16:22.082;175;89;122;85;78.0;270;705;2500;6.6;1.103;1470;;
09:16:22.789;176;89;122;83;80.8;270;720;2538;6.7;1.083;1444;;
09:16:23.509;173;87;119;83;80.5;270;725;2471;6.7;1.069;1426;;
09:16:24.234;168;85;116;85;79.8;270;705;2438;6.8;1.028;1370;;
09:16:24.941;164;84;116;88;77.8;265;685;2438;6.8;1.018;1357;;
09:16:25.626;170;86;120;88;79.5;270;685;2425;7.0;1.030;1373;;
09:16:26.313;172;88;121;85;80.5;270;705;2463;6.9;1.055;1407;;
09:16:27.012;173;88;120;85;79.5;270;705;2463;6.8;1.062;1416;;
09:16:27.717;169;86;118;88;78.3;265;685;2483;6.9;1.031;1374;;
09:16:28.406;171;87;120;88;79.0;270;685;2521;6.9;1.038;1384;;
09:16:29.091;175;88;122;86;80.0;270;695;2525;6.9;1.058;1410;;
09:16:29.785;175;89;122;85;79.8;270;705;2496;6.8;1.074;1432;;
09:16:30.490;172;88;119;85;78.3;270;705;2483;6.7;1.070;1427;;
09:16:31.194;168;86;118;88;78.3;265;685;2500;6.9;1.033;1377;;
09:16:31.880;174;88;122;86;79.3;270;695;2517;6.8;1.066;1421;;
09:16:32.574;176;89;123;86;80.5;270;700;2538;6.9;1.065;1420;;
09:16:33.275;174;89;120;86;78.8;270;700;2479;6.7;1.069;1425;;
09:16:33.976;170;87;118;87;78.5;270;690;2471;6.8;1.035;1380;;
09:16:34.668;167;86;117;88;77.0;265;685;2479;6.7;1.041;1388;;
09:16:35.350;172;87;120;88;79.3;270;685;2496;6.9;1.037;1383;;
09:16:36.038;173;88;121;85;80.0;270;705;2483;6.8;1.062;1416;;
09:16:36.741;173;88;120;85;80.3;275;705;2483;6.8;1.052;1403;;
09:16:37.448;168;87;118;87;78.0;265;690;2454;6.8;1.042;1389;;
09:16:38.135;171;86;121;88;79.8;270;680;2500;7.0;1.027;1370;;
09:16:38.814;175;89;122;85;79.3;270;705;2438;6.7;1.081;1441;;
09:16:39.517;176;89;122;85;80.5;270;710;2471;6.8;1.074;1432;;
09:16:40.231;172;88;119;85;79.3;275;710;2429;6.7;1.066;1421;;
09:16:40.940;168;86;117;87;78.5;270;690;2454;6.8;1.028;1371;;
09:16:41.631;171;86;120;87;79.5;270;690;2471;6.9;1.037;1383;;
09:16:42.319;173;88;121;86;80.3;275;700;2442;6.9;1.051;1401;;
09:16:43.017;172;88;120;86;79.5;270;695;2433;6.9;1.049;1399;;
09:16:43.718;169;87;117;86;78.8;270;700;2392;6.7;1.042;1390;;
09:16:44.416;165;85;117;90;78.8;270;670;2433;7.1;0.998;1330;;
09:16:45.085;165;85;117;92;78.8;270;655;2433;7.2;0.975;1300;;
09:16:45.740;165;85;117;86;78.8;270;695;2433;6.8;1.035;1380;;
09:16:46.436;179;95;127;73;64.3;270;820;2600;4.7;1.624;2165;;
09:16:47.258;169;171;119;107;1.8;260;560;396;0.2;38.000;50667;;
09:16:47.815;171;90;119;90;1.8;260;670;2429;0.2;45.464;60619;;
09:16:48.485;171;90;119;92;1.8;260;655;2429;0.2;44.446;59262;;
09:16:49.140;171;90;119;85;1.8;260;705;2429;0.1;47.839;63786;;
09:16:49.844;182;95;133;63;56.8;275;955;2604;3.6;2.238;2984;;
09:16:50.803;134;136;110;135;0.5;230;445;413;0.1;97.455;129940;;
09:16:51.244;175;92;110;88;0.5;230;680;2446;0.0;148.920;198560;;
09:16:51.925;175;92;110;88;0.5;230;680;2446;0.0;148.920;198560;;
09:16:52.605;175;92;110;82;0.5;230;730;2446;0.0;159.870;213160;;
09:16:53.334;176;91;122;85;61.5;270;710;2483;5.2;1.406;1874;;
09:16:54.046;171;88;118;83;65.3;270;720;2383;5.4;1.297;1729;;
09:16:54.768;166;85;115;86;67.3;270;700;2392;5.8;1.194;1593;;
09:16:55.468;166;84;118;90;71.8;270;670;2396;6.4;1.100;1466;;
09:16:56.136;169;88;119;88;73.5;275;685;2321;6.4;1.111;1482;;
09:16:56.823;171;87;120;86;76.8;275;695;2375;6.6;1.084;1446;;
09:16:57.514;169;88;119;88;75.5;265;685;2313;6.6;1.075;1434;;
09:16:58.199;166;86;117;92;74.3;260;655;2396;6.8;1.034;1379;;
09:16:58.856;169;86;120;91;76.3;270;660;2458;6.9;1.034;1379;;
09:16:59.515;174;89;122;90;76.8;270;665;2471;6.9;1.055;1407;;
09:17:00.179;174;89;122;89;76.5;270;675;2471;6.8;1.072;1429;;
09:17:00.854;173;89;120;89;75.8;265;675;2467;6.7;1.065;1420;;
09:17:01.533;168;86;117;90;75.0;265;665;2492;6.8;1.035;1380;;
09:17:02.198;171;86;119;90;76.5;270;670;2521;6.9;1.042;1390;;
09:17:02.862;173;88;120;89;76.5;265;675;2496;6.8;1.057;1409;;
09:17:03.539;171;87;118;89;76.0;265;675;2513;6.8;1.048;1397;;
09:17:04.218;168;86;116;88;75.8;265;680;2467;6.7;1.039;1385;;
09:17:04.896;166;84;115;90;75.8;265;665;2525;6.8;1.012;1349;;
09:17:05.559;169;85;118;90;76.5;265;665;2525;6.9;1.021;1362;;
09:17:06.224;171;86;119;89;77.5;265;675;2525;6.9;1.032;1376;;
09:17:06.899;170;86;118;87;77.3;265;690;2488;6.7;1.050;1399;;
09:17:07.589;168;86;116;86;76.8;265;695;2467;6.6;1.046;1395;;
09:17:08.282;166;84;116;91;76.5;265;660;2504;7.0;1.003;1337;;
09:17:08.948;170;87;119;89;76.8;270;675;2483;6.8;1.044;1393;;
09:17:09.623;173;87;120;86;78.5;270;695;2554;6.8;1.060;1414;;
09:17:10.312;171;87;119;88;77.3;265;685;2500;6.8;1.051;1401;;
09:17:11.003;168;86;116;88;75.5;270;685;2450;6.6;1.050;1400;;
09:17:11.684;164;84;114;90;75.0;265;670;2450;6.7;1.021;1361;;
09:17:12.355;169;85;117;88;77.3;270;680;2479;6.8;1.030;1373;;
09:17:13.038;170;85;118;86;78.8;270;695;2496;6.8;1.037;1383;;
09:17:13.729;169;86;117;88;78.0;270;685;2450;6.8;1.030;1373;;
09:17:14.414;165;86;115;89;75.5;265;675;2388;6.7;1.030;1374;;
09:17:15.089;164;84;115;90;75.8;265;665;2421;6.8;1.012;1349;;
09:17:15.752;168;86;119;90;76.8;270;665;2446;6.9;1.029;1372;;
09:17:16.419;170;88;119;86;77.0;265;695;2450;6.6;1.072;1429;;
09:17:17.112;170;87;118;88;78.0;265;680;2471;6.9;1.031;1375;;
09:17:17.794;165;87;117;90;75.3;265;665;2363;6.8;1.030;1373;;
09:17:18.461;165;86;117;91;74.8;265;660;2404;6.8;1.033;1377;;
09:17:19.119;171;88;121;91;76.8;270;660;2446;7.0;1.036;1382;;
09:17:19.780;173;89;122;89;77.8;270;675;2454;6.9;1.057;1409;;
09:17:20.454;173;90;122;89;77.0;265;675;2442;6.8;1.067;1423;;
09:17:21.130;170;90;120;89;75.0;265;675;2383;6.7;1.076;1434;;
09:17:21.805;168;87;119;91;75.0;265;660;2467;6.8;1.047;1396;;
09:17:22.464;173;89;121;89;76.5;265;675;2463;6.8;1.070;1426;;
09:17:23.139;175;89;122;87;78.8;270;690;2508;6.8;1.069;1425;;
09:17:23.831;172;89;120;86;78.0;270;695;2471;6.7;1.067;1423;;
09:17:24.524;169;87;117;88;76.5;265;685;2417;6.7;1.048;1397;;
09:17:25.207;164;85;115;90;75.5;265;670;2417;6.8;1.023;1364;;
09:17:25.883;168;85;117;88;78.3;270;685;2458;6.9;1.022;1363;;
09:17:26.564;169;86;118;88;79.8;270;685;2433;7.0;1.011;1349;;
09:17:27.251;167;86;117;88;78.3;270;680;2396;6.9;1.012;1350;;
09:17:27.933;164;85;115;88;77.5;265;685;2346;6.8;1.012;1349;;
09:17:28.614;162;84;114;92;76.8;265;655;2354;7.0;0.975;1300;;
09:17:29.273;164;85;117;90;77.8;265;670;2379;7.0;1.004;1339;;
09:17:29.937;170;87;120;90;79.5;270;670;2425;7.1;1.013;1351;;
09:17:30.611;170;89;120;88;78.3;270;680;2379;6.9;1.045;1393;;
09:17:31.291;170;89;120;88;77.3;270;680;2383;6.8;1.059;1411;;
09:17:31.970;169;89;119;89;75.5;265;675;2358;6.7;1.066;1422;;
09:17:32.646;171;88;121;89;77.5;265;675;2454;6.9;1.054;1405;;
09:17:33.323;174;90;121;87;77.5;265;690;2458;6.7;1.077;1436;;
09:17:34.010;174;90;121;88;77.5;265;680;2458;6.8;1.062;1416;;
09:17:34.690;174;90;121;85;77.5;265;705;2458;6.6;1.101;1468;;
09:17:35.394;176;92;124;88;65.3;270;680;2600;5.8;1.290;1720;;
09:17:36.076;178;91;125;88;68.5;270;685;2579;6.0;1.252;1670;;
09:17:36.760;179;92;125;86;68.8;270;700;2525;5.9;1.275;1700;;
09:17:37.459;178;91;124;85;73.0;270;710;2542;6.2;1.204;1605;;
09:17:38.169;175;90;122;86;75.5;265;700;2529;6.5;1.133;1511;;
09:17:38.869;172;88;120;88;75.3;265;680;2496;6.6;1.087;1449;;
09:17:39.549;173;88;122;90;76.5;270;670;2517;6.9;1.068;1425;;
09:17:40.221;176;90;123;87;78.0;270;690;2504;6.8;1.088;1451;;
09:17:40.910;177;89;124;87;80.0;270;690;2525;7.0;1.065;1420;;
09:17:41.601;175;90;122;87;79.0;270;690;2488;6.9;1.061;1415;;
09:17:42.289;171;88;121;90;77.8;265;670;2521;7.0;1.038;1385;;
09:17:42.959;176;89;124;90;79.3;270;670;2533;7.1;1.044;1392;;
09:17:43.633;177;91;124;87;80.0;270;690;2533;7.0;1.070;1426;;
09:17:44.320;176;90;122;85;79.5;270;705;2525;6.8;1.082;1443;;
09:17:45.026;173;88;120;86;79.5;270;700;2508;6.8;1.052;1403;;
09:17:45.726;169;86;119;88;78.3;265;680;2513;6.9;1.030;1373;;
09:17:46.404;173;88;121;88;79.0;270;685;2463;6.9;1.051;1402;;
09:17:47.093;175;89;122;85;80.5;270;705;2504;6.9;1.064;1419;;
09:17:47.794;174;88;122;86;80.5;270;695;2483;6.9;1.051;1402;;
09:17:48.489;170;88;120;88;77.8;265;680;2425;6.9;1.045;1394;;
09:17:49.171;169;87;120;90;77.8;265;665;2475;7.0;1.024;1366;;
09:17:49.836;174;89;123;89;78.3;270;675;2479;7.0;1.059;1412;;
09:17:50.511;176;90;124;87;80.0;270;690;2496;7.0;1.070;1426;;
09:17:51.200;176;91;123;86;78.8;270;695;2450;6.8;1.088;1450;;
09:17:51.896;173;89;122;88;78.3;270;685;2458;6.9;1.064;1418;;
09:17:52.581;169;88;120;90;75.3;265;665;2450;6.8;1.060;1414;;
09:17:53.246;175;90;123;88;77.5;270;680;2458;6.8;1.079;1439;;
09:17:53.924;178;91;124;85;79.5;270;710;2483;6.7;1.107;1477;;
09:17:54.635;178;90;124;85;80.8;270;705;2513;6.9;1.085;1446;;
09:17:55.337;173;90;122;87;76.5;265;690;2450;6.7;1.098;1464;;
09:17:56.030;172;89;122;89;76.5;265;675;2442;6.8;1.076;1435;;
09:17:56.702;176;92;126;90;76.8;265;670;2417;6.9;1.098;1464;;
09:17:57.375;178;93;126;86;78.3;270;700;2417;6.7;1.127;1503;;
09:17:58.076;179;92;125;84;79.5;270;715;2471;6.7;1.124;1499;;
09:17:58.787;175;90;123;86;77.8;265;695;2463;6.7;1.099;1466;;
09:17:59.484;175;89;124;88;78.5;265;685;2517;6.9;1.084;1446;;
09:18:00.171;181;92;126;85;80.3;270;710;2521;6.8;1.115;1486;;
09:18:00.879;181;91;126;85;82.0;270;705;2542;7.0;1.083;1444;;
09:18:01.584;177;91;122;85;79.5;270;710;2488;6.7;1.092;1456;;
09:18:02.294;173;87;120;87;80.5;265;690;2529;7.0;1.031;1374;;
09:18:02.988;178;88;123;85;84.0;270;710;2567;7.1;1.038;1383;;
09:18:03.698;179;87;121;85;84.8;275;705;2571;7.2;1.009;1345;;
09:18:04.403;173;85;118;85;85.5;270;705;2588;7.3;0.973;1297;;
09:18:05.104;175;85;120;86;86.3;270;695;2596;7.4;0.967;1289;;
09:18:05.799;173;86;117;82;83.8;270;730;2517;6.9;1.020;1360;;
09:18:06.531;171;83;115;84;85.5;270;715;2558;7.2;0.962;1282;;
09:18:07.248;163;82;110;85;81.0;270;705;2442;6.9;0.960;1279;;
09:18:07.951;164;79;112;86;84.8;270;695;2538;7.3;0.916;1222;;
09:18:08.646;166;82;113;85;82.5;270;710;2463;7.0;0.970;1294;;
09:18:09.355;165;81;112;85;83.0;270;705;2467;7.1;0.947;1263;;
09:18:10.061;160;80;108;87;81.3;270;690;2400;7.1;0.919;1226;;
09:18:10.753;157;78;109;88;81.0;270;680;2392;7.1;0.911;1214;;
09:18:11.430;163;81;112;88;82.5;270;680;2417;7.3;0.925;1234;;
09:18:12.111;165;83;114;88;82.0;270;685;2429;7.2;0.948;1264;;
09:18:12.795;164;84;113;88;79.5;265;685;2388;7.0;0.969;1292;;
09:18:13.479;160;82;111;90;78.8;265;670;2388;7.1;0.947;1262;;
09:18:14.147;163;82;114;90;80.3;265;665;2425;7.2;0.947;1262;;
09:18:14.816;168;85;117;88;80.3;265;680;2446;7.1;0.989;1319;;
09:18:15.492;168;86;118;89;78.8;270;675;2421;7.0;1.009;1346;;
09:18:16.173;168;88;117;88;77.5;265;680;2379;6.8;1.029;1372;;
09:18:16.853;165;86;116;90;77.0;265;670;2392;6.9;1.012;1349;;
09:18:17.520;170;86;121;92;79.0;265;655;2450;7.2;1.001;1335;;
09:18:18.175;175;91;124;90;77.8;270;670;2446;7.0;1.064;1419;;
09:18:18.842;177;92;125;88;77.5;265;685;2458;6.8;1.103;1470;;
09:18:19.529;178;93;124;86;77.0;270;695;2458;6.6;1.119;1492;;
09:18:20.225;175;91;122;88;76.8;270;685;2458;6.7;1.091;1455;;
09:18:20.909;175;90;123;88;76.8;265;685;2479;6.7;1.098;1464;;
09:18:21.595;180;92;126;86;79.0;270;695;2513;6.8;1.106;1475;;
09:18:22.289;180;92;125;85;79.0;270;705;2475;6.7;1.116;1487;;
09:18:22.994;178;91;125;85;79.0;270;705;2479;6.7;1.116;1487;;
09:18:23.700;178;91;125;89;79.0;270;675;2479;7.0;1.068;1424;;
09:18:24.375;178;91;125;87;79.0;270;690;2479;6.9;1.092;1456;;
09:18:25.064;177;91;124;87;67.8;270;690;2504;5.9;1.260;1680;;
09:18:25.758;176;89;122;86;70.8;270;700;2517;6.1;1.207;1609;;
09:18:26.452;173;89;120;87;69.8;265;690;2454;6.1;1.185;1579;;
09:18:27.144;168;86;118;90;73.0;265;665;2438;6.6;1.073;1430;;
09:18:27.810;169;86;120;91;78.0;265;660;2458;7.1;1.011;1348;;
09:18:28.467;174;89;122;91;78.3;270;660;2458;7.1;1.031;1375;;
09:18:29.129;174;89;123;92;78.8;265;650;2442;7.3;1.017;1356;;
09:18:29.777;173;89;124;96;78.5;270;625;2446;7.5;0.983;1311;;
09:18:30.406;172;91;124;98;76.3;265;615;2396;7.4;0.996;1328;;
09:18:31.019;177;92;126;98;76.5;265;610;2454;7.5;1.005;1340;;
09:18:31.630;175;93;124;97;75.3;270;620;2454;7.3;1.020;1359;;
09:18:32.253;175;89;131;67;78.5;265;895;2596;5.3;1.496;1995;;
09:18:33.146;132;134;111;160;4.5;215;375;417;0.7;9.250;12333;;
09:18:33.519;182;95;111;93;4.5;215;645;2529;0.4;15.910;21213;;
09:18:34.165;182;95;111;92;4.5;215;655;2529;0.4;16.157;21542;;
09:18:34.820;182;95;111;90;4.5;215;665;2529;0.4;16.403;21871;;
09:18:35.484;177;90;122;90;63.3;265;665;2608;5.7;1.277;1703;;
09:18:36.149;176;88;121;90;68.8;265;670;2592;6.2;1.177;1569;;
09:18:36.823;172;87;117;89;69.0;265;675;2533;6.1;1.147;1529;;
09:18:37.498;168;84;116;91;73.0;265;660;2554;6.6;1.051;1401;;
09:18:38.154;172;86;119;91;77.3;265;660;2508;7.0;1.019;1358;;
09:18:38.814;173;86;120;90;79.0;270;665;2492;7.1;1.008;1344;;
09:18:39.479;172;87;118;90;78.0;265;670;2521;7.0;1.014;1351;;
09:18:40.153;168;84;116;90;78.8;265;665;2533;7.1;0.975;1300;;
09:18:40.814;170;84;118;90;80.8;265;665;2571;7.3;0.974;1298;;
09:18:41.479;175;87;121;88;82.0;270;685;2558;7.2;1.009;1345;;
09:18:42.168;176;87;120;85;82.5;270;705;2579;7.0;1.028;1370;;
09:18:42.869;172;87;118;87;80.3;265;690;2513;7.0;1.012;1350;;
09:18:43.561;168;84;117;89;80.0;265;675;2521;7.1;0.985;1313;;
09:18:44.234;174;86;120;88;81.3;270;680;2521;7.2;1.004;1339;;
09:18:44.914;176;87;122;87;82.3;270;690;2533;7.2;1.021;1362;;
09:18:45.608;175;88;120;86;82.0;270;700;2513;7.0;1.024;1366;;
09:18:46.304;171;86;119;88;81.0;265;680;2521;7.1;0.999;1332;;
09:18:46.984;176;87;122;88;82.5;270;685;2542;7.2;1.013;1351;;
09:18:47.671;179;88;123;85;83.8;270;705;2546;7.1;1.033;1378;;
09:18:48.374;177;89;122;85;82.5;270;705;2525;7.0;1.038;1384;;
09:18:49.083;172;86;119;88;82.8;270;685;2525;7.2;0.987;1316;;
09:18:49.765;172;86;121;88;82.0;270;680;2504;7.2;0.999;1332;;
09:18:50.448;177;88;123;87;83.3;270;690;2529;7.2;1.017;1357;;
09:18:51.134;176;89;122;86;82.3;270;700;2479;7.0;1.038;1384;;
09:18:51.834;175;88;121;86;82.3;270;700;2483;7.0;1.028;1370;;
09:18:52.532;171;86;118;88;80.8;265;685;2479;7.1;1.003;1337;;
09:18:53.219;171;85;120;89;82.0;270;675;2517;7.3;0.986;1314;;
09:18:53.894;176;88;122;88;82.0;270;685;2488;7.2;1.021;1362;;
09:18:54.579;177;88;123;88;83.0;270;685;2508;7.3;1.017;1356;;
09:18:55.264;176;89;122;86;81.5;270;695;2454;7.0;1.040;1387;;
09:18:55.957;174;87;121;88;81.5;270;680;2479;7.2;1.005;1341;;
09:18:56.637;171;87;121;90;80.0;265;670;2471;7.2;1.013;1351;;
09:18:57.310;177;89;123;86;82.3;270;700;2479;7.0;1.043;1390;;
09:18:58.011;178;88;123;86;84.0;270;700;2517;7.2;1.025;1367;;
09:18:58.711;175;89;122;86;81.8;270;695;2446;7.1;1.033;1377;;
09:18:59.404;171;87;120;88;81.0;265;680;2458;7.1;1.005;1340;;
09:19:00.082;174;88;122;88;82.5;270;680;2463;7.3;1.006;1341;;
09:19:00.764;177;89;124;88;83.8;270;685;2454;7.3;1.014;1352;;
09:19:01.451;177;90;124;88;82.8;270;685;2471;7.2;1.024;1366;;
09:19:02.136;176;90;123;89;81.3;270;675;2438;7.2;1.020;1360;;
09:19:02.813;173;88;121;90;80.5;270;670;2450;7.2;1.005;1340;;
09:19:03.481;176;88;124;90;82.8;270;665;2496;7.5;0.996;1329;;
09:19:04.144;178;91;125;90;81.5;270;670;2454;7.3;1.028;1370;;
09:19:04.816;179;91;125;89;82.0;270;675;2467;7.3;1.027;1369;;
09:19:05.490;177;91;123;89;80.3;270;675;2413;7.1;1.037;1382;;
09:19:06.162;173;89;122;91;79.3;270;660;2421;7.2;1.012;1349;;
09:19:06.825;175;89;124;92;81.0;270;655;2475;7.4;0.999;1332;;
09:19:07.477;179;91;126;91;80.3;270;660;2433;7.3;1.038;1384;;
09:19:08.137;180;92;127;90;80.5;270;670;2450;7.2;1.053;1404;;
09:19:08.807;179;93;126;89;79.3;270;675;2433;7.0;1.069;1425;;
09:19:09.484;177;91;124;90;79.0;270;665;2433;7.1;1.042;1389;;
09:19:10.151;175;90;124;90;78.5;270;665;2442;7.1;1.048;1398;;
09:19:10.816;180;92;127;90;80.5;270;670;2454;7.2;1.053;1404;;
09:19:11.484;180;92;126;87;80.0;270;690;2396;7.0;1.082;1443;;
09:19:12.174;179;91;124;87;81.3;270;690;2446;7.1;1.055;1407;;
09:19:12.866;174;89;122;88;80.0;270;680;2396;7.1;1.035;1380;;
09:19:13.548;174;88;123;90;81.3;270;670;2442;7.3;1.016;1355;;
09:19:14.218;178;91;124;88;80.5;275;685;2396;7.1;1.057;1410;;
09:19:14.899;178;90;124;86;81.8;270;695;2413;7.1;1.054;1406;;
09:19:15.596;176;89;123;88;82.0;270;685;2417;7.2;1.023;1364;;
09:19:16.283;171;88;120;88;80.3;270;680;2379;7.1;1.013;1350;;
09:19:16.959;174;87;122;90;82.3;270;665;2438;7.4;0.988;1318;;
09:19:17.626;177;90;124;88;82.0;275;685;2413;7.2;1.032;1376;;
09:19:18.313;177;89;123;87;83.8;275;690;2413;7.3;1.015;1354;;
09:19:18.999;174;89;122;88;80.8;275;685;2354;7.1;1.031;1374;;
09:19:19.686;171;87;119;89;80.5;270;675;2375;7.2;1.000;1333;;
09:19:20.361;172;86;121;89;82.3;270;675;2413;7.3;0.991;1321;;
09:19:21.034;176;89;123;88;82.0;270;680;2363;7.2;1.020;1360;;
09:19:21.718;175;89;122;87;82.5;275;690;2379;7.2;1.022;1363;;
09:19:22.406;174;88;122;86;82.5;275;700;2367;7.1;1.037;1383;;
09:19:23.105;174;88;122;90;82.5;275;665;2367;7.4;0.985;1314;;
09:19:23.770;174;88;122;90;82.5;275;670;2367;7.4;0.993;1324;;
09:19:24.441;177;93;125;88;67.5;270;680;2417;6.0;1.257;1676;;
09:19:25.119;177;91;124;87;70.5;270;690;2413;6.1;1.216;1621;;
09:19:25.809;176;90;123;86;70.8;275;695;2379;6.1;1.211;1614;;
09:19:26.504;173;89;121;86;73.5;270;695;2367;6.3;1.142;1522;;
09:19:27.199;173;87;123;88;78.3;275;680;2421;6.9;1.065;1419;;
09:19:27.881;177;91;125;86;78.3;270;695;2388;6.8;1.106;1474;;
09:19:28.576;179;91;124;85;80.0;275;710;2396;6.8;1.103;1470;;
09:19:29.284;176;89;122;85;80.0;275;705;2383;6.8;1.073;1431;;
09:19:29.990;172;87;120;88;79.5;270;685;2408;7.0;1.034;1379;;
09:19:30.675;175;88;122;87;80.3;270;690;2383;7.0;1.049;1399;;
09:19:31.364;176;89;122;85;81.5;270;705;2375;6.9;1.053;1404;;
09:19:32.070;174;88;121;86;81.8;270;700;2383;7.0;1.038;1384;;
09:19:32.769;171;87;119;88;80.5;270;685;2350;7.1;1.015;1353;;
09:19:33.454;169;86;120;90;79.8;270;665;2379;7.2;1.001;1334;;
09:19:34.119;176;89;124;90;81.0;270;670;2388;7.3;1.024;1365;;
09:19:34.789;179;91;126;89;81.8;275;675;2396;7.3;1.038;1384;;
09:19:35.468;179;91;126;88;81.3;270;680;2396;7.2;1.055;1406;;
09:19:36.148;178;93;125;88;78.5;270;680;2371;6.9;1.081;1441;;
09:19:36.826;174;90;123;90;77.8;275;665;2388;7.0;1.052;1403;;
09:19:37.491;178;90;126;90;80.0;270;665;2433;7.2;1.047;1397;;
09:19:38.156;181;93;128;88;80.3;270;680;2433;7.1;1.080;1440;;
09:19:38.834;182;93;128;89;80.0;270;675;2483;7.1;1.078;1437;;
09:19:39.513;180;93;126;88;79.0;270;680;2458;7.0;1.080;1440;;
09:19:40.187;176;91;123;91;77.5;265;660;2454;7.0;1.050;1399;;
09:19:40.847;177;90;126;92;79.3;270;655;2479;7.3;1.037;1383;;
09:19:41.504;181;92;128;91;79.3;270;660;2467;7.2;1.064;1419;;
09:19:42.164;182;94;128;88;79.3;270;680;2458;7.0;1.096;1462;;
09:19:42.844;182;93;127;89;79.3;270;675;2492;7.0;1.084;1445;;
09:19:43.517;179;92;127;92;77.3;270;650;2479;7.1;1.069;1425;;
09:19:44.171;184;94;131;92;79.3;270;655;2508;7.3;1.081;1441;;
09:19:44.824;188;96;133;90;78.8;270;665;2496;7.1;1.119;1492;;
09:19:45.487;188;97;132;88;78.8;270;680;2504;6.9;1.135;1514;;
09:19:46.169;185;94;135;64;79.0;270;940;2525;5.0;1.609;2146;;
09:19:47.111;134;135;112;145;5.0;230;415;563;0.7;9.275;12367;;
09:19:47.524;187;95;112;89;5.0;230;675;2533;0.4;15.086;20115;;
09:19:48.200;187;95;112;89;5.0;230;675;2533;0.4;15.086;20115;;
09:19:48.875;187;95;112;85;5.0;230;710;2533;0.4;15.869;21158;;
09:19:49.584;179;90;127;75;65.0;265;805;2583;4.8;1.570;2093;;
09:19:50.390;169;170;120;114;1.0;230;525;454;0.1;62.737;83650;;
09:19:50.916;181;91;120;90;1.0;230;670;2458;0.1;80.065;106753;;
09:19:51.585;181;91;120;92;1.0;230;650;2458;0.1;77.675;103567;;
09:19:52.235;181;91;120;90;1.0;230;665;2458;0.1;79.468;105957;;
09:19:52.901;184;98;128;92;54.0;265;650;2467;5.0;1.535;2046;;
09:19:53.550;179;92;125;92;65.8;270;655;2492;6.0;1.245;1660;;
09:19:54.202;175;90;124;94;64.5;265;640;2454;6.0;1.225;1634;;
09:19:54.848;175;98;122;93;59.0;265;645;2354;5.5;1.331;1775;;
09:19:55.489;176;89;123;94;73.5;265;640;2479;6.9;1.067;1422;;
09:19:56.131;173;88;123;78;73.8;265;765;2496;5.8;1.271;1694;;
09:19:56.895;160;162;114;124;2.8;220;485;504;0.3;20.105;26807;;
09:19:57.379;173;88;114;99;2.8;220;605;2488;0.3;25.080;33440;;
09:19:57.985;173;88;114;102;2.8;220;590;2488;0.3;24.458;32611;;
09:19:58.575;173;88;114;98;2.8;220;615;2488;0.3;25.495;33993;;
09:19:59.191;178;89;138;31;60.0;270;1905;2613;1.9;4.381;5842;;
09:20:01.096;182;114;105;90;40.5;255;670;2025;3.6;1.733;2311;;
09:20:01.765;127;52;105;92;40.5;255;650;2108;3.7;1.681;2242;;
09:20:02.415;127;52;105;91;40.5;255;660;2108;3.7;1.707;2276;;
09:20:03.075;127;52;105;98;40.5;255;615;2108;4.0;1.591;2121;;
09:20:03.690;127;52;105;91;40.5;255;660;2108;3.7;1.707;2276;;
09:20:04.350;134;82;103;95;46.3;255;630;1717;4.4;1.400;1866;;
09:20:04.983;158;101;106;95;40.0;260;630;1683;3.8;1.669;2226;;
09:20:05.613;164;61;115;88;109.0;285;680;1963;9.6;0.716;954;;
09:20:06.290;140;79;107;91;62.8;255;660;1792;5.7;1.128;1504;;
09:20:06.953;139;96;90;90;38.8;245;670;1463;3.5;1.560;2081;;
09:20:07.621;124;64;87;93;74.5;250;645;1533;6.9;0.749;999;;
09:20:08.268;129;67;94;96;72.8;250;625;1767;7.0;0.808;1077;;
09:20:08.889;146;76;107;94;73.5;265;635;1950;6.9;0.927;1235;;
09:20:09.524;158;83;114;91;77.8;270;660;2079;7.1;0.963;1285;;
09:20:10.184;158;84;114;92;78.3;275;655;2100;7.2;0.952;1270;;
09:20:10.840;162;83;122;94;82.3;275;640;2179;7.7;0.945;1261;;
09:20:11.477;171;93;127;91;73.0;270;660;2075;6.6;1.148;1531;;
09:20:12.139;191;116;120;30;62.5;270;2025;2208;1.9;3.888;5184;;
09:20:14.164;152;71;104;90;89.3;275;665;1988;8.1;0.773;1031;;
09:20:14.830;179;87;104;86;89.3;275;695;2258;7.7;0.808;1077;;
09:20:15.525;179;87;104;85;89.3;275;710;2258;7.5;0.825;1100;;
09:20:16.235;179;87;104;89;89.3;275;675;2258;7.9;0.785;1046;;
09:20:16.910;179;87;104;88;89.3;275;680;2258;7.9;0.790;1054;;
09:20:17.590;179;87;104;87;89.3;275;690;2258;7.8;0.802;1069;;
09:20:18.283;125;74;88;91;48.3;235;660;1525;4.4;1.207;1610;;
09:20:18.939;125;68;91;94;57.8;245;635;1683;5.5;1.003;1338;;
09:20:19.576;141;73;103;94;64.8;270;640;1954;6.1;1.021;1361;;
09:20:20.216;153;79;111;92;70.0;280;650;2050;6.5;1.026;1368;;
09:20:20.865;157;83;112;90;72.5;270;670;2075;6.5;1.033;1377;;
09:20:21.534;157;82;112;92;73.0;270;655;2167;6.7;1.005;1340;;
09:20:22.191;163;83;118;93;76.5;275;645;2238;7.1;0.991;1321;;
09:20:22.836;174;92;118;91;76.5;275;660;2188;7.0;1.014;1352;;
09:20:23.495;174;92;118;88;76.5;275;680;2188;6.8;1.044;1393;;
09:20:24.175;174;92;118;85;76.5;275;705;2188;6.5;1.083;1444;;
09:20:24.880;174;92;118;85;76.5;275;710;2188;6.5;1.091;1454;;
09:20:25.591;158;89;112;90;51.5;250;665;2221;4.6;1.449;1933;;
09:20:26.254;168;85;119;91;61.0;270;660;2288;5.5;1.288;1717;;
09:20:26.914;167;88;119;90;62.3;270;670;2263;5.6;1.275;1701;;
09:20:27.582;165;88;117;88;64.0;270;680;2233;5.6;1.238;1650;;
09:20:28.266;160;87;114;88;65.8;265;680;2158;5.8;1.174;1565;;
09:20:28.944;156;85;111;90;65.0;265;665;2117;5.9;1.136;1514;;
09:20:29.609;157;83;113;91;69.0;265;660;2154;6.3;1.081;1441;;
09:20:30.273;161;84;127;140;70.8;270;430;2188;9.9;0.773;1031;;
09:20:30.701;119;106;125;65;29.0;250;920;325;1.9;3.950;5266;;
09:20:31.619;158;88;114;88;66.8;265;685;1942;5.8;1.167;1556;;
09:20:32.306;157;86;113;88;66.5;275;685;1971;5.8;1.161;1549;;
09:20:32.987;156;85;115;92;65.5;260;655;2054;6.0;1.147;1530;;
09:20:33.646;164;89;119;90;65.5;270;665;2071;5.9;1.208;1611;;
09:20:34.311;167;90;119;88;71.5;280;685;2108;6.3;1.142;1523;;
09:20:34.996;160;85;129;90;70.8;270;665;2117;6.4;1.210;1614;;
09:20:35.661;184;119;128;92;54.8;280;650;1975;5.1;1.517;2022;;
09:20:36.307;153;73;109;91;94.0;275;660;2071;8.5;0.764;1018;;
09:20:36.971;155;79;111;88;79.3;280;680;1988;7.0;0.955;1273;;
09:20:37.653;154;83;111;88;72.0;270;680;2004;6.4;1.048;1398;;
09:20:38.330;152;84;111;91;69.3;270;660;2021;6.3;1.056;1407;;
09:20:38.989;161;85;117;92;76.5;270;655;2113;7.0;1.002;1336;;
09:20:39.648;166;88;118;88;74.0;270;680;2121;6.5;1.084;1446;;
09:20:40.326;166;86;117;90;74.8;275;670;2167;6.7;1.051;1401;;
09:20:40.994;167;88;120;90;73.8;275;670;2142;6.6;1.092;1457;;
09:20:41.668;169;90;121;89;73.8;275;675;2150;6.6;1.105;1474;;
09:20:42.343;166;90;119;90;71.3;270;670;2100;6.4;1.117;1489;;
09:20:43.009;161;88;116;91;69.3;265;660;2050;6.3;1.106;1474;;
09:20:43.669;161;86;117;92;70.8;270;650;2100;6.5;1.077;1436;;
09:20:44.323;166;87;120;92;74.0;270;650;2171;6.8;1.054;1405;;
09:20:44.969;166;89;120;96;74.0;270;625;2100;7.1;1.014;1351;;
09:20:45.595;166;89;120;98;74.0;270;615;2100;7.2;0.997;1330;;
09:20:46.210;166;89;120;90;74.0;270;665;2100;6.7;1.078;1438;;
09:20:46.875;172;96;122;92;56.8;270;655;2221;5.2;1.411;1881;;
09:20:47.531;165;91;119;92;59.5;270;655;2163;5.5;1.307;1743;;
09:20:48.184;170;90;122;92;61.5;265;650;2225;5.7;1.289;1719;;
09:20:48.836;173;92;123;90;64.8;270;670;2229;5.8;1.275;1700;;
09:20:49.504;173;92;123;90;67.5;265;670;2229;6.0;1.218;1625;;
09:20:50.176;170;91;121;88;67.8;270;680;2188;6.0;1.212;1616;;
09:20:50.858;167;89;119;90;68.5;265;670;2192;6.1;1.161;1549;;
09:20:51.526;169;89;121;90;71.0;270;665;2217;6.4;1.136;1514;;
09:20:52.193;173;91;123;88;72.8;270;685;2204;6.4;1.156;1541;;
09:20:52.874;171;90;122;88;72.5;270;685;2175;6.4;1.150;1534;;
09:20:53.559;168;90;120;90;70.3;265;670;2129;6.3;1.144;1526;;
09:20:54.229;164;90;118;90;68.5;265;665;2075;6.2;1.143;1524;;
09:20:54.896;162;88;118;92;69.3;265;655;2108;6.3;1.114;1485;;
09:20:55.549;168;90;122;92;71.3;265;655;2100;6.5;1.124;1498;;
09:20:56.204;172;92;124;91;71.5;270;660;2104;6.5;1.140;1520;;
09:20:56.866;168;92;122;91;70.0;270;660;2063;6.4;1.146;1527;;
09:20:57.524;166;91;121;92;68.8;265;650;2071;6.3;1.144;1525;;
09:20:58.172;170;91;125;94;71.3;265;640;2096;6.7;1.123;1497;;
09:20:58.814;175;96;127;92;69.0;270;650;2046;6.4;1.192;1589;;
09:20:59.466;173;95;124;88;69.0;265;685;2063;6.0;1.226;1635;;
09:21:00.151;168;92;119;86;67.8;265;695;2042;5.8;1.223;1631;;
09:21:00.844;163;90;116;88;67.0;265;685;2033;5.9;1.189;1585;;
09:21:01.529;157;87;115;94;65.0;255;640;2038;6.1;1.132;1510;;
09:21:02.170;165;90;122;94;67.8;265;635;2029;6.4;1.139;1518;;
09:21:02.804;172;93;124;92;68.5;265;650;2096;6.3;1.174;1566;;
09:21:03.456;170;92;121;89;68.8;265;675;2046;6.1;1.188;1584;;
09:21:04.131;165;90;118;89;66.5;260;675;2000;5.9;1.193;1590;;
09:21:04.804;160;89;116;90;65.3;260;665;1967;5.9;1.180;1573;;
09:21:05.473;161;88;115;89;67.3;260;675;1992;6.0;1.157;1542;;
09:21:06.144;160;87;115;90;68.0;260;665;2000;6.1;1.127;1503;;
09:21:06.811;161;87;118;91;69.3;260;660;2033;6.3;1.122;1496;;
09:21:07.469;170;90;123;89;72.0;265;675;2029;6.4;1.148;1531;;
