# Supplementary material for: Influence of beat-to-beat blood pressure variability on vascular elasticity in hypertensive population
Source: Sci Rep. 2017 Aug 21;7:8394. doi: 10.1038/s41598-017-08640-4 (PMC5566212; doi:10.1038/s41598-017-08640-4)
Supplement: Supplementary file 1 — Dataset 1 [file 41598_2017_8640_MOESM1_ESM.zip › Data of hypertensive population/1051_beats.txt]

BeatScope Easy - v02.10 build 004

Identification;Identification;Age (yrs);Height (cm);Weight (kg);Gender;Procedure;Model number
1051;;72;163;64;Female;;9971

Reconstructed pressure level: 
brachial

Time (s);Systolic Pressure (mmHg);Diastolic Pressure (mmHg);Mean Pressure (mmHg);Heart rate (bpm);Stroke Volume (ml);Left Ventricular Ejection Time (ms);Pulse Interval (ms);Maximum Slope (mmHg/s);Cardiac Output (l/min);Total Peripheral Resistance Medical Unit (mmHg.min/l);Total Peripheral Resistance CGS (dyn.s/cm5);Markers;
14:12:31.165;0;0;0;62;0.0;0;965;0;0.0;0.000;0;;
14:12:32.130;0;0;0;62;0.0;0;965;0;0.0;0.000;0;;
14:12:33.095;0;0;0;63;0.0;0;950;0;0.0;0.000;0;;
14:12:34.045;0;0;0;63;0.0;0;955;0;0.0;0.000;0;;
14:12:35.000;0;0;0;62;0.0;0;970;0;0.0;0.000;0;;
14:12:35.970;0;0;0;62;0.0;0;970;0;0.0;0.000;0;;
14:12:36.940;0;0;0;63;0.0;0;950;0;0.0;0.000;0;;
14:12:37.890;0;0;0;62;0.0;0;970;0;0.0;0.000;0;;
14:12:38.860;0;0;0;66;0.0;0;910;0;0.0;0.000;0;;
14:12:39.770;0;0;0;62;0.0;0;965;0;0.0;0.000;0;;
14:12:40.735;0;0;0;64;0.0;0;935;0;0.0;0.000;0;;
14:12:41.670;0;0;0;62;0.0;0;970;0;0.0;0.000;0;;
14:12:42.641;159;59;99;62;100.3;345;965;1450;6.2;0.948;1264;;
14:12:43.602;159;63;99;62;97.3;340;965;1421;6.0;0.985;1313;;
14:12:44.571;156;63;100;63;104.3;335;950;1404;6.6;0.914;1218;;
14:12:45.521;158;66;102;62;106.3;335;965;1396;6.6;0.929;1238;;
14:12:46.484;158;66;102;62;112.5;335;965;1358;7.0;0.873;1164;;
14:12:47.451;155;64;101;63;116.8;340;955;1346;7.3;0.822;1096;;
14:12:48.406;157;65;102;62;114.8;340;965;1342;7.1;0.854;1138;;
14:12:49.371;157;66;101;62;114.8;345;970;1308;7.1;0.852;1136;;
14:12:50.341;154;64;99;63;116.8;340;950;1296;7.4;0.804;1071;;
14:12:51.291;153;63;99;63;116.8;340;960;1271;7.3;0.812;1083;;
14:12:52.250;153;63;99;64;116.8;340;940;1271;7.5;0.795;1060;;
14:12:53.190;153;63;99;62;116.8;340;970;1271;7.2;0.820;1094;;
14:12:54.161;150;66;100;63;96.5;315;955;1333;6.1;0.992;1323;;
14:12:55.114;151;66;101;62;96.8;320;965;1300;6.0;1.007;1343;;
14:12:56.077;150;66;101;63;96.8;335;960;1263;6.0;0.997;1330;;
14:12:57.041;147;64;98;63;104.0;345;955;1221;6.5;0.902;1203;;
14:12:57.996;147;63;99;63;110.5;345;955;1204;6.9;0.856;1141;;
14:12:58.951;149;65;100;62;110.3;350;965;1196;6.9;0.873;1164;;
14:12:59.916;149;65;99;63;111.0;345;960;1158;6.9;0.852;1136;;
14:13:00.876;146;63;98;63;114.8;345;955;1146;7.2;0.814;1085;;
14:13:01.831;149;64;99;62;114.5;350;970;1163;7.1;0.839;1118;;
14:13:02.801;147;64;99;61;114.5;350;980;1163;7.0;0.847;1130;;
14:13:03.780;147;64;99;65;114.5;350;920;1163;7.5;0.795;1061;;
14:13:04.700;147;64;99;61;114.5;350;980;1163;7.0;0.847;1130;;
14:13:05.683;152;67;101;62;93.8;365;970;1196;5.8;1.040;1386;;
14:13:06.651;148;64;98;63;98.0;365;950;1150;6.2;0.952;1270;;
14:13:07.601;148;63;99;63;100.3;355;950;1146;6.3;0.933;1245;;
14:13:08.551;150;65;100;62;102.8;360;965;1129;6.4;0.934;1246;;
14:13:09.514;150;65;99;62;108.8;355;965;1096;6.8;0.874;1165;;
14:13:10.481;148;63;97;63;112.8;360;950;1079;7.1;0.817;1090;;
14:13:11.431;150;63;99;63;113.3;360;960;1050;7.1;0.835;1113;;
14:13:12.391;151;64;99;62;114.0;365;975;1042;7.0;0.845;1126;;
14:13:13.366;149;64;97;63;114.3;360;960;1004;7.1;0.813;1084;;
14:13:14.326;144;62;97;62;114.3;360;965;1013;7.1;0.817;1090;;
14:13:15.290;144;62;97;63;114.3;360;955;1013;7.2;0.809;1078;;
14:13:16.245;144;62;97;61;114.3;360;980;1013;7.0;0.830;1107;;
14:13:17.226;152;66;100;63;95.5;360;955;888;6.0;1.002;1337;;
14:13:18.181;154;66;101;62;96.5;365;975;833;5.9;1.015;1354;;
14:13:19.156;156;66;101;62;97.0;360;975;833;6.0;1.015;1354;;
14:13:20.131;154;65;99;62;103.3;365;965;838;6.4;0.928;1237;;
14:13:21.096;153;64;100;62;110.5;360;965;904;6.9;0.871;1161;;
14:13:22.061;155;65;101;61;111.3;360;980;954;6.8;0.892;1189;;
14:13:23.041;155;66;100;62;110.8;360;970;992;6.9;0.878;1171;;
14:13:24.013;151;63;99;63;115.3;365;960;996;7.2;0.820;1094;;
14:13:24.969;153;64;100;62;114.3;360;975;1008;7.0;0.853;1138;;
14:13:25.946;154;65;100;61;114.3;360;990;1008;6.9;0.867;1155;;
14:13:26.935;154;65;100;63;114.3;360;950;1008;7.2;0.832;1109;;
14:13:27.885;154;65;100;62;114.3;360;970;1008;7.1;0.849;1132;;
14:13:28.852;155;68;102;62;92.3;360;965;1042;5.7;1.067;1423;;
14:13:29.823;155;66;100;62;95.5;365;975;992;5.9;1.021;1361;;
14:13:30.796;151;64;100;63;98.8;360;950;971;6.2;0.962;1283;;
14:13:31.748;154;66;101;62;101.8;365;975;975;6.3;0.965;1287;;
14:13:32.721;155;66;101;62;107.3;360;970;971;6.6;0.911;1215;;
14:13:33.691;152;64;100;63;111.3;360;945;979;7.1;0.847;1130;;
14:13:34.636;155;65;101;62;111.0;360;965;1029;6.9;0.880;1174;;
14:13:35.601;157;65;101;62;112.5;365;970;1079;7.0;0.867;1155;;
14:13:36.571;154;63;100;63;115.5;360;945;1083;7.3;0.814;1085;;
14:13:37.516;155;65;101;63;113.5;360;960;1079;7.1;0.850;1133;;
14:13:38.474;156;66;101;63;112.8;360;960;1075;7.0;0.862;1149;;
14:13:39.434;154;66;100;63;112.8;360;950;1038;7.1;0.840;1121;;
14:13:40.388;151;63;100;63;115.8;360;945;1008;7.3;0.812;1083;;
14:13:41.331;155;66;102;63;114.3;365;960;996;7.1;0.853;1137;;
14:13:42.293;155;66;101;63;113.8;365;955;979;7.1;0.850;1133;;
14:13:43.248;154;65;101;63;115.8;360;945;983;7.3;0.825;1099;;
14:13:44.191;157;66;103;63;115.3;360;960;1050;7.2;0.856;1141;;
14:13:45.149;159;67;103;63;114.3;360;955;1079;7.2;0.863;1151;;
14:13:46.106;157;65;102;64;115.3;360;940;1100;7.4;0.830;1107;;
14:13:47.046;157;65;102;63;115.3;360;950;1100;7.3;0.839;1118;;
14:13:47.995;157;65;102;64;115.3;360;940;1100;7.4;0.830;1107;;
14:13:48.935;157;65;102;63;115.3;360;960;1100;7.2;0.848;1130;;
14:13:49.896;166;71;109;64;89.8;360;935;1308;5.8;1.130;1507;;
14:13:50.831;169;72;109;63;91.0;360;960;1296;5.7;1.153;1537;;
14:13:51.790;169;72;109;63;90.5;360;955;1279;5.7;1.150;1534;;
14:13:52.745;165;70;107;64;95.3;360;940;1254;6.1;1.053;1405;;
14:13:53.686;164;69;107;63;101.8;360;945;1250;6.5;0.991;1322;;
14:13:54.629;166;71;108;63;101.5;360;955;1250;6.4;1.014;1352;;
14:13:55.586;165;70;107;63;103.0;360;955;1208;6.5;0.992;1323;;
14:13:56.541;162;69;106;64;106.3;360;940;1167;6.8;0.938;1250;;
14:13:57.483;164;69;107;63;107.5;360;960;1188;6.7;0.953;1271;;
14:13:58.437;167;70;108;63;106.5;360;960;1229;6.7;0.971;1295;;
14:13:59.401;165;68;106;63;108.8;360;950;1242;6.9;0.924;1232;;
14:14:00.351;165;68;107;63;109.5;360;950;1267;6.9;0.926;1235;;
14:14:01.301;167;69;107;63;108.3;365;960;1292;6.8;0.951;1268;;
14:14:02.261;166;70;105;63;107.5;360;960;1271;6.7;0.940;1253;;
14:14:03.220;163;67;105;63;110.8;360;945;1267;7.0;0.894;1192;;
14:14:04.166;165;68;106;62;109.8;365;970;1279;6.8;0.935;1246;;
14:14:05.135;166;69;106;62;109.5;365;970;1263;6.8;0.935;1246;;
14:14:06.106;162;67;104;63;111.3;360;950;1250;7.0;0.890;1187;;
14:14:07.056;164;67;105;63;111.8;360;960;1258;7.0;0.902;1203;;
14:14:08.016;166;69;106;62;109.8;360;970;1296;6.8;0.932;1243;;
14:14:08.984;164;68;104;63;110.0;360;950;1308;6.9;0.898;1198;;
14:14:09.936;163;66;104;63;112.0;350;950;1321;7.1;0.884;1179;;
14:14:10.886;166;68;105;63;110.0;355;960;1317;6.9;0.919;1225;;
14:14:11.846;165;68;104;63;109.3;355;960;1317;6.8;0.914;1218;;
14:14:12.804;161;66;103;64;111.3;350;935;1288;7.1;0.868;1157;;
14:14:13.741;163;67;105;63;111.0;360;960;1279;6.9;0.906;1208;;
14:14:14.700;164;68;106;63;110.8;360;955;1254;7.0;0.910;1213;;
14:14:15.652;162;67;104;64;111.3;360;940;1221;7.1;0.879;1172;;
14:14:16.594;163;67;105;63;111.5;355;945;1267;7.1;0.888;1184;;
14:14:17.539;165;69;105;62;111.5;355;965;1263;6.9;0.907;1209;;
14:14:18.505;165;69;105;65;111.5;355;930;1263;7.2;0.874;1165;;
14:14:19.435;165;69;105;63;111.5;355;950;1263;7.0;0.892;1190;;
14:14:20.384;168;72;109;63;87.8;360;960;1325;5.5;1.190;1586;;
14:14:21.344;168;72;108;63;89.5;360;960;1279;5.6;1.158;1545;;
14:14:22.306;165;69;107;64;92.8;360;940;1283;5.9;1.084;1446;;
14:14:23.246;167;70;108;63;95.8;360;960;1304;6.0;1.080;1440;;
14:14:24.204;168;71;108;63;100.8;360;960;1329;6.3;1.027;1369;;
14:14:25.166;165;69;106;63;103.8;360;945;1313;6.6;0.963;1284;;
14:14:26.111;165;68;106;63;105.5;355;955;1329;6.6;0.962;1282;;
14:14:27.064;167;70;107;62;105.0;360;965;1317;6.5;0.983;1311;;
14:14:28.031;166;70;106;63;105.5;360;960;1296;6.6;0.960;1280;;
14:14:28.989;163;68;106;63;108.0;355;945;1308;6.9;0.923;1231;;
14:14:29.936;166;70;107;63;106.5;360;960;1292;6.7;0.965;1286;;
14:14:30.896;165;70;106;62;107.0;360;965;1254;6.7;0.951;1269;;
14:14:31.857;161;67;105;63;109.5;360;945;1242;7.0;0.902;1202;;
14:14:32.802;163;69;106;63;108.0;355;955;1238;6.8;0.937;1250;;
14:14:33.757;165;69;106;62;108.3;360;965;1246;6.7;0.945;1260;;
14:14:34.724;162;68;105;63;109.5;360;945;1213;7.0;0.902;1202;;
14:14:35.673;161;67;105;63;110.8;360;950;1204;7.0;0.896;1195;;
14:14:36.623;163;69;106;63;109.5;360;960;1208;6.8;0.925;1233;;
14:14:37.581;161;68;104;63;108.8;360;950;1188;6.9;0.909;1211;;
14:14:38.533;159;67;104;63;111.0;360;945;1179;7.0;0.885;1181;;
14:14:39.478;162;69;105;62;110.0;360;965;1179;6.8;0.923;1231;;
14:14:40.443;163;69;104;63;109.3;360;960;1167;6.8;0.916;1221;;
14:14:41.401;160;66;104;63;112.5;360;950;1163;7.1;0.878;1171;;
14:14:42.351;164;69;106;63;110.8;360;960;1225;6.9;0.919;1225;;
14:14:43.311;166;69;106;62;110.3;360;965;1242;6.9;0.928;1237;;
14:14:44.276;162;68;105;63;111.0;360;950;1242;7.0;0.894;1192;;
14:14:45.222;162;67;105;63;111.5;360;955;1242;7.0;0.901;1202;;
14:14:46.181;165;69;106;62;109.5;360;970;1250;6.8;0.939;1252;;
14:14:47.147;163;68;105;63;109.5;360;950;1242;6.9;0.909;1212;;
14:14:48.097;161;67;105;63;111.3;360;950;1229;7.0;0.897;1196;;
14:14:49.051;164;69;106;62;110.0;360;965;1250;6.8;0.932;1243;;
14:14:50.012;165;69;106;63;109.0;360;960;1254;6.8;0.929;1239;;
14:14:50.976;163;67;106;64;111.8;360;940;1254;7.1;0.887;1183;;
14:14:51.916;165;69;107;63;110.0;360;960;1300;6.9;0.929;1239;;
14:14:52.876;167;69;107;62;109.5;365;965;1304;6.8;0.939;1251;;
14:14:53.839;164;68;105;63;109.5;360;945;1317;7.0;0.908;1211;;
14:14:54.784;166;68;107;63;109.8;355;945;1333;7.0;0.919;1226;;
14:14:55.731;167;69;108;64;109.3;360;940;1325;7.0;0.927;1236;;
14:14:56.671;166;71;107;63;106.8;360;945;1313;6.8;0.945;1260;;
14:14:57.615;162;68;107;64;106.8;360;940;1275;6.8;0.940;1253;;
14:14:58.555;162;68;107;64;106.8;360;935;1275;6.9;0.935;1247;;
14:14:59.490;162;68;107;62;106.8;360;970;1275;6.6;0.970;1293;;
14:15:00.463;166;70;106;63;90.0;350;950;1404;5.7;1.119;1492;;
14:15:01.409;165;69;106;63;91.0;350;960;1367;5.7;1.113;1484;;
14:15:02.369;166;70;106;62;90.3;345;970;1346;5.6;1.137;1515;;
14:15:03.341;163;68;105;63;97.8;350;950;1321;6.2;1.016;1354;;
14:15:04.291;164;69;106;63;102.0;350;960;1338;6.4;0.995;1327;;
14:15:05.251;167;70;107;62;101.8;345;970;1333;6.3;1.015;1354;;
14:15:06.221;165;69;105;63;103.8;345;955;1346;6.5;0.969;1292;;
14:15:07.178;165;69;106;62;105.3;345;965;1350;6.5;0.974;1299;;
14:15:08.141;167;71;107;62;103.8;345;970;1329;6.4;1.003;1337;;
14:15:09.111;165;70;106;63;104.5;355;960;1308;6.5;0.969;1292;;
14:15:10.069;164;68;107;63;107.3;345;950;1350;6.8;0.943;1258;;
14:15:11.023;167;71;108;62;104.5;355;970;1346;6.5;0.998;1330;;
14:15:11.991;166;70;106;62;105.8;355;970;1321;6.5;0.970;1293;;
14:15:12.961;163;68;105;63;107.8;350;955;1304;6.8;0.933;1244;;
14:15:13.914;166;70;107;62;105.8;355;970;1313;6.5;0.977;1303;;
14:15:14.886;165;69;105;61;107.0;355;980;1279;6.6;0.962;1282;;
14:15:15.864;161;67;104;63;109.3;355;955;1258;6.9;0.909;1212;;
14:15:16.819;163;69;106;62;107.3;355;970;1250;6.6;0.954;1272;;
14:15:17.791;164;69;106;62;108.0;355;975;1254;6.6;0.957;1276;;
14:15:18.766;163;69;104;62;106.8;355;965;1250;6.6;0.942;1257;;
14:15:19.727;161;67;105;63;109.0;355;950;1258;6.9;0.911;1214;;
14:15:20.679;164;70;104;62;105.3;355;965;1258;6.5;0.951;1268;;
14:15:21.646;162;66;105;62;112.0;355;965;1275;7.0;0.900;1201;;
14:15:22.609;164;69;107;62;108.3;360;965;1250;6.7;0.949;1266;;
14:15:23.576;165;70;106;62;106.8;360;975;1246;6.6;0.970;1294;;
14:15:24.550;165;70;105;62;106.0;360;970;1254;6.6;0.959;1278;;
14:15:25.521;162;67;104;63;108.5;350;960;1288;6.8;0.920;1227;;
14:15:26.479;166;69;106;62;106.0;350;975;1313;6.5;0.970;1294;;
14:15:27.455;163;68;104;63;106.8;350;960;1292;6.7;0.935;1247;;
14:15:28.416;164;68;105;62;107.5;355;970;1292;6.6;0.950;1266;;
14:15:29.384;165;70;106;62;106.5;360;970;1275;6.6;0.968;1290;;
14:15:30.356;164;69;105;62;106.3;360;975;1267;6.5;0.961;1282;;
14:15:31.331;161;68;105;63;108.0;360;960;1246;6.8;0.933;1244;;
14:15:32.287;164;70;106;62;105.0;360;970;1238;6.5;0.982;1309;;
14:15:33.263;163;69;105;61;106.5;360;980;1213;6.5;0.968;1291;;
14:15:34.243;160;68;104;62;107.3;360;965;1179;6.7;0.934;1245;;
14:15:35.206;161;68;105;62;106.8;360;970;1175;6.6;0.950;1266;;
14:15:36.176;161;69;105;61;106.8;360;985;1204;6.5;0.967;1289;;
14:15:37.161;162;69;105;61;106.8;360;980;1204;6.5;0.959;1279;;
14:15:38.141;161;68;103;62;107.5;360;965;1208;6.7;0.927;1236;;
14:15:39.104;163;68;105;62;107.8;360;975;1296;6.6;0.950;1267;;
14:15:40.081;166;69;106;61;107.0;360;985;1317;6.5;0.973;1298;;
14:15:41.066;167;69;105;61;106.5;355;980;1338;6.5;0.966;1288;;
14:15:42.044;162;67;104;63;107.5;350;955;1317;6.8;0.922;1229;;
14:15:43.003;165;68;106;62;107.5;350;975;1333;6.6;0.959;1279;;
14:15:43.976;166;70;106;61;106.3;355;985;1321;6.5;0.985;1313;;
14:15:44.959;165;70;105;62;105.3;360;975;1304;6.5;0.970;1294;;
14:15:45.934;162;67;104;62;107.3;355;965;1296;6.7;0.934;1245;;
14:15:46.899;164;69;105;61;106.5;360;980;1300;6.5;0.966;1288;;
14:15:47.879;164;69;105;60;106.5;360;1000;1288;6.4;0.986;1315;;
14:15:48.880;164;69;105;63;106.5;360;950;1288;6.7;0.937;1249;;
14:15:49.830;164;69;105;62;106.5;360;970;1288;6.6;0.956;1275;;
14:15:50.799;172;74;111;62;84.8;350;975;1413;5.2;1.277;1703;;
14:15:51.778;172;73;110;62;87.8;350;975;1383;5.4;1.219;1626;;
14:15:52.749;169;71;110;63;89.3;350;960;1383;5.6;1.181;1574;;
14:15:53.713;172;73;110;61;91.3;350;980;1379;5.6;1.181;1575;;
14:15:54.691;174;73;109;61;97.0;355;980;1454;5.9;1.101;1468;;
14:15:55.667;171;70;107;63;101.0;350;960;1471;6.3;1.012;1350;;
14:15:56.629;173;70;107;61;102.8;350;980;1525;6.3;1.021;1361;;
14:15:57.609;175;71;108;61;103.0;355;980;1529;6.3;1.025;1367;;
14:15:58.591;172;71;105;62;103.0;350;975;1488;6.3;0.996;1328;;
14:15:59.564;169;68;105;62;106.8;350;965;1508;6.6;0.947;1263;;
14:16:00.527;172;70;106;61;104.8;350;985;1479;6.4;0.994;1326;;
14:16:01.512;169;69;104;61;105.3;350;985;1425;6.4;0.973;1298;;
14:16:02.499;163;66;102;62;108.8;345;970;1375;6.7;0.908;1210;;
14:16:03.471;163;66;103;61;109.3;350;985;1346;6.7;0.924;1232;;
14:16:04.456;165;68;104;60;108.0;350;1000;1308;6.5;0.958;1278;;
14:16:05.456;162;67;101;61;107.3;345;985;1279;6.5;0.930;1240;;
14:16:06.440;159;65;102;62;110.5;345;975;1283;6.8;0.898;1197;;
14:16:07.412;162;68;102;60;106.0;345;995;1246;6.4;0.960;1280;;
14:16:08.407;160;67;101;61;108.0;350;985;1229;6.6;0.919;1225;;
14:16:09.398;156;65;101;62;110.5;355;970;1192;6.8;0.882;1176;;
14:16:10.368;159;68;103;61;107.5;355;990;1188;6.5;0.944;1259;;
14:16:11.356;160;68;103;61;107.8;355;990;1175;6.5;0.942;1256;;
14:16:12.348;157;66;101;62;110.3;355;975;1175;6.8;0.895;1194;;
14:16:13.323;160;67;103;61;108.5;355;990;1196;6.6;0.940;1253;;
14:16:14.311;162;68;104;61;108.3;360;990;1188;6.6;0.947;1262;;
14:16:15.301;162;68;103;60;107.8;355;995;1204;6.5;0.947;1262;;
14:16:16.295;159;65;101;61;111.0;350;980;1250;6.8;0.887;1183;;
14:16:17.274;162;65;102;61;110.0;345;980;1313;6.7;0.911;1215;;
14:16:18.256;165;68;104;60;109.0;350;995;1317;6.6;0.945;1260;;
14:16:19.249;166;68;102;61;108.8;345;990;1354;6.6;0.931;1241;;
14:16:20.241;164;65;101;62;111.8;350;970;1388;6.9;0.879;1172;;
14:16:21.211;167;67;103;60;110.8;350;995;1429;6.7;0.921;1228;;
14:16:22.206;169;68;102;60;109.8;350;995;1425;6.6;0.927;1236;;
14:16:23.197;165;65;102;62;112.5;350;970;1429;7.0;0.879;1173;;
14:16:24.171;170;68;104;61;110.5;350;990;1446;6.7;0.934;1245;;
14:16:25.159;171;70;104;60;108.8;350;995;1458;6.6;0.954;1272;;
14:16:26.152;169;68;103;62;110.0;350;975;1458;6.8;0.913;1217;;
14:16:27.131;170;68;104;60;111.3;350;995;1463;6.7;0.928;1237;;
14:16:28.124;171;69;104;60;109.0;350;995;1475;6.6;0.952;1269;;
14:16:29.121;169;69;102;61;108.5;355;990;1442;6.6;0.931;1241;;
14:16:30.107;165;66;101;62;111.0;350;970;1425;6.9;0.883;1177;;
14:16:31.077;168;67;103;61;110.0;350;990;1425;6.7;0.927;1236;;
14:16:32.073;168;68;102;60;110.0;355;1005;1392;6.6;0.932;1243;;
14:16:33.076;162;64;101;61;114.0;350;980;1342;7.0;0.864;1152;;
14:16:34.056;164;67;102;60;111.0;350;1005;1321;6.6;0.921;1228;;
14:16:35.061;162;67;101;59;110.5;350;1010;1283;6.6;0.921;1228;;
14:16:36.071;158;64;99;61;112.3;345;990;1233;6.8;0.875;1167;;
14:16:37.061;158;65;101;60;112.5;350;995;1217;6.8;0.889;1185;;
14:16:38.056;161;66;102;59;111.5;360;1010;1192;6.6;0.919;1226;;
14:16:39.066;158;66;100;61;111.3;355;990;1200;6.7;0.888;1184;;
14:16:40.056;160;64;102;61;113.8;345;985;1246;6.9;0.879;1172;;
14:16:41.039;165;68;103;60;110.3;345;1005;1279;6.6;0.939;1252;;
14:16:42.044;164;67;101;61;110.3;345;990;1283;6.7;0.909;1212;;
14:16:43.034;163;64;102;62;115.0;345;970;1350;7.1;0.860;1147;;
14:16:44.008;167;68;104;60;112.5;350;1000;1363;6.8;0.924;1233;;
14:16:45.004;169;68;104;60;112.3;350;1000;1379;6.7;0.929;1238;;
14:16:46.006;167;66;103;61;115.0;350;980;1408;7.0;0.873;1165;;
14:16:46.986;170;67;104;60;115.0;350;995;1463;6.9;0.895;1194;;
14:16:47.979;171;68;103;61;113.0;350;990;1463;6.8;0.900;1200;;
14:16:48.967;169;66;103;62;113.0;350;975;1492;7.0;0.887;1182;;
14:16:49.945;169;66;103;62;113.0;350;970;1492;7.0;0.882;1176;;
14:16:50.915;169;66;103;60;113.0;350;1000;1492;6.8;0.909;1212;;
14:16:51.914;180;78;115;61;85.3;355;980;1608;5.2;1.319;1759;;
14:16:52.896;181;78;113;60;85.8;355;995;1588;5.2;1.314;1752;;
14:16:53.893;177;75;111;61;87.8;355;985;1563;5.3;1.240;1654;;
14:16:54.876;177;74;111;61;91.8;355;990;1550;5.6;1.192;1590;;
14:16:55.868;177;75;110;60;96.0;355;1000;1525;5.8;1.146;1528;;
14:16:56.866;173;74;108;60;96.5;355;995;1479;5.8;1.111;1481;;
14:16:57.859;170;71;108;61;100.3;350;985;1463;6.1;1.059;1412;;
14:16:58.846;172;73;108;60;99.5;355;1000;1442;6.0;1.085;1447;;
14:16:59.846;170;71;106;60;102.0;355;995;1442;6.2;1.032;1375;;
14:17:00.837;169;69;106;61;105.0;350;985;1458;6.4;0.997;1329;;
14:17:01.826;172;71;107;60;103.5;355;1000;1454;6.2;1.029;1372;;
14:17:02.824;170;71;105;61;104.0;355;990;1442;6.3;1.000;1333;;
14:17:03.816;169;69;105;61;106.5;355;980;1446;6.5;0.966;1288;;
14:17:04.794;173;71;107;60;105.5;355;1000;1463;6.3;1.009;1346;;
14:17:05.794;174;71;106;60;105.5;355;995;1467;6.4;0.997;1330;;
14:17:06.789;171;69;105;62;108.5;355;970;1488;6.7;0.936;1249;;
14:17:07.763;173;70;106;61;108.5;355;990;1500;6.6;0.963;1284;;
14:17:08.751;175;71;106;60;107.8;355;995;1517;6.5;0.977;1302;;
14:17:09.746;172;68;105;62;111.0;355;970;1508;6.9;0.913;1218;;
14:17:10.716;174;69;106;61;110.3;360;985;1504;6.7;0.947;1263;;
14:17:11.703;176;71;107;60;110.0;360;995;1517;6.6;0.963;1284;;
14:17:12.694;172;69;105;62;110.5;355;975;1500;6.8;0.924;1232;;
14:17:13.669;173;69;106;61;111.0;355;985;1521;6.8;0.936;1248;;
14:17:14.654;175;71;107;61;109.3;360;990;1504;6.6;0.965;1287;;
14:17:15.642;172;70;105;62;109.3;355;975;1483;6.7;0.935;1246;;
14:17:16.619;172;69;106;62;110.8;355;970;1504;6.9;0.926;1235;;
14:17:17.591;175;71;106;61;109.3;360;985;1504;6.7;0.956;1274;;
14:17:18.574;172;68;104;62;111.3;355;965;1513;6.9;0.902;1203;;
14:17:19.539;173;68;105;62;112.8;355;970;1550;7.0;0.901;1202;;
14:17:20.513;176;69;105;61;113.5;360;985;1554;6.9;0.913;1218;;
14:17:21.498;174;69;103;62;112.8;360;975;1546;6.9;0.891;1188;;
14:17:22.473;173;66;103;62;116.8;355;970;1550;7.2;0.856;1141;;
14:17:23.439;176;69;105;61;114.3;355;980;1571;7.0;0.899;1198;;
14:17:24.423;175;69;103;61;114.0;360;980;1563;7.0;0.885;1181;;
14:17:25.399;173;67;103;62;116.3;355;970;1558;7.2;0.857;1143;;
14:17:26.369;177;69;104;61;115.8;355;985;1558;7.1;0.881;1174;;
14:17:27.356;176;68;101;60;116.3;360;995;1533;7.0;0.867;1155;;
14:17:28.349;171;64;99;63;120.8;355;960;1529;7.5;0.789;1052;;
14:17:29.311;174;65;100;61;121.3;360;985;1542;7.4;0.814;1086;;
14:17:30.294;174;66;100;61;121.3;360;985;1521;7.4;0.810;1080;;
14:17:31.283;171;63;98;62;126.8;360;975;1513;7.8;0.752;1003;;
14:17:32.254;174;64;100;61;125.0;355;980;1550;7.7;0.780;1040;;
14:17:33.236;175;65;100;61;124.8;360;980;1525;7.6;0.782;1042;;
14:17:34.216;171;63;97;62;127.8;360;965;1513;7.9;0.733;977;;
14:17:35.183;172;62;97;62;130.8;360;975;1533;8.0;0.725;967;;
14:17:36.158;175;64;99;61;129.3;360;985;1529;7.9;0.751;1001;;
14:17:37.143;173;64;97;61;129.3;360;980;1504;7.9;0.734;978;;
14:17:38.123;172;62;97;62;132.3;360;975;1521;8.1;0.713;951;;
14:17:39.094;175;64;98;61;131.5;360;990;1525;8.0;0.740;986;;
14:17:40.084;175;65;98;61;130.5;360;990;1504;7.9;0.740;986;;
14:17:41.076;170;62;96;62;133.3;360;970;1479;8.2;0.699;932;;
14:17:42.046;171;62;98;61;134.0;360;985;1483;8.2;0.717;956;;
14:17:43.029;173;65;99;61;130.5;360;990;1475;7.9;0.751;1001;;
14:17:44.021;172;65;97;61;129.5;365;980;1454;7.9;0.734;979;;
14:17:44.999;171;62;97;62;133.8;360;965;1500;8.3;0.696;928;;
14:17:45.966;175;64;99;61;133.5;360;985;1529;8.1;0.727;969;;
14:17:46.951;175;65;98;61;132.3;360;990;1504;8.0;0.732;976;;
14:17:47.939;172;62;96;62;136.0;360;965;1517;8.5;0.683;911;;
14:17:48.904;174;63;98;61;136.0;360;980;1521;8.3;0.706;942;;
14:17:49.888;175;65;99;61;134.8;365;990;1517;8.2;0.724;965;;
14:17:50.876;172;63;97;62;136.5;365;970;1492;8.4;0.686;914;;
14:17:51.844;175;63;97;61;137.0;360;985;1525;8.3;0.699;932;;
14:17:52.829;176;64;97;61;136.5;360;985;1538;8.3;0.700;933;;
14:17:53.816;172;61;94;62;139.8;365;975;1500;8.6;0.656;874;;
14:17:54.789;172;61;95;62;141.5;360;975;1517;8.7;0.653;870;;
14:17:55.764;174;62;97;61;141.0;360;990;1525;8.5;0.678;903;;
14:17:56.756;174;64;96;61;138.8;360;985;1504;8.5;0.680;906;;
14:17:57.741;170;61;94;62;142.5;360;965;1479;8.9;0.637;849;;
14:17:58.706;174;62;95;61;142.5;360;985;1508;8.7;0.658;878;;
14:17:59.689;175;62;95;61;142.5;360;990;1488;8.6;0.662;882;;
14:18:00.680;175;62;95;65;142.5;360;930;1488;9.2;0.622;829;;
14:18:01.610;175;62;95;59;142.5;360;1010;1488;8.5;0.675;900;;
14:18:02.621;185;78;112;60;96.8;360;995;1679;5.8;1.147;1529;;
14:18:03.616;180;73;108;62;101.3;360;975;1663;6.2;1.040;1387;;
14:18:04.587;180;73;108;61;100.0;360;985;1663;6.1;1.064;1418;;
14:18:05.572;182;74;109;61;102.8;360;990;1638;6.2;1.048;1397;;
14:18:06.568;179;73;112;71;108.3;360;840;1604;7.7;0.871;1161;;
14:18:07.408;178;77;102;53;104.3;360;1135;1583;5.5;1.108;1477;;
14:18:08.543;174;65;104;63;122.0;360;950;1600;7.7;0.810;1080;;
14:18:09.493;176;72;105;61;113.0;360;985;1554;6.9;0.913;1217;;
14:18:10.476;176;71;105;61;116.0;360;985;1513;7.1;0.892;1189;;
14:18:11.463;177;71;106;65;115.8;360;930;1521;7.5;0.852;1136;;
14:18:12.393;178;72;102;58;116.3;360;1035;1525;6.7;0.906;1208;;
14:18:13.428;176;67;100;61;123.3;360;980;1538;7.5;0.791;1055;;
14:18:14.406;176;66;98;61;125.5;360;985;1542;7.6;0.769;1026;;
14:18:15.389;177;64;97;61;130.5;360;985;1542;7.9;0.728;971;;
14:18:16.374;176;63;94;61;133.5;360;985;1542;8.1;0.695;927;;
14:18:17.357;172;61;93;62;138.3;360;965;1492;8.6;0.646;861;;
14:18:18.328;175;61;92;61;141.5;365;990;1517;8.6;0.645;861;;
14:18:19.314;173;60;92;61;143.3;360;980;1488;8.8;0.626;835;;
14:18:20.296;171;59;91;61;144.5;360;980;1446;8.8;0.615;821;;
14:18:21.278;167;59;88;62;143.0;360;975;1396;8.8;0.598;798;;
14:18:22.249;166;56;87;61;146.0;360;980;1375;8.9;0.582;776;;
14:18:23.229;167;57;88;61;146.0;365;985;1375;8.9;0.590;787;;
14:18:24.214;166;57;87;62;145.0;360;965;1313;9.0;0.577;770;;
14:18:25.179;161;55;83;61;146.8;360;980;1263;9.0;0.554;739;;
14:18:26.159;164;54;86;62;150.5;360;975;1329;9.3;0.554;739;;
14:18:27.136;165;56;88;62;149.8;360;975;1300;9.2;0.570;760;;
14:18:28.111;163;57;86;62;148.0;365;975;1267;9.1;0.568;758;;
14:18:29.084;164;56;87;62;150.0;360;970;1263;9.3;0.559;746;;
14:18:30.056;167;58;88;61;149.3;365;990;1300;9.0;0.580;774;;
14:18:31.046;166;57;86;62;148.8;360;975;1275;9.2;0.560;747;;
14:18:32.021;165;55;86;62;153.5;360;975;1300;9.4;0.545;726;;
14:18:32.994;170;57;89;61;152.0;360;985;1367;9.3;0.574;765;;
14:18:33.979;169;59;88;61;149.3;360;985;1342;9.1;0.582;777;;
14:18:34.966;165;57;89;61;150.8;360;980;1304;9.2;0.579;771;;
14:18:35.944;168;60;92;61;146.3;360;990;1325;8.9;0.624;833;;
14:18:36.934;165;61;92;62;142.3;360;975;1263;8.8;0.627;836;;
14:18:37.911;167;61;93;61;142.8;360;985;1304;8.7;0.642;856;;
14:18:38.896;169;63;95;61;140.0;360;990;1313;8.5;0.670;893;;
14:18:39.886;167;63;94;61;137.0;360;985;1275;8.3;0.672;896;;
14:18:40.871;167;63;95;61;136.3;360;985;1275;8.3;0.685;913;;
14:18:41.855;168;64;96;60;133.3;360;1000;1275;8.0;0.719;958;;
14:18:42.852;165;64;95;62;131.5;355;970;1238;8.1;0.703;937;;
14:18:43.826;167;64;96;61;133.8;360;990;1258;8.1;0.707;943;;
14:18:44.816;169;64;96;61;133.5;355;990;1283;8.1;0.712;949;;
14:18:45.804;168;64;94;62;132.5;355;970;1279;8.2;0.690;920;;
14:18:46.776;168;62;94;61;137.8;360;980;1313;8.4;0.669;892;;
14:18:47.756;171;63;96;61;138.5;360;990;1338;8.4;0.684;913;;
14:18:48.746;172;65;96;61;136.0;360;985;1333;8.3;0.692;922;;
14:18:49.729;168;62;93;62;138.5;360;965;1300;8.6;0.648;864;;
14:18:50.698;171;61;94;61;143.0;360;990;1358;8.7;0.651;868;;
14:18:51.688;173;63;95;60;141.5;360;995;1392;8.5;0.670;893;;
14:18:52.681;171;64;94;62;139.0;360;975;1358;8.6;0.658;877;;
14:18:53.658;169;60;93;62;144.3;360;970;1383;8.9;0.625;834;;
14:18:54.626;174;63;96;61;143.0;360;985;1425;8.7;0.658;877;;
14:18:55.611;173;64;94;61;141.3;365;985;1417;8.6;0.657;876;;
14:18:56.596;169;61;93;62;144.3;360;965;1396;9.0;0.624;832;;
14:18:57.561;174;63;95;60;143.8;365;995;1433;8.7;0.654;872;;
14:18:58.552;172;63;93;61;141.0;360;985;1425;8.6;0.648;864;;
14:18:59.541;169;59;91;62;146.8;365;965;1383;9.1;0.597;796;;
14:19:00.508;171;60;92;61;148.5;365;985;1413;9.0;0.607;809;;
14:19:01.491;172;60;91;61;147.5;365;990;1404;8.9;0.607;810;;
14:19:02.479;167;57;88;62;151.8;365;965;1371;9.4;0.561;748;;
14:19:03.448;170;58;90;61;153.3;365;980;1371;9.4;0.576;767;;
14:19:04.428;171;59;91;61;151.0;365;985;1354;9.2;0.590;787;;
14:19:05.411;166;58;89;62;150.5;365;970;1296;9.3;0.572;763;;
14:19:06.381;168;58;90;62;151.5;360;975;1313;9.3;0.576;768;;
14:19:07.356;170;59;90;61;153.0;365;985;1321;9.3;0.576;768;;
14:19:08.339;167;57;88;62;153.0;365;965;1288;9.5;0.553;738;;
14:19:09.306;170;58;89;61;155.3;365;980;1325;9.5;0.560;747;;
14:19:10.286;171;58;89;61;155.3;365;985;1333;9.5;0.563;751;;
14:19:11.270;171;58;89;61;155.3;365;980;1333;9.5;0.560;747;;
14:19:12.250;171;58;89;64;155.3;365;940;1333;9.9;0.537;716;;
14:19:13.190;171;58;89;60;155.3;365;1000;1333;9.3;0.572;762;;
14:19:14.191;185;80;115;62;86.0;360;965;1700;5.3;1.290;1721;;
14:19:15.156;186;79;115;61;86.3;360;985;1688;5.3;1.308;1743;;
14:19:16.141;187;79;113;61;90.0;360;985;1642;5.5;1.239;1653;;
14:19:17.124;183;76;112;63;96.8;360;960;1650;6.0;1.106;1475;;
14:19:18.082;184;77;113;62;101.0;355;975;1654;6.2;1.086;1448;;
14:19:19.057;186;78;114;62;101.3;360;975;1638;6.2;1.093;1457;;
14:19:20.038;184;78;112;62;103.0;360;970;1613;6.4;1.055;1406;;
14:19:21.006;182;76;112;62;107.3;360;965;1621;6.7;1.005;1341;;
14:19:21.969;185;78;113;62;105.8;360;975;1625;6.5;1.042;1389;;
14:19:22.948;184;77;111;62;107.0;360;975;1592;6.6;1.011;1349;;
14:19:23.923;180;74;110;62;110.3;355;965;1613;6.9;0.963;1284;;
14:19:24.886;183;76;111;61;109.0;360;980;1592;6.7;1.000;1334;;
14:19:25.866;183;77;111;61;108.5;355;980;1563;6.6;0.998;1331;;
14:19:26.844;180;75;109;62;110.3;355;970;1546;6.8;0.957;1276;;
14:19:27.814;181;75;109;61;110.3;355;980;1550;6.8;0.967;1289;;
14:19:28.796;181;74;108;61;111.8;360;990;1546;6.8;0.952;1270;;
14:19:29.786;177;71;106;62;114.5;360;970;1533;7.1;0.896;1194;;
14:19:30.756;179;72;107;61;114.3;360;985;1567;7.0;0.920;1227;;
14:19:31.741;180;73;106;61;113.5;360;990;1550;6.9;0.925;1233;;
14:19:32.731;176;70;105;62;116.5;360;965;1538;7.2;0.868;1157;;
14:19:33.696;179;71;106;61;116.3;360;980;1554;7.1;0.891;1189;;
14:19:34.678;178;71;104;61;115.5;360;980;1538;7.1;0.880;1174;;
14:19:35.656;175;68;102;63;120.3;355;960;1550;7.5;0.812;1083;;
14:19:36.616;177;69;103;62;120.3;360;975;1567;7.4;0.835;1114;;
14:19:37.591;178;69;103;61;120.8;360;980;1546;7.4;0.838;1117;;
14:19:38.573;174;68;101;62;120.8;360;970;1525;7.5;0.809;1079;;
14:19:39.543;173;66;101;62;123.8;360;970;1529;7.7;0.788;1050;;
14:19:40.511;175;68;102;61;121.5;360;985;1521;7.4;0.825;1100;;
14:19:41.492;175;69;102;62;118.3;355;975;1492;7.3;0.839;1119;;
14:19:42.471;171;67;101;62;121.3;360;970;1471;7.5;0.810;1080;;
14:19:43.437;174;69;103;61;118.5;355;980;1496;7.3;0.854;1139;;
14:19:44.421;174;69;103;61;117.0;360;985;1483;7.1;0.863;1151;;
14:19:45.402;171;67;101;63;117.8;355;960;1454;7.4;0.825;1101;;
14:19:46.364;174;68;102;61;118.0;360;980;1513;7.2;0.849;1132;;
14:19:47.344;175;69;102;61;117.0;360;990;1517;7.1;0.865;1154;;
14:19:48.336;172;68;100;61;117.8;360;980;1492;7.2;0.832;1110;;
14:19:49.316;171;66;100;62;119.8;360;970;1496;7.4;0.812;1083;;
14:19:50.286;174;68;102;61;119.3;360;990;1508;7.2;0.845;1126;;
14:19:51.274;174;69;102;61;117.0;360;980;1513;7.2;0.850;1134;;
14:19:52.256;171;67;101;62;119.0;360;975;1492;7.3;0.825;1101;;
14:19:53.231;174;69;103;61;117.8;360;990;1508;7.1;0.864;1152;;
14:19:54.221;174;69;102;61;116.3;360;990;1479;7.0;0.869;1158;;
14:19:55.209;170;67;101;63;117.5;360;960;1458;7.3;0.821;1095;;
14:19:56.171;172;68;101;61;118.5;360;985;1488;7.2;0.842;1122;;
14:19:57.156;174;69;101;61;116.8;360;990;1492;7.1;0.859;1145;;
14:19:58.146;171;67;100;62;119.5;360;965;1492;7.4;0.810;1079;;
14:19:59.111;173;67;101;61;120.0;360;985;1508;7.3;0.831;1108;;
14:20:00.092;175;70;103;61;117.3;360;985;1492;7.1;0.863;1151;;
14:20:01.081;172;69;102;62;117.8;360;970;1483;7.3;0.840;1120;;
14:20:02.051;172;69;103;62;118.3;360;970;1483;7.3;0.845;1127;;
14:20:03.021;177;71;105;61;117.3;360;985;1500;7.1;0.878;1171;;
14:20:04.006;175;69;102;62;118.0;360;975;1504;7.3;0.843;1124;;
14:20:04.979;175;67;102;62;121.3;360;965;1529;7.5;0.812;1082;;
14:20:05.946;179;69;104;61;120.5;360;980;1558;7.4;0.844;1125;;
14:20:06.926;177;69;102;62;120.3;360;970;1529;7.4;0.823;1097;;
14:20:07.896;175;66;102;63;124.3;360;960;1546;7.8;0.786;1048;;
14:20:08.854;179;68;104;62;123.3;360;970;1567;7.6;0.817;1089;;
14:20:09.828;179;70;104;62;122.3;360;975;1567;7.5;0.829;1106;;
14:20:10.799;178;69;105;63;123.0;360;955;1538;7.7;0.815;1087;;
14:20:11.756;180;71;105;62;120.8;360;970;1542;7.5;0.843;1125;;
14:20:12.728;179;70;104;63;119.8;360;955;1521;7.5;0.825;1101;;
14:20:13.681;174;67;100;63;122.8;360;950;1471;7.8;0.774;1032;;
14:20:14.631;176;67;100;62;124.0;360;970;1500;7.7;0.780;1040;;
14:20:15.599;175;66;98;62;123.8;360;970;1479;7.7;0.770;1027;;
14:20:16.571;172;64;96;63;128.3;360;960;1463;8.0;0.717;956;;
14:20:17.531;173;63;96;62;130.5;360;975;1475;8.0;0.719;959;;
14:20:18.506;174;64;97;61;130.5;360;985;1458;7.9;0.734;979;;
14:20:19.489;173;65;96;61;128.3;360;980;1433;7.9;0.730;973;;
14:20:20.471;168;61;94;63;133.0;360;960;1442;8.3;0.678;905;;
14:20:21.431;172;63;94;61;133.0;360;985;1479;8.1;0.696;928;;
14:20:22.415;172;63;94;63;133.0;360;960;1479;8.3;0.678;905;;
14:20:23.375;172;63;94;60;133.0;360;1000;1479;8.0;0.707;942;;
14:20:24.374;180;77;111;62;92.0;360;965;1650;5.7;1.162;1549;;
14:20:25.341;181;75;110;61;92.3;360;990;1633;5.6;1.180;1574;;
14:20:26.329;180;75;110;61;91.3;360;985;1596;5.6;1.182;1576;;
14:20:27.318;179;75;108;61;94.8;360;985;1563;5.8;1.118;1490;;
14:20:28.301;176;72;107;62;103.3;360;970;1571;6.4;1.005;1340;;
14:20:29.271;179;74;109;61;102.0;360;990;1567;6.2;1.053;1404;;
14:20:30.261;180;75;110;60;102.8;360;995;1542;6.2;1.060;1414;;
14:20:31.258;179;76;110;60;101.8;360;1000;1517;6.1;1.079;1438;;
14:20:32.256;176;75;109;61;102.0;360;985;1492;6.2;1.048;1397;;
14:20:33.241;176;75;109;61;102.3;360;985;1496;6.2;1.052;1403;;
14:20:34.224;177;76;111;60;100.5;360;995;1500;6.1;1.094;1459;;
14:20:35.221;179;76;111;60;100.3;360;995;1488;6.0;1.097;1462;;
14:20:36.216;178;76;109;60;100.3;360;1000;1488;6.0;1.087;1450;;
14:20:37.212;175;74;108;62;102.0;360;970;1496;6.3;1.025;1366;;
14:20:38.188;177;75;109;60;102.0;360;995;1521;6.2;1.058;1411;;
14:20:39.179;179;75;109;60;101.8;360;995;1508;6.1;1.063;1418;;
14:20:40.176;178;75;107;60;101.8;360;1000;1492;6.1;1.054;1405;;
14:20:41.176;173;72;106;62;104.8;360;970;1471;6.5;0.977;1303;;
14:20:42.144;175;72;107;61;104.0;360;980;1508;6.4;1.006;1341;;
14:20:43.124;177;74;109;61;104.0;360;990;1492;6.3;1.033;1377;;
14:20:44.116;178;75;109;61;102.8;360;990;1479;6.2;1.045;1394;;
14:20:45.104;176;74;107;62;104.0;360;975;1500;6.4;1.005;1341;;
14:20:46.081;178;73;108;61;105.8;360;985;1513;6.4;1.004;1338;;
14:20:47.066;179;74;108;60;105.0;360;995;1513;6.3;1.026;1368;;
14:20:48.061;178;73;107;61;104.8;360;980;1513;6.4;0.999;1332;;
14:20:49.041;176;71;107;62;108.5;360;970;1529;6.7;0.957;1275;;
14:20:50.013;180;73;108;61;106.8;360;990;1550;6.5;1.004;1339;;
14:20:51.001;180;73;107;60;107.0;360;1005;1550;6.4;1.003;1337;;
14:20:52.004;177;70;106;62;110.0;360;975;1538;6.8;0.940;1253;;
14:20:52.981;178;71;106;60;108.8;360;995;1563;6.6;0.970;1293;;
14:20:53.978;179;71;106;60;109.3;360;1005;1571;6.5;0.973;1297;;
14:20:54.983;176;70;104;61;109.3;360;990;1546;6.6;0.940;1254;;
14:20:55.971;173;68;104;62;111.0;360;975;1563;6.8;0.909;1212;;
14:20:56.946;176;70;105;60;110.5;360;995;1575;6.7;0.943;1258;;
14:20:57.943;177;70;105;60;110.0;360;1000;1546;6.6;0.950;1267;;
14:20:58.939;173;69;104;62;110.8;360;975;1533;6.8;0.911;1215;;
14:20:59.918;174;69;105;61;111.0;360;990;1542;6.7;0.934;1246;;
14:21:00.906;175;71;106;60;109.0;360;1000;1525;6.5;0.968;1291;;
14:21:01.906;175;71;105;60;107.8;360;1000;1492;6.5;0.972;1296;;
14:21:02.902;172;70;104;62;108.3;360;975;1483;6.7;0.939;1252;;
14:21:03.881;175;71;106;60;107.0;360;995;1488;6.5;0.983;1311;;
14:21:04.876;176;72;106;60;106.8;360;1000;1500;6.4;0.995;1327;;
14:21:05.872;175;72;105;61;105.3;360;980;1475;6.4;0.980;1307;;
14:21:06.854;173;70;106;62;107.3;360;970;1492;6.6;0.954;1272;;
14:21:07.828;178;73;107;60;106.3;360;1000;1517;6.4;1.007;1343;;
14:21:08.824;175;71;105;62;107.0;360;975;1488;6.6;0.957;1276;;
14:21:09.803;177;71;107;61;108.8;360;990;1517;6.6;0.970;1293;;
14:21:10.791;179;75;108;60;103.5;360;995;1458;6.2;1.033;1378;;
14:21:11.786;174;71;103;61;106.3;360;980;1471;6.5;0.952;1270;;
14:21:12.762;173;69;103;62;109.3;360;975;1492;6.7;0.919;1226;;
14:21:13.739;177;70;105;61;110.0;360;985;1508;6.7;0.936;1248;;
14:21:14.726;175;70;104;62;110.0;360;975;1483;6.8;0.917;1223;;
14:21:15.703;174;69;104;62;112.3;360;970;1508;6.9;0.901;1201;;
14:21:16.673;178;70;106;62;112.8;360;970;1525;7.0;0.908;1210;;
14:21:17.643;180;73;109;62;110.0;360;970;1538;6.8;0.961;1282;;
14:21:18.613;180;74;109;62;110.5;365;970;1558;6.8;0.957;1276;;
14:21:19.579;180;72;110;63;111.5;360;955;1617;7.0;0.940;1253;;
14:21:20.534;175;77;106;63;100.0;360;960;1458;6.3;1.020;1360;;
14:21:21.494;171;72;101;62;104.3;360;970;1413;6.4;0.940;1253;;
14:21:22.466;165;68;96;63;106.0;360;955;1338;6.7;0.860;1147;;
14:21:23.423;165;66;95;62;109.5;360;970;1363;6.8;0.844;1125;;
14:21:24.391;162;65;93;63;109.5;360;960;1296;6.8;0.815;1087;;
14:21:25.351;158;63;92;63;113.8;360;955;1292;7.1;0.774;1033;;
14:21:26.306;160;64;92;62;114.5;360;970;1267;7.1;0.782;1042;;
14:21:27.274;160;64;93;62;114.5;360;965;1250;7.1;0.780;1039;;
14:21:28.241;160;64;92;63;114.5;360;960;1258;7.2;0.769;1026;;
14:21:29.199;158;62;91;63;116.3;355;950;1254;7.3;0.746;994;;
14:21:30.151;162;63;93;62;117.8;360;975;1271;7.2;0.766;1021;;
14:21:31.124;164;64;93;62;116.3;355;970;1267;7.2;0.776;1035;;
14:21:32.096;163;63;93;62;116.3;355;965;1292;7.2;0.772;1029;;
14:21:33.060;163;63;93;65;116.3;355;925;1292;7.5;0.740;987;;
14:21:33.985;163;63;93;61;116.3;355;985;1292;7.1;0.788;1051;;
14:21:34.973;175;76;108;62;85.3;355;970;1563;5.3;1.223;1631;;
14:21:35.939;174;74;108;63;87.8;355;960;1538;5.5;1.176;1568;;
14:21:36.903;176;75;106;61;86.3;360;980;1542;5.3;1.207;1610;;
14:21:37.879;172;72;106;63;92.0;355;955;1500;5.8;1.095;1460;;
14:21:38.836;175;74;107;62;95.8;355;970;1525;5.9;1.084;1445;;
14:21:39.806;176;74;107;62;96.8;360;970;1513;6.0;1.068;1424;;
14:21:40.776;173;72;105;63;100.5;355;950;1496;6.3;0.988;1317;;
14:21:41.726;174;72;106;62;100.8;355;970;1504;6.2;1.016;1354;;
14:21:42.696;175;73;106;62;102.0;355;975;1488;6.3;1.011;1348;;
14:21:43.669;174;72;104;62;101.8;355;965;1454;6.3;0.986;1315;;
14:21:44.634;171;71;104;63;102.8;355;955;1438;6.5;0.962;1283;;
14:21:45.591;174;72;105;62;104.0;355;975;1471;6.4;0.987;1316;;
14:21:46.566;174;73;106;61;102.8;355;980;1458;6.3;1.006;1342;;
14:21:47.544;172;73;105;62;101.8;355;970;1442;6.3;0.996;1328;;
14:21:48.514;171;72;106;62;101.8;355;965;1442;6.3;1.008;1344;;
14:21:49.481;176;75;108;61;99.5;355;985;1438;6.1;1.072;1429;;
14:21:50.462;174;76;107;62;96.5;355;975;1421;5.9;1.084;1445;;
14:21:51.437;172;74;107;62;97.5;355;965;1425;6.1;1.061;1415;;
14:21:52.406;176;76;110;61;96.3;355;980;1454;5.9;1.115;1487;;
14:21:53.386;177;77;109;61;96.0;360;990;1446;5.8;1.127;1502;;
14:21:54.372;173;75;108;62;96.0;355;965;1425;6.0;1.081;1441;;
14:21:55.337;175;75;110;62;97.0;355;970;1479;6.0;1.095;1460;;
14:21:56.311;180;77;112;61;96.3;360;980;1504;5.9;1.138;1517;;
14:21:57.291;178;77;110;62;96.0;355;965;1483;6.0;1.103;1471;;
14:21:58.258;177;75;110;62;98.5;355;965;1525;6.1;1.078;1437;;
14:21:59.219;182;77;113;62;96.8;355;970;1538;6.0;1.133;1511;;
14:22:00.191;183;78;112;62;96.0;355;975;1546;5.9;1.137;1517;;
14:22:01.166;180;75;110;62;99.0;355;965;1550;6.2;1.075;1433;;
14:22:02.131;183;76;113;62;98.5;355;970;1575;6.1;1.113;1484;;
14:22:03.103;185;78;114;61;97.8;360;980;1600;6.0;1.138;1517;;
14:22:04.083;181;76;111;62;98.0;360;965;1567;6.1;1.095;1461;;
14:22:05.046;182;75;112;62;99.8;355;975;1613;6.1;1.090;1453;;
14:22:06.021;179;75;112;62;98.8;360;965;1583;6.1;1.097;1463;;
14:22:06.986;185;77;114;61;98.3;360;980;1625;6.0;1.135;1513;;
14:22:07.966;185;78;112;61;97.0;355;985;1613;5.9;1.137;1516;;
14:22:08.949;186;75;113;62;101.0;355;970;1754;6.2;1.085;1447;;
14:22:09.919;184;77;110;61;97.3;355;980;1629;6.0;1.111;1481;;
14:22:10.899;180;73;109;62;100.5;355;965;1625;6.2;1.049;1399;;
14:22:11.866;184;76;112;61;99.5;355;980;1646;6.1;1.101;1468;;
14:22:12.844;185;76;112;61;99.8;355;980;1646;6.1;1.100;1467;;
14:22:13.826;182;75;109;62;100.0;355;970;1621;6.2;1.060;1413;;
14:22:14.796;181;72;109;62;104.3;355;975;1650;6.4;1.022;1362;;
14:22:15.767;181;74;109;61;101.5;355;980;1650;6.2;1.052;1403;;
14:22:16.749;176;70;107;63;107.3;355;960;1613;6.7;0.960;1280;;
14:22:17.711;181;73;108;61;104.5;355;985;1613;6.4;1.020;1360;;
14:22:18.694;182;73;109;61;104.3;355;980;1617;6.4;1.020;1360;;
14:22:19.678;181;73;108;61;104.3;355;985;1613;6.4;1.018;1357;;
14:22:20.663;177;72;106;62;104.8;355;975;1579;6.4;0.982;1309;;
14:22:21.636;176;70;107;62;106.5;355;970;1563;6.6;0.972;1296;;
14:22:22.606;181;73;108;61;104.8;355;980;1604;6.4;1.006;1341;;
14:22:23.588;179;70;108;62;110.0;360;970;1608;6.8;0.952;1270;;
14:22:24.558;182;74;110;61;105.8;360;980;1592;6.5;1.015;1353;;
14:22:25.538;182;74;109;61;104.8;360;985;1583;6.4;1.023;1363;;
14:22:26.523;177;72;107;62;106.0;360;975;1571;6.5;0.980;1306;;
14:22:27.498;180;72;109;61;106.8;355;980;1604;6.5;0.996;1328;;
14:22:28.474;181;75;110;61;102.8;355;990;1579;6.2;1.057;1410;;
14:22:29.468;181;74;109;61;103.5;360;990;1558;6.3;1.043;1390;;
14:22:30.456;175;72;107;62;103.8;360;965;1513;6.5;0.993;1324;;
14:22:31.421;180;74;109;62;102.0;355;975;1563;6.3;1.042;1389;;
14:22:32.398;182;75;110;61;103.0;355;985;1588;6.3;1.050;1399;;
14:22:33.381;181;74;109;61;103.3;360;985;1575;6.3;1.040;1386;;
14:22:34.366;179;74;107;62;102.5;355;970;1558;6.3;1.013;1350;;
14:22:35.338;179;71;107;61;106.3;355;980;1600;6.5;0.989;1319;;
14:22:36.316;182;74;109;61;104.8;355;985;1583;6.4;1.025;1367;;
14:22:37.303;182;74;109;61;105.5;360;990;1596;6.4;1.020;1361;;
14:22:38.293;178;72;107;62;106.0;355;970;1583;6.6;0.981;1309;;
14:22:39.261;181;73;109;61;105.8;355;990;1608;6.4;1.018;1357;;
14:22:40.253;182;74;110;61;104.5;360;985;1592;6.4;1.039;1386;;
14:22:41.238;182;75;111;61;103.8;360;990;1571;6.3;1.054;1406;;
14:22:42.226;181;75;111;59;103.8;360;1010;1567;6.2;1.076;1434;;
14:22:43.235;181;75;111;63;103.8;360;945;1567;6.6;1.006;1342;;
14:22:44.180;181;75;111;61;103.8;360;990;1567;6.3;1.054;1406;;
14:22:45.171;188;85;121;61;74.8;355;990;1671;4.5;1.596;2128;;
14:22:46.157;188;84;118;61;74.8;355;990;1654;4.5;1.566;2088;;
14:22:47.147;182;80;116;62;78.3;355;965;1642;4.9;1.431;1907;;
14:22:48.114;185;81;117;61;81.0;355;985;1663;4.9;1.420;1893;;
14:22:49.097;186;82;118;61;84.8;355;985;1646;5.2;1.366;1821;;
14:22:50.084;185;81;117;61;85.8;355;980;1600;5.3;1.340;1787;;
14:22:51.066;185;81;116;61;86.8;360;985;1608;5.3;1.320;1760;;
14:22:52.051;182;79;115;62;89.3;355;970;1613;5.5;1.247;1663;;
14:22:53.021;183;80;116;61;89.0;355;985;1613;5.4;1.281;1708;;
14:22:54.008;184;80;116;61;90.0;360;990;1596;5.5;1.273;1698;;
14:22:54.998;184;81;116;61;89.3;360;990;1588;5.4;1.284;1712;;
14:22:55.986;182;79;115;62;90.3;360;970;1588;5.6;1.231;1641;;
14:22:56.958;180;77;114;62;92.0;360;975;1608;5.7;1.206;1607;;
14:22:57.929;183;80;115;61;90.3;355;985;1617;5.5;1.258;1677;;
14:22:58.918;184;79;116;60;91.5;360;995;1600;5.5;1.256;1675;;
14:22:59.913;183;79;115;60;91.0;360;995;1588;5.5;1.257;1677;;
14:23:00.908;182;80;114;61;89.8;355;985;1558;5.5;1.246;1661;;
14:23:01.893;178;76;112;62;92.0;360;975;1558;5.7;1.187;1583;;
14:23:02.868;181;78;113;60;91.3;360;995;1563;5.5;1.229;1639;;
14:23:03.863;181;78;113;60;91.0;360;1000;1554;5.5;1.239;1652;;
14:23:04.861;181;78;112;60;90.3;355;995;1554;5.4;1.232;1643;;
14:23:05.854;178;76;112;62;92.3;355;970;1550;5.7;1.172;1563;;
14:23:06.828;181;77;113;61;91.5;360;990;1575;5.5;1.220;1627;;
14:23:07.818;181;78;113;60;91.5;360;1000;1538;5.5;1.230;1639;;
14:23:08.814;180;78;112;60;90.5;355;995;1546;5.5;1.231;1642;;
14:23:09.809;178;76;111;61;91.8;355;980;1542;5.6;1.188;1584;;
14:23:10.791;179;77;112;60;91.0;355;1000;1550;5.5;1.231;1641;;
14:23:11.791;180;78;112;59;90.0;360;1010;1513;5.3;1.260;1680;;
14:23:12.801;178;78;111;59;89.8;360;1010;1496;5.3;1.244;1658;;
14:23:13.811;174;74;109;61;92.0;360;990;1488;5.6;1.176;1568;;
14:23:14.797;176;77;111;60;89.0;355;1000;1483;5.3;1.244;1659;;
14:23:15.801;177;77;112;60;89.5;360;1005;1463;5.3;1.252;1669;;
14:23:16.804;177;78;111;60;88.5;360;995;1467;5.3;1.251;1668;;
14:23:17.801;176;76;112;61;91.0;360;985;1504;5.5;1.207;1609;;
14:23:18.784;180;78;113;60;89.3;360;1005;1513;5.3;1.267;1689;;
14:23:19.791;180;77;111;60;89.8;360;1005;1508;5.4;1.246;1661;;
14:23:20.794;176;75;109;62;91.5;355;975;1504;5.6;1.164;1552;;
14:23:21.773;176;74;110;61;93.3;355;985;1538;5.7;1.159;1546;;
14:23:22.754;180;76;112;60;92.0;355;1000;1558;5.5;1.215;1620;;
14:23:23.754;180;77;112;60;92.0;355;1005;1525;5.5;1.223;1631;;
14:23:24.759;178;76;111;61;93.0;355;980;1529;5.7;1.172;1563;;
14:23:25.741;180;76;113;60;92.3;355;995;1550;5.6;1.213;1618;;
14:23:26.738;181;77;113;60;91.8;360;1005;1554;5.5;1.238;1650;;
14:23:27.739;180;78;112;60;89.8;355;1000;1525;5.4;1.245;1660;;
14:23:28.743;178;75;111;60;92.3;360;995;1525;5.6;1.200;1600;;
14:23:29.736;179;77;113;60;90.3;360;1005;1542;5.4;1.256;1674;;
14:23:30.743;179;78;113;59;89.5;360;1010;1517;5.3;1.270;1693;;
14:23:31.751;177;77;112;60;89.8;360;995;1496;5.4;1.236;1648;;
14:23:32.746;177;76;112;61;90.5;360;990;1508;5.5;1.228;1637;;
14:23:33.736;180;78;113;59;89.0;360;1010;1513;5.3;1.282;1710;;
14:23:34.744;180;78;113;60;89.0;360;1005;1517;5.3;1.270;1694;;
14:23:35.753;177;76;111;60;90.0;360;995;1517;5.4;1.224;1633;;
14:23:36.746;177;76;112;61;90.8;355;990;1521;5.5;1.216;1622;;
14:23:37.738;180;77;113;60;89.8;360;1005;1525;5.4;1.263;1683;;
14:23:38.743;181;78;112;60;90.0;360;1005;1517;5.4;1.248;1664;;
14:23:39.748;178;75;111;62;92.8;360;975;1533;5.7;1.164;1552;;
14:23:40.721;180;77;112;61;91.0;355;990;1554;5.5;1.221;1628;;
14:23:41.711;182;77;113;60;91.5;360;995;1583;5.5;1.232;1642;;
14:23:42.704;182;78;112;61;91.0;355;985;1558;5.5;1.212;1616;;
14:23:43.691;178;75;111;62;93.8;355;970;1567;5.8;1.148;1531;;
14:23:44.661;181;77;113;61;92.5;355;990;1583;5.6;1.207;1609;;
14:23:45.651;182;77;114;60;92.5;355;995;1583;5.6;1.221;1628;;
14:23:46.646;181;77;113;61;92.3;355;990;1567;5.6;1.210;1613;;
14:23:47.636;179;77;113;61;92.0;355;985;1533;5.6;1.207;1610;;
14:23:48.619;182;79;114;59;89.8;355;1010;1521;5.3;1.277;1703;;
14:23:49.629;180;78;112;60;89.8;355;1000;1500;5.4;1.248;1664;;
14:23:50.631;176;75;111;61;91.3;355;985;1492;5.6;1.201;1601;;
14:23:51.614;180;78;113;59;90.0;355;1010;1508;5.3;1.265;1687;;
14:23:52.624;181;77;112;59;90.8;360;1010;1517;5.4;1.249;1666;;
14:23:53.636;178;76;112;58;90.8;360;1030;1496;5.3;1.274;1699;;
14:23:54.665;178;76;112;61;90.8;360;980;1496;5.6;1.212;1616;;
14:23:55.645;178;76;112;60;90.8;360;995;1496;5.5;1.231;1641;;
14:23:56.643;178;78;114;61;75.3;360;990;1538;4.6;1.497;1995;;
14:23:57.633;182;79;114;59;75.3;360;1015;1583;4.4;1.538;2050;;
14:23:58.648;177;76;113;61;78.3;360;985;1529;4.8;1.416;1888;;
14:23:59.633;181;78;114;60;81.3;360;1005;1575;4.9;1.404;1872;;
14:24:00.636;183;78;114;59;85.8;355;1010;1567;5.1;1.337;1782;;
14:24:01.644;182;78;113;60;86.3;355;995;1563;5.2;1.306;1742;;
14:24:02.643;178;76;112;61;89.5;355;985;1571;5.5;1.230;1640;;
14:24:03.628;181;79;113;60;86.0;355;1000;1554;5.2;1.314;1752;;
14:24:04.626;182;78;113;60;89.8;355;1005;1579;5.4;1.268;1691;;
14:24:05.631;183;77;113;60;90.8;355;1005;1583;5.4;1.249;1665;;
14:24:06.636;180;76;112;61;92.0;355;985;1567;5.6;1.194;1592;;
14:24:07.623;181;77;112;59;91.3;355;1010;1571;5.4;1.234;1646;;
14:24:08.631;181;75;110;59;93.8;360;1010;1567;5.6;1.188;1584;;
14:24:09.641;179;74;109;59;95.3;360;1015;1563;5.6;1.156;1542;;
14:24:10.656;177;72;107;60;96.5;360;1000;1550;5.8;1.104;1472;;
14:24:11.656;176;71;106;60;98.3;355;995;1508;5.9;1.073;1431;;
14:24:12.651;178;72;106;60;100.0;360;1005;1538;6.0;1.068;1424;;
14:24:13.658;177;71;105;59;102.5;360;1015;1525;6.1;1.042;1390;;
14:24:14.671;177;70;104;59;103.3;360;1015;1513;6.1;1.020;1360;;
14:24:15.686;173;68;102;60;105.8;360;1000;1496;6.3;0.962;1283;;
14:24:16.686;174;68;102;59;107.3;360;1015;1508;6.3;0.965;1287;;
14:24:17.701;176;69;103;59;108.0;360;1020;1496;6.4;0.973;1297;;
14:24:18.721;174;69;101;59;107.0;360;1015;1479;6.3;0.958;1277;;
14:24:19.736;172;67;101;60;110.0;355;1005;1463;6.6;0.920;1227;;
14:24:20.739;175;69;102;58;108.5;355;1030;1458;6.3;0.966;1288;;
14:24:21.767;174;69;102;59;107.5;355;1025;1463;6.3;0.970;1294;;
14:24:22.796;172;67;101;60;109.5;360;1005;1429;6.5;0.925;1233;;
14:24:23.801;173;69;103;59;107.8;355;1010;1421;6.4;0.961;1281;;
14:24:24.807;175;70;104;59;107.5;360;1020;1429;6.3;0.987;1316;;
14:24:25.831;175;71;104;60;105.5;360;1005;1421;6.3;0.986;1315;;
14:24:26.836;174;70;104;60;107.8;360;1005;1425;6.4;0.972;1296;;
14:24:27.841;178;72;105;59;106.0;360;1020;1471;6.2;1.008;1344;;
14:24:28.859;176;71;103;59;105.8;355;1020;1438;6.2;0.993;1325;;
14:24:29.877;173;69;103;60;107.3;355;1000;1421;6.4;0.956;1274;;
14:24:30.881;176;70;104;59;107.5;360;1025;1454;6.3;0.987;1316;;
14:24:31.906;176;70;104;58;107.8;360;1030;1454;6.3;0.992;1322;;
