# Supplementary material for: Influence of beat-to-beat blood pressure variability on vascular elasticity in hypertensive population
Source: Sci Rep. 2017 Aug 21;7:8394. doi: 10.1038/s41598-017-08640-4 (PMC5566212; doi:10.1038/s41598-017-08640-4)
Supplement: Supplementary file 1 — Dataset 1 [file 41598_2017_8640_MOESM1_ESM.zip › Data of hypertensive population/1057_beats.txt]

BeatScope Easy - v02.10 build 004

Identification;Identification;Age (yrs);Height (cm);Weight (kg);Gender;Procedure;Model number
1057;;59;159;63;Female;;9971

Reconstructed pressure level: 
brachial

Time (s);Systolic Pressure (mmHg);Diastolic Pressure (mmHg);Mean Pressure (mmHg);Heart rate (bpm);Stroke Volume (ml);Left Ventricular Ejection Time (ms);Pulse Interval (ms);Maximum Slope (mmHg/s);Cardiac Output (l/min);Total Peripheral Resistance Medical Unit (mmHg.min/l);Total Peripheral Resistance CGS (dyn.s/cm5);Markers;
09:42:36.475;0;0;0;82;0.0;0;735;0;0.0;0.000;0;;
09:42:37.210;0;0;0;75;0.0;0;800;0;0.0;0.000;0;;
09:42:38.010;0;0;0;71;0.0;0;850;0;0.0;0.000;0;;
09:42:38.860;0;0;0;68;0.0;0;880;0;0.0;0.000;0;;
09:42:39.740;0;0;0;67;0.0;0;900;0;0.0;0.000;0;;
09:42:40.640;0;0;0;68;0.0;0;880;0;0.0;0.000;0;;
09:42:41.520;0;0;0;70;0.0;0;855;0;0.0;0.000;0;;
09:42:42.375;0;0;0;76;0.0;0;790;0;0.0;0.000;0;;
09:42:43.165;0;0;0;77;0.0;0;780;0;0.0;0.000;0;;
09:42:43.945;0;0;0;71;0.0;0;850;0;0.0;0.000;0;;
09:42:44.795;0;0;0;71;0.0;0;845;0;0.0;0.000;0;;
09:42:45.640;0;0;0;71;0.0;0;845;0;0.0;0.000;0;;
09:42:46.484;182;84;138;185;57.0;325;325;1763;10.5;0.787;1049;;
09:42:46.811;102;95;80;128;8.5;325;470;988;1.1;4.396;5861;;
09:42:47.277;175;76;106;80;61.3;320;750;1846;4.9;1.295;1727;;
09:42:48.033;181;78;112;81;73.3;340;745;1771;5.9;1.137;1515;;
09:42:48.774;184;78;112;73;86.5;330;820;1850;6.3;1.059;1412;;
09:42:49.594;187;80;111;68;84.3;335;885;1900;5.7;1.163;1551;;
09:42:50.483;187;78;111;70;91.5;340;855;1942;6.4;1.040;1386;;
09:42:51.334;181;80;109;72;85.8;355;830;1704;6.2;1.050;1400;;
09:42:52.168;176;77;105;73;88.0;370;825;1567;6.4;0.980;1306;;
09:42:52.987;171;74;105;79;88.0;370;755;1496;7.0;0.897;1195;;
09:42:53.745;171;74;105;79;88.0;370;755;1496;7.0;0.897;1195;;
09:42:54.500;171;74;105;69;88.0;370;875;1496;6.0;1.039;1385;;
09:42:55.378;168;69;95;72;86.8;395;835;1508;6.2;0.917;1222;;
09:42:56.209;157;68;86;71;80.8;310;850;1183;5.7;0.905;1207;;
09:42:57.061;155;65;84;71;84.8;225;850;1142;6.0;0.842;1123;;
09:42:57.911;154;66;87;71;86.3;220;850;1121;6.1;0.860;1146;;
09:42:58.761;151;67;86;75;86.0;215;805;1129;6.4;0.803;1070;;
09:42:59.566;149;65;87;78;88.5;220;770;1067;6.9;0.759;1012;;
09:43:00.334;151;67;89;82;87.8;210;735;1096;7.2;0.745;994;;
09:43:01.071;152;68;92;84;88.5;220;715;1108;7.4;0.741;988;;
09:43:01.786;160;73;98;86;85.5;215;700;1158;7.3;0.800;1067;;
09:43:02.486;165;74;98;88;85.5;215;685;1250;7.5;0.783;1044;;
09:43:03.170;165;74;98;76;85.5;215;785;1250;6.5;0.897;1197;;
09:43:03.955;165;74;98;75;85.5;215;805;1250;6.4;0.920;1227;;
09:43:04.760;165;74;98;68;85.5;215;885;1250;5.8;1.012;1349;;
09:43:05.646;167;77;101;69;71.5;340;870;1558;4.9;1.229;1639;;
09:43:06.514;166;77;101;72;68.5;345;835;1517;4.9;1.231;1642;;
09:43:07.351;167;77;103;76;69.8;340;790;1542;5.3;1.161;1548;;
09:43:08.141;169;78;108;82;75.8;340;735;1629;6.2;1.043;1391;;
09:43:08.876;175;80;114;81;86.5;345;740;1704;7.0;0.971;1295;;
09:43:09.614;182;82;114;72;89.8;335;830;1842;6.5;1.054;1406;;
09:43:10.444;187;82;117;72;94.8;325;830;1971;6.8;1.025;1367;;
09:43:11.274;187;84;115;71;92.5;325;850;1929;6.5;1.059;1412;;
09:43:12.124;186;83;116;73;91.5;325;820;1904;6.7;1.035;1380;;
09:43:12.944;185;85;116;75;91.5;325;805;1854;6.8;1.016;1355;;
09:43:13.750;185;85;116;79;91.5;325;755;1854;7.3;0.953;1271;;
09:43:14.505;185;85;116;81;91.5;325;745;1854;7.4;0.940;1254;;
09:43:15.249;177;88;122;79;74.5;345;760;1658;5.9;1.242;1656;;
09:43:16.011;179;86;122;77;78.0;345;780;1650;6.0;1.222;1630;;
09:43:16.793;179;89;121;73;75.5;345;820;1604;5.5;1.311;1749;;
09:43:17.609;179;88;119;74;77.8;345;815;1621;5.7;1.245;1660;;
09:43:18.426;175;87;118;77;80.0;345;780;1579;6.2;1.148;1531;;
09:43:19.206;172;87;117;79;76.5;340;755;1483;6.1;1.150;1533;;
09:43:19.959;173;89;118;81;75.0;340;745;1471;6.0;1.172;1563;;
09:43:20.704;175;89;123;86;78.8;345;700;1583;6.7;1.096;1461;;
09:43:21.406;181;90;127;86;84.0;355;695;1596;7.3;1.053;1404;;
09:43:22.097;182;91;127;84;84.0;355;715;1650;7.0;1.083;1444;;
09:43:22.815;182;91;127;75;84.0;355;800;1650;6.3;1.212;1616;;
09:43:23.615;182;91;127;72;84.0;355;830;1650;6.1;1.257;1676;;
09:43:24.446;181;91;124;76;71.5;350;790;1750;5.4;1.365;1819;;
09:43:25.236;177;89;122;79;71.8;345;755;1688;5.7;1.281;1708;;
09:43:25.991;174;87;123;83;71.8;345;720;1688;6.0;1.229;1639;;
09:43:26.713;179;89;127;85;76.5;350;710;1729;6.5;1.174;1565;;
09:43:27.423;183;90;128;81;83.8;355;740;1763;6.8;1.129;1505;;
09:43:28.161;186;90;123;70;86.5;355;855;1800;6.1;1.218;1624;;
09:43:29.012;184;88;123;74;86.3;350;815;1838;6.3;1.165;1553;;
09:43:29.831;177;89;120;77;79.8;345;775;1646;6.2;1.164;1552;;
09:43:30.606;175;89;121;81;78.8;345;745;1642;6.3;1.140;1520;;
09:43:31.351;177;88;122;80;81.8;350;750;1667;6.5;1.119;1492;;
09:43:32.101;177;89;121;75;82.8;350;795;1667;6.2;1.160;1547;;
09:43:32.894;177;89;120;74;81.0;350;810;1704;6.0;1.198;1597;;
09:43:33.706;174;89;121;77;77.8;350;775;1667;6.0;1.206;1608;;
09:43:34.479;171;89;119;79;74.5;345;760;1567;5.9;1.209;1612;;
09:43:35.239;170;86;120;85;76.3;340;705;1604;6.5;1.110;1479;;
09:43:35.948;170;87;121;89;76.5;350;675;1571;6.8;1.070;1426;;
09:43:36.619;173;88;122;90;75.8;345;665;1658;6.8;1.073;1431;;
09:43:37.286;175;88;124;90;79.5;345;670;1704;7.1;1.047;1396;;
09:43:37.958;177;89;125;88;80.8;345;680;1767;7.1;1.048;1398;;
09:43:38.636;177;90;125;86;80.8;345;695;1733;7.0;1.072;1429;;
09:43:39.330;177;90;125;86;80.8;345;695;1733;7.0;1.072;1429;;
09:43:40.025;177;90;125;85;80.8;345;705;1733;6.9;1.087;1449;;
09:43:40.729;180;96;129;88;61.8;340;685;1950;5.4;1.425;1901;;
09:43:41.414;181;96;126;82;62.5;345;735;1975;5.1;1.485;1980;;
09:43:42.151;182;93;123;74;64.0;345;810;2054;4.7;1.557;2076;;
09:43:42.961;179;91;119;71;67.0;345;840;1992;4.8;1.489;1985;;
09:43:43.797;173;89;116;71;68.5;340;845;1846;4.9;1.431;1908;;
09:43:44.646;168;88;115;75;65.5;335;795;1708;4.9;1.390;1853;;
09:43:45.439;167;88;116;78;66.3;340;770;1725;5.2;1.351;1802;;
09:43:46.211;171;88;118;74;69.5;340;810;1796;5.1;1.369;1826;;
09:43:47.021;173;88;119;75;70.5;340;800;1821;5.3;1.348;1797;;
09:43:47.823;172;89;118;71;69.5;340;840;1758;5.0;1.423;1898;;
09:43:48.663;173;88;118;73;70.3;340;820;1783;5.1;1.380;1840;;
09:43:49.481;171;89;118;75;66.8;335;800;1713;5.0;1.411;1882;;
09:43:50.281;172;91;121;78;65.3;335;770;1725;5.1;1.425;1900;;
09:43:51.053;175;92;122;77;66.3;330;780;1775;5.1;1.439;1919;;
09:43:51.829;179;91;123;76;70.0;335;790;1867;5.3;1.388;1851;;
09:43:52.621;178;91;123;76;68.8;335;790;1892;5.2;1.408;1877;;
09:43:53.413;176;92;122;78;65.0;335;765;1804;5.1;1.433;1911;;
09:43:54.178;173;93;121;81;62.3;330;740;1775;5.0;1.441;1922;;
09:43:54.916;180;92;127;83;68.8;340;725;1913;5.7;1.339;1786;;
09:43:55.641;185;93;130;82;72.5;340;730;1954;6.0;1.304;1739;;
09:43:56.369;188;92;130;81;76.0;340;745;2017;6.1;1.274;1699;;
09:43:57.112;189;92;131;79;77.5;340;760;2050;6.1;1.282;1710;;
09:43:57.872;188;92;130;79;77.3;340;760;2021;6.1;1.281;1709;;
09:43:58.636;185;95;129;81;73.3;340;745;1904;5.9;1.315;1753;;
09:43:59.379;185;94;131;82;74.0;340;730;1967;6.1;1.287;1716;;
09:44:00.111;187;95;131;81;74.3;345;745;2000;6.0;1.314;1753;;
09:44:00.856;187;95;127;75;74.8;345;800;2017;5.6;1.362;1816;;
09:44:01.654;184;92;123;72;74.5;345;830;2017;5.4;1.368;1823;;
09:44:02.482;178;89;119;74;73.0;340;815;1896;5.4;1.323;1764;;
09:44:03.303;170;86;119;75;73.0;340;795;1771;5.5;1.291;1721;;
09:44:04.095;170;86;119;81;73.0;340;745;1771;5.9;1.209;1612;;
09:44:04.840;170;86;119;81;73.0;340;745;1771;5.9;1.209;1612;;
09:44:05.584;171;86;118;82;62.5;345;735;1792;5.1;1.391;1854;;
09:44:06.319;174;87;118;79;64.0;345;760;1850;5.1;1.401;1868;;
09:44:07.081;174;86;117;78;65.0;345;770;1888;5.1;1.389;1852;;
09:44:07.851;173;83;116;78;71.0;340;770;1854;5.5;1.258;1677;;
09:44:08.620;169;83;116;80;73.0;340;750;1783;5.8;1.187;1582;;
09:44:09.369;171;84;117;79;75.0;340;760;1817;5.9;1.186;1581;;
09:44:10.129;173;84;117;75;76.5;340;805;1854;5.7;1.226;1635;;
09:44:10.936;174;85;118;73;77.5;340;820;1892;5.7;1.246;1661;;
09:44:11.756;172;87;116;73;73.5;340;820;1813;5.4;1.297;1729;;
09:44:12.578;168;85;116;73;73.5;340;825;1788;5.3;1.305;1740;;
09:44:13.400;168;85;116;76;73.5;340;785;1788;5.6;1.242;1655;;
09:44:14.185;168;85;116;74;73.5;340;815;1788;5.4;1.289;1719;;
09:44:15.001;166;85;113;74;60.3;340;815;1746;4.4;1.529;2038;;
09:44:15.818;168;85;115;73;61.5;345;820;1779;4.5;1.527;2036;;
09:44:16.636;170;86;115;72;61.3;345;830;1779;4.4;1.555;2073;;
09:44:17.465;170;85;115;73;65.8;345;825;1792;4.8;1.440;1920;;
09:44:18.291;170;84;115;73;70.0;345;820;1779;5.1;1.350;1800;;
09:44:19.113;171;86;116;73;70.0;345;820;1775;5.1;1.359;1812;;
09:44:19.933;171;87;116;72;70.0;345;830;1758;5.1;1.378;1838;;
09:44:20.763;172;87;117;74;70.3;345;815;1775;5.2;1.357;1810;;
09:44:21.576;170;87;117;74;69.8;340;815;1738;5.1;1.361;1815;;
09:44:22.389;171;87;117;75;69.8;340;795;1742;5.3;1.328;1770;;
09:44:23.185;171;87;117;78;69.8;340;765;1742;5.5;1.278;1704;;
09:44:23.950;171;87;117;77;69.8;340;780;1742;5.4;1.303;1737;;
09:44:24.733;174;87;122;78;64.3;350;770;1775;5.0;1.459;1945;;
09:44:25.501;175;87;122;77;65.3;350;775;1767;5.1;1.452;1936;;
09:44:26.274;177;87;123;77;66.8;350;775;1775;5.2;1.431;1908;;
09:44:27.053;178;88;122;75;71.8;350;805;1800;5.3;1.372;1829;;
09:44:27.854;178;87;122;74;76.3;350;815;1813;5.6;1.301;1735;;
09:44:28.669;176;89;121;74;74.0;350;815;1771;5.4;1.330;1773;;
09:44:29.484;175;88;120;72;75.0;350;835;1775;5.4;1.336;1781;;
09:44:30.323;175;87;120;72;76.0;355;835;1750;5.5;1.313;1751;;
09:44:31.154;173;88;119;71;74.3;350;840;1708;5.3;1.341;1787;;
09:44:31.998;171;87;119;72;74.3;350;830;1729;5.4;1.325;1766;;
09:44:32.825;171;87;119;78;74.3;350;765;1729;5.8;1.221;1628;;
09:44:33.590;171;87;119;74;74.3;350;815;1729;5.5;1.301;1734;;
09:44:34.406;175;89;118;65;64.5;355;930;1858;4.2;1.701;2269;;
09:44:35.338;178;87;117;63;66.5;360;955;1946;4.2;1.684;2245;;
09:44:36.293;173;86;116;65;64.8;355;930;1792;4.2;1.663;2217;;
09:44:37.221;171;87;118;71;65.8;355;845;1642;4.7;1.517;2022;;
09:44:38.068;169;87;118;72;67.8;355;830;1567;4.9;1.446;1927;;
09:44:38.896;173;89;120;72;68.3;355;835;1646;4.9;1.462;1949;;
09:44:39.727;171;89;121;75;67.8;355;800;1638;5.1;1.423;1897;;
09:44:40.527;172;92;121;75;65.8;350;800;1654;4.9;1.475;1967;;
09:44:41.329;176;92;124;74;68.5;355;810;1708;5.1;1.463;1951;;
09:44:42.141;179;93;123;71;70.0;360;840;1779;5.0;1.479;1972;;
09:44:42.983;177;89;121;71;73.0;360;850;1758;5.2;1.409;1879;;
09:44:43.829;172;88;118;71;71.3;355;845;1704;5.1;1.396;1862;;
09:44:44.676;169;84;119;72;76.5;360;835;1658;5.5;1.299;1732;;
09:44:45.511;168;86;116;72;72.8;360;835;1563;5.2;1.326;1768;;
09:44:46.348;164;82;120;73;76.5;305;825;1579;5.6;1.291;1722;;
09:44:47.169;169;85;118;73;77.3;380;825;1713;5.6;1.263;1684;;
09:44:47.994;170;84;118;71;77.3;380;850;1692;5.5;1.301;1735;;
09:44:48.845;170;84;118;75;77.3;380;795;1692;5.8;1.217;1623;;
09:44:49.640;170;84;118;74;77.3;380;810;1692;5.7;1.240;1653;;
09:44:50.449;171;83;114;72;67.8;365;830;1592;4.9;1.397;1862;;
09:44:51.279;168;81;113;74;69.5;365;810;1571;5.1;1.320;1760;;
09:44:52.091;163;82;111;75;65.0;360;800;1492;4.9;1.369;1826;;
09:44:52.893;164;83;112;74;67.0;360;810;1517;5.0;1.348;1797;;
09:44:53.703;166;84;113;73;70.8;360;820;1533;5.2;1.313;1750;;
09:44:54.523;167;85;115;73;71.0;365;825;1579;5.2;1.333;1778;;
09:44:55.348;168;86;116;72;71.5;365;830;1583;5.2;1.349;1799;;
09:44:56.175;169;87;118;73;71.3;365;820;1600;5.2;1.352;1803;;
09:44:56.998;170;88;119;72;71.8;365;830;1604;5.2;1.371;1828;;
09:44:57.824;170;89;118;72;70.3;360;830;1625;5.1;1.397;1863;;
09:44:58.652;171;89;119;72;69.8;360;830;1633;5.0;1.416;1888;;
09:44:59.482;170;89;119;73;69.5;360;825;1633;5.1;1.413;1883;;
09:45:00.311;170;89;119;72;69.5;360;830;1642;5.0;1.421;1895;;
09:45:01.141;171;89;120;73;69.8;360;825;1646;5.1;1.413;1885;;
09:45:01.964;169;89;118;72;68.3;360;830;1633;4.9;1.438;1917;;
09:45:02.792;171;89;120;72;69.0;360;835;1642;5.0;1.446;1928;;
09:45:03.631;172;89;120;72;69.8;360;835;1642;5.0;1.434;1911;;
09:45:04.464;171;90;119;71;68.0;360;840;1625;4.9;1.470;1960;;
09:45:05.302;171;90;120;71;67.8;360;840;1642;4.8;1.482;1975;;
09:45:06.144;172;90;120;70;67.8;360;855;1646;4.8;1.508;2011;;
09:45:07.000;172;90;120;73;67.8;360;825;1646;4.9;1.455;1940;;
09:45:07.825;172;90;120;71;67.8;360;840;1646;4.8;1.482;1975;;
09:45:08.662;173;90;122;71;59.0;360;840;1658;4.2;1.730;2306;;
09:45:09.504;176;93;124;72;58.5;360;835;1638;4.2;1.766;2355;;
09:45:10.337;177;93;125;74;58.5;360;815;1658;4.3;1.745;2327;;
09:45:11.154;177;94;127;77;60.3;355;775;1633;4.7;1.627;2170;;
09:45:11.931;179;95;128;78;63.5;355;765;1646;5.0;1.542;2056;;
09:45:12.696;182;96;130;78;64.5;355;770;1688;5.0;1.552;2069;;
09:45:13.468;184;97;131;76;66.3;355;785;1721;5.1;1.549;2066;;
09:45:14.249;185;97;130;74;66.5;355;815;1746;4.9;1.590;2120;;
09:45:15.064;189;97;131;72;68.8;355;830;1842;5.0;1.585;2113;;
09:45:15.894;186;96;130;72;68.8;355;830;1779;5.0;1.563;2085;;
09:45:16.726;182;95;126;71;66.8;355;840;1721;4.8;1.589;2118;;
09:45:17.566;179;93;124;70;67.5;360;855;1717;4.7;1.567;2090;;
09:45:18.423;177;92;122;70;68.0;355;860;1708;4.7;1.546;2061;;
09:45:19.281;174;91;121;70;68.3;360;860;1683;4.8;1.522;2029;;
09:45:20.137;173;90;119;70;67.5;360;860;1654;4.7;1.519;2026;;
09:45:20.999;172;88;119;71;69.3;360;850;1638;4.9;1.464;1952;;
09:45:21.851;172;89;120;71;69.8;360;845;1621;5.0;1.454;1938;;
09:45:22.692;172;89;121;72;69.8;360;830;1617;5.0;1.440;1920;;
09:45:23.522;174;90;122;72;70.3;360;830;1646;5.1;1.444;1926;;
09:45:24.352;178;91;123;71;71.5;360;845;1663;5.1;1.457;1942;;
09:45:25.199;178;91;124;71;72.5;360;845;1671;5.1;1.439;1919;;
09:45:26.046;178;90;123;70;73.3;360;860;1654;5.1;1.441;1922;;
09:45:26.904;177;91;122;70;70.8;360;860;1667;4.9;1.483;1977;;
09:45:27.766;175;90;121;70;70.8;360;860;1642;4.9;1.471;1961;;
09:45:28.624;174;90;121;70;70.5;365;860;1671;4.9;1.470;1960;;
09:45:29.486;173;89;120;70;70.5;365;855;1654;4.9;1.458;1944;;
09:45:30.339;173;89;120;71;70.5;360;850;1638;5.0;1.450;1933;;
09:45:31.191;172;89;120;71;70.5;360;845;1642;5.0;1.441;1922;;
09:45:32.036;174;89;121;71;71.0;360;850;1650;5.0;1.446;1927;;
09:45:32.886;176;89;121;69;71.0;360;875;1658;4.9;1.488;1984;;
09:45:33.760;176;89;121;71;71.0;360;840;1658;5.1;1.429;1905;;
09:45:34.600;176;89;121;69;71.0;360;870;1658;4.9;1.480;1973;;
09:45:35.467;175;90;119;69;59.8;360;875;1650;4.1;1.746;2328;;
09:45:36.346;172;88;118;69;60.8;365;870;1646;4.2;1.683;2244;;
09:45:37.214;170;87;116;70;60.0;365;860;1617;4.2;1.663;2217;;
09:45:38.076;168;86;115;70;63.3;360;855;1604;4.4;1.558;2077;;
09:45:38.933;169;86;116;71;68.0;365;850;1600;4.8;1.450;1933;;
09:45:39.783;171;86;117;71;69.3;365;850;1575;4.9;1.436;1915;;
09:45:40.629;171;87;118;71;69.3;360;840;1588;4.9;1.425;1900;;
09:45:41.470;171;87;117;72;70.0;365;835;1583;5.0;1.399;1865;;
09:45:42.308;171;86;117;71;71.5;365;845;1596;5.1;1.386;1848;;
09:45:43.149;173;87;118;71;71.3;360;840;1600;5.1;1.391;1855;;
09:45:43.989;172;88;118;71;71.0;360;845;1596;5.0;1.401;1869;;
09:45:44.838;171;87;118;71;71.8;360;845;1613;5.1;1.393;1857;;
09:45:45.681;173;88;120;71;72.8;360;845;1621;5.2;1.397;1862;;
09:45:46.526;177;89;124;71;73.5;360;840;1621;5.3;1.417;1890;;
09:45:47.366;182;92;128;72;72.8;360;835;1642;5.2;1.466;1955;;
09:45:48.199;185;94;130;72;72.3;360;835;1667;5.2;1.500;1999;;
09:45:49.038;187;96;132;71;72.8;360;845;1688;5.2;1.527;2037;;
09:45:49.879;190;97;133;71;71.5;360;840;1704;5.1;1.563;2083;;
09:45:50.719;190;98;133;71;70.8;360;840;1704;5.1;1.579;2105;;
09:45:51.559;190;98;133;71;70.5;360;840;1725;5.0;1.585;2113;;
09:45:52.400;190;98;132;71;70.0;360;845;1729;5.0;1.596;2129;;
09:45:53.244;189;97;131;71;70.0;360;840;1738;5.0;1.572;2096;;
09:45:54.086;187;96;129;71;70.0;360;845;1729;5.0;1.557;2076;;
09:45:54.931;187;94;129;71;70.5;360;840;1729;5.0;1.534;2045;;
09:45:55.771;184;94;129;72;70.8;360;835;1788;5.1;1.517;2022;;
09:45:56.604;184;94;128;72;71.0;360;835;1771;5.1;1.508;2011;;
09:45:57.439;185;93;129;73;71.5;360;825;1775;5.2;1.483;1977;;
09:45:58.268;186;91;128;72;74.8;360;830;1775;5.4;1.421;1895;;
09:45:59.098;186;92;129;72;75.0;360;830;1754;5.4;1.430;1907;;
09:45:59.926;187;94;131;74;73.8;360;815;1742;5.4;1.442;1923;;
09:46:00.739;185;94;130;75;72.0;355;800;1725;5.4;1.442;1922;;
09:46:01.539;186;95;131;75;72.0;355;800;1750;5.4;1.453;1937;;
09:46:02.343;191;95;133;73;75.0;360;820;1788;5.5;1.451;1935;;
09:46:03.159;190;95;133;74;74.8;360;815;1767;5.5;1.445;1926;;
09:46:03.974;189;96;132;74;73.5;355;815;1771;5.4;1.458;1944;;
09:46:04.789;187;95;131;75;72.8;355;805;1779;5.4;1.444;1925;;
09:46:05.594;184;92;142;106;71.8;355;565;1779;7.6;1.114;1486;;
09:46:06.161;125;112;96;57;12.0;270;1060;446;0.7;8.458;11277;;
09:46:07.217;181;80;122;75;75.5;350;800;2067;5.7;1.293;1724;;
09:46:08.023;170;86;122;77;75.5;350;780;1575;5.8;1.260;1681;;
09:46:08.800;170;86;122;81;75.5;350;745;1575;6.1;1.204;1605;;
09:46:09.545;170;86;122;77;75.5;350;780;1575;5.8;1.260;1681;;
09:46:10.326;192;97;138;76;63.5;370;790;1842;4.8;1.714;2285;;
09:46:11.118;193;97;138;75;64.5;365;805;1758;4.8;1.719;2292;;
09:46:11.919;194;98;138;74;64.0;360;810;1733;4.7;1.740;2320;;
09:46:12.729;195;98;136;72;67.5;360;830;1738;4.9;1.675;2234;;
09:46:13.560;195;98;135;70;71.5;365;855;1729;5.0;1.608;2144;;
09:46:14.414;191;96;133;70;71.8;360;855;1729;5.0;1.579;2105;;
09:46:15.269;189;95;131;71;71.3;360;850;1742;5.0;1.563;2084;;
09:46:16.121;186;94;129;70;71.5;360;855;1738;5.0;1.537;2049;;
09:46:16.978;185;93;126;70;71.5;360;860;1750;5.0;1.513;2017;;
09:46:17.836;181;91;123;71;71.5;360;845;1700;5.1;1.448;1930;;
09:46:18.681;178;89;120;71;70.8;360;845;1663;5.0;1.427;1903;;
09:46:19.522;176;88;118;73;70.5;360;825;1638;5.1;1.375;1833;;
09:46:20.349;175;87;116;73;70.5;360;825;1583;5.1;1.357;1810;;
09:46:21.176;174;86;115;74;71.3;360;815;1583;5.2;1.315;1754;;
09:46:21.989;172;85;113;75;70.3;355;800;1542;5.3;1.287;1716;;
09:46:22.789;169;84;111;76;69.3;355;790;1529;5.3;1.269;1692;;
09:46:23.581;172;83;113;75;73.3;360;805;1558;5.5;1.236;1648;;
09:46:24.384;173;84;114;76;73.5;355;790;1558;5.6;1.220;1627;;
09:46:25.174;172;84;113;76;73.5;355;790;1546;5.6;1.215;1619;;
09:46:25.968;172;84;113;75;73.3;355;795;1571;5.5;1.226;1635;;
09:46:26.759;174;85;115;76;74.8;355;790;1583;5.7;1.218;1624;;
09:46:27.553;176;85;116;75;76.5;360;805;1596;5.7;1.218;1624;;
09:46:28.352;177;86;118;75;75.8;355;800;1621;5.7;1.244;1658;;
09:46:29.156;179;88;119;74;75.5;355;810;1629;5.6;1.279;1706;;
09:46:29.966;180;88;121;75;75.0;355;805;1642;5.6;1.296;1728;;
09:46:30.767;181;90;122;75;73.8;355;800;1642;5.5;1.323;1765;;
09:46:31.571;182;90;123;75;74.0;355;805;1658;5.5;1.338;1784;;
09:46:32.374;184;91;125;75;73.3;350;805;1696;5.5;1.368;1824;;
09:46:33.181;185;92;125;74;73.5;350;815;1696;5.4;1.389;1852;;
09:46:33.995;186;92;126;74;73.0;355;815;1725;5.4;1.401;1868;;
09:46:34.811;184;92;125;75;72.8;350;805;1696;5.4;1.383;1844;;
09:46:35.616;180;92;124;76;70.8;350;790;1658;5.4;1.382;1842;;
09:46:36.406;182;92;126;75;72.0;350;795;1704;5.4;1.388;1851;;
09:46:37.201;186;95;128;75;71.3;355;800;1746;5.3;1.434;1913;;
09:46:37.999;185;93;128;76;73.8;350;790;1717;5.6;1.368;1825;;
09:46:38.791;184;93;127;76;73.3;350;790;1713;5.6;1.367;1823;;
09:46:39.580;182;92;125;75;72.0;350;795;1717;5.4;1.383;1844;;
09:46:40.374;184;93;126;75;72.5;350;795;1733;5.5;1.384;1846;;
09:46:41.171;182;92;126;75;73.5;355;800;1717;5.5;1.374;1832;;
09:46:41.970;180;91;124;75;73.3;355;795;1750;5.5;1.349;1798;;
09:46:42.766;179;91;124;75;73.3;350;805;1733;5.5;1.357;1810;;
09:46:43.569;180;91;124;75;73.3;355;800;1717;5.5;1.354;1806;;
09:46:44.371;178;91;123;75;72.3;355;800;1696;5.4;1.359;1812;;
09:46:45.169;176;91;122;75;71.5;350;800;1725;5.4;1.365;1820;;
09:46:45.971;177;90;122;73;73.3;355;820;1713;5.4;1.363;1817;;
09:46:46.789;176;90;121;74;72.0;355;815;1696;5.3;1.370;1826;;
09:46:47.606;174;89;119;73;72.0;355;820;1658;5.3;1.358;1811;;
09:46:48.424;172;88;119;74;71.0;350;810;1646;5.3;1.355;1806;;
09:46:49.236;171;88;119;74;70.8;350;810;1663;5.2;1.357;1809;;
09:46:50.046;173;89;119;72;70.8;350;830;1654;5.1;1.390;1854;;
09:46:50.875;173;89;119;75;70.8;350;795;1654;5.3;1.332;1775;;
09:46:51.670;173;89;119;74;70.8;350;810;1654;5.2;1.357;1809;;
09:46:52.481;173;90;121;74;60.3;350;810;1654;4.5;1.623;2164;;
09:46:53.291;175;91;122;73;60.3;355;820;1675;4.4;1.664;2218;;
09:46:54.113;175;91;122;73;59.5;355;825;1692;4.3;1.688;2251;;
09:46:54.932;174;91;120;73;61.5;355;820;1663;4.5;1.603;2138;;
09:46:55.756;171;89;118;73;65.8;355;820;1617;4.8;1.475;1966;;
09:46:56.576;170;88;117;74;66.3;355;815;1596;4.9;1.439;1919;;
09:46:57.391;170;87;119;74;68.0;355;810;1567;5.0;1.412;1882;;
09:46:58.199;174;89;122;74;69.8;355;810;1596;5.2;1.414;1885;;
09:46:59.011;177;91;124;74;70.3;350;815;1596;5.2;1.439;1918;;
09:46:59.824;179;92;126;74;70.5;350;815;1596;5.2;1.457;1942;;
09:47:00.640;181;94;128;73;70.0;355;820;1608;5.1;1.494;1991;;
09:47:01.461;182;95;128;73;69.0;355;820;1621;5.0;1.515;2020;;
09:47:02.281;181;94;127;73;69.3;355;825;1613;5.0;1.513;2017;;
09:47:03.106;181;94;127;72;69.3;355;830;1633;5.0;1.519;2026;;
09:47:03.932;182;94;128;73;68.8;350;820;1638;5.0;1.524;2032;;
09:47:04.756;183;95;129;73;68.5;355;825;1650;5.0;1.548;2064;;
09:47:05.579;184;95;129;73;68.8;350;820;1663;5.0;1.539;2051;;
09:47:06.399;185;96;130;74;68.8;350;815;1671;5.1;1.541;2055;;
09:47:07.214;186;96;131;73;69.8;355;820;1663;5.1;1.534;2046;;
09:47:08.036;187;96;130;73;69.5;355;825;1675;5.1;1.546;2062;;
09:47:08.859;186;96;130;73;69.3;350;820;1679;5.1;1.536;2049;;
09:47:09.681;185;95;129;74;69.0;355;815;1667;5.1;1.524;2032;;
09:47:10.494;185;94;128;73;69.5;350;820;1663;5.1;1.510;2014;;
09:47:11.314;185;93;129;73;71.5;350;820;1679;5.2;1.479;1973;;
09:47:12.136;187;94;130;73;72.5;355;820;1692;5.3;1.473;1964;;
09:47:12.956;189;94;133;73;74.3;355;825;1704;5.4;1.475;1967;;
09:47:13.779;193;96;137;73;74.5;355;820;1704;5.5;1.505;2007;;
09:47:14.601;196;98;139;73;74.3;355;825;1700;5.4;1.542;2056;;
09:47:15.426;198;100;141;73;73.5;355;825;1700;5.3;1.580;2106;;
09:47:16.251;199;101;143;73;73.3;355;820;1721;5.4;1.604;2138;;
09:47:17.071;206;104;147;72;73.0;355;835;1742;5.2;1.676;2234;;
09:47:17.906;206;105;146;71;72.5;360;840;1738;5.2;1.692;2255;;
09:47:18.748;204;104;145;72;71.5;360;830;1742;5.2;1.686;2248;;
09:47:19.576;203;104;145;72;70.5;360;830;1758;5.1;1.701;2268;;
09:47:20.408;202;102;143;72;72.0;360;835;1763;5.2;1.661;2215;;
09:47:21.239;197;101;141;73;71.5;360;825;1825;5.2;1.627;2169;;
09:47:22.066;194;100;138;72;71.8;360;835;1783;5.2;1.609;2145;;
09:47:22.899;191;97;137;73;73.0;360;825;1754;5.3;1.545;2061;;
09:47:23.726;190;97;137;76;72.0;360;790;1721;5.5;1.500;2001;;
09:47:24.514;188;97;135;77;71.5;360;780;1688;5.5;1.473;1964;;
09:47:25.294;188;97;135;76;71.8;360;785;1729;5.5;1.480;1973;;
09:47:26.081;189;97;135;74;73.3;360;810;1738;5.4;1.487;1983;;
09:47:26.893;189;96;133;72;73.8;365;835;1733;5.3;1.500;2000;;
09:47:27.726;186;95;131;71;72.8;360;840;1717;5.2;1.507;2009;;
09:47:28.566;183;92;128;71;74.3;360;845;1683;5.3;1.454;1938;;
09:47:29.411;179;91;125;70;72.8;360;855;1638;5.1;1.469;1959;;
09:47:30.262;177;91;124;71;72.0;360;850;1617;5.1;1.464;1952;;
09:47:31.118;176;89;122;70;73.0;360;860;1588;5.1;1.440;1920;;
09:47:31.978;175;88;122;69;73.5;360;865;1567;5.1;1.430;1907;;
09:47:32.841;174;89;122;70;73.0;360;860;1554;5.1;1.434;1912;;
09:47:33.703;174;88;120;69;73.8;365;865;1533;5.1;1.405;1873;;
09:47:34.568;175;85;118;69;78.0;365;875;1554;5.3;1.321;1761;;
09:47:35.441;173;80;116;69;82.3;365;865;1613;5.7;1.215;1620;;
09:47:36.305;173;80;114;69;82.0;365;870;1579;5.7;1.204;1606;;
09:47:37.174;174;81;114;68;81.8;365;880;1504;5.6;1.224;1633;;
09:47:38.054;171;83;113;69;78.0;365;865;1442;5.4;1.253;1671;;
09:47:38.919;168;81;112;70;79.3;360;860;1438;5.5;1.213;1617;;
09:47:39.777;168;81;110;69;78.5;365;865;1450;5.4;1.209;1612;;
09:47:40.644;168;79;112;69;82.8;365;870;1458;5.7;1.172;1563;;
09:47:41.512;168;82;112;69;82.8;365;865;1433;5.7;1.166;1554;;
09:47:42.380;168;82;112;72;82.8;365;830;1433;6.0;1.118;1491;;
09:47:43.210;168;82;112;70;82.8;365;860;1433;5.8;1.159;1545;;
09:47:44.073;170;85;117;70;66.3;365;855;1579;4.6;1.507;2009;;
09:47:44.926;170;85;117;70;65.3;365;855;1558;4.6;1.533;2044;;
09:47:45.781;171;85;117;71;65.8;365;850;1558;4.6;1.516;2021;;
09:47:46.629;169;86;116;71;66.3;360;845;1533;4.7;1.476;1968;;
09:47:47.478;167;84;117;72;71.3;365;830;1563;5.2;1.363;1817;;
09:47:48.304;172;87;118;71;71.8;360;845;1579;5.1;1.393;1857;;
09:47:49.150;172;85;117;70;75.0;365;860;1588;5.2;1.344;1793;;
09:47:50.009;170;84;115;70;74.8;360;860;1575;5.2;1.326;1768;;
09:47:50.869;167;84;113;70;73.3;360;855;1533;5.1;1.322;1763;;
09:47:51.724;164;82;112;71;72.8;360;850;1500;5.1;1.303;1737;;
09:47:52.576;162;82;111;71;72.3;355;840;1483;5.2;1.285;1713;;
09:47:53.412;162;82;112;72;71.8;355;830;1483;5.2;1.290;1720;;
09:47:54.244;166;83;115;72;74.5;360;835;1546;5.4;1.286;1715;;
09:47:55.079;170;85;118;71;76.3;365;850;1529;5.4;1.315;1754;;
09:47:55.931;172;90;122;71;73.0;360;845;1542;5.2;1.412;1883;;
09:47:56.774;174;92;124;71;71.3;355;840;1588;5.1;1.459;1945;;
09:47:57.614;175;99;125;71;63.8;355;845;1504;4.5;1.654;2205;;
09:47:58.459;174;94;123;71;66.8;355;840;1621;4.8;1.551;2068;;
09:47:59.303;175;92;124;71;69.0;355;850;1608;4.9;1.524;2033;;
09:48:00.153;176;93;125;70;68.8;360;855;1608;4.8;1.551;2069;;
09:48:01.006;176;93;125;71;68.0;355;845;1588;4.8;1.550;2067;;
09:48:01.853;177;93;125;70;70.0;355;860;1613;4.9;1.539;2052;;
09:48:02.709;178;93;126;69;70.3;360;865;1613;4.9;1.548;2065;;
09:48:03.578;176;92;123;69;69.8;360;865;1588;4.8;1.522;2030;;
09:48:04.443;173;89;121;69;71.3;360;870;1592;4.9;1.471;1962;;
09:48:05.309;173;90;120;69;70.3;355;875;1600;4.8;1.498;1997;;
09:48:06.188;172;89;121;69;71.5;360;875;1588;4.9;1.475;1966;;
09:48:07.063;170;89;119;69;69.3;360;870;1596;4.8;1.495;1993;;
09:48:07.933;169;89;119;69;69.0;355;870;1604;4.8;1.497;1996;;
09:48:08.799;170;89;120;69;69.0;360;865;1621;4.8;1.507;2010;;
09:48:09.666;173;91;121;67;70.3;360;890;1633;4.7;1.536;2048;;
09:48:10.552;174;90;122;67;71.3;360;890;1638;4.8;1.524;2032;;
09:48:11.446;173;90;122;67;69.8;360;895;1629;4.7;1.559;2079;;
09:48:12.339;171;91;120;68;66.3;355;880;1592;4.5;1.594;2125;;
09:48:13.223;170;91;120;69;65.3;355;875;1554;4.5;1.602;2137;;
09:48:14.096;170;91;119;70;63.8;350;860;1563;4.4;1.609;2145;;
09:48:14.958;168;89;121;71;65.0;350;845;1579;4.6;1.567;2089;;
09:48:15.799;176;92;125;70;67.0;355;855;1608;4.7;1.598;2131;;
09:48:16.652;179;95;127;71;65.8;355;850;1617;4.6;1.639;2185;;
09:48:17.502;177;95;127;71;63.8;350;840;1625;4.6;1.673;2231;;
09:48:18.344;182;96;131;71;66.0;350;850;1692;4.7;1.690;2254;;
09:48:19.198;187;98;134;68;68.8;355;880;1725;4.7;1.709;2278;;
09:48:20.074;186;98;131;68;66.8;355;880;1733;4.6;1.730;2307;;
09:48:20.954;181;95;128;69;66.3;350;875;1721;4.5;1.691;2254;;
09:48:21.829;179;95;126;69;65.0;350;875;1700;4.5;1.693;2257;;
09:48:22.706;174;93;123;69;62.8;350;865;1700;4.4;1.699;2265;;
09:48:23.569;176;93;124;69;64.5;350;870;1708;4.4;1.669;2226;;
09:48:24.441;176;92;123;69;66.8;355;875;1708;4.6;1.612;2150;;
09:48:25.314;173;90;123;70;67.0;350;860;1692;4.7;1.572;2097;;
09:48:26.176;175;91;124;69;68.0;355;875;1675;4.7;1.589;2119;;
09:48:27.049;177;92;124;69;67.8;355;875;1683;4.6;1.605;2140;;
09:48:27.924;177;92;124;69;68.0;355;875;1696;4.7;1.596;2127;;
09:48:28.801;177;92;126;68;69.0;355;880;1683;4.7;1.601;2134;;
09:48:29.681;180;93;128;68;69.3;355;880;1704;4.7;1.627;2169;;
09:48:30.561;182;95;129;67;68.0;355;890;1704;4.6;1.688;2251;;
09:48:31.450;183;96;130;67;67.5;355;890;1729;4.6;1.711;2281;;
09:48:32.339;183;96;130;68;66.8;350;885;1738;4.5;1.717;2289;;
09:48:33.226;182;95;128;67;66.5;355;895;1742;4.5;1.723;2297;;
09:48:34.121;180;94;126;67;66.3;355;900;1758;4.4;1.712;2282;;
09:48:35.019;179;93;125;66;66.3;355;905;1742;4.4;1.704;2272;;
09:48:35.924;178;92;122;66;65.8;355;910;1742;4.3;1.685;2247;;
09:48:36.836;173;88;120;67;68.5;355;895;1683;4.6;1.565;2086;;
09:48:37.729;172;88;120;69;67.3;350;870;1671;4.6;1.552;2070;;
09:48:38.601;173;87;123;70;70.8;350;855;1692;5.0;1.483;1978;;
09:48:39.458;178;90;126;71;71.3;355;850;1733;5.0;1.506;2008;;
09:48:40.308;183;92;130;69;72.3;355;865;1767;5.0;1.553;2071;;
09:48:41.169;188;94;133;69;73.8;355;865;1788;5.1;1.563;2084;;
09:48:42.036;188;96;133;69;72.0;355;865;1808;5.0;1.595;2126;;
09:48:42.900;186;96;132;71;69.5;355;850;1796;4.9;1.614;2153;;
09:48:43.751;183;96;132;69;69.5;355;865;1792;4.8;1.643;2191;;
09:48:44.615;183;96;132;72;69.5;355;830;1792;5.0;1.576;2102;;
09:48:45.445;183;96;132;71;69.5;355;840;1792;5.0;1.595;2127;;
09:48:46.288;182;93;128;71;60.0;355;845;1763;4.3;1.796;2394;;
09:48:47.129;182;93;128;71;59.8;355;845;1796;4.2;1.803;2404;;
09:48:47.976;183;92;128;71;61.8;355;850;1800;4.4;1.765;2354;;
09:48:48.824;183;93;128;71;65.0;355;850;1775;4.6;1.677;2236;;
09:48:49.674;182;93;129;71;68.0;355;845;1796;4.8;1.600;2133;;
09:48:50.521;185;94;129;69;68.3;355;870;1825;4.7;1.641;2188;;
09:48:51.391;186;93;129;69;70.8;360;870;1829;4.9;1.586;2115;;
09:48:52.263;182;93;126;68;69.3;355;880;1779;4.7;1.598;2131;;
09:48:53.139;180;91;126;69;69.5;350;870;1783;4.8;1.571;2095;;
09:48:54.011;181;92;127;69;70.0;355;875;1779;4.8;1.581;2108;;
09:48:54.886;181;92;126;68;70.0;355;885;1783;4.7;1.593;2124;;
09:48:55.769;181;92;126;69;69.8;355;875;1779;4.8;1.584;2112;;
09:48:56.648;180;92;126;69;70.0;355;875;1779;4.8;1.572;2096;;
09:48:57.523;180;92;127;69;70.3;355;875;1783;4.8;1.576;2101;;
09:48:58.396;183;94;129;69;70.3;355;875;1783;4.8;1.604;2138;;
09:48:59.273;184;94;129;68;70.5;355;880;1800;4.8;1.613;2151;;
09:49:00.151;184;94;129;67;70.5;355;890;1796;4.8;1.629;2171;;
09:49:01.039;184;94;128;67;70.5;355;895;1783;4.7;1.628;2171;;
09:49:01.936;183;93;127;66;70.3;355;910;1792;4.6;1.639;2185;;
09:49:02.844;181;92;125;66;70.0;355;905;1792;4.6;1.616;2155;;
09:49:03.749;179;91;125;66;69.8;355;905;1767;4.6;1.615;2154;;
09:49:04.654;181;91;126;67;70.5;355;890;1763;4.8;1.591;2121;;
09:49:05.544;179;93;128;72;68.5;355;835;1733;4.9;1.560;2080;;
09:49:06.379;181;95;129;72;68.0;355;830;1708;4.9;1.578;2103;;
09:49:07.209;183;95;131;72;69.0;350;830;1746;5.0;1.576;2101;;
09:49:08.043;186;96;133;71;70.8;355;845;1788;5.0;1.588;2118;;
09:49:08.886;188;97;133;70;71.0;355;860;1779;5.0;1.608;2144;;
09:49:09.744;187;96;131;69;70.8;355;875;1779;4.9;1.623;2164;;
09:49:10.621;186;95;130;67;70.5;355;890;1783;4.8;1.635;2180;;
09:49:11.509;183;94;127;68;70.0;355;885;1767;4.7;1.602;2137;;
09:49:12.398;180;92;125;67;70.3;355;890;1767;4.7;1.577;2103;;
09:49:13.286;178;91;123;67;70.3;355;890;1733;4.7;1.561;2082;;
09:49:14.176;178;90;125;68;71.5;355;885;1729;4.8;1.541;2055;;
09:49:15.060;181;91;127;68;72.3;355;885;1733;4.9;1.550;2066;;
09:49:15.944;182;92;129;68;72.5;355;885;1725;4.9;1.569;2091;;
09:49:16.831;185;94;131;68;72.5;355;885;1721;4.9;1.599;2132;;
09:49:17.714;187;96;133;68;71.5;355;885;1729;4.8;1.640;2187;;
09:49:18.601;188;97;133;68;71.0;355;885;1742;4.8;1.655;2206;;
09:49:19.488;188;96;133;67;71.5;360;890;1750;4.8;1.649;2199;;
09:49:20.378;188;96;133;67;71.0;360;895;1742;4.8;1.673;2231;;
09:49:21.269;187;97;132;69;69.0;360;870;1729;4.8;1.667;2223;;
09:49:22.143;185;95;133;70;69.8;355;855;1771;4.9;1.630;2174;;
09:49:22.998;191;98;136;69;71.0;360;875;1771;4.9;1.673;2231;;
09:49:23.869;192;98;135;69;70.8;360;870;1763;4.9;1.663;2218;;
09:49:24.739;188;97;134;70;70.5;355;855;1817;4.9;1.625;2167;;
09:49:25.592;190;97;134;69;70.5;355;865;1825;4.9;1.644;2192;;
09:49:26.457;191;96;135;69;72.0;360;870;1846;5.0;1.625;2167;;
09:49:27.329;191;97;134;69;71.8;360;870;1846;4.9;1.628;2170;;
09:49:28.201;189;96;133;69;72.0;360;865;1842;5.0;1.598;2130;;
09:49:29.066;188;95;132;70;71.3;355;860;1829;5.0;1.596;2128;;
09:49:29.926;188;95;132;70;71.3;355;860;1842;5.0;1.596;2128;;
09:49:30.786;188;95;133;70;71.5;355;855;1850;5.0;1.584;2113;;
09:49:31.639;189;96;133;70;70.8;355;855;1842;5.0;1.607;2143;;
09:49:32.492;189;96;133;70;70.3;355;855;1842;4.9;1.613;2150;;
09:49:33.349;187;95;131;71;70.3;350;845;1875;5.0;1.576;2101;;
09:49:34.194;185;95;130;71;68.8;350;840;1838;4.9;1.588;2118;;
09:49:35.034;184;94;129;72;69.3;350;835;1829;5.0;1.555;2074;;
09:49:35.871;184;93;129;72;70.8;350;835;1850;5.1;1.522;2030;;
09:49:36.704;185;94;129;71;71.3;350;845;1854;5.1;1.530;2040;;
09:49:37.551;184;93;128;71;72.0;355;850;1833;5.1;1.511;2015;;
09:49:38.399;182;92;127;72;71.8;350;835;1813;5.2;1.475;1967;;
09:49:39.238;179;91;125;72;71.0;350;835;1783;5.1;1.467;1956;;
09:49:40.071;180;91;124;70;71.5;355;855;1821;5.0;1.480;1973;;
09:49:40.924;178;89;122;71;72.5;355;850;1792;5.1;1.430;1907;;
09:49:41.774;174;88;120;71;71.3;350;840;1763;5.1;1.412;1882;;
09:49:42.614;175;87;121;72;72.8;350;835;1788;5.2;1.383;1844;;
09:49:43.451;176;88;122;71;73.3;355;840;1754;5.2;1.393;1858;;
09:49:44.293;177;88;122;71;74.8;355;845;1779;5.3;1.382;1843;;
09:49:45.135;178;89;124;71;74.0;350;840;1779;5.3;1.405;1873;;
09:49:45.975;179;90;124;71;74.0;350;850;1783;5.2;1.421;1895;;
09:49:46.825;179;90;124;73;74.0;350;820;1783;5.4;1.371;1828;;
09:49:47.645;179;90;124;71;74.0;350;840;1783;5.3;1.405;1873;;
09:49:48.486;183;92;127;71;62.3;350;840;1733;4.4;1.717;2289;;
09:49:49.324;185;94;128;71;61.3;350;840;1792;4.4;1.755;2341;;
09:49:50.164;184;94;128;72;61.0;350;835;1808;4.4;1.749;2332;;
09:49:51.003;181;92;125;72;64.3;350;835;1783;4.6;1.628;2170;;
09:49:51.836;179;91;125;73;66.8;350;825;1792;4.9;1.539;2052;;
09:49:52.663;181;91;124;71;68.8;355;840;1788;4.9;1.518;2024;;
09:49:53.503;178;90;122;72;70.0;355;835;1758;5.0;1.458;1944;;
09:49:54.334;175;89;121;72;69.5;350;830;1733;5.0;1.439;1919;;
09:49:55.164;173;88;120;73;70.3;350;825;1738;5.1;1.403;1871;;
09:49:55.991;175;88;120;72;72.0;355;830;1733;5.2;1.386;1848;;
09:49:56.821;175;88;120;72;72.8;355;830;1721;5.3;1.372;1829;;
09:49:57.653;174;88;120;72;73.0;355;830;1713;5.3;1.367;1823;;
09:49:58.481;175;88;121;72;73.0;355;830;1692;5.3;1.373;1831;;
09:49:59.309;175;88;121;72;73.0;355;830;1700;5.3;1.376;1834;;
09:50:00.141;176;89;121;73;72.8;350;825;1700;5.3;1.375;1833;;
09:50:00.968;175;89;121;72;73.0;355;835;1700;5.2;1.384;1845;;
09:50:01.803;175;89;121;71;72.8;355;840;1688;5.2;1.397;1863;;
09:50:02.641;174;89;120;72;71.5;355;835;1688;5.1;1.401;1869;;
09:50:03.476;173;88;119;72;71.5;350;835;1683;5.1;1.393;1857;;
09:50:04.311;172;88;119;72;71.3;350;830;1675;5.2;1.380;1841;;
09:50:05.141;172;87;119;72;71.8;350;835;1683;5.2;1.385;1847;;
09:50:05.976;174;88;121;71;73.3;350;840;1708;5.2;1.390;1854;;
09:50:06.814;176;89;122;71;73.5;355;845;1704;5.2;1.403;1870;;
09:50:07.661;177;89;122;71;73.5;355;850;1671;5.2;1.408;1877;;
09:50:08.507;175;89;121;71;72.5;350;845;1658;5.1;1.404;1873;;
09:50:09.356;173;88;120;71;72.3;350;850;1654;5.1;1.409;1878;;
09:50:10.206;173;88;120;70;72.3;350;860;1667;5.0;1.425;1901;;
09:50:11.066;172;87;120;70;73.0;355;860;1667;5.1;1.408;1877;;
09:50:11.926;173;88;122;71;73.5;350;850;1663;5.2;1.405;1873;;
09:50:12.776;176;90;125;71;72.8;350;845;1663;5.2;1.446;1928;;
09:50:13.621;179;92;127;71;72.5;355;850;1667;5.1;1.483;1977;;
09:50:14.469;181;94;129;70;71.8;350;855;1675;5.0;1.534;2046;;
09:50:15.324;185;96;131;70;71.5;350;860;1696;5.0;1.570;2093;;
09:50:16.184;185;96;130;69;71.0;350;865;1700;4.9;1.581;2108;;
09:50:17.051;183;94;128;69;71.0;355;875;1696;4.9;1.574;2099;;
09:50:17.928;181;93;126;68;71.3;355;880;1704;4.9;1.556;2075;;
09:50:18.804;179;92;125;69;70.0;355;875;1688;4.8;1.556;2075;;
09:50:19.679;177;91;124;69;70.5;350;875;1704;4.8;1.533;2044;;
09:50:20.554;178;91;124;69;70.3;355;870;1692;4.8;1.539;2052;;
09:50:21.426;178;91;126;69;72.0;355;870;1679;5.0;1.516;2022;;
09:50:22.296;181;92;128;70;72.0;355;860;1667;5.0;1.526;2035;;
09:50:23.156;184;94;130;69;71.8;355;865;1658;5.0;1.561;2082;;
09:50:24.021;187;95;133;70;72.5;350;860;1679;5.1;1.575;2100;;
09:50:24.881;190;98;135;69;72.0;355;870;1667;5.0;1.631;2175;;
09:50:25.751;192;98;137;70;72.0;355;860;1688;5.0;1.633;2178;;
09:50:26.611;194;100;138;69;71.3;355;870;1683;4.9;1.685;2247;;
09:50:27.481;195;100;141;69;72.0;355;865;1692;5.0;1.688;2251;;
09:50:28.348;200;103;143;68;71.0;355;880;1692;4.8;1.769;2359;;
09:50:29.224;202;104;144;69;70.8;355;875;1717;4.9;1.775;2366;;
09:50:30.103;203;104;145;69;70.5;355;875;1725;4.8;1.793;2391;;
09:50:30.975;207;105;147;69;70.3;355;870;1729;4.8;1.817;2423;;
09:50:31.846;208;107;148;70;68.5;355;855;1763;4.8;1.850;2467;;
09:50:32.703;204;105;147;74;69.0;360;815;1771;5.1;1.739;2319;;
09:50:33.515;199;103;146;76;68.8;355;790;1771;5.2;1.672;2229;;
09:50:34.306;200;103;144;74;69.0;355;815;1813;5.1;1.704;2272;;
09:50:35.119;202;102;143;74;71.3;360;815;1821;5.2;1.633;2177;;
09:50:35.934;192;99;140;75;72.0;355;795;1833;5.4;1.540;2054;;
09:50:36.731;192;100;137;75;69.8;355;805;1854;5.2;1.581;2108;;
09:50:37.536;190;96;135;74;73.5;360;815;1854;5.4;1.500;2000;;
09:50:38.349;188;95;132;73;73.8;360;825;1838;5.4;1.474;1965;;
09:50:39.176;183;92;129;74;75.0;360;815;1867;5.5;1.402;1869;;
09:50:39.987;181;91;128;73;74.0;355;820;1838;5.4;1.413;1884;;
09:50:40.809;181;90;126;72;76.5;360;835;1829;5.5;1.378;1837;;
09:50:41.646;178;89;123;71;75.8;360;840;1792;5.4;1.364;1819;;
09:50:42.484;175;88;122;73;74.8;355;825;1808;5.4;1.349;1799;;
09:50:43.313;175;87;122;71;76.8;360;845;1808;5.4;1.346;1795;;
09:50:44.156;177;88;122;70;76.0;360;855;1788;5.3;1.367;1822;;
09:50:45.010;172;85;118;70;76.5;355;855;1750;5.4;1.313;1751;;
09:50:45.864;169;85;116;71;73.3;350;850;1750;5.2;1.343;1791;;
09:50:46.714;169;85;116;68;73.3;350;880;1671;5.0;1.391;1854;;
09:50:47.595;169;85;116;70;73.3;350;855;1671;5.1;1.351;1801;;
09:50:48.450;169;85;116;71;73.3;350;845;1671;5.2;1.335;1780;;
09:50:49.296;156;80;108;71;62.5;345;845;1613;4.4;1.457;1942;;
09:50:50.141;159;82;110;71;61.3;345;850;1563;4.3;1.520;2026;;
09:50:50.991;162;81;112;71;64.3;350;850;1596;4.5;1.478;1971;;
09:50:51.839;162;82;111;70;66.3;350;855;1588;4.6;1.429;1906;;
09:50:52.696;160;80;110;70;71.5;345;860;1642;5.0;1.317;1756;;
09:50:53.554;161;79;121;91;70.8;345;660;1650;6.4;1.126;1502;;
09:50:54.214;159;107;116;58;32.3;285;1040;646;1.9;3.741;4988;;
09:50:55.254;175;89;113;72;64.5;345;835;1679;4.6;1.463;1950;;
09:50:56.091;147;68;113;72;64.5;345;830;1513;4.7;1.454;1939;;
09:50:56.920;147;68;113;72;64.5;345;835;1513;4.6;1.463;1950;;
09:50:57.755;147;68;113;75;64.5;345;805;1513;4.8;1.410;1880;;
09:50:58.560;147;68;113;71;64.5;345;845;1513;4.6;1.480;1974;;
09:50:59.408;171;89;121;72;55.5;360;830;1583;4.0;1.806;2408;;
09:51:00.235;171;84;118;72;62.0;355;830;1663;4.5;1.573;2097;;
09:51:01.066;169;81;119;71;69.3;350;840;1713;4.9;1.440;1921;;
09:51:01.906;170;84;116;71;70.0;355;850;1633;4.9;1.412;1882;;
09:51:02.756;161;78;109;71;77.0;350;840;1617;5.5;1.189;1585;;
09:51:03.592;160;76;111;72;83.3;390;835;1642;6.0;1.108;1478;;
09:51:04.431;162;78;109;71;80.8;350;845;1671;5.7;1.141;1521;;
09:51:05.274;151;69;107;72;88.5;345;830;1650;6.4;1.004;1338;;
09:51:06.106;155;77;106;71;82.0;355;840;1592;5.9;1.088;1451;;
09:51:06.946;149;74;95;71;81.0;355;850;1442;5.7;0.992;1322;;
09:51:07.792;142;60;94;72;99.0;350;830;1621;7.2;0.784;1045;;
09:51:08.624;145;70;99;72;84.8;350;830;1350;6.1;0.972;1296;;
09:51:09.454;158;77;108;73;79.8;340;820;1438;5.8;1.113;1484;;
09:51:10.272;158;82;112;72;79.0;345;830;1479;5.7;1.179;1572;;
09:51:11.106;162;85;112;71;77.3;345;845;1500;5.5;1.222;1630;;
09:51:11.947;159;84;114;71;73.8;340;845;1421;5.2;1.303;1738;;
09:51:12.796;160;85;113;71;70.5;345;845;1463;5.0;1.348;1798;;
09:51:13.637;159;83;113;73;70.0;340;825;1479;5.1;1.332;1776;;
09:51:14.464;162;86;115;72;69.5;345;835;1483;5.0;1.385;1846;;
09:51:15.300;165;83;117;70;75.0;345;855;1571;5.3;1.331;1775;;
09:51:16.154;168;86;120;71;74.8;350;850;1567;5.3;1.359;1812;;
09:51:17.004;169;87;120;71;73.3;345;845;1567;5.2;1.384;1846;;
09:51:17.849;170;88;122;72;72.8;345;835;1583;5.2;1.395;1859;;
09:51:18.686;174;90;123;69;73.8;350;870;1604;5.1;1.448;1931;;
09:51:19.556;175;89;123;67;75.5;355;890;1621;5.1;1.450;1933;;
09:51:20.446;173;89;122;68;73.3;350;885;1575;5.0;1.474;1965;;
09:51:21.333;170;91;121;70;68.0;350;855;1604;4.8;1.525;2033;;
09:51:22.188;171;90;122;71;69.3;350;845;1533;4.9;1.492;1989;;
09:51:23.033;174;90;125;71;71.0;350;840;1571;5.1;1.476;1968;;
09:51:23.873;177;92;129;71;70.5;350;840;1604;5.0;1.531;2041;;
09:51:24.707;187;97;133;70;70.8;350;860;1625;4.9;1.611;2147;;
09:51:25.571;189;96;134;70;71.5;355;860;1658;5.0;1.606;2141;;
09:51:26.431;188;98;133;70;69.0;355;860;1638;4.8;1.655;2206;;
09:51:27.291;186;98;131;69;67.0;350;865;1617;4.6;1.691;2255;;
09:51:28.154;183;96;129;70;66.5;350;860;1592;4.6;1.672;2229;;
09:51:29.014;183;95;129;70;67.0;350;860;1621;4.7;1.653;2203;;
09:51:29.876;182;94;128;70;68.3;350;860;1650;4.8;1.616;2155;;
09:51:30.736;183;94;130;69;68.5;355;865;1642;4.8;1.635;2180;;
09:51:31.601;186;96;132;69;69.3;355;870;1646;4.8;1.655;2207;;
09:51:32.471;187;96;132;69;69.5;355;870;1650;4.8;1.656;2207;;
09:51:33.341;191;96;132;67;70.0;355;895;1654;4.7;1.691;2255;;
09:51:34.238;194;96;132;67;70.8;360;900;1592;4.7;1.679;2239;;
09:51:35.138;188;96;129;67;68.0;355;890;1533;4.6;1.685;2247;;
09:51:36.024;182;93;126;69;67.0;350;875;1542;4.6;1.639;2185;;
09:51:36.899;181;92;126;69;67.3;350;870;1546;4.6;1.633;2178;;
09:51:37.773;183;92;128;69;69.0;355;875;1558;4.7;1.617;2156;;
09:51:38.645;184;93;128;69;69.0;355;875;1563;4.7;1.617;2156;;
09:51:39.519;185;93;128;68;69.5;355;880;1592;4.7;1.624;2165;;
09:51:40.399;187;92;128;67;71.0;355;895;1604;4.8;1.617;2156;;
09:51:41.294;185;92;128;67;71.3;355;900;1629;4.8;1.620;2160;;
09:51:42.196;186;92;128;66;71.5;355;910;1575;4.7;1.623;2164;;
09:51:43.108;182;92;127;67;70.5;355;900;1550;4.7;1.618;2157;;
09:51:44.008;183;92;127;66;70.3;355;910;1550;4.6;1.642;2189;;
09:51:44.915;182;92;127;66;69.8;355;905;1550;4.6;1.641;2188;;
09:51:45.819;180;91;127;67;70.8;355;900;1563;4.7;1.612;2150;;
09:51:46.723;182;92;127;66;71.5;360;915;1592;4.7;1.628;2171;;
09:51:47.634;181;92;127;66;71.5;360;915;1583;4.7;1.619;2158;;
09:51:48.553;180;91;126;66;71.5;360;910;1575;4.7;1.607;2142;;
09:51:49.459;179;92;127;67;70.3;355;895;1571;4.7;1.612;2149;;
09:51:50.354;179;92;127;67;70.3;355;890;1596;4.7;1.606;2141;;
09:51:51.248;181;92;126;66;70.8;360;905;1613;4.7;1.615;2153;;
09:51:52.153;179;91;126;66;71.5;360;905;1604;4.7;1.592;2122;;
09:51:53.058;177;91;125;67;70.3;360;900;1588;4.7;1.595;2127;;
09:51:53.955;176;89;123;67;71.0;360;900;1567;4.7;1.559;2079;;
09:51:54.855;175;89;123;67;71.3;355;900;1579;4.8;1.554;2072;;
09:51:55.756;175;89;123;67;71.3;360;900;1583;4.8;1.554;2072;;
09:51:56.656;175;89;123;67;71.0;360;895;1571;4.8;1.554;2072;;
09:51:57.549;176;91;125;67;70.5;355;890;1583;4.8;1.578;2104;;
09:51:58.440;179;91;127;68;71.0;355;885;1567;4.8;1.586;2115;;
09:51:59.328;180;93;127;67;71.0;355;900;1571;4.7;1.613;2151;;
09:52:00.225;180;93;127;70;71.0;355;860;1571;5.0;1.541;2055;;
09:52:01.085;180;93;127;69;71.0;355;870;1571;4.9;1.559;2079;;
09:52:01.958;179;90;125;67;62.3;360;890;1558;4.2;1.787;2383;;
09:52:02.844;177;89;124;67;63.5;360;895;1508;4.3;1.741;2321;;
09:52:03.739;176;89;123;67;63.0;360;895;1508;4.2;1.740;2320;;
09:52:04.636;174;87;121;67;67.5;360;900;1496;4.5;1.610;2147;;
09:52:05.534;172;87;121;67;70.8;360;895;1488;4.7;1.528;2037;;
09:52:06.431;172;86;121;67;72.0;360;890;1471;4.9;1.490;1986;;
09:52:07.321;171;86;120;68;72.8;355;880;1483;5.0;1.455;1939;;
09:52:08.201;174;87;123;68;74.3;360;885;1508;5.0;1.460;1947;;
09:52:09.082;175;89;124;69;73.8;360;875;1483;5.1;1.468;1958;;
09:52:09.961;175;89;123;68;74.0;360;885;1479;5.0;1.471;1961;;
09:52:10.842;174;88;122;67;73.8;360;890;1483;5.0;1.472;1963;;
09:52:11.736;173;88;121;67;73.5;360;890;1513;5.0;1.462;1950;;
09:52:12.624;171;86;119;67;74.0;355;895;1471;5.0;1.439;1919;;
09:52:13.521;171;86;120;67;74.0;355;895;1500;5.0;1.448;1931;;
09:52:14.416;172;87;121;67;74.3;360;895;1492;5.0;1.456;1941;;
09:52:15.311;173;88;123;68;74.0;355;885;1479;5.0;1.468;1957;;
09:52:16.194;175;89;124;68;73.3;360;880;1454;5.0;1.487;1982;;
09:52:17.076;175;90;125;69;72.3;355;875;1479;5.0;1.517;2022;;
09:52:17.951;178;91;128;68;73.0;360;880;1471;5.0;1.540;2053;;
09:52:18.829;179;93;128;71;70.8;355;840;1546;5.1;1.520;2026;;
09:52:19.671;176;93;127;73;69.8;360;825;1508;5.1;1.502;2003;;
09:52:20.496;176;92;126;72;69.3;355;835;1492;5.0;1.513;2018;;
09:52:21.333;175;91;124;71;70.3;360;845;1504;5.0;1.492;1989;;
09:52:22.176;173;89;122;71;70.8;355;850;1500;5.0;1.460;1946;;
09:52:23.024;169;87;119;71;70.8;355;850;1479;5.0;1.430;1906;;
09:52:23.876;170;86;119;69;72.5;355;870;1492;5.0;1.422;1896;;
09:52:24.746;170;85;118;68;74.0;360;880;1475;5.0;1.403;1871;;
09:52:25.626;169;86;118;68;73.3;355;885;1450;5.0;1.423;1897;;
09:52:26.509;169;85;117;68;73.8;355;885;1417;5.0;1.404;1872;;
09:52:27.394;167;85;117;67;73.8;355;890;1392;5.0;1.412;1883;;
09:52:28.285;167;85;117;69;73.8;355;875;1392;5.1;1.388;1851;;
09:52:29.160;167;85;117;66;73.8;355;905;1392;4.9;1.436;1914;;
09:52:30.062;168;83;115;67;64.8;355;900;1417;4.3;1.602;2136;;
09:52:30.966;166;82;114;66;65.8;360;905;1371;4.4;1.566;2088;;
09:52:31.869;164;82;113;67;65.3;355;895;1363;4.4;1.553;2071;;
09:52:32.766;165;82;114;66;69.0;360;905;1383;4.6;1.492;1989;;
09:52:33.673;166;82;115;66;74.0;360;910;1379;4.9;1.417;1890;;
09:52:34.579;168;84;117;67;74.3;360;895;1375;5.0;1.413;1884;;
09:52:35.478;167;85;117;67;73.5;360;895;1379;4.9;1.425;1900;;
09:52:36.373;168;85;118;66;74.5;360;905;1413;4.9;1.433;1911;;
09:52:37.276;169;86;119;66;75.3;360;905;1388;5.0;1.428;1904;;
09:52:38.183;169;85;119;66;75.8;360;905;1383;5.0;1.416;1888;;
09:52:39.088;168;85;118;67;75.3;360;895;1363;5.0;1.400;1867;;
09:52:39.981;166;85;117;67;74.8;360;895;1375;5.0;1.404;1872;;
09:52:40.874;167;85;118;67;75.8;360;900;1392;5.1;1.402;1869;;
09:52:41.776;168;85;118;67;75.8;360;900;1367;5.1;1.405;1873;;
09:52:42.674;168;86;118;67;75.0;360;900;1363;5.0;1.419;1892;;
09:52:43.574;167;86;118;67;74.3;360;890;1346;5.0;1.417;1890;;
09:52:44.466;166;86;117;67;73.8;360;895;1354;4.9;1.423;1897;;
09:52:45.359;167;86;117;66;74.3;360;910;1367;4.9;1.434;1912;;
09:52:46.269;166;85;116;66;74.8;360;910;1346;4.9;1.415;1887;;
09:52:47.179;165;85;116;66;73.8;360;910;1346;4.9;1.425;1900;;
09:52:48.091;163;84;114;66;73.0;360;905;1342;4.8;1.413;1884;;
09:52:48.996;160;82;112;66;73.0;360;910;1329;4.8;1.390;1853;;
09:52:49.904;160;81;112;66;74.5;360;915;1338;4.9;1.369;1826;;
09:52:50.819;160;81;112;66;74.8;360;910;1338;4.9;1.360;1814;;
09:52:51.729;159;81;112;67;74.5;360;900;1296;5.0;1.353;1804;;
09:52:52.629;159;82;113;67;74.3;360;895;1283;5.0;1.359;1812;;
09:52:53.525;160;83;114;68;73.5;360;885;1288;5.0;1.367;1822;;
09:52:54.411;161;83;115;67;74.8;360;890;1304;5.0;1.363;1818;;
09:52:55.299;163;84;115;67;74.8;360;895;1300;5.0;1.380;1840;;
09:52:56.196;163;84;115;67;74.5;360;900;1279;5.0;1.389;1852;;
09:52:57.094;161;84;114;67;73.8;360;895;1263;4.9;1.386;1849;;
09:52:57.990;159;83;113;67;72.8;360;895;1267;4.9;1.384;1845;;
09:52:58.884;158;83;112;67;71.8;355;890;1283;4.8;1.386;1848;;
09:52:59.776;159;82;112;66;74.3;360;905;1283;4.9;1.359;1812;;
09:53:00.681;157;82;111;67;73.8;360;895;1271;4.9;1.350;1800;;
09:53:01.576;157;81;112;68;73.8;355;885;1208;5.0;1.341;1788;;
09:53:02.461;159;83;113;68;73.5;355;880;1183;5.0;1.356;1808;;
09:53:03.343;161;84;114;69;72.0;355;875;1179;4.9;1.382;1843;;
09:53:04.216;164;84;116;68;74.0;360;880;1158;5.0;1.376;1835;;
09:53:05.096;167;85;116;66;74.0;360;905;1158;4.9;1.416;1887;;
09:53:06.000;167;85;116;69;74.0;360;875;1158;5.1;1.369;1825;;
09:53:06.875;167;85;116;67;74.0;360;895;1158;5.0;1.400;1867;;
09:53:07.771;167;86;116;67;63.0;360;890;1117;4.2;1.642;2190;;
09:53:08.663;167;85;117;68;64.0;355;880;1138;4.4;1.605;2140;;
09:53:09.541;171;87;120;68;63.8;360;880;1142;4.3;1.653;2204;;
09:53:10.423;174;89;122;68;67.3;360;880;1167;4.6;1.596;2129;;
09:53:11.299;175;90;123;69;69.5;355;870;1175;4.8;1.537;2049;;
09:53:12.169;177;90;123;68;70.5;355;880;1204;4.8;1.538;2051;;
09:53:13.047;178;90;123;68;71.0;355;880;1217;4.8;1.528;2037;;
09:53:13.927;176;90;121;69;70.5;355;875;1246;4.8;1.505;2007;;
09:53:14.806;173;88;120;69;71.0;355;875;1271;4.9;1.473;1964;;
09:53:15.679;172;87;119;69;71.5;355;875;1275;4.9;1.450;1934;;
09:53:16.556;171;86;118;68;72.5;360;880;1279;4.9;1.426;1902;;
09:53:17.436;169;85;116;69;72.5;355;875;1271;5.0;1.403;1871;;
09:53:18.310;168;85;117;69;72.5;355;870;1271;5.0;1.398;1864;;
09:53:19.181;169;85;117;69;73.5;355;870;1263;5.1;1.388;1850;;
09:53:20.051;168;85;118;69;73.3;355;865;1263;5.1;1.388;1850;;
09:53:20.916;171;87;118;69;73.3;355;865;1217;5.1;1.393;1858;;
09:53:21.779;169;86;118;70;72.8;355;855;1221;5.1;1.384;1845;;
09:53:22.632;171;87;120;70;73.0;355;855;1233;5.1;1.400;1866;;
09:53:23.491;173;88;121;70;73.3;355;855;1246;5.1;1.415;1887;;
09:53:24.346;175;90;122;71;72.0;355;850;1288;5.1;1.443;1924;;
09:53:25.194;177;90;125;71;72.5;355;850;1292;5.1;1.463;1950;;
09:53:26.046;181;93;127;70;72.0;355;860;1317;5.0;1.511;2015;;
09:53:26.904;181;93;127;70;72.0;355;855;1313;5.1;1.505;2007;;
09:53:27.761;181;92;126;70;71.8;360;860;1317;5.0;1.504;2006;;
09:53:28.623;177;90;123;70;71.0;355;860;1342;5.0;1.487;1982;;
09:53:29.483;176;89;122;69;72.3;355;870;1333;5.0;1.463;1951;;
09:53:30.351;174;88;120;69;72.3;355;865;1338;5.0;1.437;1916;;
09:53:31.216;171;87;118;69;72.3;355;865;1325;5.0;1.416;1888;;
09:53:32.079;170;86;118;70;72.5;355;860;1321;5.1;1.400;1866;;
09:53:32.939;169;86;118;71;71.8;355;850;1325;5.1;1.398;1864;;
09:53:33.789;170;86;119;71;72.5;355;845;1346;5.1;1.390;1853;;
09:53:34.638;173;87;121;70;73.8;355;855;1346;5.2;1.400;1867;;
09:53:35.491;175;89;122;70;73.5;355;860;1338;5.1;1.425;1899;;
09:53:36.351;175;89;122;69;73.3;355;865;1325;5.1;1.441;1921;;
09:53:37.214;175;89;121;70;72.3;355;855;1283;5.1;1.432;1909;;
09:53:38.071;173;88;119;70;72.0;355;860;1296;5.0;1.424;1899;;
09:53:38.931;173;87;119;69;72.8;355;870;1288;5.0;1.417;1889;;
09:53:39.801;171;86;117;69;72.8;355;875;1300;5.0;1.407;1876;;
09:53:40.676;168;85;116;69;72.3;355;870;1292;5.0;1.391;1854;;
09:53:41.546;164;84;113;69;71.5;355;865;1288;5.0;1.370;1827;;
09:53:42.409;163;83;114;69;72.8;350;865;1300;5.0;1.350;1799;;
09:53:43.274;164;83;114;69;73.5;355;870;1283;5.1;1.349;1799;;
09:53:44.144;164;83;114;70;73.3;350;860;1263;5.1;1.341;1788;;
09:53:45.002;163;84;115;71;72.3;350;845;1263;5.1;1.342;1789;;
09:53:45.849;164;85;116;71;72.0;350;840;1275;5.1;1.356;1808;;
09:53:46.689;168;86;119;71;73.8;350;845;1288;5.2;1.363;1818;;
09:53:47.534;172;88;121;71;73.5;355;850;1263;5.2;1.399;1866;;
09:53:48.384;174;90;122;71;72.0;350;845;1267;5.1;1.435;1913;;
09:53:49.227;174;90;122;71;71.0;350;845;1263;5.0;1.455;1940;;
09:53:50.074;173;90;122;71;71.0;350;850;1296;5.0;1.464;1951;;
09:53:50.925;173;90;122;72;71.0;350;835;1296;5.1;1.438;1917;;
09:53:51.760;173;90;122;70;71.0;350;860;1296;5.0;1.481;1974;;
09:53:52.619;169;85;117;71;64.0;355;850;1175;4.5;1.547;2063;;
09:53:53.471;167;84;116;71;65.0;355;850;1133;4.6;1.510;2014;;
09:53:54.319;167;84;116;72;65.0;355;830;1150;4.7;1.478;1971;;
09:53:55.149;168;84;116;70;68.3;355;860;1167;4.8;1.459;1945;;
09:53:56.007;162;91;118;69;66.8;335;875;1058;4.6;1.540;2054;;
09:53:56.882;161;113;123;67;49.0;350;900;458;3.3;2.250;3000;;
09:53:57.782;163;148;124;25;32.0;360;2385;33;0.8;9.242;12323;;
09:54:00.171;169;85;116;71;74.3;355;845;1217;5.3;1.323;1764;;
09:54:01.016;167;82;116;71;74.3;355;850;1246;5.2;1.331;1774;;
09:54:01.865;167;82;116;75;74.3;355;800;1246;5.6;1.253;1670;;
09:54:02.665;167;82;116;73;74.3;355;825;1246;5.4;1.292;1722;;
09:54:03.487;159;86;127;51;66.0;385;1185;1100;3.3;2.271;3028;;
09:54:04.678;121;116;119;77;8.5;455;775;2554;0.7;10.850;14467;;
09:54:05.449;126;115;119;128;8.5;455;470;2558;1.1;6.580;8773;;
09:54:05.920;126;115;119;72;8.5;455;835;2558;0.6;11.690;15587;;
09:54:06.755;126;115;119;74;8.5;455;815;2558;0.6;11.410;15213;;
09:54:07.570;126;115;119;69;8.5;455;865;2558;0.6;12.110;16147;;
09:54:08.435;164;80;110;71;56.3;345;850;1279;4.0;1.658;2211;;
09:54:09.284;161;79;109;71;61.5;340;845;1275;4.4;1.501;2001;;
09:54:10.129;159;79;109;71;63.3;340;845;1275;4.5;1.453;1937;;
09:54:10.974;162;79;110;70;68.8;345;855;1296;4.8;1.371;1828;;
09:54:11.831;164;80;112;69;74.8;350;865;1304;5.2;1.299;1732;;
09:54:12.692;166;82;114;70;75.0;350;860;1250;5.2;1.307;1743;;
09:54:13.556;166;82;113;70;74.3;350;860;1279;5.2;1.312;1749;;
09:54:14.415;164;81;113;70;74.8;345;860;1300;5.2;1.294;1726;;
09:54:15.274;166;81;113;69;77.0;355;870;1317;5.3;1.280;1706;;
09:54:16.146;165;81;113;69;77.8;350;875;1321;5.3;1.266;1688;;
09:54:17.021;164;80;111;69;77.8;350;870;1321;5.4;1.245;1660;;
09:54:17.891;161;79;110;69;77.3;350;875;1325;5.3;1.240;1654;;
09:54:18.764;161;78;110;68;78.8;350;880;1329;5.4;1.224;1631;;
09:54:19.646;162;79;110;68;78.3;355;885;1329;5.3;1.238;1651;;
09:54:20.531;161;78;110;68;79.0;355;880;1321;5.4;1.220;1626;;
09:54:21.411;159;78;108;68;78.0;355;880;1308;5.3;1.221;1628;;
09:54:22.293;157;77;108;69;78.0;350;875;1333;5.3;1.209;1612;;
09:54:23.164;159;78;108;68;78.3;355;880;1346;5.3;1.215;1619;;
09:54:24.044;158;77;108;68;79.3;355;880;1342;5.4;1.202;1603;;
09:54:24.926;158;78;108;68;78.0;355;880;1313;5.3;1.221;1628;;
09:54:25.806;155;77;106;69;78.0;350;875;1283;5.3;1.189;1585;;
09:54:26.681;152;75;104;69;77.5;350;875;1300;5.3;1.174;1566;;
09:54:27.556;153;76;106;68;78.3;350;880;1317;5.3;1.192;1589;;
09:54:28.436;156;77;108;68;79.0;355;885;1304;5.4;1.204;1606;;
09:54:29.321;157;78;108;68;78.5;355;880;1288;5.4;1.214;1618;;
09:54:30.201;155;78;108;69;77.3;350;875;1288;5.3;1.220;1627;;
09:54:31.075;155;79;109;69;77.0;350;875;1296;5.3;1.233;1644;;
