# Supplementary material for: Influence of beat-to-beat blood pressure variability on vascular elasticity in hypertensive population
Source: Sci Rep. 2017 Aug 21;7:8394. doi: 10.1038/s41598-017-08640-4 (PMC5566212; doi:10.1038/s41598-017-08640-4)
Supplement: Supplementary file 1 — Dataset 1 [file 41598_2017_8640_MOESM1_ESM.zip › Data of hypertensive population/1058_beats.txt]

BeatScope Easy - v02.10 build 004

Identification;Identification;Age (yrs);Height (cm);Weight (kg);Gender;Procedure;Model number
1058;��ϸ��;70;175;60;Male;;9971

Reconstructed pressure level: 
brachial

Time (s);Systolic Pressure (mmHg);Diastolic Pressure (mmHg);Mean Pressure (mmHg);Heart rate (bpm);Stroke Volume (ml);Left Ventricular Ejection Time (ms);Pulse Interval (ms);Maximum Slope (mmHg/s);Cardiac Output (l/min);Total Peripheral Resistance Medical Unit (mmHg.min/l);Total Peripheral Resistance CGS (dyn.s/cm5);Markers;
14:49:57.955;0;0;0;66;0.0;0;910;0;0.0;0.000;0;;
14:49:58.865;0;0;0;66;0.0;0;905;0;0.0;0.000;0;;
14:49:59.770;0;0;0;65;0.0;0;920;0;0.0;0.000;0;;
14:50:00.690;0;0;0;65;0.0;0;920;0;0.0;0.000;0;;
14:50:01.610;0;0;0;66;0.0;0;905;0;0.0;0.000;0;;
14:50:02.515;0;0;0;66;0.0;0;905;0;0.0;0.000;0;;
14:50:03.420;0;0;0;67;0.0;0;900;0;0.0;0.000;0;;
14:50:04.320;0;0;0;66;0.0;0;905;0;0.0;0.000;0;;
14:50:05.225;0;0;0;69;0.0;0;865;0;0.0;0.000;0;;
14:50:06.090;0;0;0;68;0.0;0;880;0;0.0;0.000;0;;
14:50:06.970;0;0;0;68;0.0;0;880;0;0.0;0.000;0;;
14:50:07.850;0;0;0;66;0.0;0;915;0;0.0;0.000;0;;
14:50:08.766;160;68;97;68;78.0;330;880;2067;5.3;1.092;1455;;
14:50:09.645;159;68;98;69;86.0;330;875;2054;5.9;0.995;1326;;
14:50:10.521;160;69;99;68;91.0;335;880;1996;6.2;0.953;1270;;
14:50:11.401;160;69;98;68;96.5;330;880;1971;6.6;0.894;1192;;
14:50:12.283;157;67;96;68;104.0;325;880;1971;7.1;0.814;1086;;
14:50:13.159;157;67;98;69;106.5;325;875;1975;7.3;0.801;1068;;
14:50:14.034;159;68;98;69;107.3;330;875;1921;7.4;0.802;1069;;
14:50:14.911;159;68;97;68;109.3;330;880;1913;7.4;0.783;1044;;
14:50:15.789;156;66;96;69;108.8;325;870;1929;7.5;0.766;1021;;
14:50:16.663;158;66;96;69;108.8;325;865;1938;7.5;0.762;1015;;
14:50:17.525;158;66;96;69;108.8;325;870;1938;7.5;0.766;1021;;
14:50:18.395;158;66;96;66;108.8;325;910;1938;7.2;0.801;1068;;
14:50:19.306;154;65;93;68;95.0;325;880;1975;6.5;0.857;1142;;
14:50:20.184;155;65;94;68;97.8;325;880;1983;6.7;0.846;1128;;
14:50:21.068;156;65;95;68;99.0;335;885;1958;6.7;0.845;1126;;
14:50:21.949;155;65;93;68;103.3;325;885;1958;7.0;0.797;1063;;
14:50:22.836;152;63;92;68;108.5;320;880;1983;7.4;0.744;992;;
14:50:23.716;154;64;93;67;109.5;325;890;1958;7.4;0.754;1005;;
14:50:24.608;154;64;93;67;111.8;330;890;1958;7.5;0.739;985;;
14:50:25.498;153;65;92;67;111.3;330;890;1938;7.5;0.736;981;;
14:50:26.386;151;63;91;68;111.0;325;885;1963;7.5;0.722;962;;
14:50:27.269;153;64;91;69;111.0;325;865;1958;7.7;0.705;940;;
14:50:28.135;153;64;91;69;111.0;325;875;1958;7.6;0.713;951;;
14:50:29.010;153;64;91;66;111.0;325;910;1958;7.3;0.742;989;;
14:50:29.919;151;64;91;68;95.8;325;885;2017;6.5;0.843;1125;;
14:50:30.802;152;64;93;68;99.0;325;885;2025;6.7;0.829;1106;;
14:50:31.689;152;65;94;68;99.0;330;885;2013;6.7;0.838;1117;;
14:50:32.576;153;65;93;67;103.5;330;890;2000;7.0;0.802;1069;;
14:50:33.462;151;64;92;67;108.5;325;890;2021;7.3;0.753;1003;;
14:50:34.356;152;63;93;67;111.5;325;895;2075;7.5;0.747;995;;
14:50:35.249;154;65;94;67;111.5;325;895;2029;7.5;0.757;1009;;
14:50:36.144;154;65;94;67;113.0;325;900;2025;7.5;0.749;998;;
14:50:37.044;152;64;93;67;112.8;330;895;2042;7.6;0.738;984;;
14:50:37.939;151;64;93;69;112.8;330;875;2046;7.7;0.722;962;;
14:50:38.815;151;64;93;68;112.8;330;885;2046;7.6;0.730;973;;
14:50:39.700;151;64;93;65;112.8;330;925;2046;7.3;0.763;1017;;
14:50:40.622;152;64;91;67;97.5;325;890;1621;6.6;0.826;1101;;
14:50:41.516;151;63;91;67;100.5;330;890;1608;6.8;0.804;1072;;
14:50:42.408;153;64;92;67;100.5;330;900;1583;6.7;0.824;1099;;
14:50:43.304;154;64;92;67;105.3;330;900;1588;7.0;0.785;1046;;
14:50:44.204;152;63;90;67;110.8;330;895;1617;7.4;0.729;972;;
14:50:45.099;151;62;91;67;112.3;330;890;1617;7.6;0.718;957;;
14:50:45.989;153;63;93;67;113.5;330;890;1600;7.7;0.725;967;;
14:50:46.880;155;65;94;67;114.0;330;895;1579;7.6;0.734;979;;
14:50:47.775;155;65;93;67;113.5;330;900;1583;7.6;0.733;978;;
14:50:48.672;153;64;93;69;113.5;330;870;1642;7.8;0.709;945;;
14:50:49.545;153;64;93;68;113.5;330;885;1642;7.7;0.721;962;;
14:50:50.430;153;64;93;65;113.5;330;920;1642;7.4;0.750;1000;;
14:50:51.349;164;70;98;67;94.5;330;895;1863;6.3;0.931;1241;;
14:50:52.244;159;67;96;67;98.3;330;890;1817;6.6;0.870;1159;;
14:50:53.134;160;66;97;67;99.3;330;895;1804;6.7;0.872;1163;;
14:50:54.029;160;67;97;67;103.8;330;895;1754;7.0;0.832;1110;;
14:50:54.928;159;67;95;66;108.5;335;905;1738;7.2;0.792;1057;;
14:50:55.829;155;65;94;67;110.0;330;895;1767;7.4;0.761;1014;;
14:50:56.726;157;65;95;67;111.5;330;900;1763;7.4;0.763;1017;;
14:50:57.626;157;65;95;66;112.8;330;905;1721;7.5;0.761;1014;;
14:50:58.529;157;66;94;66;112.3;330;905;1704;7.4;0.758;1010;;
14:50:59.434;154;64;94;67;112.3;330;890;1725;7.6;0.745;994;;
14:51:00.325;154;64;94;67;112.3;330;890;1725;7.6;0.745;994;;
14:51:01.215;154;64;94;65;112.3;330;930;1725;7.2;0.779;1038;;
14:51:02.144;157;67;95;66;96.8;330;905;1683;6.4;0.884;1179;;
14:51:03.051;154;64;93;66;100.8;330;905;1700;6.7;0.833;1111;;
14:51:03.954;155;64;94;67;100.8;330;900;1692;6.7;0.837;1117;;
14:51:04.854;157;65;95;66;106.5;330;905;1671;7.1;0.803;1071;;
14:51:05.759;157;66;94;66;110.3;330;905;1679;7.3;0.770;1026;;
14:51:06.664;153;64;93;67;111.3;330;895;1704;7.5;0.744;992;;
14:51:07.561;155;65;94;66;112.5;330;905;1688;7.5;0.754;1006;;
14:51:08.466;156;65;95;66;114.0;330;905;1675;7.6;0.752;1003;;
14:51:09.367;156;66;94;67;113.0;330;900;1663;7.5;0.749;998;;
14:51:10.270;154;64;94;67;113.8;330;895;1713;7.6;0.736;981;;
14:51:11.165;156;65;95;67;114.0;330;900;1679;7.6;0.750;1000;;
14:51:12.066;158;66;96;67;115.3;330;900;1675;7.7;0.752;1002;;
14:51:12.966;158;67;95;66;114.0;330;905;1663;7.6;0.756;1008;;
14:51:13.869;156;65;95;67;114.8;330;890;1721;7.7;0.735;980;;
14:51:14.763;158;66;97;67;116.0;330;895;1733;7.8;0.745;993;;
14:51:15.654;160;67;98;67;116.0;330;895;1700;7.8;0.756;1008;;
14:51:16.551;162;68;98;67;115.5;330;895;1713;7.7;0.759;1013;;
14:51:17.444;159;66;97;68;115.8;330;885;1750;7.8;0.742;989;;
14:51:18.333;159;66;98;68;116.5;330;885;1754;7.9;0.744;993;;
14:51:19.214;162;68;98;69;116.5;330;875;1742;8.0;0.736;981;;
14:51:20.090;162;68;98;69;116.5;330;875;1742;8.0;0.736;981;;
14:51:20.965;162;68;98;66;116.5;330;910;1742;7.7;0.765;1021;;
14:51:21.874;164;70;101;68;96.8;330;885;1863;6.6;0.922;1229;;
14:51:22.757;162;68;101;69;101.3;330;865;1825;7.0;0.863;1150;;
14:51:23.626;166;69;103;68;101.5;335;885;1846;6.9;0.896;1195;;
14:51:24.509;166;71;102;67;102.5;330;895;1804;6.9;0.886;1182;;
14:51:25.404;166;69;100;67;109.8;330;895;1833;7.4;0.815;1087;;
14:51:26.299;164;68;97;67;111.0;330;890;1804;7.5;0.776;1034;;
14:51:27.191;158;64;91;67;114.3;330;890;1708;7.7;0.711;948;;
14:51:28.079;152;61;86;67;117.8;330;890;1575;7.9;0.648;864;;
14:51:28.967;145;57;82;68;122.8;330;880;1475;8.4;0.588;784;;
14:51:29.849;143;55;81;68;126.5;330;880;1383;8.6;0.563;751;;
14:51:30.730;142;55;82;69;129.0;335;875;1325;8.8;0.553;737;;
14:51:31.606;141;57;83;69;126.0;330;875;1300;8.6;0.575;766;;
14:51:32.481;142;59;84;67;122.8;335;890;1308;8.3;0.607;810;;
14:51:33.369;142;60;85;69;119.0;330;870;1371;8.2;0.620;826;;
14:51:34.241;144;62;87;68;117.0;335;880;1354;8.0;0.651;867;;
14:51:35.121;145;62;87;68;115.0;335;880;1383;7.8;0.666;888;;
14:51:36.001;144;62;86;68;112.0;335;880;1400;7.6;0.678;904;;
14:51:36.881;143;61;86;69;111.5;330;870;1417;7.7;0.671;895;;
14:51:37.751;144;62;87;69;111.3;330;870;1375;7.7;0.682;910;;
14:51:38.621;145;63;88;69;111.3;335;870;1388;7.7;0.686;915;;
14:51:39.491;145;63;87;69;109.8;330;870;1408;7.6;0.692;922;;
14:51:40.361;144;62;88;69;111.0;330;865;1442;7.7;0.682;909;;
14:51:41.222;147;63;90;70;111.5;330;860;1433;7.8;0.692;923;;
14:51:42.084;149;64;91;70;112.3;330;860;1463;7.8;0.693;924;;
14:51:42.946;149;64;91;69;112.3;330;865;1479;7.8;0.697;930;;
14:51:43.807;147;64;90;70;111.5;325;855;1508;7.8;0.692;923;;
14:51:44.662;150;64;92;70;112.8;330;855;1496;7.9;0.700;933;;
14:51:45.523;152;65;94;70;113.8;335;855;1517;8.0;0.707;942;;
14:51:46.376;154;66;95;70;113.0;330;855;1533;7.9;0.717;956;;
14:51:47.231;153;66;95;71;113.0;330;840;1571;8.1;0.704;939;;
14:51:48.070;153;66;95;71;113.0;330;840;1571;8.1;0.704;939;;
14:51:48.910;153;66;95;68;113.0;330;880;1571;7.7;0.738;984;;
14:51:49.789;169;74;105;70;90.8;330;860;1979;6.3;0.993;1324;;
14:51:50.649;165;72;103;70;93.8;325;855;1858;6.6;0.935;1246;;
14:51:51.504;163;71;103;71;93.8;325;845;1871;6.7;0.928;1238;;
14:51:52.350;167;72;105;71;97.5;330;850;1838;6.9;0.913;1218;;
14:51:53.200;168;73;106;70;103.8;325;855;1858;7.3;0.871;1162;;
14:51:54.052;169;74;106;71;103.8;325;850;1871;7.3;0.866;1155;;
14:51:54.906;168;72;105;71;105.3;325;850;1921;7.4;0.850;1133;;
14:51:55.754;170;73;107;71;106.0;325;850;1896;7.5;0.854;1139;;
14:51:56.608;170;73;106;70;107.3;330;855;1892;7.5;0.843;1124;;
14:51:57.463;168;73;104;70;106.0;330;860;1892;7.4;0.842;1122;;
14:51:58.321;165;71;103;70;107.3;325;860;1917;7.5;0.822;1096;;
14:51:59.181;166;71;103;69;107.8;325;865;1904;7.5;0.827;1102;;
14:52:00.044;165;70;103;69;108.8;325;865;1875;7.5;0.815;1087;;
14:52:00.911;165;70;101;69;108.5;330;875;1879;7.4;0.810;1081;;
14:52:01.784;161;68;100;70;108.8;325;860;1896;7.6;0.787;1049;;
14:52:02.646;162;69;100;69;108.5;325;875;1867;7.4;0.804;1073;;
14:52:03.521;162;68;100;69;110.0;330;870;1867;7.6;0.791;1055;;
14:52:04.391;163;69;100;69;109.8;325;870;1850;7.6;0.789;1052;;
14:52:05.261;161;68;98;69;109.3;325;865;1904;7.6;0.778;1037;;
14:52:06.122;162;68;100;70;110.5;325;860;1900;7.7;0.778;1038;;
14:52:06.984;164;69;101;69;110.8;325;865;1888;7.7;0.787;1049;;
14:52:07.847;164;69;101;70;110.0;325;860;1879;7.7;0.786;1048;;
14:52:08.709;162;68;99;70;109.5;325;860;1904;7.6;0.779;1039;;
14:52:09.569;162;68;100;70;109.8;325;860;1925;7.7;0.782;1042;;
14:52:10.429;164;69;101;70;110.0;325;860;1892;7.7;0.786;1048;;
14:52:11.291;164;69;100;70;110.0;325;860;1883;7.7;0.784;1045;;
14:52:12.151;161;68;99;70;109.8;325;860;1908;7.7;0.772;1029;;
14:52:13.011;160;67;99;70;110.0;325;860;1925;7.7;0.772;1029;;
14:52:13.869;162;68;100;70;109.8;325;860;1883;7.7;0.784;1045;;
14:52:14.727;163;69;101;70;110.3;325;860;1888;7.7;0.784;1045;;
14:52:15.591;163;69;99;69;108.5;325;865;1892;7.5;0.791;1055;;
14:52:16.454;161;67;99;70;109.3;320;855;1929;7.7;0.773;1030;;
14:52:17.309;163;69;100;70;109.3;325;860;1908;7.6;0.789;1052;;
14:52:18.171;163;69;100;69;110.3;325;870;1908;7.6;0.787;1050;;
14:52:19.039;161;68;98;69;108.5;325;865;1888;7.5;0.783;1044;;
14:52:19.908;159;67;98;69;109.5;320;865;1925;7.6;0.770;1027;;
14:52:20.769;161;68;99;69;109.3;320;875;1892;7.5;0.791;1055;;
14:52:21.646;162;68;100;69;111.5;325;870;1883;7.7;0.778;1038;;
14:52:22.516;160;68;98;69;109.0;325;870;1871;7.5;0.784;1046;;
14:52:23.386;159;67;98;70;109.0;325;860;1896;7.6;0.775;1034;;
14:52:24.245;159;67;98;70;109.0;325;860;1896;7.6;0.775;1034;;
14:52:25.105;159;67;98;67;109.0;325;890;1896;7.3;0.802;1070;;
14:52:25.998;158;68;97;69;94.5;325;875;1796;6.5;0.894;1191;;
14:52:26.871;156;66;96;69;97.3;320;870;1813;6.7;0.859;1145;;
14:52:27.743;158;67;98;69;96.3;325;875;1813;6.6;0.889;1185;;
14:52:28.616;159;67;99;69;102.3;325;875;1804;7.0;0.843;1124;;
14:52:29.493;159;68;97;68;106.5;325;880;1804;7.3;0.804;1071;;
14:52:30.373;157;66;97;68;107.8;320;880;1850;7.3;0.788;1051;;
14:52:31.247;159;67;98;69;108.0;320;875;1842;7.4;0.796;1061;;
14:52:32.124;160;68;99;68;110.3;325;880;1804;7.5;0.790;1054;;
14:52:33.004;159;68;98;69;109.3;325;875;1800;7.5;0.783;1044;;
14:52:33.883;156;66;96;68;109.5;320;880;1813;7.5;0.772;1029;;
14:52:34.763;158;67;98;68;110.0;325;885;1808;7.5;0.784;1046;;
14:52:35.648;159;67;98;68;111.3;325;885;1808;7.5;0.780;1039;;
14:52:36.531;158;67;97;67;110.3;325;890;1788;7.4;0.783;1044;;
14:52:37.419;155;66;96;68;110.3;320;885;1792;7.5;0.767;1022;;
14:52:38.305;155;66;97;68;110.8;320;885;1796;7.5;0.771;1028;;
14:52:39.189;158;67;98;68;110.8;325;880;1775;7.6;0.781;1041;;
14:52:40.071;159;68;98;68;110.8;325;885;1808;7.5;0.785;1047;;
14:52:40.956;157;67;97;68;110.3;325;885;1829;7.5;0.777;1036;;
14:52:41.837;157;66;98;68;110.3;320;880;1842;7.5;0.780;1040;;
14:52:42.719;160;68;99;68;110.3;325;880;1821;7.5;0.790;1054;;
14:52:43.599;160;68;99;68;110.8;325;885;1829;7.5;0.791;1055;;
14:52:44.486;158;67;97;68;109.8;325;885;1838;7.4;0.782;1043;;
14:52:45.371;156;66;97;68;110.0;320;880;1871;7.5;0.776;1035;;
14:52:46.251;160;68;99;68;109.8;325;885;1833;7.4;0.794;1059;;
14:52:47.136;160;68;100;68;111.3;325;880;1829;7.6;0.787;1049;;
14:52:48.016;161;69;99;68;109.0;325;885;1842;7.4;0.800;1066;;
14:52:48.901;159;67;98;68;110.0;320;880;1900;7.5;0.784;1045;;
14:52:49.779;161;68;100;68;109.5;325;880;1888;7.5;0.802;1069;;
14:52:50.659;161;68;100;68;110.5;325;880;1879;7.5;0.792;1057;;
14:52:51.539;161;68;99;69;109.8;325;875;1879;7.5;0.787;1050;;
14:52:52.416;158;67;97;68;109.8;325;880;1900;7.5;0.778;1037;;
14:52:53.292;160;67;99;68;110.5;320;880;1904;7.5;0.786;1049;;
14:52:54.174;161;68;100;68;111.5;325;885;1875;7.6;0.790;1053;;
14:52:55.061;161;68;99;68;111.5;325;885;1858;7.6;0.786;1048;;
14:52:55.944;158;67;98;68;110.8;320;885;1892;7.5;0.779;1039;;
14:52:56.827;159;67;99;68;112.0;320;880;1904;7.6;0.778;1037;;
14:52:57.711;161;68;100;67;112.3;325;890;1867;7.6;0.795;1060;;
14:52:58.599;162;69;101;68;111.8;325;885;1871;7.6;0.796;1061;;
14:52:59.486;161;68;99;68;111.5;325;885;1888;7.6;0.786;1048;;
14:53:00.371;159;67;99;68;111.3;325;885;1896;7.5;0.788;1050;;
14:53:01.254;162;69;101;68;111.3;325;880;1863;7.6;0.799;1065;;
14:53:02.136;163;70;101;68;110.5;325;885;1863;7.5;0.811;1081;;
14:53:03.021;161;69;100;68;110.0;325;880;1854;7.5;0.800;1067;;
14:53:03.901;161;68;100;68;110.8;325;880;1896;7.6;0.795;1059;;
14:53:04.779;164;69;102;68;110.3;325;880;1896;7.5;0.814;1086;;
14:53:05.659;165;70;103;68;110.8;325;885;1892;7.5;0.819;1092;;
14:53:06.544;163;69;101;68;110.5;325;880;1917;7.5;0.800;1067;;
14:53:07.424;161;68;101;69;110.8;325;875;1925;7.6;0.794;1059;;
14:53:08.301;163;69;101;68;110.3;330;880;1892;7.5;0.804;1072;;
14:53:09.179;162;69;101;69;110.3;330;870;1888;7.6;0.795;1060;;
14:53:10.050;162;69;101;68;110.3;330;880;1888;7.5;0.804;1072;;
14:53:10.930;162;69;101;67;110.3;330;895;1888;7.4;0.818;1091;;
14:53:11.826;157;67;98;68;96.8;325;880;1808;6.6;0.889;1185;;
14:53:12.708;159;67;99;68;97.5;330;880;1792;6.6;0.891;1188;;
14:53:13.586;160;68;99;68;97.3;325;880;1804;6.6;0.891;1188;;
14:53:14.466;158;66;98;69;103.5;325;875;1850;7.1;0.826;1102;;
14:53:15.340;161;68;100;69;107.8;325;875;1846;7.4;0.812;1083;;
14:53:16.216;163;69;101;69;109.3;330;875;1850;7.5;0.809;1079;;
14:53:17.087;163;69;100;69;109.3;325;875;1846;7.5;0.799;1065;;
14:53:17.962;159;67;99;69;110.0;325;865;1863;7.6;0.775;1033;;
14:53:18.830;161;68;100;68;111.0;325;880;1846;7.6;0.791;1054;;
14:53:19.709;162;68;100;69;111.3;325;875;1838;7.6;0.788;1051;;
14:53:20.584;160;68;99;68;111.0;325;880;1825;7.6;0.781;1041;;
14:53:21.464;157;66;97;69;111.3;325;875;1846;7.6;0.765;1020;;
14:53:22.341;159;67;98;68;111.5;325;885;1846;7.6;0.780;1040;;
14:53:23.224;160;67;99;69;112.5;330;875;1817;7.7;0.768;1024;;
14:53:24.100;159;67;99;69;112.3;325;875;1808;7.7;0.768;1024;;
14:53:24.976;157;67;97;68;111.8;325;880;1833;7.6;0.764;1018;;
14:53:25.852;158;66;99;69;112.5;325;870;1846;7.8;0.764;1018;;
14:53:26.728;160;68;100;69;112.3;330;875;1804;7.7;0.778;1037;;
14:53:27.601;160;68;99;69;111.8;325;875;1817;7.7;0.777;1036;;
14:53:28.476;158;67;97;68;112.0;325;880;1829;7.6;0.764;1019;;
14:53:29.356;158;66;98;68;112.8;325;880;1838;7.7;0.767;1022;;
14:53:30.236;160;68;100;68;112.8;325;885;1821;7.6;0.781;1041;;
14:53:31.119;161;68;100;68;112.5;325;885;1813;7.6;0.783;1044;;
14:53:32.005;158;67;98;68;112.5;325;880;1842;7.7;0.767;1022;;
14:53:32.886;158;67;99;68;112.3;325;880;1842;7.7;0.772;1030;;
14:53:33.766;160;68;100;68;112.5;330;880;1817;7.7;0.780;1040;;
14:53:34.648;160;68;99;68;112.0;330;885;1800;7.6;0.784;1046;;
14:53:35.530;158;67;97;68;112.0;325;885;1813;7.6;0.768;1025;;
14:53:36.412;157;66;98;68;112.3;325;880;1838;7.7;0.766;1022;;
14:53:37.294;159;68;100;68;112.3;325;885;1800;7.6;0.784;1046;;
14:53:38.183;160;68;99;67;112.8;330;895;1796;7.6;0.788;1050;;
14:53:39.074;158;67;98;68;112.3;325;885;1817;7.6;0.769;1025;;
14:53:39.961;157;66;97;68;112.0;325;885;1858;7.6;0.768;1025;;
14:53:40.845;159;67;98;68;111.5;325;885;1821;7.6;0.780;1040;;
14:53:41.733;159;67;98;67;112.3;330;890;1813;7.6;0.775;1033;;
14:53:42.623;156;66;96;67;112.0;330;895;1808;7.5;0.765;1020;;
14:53:43.515;155;65;96;67;112.8;325;890;1842;7.6;0.758;1010;;
14:53:44.402;158;67;97;67;111.8;325;895;1817;7.5;0.779;1038;;
14:53:45.297;159;67;98;67;113.0;325;890;1821;7.6;0.768;1024;;
14:53:46.191;157;67;96;67;111.5;330;895;1821;7.5;0.767;1022;;
14:53:47.084;154;64;95;67;112.0;325;890;1842;7.6;0.753;1004;;
14:53:47.975;156;66;96;67;112.8;325;900;1804;7.5;0.766;1022;;
14:53:48.874;157;66;97;67;112.8;325;890;1808;7.6;0.762;1016;;
14:53:49.765;156;66;95;67;111.5;325;900;1792;7.4;0.763;1017;;
14:53:50.662;151;64;93;68;112.0;325;885;1821;7.6;0.737;982;;
14:53:51.551;153;65;95;67;111.8;325;895;1779;7.5;0.761;1014;;
14:53:52.444;155;66;97;68;113.3;325;885;1779;7.7;0.754;1005;;
14:53:53.333;156;66;96;67;112.8;330;895;1779;7.6;0.760;1013;;
14:53:54.224;154;65;95;68;112.3;325;885;1821;7.6;0.747;996;;
14:53:55.109;156;65;97;68;114.3;325;880;1846;7.8;0.745;994;;
14:53:55.993;158;67;98;68;113.5;330;885;1800;7.7;0.762;1016;;
14:53:56.876;158;67;98;68;113.3;330;885;1796;7.7;0.764;1018;;
14:53:57.761;156;66;96;68;113.5;325;885;1825;7.7;0.749;998;;
14:53:58.646;156;65;97;68;114.3;325;880;1829;7.8;0.747;996;;
14:53:59.524;158;67;98;68;112.8;325;880;1804;7.7;0.767;1022;;
14:54:00.406;159;67;98;68;112.8;330;885;1813;7.6;0.769;1026;;
14:54:01.291;157;67;96;67;112.0;330;890;1804;7.6;0.763;1017;;
14:54:02.181;154;65;95;68;112.5;325;885;1829;7.6;0.745;994;;
14:54:03.064;156;66;97;67;111.8;325;890;1808;7.5;0.769;1025;;
14:54:03.956;157;66;97;68;111.8;325;880;1788;7.6;0.760;1013;;
14:54:04.835;157;66;97;68;111.8;325;885;1788;7.6;0.764;1019;;
14:54:05.720;157;66;97;66;111.8;325;905;1788;7.4;0.781;1042;;
14:54:06.628;155;65;95;67;98.8;330;900;1779;6.6;0.868;1157;;
14:54:07.524;156;65;97;67;100.0;325;890;1754;6.7;0.861;1148;;
14:54:08.416;157;66;96;67;99.3;330;900;1771;6.6;0.873;1164;;
14:54:09.314;154;65;95;67;105.3;325;890;1800;7.1;0.805;1074;;
14:54:10.204;156;66;97;67;110.3;325;890;1788;7.4;0.785;1047;;
14:54:11.094;158;67;99;68;111.0;330;885;1775;7.5;0.787;1050;;
14:54:11.981;160;68;99;67;110.3;330;890;1796;7.4;0.795;1060;;
14:54:12.869;158;67;99;68;112.3;325;885;1829;7.6;0.777;1035;;
14:54:13.754;161;68;100;67;112.3;325;890;1846;7.6;0.791;1055;;
14:54:14.646;163;68;100;67;113.8;330;890;1854;7.7;0.784;1046;;
14:54:15.536;161;68;99;67;111.5;330;895;1833;7.5;0.791;1054;;
14:54:16.430;158;66;97;67;112.8;325;890;1863;7.6;0.768;1024;;
14:54:17.321;159;67;98;66;111.8;330;905;1829;7.4;0.794;1058;;
14:54:18.222;158;66;98;66;113.8;325;905;1821;7.5;0.776;1034;;
14:54:19.127;158;67;96;66;112.5;325;905;1829;7.5;0.770;1027;;
14:54:20.035;154;64;94;66;113.3;325;905;1846;7.5;0.753;1004;;
14:54:20.939;156;65;96;66;113.0;325;905;1821;7.5;0.765;1020;;
14:54:21.848;156;65;95;66;114.3;330;915;1813;7.5;0.761;1014;;
14:54:22.759;155;65;94;66;114.3;325;915;1800;7.5;0.755;1006;;
14:54:23.676;153;63;93;66;115.0;325;910;1808;7.6;0.736;981;;
14:54:24.584;155;64;96;66;116.3;325;910;1808;7.7;0.750;999;;
14:54:25.494;157;66;97;66;115.3;330;905;1775;7.6;0.764;1018;;
14:54:26.401;157;67;97;66;114.3;330;910;1783;7.5;0.771;1027;;
14:54:27.311;155;65;95;66;114.3;325;905;1800;7.6;0.753;1003;;
14:54:28.212;156;65;97;67;116.0;325;895;1829;7.8;0.750;1000;;
14:54:29.113;159;67;99;66;114.5;330;905;1792;7.6;0.779;1038;;
14:54:30.014;160;68;99;67;114.3;330;900;1796;7.6;0.780;1040;;
14:54:30.914;158;67;98;67;114.5;325;895;1825;7.7;0.766;1021;;
14:54:31.811;159;67;100;67;115.5;330;900;1858;7.7;0.775;1034;;
14:54:32.707;162;69;101;67;113.5;325;900;1846;7.6;0.801;1068;;
14:54:33.609;163;69;101;67;113.8;330;900;1854;7.6;0.799;1065;;
14:54:34.510;160;68;99;67;113.5;325;895;1858;7.6;0.781;1041;;
14:54:35.406;159;67;100;67;113.5;330;895;1883;7.6;0.785;1046;;
14:54:36.299;162;69;101;67;112.3;330;900;1854;7.5;0.806;1074;;
14:54:37.197;161;68;100;67;113.0;325;900;1858;7.5;0.798;1065;;
14:54:38.101;160;68;99;67;112.3;330;900;1863;7.5;0.790;1053;;
14:54:39.001;158;67;99;67;112.0;330;895;1871;7.5;0.787;1049;;
14:54:39.895;160;68;100;66;112.3;330;905;1846;7.4;0.804;1072;;
14:54:40.797;161;68;100;67;112.8;325;900;1838;7.5;0.798;1064;;
14:54:41.699;160;69;99;67;110.8;330;900;1829;7.4;0.800;1067;;
14:54:42.600;158;66;98;67;113.0;325;895;1867;7.6;0.778;1038;;
14:54:43.495;160;68;100;67;112.0;330;900;1850;7.5;0.802;1069;;
14:54:44.396;160;68;100;67;112.8;330;900;1838;7.5;0.796;1062;;
14:54:45.296;160;68;98;66;112.0;330;905;1833;7.4;0.794;1059;;
14:54:46.199;157;66;97;67;113.3;325;890;1850;7.6;0.764;1019;;
14:54:47.091;158;67;99;67;113.3;330;895;1821;7.6;0.780;1041;;
14:54:47.986;159;68;100;67;113.3;330;895;1817;7.6;0.790;1054;;
14:54:48.879;160;69;100;68;112.0;330;885;1808;7.6;0.790;1054;;
14:54:49.766;158;67;99;68;112.8;330;885;1846;7.6;0.773;1031;;
14:54:50.651;159;67;100;67;114.5;330;890;1867;7.7;0.777;1036;;
14:54:51.537;161;69;101;68;112.3;330;885;1850;7.6;0.798;1064;;
14:54:52.425;162;69;101;67;112.5;330;890;1833;7.6;0.799;1065;;
14:54:53.315;161;68;100;68;113.3;325;885;1883;7.7;0.780;1039;;
14:54:54.203;161;67;101;68;114.5;330;885;1917;7.8;0.779;1038;;
14:54:55.086;164;69;102;67;113.3;330;895;1892;7.6;0.802;1070;;
14:54:55.981;163;69;101;67;113.0;330;895;1896;7.6;0.798;1064;;
14:54:56.876;160;67;98;67;113.3;330;900;1904;7.6;0.777;1036;;
14:54:57.772;158;66;98;67;113.5;325;890;1904;7.7;0.768;1025;;
14:54:58.665;159;67;99;67;112.5;325;900;1871;7.5;0.788;1051;;
14:54:59.564;159;67;98;67;113.3;330;900;1871;7.6;0.777;1036;;
14:55:00.462;156;65;96;67;114.0;325;895;1863;7.6;0.752;1002;;
14:55:01.359;155;65;97;68;114.3;325;885;1875;7.7;0.748;997;;
14:55:02.242;158;67;99;68;113.5;325;885;1842;7.7;0.768;1024;;
14:55:03.131;159;67;99;67;113.8;330;890;1854;7.7;0.771;1028;;
14:55:04.017;157;66;97;67;114.3;325;890;1875;7.7;0.752;1002;;
14:55:04.907;156;65;97;67;114.8;325;890;1888;7.7;0.752;1003;;
14:55:05.799;159;67;99;67;113.3;325;895;1858;7.6;0.778;1038;;
14:55:06.696;159;68;98;67;111.8;330;900;1858;7.5;0.785;1047;;
14:55:07.592;156;66;95;67;111.8;325;900;1833;7.5;0.761;1015;;
14:55:08.496;153;63;95;68;111.8;325;880;1879;7.6;0.744;992;;
14:55:09.375;153;63;95;67;111.8;325;890;1879;7.5;0.753;1003;;
14:55:10.265;153;63;95;65;111.8;325;920;1879;7.3;0.778;1037;;
14:55:11.185;161;69;98;67;94.8;330;900;1958;6.3;0.928;1238;;
14:55:12.085;156;66;96;67;98.8;325;895;1904;6.6;0.870;1160;;
14:55:12.979;158;67;97;67;96.8;325;900;1892;6.5;0.905;1206;;
14:55:13.881;158;67;97;66;103.3;330;905;1850;6.8;0.850;1134;;
14:55:14.782;157;67;95;66;106.3;325;905;1842;7.0;0.811;1082;;
14:55:15.690;153;64;94;67;108.8;325;900;1858;7.3;0.778;1037;;
14:55:16.589;156;66;96;66;108.3;325;905;1838;7.2;0.800;1067;;
14:55:17.496;157;66;97;66;111.5;330;905;1838;7.4;0.787;1050;;
14:55:18.400;158;67;97;66;110.0;325;905;1813;7.3;0.794;1059;;
14:55:19.306;155;65;95;66;111.0;325;905;1846;7.4;0.773;1030;;
14:55:20.209;156;65;96;66;112.3;325;905;1850;7.4;0.774;1032;;
14:55:21.116;157;66;97;66;112.5;330;905;1813;7.5;0.776;1035;;
14:55:22.020;156;66;95;67;111.0;325;895;1808;7.4;0.768;1024;;
14:55:22.916;153;64;94;67;111.3;325;895;1821;7.5;0.754;1006;;
14:55:23.811;155;65;96;67;111.5;330;900;1825;7.4;0.773;1030;;
14:55:24.711;156;66;97;67;112.0;330;895;1800;7.5;0.777;1036;;
14:55:25.605;157;67;97;67;111.0;325;895;1788;7.4;0.780;1040;;
14:55:26.499;155;66;96;68;110.8;325;885;1825;7.5;0.765;1020;;
14:55:27.386;157;67;98;67;111.8;325;895;1829;7.5;0.783;1044;;
14:55:28.281;158;68;99;67;111.8;330;900;1792;7.5;0.793;1058;;
14:55:29.179;158;68;97;67;110.5;325;895;1804;7.4;0.788;1050;;
14:55:30.076;155;66;97;67;111.8;325;895;1821;7.5;0.773;1030;;
14:55:30.969;157;67;98;66;110.5;330;905;1796;7.3;0.799;1065;;
14:55:31.874;157;67;97;67;111.5;325;900;1792;7.4;0.785;1047;;
14:55:32.778;156;67;95;65;110.3;330;920;1775;7.2;0.789;1051;;
14:55:33.694;152;64;93;66;112.0;325;905;1800;7.4;0.751;1002;;
14:55:34.603;153;65;94;65;110.8;330;920;1783;7.2;0.779;1038;;
14:55:35.519;153;65;95;66;111.8;330;910;1767;7.4;0.770;1026;;
14:55:36.429;153;65;94;66;111.0;325;910;1754;7.3;0.767;1022;;
14:55:37.340;151;64;93;67;111.5;325;895;1792;7.5;0.749;998;;
14:55:38.238;154;66;96;66;110.8;330;905;1779;7.3;0.780;1041;;
14:55:39.139;157;66;98;67;112.5;330;890;1783;7.6;0.773;1031;;
14:55:40.033;158;68;98;67;109.5;330;895;1792;7.3;0.799;1065;;
14:55:40.922;158;67;99;68;111.5;325;880;1883;7.6;0.781;1042;;
14:55:41.804;163;70;102;68;110.3;325;885;1867;7.5;0.815;1086;;
14:55:42.689;165;70;102;68;111.8;330;885;1867;7.6;0.806;1074;;
14:55:43.574;162;69;100;68;109.8;325;885;1867;7.4;0.802;1070;;
14:55:44.461;161;67;100;68;111.8;325;885;1929;7.6;0.790;1053;;
14:55:45.346;164;69;101;67;111.0;330;895;1917;7.4;0.816;1089;;
14:55:46.241;163;69;101;67;111.5;330;900;1913;7.4;0.813;1084;;
14:55:47.143;162;69;98;66;110.3;330;905;1879;7.3;0.806;1075;;
14:55:48.046;157;66;96;66;111.8;325;905;1871;7.4;0.779;1039;;
14:55:48.951;157;67;97;66;110.5;330;910;1842;7.3;0.799;1065;;
14:55:49.861;157;66;96;66;112.3;330;915;1817;7.4;0.785;1046;;
14:55:50.775;155;66;95;66;111.0;330;915;1771;7.3;0.779;1039;;
14:55:51.689;152;64;95;66;113.0;325;905;1825;7.5;0.757;1009;;
14:55:52.594;156;66;97;66;112.5;330;910;1792;7.4;0.781;1041;;
14:55:53.508;156;66;96;66;113.3;330;915;1800;7.4;0.778;1037;;
14:55:54.419;155;66;95;66;111.5;330;910;1763;7.4;0.773;1031;;
14:55:55.333;152;64;94;66;112.8;330;905;1800;7.5;0.755;1006;;
14:55:56.236;154;66;96;66;112.3;330;910;1750;7.4;0.776;1035;;
14:55:57.144;155;66;96;66;113.5;330;910;1758;7.5;0.772;1029;;
14:55:58.054;155;66;95;66;112.3;330;910;1754;7.4;0.772;1030;;
14:55:58.965;152;64;95;66;113.0;325;905;1775;7.5;0.757;1009;;
14:55:59.870;155;66;96;66;112.0;330;910;1763;7.4;0.782;1043;;
14:56:00.779;156;66;97;66;112.8;330;905;1758;7.5;0.779;1038;;
14:56:01.684;156;67;96;66;111.5;330;905;1763;7.4;0.777;1036;;
14:56:02.593;152;65;95;67;112.0;330;900;1788;7.5;0.761;1015;;
14:56:03.489;155;66;97;67;111.8;330;900;1767;7.5;0.781;1042;;
14:56:04.389;157;67;99;67;113.0;330;895;1779;7.6;0.780;1040;;
14:56:05.286;158;68;98;67;111.5;330;900;1783;7.4;0.791;1055;;
14:56:06.186;157;66;98;67;112.8;325;890;1842;7.6;0.774;1031;;
14:56:07.078;160;69;100;66;111.3;330;905;1850;7.4;0.811;1082;;
14:56:07.977;162;69;101;67;111.3;325;895;1854;7.5;0.809;1078;;
14:56:08.876;160;69;99;67;110.0;330;900;1838;7.3;0.806;1075;;
14:56:09.776;157;66;97;67;111.5;325;900;1875;7.4;0.785;1047;;
14:56:10.672;160;68;100;67;110.5;325;895;1879;7.4;0.806;1075;;
14:56:11.573;161;68;100;67;111.5;330;900;1863;7.4;0.805;1074;;
14:56:12.471;160;67;99;67;112.3;330;890;1900;7.6;0.785;1047;;
14:56:13.360;161;67;99;69;112.3;330;870;1925;7.7;0.767;1023;;
14:56:14.230;161;67;99;69;112.3;330;875;1925;7.7;0.772;1029;;
14:56:15.105;161;67;99;66;112.3;330;915;1925;7.4;0.807;1076;;
14:56:16.021;167;71;102;67;93.8;330;900;1996;6.3;0.974;1299;;
14:56:16.919;162;68;100;67;97.3;325;895;1963;6.5;0.918;1224;;
14:56:17.814;162;69;101;67;96.8;330;900;1900;6.5;0.935;1247;;
14:56:18.714;162;69;101;67;103.0;330;900;1871;6.9;0.885;1180;;
14:56:19.615;162;69;100;67;106.5;330;900;1842;7.1;0.845;1127;;
14:56:20.516;159;67;99;67;109.3;330;895;1854;7.3;0.811;1081;;
14:56:21.410;161;68;101;67;111.3;330;900;1871;7.4;0.817;1089;;
14:56:22.307;163;69;102;67;111.0;330;895;1838;7.4;0.822;1097;;
14:56:23.204;162;69;102;67;111.8;330;895;1825;7.5;0.813;1084;;
14:56:24.103;160;68;100;67;112.0;330;900;1850;7.5;0.800;1066;;
14:56:24.997;160;68;101;67;112.8;325;900;1854;7.5;0.802;1070;;
14:56:25.897;162;69;101;67;112.3;330;900;1821;7.5;0.812;1082;;
14:56:26.797;161;69;100;66;111.8;330;905;1829;7.4;0.812;1082;;
14:56:27.705;159;67;98;66;113.0;330;905;1821;7.5;0.787;1049;;
14:56:28.607;157;66;99;67;112.8;325;895;1838;7.6;0.784;1045;;
14:56:29.502;160;68;101;67;112.3;325;895;1825;7.5;0.801;1068;;
14:56:30.401;161;69;101;67;112.5;330;895;1817;7.5;0.800;1066;;
14:56:31.296;160;68;99;67;112.3;330;895;1821;7.5;0.791;1055;;
14:56:32.191;158;67;99;67;113.0;330;890;1838;7.6;0.782;1042;;
14:56:33.079;162;69;102;68;112.3;330;885;1842;7.6;0.804;1072;;
14:56:33.966;163;70;103;68;113.3;330;885;1829;7.7;0.805;1073;;
14:56:34.850;164;71;103;68;111.3;330;885;1833;7.5;0.815;1087;;
14:56:35.734;162;69;102;69;112.5;325;875;1858;7.7;0.791;1055;;
14:56:36.611;164;70;104;68;112.8;330;880;1888;7.7;0.808;1077;;
14:56:37.487;166;71;105;69;112.5;330;870;1863;7.8;0.810;1080;;
14:56:38.361;167;71;105;68;112.3;330;880;1892;7.7;0.821;1095;;
14:56:39.243;166;70;103;68;112.8;330;880;1921;7.7;0.806;1074;;
14:56:40.119;165;69;104;69;112.8;325;870;1954;7.8;0.804;1073;;
14:56:40.989;168;72;106;69;111.5;330;875;1929;7.6;0.830;1107;;
14:56:41.864;168;72;106;69;112.0;330;875;1917;7.7;0.824;1099;;
14:56:42.743;166;70;104;69;112.8;330;875;1950;7.7;0.803;1071;;
14:56:43.614;164;69;104;69;112.5;325;870;1946;7.8;0.802;1070;;
14:56:44.486;167;71;105;69;112.3;330;875;1929;7.7;0.818;1091;;
14:56:45.359;168;71;106;69;112.8;330;875;1908;7.7;0.819;1092;;
14:56:46.234;167;71;104;69;112.0;330;875;1913;7.7;0.813;1083;;
14:56:47.111;165;69;103;69;113.3;325;875;1950;7.8;0.796;1061;;
14:56:47.985;167;70;105;68;113.3;330;880;1938;7.7;0.812;1083;;
14:56:48.864;167;70;105;68;113.3;330;880;1925;7.7;0.812;1083;;
14:56:49.746;167;70;103;67;113.0;330;890;1904;7.6;0.811;1082;;
14:56:50.634;164;68;101;68;113.8;325;885;1929;7.7;0.786;1048;;
14:56:51.519;163;68;102;68;114.8;325;880;1921;7.8;0.782;1043;;
14:56:52.403;165;69;103;67;114.0;330;890;1908;7.7;0.800;1067;;
14:56:53.291;165;69;102;67;114.0;330;890;1900;7.7;0.798;1064;;
14:56:54.183;163;68;101;67;114.8;330;890;1925;7.7;0.779;1039;;
14:56:55.071;162;67;101;67;115.0;330;890;1942;7.8;0.782;1042;;
14:56:55.961;164;69;102;67;114.3;330;895;1908;7.7;0.797;1063;;
14:56:56.852;164;69;102;67;114.3;330;890;1896;7.7;0.795;1059;;
14:56:57.746;162;68;100;68;115.0;330;885;1908;7.8;0.771;1029;;
14:56:58.631;161;67;100;68;114.8;330;885;1917;7.8;0.773;1031;;
14:56:59.514;163;69;102;68;114.0;330;885;1900;7.7;0.790;1053;;
14:57:00.397;164;69;102;68;114.5;330;885;1892;7.8;0.788;1051;;
14:57:01.284;163;69;101;68;113.3;330;885;1892;7.7;0.785;1047;;
14:57:02.171;162;67;100;68;114.8;330;885;1925;7.8;0.773;1031;;
14:57:03.054;164;69;102;68;113.8;330;885;1925;7.7;0.794;1058;;
14:57:03.941;165;69;102;67;114.8;335;895;1913;7.7;0.792;1056;;
14:57:04.832;164;69;101;67;114.0;330;890;1896;7.7;0.785;1046;;
14:57:05.726;160;66;99;68;114.8;330;885;1900;7.8;0.760;1013;;
14:57:06.611;160;67;100;67;115.3;330;890;1904;7.8;0.768;1024;;
14:57:07.497;162;68;100;67;114.3;330;890;1871;7.7;0.781;1041;;
14:57:08.389;161;68;100;67;115.3;330;895;1858;7.7;0.773;1030;;
14:57:09.284;159;66;98;67;115.3;330;890;1875;7.8;0.755;1006;;
14:57:10.176;158;66;99;67;115.3;330;890;1879;7.8;0.763;1017;;
14:57:11.064;161;68;101;68;114.8;330;885;1854;7.8;0.775;1033;;
14:57:11.951;163;69;101;67;115.0;330;890;1863;7.8;0.784;1045;;
14:57:12.839;161;68;100;68;114.3;330;880;1871;7.8;0.768;1024;;
14:57:13.723;159;67;99;68;114.3;330;885;1883;7.7;0.769;1025;;
14:57:14.604;162;69;101;68;114.0;330;885;1871;7.7;0.786;1048;;
14:57:15.491;163;69;102;67;115.0;330;890;1871;7.8;0.787;1050;;
14:57:16.380;164;69;101;67;113.8;330;890;1875;7.7;0.786;1048;;
14:57:17.269;161;67;101;69;113.8;330;870;1904;7.8;0.769;1025;;
14:57:18.140;161;67;101;68;113.8;330;880;1904;7.8;0.777;1037;;
14:57:19.020;161;67;101;66;113.8;330;905;1904;7.5;0.800;1066;;
14:57:19.926;167;71;103;67;95.5;330;890;1992;6.4;0.960;1280;;
14:57:20.814;163;69;101;68;98.5;330;885;1963;6.7;0.907;1210;;
14:57:21.701;163;68;102;68;99.8;330;885;1954;6.8;0.907;1210;;
14:57:22.588;165;70;103;68;103.5;335;885;1904;7.0;0.881;1174;;
14:57:23.471;165;70;103;67;108.8;335;895;1908;7.3;0.844;1125;;
14:57:24.365;163;69;101;68;110.0;330;885;1933;7.5;0.813;1083;;
14:57:25.251;163;68;102;68;111.3;330;885;1938;7.5;0.807;1077;;
14:57:26.136;165;70;103;67;111.3;330;890;1917;7.5;0.820;1093;;
14:57:27.026;165;70;102;67;112.5;330;900;1904;7.5;0.814;1085;;
14:57:27.924;162;68;100;68;113.3;330;885;1933;7.7;0.781;1042;;
14:57:28.809;161;67;101;68;114.0;330;880;1925;7.8;0.780;1040;;
14:57:29.691;165;69;103;68;113.8;330;885;1913;7.7;0.799;1066;;
14:57:30.576;166;70;103;68;114.0;335;885;1913;7.7;0.802;1069;;
14:57:31.459;165;70;102;68;112.5;330;880;1904;7.7;0.796;1061;;
14:57:32.341;162;68;101;69;113.8;330;875;1925;7.8;0.779;1038;;
14:57:33.215;165;70;103;68;113.0;330;880;1921;7.7;0.804;1072;;
14:57:34.096;167;70;104;68;114.3;335;885;1913;7.7;0.804;1072;;
14:57:34.979;168;71;104;69;113.5;330;875;1921;7.8;0.800;1066;;
14:57:35.858;166;69;103;69;114.3;330;875;1958;7.8;0.787;1049;;
14:57:36.731;167;70;104;68;114.8;330;880;1971;7.8;0.799;1066;;
14:57:37.609;168;71;105;68;114.3;330;880;1942;7.8;0.807;1076;;
14:57:38.489;167;71;104;68;113.5;330;880;1921;7.7;0.804;1073;;
14:57:39.369;164;69;102;68;114.0;330;880;1929;7.8;0.784;1045;;
14:57:40.249;163;68;102;69;114.8;330;875;1938;7.9;0.778;1037;;
14:57:41.126;164;69;102;68;113.8;330;885;1900;7.7;0.796;1061;;
14:57:42.009;164;69;101;67;113.8;330;890;1896;7.7;0.792;1056;;
14:57:42.899;161;67;100;68;114.5;330;885;1913;7.8;0.769;1025;;
14:57:43.786;160;67;100;69;114.5;330;875;1913;7.9;0.766;1021;;
14:57:44.661;163;69;101;67;113.3;335;890;1879;7.6;0.796;1061;;
14:57:45.551;164;69;102;67;114.8;330;890;1883;7.7;0.789;1052;;
14:57:46.441;163;69;100;67;113.5;335;890;1871;7.7;0.786;1048;;
14:57:47.333;159;67;99;67;113.8;330;890;1883;7.7;0.773;1030;;
14:57:48.217;161;68;100;67;113.5;330;890;1854;7.7;0.786;1048;;
14:57:49.111;162;68;101;67;114.5;335;895;1846;7.7;0.788;1050;;
14:57:50.006;161;69;100;67;113.5;330;895;1825;7.6;0.787;1049;;
14:57:50.899;159;67;99;68;114.3;330;885;1858;7.7;0.769;1025;;
14:57:51.786;161;68;101;67;114.3;335;895;1863;7.7;0.787;1050;;
14:57:52.683;162;69;101;67;114.8;335;895;1858;7.7;0.790;1053;;
14:57:53.576;163;69;101;67;114.5;335;895;1854;7.7;0.788;1050;;
14:57:54.471;161;68;100;67;114.3;330;890;1896;7.7;0.777;1036;;
14:57:55.361;163;68;101;67;114.5;330;895;1904;7.7;0.791;1055;;
14:57:56.255;165;69;102;67;114.5;335;895;1892;7.7;0.797;1063;;
14:57:57.151;165;69;101;67;114.5;330;900;1888;7.6;0.794;1059;;
14:57:58.047;162;67;100;67;114.3;330;890;1913;7.7;0.775;1033;;
14:57:58.943;161;67;100;67;115.0;335;890;1921;7.8;0.774;1032;;
14:57:59.831;163;68;101;67;114.5;335;900;1883;7.6;0.792;1056;;
14:58:00.727;163;69;101;67;114.5;330;895;1883;7.7;0.791;1055;;
14:58:01.624;161;68;99;67;114.8;330;895;1888;7.7;0.774;1032;;
14:58:02.517;160;67;100;68;114.5;330;885;1892;7.8;0.771;1028;;
14:58:03.406;162;69;101;67;113.5;330;895;1863;7.6;0.798;1065;;
14:58:04.299;162;69;101;67;114.0;330;895;1867;7.6;0.795;1060;;
14:58:05.192;162;69;100;67;113.3;330;890;1858;7.6;0.788;1050;;
14:58:06.086;159;67;99;67;114.0;330;890;1871;7.7;0.775;1033;;
14:58:06.975;161;68;101;67;114.0;330;890;1850;7.7;0.787;1049;;
14:58:07.866;162;69;101;67;114.5;335;900;1833;7.6;0.794;1059;;
14:58:08.762;162;69;100;67;113.8;330;895;1825;7.6;0.789;1052;;
14:58:09.660;159;67;99;67;114.5;330;895;1846;7.7;0.774;1032;;
14:58:10.555;161;67;100;67;115.3;330;900;1854;7.7;0.783;1044;;
14:58:11.456;162;68;101;67;114.8;335;900;1825;7.7;0.790;1054;;
14:58:12.356;162;69;100;66;114.0;335;905;1821;7.6;0.792;1056;;
14:58:13.259;159;67;98;67;114.5;330;895;1846;7.7;0.768;1024;;
14:58:14.156;160;67;99;67;115.0;330;900;1854;7.7;0.777;1036;;
14:58:15.056;161;68;100;67;114.3;330;900;1821;7.6;0.786;1048;;
14:58:15.954;160;68;99;67;114.0;330;900;1817;7.6;0.782;1042;;
14:58:16.852;157;66;97;67;114.0;330;895;1817;7.6;0.762;1015;;
14:58:17.749;155;65;97;67;114.3;330;890;1825;7.7;0.758;1010;;
14:58:18.641;158;67;99;67;114.0;335;900;1775;7.6;0.780;1039;;
14:58:19.541;159;67;100;67;115.3;330;900;1796;7.7;0.779;1039;;
14:58:20.439;160;68;99;67;113.0;330;900;1796;7.5;0.787;1049;;
14:58:21.339;158;66;99;68;113.0;330;885;1829;7.7;0.773;1031;;
14:58:22.225;158;66;99;68;113.0;330;880;1829;7.7;0.769;1025;;
14:58:23.105;158;66;99;66;113.0;330;910;1829;7.5;0.795;1060;;
14:58:24.016;171;73;106;67;92.8;330;895;2146;6.2;1.020;1361;;
14:58:24.909;167;71;104;67;95.3;330;890;2088;6.4;0.969;1293;;
14:58:25.799;166;70;104;68;96.0;330;885;2063;6.5;0.961;1281;;
14:58:26.688;167;72;105;67;99.8;335;895;1992;6.7;0.938;1250;;
14:58:27.581;168;71;104;66;105.5;335;905;1983;7.0;0.892;1190;;
14:58:28.484;165;70;103;67;107.8;330;900;1996;7.2;0.856;1142;;
14:58:29.384;164;69;103;67;108.5;330;895;2000;7.3;0.848;1130;;
14:58:30.281;166;71;104;66;108.5;330;905;1954;7.2;0.865;1154;;
14:58:31.184;167;71;105;67;110.3;330;900;1946;7.4;0.853;1137;;
14:58:32.084;167;71;103;67;109.0;330;895;1950;7.3;0.848;1130;;
14:58:32.983;165;69;103;67;110.3;330;895;1983;7.4;0.832;1109;;
14:58:33.876;167;71;105;67;109.8;330;900;1967;7.3;0.857;1143;;
14:58:34.774;168;71;105;67;111.0;330;895;1967;7.4;0.847;1129;;
14:58:35.669;168;72;104;67;110.0;330;895;1963;7.4;0.846;1128;;
14:58:36.566;166;70;104;67;111.3;330;890;1996;7.5;0.828;1104;;
14:58:37.456;169;71;105;67;110.5;330;895;2008;7.4;0.852;1137;;
14:58:38.351;169;71;105;67;111.5;335;895;1988;7.5;0.845;1126;;
14:58:39.246;169;71;104;67;111.3;335;900;1979;7.4;0.839;1119;;
14:58:40.148;165;69;102;67;111.8;330;900;1996;7.5;0.821;1095;;
14:58:41.044;166;69;104;67;112.3;330;900;1983;7.5;0.830;1106;;
14:58:41.946;167;70;104;67;112.0;335;900;1950;7.5;0.836;1114;;
14:58:42.846;166;71;103;66;111.3;335;905;1929;7.4;0.834;1112;;
14:58:43.750;163;69;102;67;112.0;330;900;1954;7.5;0.816;1088;;
14:58:44.651;165;69;103;66;112.8;330;905;1958;7.5;0.827;1102;;
14:58:45.554;166;70;104;66;112.5;330;905;1946;7.5;0.835;1113;;
14:58:46.459;166;71;103;66;111.5;335;905;1913;7.4;0.834;1112;;
14:58:47.364;164;69;102;67;112.5;330;900;1946;7.5;0.814;1085;;
14:58:48.264;164;69;104;67;113.0;330;895;1963;7.6;0.820;1093;;
14:58:49.159;167;71;105;67;111.8;335;895;1933;7.5;0.841;1121;;
14:58:50.054;169;72;105;67;112.0;330;890;1942;7.6;0.834;1113;;
14:58:50.948;167;70;104;67;112.0;330;890;1975;7.6;0.826;1102;;
14:58:51.836;168;70;105;67;112.5;330;890;2004;7.6;0.831;1108;;
14:58:52.726;170;72;106;67;111.5;335;890;1967;7.5;0.846;1128;;
14:58:53.614;170;72;105;67;111.5;330;895;1971;7.5;0.845;1126;;
14:58:54.509;167;70;103;68;111.3;330;885;1992;7.5;0.821;1095;;
14:58:55.394;166;69;104;68;112.3;330;885;2000;7.6;0.818;1091;;
14:58:56.279;168;71;105;67;111.3;330;890;1975;7.5;0.836;1115;;
14:58:57.173;168;71;104;67;111.8;335;890;1963;7.5;0.830;1107;;
14:58:58.063;165;70;102;67;111.5;330;895;1983;7.5;0.819;1092;;
14:58:58.954;165;69;103;67;112.8;330;890;1988;7.6;0.813;1084;;
14:58:59.844;167;71;105;67;111.5;330;890;1963;7.5;0.834;1112;;
14:59:00.736;168;71;104;67;112.3;335;895;1963;7.5;0.831;1108;;
14:59:01.631;165;69;102;67;112.3;330;895;1967;7.5;0.813;1084;;
14:59:02.524;164;68;102;68;112.0;330;885;1979;7.6;0.806;1075;;
14:59:03.411;165;70;103;67;111.0;330;890;1950;7.5;0.826;1101;;
14:59:04.301;166;70;103;67;111.8;330;890;1933;7.5;0.822;1096;;
14:59:05.191;164;70;102;67;111.5;330;890;1921;7.5;0.812;1083;;
14:59:06.083;163;68;102;68;112.8;330;885;1963;7.6;0.799;1065;;
14:59:06.968;166;70;104;67;111.5;330;895;1929;7.5;0.831;1108;;
14:59:07.861;167;71;104;67;112.5;330;895;1929;7.5;0.827;1103;;
14:59:08.752;165;70;102;68;110.5;330;885;1908;7.5;0.819;1092;;
14:59:09.643;163;69;101;67;111.8;330;890;1929;7.5;0.806;1075;;
14:59:10.527;165;70;103;67;110.8;330;890;1913;7.5;0.826;1101;;
14:59:11.423;165;70;103;67;112.0;335;890;1917;7.6;0.816;1089;;
14:59:12.313;164;70;101;67;111.0;335;895;1900;7.4;0.812;1083;;
14:59:13.204;161;68;100;68;111.5;330;885;1917;7.6;0.796;1061;;
14:59:14.091;162;69;101;67;111.5;335;890;1913;7.5;0.808;1078;;
14:59:14.981;164;70;102;67;112.0;335;890;1888;7.6;0.813;1083;;
14:59:15.869;164;70;102;67;111.3;330;890;1883;7.5;0.812;1083;;
14:59:16.759;162;68;101;68;112.3;330;885;1925;7.6;0.796;1062;;
14:59:17.648;164;69;102;67;112.5;330;890;1942;7.6;0.809;1079;;
14:59:18.536;166;70;103;68;112.5;330;885;1904;7.6;0.810;1080;;
14:59:19.419;165;70;102;68;111.0;330;885;1908;7.5;0.813;1084;;
14:59:20.304;162;68;101;69;111.5;330;875;1933;7.6;0.791;1054;;
14:59:21.183;163;68;102;68;112.5;330;880;1946;7.7;0.796;1061;;
14:59:22.059;165;70;103;69;111.0;330;875;1913;7.6;0.812;1083;;
14:59:22.938;164;70;102;68;111.3;335;880;1900;7.6;0.807;1076;;
14:59:23.816;162;69;100;68;111.0;330;885;1917;7.5;0.797;1063;;
14:59:24.699;162;68;102;68;112.5;330;880;1950;7.7;0.794;1059;;
14:59:25.577;164;70;102;69;112.5;330;875;1913;7.7;0.789;1053;;
14:59:26.455;164;70;102;68;112.5;330;880;1913;7.7;0.794;1059;;
14:59:27.335;164;70;102;66;112.5;330;905;1913;7.5;0.817;1089;;
14:59:28.239;159;66;99;68;98.8;330;885;1863;6.7;0.883;1177;;
14:59:29.122;161;68;100;67;97.3;330;890;1842;6.6;0.917;1223;;
14:59:30.012;162;68;101;68;98.3;330;885;1833;6.7;0.908;1210;;
14:59:30.901;161;69;99;67;102.3;330;890;1842;6.9;0.862;1149;;
14:59:31.791;158;67;98;67;108.0;330;890;1858;7.3;0.808;1077;;
14:59:32.677;160;67;100;68;109.0;330;885;1854;7.4;0.810;1080;;
14:59:33.566;162;69;101;67;110.5;335;890;1838;7.4;0.811;1082;;
14:59:34.456;161;69;100;67;110.5;330;890;1833;7.4;0.803;1071;;
14:59:35.344;159;67;99;68;110.8;330;880;1854;7.6;0.783;1044;;
14:59:36.226;160;67;100;68;112.8;330;880;1867;7.7;0.779;1038;;
14:59:37.106;162;69;101;67;112.0;335;890;1850;7.6;0.801;1067;;
14:59:37.994;162;69;101;68;112.5;330;885;1846;7.6;0.793;1057;;
14:59:38.881;160;68;99;68;112.0;330;885;1846;7.6;0.780;1040;;
14:59:39.764;158;67;99;68;112.0;330;880;1854;7.6;0.778;1037;;
14:59:40.644;161;69;101;68;111.5;330;880;1850;7.6;0.799;1065;;
14:59:41.524;164;70;103;68;113.3;330;880;1858;7.7;0.800;1067;;
14:59:42.404;165;70;102;68;111.5;330;880;1871;7.6;0.805;1073;;
14:59:43.284;163;69;101;69;111.3;330;875;1900;7.6;0.796;1062;;
14:59:44.161;164;69;103;68;112.8;330;880;1917;7.7;0.802;1069;;
14:59:45.041;166;70;104;68;112.3;335;880;1892;7.7;0.813;1084;;
14:59:45.923;166;71;103;67;112.0;335;890;1879;7.6;0.818;1091;;
14:59:46.811;163;69;101;68;112.3;330;885;1883;7.6;0.798;1064;;
14:59:47.698;162;68;101;67;111.8;330;890;1892;7.5;0.802;1070;;
14:59:48.584;164;70;103;68;111.5;330;885;1871;7.6;0.814;1085;;
14:59:49.471;164;70;103;67;112.5;335;890;1863;7.6;0.813;1084;;
14:59:50.361;164;70;101;67;111.8;330;895;1858;7.5;0.809;1079;;
14:59:51.254;160;68;99;67;111.5;330;890;1867;7.5;0.792;1056;;
14:59:52.144;160;67;100;67;113.3;330;890;1863;7.6;0.788;1050;;
14:59:53.036;162;69;101;67;112.8;335;895;1833;7.6;0.802;1069;;
14:59:53.931;161;68;100;67;113.0;335;895;1825;7.6;0.794;1059;;
14:59:54.824;159;67;99;67;113.0;330;890;1846;7.6;0.778;1037;;
14:59:55.714;159;67;99;68;112.5;330;885;1875;7.6;0.779;1038;;
14:59:56.597;162;68;101;68;112.8;330;885;1858;7.6;0.795;1060;;
14:59:57.486;164;69;102;67;113.3;330;890;1846;7.6;0.800;1066;;
14:59:58.374;164;69;101;67;113.0;330;890;1850;7.6;0.794;1058;;
14:59:59.264;161;67;99;68;112.8;330;885;1867;7.6;0.779;1039;;
15:00:00.151;161;67;100;67;113.3;330;890;1875;7.6;0.788;1050;;
15:00:01.037;163;69;102;67;113.0;330;890;1854;7.6;0.801;1069;;
15:00:01.929;164;69;102;67;113.0;330;890;1867;7.6;0.799;1066;;
15:00:02.821;162;69;100;67;111.5;330;895;1854;7.5;0.801;1068;;
15:00:03.716;159;67;98;67;112.0;330;890;1892;7.6;0.781;1041;;
15:00:04.606;162;68;100;67;113.3;330;900;1888;7.6;0.793;1057;;
15:00:05.506;163;68;100;67;113.5;335;900;1858;7.6;0.795;1060;;
15:00:06.405;162;68;99;67;112.5;330;900;1850;7.5;0.790;1053;;
15:00:07.306;158;66;97;67;113.3;330;900;1867;7.6;0.773;1030;;
15:00:08.206;159;66;99;67;114.8;330;900;1888;7.7;0.775;1033;;
15:00:09.106;162;68;100;66;114.0;330;905;1854;7.6;0.792;1056;;
15:00:10.011;161;68;99;66;113.3;330;905;1850;7.5;0.791;1055;;
15:00:10.916;159;66;98;67;114.0;330;900;1858;7.6;0.774;1032;;
15:00:11.815;160;67;99;66;114.0;330;905;1871;7.6;0.788;1051;;
15:00:12.723;162;68;100;66;114.5;335;910;1850;7.5;0.795;1060;;
15:00:13.627;162;68;99;66;113.3;330;905;1842;7.5;0.793;1057;;
15:00:14.534;158;66;97;67;113.5;330;900;1846;7.6;0.771;1028;;
15:00:15.434;158;66;98;67;114.5;330;900;1850;7.6;0.772;1030;;
15:00:16.332;161;68;100;67;113.0;330;895;1833;7.6;0.792;1056;;
15:00:17.231;161;68;100;67;114.0;335;900;1821;7.6;0.786;1047;;
15:00:18.133;159;67;99;67;113.5;330;895;1854;7.6;0.779;1038;;
15:00:19.028;160;67;100;67;114.3;330;900;1879;7.6;0.788;1050;;
15:00:19.926;164;69;102;67;113.3;335;900;1875;7.6;0.807;1075;;
15:00:20.826;164;69;101;66;113.0;335;905;1875;7.5;0.809;1079;;
15:00:21.727;162;68;100;67;112.8;330;890;1875;7.6;0.789;1052;;
15:00:22.621;161;68;101;67;112.8;330;890;1883;7.6;0.793;1058;;
15:00:23.511;164;70;103;67;112.8;330;895;1867;7.6;0.814;1085;;
15:00:24.406;165;70;103;67;113.0;335;895;1854;7.6;0.816;1088;;
15:00:25.299;163;70;102;67;111.5;330;890;1858;7.5;0.810;1080;;
15:00:26.189;162;68;102;68;112.5;330;885;1892;7.6;0.798;1065;;
15:00:27.075;165;70;104;67;112.3;330;890;1879;7.6;0.821;1094;;
15:00:27.966;167;71;104;67;112.8;335;890;1879;7.6;0.823;1097;;
15:00:28.856;166;71;103;67;111.5;330;890;1871;7.5;0.820;1094;;
15:00:29.746;164;69;103;69;111.5;330;875;1900;7.6;0.806;1075;;
15:00:30.620;164;69;103;68;111.5;330;880;1900;7.6;0.811;1081;;
15:00:31.500;164;69;103;66;111.5;330;910;1900;7.4;0.839;1118;;
15:00:32.407;170;73;105;67;93.5;330;890;2021;6.3;1.002;1336;;
15:00:33.301;166;70;103;67;96.5;330;890;1975;6.5;0.948;1264;;
15:00:34.189;165;69;103;68;97.5;330;885;1971;6.6;0.935;1247;;
15:00:35.078;167;71;104;67;101.5;335;895;1929;6.8;0.917;1223;;
15:00:35.971;166;71;103;67;106.8;330;895;1904;7.2;0.864;1151;;
15:00:36.868;162;69;100;67;107.5;335;900;1900;7.2;0.837;1116;;
15:00:37.766;160;67;99;67;109.5;330;895;1896;7.3;0.811;1082;;
15:00:38.661;162;69;101;67;110.0;330;900;1858;7.3;0.824;1099;;
15:00:39.561;162;69;101;67;111.3;330;900;1846;7.4;0.817;1089;;
15:00:40.461;161;69;99;67;110.3;330;900;1846;7.4;0.808;1078;;
15:00:41.363;158;67;98;67;112.0;330;900;1854;7.5;0.787;1050;;
15:00:42.259;161;68;100;67;111.8;330;900;1838;7.5;0.805;1074;;
15:00:43.161;162;68;101;67;112.8;335;900;1821;7.5;0.802;1070;;
15:00:44.061;161;69;99;66;111.3;330;905;1838;7.4;0.805;1074;;
15:00:44.964;158;67;98;67;111.8;330;895;1863;7.5;0.787;1049;;
15:00:45.860;161;68;100;67;112.5;330;900;1863;7.5;0.800;1067;;
15:00:46.761;163;69;101;67;113.0;335;900;1858;7.5;0.804;1073;;
15:00:47.660;163;69;100;67;111.5;330;900;1850;7.4;0.803;1071;;
15:00:48.559;160;67;99;67;112.8;330;895;1888;7.6;0.784;1045;;
15:00:49.454;162;68;101;67;112.5;330;900;1896;7.5;0.804;1072;;
15:00:50.352;164;69;101;67;113.3;330;895;1871;7.6;0.800;1067;;
15:00:51.249;163;69;99;66;111.0;330;905;1863;7.4;0.809;1079;;
15:00:52.152;159;67;98;67;112.3;330;895;1883;7.5;0.781;1042;;
15:00:53.049;160;67;100;67;113.3;330;895;1883;7.6;0.788;1051;;
15:00:53.946;162;68;100;66;112.8;335;905;1842;7.5;0.805;1073;;
15:00:54.849;162;68;100;67;112.8;330;900;1850;7.5;0.794;1059;;
15:00:55.751;159;67;98;67;112.3;330;900;1879;7.5;0.786;1048;;
15:00:56.651;161;67;99;66;113.0;330;910;1871;7.5;0.799;1066;;
15:00:57.559;163;68;100;66;113.5;330;905;1850;7.5;0.799;1066;;
15:00:58.465;161;68;99;66;112.8;330;905;1838;7.5;0.793;1057;;
15:00:59.367;160;67;99;67;113.0;330;895;1871;7.6;0.782;1043;;
15:01:00.266;162;68;101;66;113.5;335;905;1858;7.5;0.801;1068;;
15:01:01.171;164;69;101;66;114.0;335;905;1875;7.6;0.800;1066;;
15:01:02.078;161;67;99;66;114.3;330;905;1871;7.6;0.780;1040;;
15:01:02.979;159;67;99;67;113.3;330;895;1879;7.6;0.780;1041;;
15:01:03.876;162;68;100;66;113.5;335;905;1842;7.5;0.799;1066;;
15:01:04.777;163;69;100;67;113.5;330;900;1842;7.6;0.795;1060;;
15:01:05.679;160;67;98;67;113.8;330;900;1846;7.6;0.775;1034;;
15:01:06.577;159;66;99;67;114.8;330;890;1867;7.7;0.770;1026;;
15:01:07.471;162;69;101;67;113.3;335;900;1825;7.6;0.799;1065;;
15:01:08.370;162;68;100;67;114.3;330;895;1817;7.7;0.785;1047;;
15:01:09.264;159;67;99;67;113.3;330;890;1821;7.6;0.774;1032;;
15:01:10.155;159;67;99;67;114.0;330;890;1846;7.7;0.775;1033;;
15:01:11.044;163;69;102;67;113.8;330;890;1829;7.7;0.796;1061;;
15:01:11.936;164;69;102;67;114.8;335;900;1833;7.7;0.796;1061;;
15:01:12.834;161;67;100;67;115.3;330;890;1850;7.8;0.772;1030;;
15:01:13.724;161;67;100;67;114.5;330;895;1863;7.7;0.784;1045;;
15:01:14.619;164;69;102;67;113.5;330;895;1846;7.6;0.806;1075;;
15:01:15.516;165;70;103;67;114.5;335;895;1833;7.7;0.801;1068;;
15:01:16.411;163;70;101;67;112.5;335;900;1825;7.5;0.804;1072;;
15:01:17.310;160;67;100;67;113.3;330;895;1842;7.6;0.786;1048;;
15:01:18.204;162;69;102;67;112.8;330;900;1829;7.5;0.810;1080;;
15:01:19.104;164;69;102;66;113.8;335;905;1821;7.5;0.810;1079;;
15:01:20.011;163;69;100;66;113.5;335;905;1829;7.5;0.799;1066;;
15:01:20.915;160;67;99;67;113.3;330;900;1846;7.6;0.783;1044;;
15:01:21.816;160;67;99;66;114.8;335;905;1863;7.6;0.783;1044;;
15:01:22.721;162;68;101;66;115.0;335;905;1817;7.6;0.791;1055;;
15:01:23.624;163;69;101;66;114.5;330;905;1825;7.6;0.796;1062;;
15:01:24.530;160;67;99;66;114.8;330;905;1833;7.6;0.783;1044;;
15:01:25.432;160;67;100;67;114.3;330;895;1842;7.7;0.783;1044;;
15:01:26.331;163;69;102;67;114.5;335;900;1829;7.6;0.798;1064;;
15:01:27.231;163;69;102;66;114.5;335;905;1813;7.6;0.804;1072;;
15:01:28.136;162;69;100;66;113.3;335;910;1813;7.5;0.802;1069;;
15:01:29.044;159;67;99;66;113.0;330;905;1833;7.5;0.789;1052;;
15:01:29.950;161;67;100;66;114.0;330;910;1825;7.5;0.796;1062;;
15:01:30.859;162;68;101;66;114.5;335;910;1808;7.5;0.801;1068;;
15:01:31.770;162;69;101;66;114.5;335;910;1796;7.5;0.799;1065;;
15:01:32.679;160;67;100;67;114.3;330;900;1833;7.6;0.786;1048;;
15:01:33.581;162;68;102;67;115.0;330;900;1842;7.7;0.796;1062;;
15:01:34.481;165;70;102;67;115.0;330;890;1821;7.8;0.787;1050;;
15:01:35.370;165;70;102;67;115.0;330;895;1821;7.7;0.792;1056;;
15:01:36.265;165;70;102;65;115.0;330;925;1821;7.5;0.818;1091;;
15:01:37.189;167;71;105;67;95.8;330;895;2017;6.4;0.979;1306;;
15:01:38.086;169;72;106;67;95.8;335;900;1958;6.4;0.994;1325;;
15:01:38.984;169;72;106;67;97.0;335;895;1942;6.5;0.976;1301;;
15:01:39.881;169;72;105;67;101.5;335;900;1929;6.8;0.929;1238;;
15:01:40.779;166;70;104;67;107.5;330;890;1946;7.2;0.857;1143;;
15:01:41.671;167;70;104;67;109.8;330;890;1950;7.4;0.845;1127;;
15:01:42.561;168;71;105;67;110.0;335;890;1904;7.4;0.850;1133;;
15:01:43.453;168;71;104;67;111.0;335;895;1888;7.4;0.841;1121;;
15:01:44.344;165;69;103;68;112.3;330;885;1883;7.6;0.810;1080;;
15:01:45.231;163;69;102;68;112.0;330;885;1888;7.6;0.808;1077;;
15:01:46.118;165;70;103;67;112.3;335;890;1863;7.6;0.819;1092;;
15:01:47.006;165;70;104;68;112.8;335;885;1838;7.6;0.812;1083;;
15:01:47.889;165;70;102;67;112.3;330;890;1833;7.6;0.811;1081;;
15:01:48.780;162;68;101;68;112.8;330;885;1846;7.6;0.789;1052;;
15:01:49.666;161;68;102;68;114.0;330;880;1842;7.8;0.784;1045;;
15:01:50.548;164;69;102;67;113.3;335;890;1813;7.6;0.804;1071;;
15:01:51.434;164;70;103;68;113.5;330;880;1821;7.7;0.799;1065;;
15:01:52.318;163;70;101;67;111.8;335;895;1813;7.5;0.809;1079;;
15:01:53.207;161;68;101;68;113.0;330;885;1854;7.7;0.787;1049;;
15:01:54.096;164;69;103;67;114.5;330;890;1854;7.7;0.799;1065;;
15:01:54.986;167;70;104;67;114.3;335;890;1858;7.7;0.810;1080;;
15:01:55.874;167;71;103;67;113.0;330;890;1846;7.6;0.813;1084;;
15:01:56.764;164;69;102;68;113.0;330;885;1879;7.7;0.797;1063;;
15:01:57.649;164;69;103;68;114.0;330;880;1888;7.8;0.795;1060;;
15:01:58.531;167;71;105;68;113.3;335;885;1867;7.7;0.817;1089;;
15:01:59.418;167;71;105;67;113.8;335;890;1871;7.7;0.818;1090;;
15:02:00.304;166;71;103;68;112.5;330;885;1854;7.6;0.810;1080;;
15:02:01.191;163;69;101;67;112.5;330;890;1871;7.6;0.801;1068;;
15:02:02.077;163;68;102;67;113.8;330;895;1879;7.6;0.803;1070;;
15:02:02.976;164;69;102;67;114.0;335;900;1846;7.6;0.807;1076;;
15:02:03.872;163;69;101;67;113.3;330;895;1821;7.6;0.798;1064;;
15:02:04.769;159;67;99;67;113.5;330;890;1833;7.7;0.774;1032;;
15:02:05.661;159;66;99;67;114.0;330;895;1829;7.6;0.777;1036;;
15:02:06.554;161;68;101;67;114.3;330;895;1821;7.7;0.789;1052;;
15:02:07.451;163;69;102;67;115.0;335;895;1808;7.7;0.790;1053;;
15:02:08.346;162;69;100;67;112.8;335;895;1796;7.6;0.794;1058;;
15:02:09.237;160;67;100;68;113.0;330;880;1833;7.7;0.777;1036;;
15:02:10.121;163;68;102;67;114.0;335;895;1833;7.6;0.797;1062;;
15:02:11.014;165;69;102;67;114.3;330;895;1817;7.7;0.801;1068;;
15:02:11.911;165;69;101;67;114.0;330;895;1829;7.6;0.795;1060;;
15:02:12.804;161;68;100;67;113.5;330;895;1842;7.6;0.785;1046;;
15:02:13.699;161;67;101;67;115.3;330;895;1858;7.7;0.782;1043;;
15:02:14.594;164;69;102;66;114.5;335;905;1808;7.6;0.802;1070;;
15:02:15.500;164;69;101;66;114.8;335;910;1804;7.6;0.799;1065;;
15:02:16.411;161;67;99;66;115.3;330;905;1850;7.6;0.777;1037;;
15:02:17.316;161;67;99;66;115.5;330;910;1850;7.6;0.782;1043;;
15:02:18.225;163;68;100;66;115.0;335;910;1821;7.6;0.793;1058;;
15:02:19.136;162;68;100;66;115.0;335;910;1821;7.6;0.789;1052;;
15:02:20.046;159;66;97;66;115.5;335;915;1817;7.6;0.770;1027;;
15:02:20.959;158;66;98;66;115.3;330;905;1825;7.6;0.770;1026;;
15:02:21.868;161;68;100;66;114.8;335;915;1804;7.5;0.793;1058;;
15:02:22.783;162;68;100;66;115.5;335;915;1800;7.6;0.788;1051;;
15:02:23.695;161;68;98;66;114.0;335;915;1796;7.5;0.787;1049;;
15:02:24.611;159;66;98;66;115.3;330;905;1833;7.6;0.770;1026;;
15:02:25.515;162;67;100;66;115.5;335;905;1833;7.7;0.784;1045;;
15:02:26.423;163;68;101;66;115.8;335;910;1808;7.6;0.790;1053;;
15:02:27.329;163;68;100;66;115.0;335;905;1796;7.6;0.783;1044;;
15:02:28.234;159;66;98;67;114.5;330;900;1813;7.6;0.768;1024;;
15:02:29.136;160;66;99;67;116.0;330;895;1821;7.8;0.764;1018;;
15:02:30.033;161;67;100;67;115.8;335;895;1775;7.8;0.773;1031;;
15:02:30.928;161;68;99;67;114.3;335;900;1775;7.6;0.780;1040;;
15:02:31.825;158;67;98;67;114.8;330;890;1783;7.7;0.760;1013;;
15:02:32.716;158;67;99;67;115.5;335;890;1788;7.8;0.763;1017;;
15:02:33.606;162;68;101;67;115.5;335;895;1783;7.7;0.779;1038;;
15:02:34.503;162;69;101;67;115.0;335;900;1783;7.7;0.787;1049;;
15:02:35.401;161;68;99;66;114.0;335;910;1783;7.5;0.786;1048;;
15:02:36.309;158;66;98;67;114.8;330;900;1800;7.7;0.765;1020;;
15:02:37.209;160;67;98;66;113.8;330;910;1792;7.5;0.786;1048;;
15:02:38.119;160;67;98;66;115.0;335;915;1783;7.5;0.782;1042;;
15:02:39.035;159;67;98;66;115.0;335;910;1758;7.6;0.777;1037;;
15:02:39.945;159;67;98;66;115.0;335;910;1758;7.6;0.777;1037;;
15:02:40.855;159;67;98;64;115.0;335;935;1758;7.4;0.799;1065;;
15:02:41.793;155;65;96;65;102.0;335;920;1692;6.7;0.864;1152;;
15:02:42.709;157;65;96;65;101.3;330;920;1696;6.6;0.875;1166;;
15:02:43.629;156;65;96;66;101.0;330;910;1696;6.7;0.860;1147;;
15:02:44.541;154;64;95;66;107.0;330;905;1733;7.1;0.806;1074;;
15:02:45.446;158;66;98;66;112.0;335;905;1725;7.4;0.792;1056;;
15:02:46.351;160;67;99;66;113.0;335;910;1725;7.5;0.797;1063;;
15:02:47.263;160;68;99;66;113.3;335;910;1713;7.5;0.791;1055;;
15:02:48.169;157;66;97;66;113.8;330;910;1729;7.5;0.776;1035;;
15:02:49.079;158;66;99;66;115.5;330;905;1725;7.7;0.772;1029;;
15:02:49.988;161;68;100;66;115.8;335;910;1692;7.6;0.786;1048;;
15:02:50.894;161;68;100;66;115.8;335;915;1679;7.6;0.787;1049;;
15:02:51.809;158;67;98;66;115.5;330;905;1704;7.7;0.770;1026;;
15:02:52.714;158;66;99;66;115.5;330;905;1708;7.7;0.774;1032;;
15:02:53.619;161;68;101;66;115.5;335;905;1692;7.7;0.787;1050;;
15:02:54.526;161;68;100;66;115.5;335;915;1708;7.6;0.794;1059;;
15:02:55.439;161;68;99;66;114.8;330;905;1708;7.6;0.783;1044;;
15:02:56.344;158;67;98;67;114.0;330;900;1725;7.6;0.776;1034;;
15:02:57.244;160;67;100;67;115.0;330;900;1729;7.7;0.785;1046;;
15:02:58.144;162;69;101;67;115.3;335;900;1708;7.7;0.791;1054;;
15:02:59.044;161;69;101;66;115.0;335;905;1713;7.6;0.791;1055;;
15:02:59.949;159;67;99;67;114.3;330;900;1725;7.6;0.778;1037;;
15:03:00.851;158;67;100;67;115.3;330;900;1733;7.7;0.779;1039;;
15:03:01.749;161;69;101;67;114.3;335;895;1700;7.7;0.791;1055;;
15:03:02.644;161;69;101;67;114.8;335;900;1704;7.7;0.790;1054;;
15:03:03.545;159;68;99;67;113.5;335;900;1696;7.6;0.785;1047;;
15:03:04.448;157;67;98;67;114.5;330;900;1721;7.6;0.770;1027;;
15:03:05.344;159;67;100;67;114.8;330;900;1708;7.7;0.784;1046;;
15:03:06.248;161;68;101;66;115.3;335;910;1717;7.6;0.794;1058;;
15:03:07.154;161;68;100;66;114.8;335;905;1704;7.6;0.787;1049;;
15:03:08.063;158;67;98;66;114.8;330;905;1738;7.6;0.775;1033;;
15:03:08.966;159;67;100;66;115.8;335;905;1750;7.7;0.780;1040;;
15:03:09.871;162;68;101;66;115.5;335;910;1713;7.6;0.796;1061;;
15:03:10.781;163;69;101;66;115.8;335;915;1738;7.6;0.800;1067;;
15:03:11.694;162;69;100;66;114.0;330;910;1738;7.5;0.798;1064;;
15:03:12.608;161;67;100;66;114.8;330;910;1783;7.6;0.789;1052;;
15:03:13.515;164;69;102;66;114.8;335;915;1763;7.5;0.809;1079;;
15:03:14.433;165;69;102;66;116.0;335;915;1763;7.6;0.805;1073;;
15:03:15.344;164;69;101;66;114.8;335;910;1746;7.6;0.803;1071;;
15:03:16.254;161;68;100;67;115.0;330;900;1754;7.7;0.785;1046;;
15:03:17.156;163;68;102;66;115.5;335;905;1746;7.7;0.797;1063;;
15:03:18.060;165;69;103;67;115.5;335;900;1717;7.7;0.803;1070;;
15:03:18.963;165;70;103;67;115.5;335;900;1717;7.7;0.801;1068;;
15:03:19.863;162;68;101;67;115.3;335;900;1733;7.7;0.787;1049;;
15:03:20.759;162;68;102;67;116.3;335;890;1729;7.8;0.783;1044;;
15:03:21.651;165;70;104;66;115.5;335;905;1729;7.7;0.811;1081;;
15:03:22.558;166;70;104;66;115.8;335;905;1746;7.7;0.809;1079;;
15:03:23.461;164;70;102;67;114.3;335;900;1729;7.6;0.802;1069;;
15:03:24.363;161;68;100;67;115.0;335;900;1725;7.7;0.785;1046;;
15:03:25.263;162;68;102;66;115.5;335;905;1733;7.7;0.795;1060;;
15:03:26.164;164;69;102;66;115.3;335;905;1725;7.6;0.803;1071;;
15:03:27.071;164;69;102;66;115.8;335;910;1729;7.6;0.802;1069;;
15:03:27.981;162;68;100;66;116.5;335;905;1750;7.7;0.779;1038;;
15:03:28.886;161;67;101;67;115.8;335;900;1754;7.7;0.781;1042;;
15:03:29.786;163;69;102;66;115.3;340;910;1725;7.6;0.801;1069;;
15:03:30.694;164;69;102;67;114.5;335;900;1729;7.6;0.802;1069;;
15:03:31.598;163;69;100;66;114.5;335;910;1717;7.5;0.793;1057;;
15:03:32.504;159;67;99;67;115.0;335;900;1721;7.7;0.771;1028;;
15:03:33.408;159;67;99;66;115.5;335;910;1725;7.6;0.782;1043;;
15:03:34.318;161;68;100;65;116.5;335;925;1696;7.6;0.792;1056;;
15:03:35.239;162;68;100;65;117.0;335;925;1704;7.6;0.789;1051;;
15:03:36.166;160;66;98;65;117.3;335;925;1738;7.6;0.775;1033;;
15:03:37.093;160;66;99;64;117.3;335;935;1729;7.5;0.789;1053;;
15:03:38.026;162;67;100;64;117.3;340;940;1708;7.5;0.798;1064;;
15:03:38.968;162;67;99;63;117.8;340;960;1696;7.4;0.805;1073;;
15:03:39.924;160;67;98;63;116.3;335;950;1688;7.3;0.799;1065;;
15:03:40.874;157;66;97;63;115.8;335;950;1692;7.3;0.798;1064;;
15:03:41.826;159;67;97;62;115.8;340;970;1675;7.2;0.811;1081;;
15:03:42.796;158;65;96;61;116.5;340;980;1667;7.1;0.803;1071;;
15:03:43.776;156;65;95;63;115.0;335;960;1688;7.2;0.793;1057;;
15:03:44.736;156;65;95;63;115.0;335;960;1667;7.2;0.793;1057;;
15:03:45.695;156;65;95;62;115.0;335;965;1667;7.2;0.797;1063;;
15:03:46.660;156;65;95;60;115.0;335;995;1667;6.9;0.822;1096;;
15:03:47.652;154;64;93;62;99.8;335;965;1675;6.2;0.900;1200;;
15:03:48.621;153;64;93;61;101.8;335;985;1654;6.2;0.898;1197;;
15:03:49.604;155;64;94;62;103.3;335;965;1625;6.4;0.879;1171;;
15:03:50.571;155;64;94;61;108.3;340;980;1621;6.6;0.846;1129;;
15:03:51.549;155;64;93;61;113.0;335;985;1633;6.9;0.811;1081;;
15:03:52.536;152;63;91;61;114.0;335;980;1600;7.0;0.780;1040;;
15:03:53.514;149;61;91;63;116.0;335;950;1567;7.3;0.741;988;;
15:03:54.464;152;62;92;64;117.5;335;940;1538;7.5;0.738;984;;
15:03:55.408;154;63;93;64;120.3;340;940;1508;7.7;0.723;964;;
15:03:56.344;154;62;92;65;121.5;340;925;1467;7.9;0.702;936;;
15:03:57.269;150;61;92;67;121.5;335;900;1475;8.1;0.681;909;;
15:03:58.171;151;62;93;67;123.0;335;895;1471;8.2;0.679;905;;
15:03:59.064;153;63;97;69;123.5;335;865;1504;8.6;0.679;906;;
15:03:59.927;157;67;98;67;120.3;340;895;1479;8.1;0.728;970;;
15:04:00.826;160;66;97;68;124.5;340;885;1492;8.4;0.690;919;;
15:04:01.711;156;64;93;68;125.3;340;880;1400;8.5;0.650;867;;
15:04:02.589;150;60;87;68;128.8;335;880;1267;8.8;0.591;788;;
15:04:03.469;141;55;80;69;133.8;335;875;1113;9.2;0.523;698;;
15:04:04.348;133;51;75;67;139.3;335;890;992;9.4;0.479;639;;
15:04:05.236;126;49;72;68;142.3;335;880;917;9.7;0.447;596;;
15:04:06.116;124;48;72;67;146.0;335;890;879;9.8;0.437;583;;
15:04:07.004;125;47;72;67;150.0;340;895;867;10.1;0.430;573;;
15:04:07.901;124;48;73;67;150.8;335;900;871;10.1;0.434;579;;
15:04:08.799;126;49;74;67;148.3;335;895;896;9.9;0.447;596;;
15:04:09.696;127;51;76;67;144.8;340;890;946;9.8;0.464;619;;
15:04:10.588;130;52;78;66;143.8;340;905;963;9.5;0.488;651;;
15:04:11.493;133;54;79;66;141.0;340;905;1004;9.3;0.509;678;;
15:04:12.394;134;55;80;66;135.8;340;905;1038;9.0;0.535;713;;
15:04:13.301;134;56;81;67;133.0;340;900;1063;8.9;0.546;729;;
15:04:14.199;134;56;82;67;131.3;335;895;1075;8.8;0.559;746;;
15:04:15.096;137;57;84;67;132.3;340;900;1092;8.8;0.572;762;;
15:04:15.994;139;59;86;67;129.5;340;895;1117;8.7;0.591;788;;
15:04:16.891;140;59;86;67;128.0;335;890;1146;8.6;0.598;797;;
15:04:17.779;141;60;89;68;128.3;335;880;1171;8.7;0.607;810;;
15:04:18.661;145;62;91;68;127.8;340;880;1188;8.7;0.625;834;;
15:04:19.543;147;63;92;68;126.3;340;885;1208;8.6;0.643;858;;
15:04:20.422;147;64;92;69;123.8;335;875;1238;8.5;0.651;867;;
15:04:21.299;147;64;94;69;123.3;335;865;1267;8.5;0.656;875;;
15:04:22.166;152;65;96;68;123.8;340;880;1283;8.4;0.679;905;;
15:04:23.046;154;66;97;69;124.5;340;875;1304;8.5;0.680;907;;
15:04:23.919;154;67;96;69;121.8;335;875;1304;8.3;0.692;922;;
15:04:24.796;151;65;96;69;121.5;335;865;1333;8.4;0.680;907;;
15:04:25.663;153;66;97;69;122.5;340;870;1354;8.4;0.691;921;;
15:04:26.533;157;67;99;69;122.5;340;875;1375;8.4;0.705;940;;
15:04:27.408;157;68;99;69;122.5;340;875;1383;8.4;0.707;943;;
15:04:28.279;156;67;98;69;120.8;335;870;1396;8.3;0.702;937;;
15:04:29.153;154;66;97;69;120.3;335;875;1404;8.2;0.708;944;;
15:04:30.026;157;67;98;68;121.3;340;885;1396;8.2;0.717;956;;
15:04:30.909;157;67;98;68;121.8;340;880;1392;8.3;0.710;947;;
15:04:31.793;156;67;97;67;121.0;340;890;1396;8.2;0.710;946;;
15:04:32.679;153;65;96;68;120.8;335;880;1413;8.2;0.696;928;;
15:04:33.561;154;65;97;68;121.3;335;885;1408;8.2;0.704;939;;
15:04:34.446;157;66;97;67;122.3;340;890;1400;8.2;0.708;944;;
15:04:35.334;157;66;97;68;122.3;340;885;1404;8.3;0.699;931;;
15:04:36.223;153;64;95;68;121.8;340;885;1396;8.3;0.687;916;;
15:04:37.108;152;64;95;68;122.3;340;885;1400;8.3;0.684;912;;
15:04:37.989;154;65;95;67;121.8;340;890;1388;8.2;0.693;924;;
15:04:38.880;153;64;94;67;123.0;340;895;1367;8.2;0.682;910;;
15:04:39.774;151;63;92;67;122.0;335;895;1358;8.2;0.675;900;;
15:04:40.671;148;62;91;67;121.8;335;895;1367;8.2;0.669;892;;
15:04:41.568;150;62;92;66;122.3;340;910;1346;8.1;0.681;908;;
15:04:42.474;150;62;92;66;123.8;340;905;1363;8.2;0.671;895;;
15:04:43.381;148;62;90;66;122.3;340;905;1358;8.1;0.668;891;;
15:04:44.286;147;61;91;66;124.5;335;905;1379;8.3;0.658;877;;
15:04:45.193;149;62;91;66;124.0;340;915;1371;8.1;0.668;890;;
15:04:46.104;148;61;90;66;125.0;340;910;1367;8.2;0.652;869;;
15:04:47.014;145;60;88;66;123.8;335;905;1363;8.2;0.645;861;;
15:04:47.920;146;60;90;66;125.0;335;905;1379;8.3;0.650;866;;
15:04:48.826;149;62;91;66;124.8;340;905;1371;8.3;0.662;883;;
15:04:49.731;150;62;91;68;124.8;340;880;1379;8.5;0.644;858;;
15:04:50.610;150;62;91;68;124.8;340;885;1379;8.5;0.647;863;;
15:04:51.495;150;62;91;65;124.8;340;925;1379;8.1;0.677;902;;
15:04:52.419;174;77;109;67;92.0;335;895;2192;6.2;1.063;1417;;
15:04:53.314;171;75;108;67;92.0;335;890;1996;6.2;1.040;1387;;
15:04:54.204;168;74;106;68;91.3;335;885;1933;6.2;1.026;1368;;
15:04:55.091;165;72;106;67;96.3;335;890;1892;6.5;0.976;1301;;
15:04:55.977;168;74;108;68;99.8;335;885;1833;6.8;0.954;1272;;
15:04:56.866;170;74;108;67;102.3;335;890;1829;6.9;0.936;1248;;
15:04:57.756;168;74;106;67;103.5;335;900;1817;6.9;0.922;1229;;
15:04:58.652;167;73;107;68;104.8;335;885;1842;7.1;0.904;1205;;
15:04:59.541;170;74;108;67;105.3;335;900;1813;7.0;0.919;1226;;
15:05:00.439;170;74;108;67;106.5;335;890;1796;7.2;0.898;1198;;
15:05:01.331;167;73;105;67;106.5;335;895;1792;7.1;0.884;1179;;
15:05:02.224;165;72;104;67;106.5;335;895;1808;7.1;0.874;1165;;
15:05:03.119;165;72;104;67;106.5;335;900;1775;7.1;0.877;1169;;
15:05:04.020;164;71;103;67;108.0;335;900;1758;7.2;0.856;1142;;
15:05:04.921;162;70;101;67;108.0;335;900;1717;7.2;0.840;1119;;
15:05:05.821;159;69;99;67;108.0;335;900;1721;7.2;0.827;1103;;
15:05:06.719;160;68;101;66;109.8;335;905;1721;7.3;0.829;1105;;
15:05:07.624;162;70;102;66;110.3;335;905;1708;7.3;0.835;1114;;
15:05:08.531;162;70;101;66;110.5;335;905;1696;7.3;0.827;1103;;
15:05:09.436;159;69;100;67;110.0;335;895;1700;7.4;0.814;1085;;
15:05:10.331;159;68;101;67;110.8;335;890;1713;7.5;0.814;1085;;
15:05:11.219;163;70;103;67;109.8;335;890;1692;7.4;0.833;1111;;
15:05:12.109;163;70;103;67;110.5;335;890;1704;7.4;0.826;1101;;
15:05:12.999;162;70;101;67;109.0;335;890;1708;7.3;0.827;1102;;
15:05:13.889;160;69;101;68;109.3;335;880;1738;7.4;0.814;1085;;
15:05:14.773;163;70;102;67;108.5;335;895;1729;7.3;0.843;1125;;
15:05:15.665;163;70;103;67;110.5;335;890;1725;7.4;0.828;1103;;
15:05:16.554;163;71;102;67;109.3;335;890;1721;7.4;0.833;1111;;
15:05:17.446;160;69;100;67;109.3;335;900;1754;7.3;0.826;1101;;
15:05:18.344;161;69;101;66;110.0;335;905;1729;7.3;0.833;1111;;
15:05:19.250;162;69;101;66;110.3;335;905;1733;7.3;0.831;1108;;
15:05:20.156;161;69;100;66;109.3;335;910;1713;7.2;0.833;1111;;
15:05:21.064;157;67;98;66;109.3;335;910;1713;7.2;0.816;1088;;
15:05:21.974;156;67;99;67;109.8;335;900;1704;7.3;0.812;1082;;
15:05:22.878;159;69;100;66;109.5;340;910;1671;7.2;0.833;1111;;
15:05:23.786;160;69;101;66;109.8;335;910;1675;7.2;0.833;1111;;
15:05:24.698;160;69;99;66;108.8;335;915;1688;7.1;0.835;1113;;
15:05:25.609;157;68;99;67;108.8;335;900;1704;7.3;0.819;1092;;
15:05:26.513;160;69;101;66;108.5;335;910;1688;7.2;0.845;1127;;
15:05:27.423;162;70;102;66;110.0;340;910;1692;7.3;0.842;1122;;
15:05:28.329;162;70;102;66;109.0;335;905;1688;7.2;0.843;1124;;
15:05:29.236;159;69;100;66;108.8;335;905;1704;7.2;0.832;1110;;
15:05:30.143;160;69;101;66;108.8;335;910;1704;7.2;0.847;1130;;
15:05:31.049;162;70;102;66;108.8;335;905;1700;7.2;0.851;1135;;
15:05:31.958;162;70;102;66;108.8;340;910;1704;7.2;0.854;1138;;
15:05:32.866;161;69;101;66;108.5;335;905;1733;7.2;0.840;1120;;
15:05:33.771;160;69;101;67;108.5;335;900;1750;7.2;0.840;1120;;
15:05:34.671;164;71;103;66;108.5;335;905;1738;7.2;0.861;1148;;
15:05:35.574;165;71;104;67;108.8;335;900;1746;7.3;0.863;1150;;
15:05:36.476;165;71;103;67;108.0;335;900;1763;7.2;0.858;1144;;
15:05:37.375;163;70;103;67;108.0;335;890;1788;7.3;0.845;1126;;
15:05:38.266;165;71;104;67;108.5;335;895;1779;7.3;0.860;1147;;
15:05:39.160;167;72;106;67;108.8;335;890;1771;7.3;0.863;1151;;
15:05:40.049;167;72;105;67;107.8;335;895;1771;7.2;0.868;1157;;
15:05:40.944;164;70;103;68;107.8;335;885;1788;7.3;0.846;1128;;
15:05:41.831;164;70;104;68;109.0;335;885;1813;7.4;0.846;1129;;
15:05:42.718;167;72;105;67;107.8;340;895;1783;7.2;0.870;1160;;
15:05:43.611;166;72;104;67;108.3;335;900;1779;7.2;0.865;1153;;
15:05:44.511;163;70;103;67;108.8;335;890;1779;7.3;0.839;1118;;
15:05:45.401;161;70;102;67;107.5;335;890;1783;7.2;0.844;1126;;
15:05:46.291;164;71;104;67;107.8;335;890;1758;7.3;0.855;1140;;
15:05:47.180;164;71;104;67;108.3;335;890;1750;7.3;0.851;1135;;
15:05:48.070;163;70;102;67;107.8;335;890;1750;7.3;0.843;1123;;
15:05:48.959;160;69;101;68;107.3;335;885;1758;7.3;0.829;1106;;
15:05:49.846;161;69;102;67;109.3;335;895;1763;7.3;0.836;1114;;
15:05:50.740;163;70;103;67;109.3;335;895;1750;7.3;0.846;1128;;
15:05:51.634;164;71;103;67;109.0;335;900;1746;7.3;0.850;1134;;
15:05:52.538;162;70;101;66;108.8;335;905;1750;7.2;0.838;1118;;
15:05:53.441;160;68;101;67;108.5;335;895;1767;7.3;0.829;1105;;
15:05:54.336;163;70;101;67;108.5;335;890;1750;7.3;0.824;1099;;
15:05:55.225;163;70;101;68;108.5;335;885;1750;7.4;0.820;1093;;
15:05:56.110;163;70;101;65;108.5;335;920;1750;7.1;0.852;1136;;
15:05:57.027;164;71;104;67;91.8;330;895;1871;6.2;1.010;1346;;
15:05:57.922;165;71;105;67;93.3;335;900;1825;6.2;1.011;1348;;
15:05:58.824;167;72;106;67;92.8;335;900;1796;6.2;1.031;1375;;
15:05:59.726;168;73;106;67;98.3;335;900;1800;6.6;0.969;1292;;
15:06:00.628;165;72;104;66;103.0;335;905;1788;6.8;0.912;1215;;
15:06:01.531;165;71;105;67;105.3;335;900;1800;7.0;0.898;1197;;
15:06:02.430;168;73;107;67;105.0;335;900;1775;7.0;0.915;1220;;
15:06:03.331;168;73;107;66;106.0;335;905;1775;7.0;0.909;1212;;
15:06:04.238;167;73;104;66;105.3;335;910;1767;6.9;0.901;1202;;
15:06:05.146;164;70;104;66;106.5;330;905;1796;7.1;0.880;1173;;
15:06:06.049;166;72;105;66;106.3;335;905;1763;7.0;0.892;1190;;
15:06:06.954;166;72;105;67;107.0;335;900;1767;7.1;0.883;1178;;
15:06:07.856;166;72;104;66;106.8;335;905;1767;7.1;0.882;1176;;
15:06:08.761;163;70;103;66;107.8;335;905;1800;7.1;0.861;1148;;
15:06:09.664;165;70;104;66;108.3;335;905;1783;7.2;0.872;1162;;
15:06:10.571;167;71;105;66;108.8;335;910;1779;7.2;0.879;1171;;
15:06:11.481;166;72;104;66;108.3;335;910;1771;7.1;0.876;1168;;
15:06:12.393;163;70;103;67;108.3;335;900;1771;7.2;0.852;1136;;
15:06:13.293;162;70;103;67;108.5;335;900;1775;7.2;0.854;1139;;
15:06:14.189;165;71;104;66;108.0;335;905;1750;7.2;0.871;1162;;
15:06:15.094;165;71;104;67;109.0;335;900;1758;7.3;0.861;1148;;
15:06:15.995;164;71;103;66;107.5;335;905;1758;7.1;0.865;1153;;
15:06:16.903;162;69;102;67;108.5;335;900;1788;7.2;0.844;1125;;
15:06:17.803;163;69;103;67;109.3;335;900;1783;7.3;0.851;1134;;
15:06:18.701;166;71;105;66;109.0;335;905;1771;7.2;0.868;1157;;
15:06:19.605;167;71;104;66;108.8;335;905;1783;7.2;0.865;1154;;
15:06:20.511;164;69;102;67;109.3;335;900;1796;7.3;0.842;1123;;
15:06:21.413;164;70;103;66;108.8;335;910;1767;7.2;0.860;1146;;
15:06:22.321;165;70;102;66;108.8;340;915;1721;7.1;0.860;1147;;
15:06:23.235;164;69;100;65;109.0;335;920;1683;7.1;0.846;1128;;
15:06:24.155;158;67;98;66;108.8;335;910;1683;7.2;0.816;1088;;
15:06:25.066;157;66;99;66;110.0;335;905;1650;7.3;0.810;1081;;
15:06:25.971;160;68;100;66;109.8;335;910;1646;7.2;0.827;1103;;
15:06:26.881;161;68;100;66;110.5;335;915;1663;7.2;0.826;1101;;
15:06:27.795;158;67;98;67;110.8;335;900;1713;7.4;0.798;1065;;
15:06:28.696;159;67;100;66;110.8;335;905;1725;7.3;0.813;1084;;
15:06:29.600;162;68;101;66;111.3;335;905;1717;7.4;0.822;1095;;
15:06:30.508;163;69;101;66;110.8;335;915;1733;7.3;0.830;1107;;
15:06:31.419;160;67;98;65;111.3;335;920;1733;7.3;0.812;1083;;
15:06:32.341;158;66;98;64;111.5;335;935;1742;7.2;0.820;1093;;
15:06:33.274;159;67;98;64;111.5;335;940;1700;7.1;0.822;1096;;
15:06:34.214;157;66;95;63;111.3;335;955;1683;7.0;0.816;1087;;
15:06:35.169;152;64;92;63;112.0;335;950;1671;7.1;0.782;1043;;
15:06:36.121;149;62;92;63;111.0;335;950;1642;7.0;0.783;1044;;
15:06:37.071;151;64;92;63;111.5;340;960;1604;7.0;0.792;1056;;
15:06:38.029;150;63;92;63;112.5;335;955;1600;7.1;0.779;1038;;
15:06:38.984;149;63;90;63;111.8;335;945;1596;7.1;0.763;1018;;
15:06:39.929;146;62;90;64;111.8;335;935;1600;7.2;0.755;1007;;
15:06:40.866;150;64;93;64;111.8;335;935;1583;7.2;0.778;1037;;
15:06:41.799;154;65;96;65;113.0;335;925;1604;7.3;0.782;1042;;
15:06:42.724;155;66;96;66;110.8;335;915;1617;7.3;0.789;1052;;
15:06:43.637;152;65;95;66;110.5;335;905;1633;7.3;0.780;1040;;
15:06:44.542;156;67;97;66;110.0;335;910;1629;7.3;0.805;1073;;
15:06:45.452;157;67;98;66;111.5;335;910;1642;7.4;0.800;1066;;
15:06:46.362;157;68;98;66;110.3;335;910;1642;7.3;0.807;1076;;
15:06:47.274;155;66;96;66;109.5;335;905;1667;7.3;0.795;1061;;
15:06:48.177;155;66;98;67;110.5;335;900;1671;7.4;0.798;1064;;
15:06:49.077;159;68;100;67;110.5;335;900;1658;7.4;0.814;1086;;
15:06:49.983;161;69;101;67;110.5;335;900;1692;7.4;0.823;1097;;
15:06:50.883;161;69;100;66;109.3;335;905;1696;7.2;0.824;1099;;
15:06:51.784;157;68;99;67;108.5;335;895;1713;7.3;0.813;1083;;
15:06:52.679;159;68;100;67;110.0;335;900;1717;7.3;0.820;1094;;
15:06:53.580;162;69;101;66;110.5;335;905;1704;7.3;0.827;1103;;
15:06:54.486;162;69;101;67;110.3;335;900;1696;7.4;0.824;1099;;
15:06:55.386;160;69;99;66;108.3;335;905;1692;7.2;0.830;1106;;
15:06:56.291;157;67;98;67;109.0;335;900;1717;7.3;0.809;1079;;
15:06:57.193;159;68;99;66;110.0;335;910;1704;7.3;0.821;1095;;
15:06:58.101;160;68;99;65;110.5;335;920;1683;7.2;0.824;1099;;
15:06:59.021;159;68;98;65;110.8;335;925;1671;7.2;0.814;1086;;
15:06:59.944;155;65;98;66;110.8;335;910;1679;7.3;0.801;1068;;
15:07:00.855;155;65;98;67;110.8;335;895;1679;7.4;0.788;1051;;
15:07:01.750;155;65;98;64;110.8;335;940;1679;7.1;0.828;1103;;
15:07:02.691;155;66;97;65;97.8;335;920;1633;6.4;0.908;1211;;
15:07:03.611;156;67;96;66;97.0;335;915;1638;6.4;0.908;1211;;
15:07:04.526;154;65;96;66;97.8;335;910;1663;6.4;0.889;1185;;
15:07:05.436;155;66;98;66;104.5;335;905;1667;6.9;0.847;1129;;
15:07:06.341;158;68;99;66;108.0;340;910;1642;7.1;0.834;1112;;
15:07:07.251;158;68;99;66;108.3;335;910;1646;7.1;0.832;1110;;
15:07:08.159;157;68;98;66;108.0;335;905;1638;7.2;0.819;1092;;
15:07:09.066;154;67;97;66;107.3;335;910;1642;7.1;0.819;1092;;
15:07:09.972;155;66;98;67;110.3;335;900;1646;7.4;0.800;1067;;
15:07:10.876;158;68;99;66;110.8;340;905;1629;7.3;0.809;1079;;
15:07:11.780;158;68;100;66;110.5;335;905;1625;7.3;0.815;1087;;
15:07:12.686;157;68;98;66;108.8;335;915;1625;7.1;0.822;1097;;
15:07:13.600;155;67;97;66;109.0;335;910;1625;7.2;0.810;1080;;
15:07:14.510;158;67;99;66;110.8;335;915;1650;7.3;0.818;1091;;
15:07:15.424;160;68;100;66;111.0;335;910;1642;7.3;0.822;1096;;
15:07:16.336;160;69;100;66;110.8;335;915;1646;7.3;0.822;1096;;
15:07:17.251;158;67;98;66;110.3;335;905;1654;7.3;0.806;1075;;
15:07:18.156;157;67;99;67;110.5;335;900;1663;7.4;0.806;1075;;
15:07:19.054;160;69;100;66;109.8;335;915;1633;7.2;0.836;1114;;
15:07:19.967;161;69;101;66;111.3;335;905;1654;7.4;0.820;1093;;
15:07:20.876;160;69;99;66;109.3;335;910;1646;7.2;0.823;1097;;
15:07:21.782;156;67;98;67;108.3;330;900;1650;7.2;0.811;1081;;
15:07:22.686;157;67;99;67;111.3;335;900;1658;7.4;0.803;1071;;
15:07:23.584;160;69;101;66;110.5;335;905;1642;7.3;0.825;1100;;
15:07:24.491;161;69;101;66;110.5;335;905;1654;7.3;0.825;1100;;
15:07:25.396;159;69;99;66;109.3;335;905;1650;7.2;0.820;1093;;
15:07:26.301;156;67;98;67;109.5;330;900;1667;7.3;0.805;1074;;
15:07:27.201;158;68;99;66;109.8;335;910;1646;7.2;0.821;1094;;
15:07:28.110;159;68;99;66;110.5;335;915;1646;7.2;0.822;1096;;
15:07:29.022;158;68;98;66;110.0;330;915;1642;7.2;0.815;1087;;
15:07:29.937;155;66;96;66;110.5;330;915;1654;7.2;0.795;1060;;
15:07:30.856;154;65;97;66;111.3;335;910;1646;7.3;0.791;1055;;
15:07:31.766;158;67;99;66;111.3;335;910;1629;7.3;0.808;1077;;
15:07:32.676;159;68;99;66;111.3;335;910;1638;7.3;0.808;1077;;
15:07:33.586;156;67;98;67;110.3;330;900;1654;7.4;0.796;1061;;
15:07:34.486;157;67;100;67;111.3;335;890;1675;7.5;0.796;1061;;
15:07:35.376;161;69;101;67;111.0;335;900;1650;7.4;0.819;1092;;
15:07:36.276;163;70;102;67;111.0;335;900;1671;7.4;0.823;1097;;
15:07:37.174;160;69;100;67;110.5;330;895;1688;7.4;0.810;1080;;
15:07:38.069;159;68;99;68;108.8;330;885;1692;7.4;0.806;1074;;
15:07:38.956;160;68;101;68;110.5;330;880;1692;7.5;0.804;1072;;
15:07:39.836;162;70;102;67;110.8;335;890;1663;7.5;0.820;1093;;
15:07:40.724;163;70;102;68;111.3;335;885;1667;7.5;0.813;1085;;
15:07:41.610;161;69;101;68;111.0;330;880;1683;7.6;0.801;1068;;
15:07:42.493;162;69;103;68;111.8;330;880;1683;7.6;0.807;1076;;
15:07:43.367;164;70;103;68;111.0;330;880;1646;7.6;0.819;1091;;
15:07:44.251;164;70;102;68;111.5;335;885;1638;7.6;0.806;1074;;
15:07:45.134;159;68;100;68;111.3;330;880;1592;7.6;0.787;1049;;
15:07:46.014;159;68;99;67;111.3;330;900;1554;7.4;0.803;1071;;
15:07:46.914;160;68;99;66;112.8;335;905;1546;7.5;0.797;1062;;
15:07:47.819;158;67;97;66;112.8;335;910;1538;7.4;0.779;1038;;
15:07:48.733;152;64;94;66;113.0;335;905;1542;7.5;0.753;1004;;
15:07:49.634;153;64;95;66;113.5;335;905;1513;7.5;0.755;1007;;
15:07:50.539;154;64;95;66;115.0;335;905;1479;7.6;0.750;999;;
