# Supplementary material for: Influence of beat-to-beat blood pressure variability on vascular elasticity in hypertensive population
Source: Sci Rep. 2017 Aug 21;7:8394. doi: 10.1038/s41598-017-08640-4 (PMC5566212; doi:10.1038/s41598-017-08640-4)
Supplement: Supplementary file 1 — Dataset 1 [file 41598_2017_8640_MOESM1_ESM.zip › Data of hypertensive population/1059-beats.txt]

BeatScope Easy - v02.10 build 004

Identification;Identification;Age (yrs);Height (cm);Weight (kg);Gender;Procedure;Model number
1059;;57;169;65;Male;;9971

Reconstructed pressure level: 
brachial

Time (s);Systolic Pressure (mmHg);Diastolic Pressure (mmHg);Mean Pressure (mmHg);Heart rate (bpm);Stroke Volume (ml);Left Ventricular Ejection Time (ms);Pulse Interval (ms);Maximum Slope (mmHg/s);Cardiac Output (l/min);Total Peripheral Resistance Medical Unit (mmHg.min/l);Total Peripheral Resistance CGS (dyn.s/cm5);Markers;
08:41:54.430;0;0;0;68;0.0;0;880;0;0.0;0.000;0;;
08:41:55.310;0;0;0;68;0.0;0;880;0;0.0;0.000;0;;
08:41:56.190;0;0;0;70;0.0;0;855;0;0.0;0.000;0;;
08:41:57.045;0;0;0;69;0.0;0;870;0;0.0;0.000;0;;
08:41:57.915;0;0;0;67;0.0;0;890;0;0.0;0.000;0;;
08:41:58.805;0;0;0;66;0.0;0;905;0;0.0;0.000;0;;
08:41:59.710;0;0;0;69;0.0;0;875;0;0.0;0.000;0;;
08:42:00.585;0;0;0;69;0.0;0;875;0;0.0;0.000;0;;
08:42:01.460;0;0;0;68;0.0;0;880;0;0.0;0.000;0;;
08:42:02.340;0;0;0;69;0.0;0;875;0;0.0;0.000;0;;
08:42:03.215;0;0;0;68;0.0;0;880;0;0.0;0.000;0;;
08:42:04.095;0;0;0;70;0.0;0;860;0;0.0;0.000;0;;
08:42:04.955;0;0;0;69;0.0;0;875;0;0.0;0.000;0;;
08:42:05.830;0;0;0;118;0.0;0;510;0;0.0;0.000;0;;
08:42:06.339;90;86;79;152;5.0;270;395;488;0.8;6.221;8295;;
08:42:06.736;153;77;108;68;58.0;260;880;1979;4.0;1.639;2185;;
08:42:07.614;154;80;111;70;62.5;255;855;1921;4.4;1.512;2016;;
08:42:08.471;159;84;116;69;66.3;260;875;1863;4.5;1.525;2034;;
08:42:09.344;164;86;116;67;70.5;260;890;1867;4.8;1.468;1957;;
08:42:10.234;158;84;115;70;72.0;260;855;1883;5.1;1.366;1821;;
08:42:11.089;160;85;117;71;72.5;265;850;1879;5.1;1.369;1825;;
08:42:11.937;164;87;119;69;74.3;265;875;1817;5.1;1.402;1870;;
08:42:12.812;165;88;118;68;74.5;265;885;1825;5.1;1.396;1861;;
08:42:13.697;158;84;118;71;74.5;265;840;1821;5.3;1.325;1766;;
08:42:14.540;158;84;118;72;74.5;265;835;1821;5.4;1.317;1756;;
08:42:15.375;158;84;118;68;74.5;265;885;1821;5.1;1.396;1861;;
08:42:16.259;167;90;121;69;64.8;320;865;1996;4.5;1.613;2151;;
08:42:17.128;161;87;117;70;66.0;320;860;1938;4.6;1.525;2033;;
08:42:17.986;157;85;114;71;64.3;250;845;1921;4.6;1.503;2003;;
08:42:18.829;159;86;117;70;69.5;310;855;1904;4.9;1.439;1919;;
08:42:19.686;164;87;119;68;74.3;320;880;1883;5.1;1.404;1873;;
08:42:20.564;160;87;115;68;73.8;310;880;1875;5.0;1.375;1834;;
08:42:21.446;156;83;112;69;73.8;255;865;1917;5.1;1.317;1755;;
08:42:22.309;156;83;114;69;75.8;255;875;1892;5.2;1.317;1756;;
08:42:23.186;160;84;116;68;78.5;315;885;1875;5.3;1.302;1736;;
08:42:24.071;156;84;116;68;78.5;315;880;1838;5.4;1.295;1726;;
08:42:24.950;156;84;116;69;78.5;315;870;1838;5.4;1.280;1707;;
08:42:25.820;156;84;116;68;78.5;315;880;1838;5.4;1.295;1726;;
08:42:26.703;154;83;113;68;68.5;310;885;1942;4.6;1.460;1947;;
08:42:27.584;159;84;115;67;69.5;310;895;1954;4.7;1.481;1975;;
08:42:28.483;158;84;113;66;69.0;310;905;1921;4.6;1.476;1967;;
08:42:29.384;151;81;110;69;71.0;300;865;1942;4.9;1.337;1783;;
08:42:30.251;152;82;111;69;73.8;310;865;1913;5.1;1.305;1740;;
08:42:31.116;157;84;114;66;77.3;315;905;1900;5.1;1.333;1777;;
08:42:32.017;158;84;114;66;78.0;315;910;1908;5.1;1.333;1777;;
08:42:32.929;153;83;111;67;76.3;315;900;1879;5.1;1.304;1739;;
08:42:33.831;150;80;108;69;74.5;280;870;1888;5.1;1.264;1686;;
08:42:34.700;151;81;108;69;74.5;280;865;1863;5.2;1.257;1676;;
08:42:35.565;151;81;108;67;74.5;280;895;1863;5.0;1.300;1734;;
08:42:36.460;151;81;108;65;74.5;280;930;1863;4.8;1.351;1802;;
08:42:37.393;156;86;115;68;67.3;300;885;1725;4.6;1.507;2009;;
08:42:38.274;155;85;115;69;68.3;295;870;1671;4.7;1.469;1959;;
08:42:39.146;159;86;119;68;70.0;300;880;1633;4.8;1.493;1990;;
08:42:40.028;161;88;119;68;72.0;300;885;1613;4.9;1.463;1950;;
08:42:40.913;158;87;116;69;74.3;295;875;1600;5.1;1.367;1823;;
08:42:41.786;153;85;114;71;72.0;290;845;1621;5.1;1.338;1784;;
08:42:42.629;157;86;118;71;75.8;300;840;1596;5.4;1.303;1737;;
08:42:43.471;161;88;120;70;78.0;300;860;1600;5.4;1.320;1760;;
08:42:44.329;162;89;119;70;77.3;300;860;1600;5.4;1.322;1763;;
08:42:45.193;156;86;119;72;77.3;300;830;1608;5.6;1.276;1701;;
08:42:46.020;156;86;119;73;77.3;300;820;1608;5.7;1.261;1681;;
08:42:46.840;156;86;119;69;77.3;300;865;1608;5.4;1.330;1773;;
08:42:47.706;171;97;128;70;62.8;300;860;1821;4.4;1.754;2339;;
08:42:48.566;169;95;125;70;63.8;300;860;1763;4.4;1.680;2239;;
08:42:49.426;161;91;121;72;62.8;295;830;1746;4.5;1.594;2125;;
08:42:50.258;161;91;122;72;66.0;300;830;1725;4.8;1.531;2041;;
08:42:51.085;165;92;125;71;71.5;300;850;1725;5.0;1.480;1973;;
08:42:51.938;167;93;124;69;72.0;300;875;1725;4.9;1.510;2013;;
08:42:52.813;165;92;121;67;71.8;300;890;1704;4.8;1.498;1997;;
08:42:53.699;158;88;117;69;70.8;295;865;1700;4.9;1.430;1907;;
08:42:54.562;158;88;119;71;72.5;295;850;1675;5.1;1.389;1852;;
08:42:55.414;162;89;121;69;75.5;300;870;1638;5.2;1.394;1859;;
08:42:56.284;163;90;120;68;75.8;300;885;1654;5.1;1.399;1865;;
08:42:57.167;158;87;118;71;75.0;295;850;1679;5.3;1.332;1776;;
08:42:58.023;158;87;118;71;74.8;300;850;1683;5.3;1.342;1789;;
08:42:58.871;162;89;121;69;77.0;300;870;1658;5.3;1.367;1823;;
08:42:59.739;164;90;122;69;77.3;300;865;1650;5.4;1.369;1825;;
08:43:00.604;163;91;120;69;74.0;300;870;1604;5.1;1.405;1873;;
08:43:01.476;157;87;117;71;73.5;300;850;1658;5.2;1.350;1800;;
08:43:02.324;158;87;119;71;75.0;300;845;1646;5.3;1.335;1780;;
08:43:03.171;163;88;121;69;78.3;305;865;1646;5.4;1.335;1780;;
08:43:04.036;163;89;121;70;78.3;305;860;1629;5.5;1.327;1769;;
08:43:04.895;163;89;121;70;78.3;305;860;1629;5.5;1.327;1769;;
08:43:05.755;163;89;121;70;78.3;305;860;1629;5.5;1.327;1769;;
08:43:06.618;158;88;119;71;65.8;300;845;1738;4.7;1.523;2031;;
08:43:07.459;162;89;121;69;67.0;305;865;1696;4.6;1.562;2083;;
08:43:08.324;163;90;120;68;67.3;300;880;1692;4.6;1.574;2098;;
08:43:09.204;158;87;118;70;69.8;300;855;1688;4.9;1.440;1920;;
08:43:10.059;156;87;118;72;70.8;300;835;1688;5.1;1.387;1849;;
08:43:10.896;161;88;120;69;74.5;305;865;1658;5.2;1.396;1862;;
08:43:11.763;164;90;121;68;75.0;305;880;1688;5.1;1.420;1893;;
08:43:12.641;162;89;119;67;74.5;305;890;1654;5.0;1.419;1891;;
08:43:13.531;156;86;115;69;74.5;300;870;1658;5.1;1.346;1794;;
08:43:14.401;154;85;116;70;74.3;300;855;1663;5.2;1.330;1773;;
08:43:15.254;159;87;119;70;76.3;305;860;1629;5.3;1.345;1793;;
08:43:16.114;162;89;121;69;76.3;305;865;1629;5.3;1.370;1826;;
08:43:16.981;160;88;120;71;76.0;305;850;1629;5.4;1.339;1786;;
08:43:17.831;157;88;118;72;72.3;300;835;1642;5.2;1.364;1818;;
08:43:18.666;162;89;123;71;76.0;305;845;1646;5.4;1.362;1816;;
08:43:19.511;166;92;124;69;76.3;305;865;1642;5.3;1.407;1876;;
08:43:20.374;165;92;122;69;74.5;305;870;1646;5.1;1.419;1892;;
08:43:21.246;159;88;119;71;73.5;300;845;1663;5.2;1.362;1816;;
08:43:22.089;160;89;121;72;74.8;300;835;1633;5.4;1.352;1802;;
08:43:22.926;164;91;123;69;76.0;305;865;1625;5.3;1.397;1863;;
08:43:23.787;165;90;121;69;76.0;305;865;1642;5.3;1.380;1840;;
08:43:24.658;159;88;118;70;75.5;305;860;1613;5.3;1.338;1785;;
08:43:25.514;156;86;117;71;74.0;300;840;1621;5.3;1.325;1767;;
08:43:26.355;160;88;120;71;76.5;305;845;1592;5.4;1.323;1764;;
08:43:27.203;161;89;120;69;76.8;305;865;1596;5.3;1.352;1803;;
08:43:28.065;159;89;118;70;75.0;305;860;1592;5.2;1.347;1796;;
08:43:28.924;154;86;115;71;73.5;300;840;1613;5.3;1.317;1756;;
08:43:29.764;158;87;118;71;76.3;300;850;1608;5.4;1.318;1758;;
08:43:30.614;162;88;121;70;77.8;305;860;1608;5.4;1.333;1777;;
08:43:31.476;162;89;121;70;77.8;305;860;1583;5.4;1.333;1777;;
08:43:32.335;162;89;121;71;77.8;305;840;1583;5.6;1.302;1736;;
08:43:33.175;162;89;121;71;77.8;305;845;1583;5.5;1.310;1746;;
08:43:34.021;163;92;124;71;64.5;305;845;1713;4.6;1.624;2166;;
08:43:34.868;167;93;126;70;66.0;305;860;1688;4.6;1.635;2180;;
08:43:35.726;166;93;123;68;65.0;305;885;1671;4.4;1.678;2237;;
08:43:36.609;161;90;120;69;68.3;300;870;1683;4.7;1.526;2035;;
08:43:37.481;159;88;120;70;71.0;300;860;1679;5.0;1.447;1930;;
08:43:38.339;162;90;122;69;73.3;305;870;1633;5.1;1.449;1932;;
08:43:39.209;163;91;122;68;73.3;305;880;1633;5.0;1.466;1954;;
08:43:40.089;161;90;119;69;72.3;300;875;1625;5.0;1.444;1926;;
08:43:40.965;155;87;117;71;71.3;300;850;1629;5.0;1.390;1853;;
08:43:41.816;157;87;119;70;73.3;300;855;1621;5.1;1.383;1844;;
08:43:42.667;162;89;122;70;75.5;305;860;1621;5.3;1.387;1849;;
08:43:43.533;163;91;122;68;75.0;305;880;1604;5.1;1.429;1905;;
08:43:44.411;162;90;120;68;74.3;305;885;1621;5.0;1.427;1903;;
08:43:45.294;156;87;117;71;72.0;300;850;1621;5.1;1.378;1838;;
08:43:46.146;156;87;119;71;73.5;300;840;1638;5.3;1.354;1806;;
08:43:46.984;162;89;122;71;75.3;305;845;1596;5.3;1.373;1830;;
08:43:47.827;164;92;123;70;74.0;305;855;1625;5.2;1.424;1899;;
08:43:48.684;162;91;121;71;72.5;300;850;1613;5.1;1.416;1888;;
08:43:49.536;157;88;118;73;70.8;300;825;1633;5.1;1.376;1835;;
08:43:50.361;159;89;121;72;73.3;305;835;1646;5.3;1.374;1831;;
08:43:51.194;164;90;124;71;75.3;305;840;1625;5.4;1.384;1846;;
08:43:52.036;166;92;124;71;74.8;305;850;1642;5.3;1.413;1884;;
08:43:52.886;162;90;122;72;74.3;305;835;1654;5.3;1.366;1822;;
08:43:53.717;160;90;121;73;72.3;300;825;1654;5.3;1.379;1838;;
08:43:54.542;164;91;124;72;75.3;300;835;1658;5.4;1.376;1835;;
08:43:55.381;166;92;124;70;75.3;305;855;1650;5.3;1.406;1875;;
08:43:56.236;163;90;121;71;75.3;305;845;1642;5.3;1.356;1808;;
08:43:57.081;157;88;118;73;72.0;300;820;1642;5.3;1.344;1792;;
08:43:57.901;160;88;121;72;75.3;305;835;1654;5.4;1.337;1783;;
08:43:58.732;163;90;122;71;75.8;305;845;1638;5.4;1.364;1818;;
08:43:59.577;163;90;121;71;74.8;300;850;1633;5.3;1.370;1827;;
08:44:00.431;157;87;118;72;73.5;300;835;1658;5.3;1.335;1780;;
08:44:01.266;158;87;119;71;74.8;300;850;1642;5.3;1.350;1800;;
08:44:02.116;162;88;121;69;77.0;305;870;1658;5.3;1.361;1815;;
08:44:02.986;162;89;119;67;76.8;305;890;1633;5.2;1.380;1840;;
08:44:03.872;157;86;116;69;75.0;300;865;1642;5.2;1.341;1788;;
08:44:04.741;156;85;116;69;75.3;300;865;1646;5.2;1.333;1778;;
08:44:05.602;159;87;118;68;77.0;305;885;1617;5.2;1.353;1804;;
08:44:06.491;159;87;117;67;77.5;305;900;1604;5.2;1.362;1815;;
08:44:07.389;157;86;117;68;77.5;305;885;1600;5.3;1.339;1785;;
08:44:08.275;157;86;117;69;77.5;305;875;1600;5.3;1.324;1765;;
08:44:09.150;157;86;117;69;77.5;305;875;1600;5.3;1.324;1765;;
08:44:10.025;159;87;119;67;67.0;305;890;1667;4.5;1.574;2099;;
08:44:10.914;162;88;120;67;68.5;305;895;1671;4.6;1.565;2086;;
08:44:11.811;161;88;118;66;68.0;305;905;1638;4.5;1.570;2094;;
08:44:12.716;156;86;116;69;70.3;300;870;1642;4.8;1.433;1911;;
08:44:13.584;156;86;117;69;72.3;305;870;1650;5.0;1.409;1878;;
08:44:14.456;161;88;120;67;75.8;305;890;1625;5.1;1.407;1876;;
08:44:15.342;162;89;120;67;74.8;305;890;1629;5.0;1.432;1909;;
08:44:16.232;158;87;118;68;74.8;300;880;1642;5.1;1.386;1848;;
08:44:17.114;155;86;116;70;72.3;300;855;1654;5.1;1.376;1834;;
08:44:17.971;159;87;119;69;75.5;305;875;1642;5.2;1.376;1835;;
08:44:18.846;161;88;120;68;77.3;305;880;1638;5.3;1.370;1826;;
08:44:19.725;161;89;120;67;75.8;305;890;1608;5.1;1.404;1872;;
08:44:20.614;158;87;117;69;75.3;300;870;1621;5.2;1.356;1807;;
08:44:21.486;156;86;117;70;74.0;300;860;1663;5.2;1.360;1813;;
08:44:22.344;160;88;120;69;76.5;305;870;1596;5.3;1.362;1816;;
08:44:23.218;162;89;120;68;76.3;305;880;1613;5.2;1.388;1850;;
08:44:24.095;159;89;118;69;74.5;305;870;1588;5.1;1.378;1837;;
08:44:24.966;155;86;116;71;72.3;300;850;1625;5.1;1.362;1816;;
08:44:25.816;157;87;118;70;75.0;305;860;1625;5.2;1.356;1808;;
08:44:26.674;161;88;120;68;77.0;305;880;1613;5.3;1.371;1829;;
08:44:27.554;162;89;119;66;76.3;305;910;1617;5.0;1.414;1886;;
08:44:28.466;157;86;114;65;76.8;305;920;1629;5.0;1.367;1822;;
08:44:29.386;153;83;113;66;76.5;300;905;1646;5.1;1.337;1782;;
08:44:30.291;156;84;115;66;78.3;305;905;1579;5.2;1.327;1770;;
08:44:31.198;156;85;114;65;77.8;310;925;1550;5.0;1.350;1800;;
08:44:32.119;154;83;112;65;78.3;305;930;1563;5.0;1.331;1775;;
08:44:33.049;150;83;109;66;75.3;305;915;1529;4.9;1.325;1767;;
08:44:33.968;145;80;107;67;74.5;300;890;1558;5.0;1.272;1696;;
08:44:34.854;148;80;109;66;77.5;305;910;1533;5.1;1.280;1706;;
08:44:35.766;152;81;111;64;80.8;305;935;1554;5.2;1.282;1710;;
08:44:36.699;152;82;111;65;79.8;305;930;1529;5.1;1.289;1718;;
08:44:37.633;148;80;108;66;79.0;305;905;1533;5.2;1.237;1650;;
08:44:38.535;145;80;108;69;75.8;300;865;1563;5.3;1.233;1644;;
08:44:39.403;151;82;112;68;79.3;310;880;1538;5.4;1.246;1662;;
08:44:40.283;156;85;115;67;79.8;305;900;1558;5.3;1.298;1730;;
08:44:41.180;156;86;114;65;78.5;305;920;1558;5.1;1.333;1777;;
08:44:42.099;151;82;111;68;76.5;300;885;1588;5.2;1.287;1716;;
08:44:42.985;152;84;113;68;76.5;305;885;1575;5.2;1.307;1743;;
08:44:43.869;156;85;116;67;78.5;305;900;1546;5.2;1.324;1766;;
08:44:44.771;157;86;116;66;78.5;305;915;1538;5.1;1.349;1799;;
08:44:45.684;156;86;114;66;75.5;305;910;1542;5.0;1.368;1824;;
08:44:46.595;150;83;111;68;74.0;300;880;1563;5.0;1.317;1756;;
08:44:47.478;151;83;113;68;76.3;305;885;1571;5.2;1.314;1753;;
08:44:48.359;156;86;116;67;78.3;305;900;1550;5.2;1.337;1783;;
08:44:49.261;158;86;117;65;78.5;305;920;1554;5.1;1.368;1824;;
08:44:50.179;157;87;114;65;75.5;305;925;1538;4.9;1.397;1862;;
08:44:51.108;151;83;111;67;75.3;300;900;1563;5.0;1.328;1770;;
08:44:52.005;151;83;113;69;77.0;305;875;1554;5.3;1.284;1712;;
08:44:52.883;155;85;115;67;78.5;310;895;1529;5.3;1.314;1752;;
08:44:53.774;157;86;115;68;78.5;310;885;1508;5.3;1.299;1732;;
08:44:54.660;157;86;115;69;78.5;310;875;1508;5.4;1.285;1713;;
08:44:55.535;157;86;115;68;78.5;310;880;1508;5.4;1.292;1723;;
08:44:56.416;161;91;121;68;64.3;305;880;1650;4.4;1.657;2210;;
08:44:57.296;163;91;122;67;66.5;305;895;1646;4.5;1.642;2189;;
08:44:58.189;163;91;121;66;65.8;305;915;1629;4.3;1.677;2236;;
08:44:59.102;158;88;118;68;69.0;305;885;1625;4.7;1.513;2018;;
08:44:59.991;156;88;118;69;70.3;305;875;1638;4.8;1.464;1951;;
08:45:00.864;160;89;120;67;73.5;305;895;1588;4.9;1.464;1952;;
08:45:01.759;163;90;121;66;74.3;310;905;1592;4.9;1.478;1970;;
08:45:02.666;162;90;119;65;74.0;310;925;1588;4.8;1.484;1979;;
08:45:03.589;156;87;116;67;72.8;300;895;1604;4.9;1.421;1895;;
08:45:04.486;155;85;117;67;75.0;305;890;1642;5.1;1.382;1843;;
08:45:05.374;160;88;120;66;76.3;310;905;1600;5.1;1.421;1895;;
08:45:06.283;162;89;120;65;76.3;310;920;1592;5.0;1.445;1926;;
08:45:07.201;161;89;118;65;74.8;310;920;1592;4.9;1.452;1936;;
08:45:08.123;155;86;115;67;73.3;305;895;1608;4.9;1.405;1873;;
08:45:09.016;156;86;118;68;75.0;305;885;1583;5.1;1.386;1849;;
08:45:09.901;160;88;119;66;76.3;310;905;1558;5.1;1.412;1883;;
08:45:10.804;161;89;119;66;75.8;310;910;1550;5.0;1.427;1902;;
08:45:11.715;157;87;117;67;75.0;305;890;1563;5.1;1.385;1847;;
08:45:12.604;157;87;116;67;73.8;305;900;1558;4.9;1.419;1892;;
08:45:13.504;159;87;118;66;76.5;305;915;1558;5.0;1.408;1878;;
08:45:14.421;159;88;116;65;75.3;310;925;1538;4.9;1.423;1897;;
08:45:15.344;154;85;114;67;73.8;305;895;1575;4.9;1.380;1841;;
08:45:16.239;155;85;116;68;75.3;305;880;1579;5.1;1.359;1813;;
08:45:17.121;160;88;120;67;76.8;310;900;1538;5.1;1.401;1868;;
08:45:18.019;162;90;120;66;75.8;310;910;1554;5.0;1.436;1914;;
08:45:18.929;158;87;117;68;74.8;305;885;1588;5.1;1.388;1851;;
08:45:19.816;158;88;119;68;74.8;300;880;1596;5.1;1.401;1868;;
08:45:20.694;163;90;122;68;76.0;310;885;1554;5.2;1.421;1894;;
08:45:21.581;161;91;120;69;72.5;310;875;1517;5.0;1.445;1927;;
08:45:22.458;156;88;117;70;72.0;305;855;1600;5.1;1.392;1856;;
08:45:23.309;159;89;121;70;73.8;305;860;1583;5.1;1.405;1874;;
08:45:24.173;163;91;122;68;75.0;310;885;1579;5.1;1.443;1923;;
08:45:25.056;163;91;120;67;73.0;305;890;1575;4.9;1.457;1943;;
08:45:25.946;156;87;117;69;72.5;300;865;1617;5.0;1.393;1857;;
08:45:26.807;158;88;119;70;73.5;305;855;1621;5.2;1.387;1850;;
08:45:27.665;162;90;122;69;75.3;310;875;1579;5.2;1.422;1895;;
08:45:28.543;164;91;123;68;74.8;310;880;1596;5.1;1.445;1927;;
08:45:29.421;161;90;120;69;73.3;305;870;1583;5.1;1.422;1896;;
08:45:30.291;156;88;117;71;70.3;300;845;1629;5.0;1.410;1880;;
08:45:31.134;159;89;120;70;74.0;305;860;1600;5.2;1.395;1859;;
08:45:31.992;163;90;123;69;75.5;305;870;1625;5.2;1.412;1882;;
08:45:32.864;163;91;122;69;73.8;310;875;1525;5.1;1.442;1922;;
08:45:33.739;159;89;119;69;73.0;305;865;1617;5.1;1.413;1884;;
08:45:34.604;161;89;121;68;75.5;305;880;1604;5.1;1.407;1877;;
08:45:35.486;163;89;121;67;76.5;310;900;1600;5.1;1.418;1890;;
08:45:36.384;161;89;118;66;75.5;310;910;1567;5.0;1.416;1888;;
08:45:37.295;156;85;115;68;76.5;305;880;1625;5.2;1.323;1764;;
08:45:38.174;156;85;116;69;76.3;305;875;1617;5.2;1.334;1779;;
08:45:39.051;159;86;118;66;78.0;310;905;1592;5.2;1.366;1822;;
08:45:39.955;160;87;117;65;77.5;310;925;1579;5.0;1.393;1858;;
08:45:40.881;157;86;114;63;77.5;310;945;1558;4.9;1.387;1849;;
08:45:41.826;153;83;112;65;77.3;305;925;1600;5.0;1.341;1788;;
08:45:42.749;154;83;113;63;78.0;310;945;1563;5.0;1.366;1821;;
08:45:43.694;155;83;114;63;79.5;310;950;1533;5.0;1.356;1808;;
08:45:44.648;155;83;112;63;79.5;310;960;1525;5.0;1.355;1807;;
08:45:45.604;151;82;111;65;77.5;305;920;1558;5.1;1.321;1761;;
08:45:46.524;152;83;113;66;77.3;305;910;1550;5.1;1.325;1767;;
08:45:47.438;155;83;114;63;80.0;310;950;1538;5.1;1.351;1801;;
08:45:48.384;156;84;115;63;79.8;310;945;1538;5.1;1.360;1813;;
08:45:49.331;154;84;115;65;79.8;310;925;1508;5.2;1.331;1775;;
08:45:50.255;154;84;115;68;79.8;310;885;1508;5.4;1.273;1698;;
08:45:51.140;154;84;115;66;79.8;310;915;1508;5.2;1.317;1755;;
08:45:52.056;164;91;122;66;65.3;310;910;1621;4.3;1.701;2269;;
08:45:52.968;163;91;121;66;66.0;310;915;1608;4.3;1.671;2227;;
08:45:53.877;159;89;119;68;65.3;305;885;1629;4.4;1.614;2152;;
08:45:54.762;159;89;120;68;68.0;305;885;1617;4.6;1.562;2082;;
08:45:55.653;163;90;122;66;73.5;310;915;1608;4.8;1.516;2021;;
08:45:56.564;163;91;121;65;73.3;310;925;1608;4.8;1.531;2042;;
08:45:57.493;162;90;118;63;73.3;310;945;1588;4.7;1.526;2034;;
08:45:58.436;156;86;115;66;73.0;305;910;1600;4.8;1.437;1916;;
08:45:59.348;155;86;116;67;74.0;310;900;1575;4.9;1.411;1881;;
08:46:00.248;158;87;118;66;75.8;310;915;1567;5.0;1.422;1896;;
08:46:01.163;159;87;118;64;76.3;310;935;1571;4.9;1.441;1921;;
08:46:02.094;156;87;115;66;74.0;305;910;1542;4.9;1.417;1890;;
08:46:03.006;153;84;114;68;74.0;305;885;1579;5.0;1.360;1814;;
08:46:03.893;155;85;117;67;76.3;310;890;1588;5.1;1.363;1817;;
08:46:04.779;159;88;119;67;76.5;310;895;1563;5.1;1.395;1860;;
08:46:05.674;160;89;120;67;76.3;310;895;1571;5.1;1.406;1874;;
08:46:06.573;159;89;118;67;74.0;310;890;1546;5.0;1.413;1884;;
08:46:07.463;155;86;116;68;73.3;305;880;1592;5.0;1.388;1850;;
08:46:08.339;158;87;119;68;76.0;305;880;1600;5.2;1.372;1829;;
08:46:09.223;161;89;120;66;76.5;310;910;1558;5.0;1.424;1899;;
08:46:10.133;161;89;119;65;76.5;310;930;1567;4.9;1.450;1933;;
08:46:11.061;160;89;117;65;74.5;305;920;1550;4.9;1.448;1931;;
08:46:11.980;155;86;115;66;74.3;305;905;1554;4.9;1.402;1869;;
08:46:12.885;156;86;116;66;76.0;310;910;1558;5.0;1.392;1856;;
08:46:13.798;158;87;117;66;76.8;310;910;1538;5.1;1.390;1854;;
08:46:14.704;157;87;116;66;75.5;310;915;1508;5.0;1.406;1874;;
08:46:15.623;154;85;113;66;75.0;305;910;1517;4.9;1.371;1828;;
08:46:16.529;150;83;112;69;74.3;305;875;1546;5.1;1.323;1764;;
08:46:17.404;154;85;115;67;76.0;310;890;1538;5.1;1.347;1796;;
08:46:18.296;157;86;117;67;77.3;310;900;1542;5.2;1.357;1810;;
08:46:19.194;157;87;116;66;75.8;310;905;1525;5.0;1.383;1844;;
08:46:20.099;154;86;114;67;74.3;305;890;1513;5.0;1.363;1818;;
08:46:20.993;150;84;112;69;73.8;305;870;1525;5.1;1.321;1762;;
08:46:21.859;153;84;115;69;75.8;305;865;1546;5.3;1.313;1751;;
08:46:22.726;158;87;118;69;77.0;310;865;1529;5.3;1.323;1764;;
08:46:23.589;157;87;119;71;76.3;305;845;1546;5.4;1.313;1751;;
08:46:24.436;158;89;120;72;74.8;310;835;1496;5.4;1.335;1780;;
08:46:25.271;158;89;118;71;73.3;305;845;1500;5.2;1.364;1819;;
08:46:26.114;155;87;115;71;72.5;305;840;1525;5.2;1.335;1780;;
08:46:26.954;152;85;115;74;72.8;300;815;1554;5.4;1.286;1714;;
08:46:27.769;156;87;117;71;73.8;305;850;1538;5.2;1.343;1790;;
08:46:28.619;158;87;117;69;75.5;305;870;1571;5.2;1.348;1798;;
08:46:29.491;157;87;115;68;74.5;305;880;1550;5.1;1.355;1807;;
08:46:30.373;152;84;111;69;72.8;305;865;1546;5.0;1.323;1764;;
08:46:31.234;151;83;112;70;73.8;300;855;1554;5.2;1.301;1735;;
08:46:32.091;154;85;114;66;76.0;305;910;1546;5.0;1.359;1812;;
08:46:32.999;155;85;115;67;76.0;305;890;1546;5.1;1.344;1792;;
08:46:33.891;152;85;113;70;72.3;300;855;1488;5.1;1.334;1779;;
08:46:34.748;149;84;111;71;70.5;300;850;1508;5.0;1.335;1780;;
08:46:35.594;153;84;113;66;74.8;300;905;1538;5.0;1.371;1828;;
08:46:36.503;156;85;115;66;77.8;305;915;1579;5.1;1.353;1805;;
08:46:37.414;155;86;115;68;75.0;305;885;1500;5.1;1.360;1813;;
08:46:38.297;152;86;113;68;72.5;300;880;1492;4.9;1.366;1821;;
08:46:39.179;149;83;112;70;72.0;300;860;1529;5.0;1.332;1776;;
08:46:40.043;153;85;114;65;75.8;305;925;1542;4.9;1.386;1848;;
08:46:40.966;156;85;115;65;77.8;305;920;1558;5.1;1.358;1810;;
08:46:41.884;154;85;114;66;74.8;305;905;1492;5.0;1.377;1836;;
08:46:42.791;151;85;111;67;72.3;300;890;1475;4.9;1.370;1827;;
08:46:43.683;148;82;110;69;72.0;300;865;1513;5.0;1.322;1762;;
08:46:44.544;152;84;114;67;75.0;305;890;1517;5.1;1.347;1796;;
08:46:45.434;156;85;117;67;76.8;305;895;1533;5.1;1.359;1811;;
08:46:46.331;157;87;116;65;74.8;305;925;1517;4.8;1.432;1910;;
08:46:47.254;155;86;116;70;73.0;300;860;1525;5.1;1.361;1814;;
08:46:48.116;151;86;113;69;70.3;300;870;1475;4.8;1.403;1870;;
08:46:48.988;156;86;116;65;75.5;305;925;1546;4.9;1.418;1891;;
08:46:49.913;158;86;117;64;78.0;310;935;1533;5.0;1.402;1870;;
08:46:50.846;157;87;117;66;75.5;305;910;1492;5.0;1.413;1884;;
08:46:51.756;156;88;114;64;73.0;305;935;1479;4.7;1.463;1951;;
08:46:52.693;151;84;113;68;73.3;300;885;1521;5.0;1.362;1816;;
08:46:53.572;153;86;113;69;73.3;300;870;1467;5.1;1.339;1786;;
08:46:54.445;153;86;113;69;73.3;300;870;1467;5.1;1.339;1786;;
08:46:55.315;153;86;113;67;73.3;300;895;1467;4.9;1.378;1837;;
08:46:56.211;160;92;121;70;61.5;305;860;1600;4.3;1.692;2256;;
08:46:57.071;157;90;120;71;62.0;300;845;1579;4.4;1.635;2181;;
08:46:57.918;162;92;123;70;63.8;305;855;1579;4.5;1.646;2195;;
08:46:58.771;163;92;123;69;66.8;305;865;1583;4.6;1.594;2125;;
08:46:59.638;161;92;121;70;69.0;305;855;1583;4.8;1.499;1999;;
08:47:00.489;157;90;120;73;67.5;300;820;1583;4.9;1.455;1940;;
08:47:01.309;161;92;123;71;69.8;305;850;1575;4.9;1.493;1990;;
08:47:02.161;165;92;122;66;72.8;305;905;1608;4.8;1.521;2028;;
08:47:03.066;163;91;122;69;73.0;305;870;1600;5.0;1.457;1943;;
08:47:03.934;159;92;119;71;68.3;300;845;1517;4.8;1.470;1960;;
08:47:04.781;155;88;117;73;68.3;300;825;1554;5.0;1.411;1882;;
08:47:05.605;157;88;119;72;71.5;300;835;1563;5.1;1.390;1853;;
08:47:06.441;161;90;122;71;73.5;305;850;1596;5.2;1.405;1873;;
08:47:07.291;162;91;121;70;72.0;305;855;1563;5.1;1.437;1916;;
08:47:08.148;158;89;118;71;71.0;300;840;1588;5.1;1.396;1861;;
08:47:08.984;155;88;117;74;68.8;295;815;1579;5.1;1.387;1849;;
08:47:09.800;159;89;121;72;72.3;295;835;1579;5.2;1.393;1857;;
08:47:10.636;162;91;122;70;73.3;305;860;1600;5.1;1.426;1902;;
08:47:11.494;162;90;120;70;72.8;300;855;1596;5.1;1.410;1880;;
08:47:12.351;156;88;117;72;70.5;300;830;1588;5.1;1.377;1837;;
08:47:13.181;156;87;118;73;72.0;300;825;1600;5.2;1.349;1799;;
08:47:14.006;160;89;118;67;73.0;305;890;1571;4.9;1.442;1922;;
08:47:14.894;161;88;120;72;75.0;305;835;1629;5.4;1.333;1778;;
08:47:15.729;155;89;116;71;69.5;300;840;1500;5.0;1.396;1861;;
08:47:16.571;154;86;116;72;71.8;300;830;1621;5.2;1.342;1789;;
08:47:17.399;157;88;118;71;72.5;300;845;1550;5.1;1.378;1838;;
08:47:18.244;160;88;120;71;74.3;305;850;1583;5.2;1.371;1828;;
08:47:19.094;158;89;118;71;71.0;300;840;1554;5.1;1.393;1857;;
08:47:19.938;155;87;116;73;70.3;300;820;1588;5.1;1.351;1801;;
08:47:20.755;156;87;118;73;71.8;300;820;1567;5.3;1.349;1798;;
08:47:21.574;161;89;119;68;74.0;305;880;1592;5.0;1.412;1883;;
08:47:22.454;161;88;121;73;75.3;300;820;1604;5.5;1.316;1754;;
08:47:23.278;157;90;117;72;69.3;300;835;1508;5.0;1.414;1885;;
08:47:24.111;156;87;116;72;70.8;300;835;1608;5.1;1.366;1821;;
08:47:24.944;157;86;116;67;73.5;300;890;1583;5.0;1.402;1869;;
08:47:25.836;159;86;119;71;77.3;305;850;1638;5.5;1.309;1746;;
08:47:26.684;158;89;118;70;71.3;300;860;1521;5.0;1.421;1895;;
08:47:27.545;158;88;116;67;72.3;300;895;1592;4.8;1.431;1908;;
08:47:28.441;152;84;114;74;72.8;300;815;1583;5.4;1.280;1707;;
08:47:29.254;152;86;115;71;70.8;300;840;1504;5.1;1.362;1817;;
08:47:30.094;159;87;117;67;75.8;305;895;1617;5.1;1.385;1847;;
08:47:30.990;159;87;119;69;76.5;305;865;1596;5.3;1.343;1790;;
08:47:31.858;158;89;116;64;73.0;305;935;1529;4.7;1.479;1972;;
08:47:32.789;156;85;114;67;73.8;300;890;1592;5.0;1.376;1834;;
08:47:33.679;149;84;111;70;70.8;300;860;1500;4.9;1.343;1791;;
08:47:34.540;152;83;114;70;74.8;300;855;1563;5.2;1.301;1735;;
08:47:35.394;155;86;115;66;75.3;305;905;1525;5.0;1.380;1840;;
08:47:36.301;157;85;116;69;77.3;305;875;1583;5.3;1.317;1756;;
08:47:37.178;152;85;113;70;72.8;300;855;1517;5.1;1.331;1775;;
08:47:38.029;151;84;113;72;71.8;300;830;1563;5.2;1.304;1739;;
08:47:38.859;154;85;116;70;74.5;300;855;1554;5.2;1.326;1767;;
08:47:39.716;159;86;118;69;77.3;305;870;1613;5.3;1.326;1768;;
08:47:40.588;158;88;116;66;74.8;305;905;1563;5.0;1.401;1869;;
08:47:41.491;154;84;115;73;74.5;300;825;1617;5.4;1.271;1694;;
08:47:42.314;153;86;115;72;71.8;300;835;1513;5.2;1.338;1784;;
08:47:43.150;159;87;118;67;76.0;305;890;1604;5.1;1.376;1835;;
08:47:44.043;159;87;119;68;76.5;305;880;1600;5.2;1.363;1818;;
08:47:44.923;158;89;117;67;73.5;300;890;1550;5.0;1.414;1885;;
08:47:45.809;153;86;115;72;71.8;300;830;1563;5.2;1.325;1766;;
08:47:46.639;153;86;116;72;71.8;300;835;1529;5.2;1.344;1792;;
08:47:47.478;159;87;117;67;75.5;305;900;1596;5.0;1.395;1860;;
08:47:48.374;159;87;119;71;76.0;305;850;1604;5.4;1.331;1775;;
08:47:49.228;157;89;115;66;71.8;300;905;1529;4.8;1.454;1938;;
08:47:50.131;153;84;114;73;73.3;300;825;1613;5.3;1.287;1716;;
08:47:50.956;151;86;114;73;70.5;300;825;1483;5.1;1.337;1783;;
08:47:51.783;158;87;118;68;75.8;305;885;1600;5.1;1.376;1834;;
08:47:52.666;160;88;121;72;76.0;305;830;1617;5.5;1.321;1762;;
08:47:53.496;160;92;119;69;71.0;300;875;1533;4.9;1.460;1947;;
08:47:54.367;157;87;117;72;71.5;295;830;1642;5.2;1.355;1807;;
08:47:55.203;156;87;117;73;71.5;295;825;1575;5.2;1.347;1796;;
08:47:56.025;156;87;117;67;71.5;295;895;1575;4.8;1.461;1949;;
08:47:56.920;156;87;117;66;71.5;295;910;1575;4.7;1.486;1981;;
08:47:57.829;166;95;122;67;60.3;295;895;1688;4.0;1.816;2421;;
08:47:58.724;159;89;119;73;62.5;295;825;1704;4.5;1.574;2099;;
08:47:59.547;157;89;118;71;61.8;295;850;1617;4.4;1.624;2166;;
08:48:00.401;162;89;119;66;68.3;300;915;1692;4.5;1.599;2132;;
08:48:01.316;161;88;121;69;72.8;300;865;1663;5.0;1.433;1910;;
08:48:02.183;160;90;117;65;69.5;300;920;1579;4.5;1.542;2056;;
08:48:03.101;155;85;115;71;71.5;295;845;1675;5.1;1.359;1812;;
08:48:03.944;154;86;116;71;70.8;295;840;1588;5.1;1.377;1836;;
08:48:04.786;160;88;119;68;74.5;305;880;1646;5.1;1.400;1866;;
08:48:05.662;160;88;118;66;74.3;300;915;1621;4.9;1.451;1935;;
08:48:06.579;158;87;117;69;73.8;300;865;1638;5.1;1.369;1826;;
08:48:07.444;152;86;114;71;69.8;295;845;1563;5.0;1.375;1833;;
08:48:08.290;155;85;116;71;72.5;300;845;1621;5.1;1.352;1803;;
08:48:09.138;159;88;118;66;74.5;300;905;1608;4.9;1.430;1907;;
08:48:10.037;161;88;120;71;75.5;300;850;1663;5.3;1.348;1798;;
08:48:10.890;156;89;115;68;69.8;295;880;1554;4.8;1.454;1939;;
08:48:11.773;158;86;119;73;75.0;300;820;1700;5.5;1.301;1735;;
08:48:12.591;160;91;119;68;72.0;300;885;1554;4.9;1.466;1954;;
08:48:13.474;162;88;122;72;75.5;300;830;1671;5.5;1.341;1788;;
08:48:14.304;159;92;117;67;69.0;300;890;1517;4.7;1.512;2016;;
08:48:15.194;157;86;118;75;72.5;295;805;1679;5.4;1.307;1743;;
08:48:15.999;153;88;116;74;67.5;295;815;1508;5.0;1.404;1871;;
08:48:16.814;161;88;121;71;74.0;300;840;1646;5.3;1.368;1824;;
08:48:17.655;161;90;121;70;72.8;300;855;1600;5.1;1.419;1892;;
08:48:18.509;162;90;120;70;72.8;300;855;1621;5.1;1.404;1873;;
08:48:19.368;156;88;117;72;70.5;300;830;1592;5.1;1.372;1829;;
08:48:20.198;155;87;117;73;71.5;300;820;1608;5.2;1.345;1793;;
08:48:21.014;159;89;120;72;72.8;300;835;1600;5.2;1.372;1829;;
08:48:21.847;161;90;121;71;73.5;300;840;1625;5.3;1.380;1840;;
08:48:22.691;159;90;118;73;71.0;300;825;1592;5.2;1.374;1832;;
08:48:23.514;155;88;116;75;69.0;295;805;1596;5.1;1.356;1808;;
08:48:24.321;157;88;119;74;71.5;300;815;1613;5.3;1.351;1801;;
08:48:25.136;162;90;120;69;73.5;300;875;1633;5.0;1.423;1897;;
08:48:26.011;161;89;122;74;74.0;300;810;1642;5.5;1.333;1777;;
08:48:26.819;159;92;118;72;67.5;295;835;1525;4.9;1.460;1946;;
08:48:27.652;156;87;116;74;69.3;290;810;1658;5.1;1.360;1813;;
08:48:28.464;155;87;117;74;70.0;295;815;1588;5.2;1.365;1820;;
08:48:29.277;161;89;120;69;73.3;300;875;1629;5.0;1.427;1903;;
08:48:30.156;161;89;122;72;74.0;300;835;1650;5.3;1.371;1828;;
08:48:30.991;160;92;118;67;69.3;300;900;1546;4.6;1.530;2040;;
08:48:31.887;157;87;117;72;71.3;295;830;1646;5.2;1.360;1813;;
08:48:32.723;152;87;112;67;66.8;290;890;1517;4.5;1.493;1991;;
08:48:33.609;157;85;116;67;75.0;300;890;1667;5.1;1.379;1839;;
08:48:34.503;157;86;116;66;74.3;300;905;1575;4.9;1.414;1885;;
08:48:35.405;157;86;116;69;73.0;300;875;1596;5.0;1.393;1858;;
08:48:36.279;154;87;112;65;69.3;295;925;1533;4.5;1.493;1990;;
08:48:37.206;150;82;111;70;72.5;295;860;1638;5.1;1.311;1748;;
08:48:38.064;150;83;111;67;72.3;300;895;1533;4.8;1.375;1833;;
08:48:38.961;155;83;115;66;77.0;305;905;1629;5.1;1.349;1798;;
08:48:39.864;156;86;116;66;74.5;300;915;1558;4.9;1.419;1891;;
08:48:40.779;156;86;114;65;73.8;300;925;1583;4.8;1.427;1902;;
08:48:41.704;150;83;112;71;71.5;295;850;1567;5.0;1.331;1775;;
08:48:42.554;151;84;113;67;72.3;300;895;1533;4.8;1.397;1862;;
08:48:43.453;157;85;117;67;76.5;305;895;1608;5.1;1.366;1821;;
08:48:44.346;158;87;118;68;74.0;300;885;1554;5.0;1.411;1882;;
08:48:45.233;158;89;117;70;71.8;305;860;1571;5.0;1.405;1874;;
08:48:46.091;153;87;115;71;68.8;300;845;1546;4.9;1.407;1876;;
08:48:46.936;156;86;118;71;72.8;300;850;1621;5.1;1.373;1830;;
08:48:47.786;160;89;119;66;74.0;305;915;1608;4.9;1.468;1958;;
08:48:48.701;161;88;119;67;75.0;305;900;1650;5.0;1.431;1908;;
08:48:49.601;156;87;117;71;72.0;300;840;1579;5.1;1.362;1816;;
08:48:50.441;153;87;116;72;68.0;300;830;1554;4.9;1.410;1880;;
08:48:51.273;158;89;118;66;71.8;305;905;1588;4.8;1.485;1980;;
08:48:52.176;162;88;120;67;76.0;305;890;1663;5.1;1.399;1866;;
08:48:53.064;158;89;118;71;72.5;305;850;1558;5.1;1.383;1845;;
08:48:53.914;155;87;115;71;70.5;300;845;1613;5.0;1.381;1842;;
08:48:54.759;157;87;116;68;72.3;300;885;1625;4.9;1.418;1890;;
08:48:55.646;158;86;118;71;76.0;305;850;1600;5.4;1.320;1760;;
08:48:56.494;159;88;116;66;75.0;305;910;1579;4.9;1.404;1873;;
08:48:57.408;155;84;116;74;75.0;305;815;1688;5.5;1.258;1677;;
08:48:58.220;155;84;116;68;75.0;305;880;1688;5.1;1.358;1811;;
08:48:59.100;155;84;116;65;75.0;305;920;1688;4.9;1.420;1893;;
08:49:00.021;163;92;121;66;63.5;305;915;1688;4.2;1.736;2315;;
08:49:00.938;159;88;120;69;66.0;305;865;1729;4.6;1.566;2088;;
08:49:01.799;159;90;118;64;63.5;300;935;1621;4.1;1.730;2307;;
08:49:02.738;162;87;118;63;71.3;305;955;1725;4.5;1.585;2113;;
08:49:03.687;159;87;115;62;72.8;305;965;1625;4.5;1.529;2038;;
08:49:04.656;154;84;113;64;73.5;300;935;1638;4.7;1.434;1912;;
08:49:05.593;153;84;113;63;74.5;305;960;1608;4.7;1.450;1933;;
08:49:06.553;155;84;112;59;77.3;310;1020;1600;4.5;1.479;1972;;
08:49:07.569;154;82;111;59;78.3;305;1025;1575;4.6;1.454;1939;;
08:49:08.596;151;82;108;59;75.8;305;1020;1538;4.5;1.454;1939;;
08:49:09.618;146;79;107;63;75.3;305;955;1575;4.7;1.358;1811;;
08:49:10.569;149;81;110;62;77.0;305;965;1492;4.8;1.375;1834;;
08:49:11.534;152;82;111;61;77.5;310;985;1529;4.7;1.414;1885;;
08:49:12.521;152;83;111;61;77.0;310;990;1533;4.7;1.421;1894;;
08:49:13.509;148;81;109;64;75.5;305;940;1521;4.8;1.354;1805;;
08:49:14.449;147;81;110;66;74.3;305;905;1525;4.9;1.344;1792;;
08:49:15.354;153;84;114;64;76.0;310;935;1504;4.9;1.396;1862;;
08:49:16.289;156;85;115;63;76.5;310;950;1538;4.8;1.422;1896;;
08:49:17.239;153;85;114;66;75.0;305;910;1546;4.9;1.377;1836;;
08:49:18.151;152;84;113;66;73.5;305;905;1563;4.9;1.394;1859;;
08:49:19.056;156;86;115;65;75.8;310;930;1550;4.9;1.415;1887;;
08:49:19.984;157;86;117;65;76.0;310;925;1546;4.9;1.418;1891;;
08:49:20.909;156;87;115;65;73.8;310;925;1542;4.8;1.436;1915;;
08:49:21.838;151;84;113;69;73.0;305;865;1567;5.1;1.339;1785;;
08:49:22.699;152;86;115;68;72.3;305;880;1513;4.9;1.395;1859;;
08:49:23.583;157;87;116;64;75.5;310;935;1571;4.8;1.433;1911;;
08:49:24.518;156;87;117;65;75.3;310;920;1563;4.9;1.424;1899;;
08:49:25.436;155;88;115;66;71.8;305;915;1517;4.7;1.460;1947;;
08:49:26.349;151;85;114;70;71.0;305;860;1542;5.0;1.375;1833;;
08:49:27.209;153;86;115;66;72.3;305;915;1517;4.7;1.453;1938;;
08:49:28.124;158;87;118;66;76.0;310;915;1571;5.0;1.418;1890;;
08:49:29.041;158;88;117;64;74.0;310;940;1521;4.7;1.483;1977;;
08:49:29.983;156;87;114;63;73.3;310;960;1546;4.6;1.491;1988;;
08:49:30.943;150;84;111;65;72.3;305;925;1533;4.7;1.421;1895;;
08:49:31.864;151;84;113;67;74.3;305;900;1521;5.0;1.373;1830;;
08:49:32.764;154;86;114;63;74.5;310;945;1496;4.7;1.446;1928;;
08:49:33.709;154;85;114;65;75.3;305;930;1529;4.9;1.409;1879;;
08:49:34.637;151;85;112;67;72.5;305;900;1471;4.8;1.387;1850;;
08:49:35.541;149;83;112;67;71.8;305;890;1529;4.8;1.383;1844;;
08:49:36.429;154;85;115;66;74.0;305;905;1500;4.9;1.403;1871;;
08:49:37.334;156;87;116;66;74.5;310;915;1525;4.9;1.422;1896;;
08:49:38.251;154;87;115;69;72.5;305;875;1529;5.0;1.385;1847;;
08:49:39.124;150;86;113;70;69.5;300;855;1496;4.9;1.384;1845;;
08:49:39.979;153;86;115;67;72.5;305;895;1525;4.9;1.413;1885;;
08:49:40.874;157;86;118;67;75.8;310;890;1550;5.1;1.381;1841;;
08:49:41.764;157;88;116;66;73.3;305;905;1513;4.9;1.433;1911;;
08:49:42.669;154;86;115;71;72.5;305;850;1554;5.1;1.351;1802;;
08:49:43.523;154;87;116;67;72.0;305;890;1529;4.9;1.428;1904;;
08:49:44.411;158;87;118;67;75.3;310;890;1567;5.1;1.396;1861;;
08:49:45.301;158;89;117;66;73.3;310;905;1517;4.9;1.446;1927;;
08:49:46.204;155;86;114;67;72.5;305;895;1575;4.9;1.410;1881;;
08:49:47.100;153;85;114;68;73.8;305;885;1579;5.0;1.371;1828;;
08:49:47.988;157;86;115;65;75.0;310;925;1550;4.9;1.421;1895;;
08:49:48.913;156;86;115;64;75.8;310;935;1558;4.9;1.413;1884;;
08:49:49.844;154;85;112;64;73.5;300;935;1542;4.7;1.422;1895;;
08:49:50.781;149;82;112;70;74.0;305;860;1571;5.2;1.296;1728;;
08:49:51.643;153;85;113;66;73.8;305;915;1521;4.8;1.399;1865;;
08:49:52.554;157;85;116;66;77.0;305;915;1588;5.0;1.373;1830;;
08:49:53.469;156;86;115;65;74.8;305;925;1538;4.8;1.417;1889;;
08:49:54.398;153;84;113;66;74.5;305;910;1579;4.9;1.377;1836;;
08:49:55.306;154;84;115;67;75.3;305;900;1571;5.0;1.372;1830;;
08:49:56.204;158;87;117;66;75.5;305;910;1550;5.0;1.410;1880;;
08:49:57.118;158;87;116;65;75.5;310;930;1554;4.9;1.423;1897;;
08:49:58.048;155;85;114;65;75.0;305;925;1579;4.9;1.403;1871;;
08:49:58.969;156;86;115;65;75.3;305;925;1558;4.9;1.417;1889;;
08:49:59.898;157;86;115;63;76.3;310;955;1567;4.8;1.437;1916;;
08:50:00.851;156;85;112;61;75.8;310;980;1554;4.6;1.452;1936;;
08:50:01.830;150;82;110;64;75.0;305;940;1554;4.8;1.382;1842;;
08:50:02.769;151;83;112;65;75.3;305;930;1533;4.9;1.384;1846;;
08:50:03.699;154;84;112;63;75.3;305;950;1529;4.8;1.414;1885;;
08:50:04.650;154;84;112;64;75.3;305;935;1529;4.8;1.392;1856;;
08:50:05.585;154;84;112;63;75.3;305;960;1529;4.7;1.429;1905;;
08:50:06.542;152;84;113;66;65.3;305;910;1633;4.3;1.569;2092;;
08:50:07.456;154;85;115;66;67.3;310;910;1604;4.4;1.553;2070;;
08:50:08.366;157;86;116;65;68.0;310;925;1592;4.4;1.575;2099;;
08:50:09.291;156;86;115;65;69.8;310;930;1596;4.5;1.527;2036;;
08:50:10.219;152;84;112;65;71.5;305;920;1588;4.7;1.441;1921;;
08:50:11.139;154;84;114;67;73.0;305;900;1579;4.9;1.409;1878;;
08:50:12.041;156;86;116;66;74.0;310;905;1529;4.9;1.416;1887;;
08:50:12.946;156;86;114;65;73.5;305;925;1550;4.8;1.438;1917;;
08:50:13.869;153;84;113;67;73.0;305;900;1571;4.9;1.390;1853;;
08:50:14.771;153;85;113;67;72.5;305;895;1550;4.9;1.398;1864;;
08:50:15.664;156;86;116;66;75.3;305;910;1529;5.0;1.406;1874;;
08:50:16.574;158;88;116;66;72.0;305;915;1538;4.7;1.474;1966;;
08:50:17.490;154;86;114;67;70.8;305;895;1583;4.7;1.436;1914;;
08:50:18.384;155;86;116;67;72.3;305;895;1567;4.8;1.431;1908;;
08:50:19.279;159;87;117;66;75.0;310;915;1563;4.9;1.424;1899;;
08:50:20.196;158;86;115;65;75.3;310;930;1592;4.9;1.418;1891;;
08:50:21.126;155;85;113;66;74.8;305;915;1571;4.9;1.377;1836;;
08:50:22.043;150;82;109;66;73.5;305;910;1563;4.8;1.350;1799;;
08:50:22.951;152;82;111;66;75.8;305;910;1563;5.0;1.330;1774;;
08:50:23.861;153;83;112;66;77.3;310;910;1554;5.1;1.313;1751;;
08:50:24.773;152;83;110;65;76.8;310;930;1546;5.0;1.327;1769;;
08:50:25.699;147;80;108;69;75.3;305;865;1546;5.2;1.241;1655;;
08:50:26.568;146;81;108;68;73.8;305;880;1521;5.0;1.283;1710;;
08:50:27.448;152;82;111;65;77.3;310;925;1588;5.0;1.326;1768;;
08:50:28.373;154;83;113;65;78.0;310;930;1579;5.0;1.344;1792;;
08:50:29.303;154;85;113;64;76.0;305;935;1542;4.9;1.384;1845;;
08:50:30.234;152;85;112;69;72.8;305;870;1521;5.0;1.342;1790;;
08:50:31.104;148;84;110;70;69.8;300;860;1500;4.9;1.359;1812;;
08:50:31.964;153;84;114;67;74.0;305;900;1558;4.9;1.380;1841;;
08:50:32.868;157;86;116;66;75.8;310;915;1579;5.0;1.398;1864;;
08:50:33.783;157;87;115;65;74.5;305;920;1575;4.9;1.414;1885;;
08:50:34.703;152;85;113;69;72.5;305;865;1583;5.0;1.351;1802;;
08:50:35.566;154;86;114;66;72.0;305;910;1554;4.7;1.441;1921;;
08:50:36.475;158;86;116;66;75.8;305;915;1604;5.0;1.404;1872;;
08:50:37.389;157;87;115;65;73.0;305;920;1554;4.8;1.446;1928;;
08:50:38.309;153;85;113;67;72.3;300;890;1592;4.9;1.392;1856;;
08:50:39.199;153;85;114;67;73.0;305;900;1567;4.9;1.405;1874;;
08:50:40.099;157;86;116;64;74.8;305;935;1575;4.8;1.445;1926;;
08:50:41.036;157;86;115;63;75.0;305;955;1579;4.7;1.464;1952;;
08:50:41.993;155;85;113;63;74.3;305;945;1563;4.7;1.432;1909;;
08:50:42.938;150;83;110;65;71.8;300;930;1571;4.6;1.426;1901;;
08:50:43.864;152;83;112;65;74.8;305;930;1538;4.8;1.393;1858;;
08:50:44.794;154;84;113;63;75.5;305;950;1525;4.8;1.416;1887;;
08:50:45.744;152;84;111;63;75.0;305;960;1538;4.7;1.418;1890;;
08:50:46.706;148;82;108;65;73.8;300;930;1525;4.8;1.362;1816;;
08:50:47.636;147;81;108;65;73.8;300;925;1542;4.8;1.358;1810;;
08:50:48.559;151;82;110;63;75.8;305;945;1513;4.8;1.375;1834;;
08:50:49.504;152;83;110;63;75.8;305;955;1533;4.8;1.390;1853;;
08:50:50.463;150;82;108;62;75.8;305;970;1521;4.7;1.383;1844;;
08:50:51.429;145;79;106;65;73.5;300;920;1533;4.8;1.321;1761;;
08:50:52.353;145;79;107;65;75.0;305;925;1533;4.9;1.313;1751;;
08:50:53.274;148;80;108;65;76.5;305;930;1504;4.9;1.316;1755;;
08:50:54.204;149;82;109;65;75.5;305;920;1508;4.9;1.322;1763;;
08:50:55.128;146;80;107;67;74.5;300;895;1533;5.0;1.282;1710;;
08:50:56.021;147;81;108;66;74.0;300;910;1538;4.9;1.328;1771;;
08:50:56.933;151;82;111;66;77.0;305;915;1554;5.0;1.316;1755;;
08:50:57.848;151;83;111;66;75.3;305;910;1529;5.0;1.336;1782;;
08:50:58.755;149;82;109;67;72.8;300;900;1558;4.9;1.348;1798;;
08:50:59.656;151;83;111;65;75.8;305;920;1567;4.9;1.351;1802;;
08:51:00.576;154;84;112;64;76.8;305;940;1563;4.9;1.372;1829;;
08:51:01.516;153;84;111;63;76.5;305;950;1538;4.8;1.375;1834;;
08:51:02.464;149;81;109;66;75.3;300;905;1546;5.0;1.308;1744;;
08:51:03.373;148;81;109;66;74.5;305;905;1550;4.9;1.324;1765;;
08:51:04.278;153;83;112;65;77.5;305;930;1550;5.0;1.347;1796;;
08:51:05.206;155;85;114;63;77.8;305;950;1558;4.9;1.387;1849;;
08:51:06.156;155;85;112;63;76.0;305;950;1558;4.8;1.403;1871;;
08:51:07.104;150;83;110;66;74.3;300;910;1563;4.9;1.348;1798;;
08:51:08.018;151;82;111;66;76.0;305;905;1575;5.0;1.325;1766;;
08:51:08.921;154;84;113;65;77.5;305;920;1550;5.1;1.338;1785;;
08:51:09.843;154;84;113;64;77.5;305;935;1558;5.0;1.360;1814;;
08:51:10.775;154;84;113;66;77.5;305;905;1558;5.1;1.317;1756;;
08:51:11.680;154;84;113;65;77.5;305;925;1558;5.0;1.346;1794;;
08:51:12.606;155;86;114;65;66.5;305;920;1679;4.3;1.577;2103;;
08:51:13.524;155;86;113;64;67.8;305;940;1617;4.3;1.571;2095;;
08:51:14.464;153;84;111;64;67.8;305;940;1592;4.3;1.537;2049;;
08:51:15.404;148;82;109;66;69.5;300;910;1592;4.6;1.424;1899;;
08:51:16.316;150;82;110;63;73.3;305;945;1575;4.7;1.416;1888;;
08:51:17.263;153;83;111;62;76.3;305;965;1588;4.7;1.402;1869;;
08:51:18.226;151;83;110;63;75.3;305;950;1550;4.8;1.392;1856;;
08:51:19.178;148;82;109;66;73.0;300;915;1542;4.8;1.360;1813;;
08:51:20.093;147;82;110;69;72.8;300;865;1558;5.0;1.311;1748;;
08:51:20.958;152;85;113;66;73.0;305;910;1521;4.8;1.406;1874;;
08:51:21.868;155;85;116;69;75.3;305;870;1583;5.2;1.338;1784;;
08:51:22.736;154;88;115;70;70.0;300;860;1504;4.9;1.407;1876;;
08:51:23.596;152;86;114;72;69.5;300;835;1613;5.0;1.373;1830;;
08:51:24.429;155;88;117;71;70.5;300;850;1563;5.0;1.408;1877;;
08:51:25.279;160;89;118;67;72.8;300;900;1604;4.9;1.457;1942;;
08:51:26.177;158;88;118;71;72.3;300;845;1625;5.1;1.377;1836;;
08:51:27.028;154;88;114;68;67.8;300;880;1546;4.6;1.474;1966;;
08:51:27.906;156;86;118;73;72.5;300;825;1642;5.3;1.340;1787;;
08:51:28.733;158;90;116;67;69.8;300;900;1529;4.7;1.500;2000;;
08:51:29.631;159;87;117;69;74.8;305;870;1663;5.2;1.362;1816;;
08:51:30.503;152;87;113;71;68.3;300;840;1517;4.9;1.391;1854;;
08:51:31.343;155;86;116;70;72.5;305;855;1546;5.1;1.371;1828;;
08:51:32.196;159;89;120;72;72.8;305;835;1529;5.2;1.374;1833;;
08:51:33.031;156;90;119;74;68.8;300;810;1496;5.1;1.399;1865;;
08:51:33.841;156;91;118;77;66.0;300;780;1492;5.1;1.392;1855;;
08:51:34.623;156;90;118;77;67.3;300;775;1500;5.2;1.363;1817;;
08:51:35.396;157;92;116;75;65.0;295;800;1488;4.9;1.428;1904;;
08:51:36.198;153;87;114;76;67.8;295;785;1604;5.2;1.318;1757;;
08:51:36.983;154;86;113;70;70.5;300;860;1588;4.9;1.378;1838;;
08:51:37.843;159;85;116;69;76.0;305;865;1700;5.3;1.317;1757;;
08:51:38.708;155;86;113;68;72.5;300;880;1563;4.9;1.366;1821;;
08:51:39.584;150;82;110;73;71.8;295;825;1588;5.2;1.265;1686;;
08:51:40.409;147;83;108;68;69.5;295;880;1500;4.7;1.367;1823;;
08:51:41.293;153;81;112;67;78.0;300;890;1613;5.3;1.275;1700;;
08:51:42.181;152;83;111;67;74.3;300;900;1521;5.0;1.339;1786;;
08:51:43.080;149;82;110;71;72.8;295;840;1563;5.2;1.264;1686;;
08:51:43.921;145;82;109;73;68.8;285;825;1475;5.0;1.308;1744;;
08:51:44.745;153;84;114;68;74.8;300;885;1550;5.1;1.344;1792;;
08:51:45.631;158;85;116;67;77.0;300;890;1596;5.2;1.341;1788;;
08:51:46.521;154;85;116;73;73.8;300;825;1575;5.4;1.295;1726;;
08:51:47.346;154;88;116;73;69.8;295;825;1521;5.1;1.372;1829;;
08:51:48.169;160;88;119;68;74.5;300;880;1571;5.1;1.403;1870;;
08:51:49.049;162;88;120;69;76.3;300;875;1613;5.2;1.374;1832;;
08:51:49.926;158;88;119;73;74.0;300;820;1583;5.4;1.319;1758;;
08:51:50.748;155;89;117;72;69.3;295;830;1550;5.0;1.402;1870;;
08:51:51.578;161;89;118;66;74.5;300;910;1613;4.9;1.441;1922;;
08:51:52.486;161;87;118;66;76.5;300;910;1638;5.0;1.404;1872;;
08:51:53.394;158;87;116;69;73.8;300;875;1567;5.1;1.379;1839;;
08:51:54.273;153;85;113;70;71.0;295;860;1563;5.0;1.366;1821;;
08:51:55.129;153;85;113;67;72.5;295;895;1579;4.9;1.392;1856;;
08:51:56.028;156;84;115;66;76.8;305;905;1613;5.1;1.356;1808;;
08:51:56.930;156;86;114;66;75.0;300;910;1563;4.9;1.386;1848;;
08:51:57.841;152;84;113;71;73.5;300;845;1583;5.2;1.299;1732;;
08:51:58.688;151;84;112;70;71.0;295;855;1546;5.0;1.352;1802;;
08:51:59.539;157;86;115;66;75.3;300;915;1583;4.9;1.398;1864;;
08:52:00.454;158;86;117;66;76.5;300;905;1617;5.1;1.381;1842;;
08:52:01.363;157;88;114;65;73.0;300;920;1554;4.8;1.440;1920;;
08:52:02.280;151;84;113;71;72.0;295;840;1571;5.1;1.321;1762;;
08:52:03.119;154;86;114;67;71.5;300;895;1508;4.8;1.430;1907;;
08:52:04.015;158;86;117;67;76.8;300;895;1613;5.1;1.364;1819;;
08:52:04.913;157;88;117;71;73.3;300;850;1542;5.2;1.361;1814;;
08:52:05.761;153;87;115;71;69.5;295;840;1538;5.0;1.387;1849;;
08:52:06.603;154;86;116;72;71.8;300;835;1604;5.2;1.353;1804;;
08:52:07.438;160;89;118;66;73.8;305;915;1567;4.8;1.467;1956;;
08:52:08.347;161;88;121;70;75.3;300;855;1638;5.3;1.372;1829;;
08:52:09.206;156;90;118;71;69.3;295;845;1538;4.9;1.434;1912;;
08:52:10.050;158;88;119;72;70.8;295;835;1613;5.1;1.404;1873;;
08:52:10.888;162;91;121;67;72.8;300;900;1583;4.9;1.494;1992;;
08:52:11.782;164;90;124;71;74.0;300;850;1638;5.2;1.419;1891;;
08:52:12.634;160;92;124;71;74.0;300;850;1521;5.2;1.419;1891;;
08:52:13.485;160;92;124;72;74.0;300;830;1521;5.3;1.385;1847;;
08:52:14.315;160;92;124;66;74.0;300;915;1521;4.9;1.527;2036;;
08:52:15.231;168;93;128;71;63.8;300;845;1754;4.5;1.693;2258;;
08:52:16.074;165;97;123;66;59.0;300;910;1588;3.9;1.893;2524;;
08:52:16.986;162;90;123;74;63.3;295;810;1754;4.7;1.572;2096;;
08:52:17.795;159;93;120;68;60.8;295;880;1550;4.1;1.738;2318;;
08:52:18.678;166;91;124;68;71.5;305;885;1746;4.8;1.535;2046;;
08:52:19.559;164;93;124;68;68.3;300;880;1592;4.7;1.596;2127;;
08:52:20.441;164;93;124;72;68.3;300;830;1650;4.9;1.511;2015;;
08:52:21.271;159;93;121;73;63.5;295;825;1583;4.6;1.566;2087;;
08:52:22.096;162;91;123;71;69.0;300;845;1692;4.9;1.503;2004;;
08:52:22.937;165;93;123;67;70.3;300;895;1654;4.7;1.567;2089;;
08:52:23.838;165;91;125;72;72.5;300;835;1683;5.2;1.434;1912;;
08:52:24.673;161;93;119;67;67.5;300;900;1567;4.5;1.580;2107;;
08:52:25.571;158;87;120;74;71.0;295;815;1742;5.2;1.372;1829;;
08:52:26.388;159;91;118;67;68.5;305;900;1554;4.6;1.550;2067;;
08:52:27.285;162;88;120;67;74.5;300;890;1700;5.0;1.428;1903;;
08:52:28.178;158;89;117;67;71.8;300;895;1588;4.8;1.459;1946;;
08:52:29.067;155;86;116;73;71.0;295;825;1642;5.2;1.351;1801;;
08:52:29.898;154;88;114;67;69.0;300;895;1579;4.6;1.482;1976;;
08:52:30.791;158;85;117;68;75.0;300;885;1675;5.1;1.381;1841;;
08:52:31.678;156;87;116;67;72.8;305;895;1588;4.9;1.421;1895;;
08:52:32.571;156;86;114;67;72.8;300;895;1604;4.9;1.399;1866;;
08:52:33.466;150;83;112;72;70.5;300;835;1608;5.1;1.329;1773;;
08:52:34.303;152;85;112;67;71.3;305;900;1579;4.8;1.418;1891;;
08:52:35.201;155;84;115;67;75.3;305;890;1633;5.1;1.354;1806;;
08:52:36.089;154;86;115;69;72.8;305;875;1571;5.0;1.383;1844;;
08:52:36.966;154;86;116;74;71.0;300;810;1567;5.3;1.318;1757;;
08:52:37.778;150;87;113;73;66.0;300;820;1521;4.8;1.398;1864;;
08:52:38.596;155;86;116;72;71.5;300;830;1625;5.2;1.349;1799;;
08:52:39.426;158;88;117;68;72.5;305;880;1592;4.9;1.423;1898;;
08:52:40.306;160;87;120;74;74.0;305;815;1663;5.4;1.322;1762;;
08:52:41.123;156;90;117;73;67.3;300;825;1513;4.9;1.432;1910;;
08:52:41.946;155;88;117;74;68.3;295;815;1658;5.0;1.394;1859;;
08:52:42.761;158;89;118;68;70.3;300;880;1592;4.8;1.475;1967;;
08:52:43.639;161;88;122;74;73.5;300;815;1679;5.4;1.350;1800;;
08:52:44.454;159;92;118;68;67.5;300;885;1504;4.6;1.547;2063;;
08:52:45.339;159;87;119;75;71.3;300;805;1675;5.3;1.342;1789;;
08:52:46.146;153;90;116;74;64.5;295;815;1488;4.7;1.466;1954;;
08:52:46.961;160;89;119;68;71.0;300;885;1638;4.8;1.477;1969;;
08:52:47.844;160;88;122;73;72.5;300;820;1633;5.3;1.377;1836;;
08:52:48.664;161;93;119;67;68.0;300;895;1529;4.6;1.563;2084;;
08:52:49.561;158;87;119;74;70.5;295;810;1675;5.2;1.364;1819;;
08:52:50.369;155;90;118;73;66.3;295;820;1504;4.8;1.461;1947;;
08:52:51.189;162;90;120;68;71.3;300;885;1621;4.8;1.494;1992;;
08:52:52.074;161;90;122;73;72.0;300;825;1625;5.2;1.398;1864;;
08:52:52.899;158;91;118;69;67.5;295;870;1546;4.7;1.518;2024;;
08:52:53.771;158;87;121;75;71.3;300;795;1704;5.4;1.347;1796;;
08:52:54.566;160;93;119;67;67.5;300;890;1504;4.6;1.572;2096;;
08:52:55.454;164;89;123;73;73.5;300;825;1688;5.3;1.378;1837;;
08:52:56.281;158;92;117;69;66.5;295;875;1508;4.6;1.539;2053;;
08:52:57.158;158;86;119;75;71.0;295;800;1713;5.3;1.341;1788;;
08:52:57.956;158;91;117;67;67.5;300;890;1504;4.6;1.546;2061;;
08:52:58.846;162;87;121;72;74.5;300;830;1700;5.4;1.348;1797;;
08:52:59.678;158;91;117;67;67.8;300;900;1517;4.5;1.554;2072;;
08:53:00.576;158;86;118;73;71.5;295;825;1663;5.2;1.356;1808;;
08:53:01.399;153;89;114;69;65.5;295;865;1504;4.5;1.505;2007;;
08:53:02.266;159;86;120;73;73.5;300;820;1658;5.4;1.336;1781;;
08:53:03.084;159;91;118;67;68.5;300;895;1525;4.6;1.535;2047;;
08:53:03.981;161;87;119;71;73.5;300;850;1667;5.2;1.373;1831;;
08:53:04.829;153;88;115;71;67.3;295;840;1504;4.8;1.440;1919;;
08:53:05.670;158;87;117;68;71.8;300;885;1621;4.9;1.437;1916;;
08:53:06.554;159;87;118;69;73.0;300;870;1592;5.0;1.409;1879;;
08:53:07.424;158;88;116;68;71.3;300;885;1558;4.8;1.438;1917;;
08:53:08.310;153;85;114;74;69.8;295;810;1575;5.2;1.327;1769;;
08:53:09.121;150;86;113;73;66.3;295;820;1508;4.8;1.402;1869;;
08:53:09.943;157;86;115;67;72.3;300;895;1596;4.8;1.428;1904;;
08:53:10.836;158;86;118;71;74.5;300;850;1633;5.3;1.343;1791;;
08:53:11.686;157;89;115;66;69.8;300;905;1538;4.6;1.495;1994;;
08:53:12.589;157;86;116;71;70.5;295;845;1629;5.0;1.390;1854;;
08:53:13.436;151;87;113;72;66.0;295;835;1504;4.7;1.426;1902;;
08:53:14.269;155;86;113;69;66.0;295;870;1596;4.6;1.486;1982;;
08:53:15.140;155;86;113;69;66.0;295;870;1596;4.6;1.486;1982;;
08:53:16.010;155;86;113;66;66.0;295;905;1596;4.4;1.546;2061;;
08:53:16.915;162;93;122;71;58.8;295;840;1663;4.2;1.744;2326;;
08:53:17.755;159;92;120;71;58.0;295;850;1625;4.1;1.751;2335;;
08:53:18.604;163;91;121;66;62.0;300;915;1696;4.1;1.782;2376;;
08:53:19.519;164;90;122;66;67.0;300;905;1692;4.4;1.641;2188;;
08:53:20.425;161;90;119;66;68.0;300;910;1617;4.5;1.586;2114;;
08:53:21.332;156;87;116;71;67.0;295;850;1629;4.7;1.475;1966;;
08:53:22.186;154;87;115;67;66.8;295;890;1583;4.5;1.533;2044;;
08:53:23.076;160;87;118;66;72.8;300;905;1663;4.8;1.471;1961;;
08:53:23.981;159;88;119;66;72.3;300;905;1604;4.8;1.484;1979;;
08:53:24.884;158;89;117;67;70.0;300;895;1596;4.7;1.496;1995;;
08:53:25.783;153;86;115;71;68.0;295;845;1583;4.8;1.426;1901;;
08:53:26.625;154;87;115;67;69.0;300;890;1567;4.7;1.483;1978;;
08:53:27.512;158;87;119;68;73.3;300;885;1625;5.0;1.432;1909;;
08:53:28.400;158;89;119;67;71.5;300;890;1563;4.8;1.478;1971;;
08:53:29.289;158;89;119;70;70.0;300;855;1571;4.9;1.450;1934;;
08:53:30.148;155;89;115;67;66.5;295;900;1546;4.4;1.550;2066;;
08:53:31.046;156;85;119;72;72.5;300;835;1663;5.2;1.365;1820;;
08:53:31.883;159;90;119;66;70.3;300;915;1538;4.6;1.547;2062;;
08:53:32.794;162;89;121;67;73.8;300;900;1646;4.9;1.471;1961;;
08:53:33.698;158;90;118;67;69.5;300;895;1529;4.7;1.516;2022;;
08:53:34.590;154;87;118;74;68.0;295;810;1571;5.0;1.400;1866;;
08:53:35.399;157;91;118;68;66.0;295;885;1525;4.5;1.579;2105;;
08:53:36.284;163;89;123;68;74.3;300;885;1683;5.0;1.460;1947;;
08:53:37.171;162;92;122;68;70.5;300;885;1592;4.8;1.528;2038;;
08:53:38.054;160;90;121;73;69.5;300;825;1642;5.1;1.436;1915;;
08:53:38.883;159;91;119;66;68.0;300;905;1579;4.5;1.584;2112;;
08:53:39.784;164;89;122;67;73.5;300;890;1688;5.0;1.477;1970;;
08:53:40.674;161;91;122;72;69.5;300;830;1588;5.0;1.454;1939;;
08:53:41.504;158;91;119;73;67.0;295;820;1600;4.9;1.459;1946;;
08:53:42.322;159;90;121;72;69.3;300;830;1621;5.0;1.444;1926;;
08:53:43.156;164;91;121;67;71.8;300;890;1650;4.8;1.504;2005;;
08:53:44.042;163;90;121;69;71.8;300;875;1663;4.9;1.473;1963;;
08:53:44.919;158;88;119;73;70.0;300;820;1621;5.1;1.388;1851;;
08:53:45.739;157;89;118;72;67.5;295;830;1588;4.9;1.445;1926;;
08:53:46.571;161;89;118;66;72.0;300;905;1663;4.8;1.486;1982;;
08:53:47.474;161;88;118;66;74.0;300;905;1671;4.9;1.443;1924;;
08:53:48.377;156;86;117;72;72.0;295;835;1633;5.2;1.354;1805;;
08:53:49.216;155;87;115;67;69.5;295;890;1596;4.7;1.469;1959;;
08:53:50.104;160;86;120;71;75.3;300;850;1658;5.3;1.353;1804;;
08:53:50.954;161;90;119;67;71.5;300;895;1575;4.8;1.483;1978;;
08:53:51.850;160;87;120;73;73.5;300;820;1708;5.4;1.342;1789;;
08:53:52.669;160;91;119;67;70.0;300;895;1583;4.7;1.525;2033;;
08:53:53.568;165;88;123;70;76.8;305;860;1725;5.4;1.381;1841;;
08:53:54.424;163;92;120;66;71.3;300;915;1583;4.7;1.535;2046;;
08:53:55.341;160;86;119;71;75.0;300;840;1725;5.4;1.336;1781;;
08:53:56.180;158;89;117;66;70.8;300;905;1596;4.7;1.490;1987;;
08:53:57.088;162;86;119;66;77.8;305;905;1708;5.2;1.385;1847;;
08:53:57.993;159;88;117;67;73.8;305;895;1604;4.9;1.420;1893;;
08:53:58.882;156;85;117;71;74.8;300;845;1646;5.3;1.325;1767;;
08:53:59.731;159;88;117;65;74.3;305;920;1596;4.8;1.453;1937;;
08:54:00.653;163;87;120;66;78.8;305;915;1700;5.2;1.394;1859;;
08:54:01.565;161;89;119;68;74.5;305;885;1596;5.1;1.411;1881;;
08:54:02.451;157;86;117;69;73.5;300;865;1638;5.1;1.374;1832;;
