# Supplementary material for: Influence of beat-to-beat blood pressure variability on vascular elasticity in hypertensive population
Source: Sci Rep. 2017 Aug 21;7:8394. doi: 10.1038/s41598-017-08640-4 (PMC5566212; doi:10.1038/s41598-017-08640-4)
Supplement: Supplementary file 1 — Dataset 1 [file 41598_2017_8640_MOESM1_ESM.zip › Data of hypertensive population/1061-beats.txt]

BeatScope Easy - v02.10 build 004

Identification;Identification;Age (yrs);Height (cm);Weight (kg);Gender;Procedure;Model number
1061;;63;153;56;Female;;9971

Reconstructed pressure level: 
brachial

Time (s);Systolic Pressure (mmHg);Diastolic Pressure (mmHg);Mean Pressure (mmHg);Heart rate (bpm);Stroke Volume (ml);Left Ventricular Ejection Time (ms);Pulse Interval (ms);Maximum Slope (mmHg/s);Cardiac Output (l/min);Total Peripheral Resistance Medical Unit (mmHg.min/l);Total Peripheral Resistance CGS (dyn.s/cm5);Markers;
15:32:02.075;0;0;0;69;0.0;0;875;0;0.0;0.000;0;;
15:32:02.950;0;0;0;69;0.0;0;865;0;0.0;0.000;0;;
15:32:03.815;0;0;0;69;0.0;0;865;0;0.0;0.000;0;;
15:32:04.680;0;0;0;70;0.0;0;860;0;0.0;0.000;0;;
15:32:05.540;0;0;0;71;0.0;0;845;0;0.0;0.000;0;;
15:32:06.385;0;0;0;70;0.0;0;855;0;0.0;0.000;0;;
15:32:07.240;0;0;0;69;0.0;0;875;0;0.0;0.000;0;;
15:32:08.115;0;0;0;69;0.0;0;870;0;0.0;0.000;0;;
15:32:08.985;0;0;0;69;0.0;0;875;0;0.0;0.000;0;;
15:32:09.860;0;0;0;69;0.0;0;875;0;0.0;0.000;0;;
15:32:10.735;0;0;0;71;0.0;0;845;0;0.0;0.000;0;;
15:32:11.580;0;0;0;70;0.0;0;855;0;0.0;0.000;0;;
15:32:12.435;0;0;0;70;0.0;0;860;0;0.0;0.000;0;;
15:32:13.295;0;0;0;67;0.0;0;900;0;0.0;0.000;0;;
15:32:14.194;136;70;94;70;50.8;345;855;1704;3.6;1.575;2100;;
15:32:15.051;136;70;94;71;53.0;325;845;1713;3.8;1.503;2004;;
15:32:15.894;138;71;96;70;55.0;350;860;1683;3.8;1.497;1996;;
15:32:16.754;139;72;96;71;58.3;350;850;1713;4.1;1.405;1873;;
15:32:17.608;137;71;96;72;61.3;340;835;1683;4.4;1.309;1745;;
15:32:18.441;138;72;97;71;62.0;330;840;1675;4.4;1.311;1748;;
15:32:19.281;139;72;96;71;62.3;350;845;1683;4.4;1.307;1742;;
15:32:20.124;138;71;96;72;62.5;340;830;1679;4.5;1.272;1695;;
15:32:20.956;138;72;96;71;63.5;350;845;1667;4.5;1.271;1694;;
15:32:21.799;138;71;96;73;63.5;350;825;1663;4.6;1.241;1654;;
15:32:22.625;138;71;96;71;63.5;350;850;1663;4.5;1.278;1704;;
15:32:23.475;138;71;96;71;63.5;350;845;1663;4.5;1.271;1694;;
15:32:24.320;138;71;96;72;63.5;350;835;1663;4.6;1.256;1674;;
15:32:25.155;138;71;96;69;63.5;350;875;1663;4.4;1.316;1755;;
15:32:26.030;135;73;98;71;51.3;325;840;1717;3.7;1.602;2136;;
15:32:26.871;136;74;98;71;50.8;325;845;1733;3.6;1.636;2181;;
15:32:27.716;137;74;99;70;53.0;330;855;1721;3.7;1.597;2129;;
15:32:28.569;137;74;100;71;55.8;320;850;1750;3.9;1.525;2033;;
15:32:29.419;140;76;101;69;58.8;330;865;1721;4.1;1.491;1988;;
15:32:30.286;140;76;100;69;59.0;325;865;1742;4.1;1.470;1960;;
15:32:31.151;135;74;98;71;58.3;320;850;1725;4.1;1.430;1907;;
15:32:32.001;136;74;98;70;59.3;325;860;1708;4.1;1.422;1897;;
15:32:32.861;136;73;98;69;60.5;330;865;1692;4.2;1.401;1868;;
15:32:33.724;135;73;98;71;60.5;330;840;1700;4.3;1.361;1814;;
15:32:34.565;135;73;98;70;60.5;330;860;1700;4.2;1.393;1857;;
15:32:35.425;135;73;98;68;60.5;330;885;1700;4.1;1.434;1911;;
15:32:36.310;135;73;98;70;60.5;330;855;1700;4.2;1.385;1847;;
15:32:37.165;135;73;98;67;60.5;330;890;1700;4.1;1.442;1922;;
15:32:38.056;136;73;97;69;49.8;325;875;1696;3.4;1.706;2275;;
15:32:38.929;135;73;97;69;50.5;325;870;1708;3.5;1.671;2228;;
15:32:39.801;136;74;98;69;51.0;325;865;1704;3.5;1.666;2222;;
15:32:40.664;137;74;100;69;54.3;325;870;1675;3.7;1.596;2128;;
15:32:41.536;139;75;101;70;57.3;325;860;1700;4.0;1.513;2018;;
15:32:42.398;140;77;102;70;56.0;325;855;1754;3.9;1.557;2076;;
15:32:43.253;144;78;104;69;57.3;325;870;1767;3.9;1.573;2097;;
15:32:44.123;145;78;103;68;58.5;330;885;1808;4.0;1.558;2078;;
15:32:45.006;142;76;101;69;58.8;325;870;1813;4.1;1.499;1999;;
15:32:45.876;142;76;101;69;58.8;325;865;1813;4.1;1.491;1988;;
15:32:46.740;142;76;101;67;58.8;325;900;1813;3.9;1.551;2068;;
15:32:47.640;142;76;101;68;58.8;325;880;1813;4.0;1.517;2022;;
15:32:48.520;142;76;101;66;58.8;325;910;1813;3.9;1.568;2091;;
15:32:49.429;137;71;96;67;52.8;330;890;1458;3.6;1.615;2154;;
15:32:50.321;135;72;96;69;51.5;325;870;1433;3.6;1.626;2168;;
15:32:51.191;137;73;97;68;52.3;330;880;1433;3.6;1.634;2178;;
15:32:52.067;138;73;97;69;55.5;330;870;1438;3.8;1.517;2022;;
15:32:52.941;134;72;95;70;57.0;325;860;1438;4.0;1.433;1911;;
15:32:53.801;135;72;95;69;58.3;330;870;1404;4.0;1.415;1887;;
15:32:54.673;134;70;94;68;60.0;335;880;1404;4.1;1.371;1828;;
15:32:55.551;131;69;92;70;59.8;330;855;1383;4.2;1.316;1755;;
15:32:56.404;130;69;92;70;59.0;325;855;1354;4.1;1.330;1773;;
15:32:57.259;132;69;92;71;59.0;325;840;1346;4.2;1.306;1742;;
15:32:58.100;132;69;92;71;59.0;325;845;1346;4.2;1.314;1752;;
15:32:58.945;132;69;92;72;59.0;325;830;1346;4.3;1.291;1721;;
15:32:59.775;132;69;92;72;59.0;325;830;1346;4.3;1.291;1721;;
15:33:00.605;132;69;92;72;59.0;325;835;1346;4.2;1.298;1731;;
15:33:01.440;132;69;92;70;59.0;325;860;1346;4.1;1.337;1783;;
15:33:02.303;136;75;97;69;46.3;325;865;1379;3.2;1.819;2425;;
15:33:03.165;137;74;98;69;48.0;330;870;1371;3.3;1.776;2368;;
15:33:04.038;136;75;98;69;48.3;330;875;1379;3.3;1.773;2364;;
15:33:04.911;136;75;98;69;51.0;325;870;1396;3.5;1.667;2223;;
15:33:05.780;139;76;100;68;54.5;330;885;1371;3.7;1.616;2154;;
15:33:06.668;140;76;100;67;55.5;330;890;1400;3.7;1.600;2133;;
15:33:07.554;138;75;98;69;55.0;325;875;1396;3.8;1.563;2084;;
15:33:08.433;138;75;99;68;55.8;330;885;1383;3.8;1.564;2085;;
15:33:09.318;140;75;100;68;56.8;330;885;1392;3.8;1.559;2079;;
15:33:10.201;139;76;100;70;56.8;330;855;1383;4.0;1.507;2009;;
15:33:11.055;139;76;100;70;56.8;330;855;1383;4.0;1.507;2009;;
15:33:11.910;139;76;100;70;56.8;330;860;1383;4.0;1.515;2021;;
15:33:12.770;139;76;100;68;56.8;330;880;1383;3.9;1.551;2068;;
15:33:13.650;139;76;100;69;56.8;330;865;1383;3.9;1.524;2032;;
15:33:14.515;139;76;100;67;56.8;330;890;1383;3.8;1.568;2091;;
15:33:15.404;144;79;103;69;44.5;330;870;1492;3.1;2.019;2691;;
15:33:16.276;142;79;102;70;44.8;330;855;1483;3.1;1.944;2592;;
15:33:17.131;141;78;101;69;47.0;330;865;1479;3.3;1.859;2478;;
15:33:17.996;141;77;100;69;50.3;335;870;1463;3.5;1.731;2308;;
15:33:18.864;139;75;98;69;53.3;330;870;1433;3.7;1.597;2129;;
15:33:19.734;135;74;96;70;53.0;325;855;1421;3.7;1.545;2060;;
15:33:20.591;134;73;95;70;54.3;330;860;1392;3.8;1.510;2013;;
15:33:21.450;135;73;96;69;56.0;335;865;1367;3.9;1.479;1972;;
15:33:22.315;134;73;96;71;56.5;330;845;1375;4.0;1.436;1914;;
15:33:23.163;135;73;96;71;56.5;330;845;1358;4.0;1.436;1914;;
15:33:24.005;135;73;96;70;56.5;330;860;1358;3.9;1.461;1948;;
15:33:24.865;135;73;96;70;56.5;330;860;1358;3.9;1.461;1948;;
15:33:25.728;136;75;97;70;49.8;335;860;1350;3.5;1.681;2241;;
15:33:26.586;137;73;97;68;53.3;335;880;1383;3.6;1.599;2132;;
15:33:27.466;134;71;95;70;53.3;330;860;1375;3.7;1.538;2051;;
15:33:28.328;132;71;95;70;53.8;330;855;1363;3.8;1.503;2004;;
15:33:29.179;134;72;96;69;57.0;335;865;1350;4.0;1.457;1942;;
15:33:30.048;137;72;98;69;59.3;335;865;1375;4.1;1.427;1903;;
15:33:30.913;137;74;99;70;58.0;330;855;1404;4.1;1.456;1941;;
15:33:31.764;140;76;101;70;58.3;330;860;1454;4.1;1.491;1988;;
15:33:32.626;144;77;103;68;59.5;335;880;1463;4.1;1.516;2021;;
15:33:33.502;144;77;103;69;59.5;335;870;1475;4.1;1.499;1998;;
15:33:34.375;144;77;103;69;59.5;335;870;1475;4.1;1.499;1998;;
15:33:35.245;144;77;103;67;59.5;335;890;1475;4.0;1.533;2044;;
15:33:36.135;144;77;103;67;59.5;335;890;1475;4.0;1.533;2044;;
15:33:37.025;144;77;103;67;59.5;335;895;1475;4.0;1.542;2056;;
15:33:37.917;134;72;96;69;49.0;325;865;1425;3.4;1.695;2260;;
15:33:38.786;136;73;96;68;50.0;330;880;1396;3.4;1.694;2259;;
15:33:39.662;137;73;97;68;52.0;335;885;1429;3.5;1.651;2201;;
15:33:40.549;135;72;96;68;53.5;330;880;1400;3.6;1.575;2100;;
15:33:41.431;137;72;98;69;57.5;330;875;1438;3.9;1.495;1993;;
15:33:42.302;142;75;102;68;58.0;330;880;1442;4.0;1.544;2058;;
15:33:43.186;144;77;103;68;57.8;335;885;1517;3.9;1.571;2094;;
15:33:44.069;144;78;102;67;55.8;330;890;1521;3.8;1.620;2160;;
15:33:44.959;144;76;101;67;57.3;330;890;1513;3.9;1.570;2094;;
15:33:45.851;141;75;101;68;57.3;330;885;1488;3.9;1.561;2082;;
15:33:46.735;141;75;101;67;57.3;330;890;1488;3.9;1.570;2094;;
15:33:47.625;141;75;101;67;57.3;330;895;1488;3.8;1.579;2105;;
15:33:48.520;141;75;101;69;57.3;330;870;1488;3.9;1.535;2046;;
15:33:49.390;141;75;101;68;57.3;330;885;1488;3.9;1.561;2082;;
15:33:50.278;133;71;94;68;49.5;335;885;1358;3.4;1.672;2229;;
15:33:51.163;133;71;93;67;50.0;335;895;1363;3.4;1.665;2220;;
15:33:52.056;130;70;92;68;50.8;330;880;1329;3.5;1.587;2115;;
15:33:52.934;129;69;91;69;53.3;325;870;1317;3.7;1.491;1988;;
15:33:53.806;131;70;92;69;56.5;335;875;1308;3.9;1.429;1905;;
15:33:54.681;129;70;92;70;55.8;330;860;1308;3.9;1.415;1887;;
15:33:55.541;131;71;93;68;56.5;325;885;1296;3.8;1.449;1932;;
15:33:56.426;132;71;93;67;57.8;335;895;1313;3.9;1.434;1911;;
15:33:57.321;129;69;91;68;58.0;330;885;1308;3.9;1.392;1856;;
15:33:58.206;128;69;91;70;58.0;330;855;1292;4.1;1.345;1794;;
15:33:59.060;128;69;91;68;58.0;330;885;1292;3.9;1.392;1856;;
15:33:59.945;128;69;91;66;58.0;330;910;1292;3.8;1.432;1909;;
15:34:00.858;127;66;91;71;55.8;325;850;1350;3.9;1.384;1845;;
15:34:01.706;130;70;93;71;53.0;330;845;1283;3.8;1.475;1966;;
15:34:02.549;131;70;93;68;53.5;330;880;1296;3.6;1.521;2029;;
15:34:03.429;130;69;92;68;56.5;325;880;1308;3.9;1.429;1905;;
15:34:04.309;132;70;93;67;57.8;325;895;1313;3.9;1.434;1911;;
15:34:05.206;132;70;92;66;58.8;330;915;1300;3.9;1.429;1905;;
15:34:06.120;129;68;90;66;59.0;320;910;1288;3.9;1.388;1851;;
15:34:07.031;129;68;90;65;58.8;325;920;1321;3.8;1.409;1879;;
15:34:07.951;132;69;91;64;60.5;325;940;1321;3.9;1.414;1885;;
15:34:08.889;130;68;91;66;60.5;325;915;1338;4.0;1.376;1835;;
15:34:09.805;130;68;91;65;60.5;325;920;1338;3.9;1.384;1845;;
15:34:10.725;130;68;91;64;60.5;325;935;1338;3.9;1.406;1875;;
15:34:11.660;130;68;91;65;60.5;325;920;1338;3.9;1.384;1845;;
15:34:12.580;130;68;91;65;60.5;325;925;1338;3.9;1.391;1855;;
15:34:13.506;132;73;95;67;45.8;325;895;1375;3.1;1.858;2478;;
15:34:14.399;136;75;98;66;46.3;330;905;1350;3.1;1.908;2544;;
15:34:15.308;138;75;98;66;48.0;335;915;1396;3.1;1.863;2484;;
15:34:16.223;137;75;97;65;50.5;330;920;1408;3.3;1.763;2350;;
15:34:17.139;134;74;95;66;52.8;320;915;1388;3.5;1.652;2203;;
15:34:18.054;135;73;96;65;54.3;330;930;1383;3.5;1.637;2183;;
15:34:18.984;135;73;96;65;55.3;330;920;1383;3.6;1.590;2120;;
15:34:19.904;134;73;96;67;54.5;325;900;1383;3.6;1.577;2103;;
15:34:20.808;136;74;97;66;56.0;335;915;1388;3.7;1.581;2108;;
15:34:21.723;135;74;97;69;56.0;335;870;1396;3.9;1.503;2004;;
15:34:22.590;135;74;97;67;56.0;335;900;1396;3.7;1.555;2073;;
15:34:23.490;135;74;97;64;56.0;335;940;1396;3.6;1.624;2165;;
15:34:24.427;139;77;98;66;49.0;330;905;1438;3.2;1.815;2419;;
15:34:25.338;136;74;97;67;50.8;325;895;1379;3.4;1.702;2269;;
15:34:26.233;137;74;97;66;50.5;335;905;1363;3.3;1.743;2324;;
15:34:27.138;137;74;98;66;53.8;335;910;1363;3.5;1.651;2201;;
15:34:28.044;137;74;98;67;55.8;330;895;1379;3.7;1.565;2087;;
15:34:28.943;137;73;97;66;56.8;335;910;1371;3.7;1.555;2074;;
15:34:29.853;137;73;97;67;57.3;330;900;1375;3.8;1.517;2023;;
15:34:30.753;134;72;96;68;57.5;330;880;1354;3.9;1.473;1964;;
15:34:31.633;137;74;97;67;57.5;335;900;1371;3.8;1.518;2024;;
15:34:32.533;138;73;97;66;57.5;335;915;1400;3.8;1.544;2058;;
15:34:33.445;138;73;97;66;57.5;335;915;1400;3.8;1.544;2058;;
15:34:34.360;138;73;97;66;57.5;335;905;1400;3.8;1.527;2036;;
15:34:35.265;138;73;97;67;57.5;335;890;1400;3.9;1.501;2002;;
15:34:36.155;138;73;97;65;57.5;335;925;1400;3.7;1.560;2081;;
15:34:37.081;136;72;96;66;49.8;335;910;1404;3.3;1.756;2341;;
15:34:37.989;135;72;95;67;49.3;330;895;1383;3.3;1.722;2296;;
15:34:38.884;131;71;94;68;51.0;325;880;1354;3.5;1.618;2157;;
15:34:39.766;135;72;96;67;53.8;330;890;1338;3.6;1.594;2125;;
15:34:40.656;136;73;97;69;56.3;330;875;1375;3.9;1.509;2012;;
15:34:41.531;136;74;99;69;55.8;325;865;1383;3.9;1.532;2043;;
15:34:42.398;141;76;101;67;56.8;335;895;1413;3.8;1.597;2129;;
15:34:43.289;144;77;102;66;57.5;335;910;1458;3.8;1.610;2147;;
15:34:44.199;141;76;100;67;57.0;335;900;1442;3.8;1.575;2100;;
15:34:45.097;139;75;100;68;57.0;335;880;1450;3.9;1.540;2053;;
15:34:45.980;139;75;100;66;57.0;335;910;1450;3.8;1.593;2123;;
15:34:46.890;139;75;100;65;57.0;335;920;1450;3.7;1.610;2147;;
15:34:47.810;139;75;100;67;57.0;335;895;1450;3.8;1.566;2088;;
15:34:48.705;139;75;100;66;57.0;335;915;1450;3.7;1.601;2135;;
15:34:49.621;137;73;97;66;49.5;335;910;1400;3.3;1.774;2365;;
15:34:50.531;135;72;95;66;49.8;330;905;1383;3.3;1.733;2310;;
15:34:51.434;132;72;95;67;49.8;325;890;1392;3.4;1.691;2254;;
15:34:52.324;135;72;96;66;53.5;335;905;1363;3.5;1.615;2154;;
15:34:53.233;135;72;96;67;56.5;335;900;1379;3.8;1.521;2028;;
15:34:54.129;133;72;96;67;55.3;325;890;1388;3.7;1.538;2051;;
15:34:55.019;137;73;97;67;57.0;335;900;1400;3.8;1.536;2047;;
15:34:55.921;137;73;97;67;57.8;335;890;1396;3.9;1.495;1993;;
15:34:56.811;134;73;96;69;56.3;325;875;1400;3.9;1.493;1991;;
15:34:57.686;137;73;96;68;56.3;325;880;1404;3.8;1.502;2002;;
15:34:58.565;137;73;96;66;56.3;325;905;1404;3.7;1.545;2059;;
15:34:59.470;137;73;96;67;56.3;325;895;1404;3.8;1.527;2037;;
15:35:00.365;137;73;96;68;56.3;325;885;1404;3.8;1.510;2014;;
15:35:01.250;137;73;96;65;56.3;325;920;1404;3.7;1.570;2094;;
15:35:02.169;137;73;97;66;48.8;330;915;1413;3.2;1.816;2421;;
15:35:03.088;135;73;97;67;49.0;325;890;1388;3.3;1.757;2343;;
15:35:03.974;138;75;99;67;48.8;325;895;1404;3.3;1.808;2411;;
15:35:04.871;139;75;98;66;52.0;330;905;1417;3.4;1.701;2268;;
15:35:05.772;136;73;96;68;53.8;320;880;1429;3.7;1.576;2101;;
15:35:06.655;137;74;96;67;54.0;325;895;1408;3.6;1.595;2127;;
15:35:07.549;137;73;95;66;56.3;325;905;1450;3.7;1.532;2043;;
15:35:08.456;134;71;93;67;56.8;330;900;1404;3.8;1.475;1967;;
15:35:09.354;131;70;92;67;56.5;325;900;1383;3.8;1.458;1943;;
15:35:10.256;133;70;92;65;56.5;325;920;1383;3.7;1.490;1987;;
15:35:11.175;133;70;92;63;56.5;325;950;1383;3.6;1.538;2051;;
15:35:12.125;133;70;92;64;56.5;325;940;1383;3.6;1.522;2030;;
15:35:13.065;133;70;92;66;56.5;325;915;1383;3.7;1.482;1976;;
15:35:13.980;133;70;92;66;56.5;325;915;1383;3.7;1.482;1976;;
15:35:14.894;133;70;96;66;50.3;330;910;1342;3.3;1.729;2306;;
15:35:15.806;138;73;99;67;49.5;335;900;1404;3.3;1.795;2394;;
15:35:16.706;140;76;100;67;49.0;330;890;1429;3.3;1.821;2428;;
15:35:17.596;143;77;102;67;51.5;330;900;1463;3.4;1.783;2377;;
15:35:18.496;145;78;103;66;55.3;330;905;1488;3.7;1.679;2239;;
15:35:19.399;142;77;101;68;53.8;325;885;1483;3.6;1.663;2217;;
15:35:20.286;142;77;100;66;54.5;330;910;1475;3.6;1.670;2226;;
15:35:21.195;140;74;99;66;56.8;335;910;1467;3.7;1.579;2106;;
15:35:22.102;137;74;96;66;55.5;330;910;1421;3.7;1.570;2093;;
15:35:23.016;132;71;96;69;55.5;330;870;1392;3.8;1.501;2001;;
15:35:23.885;132;71;96;67;55.5;330;900;1392;3.7;1.553;2070;;
15:35:24.785;132;71;96;66;55.5;330;910;1392;3.7;1.570;2093;;
15:35:25.698;131;71;93;68;51.3;325;880;1388;3.5;1.601;2135;;
15:35:26.578;134;72;95;67;51.8;330;900;1383;3.5;1.657;2209;;
15:35:27.474;137;72;97;67;52.5;330;890;1408;3.5;1.649;2198;;
15:35:28.362;137;73;98;68;54.0;335;880;1421;3.7;1.593;2124;;
15:35:29.242;137;73;99;72;56.5;330;830;1463;4.1;1.458;1944;;
15:35:30.072;139;76;101;74;54.8;330;810;1421;4.1;1.494;1992;;
15:35:30.886;141;77;99;69;55.5;335;875;1454;3.8;1.565;2086;;
15:35:31.761;138;74;98;69;57.5;330;870;1471;4.0;1.475;1967;;
15:35:32.627;137;73;96;69;56.5;325;875;1442;3.9;1.487;1982;;
15:35:33.506;137;72;96;69;56.5;325;875;1442;3.9;1.487;1982;;
15:35:34.380;137;72;96;67;56.5;325;895;1442;3.8;1.521;2028;;
15:35:35.275;137;72;96;66;56.5;325;905;1442;3.7;1.538;2050;;
15:35:36.180;137;72;96;67;56.5;325;895;1442;3.8;1.521;2028;;
15:35:37.075;137;72;96;66;56.5;325;915;1442;3.7;1.555;2073;;
15:35:37.991;133;72;95;68;48.0;325;880;1408;3.3;1.746;2328;;
15:35:38.869;137;74;97;67;48.3;325;895;1421;3.2;1.804;2405;;
15:35:39.766;139;75;99;67;50.0;330;900;1450;3.3;1.782;2376;;
15:35:40.662;140;76;100;68;51.3;325;885;1442;3.5;1.723;2297;;
15:35:41.551;139;76;99;67;53.0;325;890;1458;3.6;1.654;2205;;
15:35:42.437;140;76;100;67;54.3;325;895;1471;3.6;1.654;2205;;
15:35:43.334;142;76;101;67;55.3;330;900;1475;3.7;1.645;2194;;
15:35:44.236;141;76;100;67;55.5;325;895;1471;3.7;1.605;2139;;
15:35:45.131;138;75;98;68;54.0;325;885;1475;3.7;1.610;2147;;
15:35:46.016;140;75;98;67;54.0;325;890;1475;3.6;1.619;2159;;
15:35:46.905;140;75;98;66;54.0;325;915;1475;3.5;1.665;2220;;
15:35:47.820;140;75;98;66;54.0;325;915;1475;3.5;1.665;2220;;
15:35:48.735;140;75;98;68;54.0;325;885;1475;3.7;1.610;2147;;
15:35:49.620;140;75;98;65;54.0;325;930;1475;3.5;1.692;2256;;
15:35:50.549;134;71;94;66;48.5;325;910;1417;3.2;1.768;2358;;
15:35:51.461;133;72;94;66;48.8;320;905;1392;3.2;1.740;2321;;
15:35:52.364;132;71;94;68;49.8;325;885;1383;3.4;1.677;2235;;
15:35:53.253;136;73;97;67;52.8;330;895;1400;3.5;1.642;2189;;
15:35:54.144;137;74;99;69;55.0;325;870;1433;3.8;1.570;2093;;
15:35:55.016;142;77;104;69;55.3;330;875;1475;3.8;1.651;2201;;
15:35:55.889;150;81;109;67;56.3;335;900;1521;3.8;1.740;2320;;
15:35:56.791;153;83;110;66;56.0;335;905;1567;3.7;1.778;2370;;
15:35:57.698;152;83;109;67;54.3;330;900;1592;3.6;1.808;2411;;
15:35:58.598;154;83;109;66;54.3;330;905;1600;3.6;1.818;2424;;
15:35:59.500;154;83;109;65;54.3;330;930;1600;3.5;1.869;2491;;
15:36:00.430;154;83;109;66;54.3;330;905;1600;3.6;1.818;2424;;
15:36:01.335;154;83;109;64;54.3;330;940;1600;3.5;1.889;2518;;
15:36:02.274;141;75;98;66;49.0;335;910;1521;3.2;1.825;2433;;
15:36:03.186;138;74;96;66;49.5;335;905;1458;3.3;1.746;2328;;
15:36:04.091;133;72;94;68;50.5;325;885;1433;3.4;1.639;2185;;
15:36:04.976;134;71;93;66;53.3;335;905;1400;3.5;1.585;2113;;
15:36:05.881;132;70;92;65;56.5;335;920;1383;3.7;1.494;1992;;
15:36:06.799;130;69;91;67;57.3;335;900;1354;3.8;1.423;1897;;
15:36:07.699;127;68;89;68;56.0;325;880;1313;3.8;1.399;1865;;
15:36:08.579;128;68;90;67;57.5;330;890;1304;3.9;1.393;1857;;
15:36:09.471;130;69;91;67;59.0;335;900;1300;3.9;1.392;1856;;
15:36:10.371;130;69;91;67;59.0;335;895;1329;4.0;1.384;1846;;
15:36:11.265;130;69;91;67;59.0;335;890;1329;4.0;1.376;1835;;
15:36:12.155;130;69;91;66;59.0;335;910;1329;3.9;1.407;1877;;
15:36:13.065;130;69;91;66;59.0;335;905;1329;3.9;1.400;1866;;
15:36:13.970;130;69;91;66;59.0;335;905;1329;3.9;1.400;1866;;
15:36:14.874;134;74;98;68;44.8;330;880;1358;3.1;1.922;2563;;
15:36:15.756;139;77;101;67;45.3;330;890;1371;3.1;1.987;2649;;
15:36:16.644;142;79;103;67;46.0;335;895;1375;3.1;1.994;2659;;
15:36:17.539;143;79;103;67;48.0;335;895;1408;3.2;1.916;2554;;
15:36:18.434;142;79;103;68;49.8;325;880;1425;3.4;1.813;2417;;
15:36:19.316;143;80;104;67;50.5;335;890;1433;3.4;1.824;2432;;
15:36:20.204;145;79;104;67;52.5;335;900;1438;3.5;1.783;2377;;
15:36:21.102;145;80;105;68;52.0;330;885;1479;3.5;1.779;2371;;
15:36:21.991;144;80;105;69;51.0;325;875;1500;3.5;1.797;2396;;
15:36:22.866;148;81;105;68;51.0;325;880;1496;3.5;1.807;2410;;
15:36:23.745;148;81;105;66;51.0;325;910;1496;3.4;1.869;2492;;
15:36:24.655;148;81;105;67;51.0;325;895;1496;3.4;1.838;2451;;
15:36:25.550;148;81;105;69;51.0;325;870;1496;3.5;1.787;2383;;
15:36:26.420;148;81;105;66;51.0;325;905;1496;3.4;1.859;2478;;
15:36:27.326;147;80;105;67;44.8;330;900;1542;3.0;2.102;2802;;
15:36:28.224;143;79;102;68;44.5;325;880;1554;3.0;2.017;2689;;
15:36:29.106;143;78;101;67;46.5;330;900;1521;3.1;1.950;2600;;
15:36:30.004;142;76;99;66;50.3;330;910;1500;3.3;1.793;2390;;
15:36:30.912;137;74;96;67;53.0;330;900;1496;3.5;1.634;2179;;
15:36:31.814;134;72;95;67;53.3;325;890;1454;3.6;1.579;2106;;
15:36:32.704;135;72;96;67;55.0;325;890;1429;3.7;1.553;2071;;
15:36:33.596;138;73;98;67;56.3;330;900;1446;3.8;1.564;2085;;
15:36:34.492;139;75;99;68;55.3;330;885;1454;3.7;1.590;2120;;
15:36:35.379;140;76;99;70;55.3;330;860;1467;3.9;1.545;2060;;
15:36:36.240;140;76;99;69;55.3;330;865;1467;3.8;1.554;2072;;
15:36:37.105;140;76;99;67;55.3;330;895;1467;3.7;1.608;2144;;
15:36:38.000;140;76;99;68;55.3;330;880;1467;3.8;1.581;2108;;
15:36:38.880;140;76;99;67;55.3;330;895;1467;3.7;1.608;2144;;
15:36:39.774;145;80;104;70;43.3;325;860;1538;3.0;2.063;2751;;
15:36:40.636;146;81;104;69;43.8;330;875;1550;3.0;2.085;2780;;
15:36:41.510;148;79;105;68;47.3;330;880;1575;3.2;1.951;2601;;
15:36:42.391;146;79;103;69;48.5;330;875;1550;3.3;1.863;2484;;
15:36:43.264;142;78;101;71;49.5;320;850;1542;3.5;1.734;2312;;
15:36:44.118;143;78;102;70;51.5;325;855;1542;3.6;1.693;2258;;
15:36:44.973;144;78;102;69;52.8;335;875;1521;3.6;1.684;2245;;
15:36:45.846;142;76;100;69;53.8;330;865;1513;3.7;1.609;2146;;
15:36:46.713;140;76;99;69;53.5;325;870;1513;3.7;1.614;2152;;
15:36:47.577;140;76;99;72;53.5;325;830;1496;3.9;1.540;2053;;
15:36:48.410;140;76;99;69;53.5;325;865;1496;3.7;1.605;2140;;
15:36:49.275;140;76;99;68;53.5;325;880;1496;3.6;1.633;2177;;
15:36:50.155;140;76;99;70;53.5;325;860;1496;3.7;1.595;2127;;
15:36:51.015;140;76;99;69;53.5;325;875;1496;3.7;1.623;2164;;
15:36:51.891;143;76;102;68;46.5;330;885;1496;3.2;1.941;2588;;
15:36:52.774;145;78;103;67;46.3;330;895;1542;3.1;1.988;2651;;
15:36:53.671;143;77;101;67;48.5;330;890;1533;3.3;1.858;2477;;
15:36:54.559;140;76;100;69;49.5;325;875;1513;3.4;1.763;2351;;
15:36:55.432;141;76;100;68;52.0;330;880;1479;3.5;1.688;2251;;
15:36:56.318;140;75;98;67;53.0;330;895;1500;3.6;1.659;2212;;
15:36:57.210;137;74;97;69;53.3;320;875;1483;3.7;1.594;2125;;
15:36:58.086;137;74;99;69;53.3;325;870;1488;3.7;1.609;2146;;
15:36:58.956;142;76;102;68;54.5;330;880;1483;3.7;1.643;2191;;
15:36:59.834;145;79;102;70;54.5;330;860;1521;3.8;1.606;2141;;
15:37:00.695;145;79;102;69;54.5;330;865;1521;3.8;1.615;2153;;
15:37:01.560;145;79;102;69;54.5;330;875;1521;3.7;1.634;2178;;
15:37:02.435;145;79;102;68;54.5;330;885;1521;3.7;1.652;2203;;
15:37:03.320;145;79;102;66;54.5;330;910;1521;3.6;1.699;2265;;
15:37:04.231;149;81;105;67;43.0;325;890;1633;2.9;2.178;2905;;
15:37:05.121;148;81;103;66;43.8;330;915;1638;2.9;2.159;2879;;
15:37:06.032;147;78;102;65;47.0;330;920;1617;3.1;1.992;2656;;
15:37:06.954;142;76;99;67;49.8;325;900;1579;3.3;1.795;2394;;
15:37:07.856;141;75;98;66;52.0;330;915;1583;3.4;1.724;2299;;
15:37:08.771;141;74;98;65;53.8;335;920;1558;3.5;1.677;2237;;
15:37:09.693;139;74;97;65;54.5;330;920;1554;3.6;1.629;2172;;
15:37:10.609;137;73;96;67;53.8;325;890;1525;3.6;1.590;2119;;
15:37:11.501;139;74;97;66;54.5;330;905;1488;3.6;1.607;2142;;
15:37:12.406;139;73;97;68;54.5;330;880;1488;3.7;1.562;2083;;
15:37:13.285;139;73;97;69;54.5;330;870;1488;3.8;1.544;2059;;
15:37:14.155;139;73;97;67;54.5;330;890;1488;3.7;1.580;2107;;
15:37:15.048;145;79;103;70;46.3;335;860;1550;3.2;1.906;2541;;
15:37:15.906;144;77;103;70;48.8;325;855;1567;3.4;1.811;2414;;
15:37:16.763;149;79;104;68;48.5;335;885;1558;3.3;1.902;2536;;
15:37:17.648;148;79;103;67;50.3;330;900;1583;3.4;1.849;2466;;
15:37:18.544;145;78;101;68;51.3;330;880;1521;3.5;1.734;2312;;
15:37:19.424;142;76;99;69;52.5;325;865;1542;3.6;1.631;2175;;
15:37:20.293;143;76;99;68;53.5;330;880;1533;3.6;1.624;2166;;
15:37:21.169;142;74;97;69;55.5;330;875;1567;3.8;1.533;2044;;
15:37:22.048;139;72;95;68;55.8;325;880;1558;3.8;1.500;1999;;
15:37:22.924;139;72;95;69;55.8;325;865;1508;3.9;1.474;1965;;
15:37:23.790;139;72;95;67;55.8;325;890;1508;3.8;1.517;2022;;
15:37:24.680;139;72;95;68;55.8;325;880;1508;3.8;1.500;1999;;
15:37:25.560;139;72;95;68;55.8;325;880;1508;3.8;1.500;1999;;
15:37:26.440;139;72;95;65;55.8;325;920;1508;3.6;1.568;2090;;
15:37:27.357;134;70;95;68;49.5;320;880;1446;3.4;1.684;2246;;
15:37:28.239;138;73;96;67;48.5;325;895;1471;3.3;1.776;2368;;
15:37:29.134;141;73;98;67;51.0;335;900;1488;3.4;1.734;2312;;
15:37:30.036;141;75;99;66;52.8;330;910;1492;3.5;1.708;2277;;
15:37:30.942;142;75;100;66;55.0;330;905;1496;3.6;1.637;2183;;
15:37:31.847;140;75;100;68;53.8;325;880;1504;3.7;1.629;2172;;
15:37:32.731;143;77;102;68;54.8;335;885;1488;3.7;1.649;2198;;
15:37:33.614;146;78;104;67;55.8;335;895;1525;3.7;1.670;2226;;
15:37:34.510;147;78;104;67;57.0;335;890;1542;3.8;1.628;2170;;
15:37:35.400;148;78;104;68;57.0;335;880;1571;3.9;1.609;2146;;
15:37:36.280;148;78;104;66;57.0;335;905;1571;3.8;1.655;2207;;
15:37:37.185;148;78;104;66;57.0;335;905;1571;3.8;1.655;2207;;
15:37:38.090;148;78;104;68;57.0;335;880;1571;3.9;1.609;2146;;
15:37:38.970;148;78;104;66;57.0;335;915;1571;3.7;1.673;2231;;
15:37:39.884;144;76;101;67;47.5;330;890;1583;3.2;1.892;2523;;
15:37:40.778;143;76;101;67;47.5;330;890;1596;3.2;1.888;2517;;
15:37:41.664;146;77;103;67;49.3;335;895;1558;3.3;1.863;2484;;
15:37:42.559;146;78;102;67;51.3;330;900;1563;3.4;1.796;2394;;
15:37:43.463;144;76;102;69;54.0;330;870;1554;3.7;1.635;2180;;
15:37:44.331;145;78;102;67;53.3;335;890;1517;3.6;1.701;2267;;
15:37:45.221;146;77;103;68;56.3;335;880;1554;3.8;1.611;2149;;
15:37:46.099;146;78;104;69;54.3;325;865;1563;3.8;1.662;2216;;
15:37:46.968;149;80;106;68;55.8;335;880;1563;3.8;1.669;2226;;
15:37:47.844;149;80;106;69;55.8;335;865;1604;3.9;1.641;2188;;
15:37:48.710;149;80;106;66;55.8;335;910;1604;3.7;1.726;2302;;
15:37:49.620;149;80;106;66;55.8;335;910;1604;3.7;1.726;2302;;
15:37:50.530;149;80;106;68;55.8;335;880;1604;3.8;1.669;2226;;
15:37:51.410;149;80;106;67;55.8;335;895;1604;3.7;1.698;2264;;
15:37:52.306;148;79;107;67;46.8;335;895;1550;3.1;2.039;2719;;
15:37:53.203;150;81;108;67;45.8;335;895;1592;3.1;2.103;2804;;
15:37:54.098;149;81;107;68;46.3;335;880;1588;3.2;2.031;2708;;
15:37:54.978;149;81;107;67;48.8;335;890;1604;3.3;1.949;2598;;
15:37:55.864;152;81;107;66;52.5;335;905;1613;3.5;1.849;2465;;
15:37:56.769;149;80;105;67;52.3;335;890;1592;3.5;1.789;2385;;
15:37:57.659;145;79;103;69;51.5;330;875;1563;3.5;1.742;2322;;
15:37:58.538;145;78;102;67;52.5;335;890;1567;3.5;1.729;2306;;
15:37:59.428;145;77;101;67;54.8;335;900;1567;3.7;1.664;2219;;
15:38:00.324;143;76;101;68;54.8;335;880;1517;3.7;1.627;2170;;
15:38:01.205;143;76;101;68;54.8;335;885;1517;3.7;1.637;2182;;
15:38:02.090;143;76;101;69;54.8;335;870;1517;3.8;1.609;2145;;
15:38:02.960;143;76;101;71;54.8;335;850;1517;3.9;1.572;2096;;
15:38:03.810;143;76;101;69;54.8;335;870;1517;3.8;1.609;2145;;
15:38:04.681;142;77;101;69;45.0;325;870;1525;3.1;1.957;2610;;
15:38:05.549;137;77;104;76;44.5;330;790;1492;3.4;1.846;2462;;
15:38:06.341;146;82;106;75;44.0;330;795;1542;3.3;1.915;2554;;
15:38:07.136;149;81;106;70;48.8;335;855;1588;3.4;1.859;2479;;
15:38:07.989;148;80;105;69;52.5;330;870;1583;3.6;1.740;2320;;
15:38:08.859;146;79;104;70;52.0;325;855;1563;3.6;1.710;2280;;
15:38:09.716;146;79;103;68;51.8;330;885;1575;3.5;1.761;2349;;
15:38:10.600;147;78;103;66;54.3;335;910;1567;3.6;1.724;2298;;
15:38:11.509;145;77;101;66;54.0;330;915;1554;3.5;1.716;2288;;
15:38:12.424;143;76;101;68;54.0;330;880;1525;3.7;1.650;2200;;
15:38:13.305;143;76;101;69;54.0;330;875;1525;3.7;1.641;2188;;
15:38:14.180;143;76;101;69;54.0;330;875;1525;3.7;1.641;2188;;
15:38:15.055;143;76;101;69;54.0;330;870;1525;3.7;1.631;2175;;
15:38:15.925;143;76;101;69;54.0;330;875;1525;3.7;1.641;2188;;
15:38:16.801;152;85;111;71;39.8;330;840;1596;2.8;2.351;3135;;
15:38:17.641;157;87;114;70;41.3;335;860;1608;2.9;2.366;3155;;
15:38:18.499;158;87;113;69;43.0;335;870;1629;3.0;2.291;3055;;
15:38:19.367;155;86;111;70;44.3;325;860;1629;3.1;2.157;2876;;
15:38:20.231;155;85;110;68;48.3;330;880;1638;3.3;2.011;2681;;
15:38:21.110;153;83;109;69;49.8;335;875;1617;3.4;1.908;2544;;
15:38:21.988;149;81;107;70;50.0;330;855;1604;3.5;1.821;2428;;
15:38:22.843;148;81;106;70;49.8;325;855;1604;3.5;1.826;2435;;
15:38:23.695;150;81;106;69;51.0;335;870;1579;3.5;1.812;2417;;
15:38:24.568;149;80;106;70;51.0;335;860;1583;3.6;1.792;2389;;
15:38:25.425;149;80;106;70;51.0;335;860;1583;3.6;1.792;2389;;
15:38:26.285;149;80;106;69;51.0;335;870;1583;3.5;1.812;2417;;
15:38:27.155;149;80;106;69;51.0;335;865;1583;3.5;1.802;2403;;
15:38:28.020;149;80;106;67;51.0;335;890;1583;3.4;1.854;2472;;
15:38:28.913;145;77;104;68;45.8;335;880;1583;3.1;1.991;2654;;
15:38:29.791;146;79;104;69;45.0;330;865;1575;3.1;2.004;2672;;
15:38:30.656;148;80;105;68;45.8;335;880;1596;3.1;2.015;2686;;
15:38:31.534;149;80;106;68;49.3;335;880;1588;3.4;1.894;2525;;
15:38:32.418;148;80;105;68;51.8;335;880;1579;3.5;1.790;2386;;
15:38:33.294;145;79;103;69;50.3;325;875;1550;3.4;1.794;2391;;
15:38:34.169;145;79;103;69;50.8;330;870;1546;3.5;1.757;2343;;
15:38:35.039;144;77;101;67;52.5;335;890;1521;3.5;1.712;2283;;
15:38:35.929;143;76;100;67;53.3;335;890;1504;3.6;1.671;2228;;
15:38:36.817;139;75;100;70;53.3;335;860;1475;3.7;1.615;2153;;
15:38:37.680;139;75;100;68;53.3;335;885;1475;3.6;1.662;2216;;
15:38:38.565;139;75;100;66;53.3;335;910;1475;3.5;1.709;2279;;
15:38:39.472;139;76;98;68;46.3;325;880;1488;3.2;1.860;2480;;
15:38:40.354;139;75;98;67;48.5;330;890;1500;3.3;1.789;2386;;
15:38:41.246;139;73;97;67;49.8;335;900;1496;3.3;1.755;2340;;
15:38:42.144;136;73;96;68;51.0;325;880;1454;3.5;1.652;2203;;
15:38:43.024;137;73;97;69;53.0;325;875;1471;3.6;1.593;2124;;
15:38:43.901;139;74;98;67;54.5;335;890;1500;3.7;1.596;2128;;
15:38:44.791;138;74;98;68;54.3;330;880;1463;3.7;1.582;2109;;
15:38:45.673;138;74;97;67;54.3;335;900;1400;3.6;1.605;2140;;
15:38:46.569;137;73;96;67;55.8;335;895;1433;3.7;1.541;2055;;
15:38:47.464;134;72;96;69;55.8;335;870;1404;3.8;1.498;1997;;
15:38:48.335;134;72;96;67;55.8;335;895;1404;3.7;1.541;2055;;
15:38:49.230;134;72;96;66;55.8;335;915;1404;3.7;1.576;2101;;
15:38:50.142;134;73;94;66;48.8;325;905;1446;3.2;1.736;2314;;
15:38:51.047;135;71;94;65;52.0;335;920;1425;3.4;1.659;2212;;
15:38:51.967;134;70;93;66;52.0;330;915;1425;3.4;1.636;2182;;
15:38:52.886;132;70;92;67;53.3;330;895;1371;3.6;1.542;2056;;
15:38:53.781;130;69;91;67;54.5;330;890;1383;3.7;1.490;1987;;
15:38:54.669;134;70;95;67;56.5;330;900;1375;3.8;1.509;2012;;
15:38:55.567;137;73;98;67;56.5;330;895;1421;3.8;1.548;2065;;
15:38:56.466;140;74;100;67;56.3;330;895;1450;3.8;1.583;2111;;
15:38:57.359;141;76;101;68;54.8;325;885;1488;3.7;1.633;2177;;
15:38:58.248;145;78;101;67;54.8;325;890;1504;3.7;1.642;2189;;
15:38:59.135;145;78;101;66;54.8;325;905;1504;3.6;1.669;2226;;
15:39:00.040;145;78;101;68;54.8;325;885;1504;3.7;1.633;2177;;
15:39:00.925;145;78;101;68;54.8;325;880;1504;3.7;1.623;2165;;
15:39:01.805;145;78;101;66;54.8;325;905;1504;3.6;1.669;2226;;
15:39:02.709;143;76;101;69;46.0;325;875;1521;3.2;1.921;2562;;
15:39:03.586;145;77;102;68;46.5;330;880;1563;3.2;1.926;2567;;
15:39:04.465;146;77;104;68;49.0;335;880;1554;3.3;1.859;2478;;
15:39:05.348;147;78;104;69;50.8;330;875;1558;3.5;1.784;2379;;
15:39:06.220;145;78;103;70;51.8;325;860;1600;3.6;1.712;2282;;
15:39:07.083;148;79;104;68;53.8;330;880;1579;3.7;1.707;2276;;
15:39:07.959;149;79;105;67;55.5;335;890;1571;3.7;1.680;2240;;
15:39:08.849;148;78;105;69;55.8;330;875;1567;3.8;1.640;2187;;
15:39:09.726;146;78;103;68;54.5;330;880;1575;3.7;1.663;2217;;
15:39:10.604;147;78;103;68;54.5;330;880;1542;3.7;1.663;2217;;
15:39:11.485;147;78;103;67;54.5;330;900;1542;3.6;1.701;2268;;
15:39:12.385;147;78;103;67;54.5;330;900;1542;3.6;1.701;2268;;
15:39:13.285;147;78;103;69;54.5;330;870;1542;3.8;1.644;2192;;
15:39:14.155;147;78;103;67;54.5;330;890;1542;3.7;1.682;2243;;
15:39:15.044;147;78;105;68;46.8;335;880;1529;3.2;1.981;2642;;
15:39:15.926;149;81;107;68;45.0;335;880;1579;3.1;2.097;2796;;
15:39:16.806;152;82;108;67;46.8;335;895;1592;3.1;2.058;2744;;
15:39:17.701;148;81;106;69;49.3;330;875;1592;3.4;1.879;2505;;
15:39:18.574;148;80;106;70;50.8;330;860;1596;3.5;1.792;2389;;
15:39:19.436;150;81;106;68;52.3;335;885;1579;3.5;1.800;2400;;
15:39:20.319;150;81;107;67;53.8;335;890;1588;3.6;1.768;2357;;
15:39:21.209;148;80;105;68;53.3;330;880;1575;3.6;1.739;2319;;
15:39:22.093;147;80;105;69;52.8;330;875;1600;3.6;1.733;2311;;
15:39:22.965;148;80;105;69;52.8;330;870;1571;3.6;1.724;2298;;
15:39:23.835;148;80;105;68;52.8;330;880;1571;3.6;1.743;2324;;
15:39:24.715;148;80;105;68;52.8;330;880;1571;3.6;1.743;2324;;
15:39:25.595;148;80;105;68;52.8;330;885;1571;3.6;1.753;2338;;
15:39:26.480;148;80;105;66;52.8;330;915;1571;3.5;1.813;2417;;
15:39:27.396;146;78;103;67;46.3;335;895;1567;3.1;1.998;2664;;
15:39:28.289;144;78;103;69;46.3;325;875;1583;3.2;1.944;2592;;
15:39:29.168;147;79;104;67;47.5;335;895;1579;3.2;1.964;2619;;
15:39:30.061;148;79;104;67;50.8;335;900;1600;3.4;1.849;2465;;
15:39:30.961;146;78;104;68;53.3;335;880;1571;3.6;1.715;2286;;
15:39:31.843;146;79;103;68;52.3;330;885;1608;3.5;1.745;2326;;
15:39:32.724;146;78;103;67;54.0;335;890;1563;3.6;1.698;2263;;
15:39:33.618;145;77;101;67;54.8;335;900;1546;3.7;1.664;2219;;
15:39:34.518;142;76;100;67;54.3;330;900;1529;3.6;1.651;2201;;
15:39:35.414;140;75;100;69;54.3;330;875;1538;3.7;1.605;2140;;
15:39:36.290;140;75;100;66;54.3;330;910;1538;3.6;1.669;2225;;
15:39:37.200;140;75;100;65;54.3;330;930;1538;3.5;1.706;2274;;
15:39:38.127;137;74;97;67;49.0;325;890;1496;3.3;1.757;2343;;
15:39:39.017;138;74;98;67;50.0;330;895;1496;3.4;1.759;2345;;
15:39:39.914;142;75;100;67;50.0;335;890;1521;3.4;1.784;2379;;
15:39:40.804;142;77;102;71;50.3;325;840;1533;3.6;1.705;2273;;
15:39:41.646;145;78;104;71;53.3;335;845;1492;3.8;1.642;2190;;
15:39:42.493;144;78;102;70;52.8;330;860;1521;3.7;1.667;2223;;
15:39:43.351;145;78;103;69;53.5;335;870;1554;3.7;1.671;2228;;
15:39:44.223;146;78;103;67;55.5;335;890;1550;3.7;1.652;2202;;
15:39:45.113;144;77;101;67;55.3;335;895;1542;3.7;1.632;2176;;
15:39:46.008;140;75;101;69;55.3;335;870;1542;3.8;1.586;2115;;
15:39:46.875;140;75;101;67;55.3;335;900;1542;3.7;1.641;2188;;
15:39:47.775;140;75;101;68;55.3;335;885;1542;3.7;1.614;2152;;
15:39:48.660;140;75;101;69;55.3;335;865;1542;3.8;1.577;2103;;
15:39:49.525;140;75;101;67;55.3;335;895;1542;3.7;1.632;2176;;
15:39:50.417;141;73;101;69;49.0;335;875;1471;3.4;1.799;2399;;
15:39:51.298;144;77;103;69;47.3;340;870;1525;3.3;1.887;2516;;
15:39:52.164;144;79;103;71;46.3;330;850;1558;3.3;1.898;2530;;
15:39:53.016;149;80;106;69;49.8;335;875;1579;3.4;1.864;2486;;
15:39:53.889;151;81;107;69;53.8;335;875;1600;3.7;1.746;2328;;
15:39:54.765;149;81;106;69;52.0;330;870;1600;3.6;1.769;2359;;
15:39:55.636;148;80;105;70;52.0;330;860;1638;3.6;1.741;2321;;
15:39:56.498;149;80;105;67;53.8;335;890;1600;3.6;1.739;2318;;
15:39:57.386;148;79;103;67;54.5;335;895;1617;3.7;1.696;2261;;
15:39:58.281;145;77;103;69;54.5;335;865;1583;3.8;1.639;2185;;
15:39:59.145;145;77;103;68;54.5;335;880;1583;3.7;1.667;2223;;
15:40:00.025;145;77;103;67;54.5;335;895;1583;3.7;1.696;2261;;
15:40:00.920;145;77;103;67;54.5;335;890;1583;3.7;1.686;2248;;
15:40:01.810;145;77;103;67;54.5;335;900;1583;3.6;1.705;2273;;
15:40:02.709;141;75;100;69;46.0;325;870;1579;3.2;1.891;2522;;
15:40:03.583;144;77;101;67;46.8;335;895;1575;3.1;1.938;2584;;
15:40:04.474;145;77;102;68;48.5;335;885;1558;3.3;1.861;2482;;
15:40:05.363;144;77;101;68;50.0;330;885;1579;3.4;1.792;2390;;
15:40:06.246;142;76;100;69;51.8;325;875;1588;3.5;1.695;2260;;
15:40:07.121;144;77;101;67;52.8;335;895;1563;3.5;1.714;2285;;
15:40:08.018;144;76;101;66;55.0;335;905;1550;3.6;1.658;2210;;
15:40:08.921;141;76;99;67;53.8;330;890;1525;3.6;1.635;2180;;
15:40:09.811;140;75;99;68;54.3;330;885;1525;3.7;1.607;2142;;
15:40:10.694;141;75;99;67;54.3;330;895;1488;3.6;1.625;2167;;
15:40:11.590;141;75;99;66;54.3;330;905;1488;3.6;1.643;2191;;
15:40:12.495;141;75;99;66;54.3;330;910;1488;3.6;1.652;2203;;
15:40:13.406;136;75;96;69;47.8;325;875;1492;3.3;1.764;2352;;
15:40:14.281;138;74;98;67;49.3;330;895;1475;3.3;1.772;2362;;
15:40:15.172;140;74;99;66;50.0;335;905;1488;3.3;1.783;2377;;
15:40:16.079;139;74;98;66;51.8;330;905;1475;3.4;1.705;2273;;
15:40:16.986;136;73;96;68;53.3;325;885;1458;3.6;1.600;2133;;
15:40:17.869;138;75;98;67;53.3;325;890;1463;3.6;1.634;2178;;
15:40:18.761;140;74;99;67;55.5;335;890;1471;3.7;1.588;2117;;
15:40:19.651;139;75;98;67;54.5;325;895;1463;3.7;1.609;2146;;
15:40:20.542;138;75;98;68;53.8;325;880;1488;3.7;1.604;2139;;
15:40:21.426;141;75;98;68;53.8;325;885;1475;3.6;1.614;2151;;
15:40:22.310;141;75;98;67;53.8;325;890;1475;3.6;1.623;2164;;
15:40:23.200;141;75;98;67;53.8;325;895;1475;3.6;1.632;2176;;
15:40:24.095;141;75;98;67;53.8;325;895;1475;3.6;1.632;2176;;
15:40:24.990;141;75;98;66;53.8;325;910;1475;3.5;1.659;2212;;
15:40:25.899;140;75;99;67;45.8;325;895;1538;3.1;1.932;2576;;
15:40:26.794;142;75;100;66;48.0;330;910;1533;3.2;1.891;2521;;
15:40:27.706;142;75;99;66;49.3;335;915;1538;3.2;1.830;2440;;
15:40:28.619;137;74;96;67;50.8;325;895;1504;3.4;1.693;2257;;
15:40:29.516;137;73;95;66;53.5;330;910;1500;3.5;1.620;2160;;
15:40:30.426;138;73;95;65;55.0;330;925;1483;3.6;1.602;2136;;
15:40:31.351;136;71;94;65;56.3;330;920;1483;3.7;1.537;2050;;
15:40:32.267;133;71;93;67;54.5;325;895;1442;3.7;1.523;2031;;
15:40:33.166;133;71;94;66;55.8;325;910;1446;3.7;1.526;2035;;
15:40:34.074;137;72;94;67;55.8;325;900;1450;3.7;1.509;2013;;
15:40:34.975;137;72;94;65;55.8;325;925;1450;3.6;1.551;2068;;
15:40:35.900;137;72;94;66;55.8;325;915;1450;3.7;1.535;2046;;
15:40:36.815;137;72;94;67;55.8;325;895;1450;3.7;1.501;2001;;
15:40:37.710;137;72;94;65;55.8;325;920;1450;3.6;1.543;2057;;
15:40:38.627;138;74;98;66;46.5;325;905;1450;3.1;1.902;2537;;
15:40:39.534;138;75;98;66;46.0;330;905;1454;3.0;1.928;2571;;
15:40:40.441;138;75;98;67;48.0;330;900;1442;3.2;1.828;2438;;
15:40:41.337;136;74;97;68;49.5;325;880;1458;3.4;1.724;2299;;
15:40:42.217;139;76;99;66;52.0;330;905;1442;3.4;1.714;2286;;
15:40:43.124;140;75;99;67;53.8;335;900;1463;3.6;1.653;2205;;
15:40:44.026;138;75;97;67;52.8;325;895;1467;3.5;1.646;2194;;
15:40:44.917;138;75;98;67;53.5;325;890;1467;3.6;1.626;2168;;
15:40:45.811;139;75;98;66;54.8;330;905;1425;3.6;1.616;2154;;
15:40:46.716;137;74;98;68;54.8;330;880;1433;3.7;1.571;2095;;
15:40:47.595;137;74;98;69;54.8;330;865;1433;3.8;1.544;2059;;
15:40:48.460;137;74;98;67;54.8;330;900;1433;3.7;1.607;2142;;
15:40:49.359;140;75;99;67;49.8;330;890;1492;3.4;1.771;2361;;
15:40:50.249;140;75;101;69;50.3;325;870;1521;3.5;1.744;2326;;
15:40:51.119;143;77;103;69;48.5;325;870;1554;3.3;1.843;2458;;
15:40:51.993;147;79;104;67;51.5;330;900;1558;3.4;1.817;2423;;
15:40:52.893;146;78;102;65;54.3;335;920;1546;3.5;1.730;2306;;
15:40:53.809;141;76;99;67;54.3;325;890;1525;3.7;1.628;2171;;
15:40:54.703;139;75;98;66;54.0;330;905;1508;3.6;1.634;2179;;
15:40:55.602;139;74;97;66;55.5;325;910;1488;3.7;1.590;2121;;
15:40:56.516;137;73;95;66;55.5;325;915;1454;3.6;1.562;2083;;
15:40:57.427;133;71;95;69;55.5;325;875;1421;3.8;1.494;1992;;
15:40:58.305;133;71;95;66;55.5;325;905;1421;3.7;1.545;2060;;
15:40:59.210;133;71;95;66;55.5;325;915;1421;3.6;1.562;2083;;
15:41:00.125;133;71;95;67;55.5;325;890;1421;3.7;1.519;2026;;
15:41:01.015;133;71;95;67;55.5;325;890;1421;3.7;1.519;2026;;
15:41:01.906;143;78;103;68;44.0;330;885;1483;3.0;2.062;2749;;
15:41:02.791;146;79;105;68;45.0;335;880;1508;3.1;2.058;2744;;
15:41:03.669;148;81;108;70;44.8;325;855;1538;3.1;2.059;2745;;
15:41:04.524;154;85;111;69;45.8;325;865;1579;3.2;2.103;2805;;
15:41:05.391;158;86;114;69;50.5;335;870;1654;3.5;1.960;2613;;
15:41:06.263;159;87;113;67;50.0;330;890;1692;3.4;2.011;2682;;
15:41:07.149;157;85;112;69;50.8;330;875;1700;3.5;1.931;2575;;
15:41:08.025;155;85;111;69;50.0;330;865;1733;3.5;1.912;2549;;
15:41:08.891;156;84;110;68;52.0;330;880;1704;3.5;1.853;2471;;
15:41:09.769;152;82;110;69;52.0;330;865;1688;3.6;1.821;2429;;
15:41:10.635;152;82;110;69;52.0;330;870;1688;3.6;1.832;2443;;
15:41:11.505;152;82;110;67;52.0;330;890;1688;3.5;1.874;2499;;
15:41:12.395;152;82;110;68;52.0;330;880;1688;3.5;1.853;2471;;
15:41:13.275;152;82;110;67;52.0;330;895;1688;3.5;1.885;2513;;
15:41:14.171;145;78;103;69;45.5;325;875;1617;3.1;1.986;2647;;
15:41:15.045;147;79;104;67;45.8;335;890;1571;3.1;2.023;2698;;
15:41:15.934;146;78;103;67;48.0;330;890;1563;3.2;1.901;2534;;
15:41:16.824;143;77;101;69;50.3;330;875;1538;3.4;1.759;2345;;
15:41:17.699;141;76;100;69;51.5;330;865;1529;3.6;1.675;2234;;
15:41:18.566;142;76;100;68;53.5;335;885;1525;3.6;1.650;2200;;
15:41:19.453;141;75;98;67;55.0;335;895;1504;3.7;1.599;2132;;
15:41:20.342;139;74;97;67;54.5;335;890;1463;3.7;1.580;2107;;
15:41:21.232;136;73;96;70;54.0;325;860;1429;3.8;1.525;2033;;
15:41:22.096;137;74;96;70;54.0;325;860;1429;3.8;1.525;2033;;
15:41:22.955;137;74;96;68;54.0;325;880;1429;3.7;1.560;2080;;
15:41:23.835;137;74;96;69;54.0;325;865;1429;3.7;1.534;2045;;
15:41:24.697;139;76;100;72;47.3;325;830;1483;3.4;1.761;2348;;
15:41:25.530;143;78;103;75;47.8;330;800;1571;3.6;1.730;2306;;
15:41:26.331;144;80;103;72;46.3;330;830;1513;3.3;1.853;2471;;
15:41:27.163;147;79;105;69;50.8;330;865;1550;3.5;1.781;2375;;
15:41:28.026;150;80;105;69;52.8;330;865;1633;3.7;1.726;2301;;
15:41:28.891;150;80;104;70;51.8;325;855;1646;3.6;1.722;2297;;
15:41:29.746;148;80;102;69;51.3;325;865;1650;3.6;1.722;2295;;
15:41:30.609;144;77;100;71;51.5;315;850;1650;3.6;1.650;2201;;
15:41:31.457;144;77;99;70;51.5;315;860;1646;3.6;1.653;2204;;
15:41:32.317;145;76;99;70;51.5;315;855;1638;3.6;1.644;2191;;
15:41:33.175;145;76;99;69;51.5;315;865;1638;3.6;1.663;2217;;
15:41:34.040;145;76;99;68;51.5;315;885;1638;3.5;1.701;2268;;
15:41:34.926;138;73;95;69;50.5;320;865;1592;3.5;1.623;2164;;
15:41:35.789;137;72;94;70;51.3;315;860;1575;3.6;1.577;2103;;
15:41:36.650;136;70;93;70;52.8;320;860;1571;3.7;1.516;2022;;
15:41:37.509;134;69;92;70;55.0;320;855;1546;3.9;1.426;1902;;
15:41:38.368;132;69;91;70;56.3;315;855;1546;3.9;1.376;1834;;
15:41:39.223;133;68;92;69;59.0;325;865;1538;4.1;1.345;1794;;
15:41:40.088;133;69;91;69;58.8;320;875;1504;4.0;1.355;1807;;
15:41:40.957;131;68;90;69;58.0;320;875;1492;4.0;1.350;1800;;
15:41:41.832;132;68;91;69;59.5;320;870;1475;4.1;1.323;1764;;
15:41:42.706;131;68;91;69;59.5;320;870;1429;4.1;1.323;1764;;
15:41:43.575;131;68;91;68;59.5;320;880;1429;4.1;1.338;1785;;
15:41:44.455;131;68;91;69;59.5;320;865;1429;4.1;1.316;1754;;
15:41:45.320;131;68;91;73;59.5;320;825;1429;4.3;1.255;1673;;
15:41:46.145;131;68;91;72;59.5;320;835;1429;4.3;1.270;1693;;
15:41:46.977;133;70;97;75;48.5;320;805;1488;3.6;1.602;2136;;
15:41:47.784;140;75;100;75;46.8;325;795;1521;3.5;1.701;2267;;
15:41:48.579;142;76;101;74;48.0;325;810;1542;3.6;1.700;2267;;
15:41:49.393;141;77;100;73;50.0;325;825;1538;3.6;1.654;2206;;
15:41:50.214;142;77;100;72;51.8;320;835;1550;3.7;1.614;2151;;
15:41:51.049;142;77;100;71;52.8;325;840;1546;3.8;1.592;2123;;
15:41:51.889;143;77;100;70;52.5;320;855;1546;3.7;1.629;2171;;
15:41:52.746;143;77;100;69;54.3;325;870;1554;3.7;1.600;2133;;
15:41:53.614;139;75;97;70;53.5;320;860;1533;3.7;1.563;2084;;
15:41:54.474;138;75;97;71;53.5;320;845;1517;3.8;1.536;2048;;
15:41:55.320;138;75;97;69;53.5;320;865;1517;3.7;1.572;2096;;
15:41:56.185;138;75;97;70;53.5;320;855;1517;3.8;1.554;2072;;
15:41:57.040;138;75;97;73;53.5;320;825;1517;3.9;1.500;2000;;
15:41:57.865;138;75;97;71;53.5;320;850;1517;3.8;1.545;2060;;
15:41:58.714;143;77;105;72;45.8;325;830;1542;3.3;1.896;2528;;
15:41:59.546;148;81;107;72;43.8;325;835;1592;3.1;2.047;2729;;
15:42:00.379;149;83;108;72;43.8;320;830;1608;3.2;2.049;2732;;
15:42:01.207;151;84;110;73;46.0;325;825;1638;3.3;1.968;2624;;
15:42:02.035;154;85;110;71;49.8;330;850;1625;3.5;1.884;2512;;
15:42:02.882;153;84;109;69;50.0;330;865;1629;3.5;1.877;2503;;
15:42:03.751;148;81;105;70;50.5;325;855;1600;3.5;1.782;2376;;
15:42:04.604;146;81;103;69;49.3;320;865;1563;3.4;1.805;2406;;
15:42:05.469;145;78;102;68;52.3;330;880;1542;3.6;1.709;2279;;
15:42:06.353;142;76;102;69;52.3;330;865;1533;3.6;1.680;2240;;
15:42:07.215;142;76;102;70;52.3;330;855;1533;3.7;1.661;2215;;
15:42:08.070;142;76;102;68;52.3;330;885;1533;3.5;1.719;2292;;
15:42:08.956;139;75;98;69;49.3;330;870;1521;3.4;1.731;2308;;
15:42:09.825;138;74;97;70;49.5;330;855;1525;3.5;1.680;2240;;
15:42:10.679;137;74;98;71;49.0;320;840;1525;3.5;1.676;2234;;
15:42:11.521;141;76;100;70;51.8;335;855;1496;3.6;1.648;2197;;
15:42:12.376;141;76;99;70;53.8;330;855;1521;3.8;1.579;2105;;
15:42:13.229;140;75;100;71;53.5;325;840;1517;3.8;1.566;2088;;
15:42:14.073;143;77;103;71;54.3;325;840;1521;3.9;1.587;2116;;
15:42:14.913;145;79;104;71;53.8;325;840;1542;3.8;1.625;2167;;
15:42:15.753;144;80;104;71;51.8;325;840;1558;3.7;1.684;2245;;
15:42:16.593;148;81;104;71;51.8;325;840;1571;3.7;1.684;2245;;
15:42:17.430;148;81;104;69;51.8;325;870;1571;3.6;1.744;2326;;
15:42:18.300;148;81;104;70;51.8;325;855;1571;3.6;1.714;2286;;
15:42:19.155;148;81;104;72;51.8;325;835;1571;3.7;1.674;2232;;
15:42:19.990;148;81;104;69;51.8;325;870;1571;3.6;1.744;2326;;
15:42:20.861;147;79;104;69;44.8;325;865;1579;3.1;2.010;2680;;
15:42:21.726;145;79;102;70;44.0;325;860;1583;3.1;1.999;2665;;
15:42:22.585;142;78;101;71;45.5;325;845;1550;3.2;1.871;2495;;
15:42:23.433;141;77;100;72;48.3;320;835;1563;3.5;1.726;2302;;
15:42:24.268;143;77;102;71;51.3;325;845;1558;3.6;1.678;2237;;
15:42:25.111;145;78;103;71;52.0;325;845;1604;3.7;1.678;2237;;
15:42:25.956;146;79;105;72;51.8;320;830;1617;3.7;1.676;2235;;
15:42:26.786;149;81;107;72;52.3;325;835;1650;3.8;1.714;2285;;
15:42:27.619;153;82;110;71;53.8;330;840;1642;3.8;1.711;2282;;
15:42:28.460;153;83;110;72;53.8;330;835;1650;3.9;1.701;2268;;
15:42:29.295;153;83;110;70;53.8;330;860;1650;3.8;1.752;2336;;
15:42:30.155;153;83;110;71;53.8;330;850;1650;3.8;1.732;2309;;
15:42:31.005;153;83;110;73;53.8;330;825;1650;3.9;1.681;2241;;
15:42:31.830;153;83;110;69;53.8;330;870;1650;3.7;1.772;2363;;
15:42:32.700;146;79;103;69;44.3;325;865;1588;3.1;2.013;2685;;
15:42:33.564;143;79;102;71;44.0;320;845;1550;3.1;1.954;2605;;
15:42:34.411;143;78;102;71;45.3;320;840;1558;3.2;1.889;2518;;
15:42:35.253;145;79;103;71;48.0;330;840;1538;3.4;1.807;2409;;
15:42:36.089;146;80;104;71;49.3;325;840;1533;3.5;1.770;2359;;
15:42:36.929;145;80;104;72;49.8;325;835;1546;3.6;1.737;2316;;
15:42:37.764;144;80;103;73;49.3;320;825;1554;3.6;1.730;2306;;
15:42:38.593;147;80;106;71;51.5;330;840;1567;3.7;1.721;2294;;
15:42:39.431;149;81;107;71;52.3;330;840;1583;3.7;1.712;2283;;
15:42:40.273;147;81;107;73;52.3;330;820;1579;3.8;1.671;2229;;
15:42:41.090;147;81;107;71;52.3;330;840;1579;3.7;1.712;2283;;
15:42:41.930;147;81;107;70;52.3;330;855;1579;3.7;1.743;2324;;
15:42:42.785;147;81;107;72;52.3;330;835;1579;3.8;1.702;2269;;
15:42:43.620;147;81;107;69;52.3;330;865;1579;3.6;1.763;2351;;
15:42:44.488;143;77;102;71;45.5;330;850;1600;3.2;1.910;2547;;
15:42:45.334;144;78;102;71;44.5;325;850;1583;3.1;1.944;2591;;
15:42:46.185;144;78;102;71;46.5;330;840;1550;3.3;1.838;2451;;
15:42:47.024;142;78;101;71;47.5;320;840;1542;3.4;1.782;2376;;
15:42:47.864;144;77;103;72;52.0;325;835;1571;3.7;1.658;2211;;
15:42:48.699;146;80;105;71;51.5;325;850;1542;3.6;1.725;2300;;
15:42:49.550;146;79;104;71;52.3;330;850;1550;3.7;1.684;2245;;
15:42:50.401;143;79;102;71;51.0;325;840;1571;3.6;1.680;2240;;
15:42:51.243;144;79;102;70;51.5;330;860;1542;3.6;1.703;2271;;
15:42:52.101;144;78;102;70;51.5;330;855;1554;3.6;1.693;2258;;
15:42:52.955;144;78;102;71;51.5;330;850;1554;3.6;1.683;2245;;
15:42:53.805;144;78;102;71;51.5;330;840;1554;3.7;1.664;2218;;
15:42:54.645;144;78;102;68;51.5;330;880;1554;3.5;1.743;2324;;
15:42:55.524;140;75;99;70;47.0;325;860;1554;3.3;1.802;2403;;
15:42:56.384;137;75;97;71;45.8;325;845;1538;3.2;1.782;2376;;
15:42:57.233;140;74;98;70;49.3;325;860;1517;3.4;1.716;2288;;
15:42:58.093;140;75;98;69;50.5;330;865;1533;3.5;1.683;2244;;
15:42:58.956;137;73;97;70;52.8;325;860;1513;3.7;1.577;2103;;
15:42:59.812;138;75;97;69;51.0;320;865;1492;3.5;1.645;2194;;
15:43:00.683;140;75;99;68;54.0;330;880;1513;3.7;1.605;2140;;
15:43:01.561;139;75;98;69;52.5;325;875;1483;3.6;1.625;2167;;
15:43:02.436;135;74;96;70;51.3;325;860;1450;3.6;1.603;2137;;
15:43:03.296;137;75;96;70;51.3;325;860;1471;3.6;1.603;2137;;
15:43:04.155;137;75;96;68;51.3;325;880;1471;3.5;1.640;2186;;
15:43:05.035;137;75;96;67;51.3;325;895;1471;3.4;1.668;2224;;
15:43:05.931;135;74;95;69;47.8;325;865;1500;3.3;1.725;2301;;
15:43:06.796;136;73;96;69;49.0;330;875;1479;3.4;1.714;2286;;
15:43:07.671;138;73;97;68;50.5;335;885;1496;3.4;1.700;2267;;
15:43:08.556;137;73;97;69;52.0;335;875;1479;3.6;1.624;2165;;
15:43:09.429;134;73;95;69;52.3;325;865;1463;3.6;1.573;2097;;
15:43:10.294;136;73;96;68;54.0;330;885;1446;3.7;1.569;2092;;
15:43:11.177;136;73;95;68;54.5;330;885;1450;3.7;1.547;2062;;
15:43:12.062;133;72;94;69;53.5;320;865;1433;3.7;1.516;2021;;
15:43:12.927;133;72;95;70;53.3;320;860;1442;3.7;1.526;2035;;
15:43:13.791;137;73;95;70;53.3;320;860;1446;3.7;1.526;2035;;
15:43:14.650;137;73;95;69;53.3;320;870;1446;3.7;1.544;2059;;
15:43:15.520;137;73;95;71;53.3;320;850;1446;3.8;1.508;2011;;
15:43:16.370;137;73;95;70;53.3;320;860;1446;3.7;1.526;2035;;
15:43:17.230;137;73;95;70;53.3;320;855;1446;3.7;1.517;2023;;
15:43:18.085;137;73;95;70;53.3;320;860;1446;3.7;1.526;2035;;
15:43:18.946;149;82;107;69;41.5;325;875;1554;2.8;2.251;3001;;
15:43:19.819;151;82;107;69;43.3;330;865;1575;3.0;2.145;2860;;
15:43:20.686;148;82;106;71;44.3;325;850;1579;3.1;2.031;2708;;
15:43:21.535;150;82;106;70;47.3;320;860;1617;3.3;1.929;2572;;
15:43:22.395;151;81;108;70;50.8;330;860;1621;3.5;1.826;2435;;
15:43:23.252;151;83;109;72;49.8;320;835;1621;3.6;1.834;2445;;
15:43:24.089;154;85;111;70;49.5;325;855;1629;3.5;1.913;2551;;
15:43:24.944;157;85;112;69;51.5;330;865;1663;3.6;1.885;2514;;
15:43:25.810;155;85;111;70;51.3;330;860;1654;3.6;1.867;2489;;
15:43:26.667;152;84;111;71;51.3;330;840;1629;3.7;1.823;2431;;
15:43:27.510;152;84;111;70;51.3;330;855;1629;3.6;1.856;2475;;
15:43:28.365;152;84;111;71;51.3;330;850;1629;3.6;1.845;2460;;
15:43:29.214;154;85;110;71;44.3;330;840;1629;3.2;2.083;2778;;
15:43:30.054;154;83;110;70;46.3;330;855;1671;3.2;2.029;2705;;
15:43:30.909;153;83;109;71;46.3;330;850;1683;3.3;1.999;2665;;
15:43:31.759;150;82;107;72;47.3;325;830;1688;3.4;1.884;2512;;
15:43:32.591;151;82;107;71;50.0;325;840;1679;3.6;1.802;2402;;
15:43:33.433;152;81;107;71;52.5;330;850;1683;3.7;1.736;2315;;
15:43:34.281;150;80;105;70;52.3;330;860;1663;3.6;1.728;2304;;
15:43:35.137;146;79;103;72;52.3;325;835;1638;3.8;1.650;2200;;
15:43:35.976;146;78;102;70;52.8;330;855;1625;3.7;1.657;2210;;
15:43:36.829;145;77;102;72;52.8;330;830;1617;3.8;1.609;2145;;
15:43:37.660;145;77;102;70;52.8;330;855;1617;3.7;1.657;2210;;
15:43:38.515;145;77;102;69;52.8;330;865;1617;3.7;1.677;2236;;
15:43:39.380;145;77;102;71;52.8;330;845;1617;3.7;1.638;2184;;
15:43:40.225;145;77;102;70;52.8;330;855;1617;3.7;1.657;2210;;
15:43:41.079;142;77;102;73;44.8;325;825;1588;3.3;1.876;2501;;
15:43:41.904;146;79;104;71;45.5;330;840;1604;3.3;1.915;2554;;
15:43:42.745;148;79;105;71;47.3;330;850;1617;3.3;1.880;2507;;
15:43:43.592;147;79;105;72;48.8;330;835;1617;3.5;1.794;2392;;
15:43:44.431;147;79;104;72;50.5;325;830;1671;3.7;1.701;2268;;
15:43:45.261;149;79;106;72;52.5;330;830;1633;3.8;1.672;2229;;
15:43:46.087;151;81;107;72;53.5;330;835;1654;3.8;1.674;2232;;
15:43:46.926;151;80;107;72;54.0;335;830;1646;3.9;1.637;2183;;
15:43:47.754;147;80;105;74;52.5;325;815;1629;3.9;1.630;2173;;
15:43:48.571;150;79;105;74;52.5;325;815;1638;3.9;1.630;2173;;
15:43:49.385;150;79;105;73;52.5;325;825;1638;3.8;1.650;2200;;
15:43:50.210;150;79;105;74;52.5;325;810;1638;3.9;1.620;2160;;
15:43:51.020;150;79;105;76;52.5;325;790;1638;4.0;1.580;2107;;
15:43:51.810;150;79;105;75;52.5;325;800;1638;3.9;1.600;2133;;
15:43:52.609;153;83;110;77;43.0;325;780;1688;3.3;1.991;2654;;
15:43:53.391;152;82;108;75;44.5;325;800;1704;3.3;1.937;2583;;
15:43:54.189;149;81;106;75;45.8;320;795;1692;3.5;1.838;2450;;
15:43:54.984;150;81;106;74;48.0;325;810;1696;3.6;1.785;2379;;
15:43:55.794;150;80;105;73;52.0;325;825;1696;3.8;1.670;2226;;
15:43:56.619;148;78;103;72;52.8;325;830;1675;3.8;1.625;2166;;
15:43:57.447;146;78;102;73;52.5;320;825;1658;3.8;1.599;2132;;
15:43:58.274;145;77;102;73;53.3;320;825;1671;3.9;1.580;2107;;
15:43:59.101;148;78;104;71;55.0;325;845;1646;3.9;1.602;2136;;
15:43:59.946;150;79;104;71;55.0;325;845;1663;3.9;1.602;2136;;
15:44:00.790;150;79;104;71;55.0;325;850;1663;3.9;1.611;2148;;
15:44:01.640;150;79;104;72;55.0;325;835;1663;4.0;1.583;2110;;
15:44:02.475;150;79;104;72;55.0;325;830;1663;4.0;1.573;2098;;
15:44:03.305;150;79;104;69;55.0;325;865;1663;3.8;1.640;2186;;
15:44:04.167;150;79;107;72;45.8;325;830;1658;3.3;1.941;2588;;
15:44:05.003;151;81;108;73;44.8;325;825;1729;3.3;1.982;2642;;
