# Supplementary material for: Influence of beat-to-beat blood pressure variability on vascular elasticity in hypertensive population
Source: Sci Rep. 2017 Aug 21;7:8394. doi: 10.1038/s41598-017-08640-4 (PMC5566212; doi:10.1038/s41598-017-08640-4)
Supplement: Supplementary file 1 — Dataset 1 [file 41598_2017_8640_MOESM1_ESM.zip › Data of hypertensive population/1064-beats.txt]

BeatScope Easy - v02.10 build 004

Identification;Identification;Age (yrs);Height (cm);Weight (kg);Gender;Procedure;Model number
1064;;61;155;65;Female;;9971

Reconstructed pressure level: 
brachial

Time (s);Systolic Pressure (mmHg);Diastolic Pressure (mmHg);Mean Pressure (mmHg);Heart rate (bpm);Stroke Volume (ml);Left Ventricular Ejection Time (ms);Pulse Interval (ms);Maximum Slope (mmHg/s);Cardiac Output (l/min);Total Peripheral Resistance Medical Unit (mmHg.min/l);Total Peripheral Resistance CGS (dyn.s/cm5);Markers;
14:21:29.975;0;0;0;72;0.0;0;835;0;0.0;0.000;0;;
14:21:30.810;0;0;0;71;0.0;0;850;0;0.0;0.000;0;;
14:21:31.660;0;0;0;70;0.0;0;860;0;0.0;0.000;0;;
14:21:32.520;0;0;0;72;0.0;0;830;0;0.0;0.000;0;;
14:21:33.350;0;0;0;75;0.0;0;805;0;0.0;0.000;0;;
14:21:34.155;0;0;0;75;0.0;0;805;0;0.0;0.000;0;;
14:21:34.960;0;0;0;74;0.0;0;810;0;0.0;0.000;0;;
14:21:35.770;0;0;0;73;0.0;0;820;0;0.0;0.000;0;;
14:21:36.590;0;0;0;78;0.0;0;765;0;0.0;0.000;0;;
14:21:37.355;0;0;0;75;0.0;0;800;0;0.0;0.000;0;;
14:21:38.155;0;0;0;74;0.0;0;815;0;0.0;0.000;0;;
14:21:38.970;0;0;0;72;0.0;0;835;0;0.0;0.000;0;;
14:21:39.806;149;73;100;75;62.0;305;795;1554;4.7;1.276;1701;;
14:21:40.603;147;71;97;75;67.8;310;795;1513;5.1;1.135;1514;;
14:21:41.398;147;71;98;76;74.5;310;790;1529;5.7;1.042;1389;;
14:21:42.186;148;71;100;76;78.8;315;790;1496;6.0;1.006;1341;;
14:21:42.974;149;73;101;77;82.5;310;775;1463;6.4;0.951;1268;;
14:21:43.753;151;74;102;79;83.0;315;760;1504;6.6;0.936;1248;;
14:21:44.509;155;75;105;79;85.5;310;760;1571;6.8;0.929;1239;;
14:21:45.273;158;75;105;77;88.5;315;780;1571;6.8;0.928;1237;;
14:21:46.049;156;75;104;78;88.0;315;765;1521;6.9;0.906;1208;;
14:21:46.816;155;74;104;80;88.0;315;750;1529;7.0;0.888;1185;;
14:21:47.565;155;74;104;81;88.0;315;745;1529;7.1;0.883;1177;;
14:21:48.310;155;74;104;81;88.0;315;740;1529;7.1;0.877;1169;;
14:21:49.050;155;74;104;75;88.0;315;805;1529;6.6;0.954;1272;;
14:21:49.856;147;72;100;79;72.8;305;755;1533;5.8;1.038;1384;;
14:21:50.613;146;71;99;81;72.8;305;740;1521;5.9;1.002;1336;;
14:21:51.351;146;71;99;81;76.8;305;745;1542;6.2;0.959;1278;;
14:21:52.096;148;71;98;79;81.8;310;760;1554;6.5;0.911;1215;;
14:21:52.856;144;69;96;79;86.8;310;755;1471;6.9;0.836;1114;;
14:21:53.613;138;67;93;81;86.5;315;745;1375;7.0;0.801;1068;;
14:21:54.356;137;67;93;83;86.5;305;720;1421;7.2;0.774;1032;;
14:21:55.072;138;67;94;84;88.8;305;715;1429;7.4;0.759;1012;;
14:21:55.789;139;67;95;82;91.8;310;730;1438;7.5;0.756;1008;;
14:21:56.523;140;68;95;82;91.8;310;735;1392;7.5;0.761;1015;;
14:21:57.255;140;68;95;82;91.8;310;730;1392;7.5;0.756;1008;;
14:21:57.985;140;68;95;79;91.8;310;760;1392;7.2;0.787;1049;;
14:21:58.744;147;73;100;81;78.0;295;740;1675;6.3;0.951;1268;;
14:21:59.486;146;71;98;77;80.8;300;780;1608;6.2;0.944;1259;;
14:22:00.268;143;68;95;78;81.8;305;770;1567;6.4;0.895;1193;;
14:22:01.036;137;67;93;82;83.8;300;735;1450;6.8;0.818;1091;;
14:22:01.769;136;67;93;83;84.5;300;720;1417;7.0;0.790;1054;;
14:22:02.489;137;67;94;83;86.8;300;725;1471;7.2;0.781;1042;;
14:22:03.216;139;67;95;81;90.3;300;740;1488;7.3;0.775;1033;;
14:22:03.952;139;68;94;81;90.8;300;745;1442;7.3;0.774;1032;;
14:22:04.701;137;67;93;83;89.3;300;725;1400;7.4;0.751;1002;;
14:22:05.426;135;66;93;86;89.3;300;695;1396;7.7;0.720;960;;
14:22:06.120;135;66;93;83;89.3;300;720;1396;7.4;0.746;995;;
14:22:06.840;135;66;93;86;89.3;300;695;1396;7.7;0.720;960;;
14:22:07.535;135;66;93;81;89.3;300;740;1396;7.2;0.767;1023;;
14:22:08.276;141;73;99;85;69.3;300;710;1308;5.9;1.010;1347;;
14:22:08.985;137;71;96;86;70.3;300;700;1279;6.0;0.952;1269;;
14:22:09.686;137;69;96;86;74.5;300;695;1296;6.4;0.893;1191;;
14:22:10.381;138;70;96;84;78.8;305;715;1271;6.6;0.867;1156;;
14:22:11.096;138;69;94;83;83.3;300;720;1246;6.9;0.813;1084;;
14:22:11.818;133;68;91;84;82.5;300;715;1175;6.9;0.791;1054;;
14:22:12.531;129;65;89;86;84.0;300;700;1146;7.2;0.742;989;;
14:22:13.229;128;64;89;88;84.5;300;685;1142;7.4;0.719;959;;
14:22:13.916;130;64;89;85;87.3;305;705;1167;7.4;0.717;956;;
14:22:14.621;129;64;89;88;87.3;305;685;1175;7.6;0.697;929;;
14:22:15.305;129;64;89;85;87.3;305;710;1175;7.4;0.722;963;;
14:22:16.015;129;64;89;90;87.3;305;670;1175;7.8;0.682;909;;
14:22:16.685;129;64;89;86;87.3;305;695;1175;7.5;0.707;943;;
14:22:17.379;136;69;96;91;70.5;300;660;1342;6.4;0.901;1201;;
14:22:18.043;140;71;99;90;71.0;300;670;1367;6.4;0.932;1242;;
14:22:18.713;143;72;100;88;73.5;300;680;1388;6.5;0.923;1230;;
14:22:19.393;143;74;100;87;76.0;300;690;1350;6.6;0.903;1204;;
14:22:20.079;141;73;99;89;79.0;295;675;1338;7.0;0.844;1125;;
14:22:20.756;141;73;99;89;79.8;300;675;1350;7.1;0.836;1114;;
14:22:21.429;144;73;101;89;82.5;300;675;1396;7.3;0.822;1096;;
14:22:22.108;145;73;100;85;84.3;300;705;1388;7.2;0.837;1116;;
14:22:22.810;144;72;100;86;85.0;300;700;1342;7.3;0.819;1093;;
14:22:23.511;141;72;98;86;83.8;300;695;1288;7.2;0.809;1079;;
14:22:24.204;139;71;97;88;83.0;295;685;1300;7.3;0.798;1065;;
14:22:24.891;140;70;97;88;84.5;300;680;1325;7.5;0.783;1043;;
14:22:25.571;140;71;97;85;85.3;300;705;1308;7.3;0.800;1067;;
14:22:26.274;139;70;96;84;86.3;300;715;1288;7.2;0.792;1056;;
14:22:26.991;136;69;93;84;84.8;300;715;1200;7.1;0.787;1049;;
14:22:27.706;132;68;92;86;83.3;295;700;1208;7.1;0.771;1029;;
14:22:28.408;132;67;91;86;84.5;300;700;1213;7.2;0.756;1008;;
14:22:29.102;134;67;92;84;85.5;300;715;1225;7.2;0.771;1029;;
14:22:29.817;134;67;94;85;87.3;295;705;1225;7.4;0.756;1007;;
14:22:30.528;134;68;94;86;87.3;295;700;1167;7.5;0.750;1000;;
14:22:31.225;134;68;94;87;87.3;295;690;1167;7.6;0.739;986;;
14:22:31.915;134;68;94;85;87.3;295;710;1167;7.4;0.761;1014;;
14:22:32.624;149;77;104;84;70.8;300;715;1517;5.9;1.048;1398;;
14:22:33.337;148;75;103;84;74.3;300;715;1442;6.2;0.989;1319;;
14:22:34.054;145;75;101;85;72.3;295;710;1346;6.1;0.993;1323;;
14:22:34.764;143;73;100;87;75.0;295;690;1371;6.5;0.918;1224;;
14:22:35.454;144;73;100;87;79.8;300;690;1375;6.9;0.865;1154;;
14:22:36.144;146;73;101;85;81.5;300;705;1404;6.9;0.869;1159;;
14:22:36.853;146;72;100;82;84.0;300;730;1388;6.9;0.865;1153;;
14:22:37.581;143;72;98;83;83.0;300;725;1308;6.9;0.856;1141;;
14:22:38.305;140;71;97;85;83.0;300;710;1292;7.0;0.828;1103;;
14:22:39.014;140;71;97;86;82.8;295;695;1317;7.1;0.815;1086;;
14:22:39.709;142;71;98;87;84.5;300;690;1367;7.3;0.802;1070;;
14:22:40.403;143;71;98;84;85.8;300;715;1358;7.2;0.817;1090;;
14:22:41.118;143;71;98;84;85.8;300;715;1371;7.2;0.813;1084;;
14:22:41.830;139;70;96;85;84.0;300;705;1296;7.1;0.804;1071;;
14:22:42.536;137;69;94;87;83.3;300;690;1300;7.2;0.781;1042;;
14:22:43.226;137;68;94;87;84.3;300;690;1321;7.3;0.772;1029;;
14:22:43.914;139;68;95;84;86.8;300;715;1342;7.3;0.783;1044;;
14:22:44.631;140;68;95;82;88.0;300;735;1329;7.2;0.789;1052;;
14:22:45.364;136;68;93;81;85.8;300;745;1263;6.9;0.808;1077;;
14:22:46.111;135;67;92;81;85.5;300;740;1246;6.9;0.794;1059;;
14:22:46.850;133;66;91;83;84.5;300;725;1246;7.0;0.776;1035;;
14:22:47.576;134;66;92;83;86.3;305;725;1258;7.1;0.769;1026;;
14:22:48.300;135;67;92;81;87.0;305;740;1221;7.1;0.780;1041;;
14:22:49.041;134;66;91;82;87.3;300;730;1242;7.2;0.763;1018;;
14:22:49.771;134;66;91;83;86.3;300;720;1233;7.2;0.758;1010;;
14:22:50.490;134;66;91;82;87.5;300;730;1271;7.2;0.757;1009;;
14:22:51.221;135;66;90;81;88.5;305;745;1275;7.1;0.758;1010;;
14:22:51.966;132;65;89;81;87.8;305;740;1246;7.1;0.746;995;;
14:22:52.708;127;63;86;82;86.3;305;730;1167;7.1;0.730;973;;
14:22:53.438;128;63;86;85;86.3;305;705;1196;7.3;0.705;940;;
14:22:54.140;128;63;86;83;86.3;305;720;1196;7.2;0.720;960;;
14:22:54.860;128;63;86;88;86.3;305;680;1196;7.6;0.680;907;;
14:22:55.540;128;63;86;86;86.3;305;695;1196;7.4;0.695;927;;
14:22:56.236;142;72;98;88;67.0;300;680;1463;5.9;0.995;1326;;
14:22:56.916;142;71;97;85;70.0;300;705;1475;6.0;0.972;1296;;
14:22:57.621;143;70;97;85;74.8;300;710;1475;6.3;0.919;1225;;
14:22:58.331;142;70;96;82;79.0;305;730;1413;6.5;0.887;1183;;
14:22:59.059;140;69;94;83;82.3;305;720;1354;6.9;0.825;1100;;
14:22:59.779;136;68;93;85;82.0;300;705;1354;7.0;0.795;1060;;
14:23:00.488;138;67;94;85;85.5;305;705;1350;7.3;0.777;1036;;
14:23:01.189;140;69;96;83;86.0;300;725;1371;7.1;0.805;1073;;
14:23:01.918;142;70;96;81;87.3;305;740;1375;7.1;0.812;1083;;
14:23:02.655;139;70;95;83;85.3;300;725;1317;7.1;0.806;1074;;
14:23:03.381;137;68;94;84;85.5;300;715;1317;7.2;0.788;1051;;
14:23:04.096;140;69;96;84;86.8;305;715;1371;7.3;0.791;1055;;
14:23:04.811;142;70;97;82;88.3;305;735;1383;7.2;0.806;1074;;
14:23:05.544;142;70;96;80;88.0;300;750;1354;7.0;0.820;1094;;
14:23:06.296;140;69;95;81;87.5;305;740;1317;7.1;0.801;1068;;
14:23:07.034;138;69;94;83;85.8;300;720;1346;7.1;0.787;1050;;
14:23:07.758;139;68;94;82;88.3;310;735;1333;7.2;0.785;1047;;
14:23:08.491;140;68;95;82;89.8;305;735;1350;7.3;0.774;1032;;
14:23:09.226;138;68;94;82;89.3;305;735;1304;7.3;0.774;1032;;
14:23:09.959;137;68;94;84;88.0;300;715;1271;7.4;0.762;1016;;
14:23:10.676;137;68;94;85;87.8;305;710;1321;7.4;0.759;1011;;
14:23:11.384;140;68;94;82;88.8;305;730;1308;7.3;0.773;1031;;
14:23:12.115;140;68;94;82;91.3;305;735;1338;7.4;0.757;1010;;
14:23:12.849;137;67;92;82;89.5;305;730;1288;7.4;0.750;1001;;
14:23:13.579;135;66;91;83;88.3;300;720;1254;7.4;0.744;993;;
14:23:14.301;134;66;92;83;90.0;305;725;1246;7.4;0.739;985;;
14:23:15.024;138;67;94;82;91.0;300;730;1283;7.5;0.752;1003;;
14:23:15.756;137;67;93;82;90.5;305;730;1271;7.4;0.750;1000;;
14:23:16.486;135;67;92;84;89.3;305;715;1250;7.5;0.737;983;;
14:23:17.201;135;66;92;84;90.3;305;715;1258;7.6;0.731;974;;
14:23:17.915;137;67;93;83;90.8;305;725;1263;7.5;0.741;988;;
14:23:18.641;136;66;92;82;92.0;300;735;1258;7.5;0.735;980;;
14:23:19.372;133;66;91;84;88.0;300;715;1221;7.4;0.735;980;;
14:23:20.091;132;65;90;85;88.5;300;710;1225;7.5;0.718;957;;
14:23:20.800;134;65;91;85;90.8;305;705;1292;7.7;0.709;945;;
14:23:21.506;137;67;93;82;92.0;305;730;1275;7.6;0.736;981;;
14:23:22.236;138;67;92;81;92.0;305;745;1288;7.4;0.747;996;;
14:23:22.977;135;66;91;82;90.8;305;730;1250;7.5;0.728;971;;
14:23:23.707;133;65;89;83;89.5;300;720;1238;7.5;0.718;957;;
14:23:24.427;133;65;89;86;89.5;300;700;1254;7.7;0.698;931;;
14:23:25.130;133;65;89;82;89.5;300;735;1254;7.3;0.733;977;;
14:23:25.865;133;65;89;83;89.5;300;720;1254;7.5;0.718;957;;
14:23:26.585;133;65;89;82;89.5;300;735;1254;7.3;0.733;977;;
14:23:27.319;140;71;97;85;70.5;295;705;1450;6.0;0.968;1290;;
14:23:28.026;142;71;97;83;72.3;305;725;1446;6.0;0.976;1301;;
14:23:28.751;143;71;98;81;76.5;305;745;1429;6.2;0.950;1266;;
14:23:29.495;141;71;97;81;79.0;300;745;1379;6.4;0.912;1217;;
14:23:30.239;138;70;96;82;82.0;300;730;1313;6.7;0.850;1134;;
14:23:30.970;137;69;95;83;81.8;300;720;1363;6.8;0.837;1116;;
14:23:31.690;139;70;97;83;84.0;300;720;1346;7.0;0.834;1111;;
14:23:32.411;143;71;99;82;86.8;305;735;1371;7.1;0.839;1118;;
14:23:33.146;143;72;100;83;86.5;305;720;1342;7.2;0.832;1110;;
14:23:33.866;143;73;100;85;85.0;300;710;1350;7.2;0.833;1111;;
14:23:34.574;144;72;100;85;85.8;300;710;1396;7.2;0.828;1104;;
14:23:35.282;147;73;102;83;87.3;300;720;1438;7.3;0.840;1120;;
14:23:36.006;147;73;101;82;87.8;305;735;1421;7.2;0.848;1131;;
14:23:36.743;147;74;101;80;86.8;305;750;1375;6.9;0.869;1159;;
14:23:37.489;143;72;99;84;86.0;300;715;1338;7.2;0.821;1095;;
14:23:38.204;141;71;99;86;84.3;300;695;1338;7.3;0.813;1083;;
14:23:38.903;144;72;100;85;86.3;305;710;1413;7.3;0.823;1098;;
14:23:39.611;147;73;102;83;87.8;305;720;1421;7.3;0.835;1113;;
14:23:40.331;148;74;102;83;87.5;305;725;1404;7.2;0.847;1130;;
14:23:41.054;147;74;101;84;86.8;305;715;1379;7.3;0.835;1113;;
14:23:41.771;145;73;100;85;85.0;300;705;1396;7.2;0.831;1109;;
14:23:42.472;146;72;101;85;86.5;305;705;1417;7.4;0.821;1095;;
14:23:43.177;147;73;101;83;87.3;305;725;1429;7.2;0.835;1113;;
14:23:43.906;145;71;99;83;88.8;305;725;1404;7.3;0.809;1078;;
14:23:44.631;141;71;97;84;86.8;305;715;1313;7.3;0.799;1066;;
14:23:45.346;138;69;95;85;85.0;300;705;1333;7.2;0.786;1048;;
14:23:46.049;137;68;95;86;87.0;300;695;1363;7.5;0.757;1009;;
14:23:46.745;139;68;96;85;88.3;300;710;1338;7.5;0.768;1024;;
14:23:47.456;138;68;95;83;89.5;300;720;1313;7.5;0.764;1019;;
14:23:48.176;136;68;94;85;88.3;300;710;1258;7.5;0.752;1003;;
14:23:48.885;134;67;94;87;86.5;295;690;1258;7.5;0.746;994;;
14:23:49.576;137;68;95;86;88.5;300;700;1288;7.6;0.753;1005;;
14:23:50.276;139;69;97;86;89.5;305;700;1308;7.7;0.759;1012;;
14:23:50.976;139;70;98;85;89.3;300;710;1283;7.5;0.776;1034;;
14:23:51.684;139;70;97;86;87.8;300;695;1296;7.6;0.768;1024;;
14:23:52.379;138;70;97;88;87.0;300;685;1275;7.6;0.762;1016;;
14:23:53.066;140;70;98;85;88.5;300;705;1321;7.5;0.779;1038;;
14:23:53.771;141;70;98;83;89.3;305;720;1308;7.4;0.787;1049;;
14:23:54.491;139;69;96;82;89.3;300;730;1263;7.3;0.781;1041;;
14:23:55.221;135;68;94;83;87.8;300;720;1238;7.3;0.771;1028;;
14:23:55.941;136;68;95;85;87.3;300;705;1275;7.4;0.768;1023;;
14:23:56.644;138;69;96;84;87.8;300;715;1283;7.4;0.780;1040;;
14:23:57.357;138;69;96;83;89.0;300;725;1263;7.4;0.780;1040;;
14:23:58.082;136;68;95;85;87.5;300;705;1225;7.4;0.761;1015;;
14:23:58.791;135;68;93;86;86.5;300;700;1254;7.4;0.755;1006;;
14:23:59.491;136;67;94;86;87.8;300;695;1313;7.6;0.746;995;;
14:24:00.186;137;68;95;85;89.0;305;710;1288;7.5;0.756;1008;;
14:24:00.895;137;68;95;85;89.0;300;710;1258;7.5;0.754;1005;;
14:24:01.608;134;68;93;85;87.3;305;710;1196;7.4;0.757;1009;;
14:24:02.312;133;67;93;90;87.3;305;670;1246;7.8;0.714;952;;
14:24:02.985;133;67;93;86;87.3;305;695;1246;7.5;0.741;988;;
14:24:03.680;133;67;93;87;87.3;305;690;1246;7.6;0.735;981;;
14:24:04.370;133;67;93;84;87.3;305;715;1246;7.3;0.762;1016;;
14:24:05.088;149;75;103;85;68.0;300;705;1513;5.8;1.070;1427;;
14:24:05.789;147;74;103;86;69.8;295;695;1483;6.0;1.021;1362;;
14:24:06.484;148;74;104;88;72.5;295;685;1504;6.4;0.980;1307;;
14:24:07.173;151;75;105;85;76.8;305;705;1538;6.5;0.962;1283;;
14:24:07.874;151;75;106;85;81.8;300;705;1513;7.0;0.914;1219;;
14:24:08.579;149;76;105;86;81.8;300;700;1471;7.0;0.895;1193;;
14:24:09.283;149;75;104;86;82.0;300;700;1517;7.0;0.888;1184;;
14:24:09.979;150;75;105;85;83.3;300;710;1521;7.0;0.891;1188;;
14:24:10.689;151;75;104;82;85.3;300;730;1513;7.0;0.886;1182;;
14:24:11.419;148;73;102;82;85.3;300;730;1463;7.0;0.869;1159;;
14:24:12.153;144;72;99;84;84.8;300;715;1392;7.1;0.835;1114;;
14:24:12.864;141;71;98;85;83.0;295;705;1404;7.1;0.830;1107;;
14:24:13.567;142;71;98;84;84.5;295;715;1421;7.1;0.829;1106;;
14:24:14.286;143;70;98;82;87.3;295;730;1429;7.2;0.822;1096;;
14:24:15.016;142;70;97;81;86.8;300;740;1367;7.0;0.830;1106;;
14:24:15.754;140;70;97;83;85.8;295;720;1325;7.1;0.810;1080;;
14:24:16.476;139;70;96;85;84.5;295;710;1371;7.1;0.809;1078;;
14:24:17.186;142;70;98;84;86.8;295;715;1413;7.3;0.808;1077;;
14:24:17.897;145;71;100;83;87.8;295;725;1429;7.3;0.824;1099;;
14:24:18.624;146;72;101;83;87.8;300;720;1408;7.3;0.825;1099;;
14:24:19.346;144;72;101;86;86.5;300;700;1404;7.4;0.813;1084;;
14:24:20.046;146;73;101;85;86.3;300;705;1483;7.3;0.828;1103;;
14:24:20.751;149;73;103;85;87.5;300;710;1479;7.4;0.834;1112;;
14:24:21.459;149;74;102;84;87.3;300;715;1433;7.3;0.838;1117;;
14:24:22.176;146;72;101;85;87.0;300;705;1433;7.4;0.816;1089;;
14:24:22.881;145;72;100;86;84.8;295;695;1463;7.3;0.822;1096;;
14:24:23.578;147;73;102;86;86.5;300;700;1500;7.4;0.823;1098;;
14:24:24.276;148;73;101;82;87.8;300;730;1479;7.2;0.840;1120;;
14:24:25.006;146;72;100;83;87.5;300;725;1471;7.2;0.827;1102;;
14:24:25.731;142;71;98;85;85.8;300;705;1388;7.3;0.804;1072;;
14:24:26.432;141;70;97;88;84.5;295;680;1442;7.5;0.783;1043;;
14:24:27.116;143;70;99;88;86.0;295;685;1463;7.5;0.787;1049;;
14:24:27.801;145;71;99;85;87.3;300;705;1483;7.4;0.800;1067;;
14:24:28.505;145;71;99;85;87.5;300;705;1479;7.4;0.798;1064;;
14:24:29.213;142;71;98;86;86.8;300;700;1404;7.4;0.787;1049;;
14:24:29.911;141;70;97;86;85.5;295;695;1438;7.4;0.786;1049;;
14:24:30.606;142;70;98;86;87.5;300;700;1475;7.5;0.780;1040;;
14:24:31.306;143;70;98;85;87.8;300;710;1454;7.4;0.791;1055;;
14:24:32.014;142;69;97;85;88.8;300;710;1421;7.5;0.776;1035;;
14:24:32.724;140;69;96;87;87.3;295;690;1371;7.6;0.761;1015;;
14:24:33.414;139;69;97;88;85.5;295;680;1404;7.5;0.769;1026;;
14:24:34.096;142;71;99;88;86.5;300;685;1433;7.6;0.782;1043;;
14:24:34.781;143;71;99;88;87.8;300;680;1404;7.7;0.765;1020;;
14:24:35.463;141;70;99;91;86.8;300;660;1371;7.9;0.751;1002;;
14:24:36.119;140;72;99;93;83.3;290;645;1346;7.7;0.765;1020;;
14:24:36.764;140;71;99;94;84.0;295;640;1383;7.9;0.750;1001;;
14:24:37.404;140;71;98;93;83.3;290;645;1438;7.7;0.761;1015;;
14:24:38.047;143;71;100;94;85.5;295;640;1496;8.0;0.750;1001;;
14:24:38.693;145;73;100;90;86.0;295;670;1521;7.7;0.779;1039;;
14:24:39.361;145;71;98;86;87.5;295;695;1483;7.6;0.780;1041;;
14:24:40.054;141;70;96;87;85.8;295;690;1392;7.5;0.768;1025;;
14:24:40.748;137;68;93;87;85.3;295;690;1375;7.4;0.751;1001;;
14:24:41.434;137;67;94;87;87.0;290;690;1417;7.6;0.742;989;;
14:24:42.126;140;68;95;83;88.3;300;720;1404;7.4;0.771;1028;;
14:24:42.846;140;68;95;83;89.8;295;725;1396;7.4;0.765;1021;;
14:24:43.569;138;68;94;84;87.8;295;715;1342;7.4;0.762;1016;;
14:24:44.288;136;67;93;85;86.8;295;705;1333;7.4;0.754;1005;;
14:24:44.993;137;67;95;86;88.0;300;695;1379;7.6;0.746;995;;
14:24:45.688;140;69;96;83;89.0;300;720;1388;7.4;0.773;1030;;
14:24:46.406;139;68;96;84;89.0;300;715;1342;7.5;0.767;1023;;
14:24:47.120;139;68;96;85;89.0;300;710;1342;7.5;0.762;1016;;
14:24:47.830;139;68;96;83;89.0;300;720;1342;7.4;0.773;1030;;
14:24:48.553;148;75;102;82;73.0;300;730;1558;6.0;1.015;1353;;
14:24:49.281;146;73;101;82;76.5;300;735;1496;6.2;0.973;1297;;
14:24:50.018;144;73;101;82;74.8;300;730;1396;6.1;0.981;1309;;
14:24:50.746;144;73;101;82;77.5;295;730;1425;6.4;0.949;1265;;
14:24:51.474;146;74;102;81;81.3;300;745;1417;6.5;0.933;1244;;
14:24:52.219;146;73;101;80;83.8;300;750;1392;6.7;0.907;1209;;
14:24:52.970;142;72;100;82;82.5;300;735;1354;6.7;0.886;1182;;
14:24:53.706;141;72;99;83;82.3;300;725;1392;6.8;0.870;1161;;
14:24:54.433;142;72;99;81;83.3;300;740;1363;6.8;0.880;1173;;
14:24:55.173;142;72;99;81;84.8;300;745;1354;6.8;0.870;1160;;
14:24:55.914;140;72;98;80;83.3;295;750;1304;6.7;0.878;1171;;
14:24:56.664;138;70;96;82;83.0;295;730;1296;6.8;0.847;1129;;
14:24:57.394;137;70;97;85;82.0;295;710;1300;6.9;0.836;1114;;
14:24:58.106;140;71;99;83;84.0;300;720;1333;7.0;0.844;1126;;
14:24:58.824;142;72;100;81;85.0;300;740;1354;6.9;0.868;1158;;
14:24:59.564;147;73;100;81;87.5;300;745;1321;7.0;0.851;1135;;
14:25:00.307;139;71;98;83;85.5;295;725;1246;7.1;0.833;1111;;
14:25:01.036;145;72;99;82;86.3;305;730;1317;7.1;0.840;1120;;
14:25:01.766;143;73;101;81;84.0;300;745;1321;6.8;0.898;1197;;
14:25:02.511;144;75;101;81;82.8;300;745;1317;6.7;0.912;1215;;
14:25:03.256;141;74;100;82;81.5;300;735;1288;6.7;0.900;1199;;
14:25:03.991;141;74;100;83;80.0;300;720;1338;6.7;0.902;1203;;
14:25:04.713;143;75;102;82;80.5;305;735;1342;6.6;0.927;1236;;
14:25:05.448;144;74;101;79;81.5;305;755;1350;6.5;0.936;1248;;
14:25:06.199;142;74;100;82;79.5;300;730;1300;6.5;0.921;1227;;
14:25:06.930;139;74;100;84;78.0;300;715;1279;6.5;0.912;1216;;
14:25:07.646;141;74;101;83;79.0;305;720;1317;6.6;0.916;1221;;
14:25:08.366;142;74;101;83;80.3;305;725;1292;6.6;0.915;1220;;
14:25:09.091;141;75;101;84;78.8;300;715;1263;6.6;0.917;1223;;
14:25:09.806;141;74;101;85;78.8;300;710;1304;6.7;0.906;1208;;
14:25:10.514;142;74;102;85;79.5;300;705;1329;6.8;0.907;1209;;
14:25:11.221;145;76;104;83;80.0;300;720;1317;6.7;0.932;1242;;
14:25:11.941;145;76;104;82;80.0;305;730;1308;6.6;0.944;1259;;
14:25:12.671;143;75;103;83;79.5;305;720;1308;6.6;0.928;1238;;
14:25:13.389;144;75;104;86;78.0;300;700;1350;6.7;0.929;1238;;
14:25:14.093;147;77;105;83;79.0;305;725;1354;6.5;0.964;1285;;
14:25:14.814;148;77;106;84;79.5;300;715;1363;6.7;0.953;1271;;
14:25:15.529;146;77;105;85;77.5;300;705;1317;6.6;0.951;1267;;
14:25:16.234;145;76;104;87;77.0;300;690;1375;6.7;0.934;1246;;
14:25:16.922;148;77;106;87;77.8;300;690;1429;6.8;0.938;1251;;
14:25:17.612;150;77;106;85;79.0;300;705;1429;6.7;0.948;1264;;
14:25:18.321;149;77;107;89;79.0;300;675;1408;7.0;0.914;1219;;
14:25:18.996;172;82;112;82;82.8;320;735;1175;6.8;0.993;1323;;
14:25:19.729;150;79;106;86;76.8;300;695;1542;6.6;0.962;1283;;
14:25:20.426;151;79;107;84;76.8;300;715;1517;6.4;0.994;1326;;
14:25:21.137;151;79;108;85;76.0;300;710;1496;6.4;1.004;1339;;
14:25:21.849;149;79;107;86;75.3;300;700;1463;6.4;0.991;1321;;
14:25:22.549;149;79;106;87;73.5;295;690;1500;6.4;0.997;1330;;
14:25:23.239;152;79;108;86;74.5;300;695;1538;6.4;1.010;1346;;
14:25:23.934;154;80;109;85;75.5;300;710;1554;6.4;1.027;1370;;
14:25:24.644;154;80;109;85;74.8;300;710;1533;6.3;1.031;1374;;
14:25:25.354;152;80;108;87;73.8;300;690;1542;6.4;1.006;1341;;
14:25:26.044;152;79;108;88;73.8;295;685;1571;6.5;1.003;1337;;
14:25:26.731;154;80;108;85;75.3;300;710;1583;6.4;1.019;1359;;
14:25:27.439;154;79;108;85;75.8;295;710;1575;6.4;1.015;1353;;
14:25:28.147;151;79;107;86;74.3;295;695;1504;6.4;1.002;1335;;
14:25:28.844;150;78;106;87;74.3;295;690;1567;6.5;0.987;1316;;
14:25:29.538;152;78;107;85;75.3;300;710;1579;6.4;1.007;1343;;
14:25:30.245;153;79;107;83;76.0;295;720;1579;6.3;1.014;1352;;
14:25:30.966;151;78;105;83;75.3;300;720;1504;6.3;1.007;1343;;
14:25:31.686;148;77;104;85;74.5;295;710;1542;6.3;0.989;1318;;
14:25:32.396;148;76;104;83;74.5;295;720;1538;6.2;1.000;1334;;
14:25:33.114;149;76;103;82;75.5;295;735;1521;6.2;1.005;1340;;
14:25:33.849;147;76;102;82;75.0;295;730;1492;6.2;0.995;1327;;
14:25:34.581;143;74;100;83;74.8;295;720;1421;6.2;0.961;1281;;
14:25:35.299;141;73;99;86;73.3;295;700;1458;6.3;0.944;1258;;
14:25:36.001;142;73;100;87;75.3;295;690;1454;6.5;0.917;1223;;
14:25:36.691;144;74;101;85;76.5;300;705;1467;6.5;0.931;1241;;
14:25:37.396;145;74;102;85;77.3;300;705;1463;6.6;0.926;1235;;
14:25:38.101;145;74;102;87;77.3;300;690;1438;6.7;0.907;1209;;
14:25:38.790;145;74;102;90;77.3;300;665;1438;7.0;0.874;1165;;
14:25:39.455;145;74;102;87;77.3;300;690;1438;6.7;0.907;1209;;
14:25:40.146;158;82;111;87;63.3;300;690;1783;5.5;1.205;1607;;
14:25:40.834;156;81;110;87;64.5;295;690;1708;5.6;1.174;1565;;
14:25:41.526;154;81;108;86;63.3;295;695;1629;5.5;1.189;1586;;
14:25:42.219;152;80;108;88;66.3;295;680;1671;5.8;1.106;1475;;
14:25:42.901;155;81;109;88;68.5;300;680;1633;6.0;1.080;1439;;
14:25:43.581;155;80;108;85;72.0;300;710;1679;6.1;1.065;1420;;
14:25:44.289;155;79;108;84;72.5;300;715;1688;6.1;1.063;1417;;
14:25:45.004;152;79;105;83;71.8;295;725;1592;5.9;1.064;1418;;
14:25:45.729;148;77;104;86;72.0;295;700;1546;6.2;1.006;1342;;
14:25:46.429;146;76;103;88;71.5;295;685;1554;6.3;0.982;1309;;
14:25:47.116;147;76;103;86;73.3;295;695;1571;6.3;0.977;1303;;
14:25:47.809;148;76;103;85;74.5;295;710;1579;6.3;0.982;1309;;
14:25:48.523;146;75;101;85;74.5;295;705;1550;6.3;0.958;1278;;
14:25:49.226;144;75;103;85;73.0;295;710;1513;6.2;1.002;1336;;
14:25:49.938;153;100;105;85;50.0;295;705;1363;4.3;1.480;1974;;
14:25:50.643;147;74;102;84;76.0;300;715;1575;6.4;0.955;1273;;
14:25:51.356;146;74;103;85;75.8;295;710;1517;6.4;0.965;1287;;
14:25:52.064;147;76;103;85;70.5;295;705;1529;6.0;1.028;1370;;
14:25:52.773;149;86;103;85;59.8;295;705;1208;5.1;1.212;1616;;
14:25:53.476;141;74;99;88;71.3;290;685;1517;6.2;0.947;1263;;
14:25:54.159;142;73;100;87;72.0;290;690;1504;6.3;0.954;1271;;
14:25:54.849;145;74;101;86;73.5;295;695;1529;6.3;0.955;1273;;
14:25:55.546;144;75;101;85;73.5;295;710;1483;6.2;0.973;1298;;
14:25:56.256;143;74;100;85;74.5;290;705;1479;6.3;0.946;1262;;
14:25:56.957;143;74;101;87;73.8;290;690;1496;6.4;0.940;1254;;
14:25:57.649;144;74;102;87;74.5;295;690;1529;6.5;0.945;1260;;
14:25:58.341;146;76;103;86;74.8;295;700;1504;6.4;0.967;1289;;
14:25:59.041;146;76;104;86;74.3;295;695;1492;6.4;0.971;1295;;
14:25:59.736;145;77;103;86;72.8;290;700;1471;6.2;0.986;1315;;
14:26:00.432;145;76;103;88;72.8;290;685;1471;6.4;0.965;1287;;
14:26:01.119;151;76;105;89;75.5;295;675;1608;6.7;0.939;1252;;
14:26:01.794;150;77;106;86;75.3;295;695;1538;6.5;0.979;1305;;
14:26:02.489;151;78;107;86;75.3;295;695;1558;6.5;0.986;1315;;
14:26:03.188;150;78;105;86;74.0;295;695;1513;6.4;0.988;1318;;
14:26:03.879;147;77;104;88;72.8;290;680;1542;6.4;0.972;1296;;
14:26:04.561;149;77;105;87;74.0;295;690;1550;6.4;0.974;1299;;
14:26:05.250;175;77;108;86;87.3;290;700;1604;7.5;0.862;1150;;
14:26:05.951;143;71;100;88;81.0;295;685;1504;7.1;0.848;1130;;
14:26:06.638;146;75;103;86;76.3;295;700;1508;6.5;0.941;1255;;
14:26:07.334;149;76;105;86;77.0;295;700;1542;6.6;0.950;1267;;
14:26:08.032;147;77;104;87;75.5;295;690;1471;6.6;0.953;1270;;
14:26:08.726;146;77;103;88;74.3;290;685;1488;6.5;0.950;1267;;
14:26:09.411;147;77;104;89;73.5;295;675;1546;6.5;0.955;1273;;
14:26:10.088;149;77;104;85;74.8;295;705;1533;6.4;0.983;1311;;
14:26:10.793;149;77;104;84;74.8;295;715;1521;6.3;0.990;1320;;
14:26:11.506;146;76;101;83;73.5;295;720;1446;6.1;0.989;1319;;
14:26:12.224;143;75;100;85;73.0;290;710;1442;6.2;0.970;1294;;
14:26:12.936;145;74;101;86;74.5;295;700;1483;6.4;0.944;1259;;
14:26:13.634;144;74;101;85;74.5;295;705;1446;6.3;0.956;1274;;
14:26:14.341;145;75;101;83;74.5;295;720;1463;6.2;0.976;1301;;
14:26:15.059;143;75;102;88;73.0;290;680;1408;6.4;0.945;1261;;
14:26:15.743;152;79;103;83;74.5;305;725;1146;6.2;1.002;1336;;
14:26:16.466;142;74;99;86;73.8;295;700;1467;6.3;0.937;1250;;
14:26:17.162;143;74;100;85;74.5;295;705;1458;6.3;0.949;1265;;
14:26:17.869;146;75;101;83;75.5;295;720;1467;6.3;0.966;1287;;
14:26:18.587;144;75;101;84;74.0;295;715;1429;6.2;0.973;1298;;
14:26:19.304;141;74;99;86;73.3;295;700;1400;6.3;0.946;1261;;
14:26:20.004;140;73;99;86;73.3;295;700;1433;6.3;0.941;1255;;
14:26:20.702;143;74;100;86;73.8;295;700;1438;6.3;0.952;1269;;
14:26:21.406;144;74;101;85;75.5;300;710;1438;6.4;0.945;1260;;
14:26:22.118;142;74;100;85;74.8;295;710;1396;6.3;0.950;1266;;
14:26:22.826;141;75;100;86;72.8;295;700;1354;6.2;0.957;1277;;
14:26:23.528;140;74;100;88;72.5;295;680;1413;6.4;0.936;1247;;
14:26:24.202;144;76;103;91;72.5;295;660;1425;6.6;0.938;1250;;
14:26:24.866;147;78;105;91;73.0;300;660;1446;6.6;0.952;1269;;
14:26:25.524;149;79;107;92;73.5;295;650;1471;6.8;0.948;1265;;
14:26:26.174;150;80;107;92;72.5;295;650;1504;6.7;0.962;1282;;
14:26:26.824;151;80;107;92;72.0;295;655;1621;6.6;0.973;1298;;
14:26:27.481;154;80;109;90;73.8;295;665;1663;6.7;0.978;1304;;
14:26:28.144;156;80;109;86;73.8;295;695;1667;6.4;1.022;1363;;
14:26:28.840;156;80;109;86;73.8;295;700;1667;6.3;1.030;1373;;
14:26:29.540;156;80;109;83;73.8;295;725;1667;6.1;1.067;1422;;
14:26:30.265;150;78;103;86;64.5;295;695;1642;5.6;1.113;1483;;
14:26:30.961;148;76;103;86;66.3;295;695;1617;5.7;1.075;1434;;
14:26:31.652;149;76;102;83;66.3;295;720;1621;5.5;1.103;1471;;
14:26:32.376;146;75;100;82;70.5;295;735;1542;5.8;1.040;1387;;
14:26:33.107;143;74;98;83;71.5;295;720;1438;6.0;0.987;1316;;
14:26:33.831;140;72;97;85;72.3;295;705;1488;6.1;0.947;1262;;
14:26:34.536;142;73;99;85;73.5;295;710;1496;6.2;0.956;1275;;
14:26:35.246;144;74;100;81;75.3;300;740;1479;6.1;0.978;1305;;
14:26:35.984;142;73;99;82;75.0;295;730;1413;6.2;0.964;1285;;
14:26:36.716;140;73;98;83;74.3;295;725;1354;6.1;0.954;1273;;
14:26:37.439;139;72;97;85;73.3;295;710;1433;6.2;0.943;1257;;
14:26:38.149;140;73;99;84;75.0;295;715;1442;6.3;0.944;1258;;
14:26:38.862;143;74;101;83;75.3;300;725;1417;6.2;0.968;1291;;
14:26:39.591;142;74;100;82;75.3;300;730;1375;6.2;0.970;1293;;
14:26:40.321;140;74;99;83;74.0;295;725;1329;6.1;0.967;1290;;
14:26:41.048;139;73;99;84;73.5;295;715;1371;6.2;0.958;1278;;
14:26:41.761;141;74;101;84;74.5;295;715;1417;6.3;0.967;1289;;
14:26:42.476;144;76;103;82;75.3;300;735;1417;6.1;1.001;1335;;
14:26:43.209;144;76;102;82;74.8;300;730;1354;6.1;0.999;1331;;
14:26:43.940;141;76;101;83;73.0;295;725;1279;6.0;1.006;1341;;
14:26:44.665;140;75;101;85;71.8;295;705;1271;6.1;0.987;1317;;
14:26:45.371;140;75;101;86;71.8;295;700;1317;6.1;0.985;1314;;
14:26:46.069;144;76;104;83;73.0;300;720;1354;6.1;1.021;1361;;
14:26:46.793;146;77;105;82;74.8;300;730;1363;6.1;1.023;1364;;
14:26:47.519;146;78;105;82;73.0;300;730;1313;6.0;1.045;1393;;
14:26:48.249;145;77;104;84;72.0;295;715;1338;6.0;1.028;1370;;
14:26:48.968;144;77;104;85;71.8;300;705;1371;6.1;1.017;1356;;
14:26:49.673;148;78;105;83;72.8;300;725;1413;6.0;1.049;1399;;
14:26:50.398;149;78;105;81;74.3;300;740;1388;6.0;1.046;1395;;
14:26:51.134;147;78;105;83;72.8;300;720;1371;6.1;1.034;1379;;
14:26:51.858;145;77;103;84;72.0;295;715;1346;6.0;1.023;1364;;
14:26:52.571;144;76;103;86;71.3;295;700;1392;6.1;1.009;1346;;
14:26:53.269;147;77;105;85;72.8;300;710;1475;6.1;1.022;1363;;
14:26:53.977;149;78;106;83;73.3;300;720;1471;6.1;1.039;1386;;
14:26:54.699;148;78;105;83;73.0;300;720;1396;6.1;1.038;1384;;
14:26:55.419;147;78;105;84;72.3;295;715;1371;6.1;1.037;1382;;
14:26:56.136;147;78;105;85;71.8;295;710;1421;6.1;1.039;1385;;
14:26:56.846;150;78;107;83;73.3;300;720;1479;6.1;1.052;1402;;
14:26:57.564;152;80;108;82;74.0;300;730;1471;6.1;1.065;1421;;
14:26:58.292;151;79;108;84;72.5;300;715;1433;6.1;1.060;1414;;
14:26:59.013;149;80;106;83;71.0;300;720;1388;5.9;1.072;1430;;
14:26:59.731;147;78;104;85;70.8;295;710;1446;6.0;1.046;1395;;
14:27:00.441;148;77;105;83;72.5;300;725;1475;6.0;1.048;1397;;
14:27:01.166;150;78;106;81;73.8;300;740;1479;6.0;1.059;1411;;
14:27:01.906;149;78;105;81;73.5;300;745;1413;5.9;1.062;1416;;
14:27:02.649;147;77;104;82;72.5;295;730;1404;6.0;1.042;1390;;
14:27:03.383;145;76;102;84;71.3;295;715;1413;6.0;1.024;1365;;
14:27:04.096;147;76;103;81;73.0;300;745;1483;5.9;1.046;1395;;
14:27:04.839;148;75;103;81;75.3;300;740;1454;6.1;1.013;1351;;
14:27:05.583;146;76;102;81;73.8;300;740;1392;6.0;1.023;1365;;
14:27:06.321;145;75;102;83;73.8;300;720;1392;6.1;0.991;1321;;
14:27:07.041;145;75;102;86;72.5;300;700;1446;6.2;0.987;1316;;
14:27:07.741;148;76;104;83;74.0;300;720;1479;6.2;1.009;1346;;
14:27:08.459;149;77;104;82;75.3;300;730;1500;6.2;1.011;1348;;
14:27:09.189;149;77;103;81;74.3;300;745;1508;6.0;1.033;1378;;
14:27:09.934;144;75;101;83;72.5;290;720;1450;6.0;1.006;1341;;
14:27:10.656;146;75;102;83;73.0;300;720;1504;6.1;1.006;1341;;
14:27:11.376;148;76;103;82;74.8;300;735;1483;6.1;1.015;1354;;
14:27:12.113;146;80;101;81;67.8;300;740;1392;5.5;1.100;1467;;
14:27:12.849;145;73;99;83;75.0;295;720;1438;6.3;0.950;1267;;
14:27:13.570;141;72;98;85;74.5;295;705;1454;6.3;0.925;1233;;
14:27:14.278;144;73;100;85;75.8;300;705;1504;6.4;0.933;1244;;
14:27:14.981;146;74;101;83;75.5;300;720;1508;6.3;0.961;1281;;
14:27:15.697;144;73;103;80;75.8;295;750;1458;6.1;1.015;1353;;
14:27:16.449;149;106;102;86;42.0;290;695;1404;3.6;1.692;2256;;
14:27:17.146;141;72;98;85;74.5;295;710;1458;6.3;0.929;1239;;
14:27:17.856;142;72;100;86;72.3;300;695;1521;6.2;0.957;1276;;
14:27:18.551;145;75;102;85;72.0;300;710;1504;6.1;1.001;1335;;
14:27:19.259;147;75;102;83;72.3;300;720;1500;6.0;1.016;1355;;
14:27:19.979;145;75;102;84;72.3;300;715;1446;6.1;1.009;1346;;
14:27:20.695;145;75;102;86;72.3;300;700;1446;6.2;0.988;1318;;
14:27:21.395;145;75;102;84;72.3;300;715;1446;6.1;1.009;1346;;
14:27:22.107;152;79;106;85;62.8;295;710;1642;5.3;1.202;1603;;
14:27:22.819;150;78;105;84;64.0;300;715;1571;5.4;1.170;1560;;
14:27:23.536;147;77;102;84;63.5;295;715;1488;5.3;1.151;1535;;
14:27:24.249;145;76;101;86;66.0;295;700;1513;5.7;1.071;1428;;
14:27:24.953;146;75;102;86;71.3;300;700;1571;6.1;1.005;1339;;
14:27:25.651;147;76;103;83;71.5;300;720;1554;6.0;1.032;1376;;
14:27:26.373;147;75;102;83;73.3;300;720;1513;6.1;1.003;1337;;
14:27:27.091;144;75;100;83;71.8;295;725;1454;5.9;1.010;1347;;
14:27:27.814;143;74;100;86;72.3;295;700;1513;6.2;0.966;1289;;
14:27:28.518;144;74;102;85;73.5;300;705;1538;6.3;0.974;1298;;
14:27:29.221;147;76;102;81;74.3;300;740;1546;6.0;1.017;1355;;
14:27:29.960;146;75;101;81;74.5;295;745;1525;6.0;1.010;1347;;
14:27:30.702;144;75;100;81;73.5;295;745;1471;5.9;1.014;1351;;
14:27:31.447;142;74;99;83;72.3;295;720;1433;6.0;0.987;1315;;
14:27:32.171;142;74;99;83;72.5;295;725;1471;6.0;0.990;1320;;
14:27:32.896;143;74;99;80;73.8;295;750;1458;5.9;1.009;1346;;
14:27:33.644;143;73;99;82;74.0;295;735;1425;6.0;0.986;1314;;
14:27:34.379;141;74;99;82;73.3;300;735;1354;6.0;0.988;1318;;
14:27:35.114;141;73;98;82;73.3;295;730;1446;6.0;0.979;1306;;
14:27:35.848;144;74;100;82;75.0;300;730;1504;6.2;0.976;1301;;
14:27:36.576;146;75;101;81;75.3;300;745;1492;6.1;1.000;1333;;
14:27:37.319;145;74;100;81;75.3;295;745;1450;6.1;0.990;1320;;
14:27:38.064;142;73;99;82;74.3;300;730;1400;6.1;0.968;1291;;
14:27:38.794;142;73;99;83;74.3;295;720;1467;6.2;0.962;1283;;
14:27:39.516;145;74;100;81;74.5;300;740;1496;6.0;0.993;1324;;
14:27:40.256;144;74;100;81;75.0;300;740;1471;6.1;0.987;1316;;
14:27:40.994;142;74;99;82;73.5;295;730;1392;6.0;0.983;1311;;
14:27:41.726;141;73;99;82;73.5;295;730;1442;6.0;0.978;1304;;
14:27:42.456;144;74;100;82;75.0;300;735;1492;6.1;0.980;1307;;
14:27:43.191;145;75;101;81;75.0;300;745;1454;6.0;1.001;1334;;
14:27:43.936;143;74;100;81;74.5;300;740;1417;6.0;0.996;1328;;
14:27:44.674;141;75;100;83;72.3;295;720;1338;6.0;0.992;1322;;
14:27:45.398;141;74;100;85;72.8;300;710;1408;6.1;0.971;1295;;
14:27:46.102;144;75;102;85;73.8;295;710;1463;6.2;0.984;1312;;
14:27:46.814;148;77;105;83;74.0;300;725;1488;6.1;1.024;1365;;
14:27:47.537;149;78;106;82;74.5;300;730;1454;6.1;1.034;1378;;
14:27:48.271;149;79;106;82;72.8;300;730;1446;6.0;1.059;1412;;
14:27:49.001;148;78;105;83;72.5;295;720;1446;6.0;1.043;1390;;
14:27:49.719;151;78;107;83;73.3;295;720;1538;6.1;1.049;1399;;
14:27:50.439;153;80;107;81;73.5;300;745;1542;5.9;1.085;1446;;
14:27:51.186;151;78;106;79;74.3;300;755;1496;5.9;1.073;1430;;
14:27:51.941;147;77;104;82;72.8;300;730;1421;6.0;1.041;1388;;
14:27:52.671;146;77;103;82;72.0;300;735;1458;5.9;1.049;1399;;
14:27:53.406;147;77;103;80;73.0;300;750;1479;5.8;1.058;1411;;
14:27:54.156;146;76;102;80;73.8;300;750;1438;5.9;1.040;1386;;
14:27:54.908;144;75;101;81;73.3;300;740;1388;5.9;1.023;1364;;
14:27:55.644;145;76;103;82;72.5;300;730;1442;6.0;1.032;1376;;
14:27:56.376;149;77;105;81;73.5;300;745;1492;5.9;1.059;1412;;
14:27:57.120;150;78;105;79;74.3;305;755;1475;5.9;1.065;1420;;
14:27:57.872;147;77;104;81;73.5;300;740;1450;6.0;1.042;1389;;
14:27:58.616;146;76;102;82;72.0;300;730;1433;5.9;1.034;1379;;
14:27:59.346;147;76;103;82;73.0;305;735;1496;6.0;1.035;1379;;
14:28:00.077;148;77;104;82;73.5;300;730;1492;6.0;1.035;1381;;
14:28:00.809;148;77;104;83;72.8;300;725;1479;6.0;1.034;1379;;
14:28:01.534;146;77;103;84;72.3;300;715;1500;6.1;1.022;1362;;
14:28:02.249;149;77;105;84;73.5;300;715;1550;6.2;1.021;1362;;
14:28:02.966;152;78;106;82;74.0;305;735;1563;6.0;1.053;1404;;
14:28:03.699;150;78;105;82;73.0;300;730;1533;6.0;1.052;1403;;
14:28:04.431;148;77;104;84;72.5;300;715;1492;6.1;1.023;1364;;
14:28:05.148;147;77;104;83;72.5;300;720;1529;6.0;1.028;1370;;
14:28:05.864;150;77;106;82;73.3;300;730;1563;6.0;1.051;1402;;
14:28:06.596;151;78;106;82;74.0;305;735;1521;6.0;1.055;1407;;
14:28:07.327;149;78;105;83;72.0;300;725;1483;6.0;1.055;1406;;
14:28:08.056;146;77;103;83;71.3;300;720;1479;5.9;1.043;1391;;
14:28:08.774;148;77;105;83;72.0;300;720;1567;6.0;1.048;1397;;
14:28:09.494;151;78;106;81;73.0;300;740;1563;5.9;1.075;1433;;
14:28:10.232;150;78;106;81;73.0;300;740;1508;5.9;1.072;1429;;
14:28:10.972;148;78;104;82;71.5;300;735;1458;5.8;1.069;1425;;
14:28:11.707;145;77;103;83;70.5;295;720;1450;5.9;1.049;1399;;
14:28:12.433;147;76;103;85;70.5;295;710;1521;6.0;1.035;1380;;
14:28:13.140;147;76;103;81;70.5;295;740;1521;5.7;1.079;1438;;
14:28:13.880;147;76;103;79;70.5;295;755;1521;5.6;1.100;1467;;
14:28:14.636;151;80;105;80;62.3;295;750;1550;5.0;1.268;1691;;
14:28:15.384;147;77;103;82;64.0;295;735;1496;5.2;1.186;1581;;
14:28:16.123;147;77;103;81;63.8;300;745;1500;5.1;1.204;1605;;
14:28:16.866;148;77;104;79;68.0;300;760;1488;5.4;1.162;1550;;
14:28:17.626;148;77;104;78;71.3;300;765;1458;5.6;1.114;1485;;
14:28:18.389;147;77;103;81;70.5;295;740;1450;5.7;1.084;1445;;
14:28:19.131;146;76;103;82;70.5;300;735;1483;5.8;1.071;1428;;
14:28:19.864;149;77;105;82;72.8;300;735;1583;5.9;1.061;1414;;
14:28:20.600;153;78;106;79;73.5;300;755;1592;5.8;1.091;1455;;
14:28:21.358;152;78;105;78;74.3;300;770;1563;5.8;1.089;1452;;
14:28:22.126;149;77;103;77;72.5;300;775;1488;5.6;1.101;1468;;
14:28:22.897;146;76;102;81;72.0;295;745;1454;5.8;1.055;1407;;
14:28:23.646;145;76;102;82;71.3;295;735;1488;5.8;1.047;1396;;
14:28:24.383;148;76;104;81;73.0;300;740;1529;5.9;1.049;1399;;
14:28:25.123;150;77;106;82;74.0;300;735;1533;6.0;1.048;1397;;
14:28:25.856;150;78;105;81;73.0;300;740;1496;5.9;1.062;1416;;
14:28:26.598;149;77;104;82;72.3;300;730;1546;5.9;1.053;1404;;
14:28:27.328;151;78;105;80;73.3;300;750;1575;5.9;1.073;1430;;
14:28:28.078;151;77;104;77;74.5;300;780;1558;5.7;1.086;1448;;
14:28:28.854;149;76;103;78;74.3;300;765;1500;5.8;1.059;1412;;
14:28:29.621;146;75;101;80;72.8;295;750;1492;5.8;1.044;1392;;
14:28:30.373;146;75;102;81;74.3;300;745;1513;6.0;1.021;1361;;
14:28:31.116;148;76;103;79;74.0;300;755;1513;5.9;1.046;1394;;
14:28:31.869;147;75;102;79;74.8;300;755;1508;5.9;1.025;1367;;
14:28:32.622;144;75;99;79;73.0;300;755;1438;5.8;1.026;1369;;
14:28:33.377;141;73;98;82;73.3;295;730;1467;6.0;0.977;1302;;
14:28:34.111;143;73;100;82;74.8;300;730;1483;6.1;0.977;1302;;
14:28:34.841;146;75;101;79;75.5;300;760;1488;6.0;1.017;1356;;
14:28:35.601;145;74;101;80;75.3;300;750;1479;6.0;1.002;1336;;
14:28:36.351;142;74;99;79;73.5;300;755;1408;5.8;1.012;1349;;
14:28:37.106;142;73;98;81;73.8;295;745;1492;5.9;0.992;1323;;
14:28:37.847;144;74;100;79;74.3;300;760;1479;5.9;1.024;1365;;
14:28:38.609;146;74;101;78;76.0;300;765;1483;6.0;1.017;1356;;
14:28:39.376;143;75;99;77;74.3;300;780;1417;5.7;1.043;1390;;
14:28:40.156;141;73;98;79;73.8;295;755;1383;5.9;1.006;1341;;
14:28:40.911;140;73;99;82;73.0;300;735;1408;6.0;0.997;1329;;
14:28:41.646;145;75;102;79;75.0;300;755;1479;6.0;1.027;1369;;
14:28:42.401;149;76;104;77;76.0;305;775;1492;5.9;1.055;1407;;
14:28:43.174;149;77;103;76;75.5;300;785;1450;5.8;1.071;1428;;
14:28:43.957;147;76;102;79;74.0;300;755;1429;5.9;1.041;1388;;
14:28:44.714;145;76;102;81;73.3;300;745;1442;5.9;1.040;1387;;
14:28:45.459;150;77;105;79;74.0;305;755;1492;5.9;1.066;1422;;
14:28:46.214;152;78;106;79;75.3;305;760;1513;5.9;1.073;1431;;
14:28:46.976;152;79;106;80;74.5;305;750;1496;6.0;1.070;1426;;
14:28:47.724;150;78;106;81;73.3;300;740;1500;5.9;1.068;1424;;
14:28:48.464;153;79;108;80;73.8;300;750;1571;5.9;1.093;1458;;
14:28:49.216;156;80;109;79;75.3;305;760;1575;5.9;1.098;1464;;
14:28:49.974;154;80;107;79;73.3;305;760;1533;5.8;1.105;1473;;
14:28:50.735;150;78;104;80;72.5;300;750;1542;5.8;1.078;1438;;
14:28:51.484;150;77;104;79;73.3;300;760;1583;5.8;1.082;1442;;
14:28:52.246;153;77;106;78;75.3;305;770;1575;5.9;1.080;1439;;
14:28:53.018;152;78;106;79;75.0;305;760;1554;5.9;1.069;1425;;
14:28:53.774;150;78;104;80;73.3;305;750;1508;5.9;1.067;1423;;
14:28:54.524;149;77;104;83;73.0;300;725;1571;6.0;1.030;1374;;
14:28:55.253;152;77;105;80;74.8;305;750;1604;6.0;1.051;1401;;
14:28:56.001;154;78;105;77;76.0;305;775;1625;5.9;1.066;1421;;
14:28:56.774;151;76;103;79;76.0;305;755;1571;6.0;1.026;1368;;
14:28:57.531;147;75;102;81;74.8;305;740;1496;6.1;1.005;1340;;
14:28:58.270;147;75;102;82;74.8;300;730;1563;6.1;0.996;1328;;
14:28:59.001;149;76;103;80;75.3;305;750;1588;6.0;1.027;1369;;
14:28:59.753;150;76;104;80;77.0;305;750;1550;6.2;1.013;1351;;
14:29:00.501;149;77;104;82;75.5;305;730;1500;6.2;1.003;1338;;
14:29:01.229;149;77;104;83;74.0;300;720;1546;6.2;1.009;1346;;
14:29:01.949;152;77;106;82;76.0;305;730;1608;6.2;1.018;1358;;
14:29:02.681;154;78;107;81;77.0;305;745;1629;6.2;1.033;1377;;
14:29:03.428;154;78;106;81;76.8;305;745;1588;6.2;1.029;1372;;
14:29:04.173;151;77;104;81;75.3;305;745;1567;6.1;1.027;1370;;
14:29:04.914;151;77;104;81;75.5;300;745;1604;6.1;1.026;1368;;
14:29:05.659;151;77;103;78;75.8;305;765;1575;5.9;1.043;1390;;
14:29:06.424;149;75;103;78;75.8;305;765;1554;5.9;1.043;1390;;
14:29:07.190;149;75;103;81;75.8;305;740;1554;6.1;1.009;1345;;
14:29:07.930;149;75;103;79;75.8;305;755;1554;6.0;1.029;1372;;
14:29:08.684;149;76;102;79;65.5;300;755;1638;5.2;1.176;1568;;
14:29:09.440;147;75;102;80;67.8;305;750;1567;5.4;1.126;1502;;
14:29:10.189;145;75;101;82;66.0;300;735;1513;5.4;1.119;1492;;
14:29:10.926;144;74;99;82;69.0;300;730;1542;5.7;1.050;1400;;
14:29:11.658;146;74;100;82;73.0;305;735;1567;6.0;1.009;1346;;
14:29:12.389;148;75;101;79;74.3;300;760;1571;5.9;1.031;1375;;
14:29:13.149;147;74;100;79;75.3;300;755;1546;6.0;1.006;1341;;
14:29:13.902;143;74;99;81;74.0;300;740;1450;6.0;0.988;1317;;
14:29:14.648;142;73;98;81;74.5;300;740;1500;6.0;0.971;1295;;
14:29:15.384;144;73;100;83;76.0;300;725;1542;6.3;0.952;1269;;
14:29:16.109;146;74;101;80;76.3;305;750;1533;6.1;0.989;1318;;
14:29:16.861;146;74;100;79;76.8;305;760;1508;6.1;0.985;1314;;
14:29:17.621;142;73;98;80;75.0;300;750;1458;6.0;0.980;1307;;
14:29:18.373;139;72;96;82;74.5;300;735;1388;6.1;0.947;1263;;
14:29:19.106;138;72;96;82;74.0;300;730;1413;6.1;0.949;1266;;
14:29:19.832;142;73;98;79;75.5;300;755;1446;6.0;0.978;1303;;
14:29:20.589;143;73;99;78;76.5;300;765;1442;6.0;0.985;1313;;
14:29:21.356;142;73;98;78;75.3;300;765;1413;5.9;0.991;1322;;
14:29:22.119;139;72;96;81;74.5;300;745;1388;6.0;0.963;1283;;
14:29:22.864;139;72;97;82;75.5;300;730;1425;6.2;0.940;1254;;
14:29:23.594;142;73;99;79;76.0;300;760;1446;6.0;0.985;1313;;
14:29:24.354;144;73;100;79;76.8;305;760;1446;6.1;0.985;1314;;
14:29:25.114;143;74;99;78;75.3;300;765;1392;5.9;1.001;1335;;
14:29:25.881;142;73;98;81;75.5;300;740;1396;6.1;0.956;1274;;
14:29:26.619;141;73;97;82;74.5;300;730;1425;6.1;0.953;1271;;
14:29:27.347;143;73;98;79;75.3;300;755;1454;6.0;0.981;1308;;
14:29:28.104;143;73;98;79;76.8;305;760;1467;6.1;0.965;1287;;
14:29:28.868;142;72;97;79;76.8;305;760;1396;6.1;0.958;1277;;
14:29:29.626;139;72;96;80;75.5;300;750;1363;6.0;0.951;1268;;
14:29:30.376;139;71;96;81;75.5;300;745;1404;6.1;0.947;1263;;
14:29:31.121;142;72;98;78;77.0;305;765;1417;6.0;0.969;1292;;
14:29:31.886;142;72;98;77;77.5;305;780;1404;6.0;0.981;1308;;
14:29:32.665;140;72;96;78;75.8;300;765;1354;5.9;0.972;1296;;
14:29:33.431;146;72;97;79;79.8;300;760;1554;6.3;0.927;1236;;
14:29:34.191;141;72;98;78;77.8;300;770;1392;6.1;0.968;1291;;
14:29:34.959;143;74;99;75;76.5;305;795;1404;5.8;1.026;1368;;
14:29:35.754;142;73;98;76;76.3;300;785;1358;5.8;1.011;1349;;
14:29:36.541;139;73;97;78;74.8;300;770;1321;5.8;1.002;1336;;
14:29:37.309;139;73;99;79;73.8;295;755;1363;5.9;1.008;1344;;
14:29:38.068;143;75;101;77;75.5;305;775;1396;5.8;1.034;1379;;
14:29:38.841;146;76;103;76;76.5;305;790;1363;5.8;1.058;1411;;
14:29:39.630;147;77;103;77;75.5;305;775;1350;5.8;1.060;1413;;
14:29:40.406;145;76;102;79;74.0;305;760;1346;5.8;1.050;1400;;
14:29:41.166;146;76;103;79;74.0;305;760;1433;5.8;1.058;1410;;
14:29:41.926;151;78;105;76;75.0;305;785;1467;5.7;1.094;1458;;
14:29:42.711;151;77;104;74;76.5;305;815;1454;5.6;1.105;1474;;
14:29:43.526;148;76;102;74;75.3;305;810;1417;5.6;1.098;1464;;
14:29:44.334;144;75;100;78;73.5;305;770;1367;5.7;1.050;1400;;
14:29:45.105;142;75;100;79;72.5;305;760;1375;5.7;1.051;1401;;
14:29:45.864;145;76;102;77;74.3;305;775;1413;5.7;1.065;1420;;
14:29:46.639;146;76;102;76;75.3;310;785;1400;5.8;1.064;1419;;
14:29:47.428;146;76;102;77;74.3;305;780;1363;5.7;1.069;1425;;
14:29:48.208;144;75;101;79;74.0;305;760;1375;5.8;1.040;1386;;
14:29:48.966;145;76;103;79;74.3;305;760;1421;5.9;1.052;1402;;
14:29:49.722;150;78;105;77;74.3;305;780;1442;5.7;1.103;1471;;
14:29:50.502;150;78;106;77;75.3;310;780;1442;5.8;1.094;1458;;
14:29:51.286;150;78;105;76;74.8;310;785;1433;5.7;1.100;1467;;
14:29:52.070;149;78;104;77;72.8;305;775;1463;5.6;1.103;1470;;
14:29:52.846;150;77;104;76;74.3;310;790;1508;5.6;1.101;1468;;
14:29:53.638;151;77;103;73;75.3;310;820;1504;5.5;1.117;1489;;
14:29:54.456;149;75;101;74;75.8;310;815;1483;5.6;1.089;1452;;
14:29:55.269;145;74;100;76;74.5;310;785;1425;5.7;1.048;1398;;
14:29:56.056;143;74;98;77;73.5;305;775;1450;5.7;1.033;1378;;
14:29:56.831;145;74;100;77;74.8;310;780;1450;5.8;1.038;1384;;
14:29:57.611;146;74;100;76;76.0;310;790;1442;5.8;1.039;1386;;
14:29:58.399;145;75;99;75;75.3;310;800;1417;5.6;1.055;1407;;
14:29:59.203;143;73;98;77;75.5;310;780;1413;5.8;1.012;1350;;
14:29:59.981;141;73;98;80;74.3;305;750;1433;5.9;0.990;1320;;
14:30:00.731;145;74;100;78;75.3;310;770;1442;5.9;1.018;1358;;
14:30:01.501;146;74;100;78;75.3;310;765;1454;5.9;1.012;1349;;
14:30:02.265;146;74;100;81;75.3;310;745;1454;6.1;0.985;1313;;
14:30:03.010;146;74;100;82;75.3;310;735;1454;6.1;0.972;1296;;
14:30:03.746;147;78;103;85;62.5;310;710;1475;5.3;1.173;1564;;
14:30:04.456;146;76;101;81;64.5;305;740;1546;5.2;1.153;1537;;
14:30:05.195;148;76;101;79;66.0;305;755;1575;5.2;1.153;1537;;
14:30:05.951;148;75;99;75;70.5;310;800;1546;5.3;1.118;1490;;
14:30:06.747;144;73;95;75;72.8;305;805;1467;5.4;1.054;1405;;
14:30:07.556;137;70;92;78;73.3;305;765;1425;5.7;0.963;1285;;
14:30:08.321;137;69;92;78;74.8;305;765;1400;5.9;0.944;1259;;
14:30:09.084;139;69;93;77;77.0;310;780;1396;5.9;0.940;1253;;
14:30:09.868;138;69;93;75;79.0;310;795;1396;6.0;0.931;1241;;
14:30:10.660;136;69;92;77;77.3;305;775;1358;6.0;0.920;1227;;
14:30:11.436;135;68;92;80;76.5;305;750;1392;6.1;0.902;1203;;
14:30:12.186;137;69;94;81;77.8;305;740;1408;6.3;0.895;1193;;
14:30:12.926;140;70;97;83;80.0;310;720;1492;6.7;0.875;1167;;
14:30:13.648;144;73;98;77;79.5;310;775;1529;6.2;0.955;1274;;
14:30:14.419;146;73;97;72;79.0;305;835;1538;5.7;1.028;1371;;
14:30:15.254;143;72;94;73;76.3;300;820;1492;5.6;1.014;1351;;
14:30:16.078;138;70;91;75;75.0;300;805;1375;5.6;0.977;1302;;
14:30:16.877;134;68;87;75;75.0;305;795;1254;5.7;0.925;1233;;
14:30:17.676;130;64;84;76;77.8;305;790;1250;5.9;0.854;1138;;
14:30:18.462;130;62;83;75;81.0;310;795;1238;6.1;0.812;1083;;
14:30:19.261;130;61;82;74;85.0;310;810;1196;6.3;0.777;1036;;
14:30:20.071;126;60;80;74;84.3;310;815;1138;6.2;0.769;1025;;
14:30:20.884;123;59;79;75;84.0;310;800;1104;6.3;0.750;1000;;
14:30:21.686;121;59;79;75;82.8;310;800;1096;6.2;0.759;1012;;
14:30:22.484;123;60;82;76;83.8;310;785;1167;6.4;0.764;1019;;
14:30:23.269;127;62;85;74;85.0;310;810;1179;6.3;0.810;1080;;
14:30:24.081;129;64;87;74;84.0;310;815;1196;6.2;0.844;1125;;
14:30:24.896;128;65;87;75;80.5;310;805;1163;6.0;0.873;1163;;
14:30:25.701;127;65;87;74;79.3;310;810;1125;5.9;0.884;1179;;
14:30:26.511;125;65;87;75;78.0;305;800;1163;5.8;0.890;1186;;
14:30:27.311;128;66;88;73;79.0;310;825;1146;5.7;0.916;1222;;
14:30:28.134;128;66;89;74;79.0;310;815;1129;5.8;0.913;1217;;
14:30:28.949;127;67;89;75;77.3;310;805;1092;5.8;0.925;1233;;
14:30:29.756;127;67;90;75;77.3;305;805;1092;5.8;0.935;1247;;
14:30:30.559;128;68;91;76;76.3;305;785;1117;5.8;0.939;1253;;
14:30:31.348;131;70;94;77;77.5;310;780;1175;6.0;0.949;1265;;
14:30:32.128;136;72;96;73;77.8;310;820;1167;5.7;1.015;1353;;
14:30:32.948;137;72;97;73;78.5;310;820;1196;5.7;1.016;1354;;
14:30:33.766;137;73;98;73;77.3;310;820;1188;5.7;1.040;1387;;
14:30:34.586;137;73;98;74;75.8;305;810;1175;5.6;1.045;1394;;
14:30:35.394;139;74;98;73;74.3;310;820;1196;5.4;1.085;1447;;
14:30:36.218;140;74;99;73;76.5;310;825;1200;5.6;1.065;1420;;
14:30:37.041;140;74;98;73;75.5;310;820;1196;5.5;1.067;1423;;
14:30:37.857;138;73;97;73;74.3;305;825;1217;5.4;1.078;1437;;
14:30:38.682;139;73;97;72;75.8;305;830;1238;5.5;1.060;1413;;
14:30:39.514;137;72;95;74;75.0;310;815;1208;5.5;1.030;1373;;
14:30:40.327;133;70;93;75;73.3;305;800;1229;5.5;1.013;1351;;
14:30:41.129;135;70;94;73;75.3;310;825;1238;5.5;1.025;1367;;
14:30:41.955;136;70;94;72;77.5;310;835;1217;5.6;1.007;1343;;
14:30:42.789;133;70;92;72;75.3;305;835;1175;5.4;1.021;1361;;
14:30:43.626;130;69;91;73;75.5;305;820;1138;5.5;0.986;1314;;
14:30:44.446;129;69;91;75;74.3;305;795;1179;5.6;0.974;1299;;
14:30:45.241;133;70;94;75;75.5;305;800;1217;5.7;0.993;1325;;
14:30:46.037;137;71;96;73;77.0;310;820;1238;5.6;1.020;1360;;
14:30:46.859;138;72;97;73;77.5;310;820;1204;5.7;1.024;1365;;
14:30:47.681;138;72;96;74;75.8;310;810;1200;5.6;1.029;1372;;
14:30:48.490;137;72;97;75;74.8;305;795;1246;5.6;1.029;1372;;
14:30:49.282;141;74;99;74;75.3;310;815;1275;5.5;1.070;1426;;
14:30:50.099;142;74;100;74;77.5;310;815;1263;5.7;1.046;1395;;
14:30:50.916;141;74;99;73;75.5;310;820;1242;5.5;1.073;1430;;
14:30:51.736;141;74;99;75;75.3;310;800;1246;5.6;1.055;1407;;
14:30:52.536;141;74;99;77;74.5;310;775;1288;5.8;1.032;1377;;
14:30:53.309;142;75;99;74;73.0;305;810;1288;5.4;1.098;1465;;
14:30:54.119;143;74;99;73;76.3;315;825;1304;5.5;1.068;1425;;
14:30:54.944;140;73;97;75;74.8;310;805;1254;5.6;1.047;1396;;
14:30:55.751;137;72;95;75;72.5;305;795;1246;5.5;1.042;1389;;
14:30:56.544;137;72;96;77;73.3;310;780;1283;5.6;1.022;1363;;
14:30:57.326;140;73;98;75;75.3;310;805;1283;5.6;1.046;1394;;
14:30:58.129;142;73;99;75;76.3;310;805;1304;5.7;1.045;1394;;
14:30:58.935;140;74;99;76;76.3;310;790;1283;5.8;1.026;1368;;
14:30:59.725;140;74;99;79;76.3;310;760;1283;6.0;0.987;1316;;
14:31:00.485;140;74;99;77;76.3;310;780;1283;5.9;1.013;1350;;
14:31:01.264;153;80;106;77;64.3;315;780;1563;4.9;1.290;1720;;
14:31:02.044;151;79;105;76;65.3;310;785;1508;5.0;1.263;1684;;
14:31:02.829;149;78;104;77;64.5;310;775;1463;5.0;1.244;1658;;
14:31:03.604;146;77;102;78;66.3;305;765;1475;5.2;1.172;1563;;
14:31:04.373;147;76;103;78;71.0;310;765;1517;5.6;1.110;1480;;
14:31:05.132;150;78;105;77;72.0;315;775;1496;5.6;1.125;1500;;
14:31:05.909;149;78;104;77;72.5;310;775;1454;5.6;1.112;1482;;
14:31:06.684;148;77;103;78;72.3;310;770;1425;5.6;1.100;1467;;
14:31:07.456;146;77;103;79;72.3;305;760;1438;5.7;1.078;1438;;
14:31:08.216;148;77;104;79;73.0;310;760;1467;5.8;1.083;1444;;
14:31:08.974;152;79;106;76;73.8;310;785;1492;5.6;1.123;1497;;
14:31:09.759;152;78;105;76;75.0;310;785;1479;5.7;1.099;1465;;
14:31:10.544;149;78;103;75;73.3;305;795;1425;5.5;1.112;1483;;
14:31:11.343;146;76;101;77;73.5;310;775;1413;5.7;1.062;1416;;
14:31:12.116;144;75;100;77;73.0;305;775;1438;5.7;1.064;1419;;
14:31:12.887;148;76;102;76;74.0;310;785;1438;5.7;1.085;1446;;
14:31:13.678;147;76;102;75;75.0;310;795;1408;5.7;1.076;1435;;
14:31:14.471;145;75;101;77;73.5;310;775;1379;5.7;1.068;1423;;
14:31:15.248;144;76;101;79;72.3;310;760;1358;5.7;1.065;1420;;
14:31:16.006;145;76;102;78;72.3;305;765;1425;5.7;1.075;1433;;
14:31:16.771;148;76;104;78;75.0;310;770;1467;5.8;1.070;1427;;
14:31:17.541;152;78;106;77;75.5;310;775;1446;5.8;1.088;1451;;
14:31:18.316;152;79;106;77;74.8;310;775;1429;5.8;1.102;1469;;
14:31:19.087;151;78;106;79;73.0;305;755;1454;5.8;1.091;1455;;
14:31:19.846;151;78;106;78;74.3;310;765;1492;5.8;1.092;1456;;
14:31:20.613;155;79;107;77;74.8;310;780;1533;5.8;1.117;1489;;
14:31:21.387;154;79;106;76;74.5;310;785;1475;5.7;1.114;1486;;
14:31:22.176;151;78;103;76;73.8;310;790;1475;5.6;1.106;1475;;
14:31:22.964;148;76;102;78;73.5;305;770;1450;5.7;1.069;1425;;
14:31:23.734;149;76;103;78;74.3;305;765;1517;5.8;1.061;1415;;
14:31:24.499;153;77;105;77;75.8;310;780;1529;5.8;1.079;1438;;
14:31:25.279;153;77;105;77;76.5;310;780;1517;5.9;1.065;1421;;
14:31:26.061;151;76;104;79;76.0;310;760;1458;6.0;1.035;1380;;
14:31:26.821;149;76;103;81;74.5;310;745;1433;6.0;1.025;1367;;
14:31:27.564;148;76;103;82;73.8;305;730;1488;6.1;1.015;1353;;
14:31:28.298;152;76;105;81;76.5;310;740;1563;6.2;1.011;1348;;
14:31:29.038;155;78;106;79;78.3;310;760;1546;6.2;1.025;1366;;
14:31:29.796;153;77;104;79;76.8;310;760;1504;6.1;1.030;1373;;
14:31:30.552;150;76;102;80;75.3;305;750;1471;6.0;1.014;1352;;
14:31:31.306;146;74;100;81;75.3;305;740;1467;6.1;0.981;1308;;
14:31:32.044;148;75;102;81;76.0;305;740;1525;6.2;0.988;1318;;
14:31:32.782;150;76;102;78;77.3;310;765;1488;6.1;1.013;1350;;
14:31:33.549;148;75;101;78;77.3;310;765;1458;6.1;1.003;1337;;
14:31:34.318;145;74;99;77;76.3;310;775;1413;5.9;1.006;1342;;
14:31:35.089;143;73;98;79;75.5;305;760;1404;6.0;0.986;1315;;
14:31:35.849;144;73;100;79;76.8;310;755;1438;6.1;0.981;1308;;
14:31:36.606;148;75;102;77;78.3;310;775;1438;6.1;1.005;1340;;
14:31:37.380;148;75;101;77;78.5;310;780;1421;6.0;1.001;1335;;
14:31:38.163;146;74;99;76;77.8;310;790;1388;5.9;1.003;1338;;
14:31:38.951;144;73;98;79;77.8;310;760;1371;6.1;0.960;1281;;
14:31:39.710;143;73;98;81;76.0;305;745;1371;6.1;0.963;1284;;
14:31:40.452;147;73;102;82;78.3;310;735;1475;6.4;0.953;1271;;
14:31:41.187;151;75;103;79;79.0;310;755;1483;6.3;0.984;1312;;
14:31:41.942;151;76;103;80;79.3;310;750;1467;6.3;0.975;1300;;
14:31:42.698;149;75;102;81;79.0;310;740;1413;6.4;0.958;1277;;
14:31:43.434;147;75;102;85;76.8;310;710;1379;6.5;0.944;1258;;
14:31:44.146;146;75;100;84;75.3;305;715;1383;6.3;0.953;1270;;
14:31:44.861;144;73;98;84;76.0;305;715;1425;6.4;0.922;1229;;
14:31:45.576;141;72;98;86;76.3;305;700;1463;6.5;0.895;1193;;
14:31:46.276;143;73;98;82;77.0;310;730;1454;6.3;0.927;1236;;
14:31:47.008;142;72;97;81;78.8;310;745;1413;6.3;0.918;1224;;
14:31:47.751;138;72;95;80;75.8;305;750;1350;6.1;0.936;1248;;
14:31:48.501;135;70;92;80;75.5;305;750;1308;6.0;0.916;1222;;
14:31:49.249;132;68;92;83;74.8;300;725;1329;6.2;0.887;1183;;
14:31:49.976;135;69;94;81;77.5;305;740;1329;6.3;0.895;1194;;
14:31:50.715;137;70;95;78;78.3;305;765;1279;6.1;0.924;1232;;
14:31:51.480;136;70;94;79;77.5;305;760;1267;6.1;0.924;1232;;
14:31:52.241;135;71;94;78;75.8;305;765;1242;5.9;0.944;1259;;
14:31:53.006;134;70;93;79;76.3;305;755;1250;6.1;0.923;1231;;
14:31:53.760;136;71;93;79;76.3;305;760;1263;6.0;0.929;1239;;
14:31:54.520;136;71;93;78;76.3;305;770;1263;5.9;0.942;1256;;
14:31:55.290;136;71;93;75;76.3;305;795;1263;5.8;0.972;1296;;
14:31:56.082;145;76;101;77;65.0;300;775;1479;5.0;1.198;1598;;
14:31:56.861;144;75;101;78;66.3;305;765;1479;5.2;1.160;1547;;
14:31:57.622;148;76;103;78;67.0;305;770;1488;5.2;1.187;1582;;
14:31:58.394;150;77;104;77;70.0;305;780;1454;5.4;1.162;1549;;
14:31:59.174;149;78;104;77;72.0;305;775;1417;5.6;1.117;1489;;
14:31:59.951;148;77;102;78;71.5;305;770;1408;5.6;1.101;1468;;
14:32:00.719;146;76;102;80;71.3;300;750;1454;5.7;1.074;1432;;
14:32:01.471;149;77;104;79;72.8;305;760;1438;5.7;1.084;1445;;
14:32:02.231;151;77;104;77;75.3;310;780;1442;5.8;1.078;1437;;
14:32:03.007;149;77;104;78;73.8;305;765;1442;5.8;1.079;1438;;
14:32:03.776;149;78;104;79;73.8;310;760;1417;5.8;1.072;1429;;
14:32:04.532;150;78;106;81;73.0;305;745;1479;5.9;1.077;1436;;
14:32:05.279;155;81;109;78;74.3;310;770;1525;5.8;1.125;1500;;
14:32:06.051;157;81;109;76;76.0;310;785;1513;5.8;1.126;1501;;
14:32:06.834;155;80;107;76;74.3;310;785;1479;5.7;1.134;1512;;
14:32:07.619;153;80;105;76;73.3;305;785;1442;5.6;1.128;1504;;
14:32:08.406;150;78;104;77;72.5;305;775;1475;5.6;1.106;1475;;
14:32:09.179;151;77;105;78;74.3;310;770;1517;5.8;1.086;1448;;
14:32:09.951;153;78;105;76;75.5;310;790;1492;5.7;1.099;1465;;
14:32:10.741;151;77;104;77;75.0;310;780;1438;5.8;1.084;1446;;
14:32:11.521;149;77;103;78;73.8;305;765;1408;5.8;1.071;1428;;
14:32:12.282;147;76;103;81;73.0;305;745;1454;5.9;1.051;1402;;
14:32:13.029;150;77;105;78;74.5;310;770;1513;5.8;1.083;1444;;
14:32:13.799;155;78;107;76;77.3;310;785;1542;5.9;1.082;1443;;
14:32:14.588;155;79;107;76;76.8;310;790;1508;5.8;1.096;1462;;
14:32:15.376;154;79;105;76;75.3;310;790;1488;5.7;1.100;1466;;
14:32:16.166;152;77;103;76;74.8;305;785;1525;5.7;1.084;1446;;
14:32:16.953;154;77;103;74;77.0;310;810;1533;5.7;1.086;1448;;
14:32:17.759;154;75;103;75;79.8;315;800;1508;6.0;1.031;1374;;
14:32:18.557;150;75;100;75;77.3;310;795;1442;5.8;1.029;1372;;
14:32:19.356;146;72;98;76;79.0;310;785;1404;6.0;0.969;1292;;
14:32:20.137;144;71;97;77;78.5;310;775;1417;6.1;0.958;1277;;
14:32:20.916;146;72;97;75;80.5;315;800;1442;6.0;0.966;1289;;
14:32:21.718;146;71;96;73;82.5;315;820;1400;6.0;0.957;1276;;
14:32:22.534;144;70;96;75;81.5;310;795;1367;6.2;0.934;1245;;
14:32:23.329;142;70;95;76;80.5;310;785;1313;6.2;0.924;1232;;
14:32:24.118;141;70;95;78;80.3;310;765;1350;6.3;0.903;1204;;
14:32:24.883;143;70;96;77;82.0;315;775;1388;6.3;0.907;1210;;
14:32:25.658;146;71;97;75;84.8;315;800;1400;6.4;0.916;1221;;
14:32:26.456;146;70;96;74;85.8;315;810;1371;6.4;0.909;1212;;
14:32:27.265;144;70;96;75;85.0;315;795;1338;6.4;0.893;1191;;
14:32:28.059;142;70;95;77;83.3;315;780;1296;6.4;0.885;1181;;
14:32:28.841;141;69;94;77;83.8;315;780;1346;6.4;0.871;1161;;
14:32:29.623;143;68;95;77;86.3;315;775;1367;6.7;0.851;1135;;
14:32:30.394;144;70;96;77;86.3;315;780;1358;6.6;0.864;1152;;
14:32:31.174;143;69;94;75;86.3;315;805;1321;6.4;0.877;1170;;
14:32:31.980;142;68;93;75;85.8;315;800;1317;6.4;0.863;1151;;
14:32:32.779;139;68;92;77;85.3;315;780;1275;6.6;0.837;1116;;
14:32:33.561;138;67;91;78;85.5;315;770;1263;6.7;0.817;1090;;
14:32:34.329;140;67;92;77;87.0;315;775;1313;6.7;0.815;1087;;
14:32:35.104;141;67;92;75;88.8;315;800;1304;6.7;0.825;1100;;
14:32:35.902;139;67;90;73;88.0;315;820;1263;6.4;0.836;1115;;
14:32:36.722;137;65;89;76;87.8;315;790;1229;6.7;0.801;1068;;
14:32:37.514;133;65;89;78;85.5;315;765;1204;6.7;0.792;1056;;
14:32:38.280;135;66;90;77;86.8;315;775;1250;6.7;0.804;1072;;
14:32:39.056;139;67;92;76;89.3;320;790;1279;6.8;0.812;1083;;
14:32:39.846;141;68;93;76;90.0;320;790;1279;6.8;0.816;1088;;
14:32:40.636;142;68;93;76;89.3;315;790;1283;6.8;0.825;1101;;
14:32:41.426;142;69;94;77;88.5;315;775;1263;6.9;0.819;1092;;
14:32:42.201;140;69;93;79;87.0;315;760;1279;6.9;0.812;1083;;
14:32:42.961;142;69;95;78;89.0;320;765;1317;7.0;0.812;1083;;
14:32:43.726;144;69;95;75;90.8;320;795;1296;6.8;0.828;1104;;
14:32:44.519;143;69;94;75;89.3;320;800;1267;6.7;0.840;1120;;
14:32:45.321;140;68;92;75;87.8;320;795;1250;6.6;0.834;1111;;
14:32:46.116;136;67;90;76;86.0;315;790;1238;6.5;0.829;1105;;
14:32:46.904;136;67;91;75;86.8;315;800;1263;6.5;0.837;1116;;
14:32:47.704;139;67;92;73;89.0;320;820;1279;6.5;0.845;1127;;
14:32:48.526;139;67;92;73;89.3;320;820;1250;6.5;0.841;1121;;
14:32:49.344;137;67;90;75;87.5;315;795;1213;6.6;0.818;1090;;
14:32:50.141;134;65;90;78;87.5;315;765;1183;6.9;0.787;1049;;
14:32:50.905;134;65;90;78;87.5;315;765;1183;6.9;0.787;1049;;
14:32:51.670;134;65;90;81;87.5;315;740;1183;7.1;0.761;1015;;
14:32:52.410;134;65;90;79;87.5;315;755;1183;7.0;0.777;1035;;
14:32:53.164;152;75;104;83;68.3;315;725;1517;5.6;1.099;1466;;
14:32:53.891;150;75;101;82;69.8;315;735;1483;5.7;1.067;1423;;
14:32:54.624;148;74;100;82;72.5;310;735;1513;5.9;1.016;1355;;
14:32:55.363;149;74;100;77;76.8;315;775;1538;5.9;1.007;1343;;
14:32:56.134;149;74;99;75;80.5;310;800;1529;6.0;0.981;1308;;
14:32:56.936;146;72;97;74;82.5;315;810;1483;6.1;0.952;1270;;
14:32:57.748;143;71;95;74;82.5;315;815;1400;6.1;0.938;1251;;
14:32:58.559;141;70;94;76;83.0;310;790;1383;6.3;0.892;1190;;
14:32:59.353;140;69;93;76;84.5;315;790;1354;6.4;0.872;1162;;
14:33:00.141;141;69;93;75;86.3;320;805;1329;6.4;0.870;1160;;
14:33:00.946;140;69;93;75;86.3;315;805;1329;6.4;0.868;1157;;
14:33:01.751;140;69;93;74;86.5;315;810;1313;6.4;0.871;1161;;
14:33:02.561;139;68;93;75;86.8;315;805;1288;6.5;0.858;1144;;
14:33:03.366;139;69;93;77;86.0;315;780;1313;6.6;0.846;1128;;
14:33:04.146;141;70;95;76;86.5;320;785;1321;6.6;0.858;1143;;
14:33:04.929;143;70;95;74;87.3;320;810;1346;6.5;0.882;1176;;
14:33:05.739;143;70;95;73;87.0;315;820;1346;6.4;0.893;1191;;
14:33:06.561;141;70;93;73;86.3;320;825;1292;6.3;0.892;1189;;
14:33:07.382;139;69;92;74;84.8;315;810;1263;6.3;0.879;1172;;
14:33:08.196;137;68;92;77;84.3;315;780;1267;6.5;0.852;1136;;
14:33:08.976;139;69;94;75;86.0;320;805;1279;6.4;0.875;1167;;
14:33:09.781;143;70;94;71;87.0;320;850;1329;6.1;0.916;1221;;
14:33:10.631;142;69;93;70;89.0;320;855;1317;6.2;0.896;1194;;
14:33:11.486;140;69;93;71;87.0;320;840;1279;6.2;0.896;1194;;
14:33:12.324;139;68;92;73;85.8;320;820;1271;6.3;0.882;1176;;
14:33:13.146;141;69;94;73;87.0;320;825;1304;6.3;0.894;1192;;
14:33:13.970;144;71;96;74;86.8;320;815;1354;6.4;0.904;1206;;
14:33:14.784;145;72;97;74;85.5;320;815;1333;6.3;0.920;1226;;
14:33:15.601;145;71;96;74;86.0;320;810;1333;6.4;0.907;1209;;
14:33:16.413;145;71;97;76;86.8;320;790;1350;6.6;0.881;1175;;
14:33:17.201;148;72;98;74;88.0;325;810;1354;6.5;0.897;1197;;
14:33:18.009;149;71;97;72;89.8;325;835;1383;6.4;0.902;1203;;
14:33:18.846;148;71;95;70;89.5;325;855;1354;6.3;0.910;1213;;
14:33:19.701;144;69;94;72;88.5;320;830;1317;6.4;0.879;1172;;
14:33:20.531;142;69;93;75;87.5;320;805;1283;6.5;0.856;1141;;
14:33:21.336;141;68;93;75;88.5;325;805;1263;6.6;0.844;1125;;
14:33:22.141;141;68;93;74;88.8;325;815;1258;6.5;0.849;1133;;
14:33:22.952;140;68;91;74;88.5;320;815;1246;6.5;0.838;1117;;
14:33:23.767;138;67;90;74;88.3;320;810;1221;6.5;0.828;1104;;
14:33:24.583;136;67;90;75;86.8;325;795;1204;6.5;0.822;1097;;
14:33:25.378;136;66;90;75;89.0;325;805;1200;6.6;0.810;1079;;
14:33:26.177;140;67;91;74;89.3;320;815;1242;6.6;0.829;1105;;
14:33:26.995;140;67;90;71;90.0;325;845;1233;6.4;0.845;1127;;
14:33:27.837;138;66;89;71;89.8;320;840;1221;6.4;0.833;1111;;
14:33:28.683;134;65;88;74;88.8;320;815;1183;6.5;0.808;1077;;
14:33:29.498;132;65;87;75;87.8;320;795;1183;6.6;0.788;1051;;
14:33:30.291;134;65;88;75;89.0;325;805;1158;6.6;0.791;1055;;
14:33:31.096;136;65;88;73;90.0;320;820;1200;6.6;0.799;1066;;
