# Supplementary material for: Influence of beat-to-beat blood pressure variability on vascular elasticity in hypertensive population
Source: Sci Rep. 2017 Aug 21;7:8394. doi: 10.1038/s41598-017-08640-4 (PMC5566212; doi:10.1038/s41598-017-08640-4)
Supplement: Supplementary file 1 — Dataset 1 [file 41598_2017_8640_MOESM1_ESM.zip › Data of hypertensive population/1065-beats.txt]

BeatScope Easy - v02.10 build 004

Identification;Identification;Age (yrs);Height (cm);Weight (kg);Gender;Procedure;Model number
1065;;64;153;60;Female;;9971

Reconstructed pressure level: 
brachial

Time (s);Systolic Pressure (mmHg);Diastolic Pressure (mmHg);Mean Pressure (mmHg);Heart rate (bpm);Stroke Volume (ml);Left Ventricular Ejection Time (ms);Pulse Interval (ms);Maximum Slope (mmHg/s);Cardiac Output (l/min);Total Peripheral Resistance Medical Unit (mmHg.min/l);Total Peripheral Resistance CGS (dyn.s/cm5);Markers;
10:43:17.375;0;0;0;67;0.0;0;900;0;0.0;0.000;0;;
10:43:18.275;0;0;0;65;0.0;0;920;0;0.0;0.000;0;;
10:43:19.195;0;0;0;64;0.0;0;935;0;0.0;0.000;0;;
10:43:20.130;0;0;0;64;0.0;0;935;0;0.0;0.000;0;;
10:43:21.065;0;0;0;65;0.0;0;925;0;0.0;0.000;0;;
10:43:21.990;0;0;0;63;0.0;0;955;0;0.0;0.000;0;;
10:43:22.945;0;0;0;63;0.0;0;960;0;0.0;0.000;0;;
10:43:23.905;0;0;0;63;0.0;0;950;0;0.0;0.000;0;;
10:43:24.855;0;0;0;64;0.0;0;940;0;0.0;0.000;0;;
10:43:25.795;0;0;0;65;0.0;0;925;0;0.0;0.000;0;;
10:43:26.720;0;0;0;65;0.0;0;930;0;0.0;0.000;0;;
10:43:27.650;0;0;0;65;0.0;0;925;0;0.0;0.000;0;;
10:43:28.575;0;0;0;62;0.0;0;965;0;0.0;0.000;0;;
10:43:29.541;177;86;119;65;49.3;260;930;1750;3.2;2.247;2996;;
10:43:30.469;174;86;117;64;51.5;260;940;1688;3.3;2.140;2853;;
10:43:31.409;169;84;116;66;53.8;255;915;1679;3.5;1.975;2633;;
10:43:32.326;175;86;120;65;56.8;260;920;1717;3.7;1.941;2588;;
10:43:33.246;183;89;124;65;60.0;260;925;1713;3.9;1.908;2544;;
10:43:34.171;185;90;125;65;60.5;265;925;1667;3.9;1.904;2538;;
10:43:35.096;177;90;121;66;57.5;270;915;1608;3.8;1.929;2573;;
10:43:36.007;181;91;124;66;58.0;270;910;1650;3.8;1.938;2584;;
10:43:36.923;186;92;125;65;60.0;285;930;1567;3.9;1.930;2573;;
10:43:37.853;179;90;125;66;60.0;285;915;1529;3.9;1.899;2532;;
10:43:38.765;179;90;125;66;60.0;285;905;1529;4.0;1.878;2504;;
10:43:39.670;179;90;125;125;60.0;285;480;1529;7.5;0.996;1328;;
10:43:40.151;118;116;100;132;5.3;240;455;842;0.7;8.645;11527;;
10:43:40.604;180;84;119;65;53.5;325;925;1975;3.5;2.053;2738;;
10:43:41.533;176;83;118;63;57.0;340;945;1588;3.6;1.948;2597;;
10:43:42.478;174;85;116;65;56.0;245;920;1800;3.7;1.902;2535;;
10:43:43.394;170;83;114;64;59.3;255;935;1546;3.8;1.795;2393;;
10:43:44.327;167;82;112;65;59.0;255;920;1625;3.8;1.750;2334;;
10:43:45.249;171;82;114;65;62.3;250;925;1708;4.0;1.687;2249;;
10:43:46.178;172;80;114;64;66.8;355;940;1571;4.3;1.609;2145;;
10:43:47.116;169;81;113;65;64.8;265;930;1500;4.2;1.623;2164;;
10:43:48.046;164;81;113;66;64.8;265;910;1538;4.3;1.588;2117;;
10:43:48.955;164;81;113;66;64.8;265;910;1538;4.3;1.588;2117;;
10:43:49.865;164;81;113;122;64.8;265;490;1538;7.9;0.855;1140;;
10:43:50.356;121;119;100;143;5.3;215;420;1108;0.8;8.000;10667;;
10:43:50.774;173;83;115;65;54.5;315;925;2008;3.5;1.956;2608;;
10:43:51.701;168;86;114;65;50.5;320;920;1438;3.3;2.072;2763;;
10:43:52.623;167;82;112;65;56.0;240;925;1725;3.6;1.842;2456;;
10:43:53.548;163;81;111;66;56.5;240;915;1700;3.7;1.790;2386;;
10:43:54.461;168;81;113;65;62.0;350;930;1492;4.0;1.695;2260;;
10:43:55.393;172;81;115;65;63.5;255;930;1542;4.1;1.681;2241;;
10:43:56.321;168;81;112;64;63.0;260;940;1508;4.0;1.667;2223;;
10:43:57.259;163;81;111;65;61.0;255;920;1571;4.0;1.670;2227;;
10:43:58.183;170;81;111;65;61.0;255;925;1700;4.0;1.679;2239;;
10:43:59.105;170;81;111;65;61.0;255;920;1700;4.0;1.670;2227;;
10:44:00.025;170;81;111;64;61.0;255;935;1700;3.9;1.698;2263;;
10:44:00.961;163;85;116;66;53.3;300;915;1221;3.5;1.985;2646;;
10:44:01.872;169;85;119;65;56.0;305;920;1258;3.7;1.947;2596;;
10:44:02.796;172;85;121;65;57.5;315;925;1267;3.7;1.942;2590;;
10:44:03.719;170;90;118;66;53.8;300;915;1192;3.5;2.009;2678;;
10:44:04.635;167;85;117;65;60.5;300;925;1233;3.9;1.785;2380;;
10:44:05.561;170;85;117;64;63.0;310;940;1263;4.0;1.749;2333;;
10:44:06.501;168;83;115;64;64.3;310;940;1238;4.1;1.682;2243;;
10:44:07.437;162;82;113;65;63.3;295;920;1217;4.1;1.640;2187;;
10:44:08.359;162;81;112;65;64.0;300;930;1204;4.1;1.631;2175;;
10:44:09.287;167;81;112;65;64.0;300;925;1233;4.2;1.622;2163;;
10:44:10.215;167;81;112;65;64.0;300;930;1233;4.1;1.631;2175;;
10:44:11.145;167;81;112;63;64.0;300;950;1233;4.0;1.666;2222;;
10:44:12.092;165;87;116;64;52.5;305;935;1242;3.4;2.061;2749;;
10:44:13.031;162;83;113;63;55.5;305;945;1246;3.5;1.928;2571;;
10:44:13.972;160;82;113;65;56.3;305;930;1229;3.6;1.860;2480;;
10:44:14.906;160;81;112;64;59.0;305;940;1213;3.8;1.776;2369;;
10:44:15.846;160;80;111;64;63.5;310;940;1208;4.1;1.639;2186;;
10:44:16.788;158;80;110;64;63.8;310;940;1200;4.1;1.622;2163;;
10:44:17.728;156;80;110;65;63.0;305;920;1175;4.1;1.599;2132;;
10:44:18.648;157;80;110;65;63.5;310;925;1167;4.1;1.606;2141;;
10:44:19.573;162;80;113;65;67.3;315;930;1192;4.3;1.563;2084;;
10:44:20.501;161;82;112;65;65.3;310;930;1171;4.2;1.600;2133;;
10:44:21.429;156;81;111;66;63.5;305;905;1129;4.2;1.582;2109;;
10:44:22.336;158;82;113;67;63.0;305;900;1146;4.2;1.618;2157;;
10:44:23.236;165;83;116;66;65.8;315;910;1163;4.3;1.605;2141;;
10:44:24.144;168;84;118;66;66.0;310;905;1179;4.4;1.611;2148;;
10:44:25.049;163;85;116;67;62.0;305;890;1129;4.2;1.665;2220;;
10:44:25.939;168;86;118;66;63.3;310;910;1150;4.2;1.698;2264;;
10:44:26.849;173;86;120;66;65.5;310;905;1196;4.3;1.661;2215;;
10:44:27.756;171;87;120;67;63.8;310;895;1183;4.3;1.681;2242;;
10:44:28.651;166;87;118;68;60.5;305;885;1150;4.1;1.726;2301;;
10:44:29.534;171;88;118;67;60.5;305;895;1163;4.1;1.746;2327;;
10:44:30.430;171;88;118;66;60.5;305;905;1163;4.0;1.765;2353;;
10:44:31.335;171;88;118;65;60.5;305;930;1163;3.9;1.814;2419;;
10:44:32.262;166;90;118;65;51.0;305;925;1221;3.3;2.131;2842;;
10:44:33.187;170;86;118;63;55.8;310;950;1233;3.5;2.011;2681;;
10:44:34.139;173;85;118;62;58.0;310;965;1275;3.6;1.955;2607;;
10:44:35.106;170;84;114;61;61.3;310;980;1321;3.8;1.824;2432;;
10:44:36.086;163;79;110;63;66.3;310;950;1321;4.2;1.574;2098;;
10:44:37.036;163;77;109;62;69.3;310;975;1333;4.3;1.528;2037;;
10:44:38.009;163;73;108;61;75.5;315;985;1392;4.6;1.406;1874;;
10:44:38.998;160;72;108;62;76.5;310;970;1383;4.7;1.363;1817;;
10:44:39.964;155;76;105;63;69.8;305;955;1288;4.4;1.434;1912;;
10:44:40.921;149;73;99;63;71.0;305;955;1258;4.5;1.325;1767;;
10:44:41.874;138;69;94;65;69.0;295;930;1183;4.5;1.260;1680;;
10:44:42.804;145;67;96;63;75.8;305;945;1242;4.8;1.195;1593;;
10:44:43.749;150;66;98;64;82.0;310;940;1275;5.2;1.118;1490;;
10:44:44.689;147;66;96;65;81.5;310;930;1213;5.3;1.090;1453;;
10:44:45.617;143;65;96;65;81.3;305;925;1229;5.3;1.093;1457;;
10:44:46.546;147;65;101;65;84.3;310;925;1221;5.5;1.106;1475;;
10:44:47.470;154;72;105;65;80.3;310;930;1254;5.2;1.220;1626;;
10:44:48.399;154;74;103;65;77.0;310;930;1188;5.0;1.238;1651;;
10:44:49.329;144;70;98;65;75.3;300;920;1154;4.9;1.201;1602;;
10:44:50.251;143;71;95;65;71.3;300;930;1113;4.6;1.233;1645;;
10:44:51.179;137;69;93;65;69.8;300;930;1092;4.5;1.240;1653;;
10:44:52.111;137;67;94;65;73.5;305;930;1113;4.7;1.183;1577;;
10:44:53.041;137;69;94;66;70.3;300;915;1063;4.6;1.228;1637;;
10:44:53.956;140;70;97;65;71.8;305;925;1088;4.7;1.254;1672;;
10:44:54.881;138;72;95;65;68.5;300;920;1092;4.5;1.279;1706;;
10:44:55.797;135;70;95;67;68.0;295;900;1075;4.5;1.261;1681;;
10:44:56.699;140;71;99;67;69.3;300;895;1121;4.6;1.273;1697;;
10:44:57.594;144;74;103;67;68.3;305;890;1125;4.6;1.340;1787;;
10:44:58.488;150;76;104;66;69.8;305;910;1188;4.6;1.360;1813;;
10:44:59.396;149;76;104;69;69.8;305;875;1188;4.8;1.308;1744;;
10:45:00.270;149;76;104;66;69.8;305;905;1188;4.6;1.353;1804;;
10:45:01.175;149;76;104;66;69.8;305;905;1188;4.6;1.353;1804;;
10:45:02.080;149;76;104;66;69.8;305;910;1188;4.6;1.360;1813;;
10:45:02.989;171;90;120;65;51.0;310;925;1325;3.3;2.181;2908;;
10:45:03.914;176;86;121;64;57.0;315;940;1358;3.6;1.995;2661;;
10:45:04.856;173;85;119;64;59.5;315;940;1338;3.8;1.872;2496;;
10:45:05.794;167;84;116;64;61.8;310;935;1308;4.0;1.760;2347;;
10:45:06.731;172;83;117;63;67.0;315;960;1329;4.2;1.676;2235;;
10:45:07.693;172;82;116;61;69.8;315;980;1342;4.3;1.623;2164;;
10:45:08.671;166;81;114;63;69.5;315;960;1308;4.3;1.571;2095;;
10:45:09.631;167;82;114;62;70.0;315;970;1300;4.3;1.576;2102;;
10:45:10.597;165;77;111;63;76.0;315;955;1254;4.8;1.389;1851;;
10:45:11.556;161;74;108;63;78.5;315;960;1300;4.9;1.315;1753;;
10:45:12.512;166;74;111;62;82.5;320;965;1233;5.1;1.301;1735;;
10:45:13.481;169;78;113;63;79.5;320;955;1354;5.0;1.357;1810;;
10:45:14.434;170;77;111;62;83.0;320;965;1350;5.2;1.293;1725;;
10:45:15.403;167;73;110;62;87.5;320;970;1350;5.4;1.214;1619;;
10:45:16.369;165;73;107;62;85.8;315;970;1338;5.3;1.210;1614;;
10:45:17.339;165;70;106;62;89.8;320;970;1329;5.6;1.146;1528;;
10:45:18.311;161;70;103;62;88.8;320;965;1258;5.5;1.123;1497;;
10:45:19.274;158;68;102;63;89.5;315;955;1308;5.6;1.091;1455;;
10:45:20.229;162;70;106;62;90.0;320;965;1292;5.6;1.139;1519;;
10:45:21.194;166;74;108;62;87.5;320;975;1271;5.4;1.203;1605;;
10:45:22.171;161;70;102;63;90.3;315;950;1258;5.7;1.076;1435;;
10:45:23.121;155;68;97;63;86.5;315;945;1142;5.5;1.057;1409;;
10:45:24.068;159;65;100;63;95.3;320;950;1192;6.0;0.997;1330;;
10:45:25.016;159;65;101;63;96.8;320;945;1150;6.1;0.987;1315;;
10:45:25.961;158;66;101;64;95.0;320;940;1150;6.1;0.999;1332;;
10:45:26.901;163;67;103;63;97.8;320;945;1196;6.2;0.993;1324;;
10:45:27.844;163;67;102;63;98.3;325;945;1158;6.2;0.983;1311;;
10:45:28.789;161;66;100;64;98.3;320;940;1117;6.3;0.959;1279;;
10:45:29.727;154;67;98;65;91.5;315;925;1079;5.9;0.988;1318;;
10:45:30.656;160;66;100;63;96.5;320;945;1142;6.1;0.982;1309;;
10:45:31.601;164;67;103;63;98.8;320;945;1163;6.3;0.981;1308;;
10:45:32.546;162;68;103;64;95.5;320;935;1167;6.1;1.008;1345;;
10:45:33.481;161;70;104;64;92.5;320;940;1142;5.9;1.052;1402;;
10:45:34.419;170;71;109;63;98.0;325;950;1213;6.2;1.052;1402;;
10:45:35.367;170;72;109;63;95.5;325;945;1225;6.1;1.076;1435;;
10:45:36.316;168;72;108;64;93.5;320;935;1171;6.0;1.077;1437;;
10:45:37.251;165;73;104;64;89.5;320;935;1108;5.7;1.086;1449;;
10:45:38.186;168;68;105;64;101.3;330;940;1104;6.5;0.975;1300;;
10:45:39.124;164;68;102;65;99.5;325;925;1054;6.5;0.946;1261;;
10:45:40.053;157;66;102;67;99.5;325;895;983;6.7;0.915;1220;;
10:45:40.945;157;66;102;63;99.5;325;945;983;6.3;0.966;1288;;
10:45:41.890;157;66;102;65;99.5;325;930;983;6.4;0.951;1268;;
10:45:42.820;157;66;102;63;99.5;325;955;983;6.3;0.977;1302;;
10:45:43.778;161;77;109;65;69.3;315;920;1204;4.5;1.445;1926;;
10:45:44.694;167;78;113;64;70.0;320;935;1300;4.5;1.509;2012;;
10:45:45.629;175;78;118;64;76.5;320;935;1329;4.9;1.436;1915;;
10:45:46.568;176;81;117;65;76.8;320;920;1350;5.0;1.402;1870;;
10:45:47.486;172;81;92;34;80.8;315;1745;1279;2.8;1.994;2658;;
10:45:49.229;161;55;104;64;111.8;315;935;1058;7.2;0.872;1163;;
10:45:50.168;165;76;111;69;81.5;320;875;1204;5.6;1.192;1589;;
10:45:51.041;175;78;117;66;87.3;330;910;1288;5.8;1.223;1631;;
10:45:51.953;186;80;123;64;91.8;335;940;1346;5.9;1.258;1677;;
10:45:52.889;186;83;124;65;91.0;325;930;1354;5.9;1.265;1686;;
10:45:53.819;183;84;122;65;83.5;310;925;1342;5.4;1.349;1798;;
10:45:54.748;191;82;122;63;90.5;325;960;1388;5.7;1.297;1729;;
10:45:55.708;190;78;120;62;95.8;330;965;1400;6.0;1.209;1613;;
10:45:56.671;185;77;116;62;94.8;325;965;1342;5.9;1.179;1572;;
10:45:57.636;178;75;112;63;93.8;320;960;1275;5.9;1.147;1529;;
10:45:58.596;183;74;114;61;100.8;335;980;1317;6.2;1.109;1479;;
10:45:59.576;179;74;112;61;100.3;330;985;1283;6.1;1.096;1461;;
10:46:00.559;172;73;111;62;97.5;325;970;1196;6.0;1.102;1469;;
10:46:01.533;169;78;112;61;89.3;325;980;1133;5.5;1.227;1636;;
10:46:02.509;172;78;111;61;91.8;330;985;1092;5.6;1.189;1585;;
10:46:03.496;171;75;111;61;94.0;330;990;1192;5.7;1.169;1559;;
10:46:04.486;166;75;109;62;90.3;325;970;1150;5.6;1.172;1562;;
10:46:05.458;168;76;110;61;90.0;325;980;1158;5.5;1.192;1590;;
10:46:06.436;172;75;112;61;94.3;330;985;1171;5.7;1.165;1554;;
10:46:07.421;170;76;111;61;92.3;330;990;1150;5.6;1.191;1588;;
10:46:08.413;166;77;109;61;87.8;325;980;1129;5.4;1.217;1623;;
10:46:09.393;166;76;109;62;87.5;325;975;1138;5.4;1.212;1616;;
10:46:10.368;171;76;112;61;91.5;330;985;1167;5.6;1.200;1600;;
10:46:11.353;170;76;111;61;91.3;330;985;1175;5.6;1.195;1594;;
10:46:12.336;163;75;109;63;87.0;320;960;1121;5.4;1.200;1600;;
10:46:13.294;171;78;114;62;87.8;325;970;1188;5.4;1.255;1673;;
10:46:14.266;175;79;115;61;90.8;330;990;1213;5.5;1.252;1669;;
10:46:15.256;168;78;112;63;87.0;325;960;1179;5.4;1.233;1644;;
10:46:16.214;167;78;113;63;86.0;320;945;1192;5.5;1.239;1652;;
10:46:17.161;174;79;115;62;88.8;330;965;1217;5.5;1.253;1671;;
10:46:18.126;175;80;116;63;89.3;330;960;1213;5.6;1.248;1664;;
10:46:19.084;168;81;114;63;82.0;320;945;1183;5.2;1.314;1752;;
10:46:20.031;173;81;117;63;85.0;325;955;1217;5.3;1.312;1749;;
10:46:20.985;177;82;118;63;86.8;330;960;1242;5.4;1.309;1745;;
10:46:21.946;172;81;116;63;84.5;325;950;1208;5.3;1.307;1743;;
10:46:22.898;168;81;116;65;80.8;320;930;1175;5.2;1.330;1774;;
10:46:23.824;175;83;118;63;82.3;325;955;1204;5.2;1.367;1823;;
10:46:24.781;175;82;118;63;85.3;330;960;1188;5.3;1.323;1764;;
10:46:25.741;171;81;115;63;82.5;325;950;1171;5.2;1.321;1762;;
10:46:26.691;163;80;112;64;78.5;320;940;1138;5.0;1.335;1780;;
10:46:27.629;168;80;113;62;82.3;325;965;1158;5.1;1.320;1760;;
10:46:28.596;168;78;112;63;85.8;330;955;1154;5.4;1.247;1663;;
10:46:29.551;161;79;111;67;79.3;320;895;1104;5.3;1.251;1668;;
10:46:30.444;163;79;111;66;81.0;325;910;1113;5.3;1.250;1666;;
10:46:31.354;164;78;111;65;81.0;325;920;1117;5.3;1.264;1685;;
10:46:32.275;164;78;111;63;81.0;325;945;1117;5.1;1.298;1731;;
10:46:33.220;164;78;111;65;81.0;325;930;1117;5.2;1.277;1703;;
10:46:34.150;164;78;111;61;81.0;325;980;1117;5.0;1.346;1795;;
10:46:35.131;172;89;121;62;56.8;320;965;1246;3.5;2.049;2732;;
10:46:36.098;165;88;118;63;56.3;320;945;1179;3.6;1.974;2632;;
10:46:37.039;163;87;117;63;57.3;310;945;1179;3.6;1.923;2564;;
10:46:37.986;170;86;119;62;64.0;320;970;1217;4.0;1.804;2405;;
10:46:38.952;170;86;119;63;67.5;315;955;1217;4.2;1.680;2240;;
10:46:39.913;161;86;116;64;64.0;310;935;1167;4.1;1.691;2255;;
10:46:40.848;168;86;117;63;67.0;320;960;1192;4.2;1.680;2240;;
10:46:41.806;170;84;118;63;71.5;320;960;1200;4.5;1.581;2108;;
10:46:42.766;166;83;117;63;71.3;315;950;1192;4.5;1.557;2076;;
10:46:43.716;161;86;115;64;64.8;310;935;1138;4.2;1.657;2209;;
10:46:44.651;166;84;116;63;70.3;320;960;1163;4.4;1.585;2114;;
10:46:45.609;167;84;116;63;70.0;320;955;1179;4.4;1.586;2115;;
10:46:46.566;163;84;114;63;69.0;315;950;1129;4.4;1.563;2084;;
10:46:47.516;156;82;111;65;66.5;310;930;1108;4.3;1.549;2065;;
10:46:48.446;162;81;113;63;71.3;320;955;1108;4.5;1.511;2015;;
10:46:49.399;162;81;113;63;70.5;315;950;1129;4.5;1.516;2021;;
10:46:50.351;158;81;111;63;69.0;315;945;1108;4.4;1.520;2027;;
10:46:51.296;154;81;110;64;66.0;310;935;1075;4.2;1.558;2078;;
10:46:52.233;160;81;112;63;69.8;320;945;1117;4.4;1.521;2028;;
10:46:53.178;160;81;112;63;69.8;320;955;1104;4.4;1.530;2040;;
10:46:54.129;157;81;110;63;67.5;315;945;1096;4.3;1.536;2049;;
10:46:55.076;151;80;108;64;65.8;310;940;1075;4.2;1.537;2049;;
10:46:56.014;157;79;110;63;69.3;315;945;1092;4.4;1.494;1992;;
10:46:56.961;157;79;109;63;69.8;320;955;1088;4.4;1.492;1990;;
10:46:57.916;153;78;107;63;68.8;315;945;1083;4.4;1.474;1966;;
10:46:58.861;150;78;106;64;66.5;310;935;1050;4.3;1.494;1992;;
10:46:59.796;157;78;109;63;71.0;320;945;1079;4.5;1.454;1939;;
10:47:00.741;157;78;109;63;71.0;320;945;1088;4.5;1.454;1939;;
10:47:01.682;155;79;108;65;68.5;315;930;1075;4.4;1.470;1960;;
10:47:02.616;150;79;107;66;66.0;310;910;1058;4.4;1.472;1962;;
10:47:03.524;157;79;108;64;70.0;315;940;1083;4.5;1.444;1925;;
10:47:04.464;158;76;109;64;74.5;315;935;1125;4.8;1.365;1820;;
10:47:05.401;157;78;108;65;71.8;315;930;1100;4.6;1.403;1871;;
10:47:06.331;149;77;105;66;68.3;310;905;1071;4.5;1.392;1856;;
10:47:07.236;156;77;108;65;72.5;315;925;1117;4.7;1.378;1837;;
10:47:08.161;160;77;111;66;75.5;320;915;1138;5.0;1.348;1798;;
10:47:09.076;161;82;113;66;69.8;315;905;1133;4.6;1.466;1955;;
10:47:09.979;155;82;110;68;65.8;305;885;1088;4.5;1.474;1965;;
10:47:10.866;160;80;114;67;70.8;315;890;1142;4.8;1.428;1904;;
10:47:11.756;169;84;117;66;70.0;315;915;1158;4.6;1.529;2039;;
10:47:12.669;168;84;116;65;69.3;315;920;1171;4.5;1.541;2055;;
10:47:13.589;158;83;111;67;65.8;305;900;1125;4.4;1.519;2026;;
10:47:14.491;161;80;112;66;70.5;310;905;1146;4.7;1.435;1913;;
10:47:15.398;166;80;115;66;72.0;315;915;1188;4.7;1.458;1944;;
10:47:16.313;165;82;113;66;69.5;315;910;1175;4.6;1.483;1977;;
10:47:17.221;157;80;110;67;68.5;310;900;1146;4.6;1.442;1923;;
10:47:18.123;163;80;112;66;71.8;315;915;1158;4.7;1.422;1896;;
10:47:19.038;161;79;110;65;72.3;315;920;1163;4.7;1.401;1868;;
10:47:19.956;154;77;107;66;70.8;310;915;1104;4.6;1.387;1849;;
10:47:20.871;156;78;109;66;70.0;310;915;1146;4.6;1.418;1891;;
10:47:21.786;161;79;110;65;72.0;315;925;1142;4.7;1.416;1889;;
10:47:22.711;158;78;108;64;71.8;315;935;1129;4.6;1.404;1872;;
10:47:23.642;149;76;104;65;68.5;305;920;1063;4.5;1.393;1858;;
10:47:24.566;151;75;104;63;71.5;310;945;1083;4.5;1.375;1833;;
10:47:25.511;152;74;104;63;74.0;310;955;1092;4.6;1.339;1785;;
10:47:26.464;147;74;101;63;72.0;310;950;1046;4.5;1.329;1772;;
10:47:27.416;140;72;98;64;69.8;305;940;1013;4.5;1.324;1765;;
10:47:28.354;145;73;101;63;72.3;310;950;1033;4.6;1.325;1766;;
10:47:29.302;147;73;103;63;73.5;310;955;1021;4.6;1.332;1776;;
10:47:30.259;143;74;103;65;73.5;310;930;1017;4.7;1.297;1729;;
10:47:31.190;143;74;103;65;73.5;310;920;1017;4.8;1.283;1711;;
10:47:32.110;143;74;103;64;73.5;310;935;1017;4.7;1.304;1739;;
10:47:33.044;156;85;112;65;55.0;310;930;1096;3.5;1.894;2525;;
10:47:33.974;153;83;110;66;56.0;305;910;1088;3.7;1.792;2389;;
10:47:34.882;150;82;111;67;54.3;305;895;1067;3.6;1.823;2431;;
10:47:35.781;159;84;115;66;58.3;310;915;1096;3.8;1.799;2398;;
10:47:36.696;163;86;115;65;61.5;315;930;1104;4.0;1.739;2319;;
10:47:37.624;157;83;113;66;61.5;310;905;1104;4.1;1.655;2207;;
10:47:38.531;155;83;112;67;61.0;305;900;1088;4.1;1.649;2198;;
10:47:39.429;162;84;114;65;63.5;310;920;1108;4.1;1.655;2207;;
10:47:40.349;163;83;114;65;65.3;310;930;1108;4.2;1.628;2171;;
10:47:41.279;156;82;111;66;63.5;305;910;1092;4.2;1.591;2121;;
10:47:42.189;154;81;110;66;63.0;305;910;1075;4.2;1.585;2114;;
10:47:43.099;158;80;111;64;66.8;310;940;1108;4.3;1.556;2075;;
10:47:44.039;156;80;109;65;66.8;310;930;1088;4.3;1.515;2020;;
10:47:44.969;147;78;105;66;63.8;305;910;1046;4.2;1.492;1989;;
10:47:45.877;147;77;105;66;65.0;305;910;1042;4.3;1.463;1951;;
10:47:46.791;153;77;108;66;69.0;315;915;1029;4.5;1.432;1910;;
10:47:47.706;153;79;108;66;67.0;310;915;1075;4.4;1.472;1962;;
10:47:48.621;148;79;106;67;64.5;305;900;1029;4.3;1.472;1963;;
10:47:49.521;146;78;105;67;64.3;305;890;1058;4.3;1.454;1939;;
10:47:50.411;153;78;108;67;68.3;310;900;1063;4.6;1.427;1903;;
10:47:51.311;154;79;108;66;67.8;310;910;1063;4.5;1.454;1939;;
10:47:52.219;151;79;107;67;65.8;305;900;1033;4.4;1.458;1944;;
10:47:53.121;145;78;104;67;63.0;305;900;1025;4.2;1.482;1976;;
10:47:54.017;150;78;106;66;66.3;305;905;1038;4.4;1.448;1931;;
10:47:54.926;151;78;107;66;67.3;310;910;1033;4.4;1.444;1926;;
10:47:55.838;149;78;105;65;65.8;310;920;1008;4.3;1.462;1950;;
10:47:56.756;143;76;103;67;64.3;305;900;1008;4.3;1.436;1914;;
10:47:57.658;149;77;106;66;66.8;310;910;1013;4.4;1.449;1931;;
10:47:58.564;154;78;109;66;68.5;310;910;1058;4.5;1.448;1931;;
10:47:59.474;156;80;109;66;67.0;310;915;1038;4.4;1.492;1989;;
10:48:00.387;150;80;107;66;63.5;305;905;1029;4.2;1.521;2029;;
10:48:01.294;155;79;109;65;67.3;310;920;1075;4.4;1.484;1979;;
10:48:02.216;159;79;111;65;69.5;315;920;1067;4.5;1.469;1959;;
10:48:03.134;159;80;110;65;68.3;310;925;1083;4.4;1.491;1988;;
10:48:04.061;152;79;107;65;66.3;305;925;1063;4.3;1.490;1987;;
10:48:04.982;153;78;108;66;67.5;305;915;1079;4.4;1.467;1957;;
10:48:05.899;160;80;112;65;69.0;310;925;1092;4.5;1.495;1993;;
10:48:06.826;162;81;112;65;69.8;315;930;1108;4.5;1.497;1996;;
10:48:07.756;157;80;110;65;67.3;310;925;1096;4.4;1.506;2008;;
10:48:08.679;157;80;110;65;67.3;310;925;1104;4.4;1.510;2013;;
10:48:09.606;162;80;112;64;70.0;315;935;1129;4.5;1.493;1990;;
10:48:10.543;160;80;111;64;69.3;315;940;1121;4.4;1.500;2000;;
10:48:11.479;153;79;108;65;66.5;310;925;1083;4.3;1.495;1994;;
10:48:12.406;154;79;108;64;66.8;310;940;1092;4.3;1.514;2018;;
10:48:13.346;157;78;109;63;69.0;315;950;1067;4.4;1.494;1992;;
10:48:14.294;154;78;107;64;68.0;310;940;1096;4.3;1.479;1972;;
10:48:15.236;149;77;105;64;66.3;310;940;1063;4.2;1.483;1977;;
10:48:16.176;151;76;104;63;68.5;315;955;1063;4.3;1.450;1933;;
10:48:17.129;144;75;102;64;66.3;305;940;1046;4.2;1.444;1925;;
10:48:18.069;149;75;104;63;69.3;310;950;1054;4.4;1.427;1902;;
10:48:19.021;152;76;106;63;71.0;315;945;1058;4.5;1.408;1877;;
10:48:19.962;147;76;103;65;67.8;310;925;1033;4.4;1.410;1880;;
10:48:20.893;144;75;103;64;67.3;310;935;1013;4.3;1.425;1900;;
10:48:21.826;150;76;106;64;69.3;315;940;1063;4.4;1.435;1914;;
10:48:22.764;152;77;106;64;69.5;315;935;1046;4.5;1.426;1901;;
10:48:23.699;145;76;104;66;66.3;305;915;1021;4.3;1.429;1906;;
10:48:24.612;150;77;107;65;68.3;310;920;1029;4.5;1.439;1919;;
10:48:25.534;155;78;108;64;70.0;315;935;1046;4.5;1.439;1919;;
10:48:26.469;149;77;105;66;68.0;310;910;1029;4.5;1.408;1878;;
10:48:27.381;153;77;108;66;69.8;315;915;1050;4.6;1.417;1889;;
10:48:28.296;159;79;112;65;71.5;320;920;1067;4.7;1.435;1913;;
10:48:29.216;161;81;112;65;70.0;315;920;1088;4.6;1.472;1963;;
10:48:30.136;157;81;111;66;67.8;310;915;1096;4.4;1.496;1994;;
10:48:31.051;163;81;113;65;69.8;315;925;1150;4.5;1.499;1998;;
10:48:31.975;166;81;114;64;71.5;315;935;1200;4.6;1.488;1983;;
10:48:32.911;164;81;112;64;71.0;315;940;1192;4.5;1.483;1977;;
10:48:33.851;157;79;108;64;69.0;310;935;1179;4.4;1.463;1951;;
10:48:34.788;155;78;107;63;69.8;310;950;1167;4.4;1.451;1934;;
10:48:35.734;157;76;108;63;72.3;315;950;1183;4.6;1.417;1889;;
10:48:36.686;155;77;108;64;72.3;315;940;1146;4.6;1.402;1869;;
10:48:37.625;155;77;108;64;72.3;315;935;1146;4.6;1.394;1859;;
10:48:38.560;155;77;108;63;72.3;315;960;1146;4.5;1.432;1909;;
10:48:39.519;157;81;110;63;59.3;315;950;1171;3.7;1.768;2357;;
10:48:40.473;152;79;108;64;59.8;315;940;1150;3.8;1.691;2255;;
10:48:41.411;151;79;108;65;58.5;310;925;1138;3.8;1.704;2272;;
10:48:42.336;157;80;111;65;63.0;315;920;1163;4.1;1.617;2156;;
10:48:43.256;157;81;111;65;65.3;315;920;1121;4.3;1.558;2077;;
10:48:44.174;152;80;109;66;63.0;305;915;1133;4.1;1.579;2106;;
10:48:45.089;159;81;112;65;66.0;310;930;1175;4.3;1.578;2104;;
10:48:46.021;162;82;113;65;67.5;315;930;1175;4.4;1.553;2071;;
10:48:46.951;155;80;110;65;65.8;310;920;1154;4.3;1.532;2043;;
10:48:47.871;158;80;111;65;67.0;310;930;1154;4.3;1.541;2054;;
10:48:48.803;162;80;112;64;69.5;315;935;1171;4.5;1.510;2014;;
10:48:49.734;158;80;110;65;68.3;315;920;1163;4.5;1.486;1982;;
10:48:50.658;153;79;109;65;66.8;310;920;1133;4.4;1.499;1999;;
10:48:51.576;159;80;111;64;68.5;315;935;1154;4.4;1.512;2016;;
10:48:52.509;159;80;111;65;68.5;310;930;1154;4.4;1.504;2005;;
10:48:53.441;152;79;108;65;66.0;310;920;1121;4.3;1.505;2007;;
10:48:54.361;156;80;110;65;66.8;310;925;1150;4.3;1.517;2023;;
10:48:55.284;158;80;111;64;68.0;310;935;1133;4.4;1.519;2026;;
10:48:56.219;155;79;109;65;67.5;310;930;1129;4.4;1.495;1993;;
10:48:57.151;150;78;106;65;65.5;310;925;1100;4.2;1.497;1996;;
10:48:58.076;155;78;109;65;68.5;315;925;1117;4.4;1.469;1958;;
10:48:59.003;155;79;109;64;68.0;315;935;1104;4.4;1.492;1989;;
10:48:59.936;152;78;107;65;67.0;310;930;1104;4.3;1.485;1980;;
10:49:00.864;152;79;108;65;66.0;310;920;1100;4.3;1.502;2003;;
10:49:01.788;157;79;111;65;69.0;315;930;1121;4.5;1.489;1986;;
10:49:02.714;159;81;111;65;67.8;310;930;1125;4.4;1.524;2032;;
10:49:03.646;154;80;109;65;66.0;310;925;1100;4.3;1.524;2032;;
10:49:04.569;155;80;109;65;66.8;310;925;1100;4.3;1.514;2019;;
10:49:05.494;159;80;111;64;69.8;315;935;1129;4.5;1.488;1984;;
10:49:06.429;158;80;110;64;68.5;315;935;1104;4.4;1.495;1993;;
10:49:07.364;151;79;107;65;66.0;310;920;1092;4.3;1.492;1989;;
10:49:08.288;155;78;109;64;68.8;315;940;1104;4.4;1.487;1983;;
10:49:09.224;160;79;112;64;70.3;315;935;1121;4.5;1.487;1983;;
10:49:10.161;159;80;112;65;68.8;315;930;1108;4.4;1.508;2011;;
10:49:11.089;157;81;112;66;66.3;310;910;1104;4.4;1.532;2042;;
10:49:11.999;164;82;115;65;67.8;315;920;1133;4.4;1.562;2082;;
10:49:12.921;167;84;116;65;68.5;315;930;1158;4.4;1.575;2100;;
10:49:13.849;163;84;115;66;66.0;310;915;1154;4.3;1.598;2130;;
10:49:14.766;168;84;118;66;67.8;315;915;1171;4.4;1.597;2129;;
10:49:15.681;174;86;120;65;67.8;315;930;1200;4.4;1.651;2201;;
10:49:16.610;173;85;120;66;68.5;315;915;1225;4.5;1.603;2137;;
10:49:17.528;170;85;119;66;67.0;315;905;1204;4.4;1.607;2143;;
10:49:18.431;175;87;121;65;67.5;315;930;1233;4.4;1.664;2218;;
10:49:19.361;178;86;121;64;69.8;320;940;1258;4.5;1.627;2170;;
10:49:20.297;171;85;118;66;67.3;310;905;1246;4.5;1.591;2122;;
10:49:21.206;175;85;119;65;69.3;315;930;1288;4.5;1.601;2135;;
10:49:22.135;179;84;121;64;72.0;315;935;1325;4.6;1.568;2091;;
10:49:23.071;174;83;118;65;71.3;315;925;1325;4.6;1.535;2047;;
10:49:23.996;172;83;117;65;70.8;315;920;1304;4.6;1.525;2033;;
10:49:24.916;175;83;118;64;72.8;320;935;1342;4.7;1.520;2026;;
10:49:25.851;174;83;117;64;72.8;315;940;1321;4.6;1.512;2016;;
10:49:26.791;166;81;113;64;71.5;315;935;1317;4.6;1.481;1975;;
10:49:27.725;168;80;113;63;73.0;315;945;1296;4.6;1.466;1955;;
10:49:28.670;168;79;113;63;74.8;320;945;1313;4.7;1.432;1909;;
10:49:29.616;164;79;111;63;73.5;315;945;1258;4.7;1.427;1903;;
10:49:30.561;159;78;108;63;72.3;315;950;1229;4.6;1.420;1893;;
10:49:31.509;153;76;105;63;71.3;310;945;1192;4.5;1.396;1861;;
10:49:32.454;157;75;107;63;74.5;315;945;1208;4.7;1.360;1814;;
10:49:33.403;157;76;108;63;74.3;320;945;1192;4.7;1.371;1828;;
10:49:34.348;154;77;106;63;71.8;315;955;1167;4.5;1.408;1877;;
10:49:35.301;148;75;104;63;70.8;310;945;1125;4.5;1.382;1843;;
10:49:36.248;151;76;106;63;71.3;315;950;1125;4.5;1.407;1876;;
10:49:37.196;155;77;107;63;72.8;320;950;1133;4.6;1.401;1867;;
10:49:38.144;152;77;106;64;71.0;310;935;1100;4.6;1.393;1857;;
10:49:39.079;147;76;104;65;68.0;310;925;1088;4.4;1.418;1891;;
10:49:40.006;154;77;108;63;71.0;315;950;1121;4.5;1.442;1922;;
10:49:40.956;159;78;111;64;72.8;315;935;1125;4.7;1.423;1898;;
10:49:41.889;158;80;111;66;69.3;310;905;1117;4.6;1.451;1934;;
10:49:42.798;155;81;111;67;66.8;310;900;1113;4.5;1.500;2000;;
10:49:43.696;165;83;111;66;66.8;310;910;1158;4.4;1.517;2022;;
10:49:44.605;165;83;111;65;66.8;310;925;1158;4.3;1.542;2056;;
10:49:45.530;165;83;111;66;66.8;310;915;1158;4.4;1.525;2033;;
10:49:46.446;169;91;121;66;53.0;310;905;1200;3.5;2.062;2749;;
10:49:47.351;174;89;122;65;57.0;315;925;1246;3.7;1.984;2645;;
10:49:48.272;174;89;121;65;57.0;315;920;1246;3.7;1.957;2609;;
10:49:49.195;166;88;119;67;57.3;310;900;1229;3.8;1.867;2489;;
10:49:50.096;171;88;121;65;61.3;315;920;1242;4.0;1.814;2418;;
10:49:51.012;175;88;123;65;63.5;315;920;1246;4.1;1.775;2366;;
10:49:51.936;172;88;120;65;63.0;315;920;1242;4.1;1.752;2337;;
10:49:52.856;164;86;117;66;61.8;310;910;1196;4.1;1.717;2289;;
10:49:53.766;169;86;119;65;64.3;315;920;1221;4.2;1.697;2262;;
10:49:54.682;172;86;120;66;65.8;315;915;1221;4.3;1.670;2227;;
10:49:55.601;169;87;118;65;64.5;315;920;1196;4.2;1.683;2244;;
10:49:56.523;163;85;115;66;63.5;310;910;1179;4.2;1.652;2202;;
10:49:57.429;167;85;117;66;65.3;315;915;1196;4.3;1.644;2192;;
10:49:58.346;170;85;119;66;67.0;315;910;1200;4.4;1.616;2155;;
10:49:59.256;168;86;118;66;65.3;315;910;1183;4.3;1.646;2194;;
10:50:00.166;166;85;116;66;64.5;310;915;1167;4.2;1.638;2185;;
10:50:01.081;159;83;113;67;63.5;310;900;1146;4.2;1.605;2140;;
10:50:01.981;165;83;115;65;66.5;315;920;1158;4.3;1.591;2121;;
10:50:02.899;168;83;117;66;68.5;315;915;1183;4.5;1.560;2079;;
10:50:03.816;166;84;115;66;66.5;315;915;1175;4.4;1.586;2114;;
10:50:04.731;160;83;113;66;64.8;310;905;1142;4.3;1.579;2106;;
10:50:05.638;165;83;115;66;67.0;315;910;1167;4.4;1.565;2087;;
10:50:06.548;167;83;116;65;68.0;315;925;1183;4.4;1.571;2095;;
10:50:07.469;164;83;115;66;66.8;310;905;1196;4.4;1.552;2070;;
10:50:08.378;161;83;113;67;64.5;310;900;1167;4.3;1.580;2107;;
10:50:09.274;168;83;117;65;67.5;315;920;1208;4.4;1.588;2117;;
10:50:10.192;169;84;117;65;67.5;315;925;1229;4.4;1.607;2142;;
10:50:11.119;164;84;115;66;65.5;310;910;1208;4.3;1.591;2121;;
10:50:12.031;162;82;113;66;65.3;310;910;1188;4.3;1.579;2106;;
10:50:12.941;167;82;115;65;67.8;315;930;1200;4.4;1.575;2100;;
10:50:13.873;164;81;113;65;68.0;315;930;1200;4.4;1.542;2056;;
10:50:14.801;157;80;110;65;65.8;310;920;1175;4.3;1.536;2048;;
10:50:15.721;160;79;111;65;68.0;310;930;1163;4.4;1.511;2015;;
10:50:16.653;160;79;110;64;69.0;315;940;1171;4.4;1.492;1989;;
10:50:17.591;153;78;106;64;66.5;310;935;1142;4.3;1.494;1992;;
10:50:18.526;157;77;108;64;69.8;315;940;1150;4.5;1.459;1945;;
10:50:19.466;159;78;110;64;70.5;315;940;1171;4.5;1.467;1956;;
10:50:20.405;157;78;109;65;69.3;310;925;1158;4.5;1.453;1937;;
10:50:21.331;152;78;107;65;66.3;310;920;1129;4.3;1.489;1986;;
10:50:22.253;161;79;112;64;70.0;315;935;1183;4.5;1.489;1986;;
10:50:23.186;161;81;113;68;68.5;315;885;1183;4.6;1.463;1951;;
10:50:24.071;165;82;116;68;69.5;315;885;1204;4.7;1.471;1961;;
10:50:24.956;168;83;115;65;69.3;315;925;1250;4.5;1.529;2039;;
10:50:25.881;162;80;112;66;69.0;310;910;1279;4.5;1.477;1969;;
10:50:26.791;167;81;114;65;71.0;315;920;1325;4.6;1.474;1965;;
10:50:27.709;168;80;114;65;73.8;315;920;1363;4.8;1.425;1900;;
10:50:28.633;162;79;110;65;71.8;310;925;1342;4.7;1.421;1895;;
10:50:29.554;158;77;109;66;71.3;305;915;1329;4.7;1.403;1871;;
10:50:30.471;163;78;111;64;73.5;315;935;1329;4.7;1.412;1883;;
10:50:31.406;163;78;111;63;74.8;315;945;1321;4.7;1.397;1863;;
10:50:32.349;156;77;108;65;70.5;305;925;1279;4.6;1.417;1889;;
10:50:33.274;160;79;111;65;71.3;310;920;1283;4.6;1.436;1915;;
10:50:34.196;165;80;113;63;73.5;315;945;1296;4.7;1.456;1941;;
10:50:35.139;165;81;113;63;71.3;315;955;1283;4.5;1.515;2019;;
10:50:36.092;159;80;110;64;68.8;310;935;1233;4.4;1.499;1999;;
10:50:37.033;156;79;110;64;68.8;310;940;1213;4.4;1.497;1996;;
10:50:37.971;164;80;115;63;71.3;315;950;1242;4.5;1.527;2036;;
10:50:38.921;161;82;112;63;68.0;310;950;1188;4.3;1.561;2082;;
10:50:39.869;156;80;109;64;66.8;305;940;1213;4.3;1.539;2051;;
10:50:40.809;162;79;113;64;71.0;310;940;1296;4.5;1.489;1986;;
10:50:41.751;167;80;115;64;72.3;315;940;1321;4.6;1.499;1999;;
10:50:42.689;166;83;115;64;68.8;315;940;1283;4.4;1.569;2092;;
10:50:43.629;160;82;113;66;67.0;305;905;1279;4.4;1.530;2040;;
10:50:44.536;167;83;117;64;68.8;315;935;1313;4.4;1.584;2113;;
10:50:45.469;172;84;119;65;70.5;315;930;1333;4.5;1.573;2097;;
10:50:46.399;170;85;118;66;68.0;310;915;1317;4.5;1.591;2122;;
10:50:47.314;167;84;117;65;67.0;310;930;1313;4.3;1.624;2165;;
10:50:48.244;175;85;121;65;70.0;315;930;1383;4.5;1.601;2135;;
10:50:49.176;177;85;121;64;71.3;315;935;1379;4.6;1.581;2108;;
10:50:50.109;170;83;121;66;71.3;315;915;1375;4.7;1.547;2063;;
10:50:51.025;170;83;121;64;71.3;315;935;1375;4.6;1.581;2108;;
10:50:51.960;170;83;121;63;71.3;315;955;1375;4.5;1.615;2153;;
10:50:52.916;175;91;122;64;55.3;315;935;1421;3.5;2.060;2747;;
10:50:53.851;167;87;118;65;56.8;310;930;1383;3.7;1.926;2567;;
10:50:54.781;171;85;119;63;59.3;315;950;1392;3.7;1.904;2539;;
10:50:55.729;172;86;120;63;62.0;315;945;1367;3.9;1.825;2434;;
10:50:56.672;167;85;118;65;63.0;310;920;1329;4.1;1.723;2298;;
10:50:57.598;169;86;119;64;64.0;315;935;1333;4.1;1.739;2318;;
10:50:58.533;174;86;121;64;66.8;320;940;1346;4.3;1.707;2277;;
10:50:59.469;171;87;119;65;65.3;315;930;1338;4.2;1.693;2257;;
10:51:00.401;165;85;116;64;64.8;310;935;1321;4.2;1.671;2229;;
10:51:01.334;169;83;116;63;68.0;315;955;1338;4.3;1.626;2167;;
10:51:02.293;169;81;115;62;71.0;320;965;1338;4.4;1.556;2075;;
10:51:03.256;163;80;111;63;70.0;315;955;1300;4.4;1.518;2024;;
10:51:04.211;158;78;109;63;70.5;315;960;1279;4.4;1.484;1979;;
10:51:05.170;162;78;111;63;72.8;320;960;1292;4.5;1.465;1953;;
10:51:06.129;162;78;111;63;73.0;320;950;1271;4.6;1.448;1930;;
10:51:07.081;156;78;109;64;70.3;315;940;1250;4.5;1.455;1940;;
10:51:08.019;161;79;112;65;71.5;315;930;1275;4.6;1.460;1947;;
10:51:08.951;165;81;115;65;71.3;320;920;1275;4.6;1.485;1980;;
10:51:09.867;161;82;114;66;67.5;310;910;1254;4.5;1.530;2040;;
10:51:10.779;164;83;116;66;68.0;310;905;1275;4.5;1.547;2063;;
10:51:11.686;170;86;119;65;67.8;320;920;1288;4.4;1.613;2150;;
10:51:12.606;169;85;117;65;68.3;320;925;1288;4.4;1.589;2119;;
10:51:13.531;162;84;114;65;65.8;310;930;1258;4.2;1.605;2141;;
10:51:14.461;166;82;116;65;68.5;315;930;1288;4.4;1.568;2091;;
10:51:15.390;168;83;116;63;69.3;320;950;1279;4.4;1.584;2113;;
10:51:16.340;165;81;115;65;69.8;315;925;1271;4.5;1.528;2038;;
10:51:17.266;162;83;115;66;65.5;315;915;1246;4.3;1.600;2133;;
10:51:18.181;168;84;117;64;67.8;315;935;1279;4.3;1.615;2153;;
10:51:19.114;171;84;118;64;69.0;320;940;1283;4.4;1.604;2139;;
10:51:20.054;165;83;115;65;67.0;310;920;1271;4.4;1.579;2105;;
10:51:20.974;167;83;117;66;68.0;315;915;1283;4.5;1.568;2090;;
10:51:21.889;170;84;118;65;69.0;315;930;1300;4.5;1.584;2112;;
10:51:22.819;170;83;117;65;70.0;320;930;1296;4.5;1.548;2064;;
10:51:23.749;165;82;113;65;68.8;315;930;1283;4.4;1.532;2043;;
10:51:24.677;159;80;111;65;67.5;310;925;1242;4.4;1.521;2028;;
10:51:25.602;164;81;113;64;69.8;315;940;1258;4.5;1.523;2030;;
10:51:26.546;166;81;114;64;71.0;315;940;1271;4.5;1.506;2008;;
10:51:27.485;160;81;111;65;68.5;315;930;1242;4.4;1.510;2014;;
10:51:28.415;161;81;112;64;69.0;310;940;1233;4.4;1.526;2034;;
10:51:29.352;164;81;114;65;70.8;320;930;1238;4.6;1.499;1998;;
10:51:30.286;165;82;114;65;69.5;315;930;1225;4.5;1.525;2034;;
10:51:31.216;160;82;113;65;66.5;310;920;1204;4.3;1.556;2075;;
10:51:32.134;165;83;116;65;68.0;315;925;1229;4.4;1.571;2095;;
10:51:33.057;168;84;117;65;69.0;315;930;1233;4.5;1.577;2103;;
10:51:33.989;167;84;116;65;67.5;315;920;1213;4.4;1.578;2104;;
10:51:34.913;160;83;113;66;65.3;310;915;1175;4.3;1.578;2103;;
10:51:35.828;165;82;114;64;68.3;315;935;1200;4.4;1.565;2087;;
10:51:36.757;168;82;116;64;70.0;315;940;1221;4.5;1.554;2072;;
10:51:37.699;166;82;114;64;69.3;315;940;1196;4.4;1.547;2063;;
10:51:38.643;159;81;111;65;67.3;310;920;1175;4.4;1.519;2025;;
10:51:39.563;162;81;113;64;69.0;315;935;1192;4.4;1.535;2046;;
10:51:40.492;170;82;118;65;70.5;315;930;1229;4.5;1.557;2075;;
10:51:41.422;171;85;119;65;68.3;315;920;1246;4.5;1.604;2139;;
10:51:42.342;167;86;118;66;64.8;310;905;1233;4.3;1.649;2199;;
10:51:43.249;175;87;121;65;67.3;315;930;1254;4.3;1.677;2236;;
10:51:44.179;179;87;123;65;68.8;315;930;1296;4.4;1.657;2209;;
10:51:45.111;172;86;119;65;67.0;315;930;1283;4.3;1.648;2198;;
10:51:46.041;177;85;120;64;69.5;315;935;1346;4.5;1.618;2157;;
10:51:46.976;179;84;120;63;72.5;320;945;1404;4.6;1.564;2086;;
10:51:47.921;171;82;116;65;71.5;315;925;1408;4.6;1.504;2005;;
10:51:48.846;172;81;117;65;73.3;315;930;1421;4.7;1.485;1981;;
10:51:49.776;177;81;119;63;75.5;320;950;1421;4.8;1.497;1996;;
10:51:50.724;176;82;118;63;75.0;320;955;1450;4.7;1.496;1995;;
10:51:51.677;168;80;115;64;73.0;310;935;1429;4.7;1.473;1964;;
10:51:52.612;173;81;117;63;75.0;315;945;1425;4.8;1.468;1957;;
10:51:53.561;173;80;116;63;77.0;320;945;1413;4.9;1.421;1894;;
10:51:54.508;165;79;113;64;74.3;310;935;1388;4.8;1.420;1893;;
10:51:55.443;171;80;116;63;75.3;315;945;1396;4.8;1.454;1938;;
10:51:56.388;173;81;117;64;75.8;315;940;1404;4.8;1.455;1940;;
10:51:57.328;169;82;117;67;75.8;315;890;1375;5.1;1.378;1837;;
10:51:58.215;169;82;117;65;75.8;315;925;1375;4.9;1.432;1909;;
10:51:59.140;169;82;117;63;75.8;315;960;1375;4.7;1.486;1981;;
10:52:00.103;164;86;115;65;57.5;310;930;1396;3.7;1.856;2475;;
10:52:01.033;165;82;115;64;61.8;315;935;1379;4.0;1.738;2317;;
10:52:01.968;165;81;114;63;63.3;315;945;1350;4.0;1.707;2276;;
10:52:02.911;162;81;111;63;64.5;315;960;1325;4.0;1.656;2208;;
10:52:03.871;155;79;109;63;66.3;305;955;1304;4.2;1.568;2090;;
10:52:04.826;160;79;112;63;69.8;315;960;1308;4.4;1.535;2046;;
10:52:05.784;162;80;113;63;70.0;315;950;1292;4.4;1.530;2040;;
10:52:06.736;156;80;109;64;66.5;310;940;1267;4.2;1.544;2059;;
10:52:07.676;161;79;114;64;70.8;315;940;1296;4.5;1.511;2015;;
10:52:08.614;169;84;118;64;69.8;320;940;1300;4.5;1.587;2116;;
10:52:09.556;169;85;117;63;69.0;320;950;1304;4.4;1.614;2152;;
10:52:10.506;162;84;114;64;66.3;310;940;1288;4.2;1.618;2157;;
10:52:11.445;167;84;117;63;68.0;315;955;1308;4.3;1.636;2182;;
10:52:12.401;171;84;118;63;70.3;320;960;1317;4.4;1.606;2141;;
10:52:13.361;165;83;115;63;68.8;320;950;1300;4.3;1.586;2114;;
10:52:14.311;165;82;115;63;68.8;320;955;1308;4.3;1.594;2125;;
10:52:15.264;170;83;117;63;71.3;320;955;1308;4.5;1.572;2095;;
10:52:16.220;169;83;117;63;70.8;320;950;1288;4.5;1.568;2090;;
10:52:17.169;163;83;115;64;67.5;315;935;1292;4.3;1.589;2119;;
10:52:18.104;169;84;118;63;69.8;320;950;1308;4.4;1.600;2134;;
10:52:19.054;170;84;117;62;70.5;320;965;1308;4.4;1.605;2140;;
10:52:20.019;165;82;115;64;69.8;315;940;1288;4.5;1.546;2062;;
10:52:20.960;163;83;114;63;67.5;315;945;1279;4.3;1.593;2123;;
10:52:21.906;167;82;116;63;71.3;320;960;1271;4.5;1.560;2079;;
10:52:22.862;168;83;117;64;70.8;320;935;1258;4.5;1.550;2066;;
10:52:23.801;163;83;114;64;67.3;315;940;1208;4.3;1.597;2129;;
10:52:24.737;162;83;115;65;67.0;315;930;1221;4.3;1.593;2124;;
10:52:25.670;169;84;117;63;69.8;320;950;1229;4.4;1.594;2125;;
10:52:26.621;167;83;116;63;70.3;320;950;1208;4.4;1.562;2083;;
10:52:27.573;161;82;113;64;67.0;315;935;1192;4.3;1.577;2103;;
10:52:28.504;164;83;115;63;67.8;315;945;1192;4.3;1.601;2134;;
10:52:29.451;168;83;117;63;69.8;320;950;1188;4.4;1.594;2125;;
10:52:30.401;164;84;116;65;66.8;315;925;1171;4.3;1.607;2143;;
10:52:31.324;166;85;119;66;66.0;315;910;1158;4.4;1.637;2183;;
10:52:32.236;174;87;122;63;67.3;320;950;1175;4.2;1.720;2293;;
10:52:33.182;177;88;122;63;67.0;320;955;1217;4.2;1.739;2319;;
10:52:34.141;168;87;120;65;64.3;315;925;1196;4.2;1.731;2308;;
10:52:35.064;178;90;125;65;64.5;320;930;1258;4.2;1.795;2393;;
10:52:35.996;184;89;125;63;68.8;325;950;1346;4.3;1.727;2303;;
10:52:36.944;177;87;121;64;67.5;320;940;1358;4.3;1.682;2242;;
10:52:37.884;180;84;119;62;72.0;325;975;1375;4.4;1.611;2149;;
10:52:38.859;177;80;116;61;76.8;325;985;1396;4.7;1.482;1976;;
10:52:39.846;167;77;111;61;76.3;325;980;1325;4.7;1.420;1894;;
10:52:40.825;169;76;109;60;80.0;325;995;1292;4.8;1.356;1808;;
10:52:41.819;164;73;106;60;83.3;325;1000;1292;5.0;1.273;1698;;
10:52:42.821;156;72;103;60;80.8;325;995;1225;4.9;1.266;1688;;
10:52:43.815;156;71;99;59;83.0;330;1015;1221;4.9;1.208;1610;;
10:52:44.829;154;66;100;59;90.5;325;1015;1250;5.3;1.116;1488;;
10:52:45.842;151;67;100;60;86.8;325;1000;1246;5.2;1.147;1529;;
10:52:46.842;153;69;100;59;86.8;325;1015;1229;5.1;1.167;1556;;
10:52:47.861;154;67;101;59;91.0;330;1015;1221;5.4;1.124;1498;;
10:52:48.878;152;69;102;60;87.0;330;995;1208;5.2;1.164;1552;;
10:52:49.870;152;72;103;60;82.5;325;995;1221;5.0;1.239;1652;;
10:52:50.862;157;72;105;60;85.0;330;1000;1225;5.1;1.238;1651;;
10:52:51.862;156;73;105;61;83.3;330;990;1217;5.0;1.246;1661;;
10:52:52.858;152;73;104;62;80.3;325;965;1192;5.0;1.251;1667;;
10:52:53.821;157;75;106;61;80.0;330;985;1188;4.9;1.305;1740;;
10:52:54.808;158;74;106;60;82.5;335;1000;1204;5.0;1.288;1717;;
10:52:55.804;153;73;104;63;80.3;330;960;1179;5.0;1.247;1663;;
10:52:56.764;153;74;105;63;78.8;325;960;1188;4.9;1.283;1711;;
10:52:57.726;161;76;108;60;81.5;335;1000;1213;4.9;1.325;1767;;
10:52:58.726;159;75;107;60;81.3;330;1000;1204;4.9;1.320;1760;;
10:52:59.728;155;75;107;63;79.0;335;960;1167;4.9;1.297;1730;;
10:53:00.686;157;77;108;62;77.3;330;975;1179;4.8;1.366;1822;;
10:53:01.663;162;77;111;61;80.5;335;990;1213;4.9;1.365;1820;;
10:53:02.650;164;79;112;62;77.8;335;970;1221;4.8;1.397;1863;;
10:53:03.619;160;79;111;63;75.3;330;945;1200;4.8;1.397;1863;;
10:53:04.568;165;81;114;62;76.3;335;970;1213;4.7;1.447;1929;;
10:53:05.532;169;81;115;61;77.5;335;980;1246;4.7;1.454;1939;;
10:53:06.516;168;81;115;62;77.5;335;970;1238;4.8;1.439;1919;;
10:53:07.485;168;81;115;63;77.5;335;960;1238;4.8;1.425;1899;;
10:53:08.445;168;81;115;61;77.5;335;985;1238;4.7;1.462;1949;;
10:53:09.433;175;89;121;61;61.0;335;990;1333;3.7;1.960;2613;;
10:53:10.419;171;86;119;60;62.5;330;995;1308;3.8;1.887;2515;;
10:53:11.416;167;85;117;62;62.0;330;970;1283;3.8;1.830;2441;;
10:53:12.384;170;86;119;61;64.5;330;980;1283;3.9;1.804;2406;;
10:53:13.366;173;86;120;59;69.3;335;1010;1275;4.1;1.743;2324;;
10:53:14.372;170;86;117;61;68.8;335;990;1229;4.2;1.678;2237;;
10:53:15.364;162;82;113;63;70.5;330;960;1200;4.4;1.539;2052;;
10:53:16.326;164;81;114;61;72.0;330;980;1229;4.4;1.555;2073;;
10:53:17.306;169;82;117;61;74.8;335;990;1225;4.5;1.543;2057;;
10:53:18.298;168;83;117;61;73.8;330;985;1208;4.5;1.556;2075;;
10:53:19.281;163;83;116;63;70.5;330;955;1163;4.4;1.568;2091;;
10:53:20.236;167;85;117;62;70.0;330;975;1158;4.3;1.626;2168;;
10:53:21.211;170;84;117;61;73.0;335;985;1163;4.4;1.575;2100;;
10:53:22.194;163;82;114;63;71.0;330;955;1142;4.5;1.533;2045;;
10:53:23.149;166;82;115;62;72.3;330;975;1158;4.4;1.552;2069;;
10:53:24.126;170;82;116;61;74.8;335;980;1192;4.6;1.524;2032;;
10:53:25.108;167;82;115;62;74.0;335;965;1196;4.6;1.493;1991;;
10:53:26.071;162;81;113;63;72.0;330;950;1179;4.5;1.488;1984;;
10:53:27.017;167;81;115;61;74.3;330;980;1225;4.5;1.511;2015;;
10:53:27.997;168;80;115;61;75.5;335;985;1233;4.6;1.494;1992;;
10:53:28.986;164;81;113;60;73.5;330;995;1204;4.4;1.523;2031;;
10:53:29.981;165;80;113;60;74.0;330;1000;1238;4.4;1.530;2041;;
10:53:30.981;170;80;116;60;76.8;335;1005;1250;4.6;1.516;2021;;
10:53:31.986;168;81;114;60;74.8;335;995;1250;4.5;1.517;2023;;
10:53:32.981;162;79;111;62;74.0;330;975;1254;4.6;1.463;1950;;
10:53:33.956;168;79;112;60;76.8;335;1000;1292;4.6;1.463;1950;;
10:53:34.956;166;77;111;60;79.0;330;1000;1296;4.7;1.405;1873;;
10:53:35.956;162;76;110;62;77.8;335;970;1288;4.8;1.369;1826;;
10:53:36.926;161;76;108;61;77.0;330;985;1275;4.7;1.385;1846;;
10:53:37.911;165;75;110;59;81.8;335;1010;1296;4.9;1.356;1808;;
10:53:38.920;163;76;110;60;80.8;335;995;1279;4.9;1.349;1799;;
10:53:39.916;158;75;108;61;78.3;325;980;1221;4.8;1.349;1799;;
10:53:40.895;162;77;109;60;78.3;330;1000;1246;4.7;1.396;1862;;
10:53:41.896;165;76;111;60;81.5;335;1005;1246;4.9;1.366;1821;;
10:53:42.897;161;77;110;62;77.8;330;970;1225;4.8;1.366;1821;;
10:53:43.867;161;77;110;63;77.5;325;960;1238;4.8;1.359;1813;;
10:53:44.831;163;77;113;65;79.5;330;920;1258;5.2;1.305;1740;;
10:53:45.749;166;80;114;65;77.0;330;930;1271;5.0;1.374;1832;;
10:53:46.681;165;79;111;60;78.0;330;995;1258;4.7;1.419;1892;;
10:53:47.676;162;78;111;62;78.3;330;965;1258;4.9;1.363;1817;;
10:53:48.641;158;78;109;62;75.3;320;965;1229;4.7;1.395;1859;;
10:53:49.604;163;78;111;60;77.8;330;995;1267;4.7;1.417;1890;;
10:53:50.601;163;78;111;60;77.8;325;1000;1246;4.7;1.421;1895;;
10:53:51.600;161;79;111;61;75.5;325;980;1217;4.6;1.434;1912;;
10:53:52.579;158;79;111;63;73.0;320;955;1208;4.6;1.446;1927;;
10:53:53.532;166;81;114;60;75.0;330;1000;1242;4.5;1.517;2022;;
10:53:54.536;169;81;116;60;76.0;330;1000;1267;4.6;1.520;2026;;
10:53:55.536;168;85;96;33;72.5;325;1835;1233;2.4;2.417;3223;;
10:53:57.371;155;62;106;61;92.3;325;990;1421;5.6;1.132;1510;;
10:53:58.361;158;77;110;62;74.3;330;965;1200;4.6;1.423;1898;;
10:53:59.324;158;78;112;63;73.8;325;950;1200;4.7;1.439;1919;;
10:54:00.276;164;82;115;62;72.5;330;965;1221;4.5;1.531;2041;;
10:54:01.241;170;83;117;60;77.5;340;1000;1225;4.7;1.506;2009;;
10:54:02.241;168;84;116;61;74.0;330;990;1196;4.5;1.555;2074;;
10:54:03.231;162;82;114;63;71.0;325;950;1158;4.5;1.525;2034;;
10:54:04.183;164;83;114;61;71.0;330;985;1167;4.3;1.575;2099;;
10:54:05.166;165;81;113;60;75.0;335;1005;1163;4.5;1.518;2023;;
10:54:06.169;162;80;111;60;73.0;330;1005;1133;4.4;1.532;2042;;
10:54:07.176;156;79;109;63;71.8;330;960;1096;4.5;1.462;1949;;
10:54:08.134;157;79;110;62;71.5;330;965;1108;4.4;1.481;1975;;
10:54:09.099;162;79;111;60;74.8;335;995;1121;4.5;1.481;1974;;
10:54:10.096;160;79;110;59;74.8;335;1010;1125;4.4;1.486;1982;;
10:54:11.104;157;78;109;62;73.5;330;975;1096;4.5;1.446;1928;;
10:54:12.083;155;78;108;61;73.0;330;980;1100;4.5;1.447;1929;;
10:54:13.063;160;77;109;59;77.0;340;1010;1125;4.6;1.433;1911;;
10:54:14.071;159;77;109;60;76.0;335;995;1129;4.6;1.430;1907;;
10:54:15.066;157;78;108;61;74.5;335;980;1108;4.6;1.424;1899;;
10:54:16.046;155;77;109;63;73.3;330;960;1108;4.6;1.425;1900;;
10:54:17.004;161;79;111;61;75.0;335;985;1117;4.6;1.461;1948;;
10:54:17.989;161;80;111;62;75.0;335;970;1129;4.6;1.439;1918;;
10:54:18.960;161;80;111;62;75.0;335;965;1129;4.7;1.431;1909;;
10:54:19.925;161;80;111;63;75.0;335;945;1129;4.8;1.402;1869;;
10:54:20.869;167;88;118;62;57.3;330;975;1167;3.5;2.014;2685;;
10:54:21.848;171;86;121;62;61.3;340;965;1196;3.8;1.906;2542;;
10:54:22.813;172;89;122;62;57.3;335;965;1188;3.6;2.048;2731;;
10:54:23.776;169;89;122;65;58.5;325;930;1204;3.8;1.932;2575;;
10:54:24.706;177;91;124;63;62.5;335;960;1250;3.9;1.897;2529;;
10:54:25.666;178;89;123;61;65.5;335;985;1288;4.0;1.842;2456;;
10:54:26.649;175;87;120;61;66.3;330;980;1300;4.1;1.771;2362;;
10:54:27.629;170;85;118;62;66.5;330;970;1300;4.1;1.721;2295;;
10:54:28.601;174;85;118;60;69.8;335;1000;1321;4.2;1.692;2256;;
10:54:29.601;172;82;116;59;72.0;335;1010;1308;4.3;1.620;2160;;
10:54:30.611;165;80;113;61;71.8;330;980;1288;4.4;1.543;2058;;
10:54:31.590;166;80;113;60;72.0;330;1005;1283;4.3;1.570;2094;;
10:54:32.595;169;79;114;60;76.0;335;1000;1288;4.6;1.497;1996;;
10:54:33.594;165;79;111;60;74.8;335;1005;1263;4.5;1.496;1994;;
10:54:34.601;158;78;109;61;73.0;330;990;1246;4.4;1.475;1966;;
10:54:35.591;162;78;111;60;74.0;330;1005;1250;4.4;1.501;2001;;
10:54:36.596;164;78;112;59;76.8;335;1010;1242;4.6;1.471;1961;;
10:54:37.606;163;79;111;60;74.3;330;1000;1233;4.5;1.498;1998;;
10:54:38.608;157;79;110;62;71.3;325;970;1188;4.4;1.494;1992;;
10:54:39.576;163;80;112;59;73.0;330;1010;1204;4.3;1.543;2057;;
10:54:40.588;165;79;113;60;75.3;335;1000;1200;4.5;1.505;2007;;
10:54:41.586;163;81;113;61;71.8;330;985;1175;4.4;1.544;2059;;
10:54:42.569;161;81;112;61;70.3;330;985;1163;4.3;1.570;2094;;
10:54:43.556;166;81;114;60;73.3;335;1000;1175;4.4;1.553;2071;;
10:54:44.556;163;80;112;60;72.8;335;1000;1167;4.4;1.536;2048;;
10:54:45.556;158;79;110;61;71.0;330;980;1138;4.3;1.511;2015;;
10:54:46.536;160;79;109;60;72.0;330;1005;1154;4.3;1.525;2033;;
10:54:47.541;160;76;108;59;76.8;335;1010;1171;4.6;1.418;1891;;
10:54:48.549;160;76;109;60;75.5;330;1000;1138;4.5;1.444;1925;;
10:54:49.549;155;77;110;62;72.0;325;965;1117;4.5;1.468;1957;;
10:54:50.514;165;81;114;61;72.3;330;990;1179;4.4;1.559;2078;;
10:54:51.506;170;81;116;61;76.0;335;990;1254;4.6;1.505;2006;;
10:54:52.496;167;80;113;61;74.5;330;990;1263;4.5;1.498;1998;;
10:54:53.485;162;77;111;62;74.5;325;965;1283;4.6;1.438;1917;;
10:54:54.449;169;78;112;60;77.8;335;1000;1338;4.7;1.444;1925;;
10:54:55.449;167;77;111;60;78.8;330;995;1342;4.7;1.399;1866;;
10:54:56.444;161;76;108;62;76.3;330;970;1292;4.7;1.374;1832;;
10:54:57.416;162;76;109;60;78.5;330;995;1292;4.7;1.378;1838;;
10:54:58.409;166;76;111;60;81.3;335;1005;1304;4.9;1.376;1835;;
10:54:59.416;165;78;111;59;79.3;330;1015;1288;4.7;1.418;1891;;
10:55:00.429;161;77;110;62;77.8;330;975;1250;4.8;1.383;1843;;
10:55:01.404;161;78;110;61;75.3;325;980;1238;4.6;1.433;1910;;
10:55:02.384;166;78;113;60;79.5;330;995;1254;4.8;1.408;1877;;
10:55:03.377;165;79;112;59;77.0;330;1020;1233;4.5;1.480;1974;;
10:55:04.397;164;79;113;61;77.0;330;980;1225;4.7;1.432;1909;;
10:55:05.381;159;79;111;63;73.3;330;955;1188;4.6;1.444;1925;;
10:55:06.336;164;80;114;63;75.3;330;960;1208;4.7;1.451;1935;;
10:55:07.298;169;81;116;62;76.8;335;970;1208;4.7;1.469;1959;;
10:55:08.266;169;83;116;61;74.8;330;985;1213;4.6;1.525;2034;;
10:55:09.251;166;81;115;63;74.0;330;955;1208;4.6;1.478;1970;;
10:55:10.206;163;81;115;64;72.8;330;940;1183;4.6;1.479;1973;;
10:55:11.148;170;83;116;61;74.8;335;985;1213;4.6;1.532;2042;;
10:55:12.131;171;82;117;61;76.0;335;990;1225;4.6;1.518;2023;;
10:55:13.117;169;82;116;63;73.8;330;960;1217;4.6;1.510;2013;;
10:55:14.083;163;82;115;64;70.5;325;935;1171;4.5;1.519;2025;;
10:55:15.018;171;84;118;62;72.5;335;975;1208;4.5;1.584;2111;;
10:55:15.987;174;84;120;62;74.0;330;970;1238;4.6;1.566;2089;;
10:55:16.957;169;84;118;64;70.8;325;940;1225;4.5;1.571;2095;;
10:55:17.899;176;86;121;63;72.3;330;960;1283;4.5;1.608;2144;;
10:55:18.861;181;85;122;61;75.3;335;980;1325;4.6;1.586;2114;;
10:55:19.839;176;84;119;62;73.8;330;970;1317;4.6;1.565;2087;;
10:55:20.809;170;83;117;63;72.5;325;960;1296;4.5;1.553;2070;;
10:55:21.769;175;84;118;60;73.5;330;995;1288;4.4;1.591;2121;;
10:55:22.764;173;81;116;60;75.8;330;1000;1292;4.5;1.525;2033;;
10:55:23.762;166;80;113;62;73.8;325;965;1250;4.6;1.482;1976;;
10:55:24.731;168;80;115;61;75.3;325;980;1246;4.6;1.498;1997;;
10:55:25.711;173;81;118;61;77.3;330;990;1258;4.7;1.509;2012;;
10:55:26.701;173;84;118;61;74.0;330;990;1225;4.5;1.572;2096;;
10:55:27.687;166;82;113;62;72.5;320;970;1229;4.5;1.509;2011;;
10:55:28.661;171;80;113;62;72.5;320;975;1292;4.5;1.516;2022;;
10:55:29.635;171;80;113;60;72.5;320;1005;1292;4.3;1.563;2084;;
10:55:30.640;171;80;113;60;72.5;320;1000;1292;4.3;1.555;2074;;
10:55:31.641;170;88;118;61;58.3;325;980;1342;3.6;1.981;2641;;
10:55:32.619;172;84;117;61;63.8;325;990;1333;3.9;1.821;2428;;
10:55:33.613;170;81;116;61;66.0;325;985;1333;4.0;1.724;2298;;
10:55:34.596;167;80;114;62;68.8;325;975;1300;4.2;1.613;2151;;
10:55:35.569;164;80;114;63;69.5;320;955;1296;4.4;1.566;2089;;
10:55:36.526;172;82;117;61;72.3;325;980;1308;4.4;1.587;2116;;
10:55:37.506;172;82;117;60;74.0;325;1000;1308;4.4;1.574;2099;;
10:55:38.505;170;81;115;60;74.3;325;1000;1292;4.5;1.549;2065;;
10:55:39.506;165;80;113;62;72.8;320;975;1275;4.5;1.514;2019;;
10:55:40.481;167;80;115;62;74.3;325;975;1267;4.6;1.504;2005;;
10:55:41.455;171;81;117;62;76.5;325;975;1267;4.7;1.488;1984;;
10:55:42.430;169;82;116;62;73.8;325;965;1254;4.6;1.521;2028;;
10:55:43.392;164;82;115;64;71.0;320;935;1242;4.6;1.518;2024;;
10:55:44.327;171;83;117;63;72.5;325;960;1250;4.5;1.553;2070;;
10:55:45.291;172;83;118;62;74.8;325;975;1263;4.6;1.533;2043;;
10:55:46.266;168;82;116;63;73.0;325;945;1238;4.6;1.502;2002;;
10:55:47.207;166;82;117;65;71.0;320;930;1221;4.6;1.526;2035;;
10:55:48.141;174;84;121;64;73.5;325;940;1263;4.7;1.551;2068;;
10:55:49.081;177;88;121;63;70.8;325;955;1263;4.4;1.637;2182;;
10:55:50.034;172;85;121;65;70.3;320;925;1258;4.6;1.590;2120;;
10:55:50.959;180;88;124;63;70.5;320;945;1296;4.5;1.659;2212;;
10:55:51.904;184;88;125;62;73.0;330;965;1325;4.5;1.646;2194;;
10:55:52.871;181;86;123;63;73.0;325;945;1304;4.6;1.592;2123;;
10:55:53.816;174;86;120;64;70.0;320;940;1275;4.5;1.615;2153;;
10:55:54.754;181;86;122;62;72.8;325;970;1300;4.5;1.623;2164;;
10:55:55.726;181;84;121;61;76.5;330;980;1317;4.7;1.547;2062;;
10:55:56.706;175;83;118;62;75.0;325;965;1296;4.7;1.521;2029;;
10:55:57.669;168;81;116;63;73.0;320;945;1254;4.6;1.495;1994;;
10:55:58.616;174;81;117;61;76.8;325;980;1283;4.7;1.497;1996;;
10:55:59.595;174;81;117;61;77.8;325;985;1283;4.7;1.479;1972;;
10:56:00.581;171;80;115;62;77.0;325;970;1258;4.8;1.449;1932;;
10:56:01.551;166;80;113;62;75.0;320;970;1242;4.6;1.465;1953;;
10:56:02.517;171;80;114;60;77.5;325;1000;1250;4.7;1.471;1961;;
10:56:03.521;170;78;114;61;79.8;325;990;1254;4.8;1.415;1887;;
10:56:04.509;167;79;113;62;77.5;325;975;1200;4.8;1.415;1887;;
10:56:05.484;161;77;111;63;76.0;320;960;1175;4.8;1.399;1865;;
10:56:06.446;168;79;114;61;77.8;325;985;1188;4.7;1.441;1921;;
10:56:07.429;171;80;116;61;79.3;325;980;1208;4.9;1.434;1913;;
10:56:08.413;169;81;116;63;77.0;325;960;1192;4.8;1.440;1920;;
10:56:09.371;166;81;117;65;74.5;320;930;1163;4.8;1.454;1939;;
10:56:10.303;176;85;120;63;75.0;330;960;1188;4.7;1.536;2048;;
10:56:11.261;177;84;118;61;76.3;330;990;1246;4.6;1.535;2047;;
10:56:12.250;171;81;116;63;76.5;325;955;1254;4.8;1.442;1922;;
10:56:13.205;171;80;116;63;77.0;325;950;1275;4.9;1.431;1908;;
10:56:14.156;176;81;117;62;79.3;330;975;1304;4.9;1.436;1915;;
10:56:15.131;174;79;115;61;80.8;330;985;1317;4.9;1.400;1866;;
10:56:16.114;167;79;114;64;77.8;325;940;1279;5.0;1.375;1834;;
10:56:17.054;172;81;116;63;77.8;325;960;1283;4.9;1.435;1914;;
10:56:18.016;177;81;119;62;80.5;330;970;1308;5.0;1.434;1912;;
10:56:18.985;176;83;119;63;78.0;325;945;1288;5.0;1.445;1926;;
10:56:19.931;173;84;119;64;74.8;320;940;1263;4.8;1.500;1999;;
10:56:20.871;180;85;121;61;76.8;330;980;1304;4.7;1.542;2056;;
10:56:21.851;178;83;119;61;78.3;330;980;1292;4.8;1.493;1991;;
10:56:22.831;171;81;117;63;76.5;325;955;1258;4.8;1.454;1939;;
10:56:23.782;174;83;119;62;75.8;325;965;1250;4.7;1.510;2013;;
10:56:24.751;178;83;120;61;78.3;330;990;1283;4.7;1.512;2016;;
10:56:25.741;176;83;118;61;78.0;330;985;1258;4.8;1.493;1991;;
10:56:26.722;170;82;116;63;75.5;325;960;1233;4.7;1.478;1971;;
10:56:27.682;172;82;118;63;75.5;325;960;1233;4.7;1.494;1992;;
10:56:28.642;177;83;119;61;78.3;330;980;1246;4.8;1.490;1987;;
10:56:29.626;174;82;118;61;77.8;330;980;1238;4.8;1.484;1979;;
10:56:30.605;171;82;117;63;76.3;325;960;1225;4.8;1.467;1956;;
10:56:31.566;166;81;115;63;74.8;325;945;1196;4.7;1.454;1938;;
10:56:32.509;173;83;119;63;75.5;325;960;1208;4.7;1.513;2017;;
10:56:33.467;178;84;122;63;76.5;330;950;1225;4.8;1.512;2016;;
10:56:34.420;176;86;121;63;73.3;325;945;1217;4.7;1.558;2077;;
10:56:35.368;170;85;118;64;71.5;325;940;1188;4.6;1.555;2073;;
10:56:36.308;175;86;119;61;73.3;330;980;1200;4.5;1.592;2123;;
10:56:37.286;177;83;119;61;76.8;330;985;1213;4.7;1.530;2041;;
10:56:38.271;172;83;119;63;76.8;330;955;1188;4.8;1.484;1978;;
10:56:39.225;172;83;119;63;76.8;330;950;1188;4.8;1.476;1968;;
10:56:40.175;172;83;119;60;76.8;330;995;1188;4.6;1.546;2061;;
10:56:41.169;182;90;125;62;61.3;330;975;1296;3.8;1.982;2642;;
