# Supplementary material for: Influence of beat-to-beat blood pressure variability on vascular elasticity in hypertensive population
Source: Sci Rep. 2017 Aug 21;7:8394. doi: 10.1038/s41598-017-08640-4 (PMC5566212; doi:10.1038/s41598-017-08640-4)
Supplement: Supplementary file 1 — Dataset 1 [file 41598_2017_8640_MOESM1_ESM.zip › Data of hypertensive population/1068—beats.txt]

BeatScope Easy - v02.10 build 004

Identification;Identification;Age (yrs);Height (cm);Weight (kg);Gender;Procedure;Model number
1068;������;65;169;70;Male;;9971

Reconstructed pressure level: 
brachial

Time (s);Systolic Pressure (mmHg);Diastolic Pressure (mmHg);Mean Pressure (mmHg);Heart rate (bpm);Stroke Volume (ml);Left Ventricular Ejection Time (ms);Pulse Interval (ms);Maximum Slope (mmHg/s);Cardiac Output (l/min);Total Peripheral Resistance Medical Unit (mmHg.min/l);Total Peripheral Resistance CGS (dyn.s/cm5);Markers;
10:51:12.045;0;0;0;65;0.0;0;925;0;0.0;0.000;0;;
10:51:12.970;0;0;0;61;0.0;0;990;0;0.0;0.000;0;;
10:51:13.960;0;0;0;58;0.0;0;1030;0;0.0;0.000;0;;
10:51:14.990;0;0;0;63;0.0;0;955;0;0.0;0.000;0;;
10:51:15.945;0;0;0;60;0.0;0;995;0;0.0;0.000;0;;
10:51:16.940;0;0;0;61;0.0;0;990;0;0.0;0.000;0;;
10:51:17.930;0;0;0;65;0.0;0;930;0;0.0;0.000;0;;
10:51:18.860;0;0;0;63;0.0;0;945;0;0.0;0.000;0;;
10:51:19.805;0;0;0;65;0.0;0;930;0;0.0;0.000;0;;
10:51:20.735;0;0;0;67;0.0;0;895;0;0.0;0.000;0;;
10:51:21.630;0;0;0;66;0.0;0;915;0;0.0;0.000;0;;
10:51:22.545;0;0;0;62;0.0;0;975;0;0.0;0.000;0;;
10:51:23.519;155;69;103;66;96.3;345;915;1408;6.3;0.977;1302;;
10:51:24.436;155;71;103;65;95.8;335;920;1417;6.2;0.990;1320;;
10:51:25.356;161;73;104;61;102.3;350;980;1438;6.3;0.992;1323;;
10:51:26.334;155;70;102;65;112.0;345;930;1438;7.2;0.845;1127;;
10:51:27.266;150;70;100;65;112.3;335;930;1371;7.2;0.831;1107;;
10:51:28.198;156;71;102;62;118.0;345;975;1363;7.3;0.839;1118;;
10:51:29.169;151;69;101;66;120.8;345;910;1350;8.0;0.759;1012;;
10:51:30.081;149;70;101;66;115.5;330;915;1313;7.6;0.796;1062;;
10:51:30.996;157;72;104;63;121.5;345;955;1321;7.6;0.814;1085;;
10:51:31.951;154;70;104;68;121.5;345;885;1325;8.2;0.754;1005;;
10:51:32.835;154;70;104;70;121.5;345;855;1325;8.5;0.728;971;;
10:51:33.690;154;70;104;63;121.5;345;950;1325;7.7;0.809;1079;;
10:51:34.641;174;84;116;65;95.8;345;925;1775;6.2;1.118;1491;;
10:51:35.566;163;78;112;69;98.5;330;875;1679;6.8;0.990;1321;;
10:51:36.441;166;79;112;66;97.0;335;910;1608;6.4;1.051;1401;;
10:51:37.351;168;78;110;65;104.8;345;930;1646;6.8;0.977;1302;;
10:51:38.277;159;73;107;69;111.3;330;870;1617;7.7;0.839;1118;;
10:51:39.151;160;75;107;67;110.3;330;900;1583;7.4;0.873;1165;;
10:51:40.051;165;75;107;63;115.8;340;945;1613;7.3;0.874;1165;;
10:51:40.996;158;71;105;67;120.3;340;900;1604;8.0;0.782;1043;;
10:51:41.898;153;71;102;67;113.8;320;890;1558;7.7;0.800;1067;;
10:51:42.786;160;73;102;65;113.8;320;925;1546;7.4;0.831;1109;;
10:51:43.710;160;73;102;64;113.8;320;935;1546;7.3;0.840;1121;;
10:51:44.645;160;73;102;66;113.8;320;910;1546;7.5;0.818;1091;;
10:51:45.556;156;72;103;65;102.0;335;930;1558;6.6;0.941;1255;;
10:51:46.488;159;72;103;65;105.3;330;930;1558;6.8;0.912;1216;;
10:51:47.416;150;69;101;67;104.5;325;890;1538;7.0;0.858;1144;;
10:51:48.306;153;71;102;65;108.5;330;930;1504;7.0;0.874;1166;;
10:51:49.238;158;71;102;63;118.0;335;960;1533;7.4;0.832;1109;;
10:51:50.196;150;68;100;66;118.8;330;905;1521;7.9;0.764;1019;;
10:51:51.097;152;71;100;64;115.0;325;940;1488;7.3;0.819;1093;;
10:51:52.039;157;70;101;62;122.3;335;965;1521;7.6;0.799;1066;;
10:51:53.004;150;67;100;65;122.3;330;920;1517;8.0;0.749;998;;
10:51:53.922;152;70;100;63;122.3;330;955;1492;7.7;0.777;1036;;
10:51:54.880;152;70;100;62;122.3;330;975;1492;7.5;0.794;1058;;
10:51:55.855;152;70;100;64;122.3;330;935;1492;7.8;0.761;1015;;
10:51:56.790;158;75;105;63;99.3;335;950;1333;6.3;1.005;1340;;
10:51:57.741;161;74;105;63;104.0;340;955;1325;6.5;0.964;1286;;
10:51:58.696;153;71;104;66;103.3;335;905;1296;6.8;0.907;1210;;
10:51:59.600;158;74;106;64;105.3;335;935;1288;6.8;0.942;1256;;
10:52:00.534;164;75;107;62;114.5;340;965;1313;7.1;0.902;1202;;
10:52:01.501;156;72;105;66;116.3;335;910;1304;7.7;0.822;1096;;
10:52:02.410;158;74;107;65;113.3;335;920;1288;7.4;0.865;1154;;
10:52:03.329;164;75;107;63;117.5;340;960;1317;7.3;0.876;1168;;
10:52:04.290;158;72;106;67;119.5;340;895;1333;8.0;0.792;1056;;
10:52:05.184;158;74;106;67;119.5;340;890;1300;8.1;0.788;1050;;
10:52:06.075;158;74;106;64;119.5;340;935;1300;7.7;0.827;1103;;
10:52:07.010;158;74;106;65;119.5;340;925;1300;7.8;0.819;1091;;
10:52:07.934;166;80;113;67;94.3;330;900;1600;6.3;1.079;1439;;
10:52:08.834;171;80;114;63;96.8;340;955;1517;6.1;1.120;1494;;
10:52:09.789;168;77;111;64;100.8;340;935;1504;6.5;1.030;1373;;
10:52:10.724;161;76;109;66;102.5;330;905;1458;6.8;0.962;1283;;
10:52:11.629;166;78;110;62;107.5;340;965;1413;6.7;0.983;1311;;
10:52:12.598;164;76;107;62;110.8;340;965;1404;6.9;0.928;1237;;
10:52:13.563;154;72;104;65;111.3;335;930;1375;7.2;0.867;1156;;
10:52:14.489;159;74;105;61;112.3;340;980;1325;6.9;0.912;1216;;
10:52:15.471;159;73;103;63;115.5;340;960;1338;7.2;0.856;1141;;
10:52:16.431;150;70;101;65;113.0;335;925;1329;7.3;0.823;1097;;
10:52:17.354;156;72;104;63;114.3;335;950;1308;7.2;0.861;1147;;
10:52:18.308;161;73;104;63;118.5;340;960;1354;7.4;0.845;1126;;
10:52:19.268;153;70;102;66;117.0;335;915;1358;7.7;0.800;1066;;
10:52:20.180;157;73;104;63;115.3;335;950;1350;7.3;0.859;1146;;
10:52:21.131;162;73;105;61;119.5;340;980;1367;7.3;0.859;1145;;
10:52:22.113;154;70;103;65;120.0;335;920;1350;7.8;0.790;1053;;
10:52:23.029;155;73;104;64;115.3;335;935;1321;7.4;0.846;1128;;
10:52:23.964;161;74;105;61;118.5;340;980;1338;7.3;0.864;1152;;
10:52:24.946;154;70;102;64;121.0;340;935;1346;7.8;0.790;1053;;
10:52:25.881;153;72;102;63;121.0;340;950;1308;7.6;0.803;1070;;
10:52:26.830;153;72;102;61;121.0;340;980;1308;7.4;0.828;1104;;
10:52:27.810;153;72;102;63;121.0;340;955;1308;7.6;0.807;1076;;
10:52:28.766;157;75;107;65;96.3;335;925;1479;6.2;1.026;1368;;
10:52:29.689;163;77;108;61;98.8;340;990;1425;6.0;1.080;1440;;
10:52:30.679;159;73;106;63;104.8;340;955;1425;6.6;0.964;1285;;
10:52:31.638;154;73;105;64;104.0;335;940;1358;6.6;0.945;1259;;
10:52:32.574;160;75;106;61;110.5;340;980;1333;6.8;0.940;1253;;
10:52:33.556;156;72;105;64;115.0;340;940;1325;7.3;0.854;1139;;
10:52:34.494;153;73;104;65;109.8;335;930;1292;7.1;0.881;1175;;
10:52:35.424;159;75;106;62;113.3;340;975;1283;7.0;0.910;1214;;
10:52:36.401;156;72;105;64;117.8;340;940;1300;7.5;0.838;1118;;
10:52:37.339;155;73;105;63;113.0;335;950;1279;7.1;0.881;1174;;
10:52:38.289;161;75;106;63;114.5;340;955;1271;7.2;0.886;1182;;
10:52:39.246;154;72;105;66;114.5;335;915;1292;7.5;0.841;1121;;
10:52:40.159;158;75;107;64;113.0;340;940;1292;7.2;0.890;1187;;
10:52:41.101;163;76;107;62;116.5;345;965;1321;7.2;0.886;1182;;
10:52:42.068;156;72;106;66;116.5;340;905;1333;7.7;0.821;1095;;
10:52:42.969;159;75;107;64;113.0;340;940;1308;7.2;0.888;1184;;
10:52:43.909;164;75;107;63;116.8;340;950;1363;7.4;0.873;1164;;
10:52:44.860;157;72;107;67;117.3;335;890;1358;7.9;0.814;1085;;
10:52:45.753;163;77;110;65;114.0;340;920;1350;7.4;0.884;1178;;
10:52:46.671;165;76;110;65;117.0;340;925;1408;7.6;0.866;1154;;
10:52:47.594;162;75;109;66;116.0;335;915;1438;7.6;0.858;1144;;
10:52:48.507;167;77;110;63;116.3;340;950;1425;7.3;0.901;1201;;
10:52:49.459;164;75;109;65;117.5;340;920;1425;7.7;0.850;1133;;
10:52:50.377;158;74;107;66;112.0;330;905;1421;7.4;0.863;1150;;
10:52:51.288;164;75;108;63;116.5;340;960;1413;7.3;0.890;1187;;
10:52:52.248;162;74;106;65;116.5;340;925;1396;7.6;0.844;1125;;
10:52:53.173;154;72;104;67;112.0;330;900;1383;7.5;0.836;1114;;
10:52:54.069;161;75;107;63;114.3;340;945;1375;7.3;0.881;1175;;
10:52:55.014;162;74;106;64;117.0;340;940;1396;7.5;0.848;1130;;
10:52:55.958;152;71;106;67;117.0;340;895;1367;7.8;0.807;1076;;
10:52:56.850;152;71;106;63;117.0;340;950;1367;7.4;0.857;1142;;
10:52:57.800;152;71;106;59;117.0;340;1015;1367;6.9;0.915;1220;;
10:52:58.816;160;75;109;65;98.0;335;930;1583;6.3;1.030;1373;;
10:52:59.746;163;78;109;62;95.0;335;965;1471;5.9;1.105;1473;;
10:53:00.707;165;76;108;63;99.3;340;950;1488;6.3;1.031;1375;;
10:53:01.661;155;72;105;67;103.5;335;900;1458;6.9;0.915;1220;;
10:53:02.561;161;76;108;63;106.8;340;955;1417;6.7;0.962;1282;;
10:53:03.514;164;75;107;63;110.8;340;950;1458;7.0;0.920;1227;;
10:53:04.466;155;72;105;66;110.3;335;910;1429;7.3;0.869;1158;;
10:53:05.376;161;76;108;63;110.0;340;955;1379;6.9;0.933;1244;;
10:53:06.327;164;75;107;63;113.3;340;955;1421;7.1;0.898;1197;;
10:53:07.288;153;72;104;65;111.3;335;920;1400;7.3;0.856;1141;;
10:53:08.204;158;75;106;62;111.3;335;965;1363;6.9;0.915;1220;;
10:53:09.171;162;74;105;62;115.5;340;975;1388;7.1;0.884;1179;;
10:53:10.148;152;71;103;65;113.3;335;920;1371;7.4;0.837;1116;;
10:53:11.068;159;74;106;62;112.8;340;975;1333;6.9;0.912;1216;;
10:53:12.039;163;75;106;62;115.0;340;975;1379;7.1;0.899;1198;;
10:53:13.014;154;72;105;65;112.5;330;930;1379;7.3;0.866;1155;;
10:53:13.946;162;76;108;62;113.0;340;965;1363;7.0;0.922;1230;;
10:53:14.909;164;76;107;62;114.0;340;975;1379;7.0;0.917;1223;;
10:53:15.888;156;72;106;65;114.3;335;920;1383;7.5;0.852;1135;;
10:53:16.804;162;76;108;61;112.3;340;980;1333;6.9;0.939;1251;;
10:53:17.784;161;75;106;62;115.0;340;965;1354;7.2;0.892;1189;;
10:53:18.749;154;72;105;65;112.5;335;925;1346;7.3;0.861;1148;;
10:53:19.676;160;75;107;62;113.5;340;965;1313;7.1;0.908;1210;;
10:53:20.641;158;73;105;63;115.8;340;950;1329;7.3;0.862;1149;;
10:53:21.591;152;72;104;66;111.8;335;915;1329;7.3;0.849;1133;;
10:53:22.506;159;75;106;61;113.5;340;980;1288;6.9;0.915;1220;;
10:53:23.484;158;73;105;64;115.8;340;940;1308;7.4;0.855;1140;;
10:53:24.425;151;72;104;66;111.0;330;905;1292;7.4;0.846;1128;;
10:53:25.331;159;75;107;63;113.0;340;950;1279;7.1;0.897;1197;;
10:53:26.279;158;74;105;65;114.3;340;930;1300;7.4;0.855;1140;;
10:53:27.211;151;72;103;67;110.8;330;900;1308;7.4;0.837;1116;;
10:53:28.109;158;74;105;63;113.0;340;950;1296;7.1;0.885;1180;;
10:53:29.063;156;71;104;64;117.8;340;935;1350;7.6;0.822;1096;;
10:53:29.994;151;71;102;65;111.3;330;920;1342;7.3;0.844;1125;;
10:53:30.914;158;73;104;62;115.3;340;970;1325;7.1;0.873;1164;;
10:53:31.886;154;70;102;65;118.8;340;930;1329;7.7;0.799;1065;;
10:53:32.814;148;71;101;66;109.3;330;915;1304;7.2;0.842;1122;;
10:53:33.729;156;73;104;62;115.0;340;965;1292;7.2;0.871;1161;;
10:53:34.694;155;71;103;65;116.8;335;920;1321;7.6;0.814;1085;;
10:53:35.616;149;71;103;66;116.8;335;905;1333;7.7;0.800;1067;;
10:53:36.520;149;71;103;63;116.8;335;950;1333;7.4;0.840;1120;;
10:53:37.470;149;71;103;61;116.8;335;980;1333;7.1;0.867;1156;;
10:53:38.450;158;75;108;66;94.0;330;910;1588;6.2;1.043;1391;;
10:53:39.361;163;78;109;62;93.3;335;970;1496;5.8;1.134;1512;;
10:53:40.333;166;78;107;61;96.5;340;990;1513;5.8;1.100;1467;;
10:53:41.321;154;73;105;65;102.0;330;925;1483;6.6;0.954;1273;;
10:53:42.246;160;76;107;61;104.8;340;985;1396;6.4;1.004;1338;;
10:53:43.229;162;75;105;61;108.8;335;985;1433;6.6;0.951;1268;;
10:53:44.214;151;71;103;64;108.3;330;940;1408;6.9;0.890;1187;;
10:53:45.154;157;74;104;60;108.5;340;995;1367;6.5;0.956;1275;;
10:53:46.151;158;73;103;61;111.3;340;985;1371;6.8;0.914;1219;;
10:53:47.138;149;70;101;63;109.0;330;960;1358;6.8;0.885;1180;;
10:53:48.096;154;73;102;60;109.8;340;1005;1308;6.6;0.936;1248;;
10:53:49.101;152;72;99;60;111.3;340;1005;1304;6.6;0.897;1195;;
10:53:50.106;143;68;98;63;107.8;330;950;1300;6.8;0.860;1146;;
10:53:51.056;150;71;100;60;109.8;340;1005;1258;6.6;0.911;1215;;
10:53:52.059;147;69;98;62;113.0;340;970;1300;7.0;0.839;1119;;
10:53:53.029;142;68;96;63;106.5;330;960;1271;6.7;0.865;1154;;
10:53:53.991;149;70;100;61;111.5;340;990;1263;6.8;0.888;1184;;
10:53:54.980;150;71;100;62;110.5;340;970;1263;6.8;0.873;1165;;
10:53:55.950;142;69;98;65;105.8;325;925;1267;6.9;0.857;1143;;
10:53:56.874;151;73;103;63;108.3;335;960;1258;6.8;0.911;1215;;
10:53:57.834;157;74;104;63;110.8;340;955;1308;7.0;0.892;1190;;
10:53:58.789;148;71;102;66;107.0;330;905;1317;7.1;0.861;1147;;
10:53:59.694;155;74;105;63;108.0;335;960;1321;6.8;0.929;1239;;
10:54:00.658;161;75;105;61;113.3;340;985;1379;6.9;0.911;1215;;
10:54:01.639;151;71;102;65;110.8;330;925;1375;7.2;0.854;1139;;
10:54:02.564;154;74;104;63;108.8;335;955;1342;6.8;0.911;1215;;
10:54:03.521;159;74;104;60;112.5;340;1000;1367;6.8;0.920;1227;;
10:54:04.519;151;70;101;63;114.8;335;960;1363;7.2;0.843;1124;;
10:54:05.479;151;71;102;62;110.3;335;965;1321;6.9;0.888;1185;;
10:54:06.445;156;73;102;60;113.5;340;1000;1308;6.8;0.901;1201;;
10:54:07.445;149;69;101;64;115.3;335;940;1313;7.4;0.820;1093;;
10:54:08.385;150;72;102;63;109.8;335;955;1279;6.9;0.883;1178;;
10:54:09.341;156;73;103;60;114.0;340;1000;1296;6.8;0.899;1199;;
10:54:10.339;148;69;100;63;114.3;335;945;1300;7.3;0.829;1106;;
10:54:11.284;149;72;101;62;109.0;335;970;1258;6.7;0.894;1192;;
10:54:12.252;154;72;101;59;113.0;340;1010;1246;6.7;0.903;1204;;
10:54:13.262;146;68;99;64;114.0;335;940;1258;7.3;0.818;1091;;
10:54:14.206;146;71;100;62;108.8;335;965;1229;6.8;0.887;1183;;
10:54:15.169;153;72;102;60;112.5;340;995;1233;6.8;0.902;1203;;
10:54:16.166;148;70;101;63;114.5;335;950;1233;7.2;0.836;1115;;
10:54:17.116;148;72;102;63;108.8;335;960;1229;6.8;0.896;1195;;
10:54:18.072;156;74;103;59;112.8;340;1010;1238;6.7;0.920;1227;;
10:54:19.086;150;70;102;64;115.0;335;940;1279;7.3;0.834;1112;;
10:54:20.022;152;73;104;63;108.8;335;950;1263;6.9;0.906;1208;;
10:54:20.974;159;75;105;61;113.0;340;985;1308;6.9;0.913;1217;;
10:54:21.959;152;71;103;65;113.3;335;930;1333;7.3;0.846;1128;;
10:54:22.891;154;74;105;63;109.8;335;960;1304;6.9;0.914;1219;;
10:54:23.849;160;75;105;60;112.5;340;995;1333;6.8;0.931;1241;;
10:54:24.846;153;71;103;64;114.3;340;940;1329;7.3;0.849;1133;;
10:54:25.786;154;74;103;63;114.3;340;945;1296;7.3;0.854;1139;;
10:54:26.730;154;74;103;60;114.3;340;1000;1296;6.9;0.904;1205;;
10:54:27.730;154;74;103;63;114.3;340;955;1296;7.2;0.863;1151;;
10:54:28.684;153;73;103;62;95.5;335;970;1308;5.9;1.041;1388;;
10:54:29.654;157;73;102;60;100.0;340;1005;1342;6.0;1.025;1367;;
10:54:30.661;148;69;100;63;102.8;335;945;1325;6.5;0.922;1229;;
10:54:31.604;151;72;101;61;101.3;335;980;1271;6.2;0.980;1307;;
10:54:32.586;156;72;101;59;111.0;340;1015;1300;6.6;0.919;1225;;
10:54:33.599;145;68;98;63;110.8;330;950;1283;7.0;0.843;1124;;
10:54:34.551;149;71;100;60;109.0;335;995;1238;6.6;0.913;1217;;
10:54:35.544;153;71;100;59;113.8;340;1015;1267;6.7;0.890;1187;;
10:54:36.557;144;68;98;63;111.5;330;945;1254;7.1;0.833;1110;;
10:54:37.502;150;72;101;61;109.3;335;985;1217;6.7;0.911;1214;;
10:54:38.487;155;72;102;60;114.0;340;995;1254;6.9;0.886;1181;;
10:54:39.484;146;69;100;63;110.8;330;945;1254;7.0;0.851;1135;;
10:54:40.427;152;73;102;61;109.8;335;985;1221;6.7;0.918;1224;;
10:54:41.416;156;73;103;61;113.0;340;985;1258;6.9;0.893;1191;;
10:54:42.401;146;70;101;64;110.0;330;935;1246;7.1;0.854;1139;;
10:54:43.336;153;74;103;61;109.3;335;980;1225;6.7;0.926;1235;;
10:54:44.314;156;74;102;60;111.8;340;995;1267;6.7;0.910;1214;;
10:54:45.309;147;70;101;64;110.3;330;935;1275;7.1;0.854;1139;;
10:54:46.245;153;74;102;60;109.8;335;1005;1242;6.6;0.936;1248;;
10:54:47.249;154;72;102;61;113.8;340;985;1275;6.9;0.881;1175;;
10:54:48.234;147;70;101;63;109.8;330;945;1279;7.0;0.868;1157;;
10:54:49.181;154;73;103;60;111.8;340;1000;1254;6.7;0.922;1229;;
10:54:50.177;152;72;102;62;113.0;340;965;1258;7.0;0.869;1159;;
10:54:51.146;145;70;100;63;108.0;330;945;1258;6.9;0.873;1164;;
10:54:52.091;154;73;103;61;112.3;340;990;1229;6.8;0.911;1214;;
10:54:53.077;152;71;102;63;114.5;340;960;1258;7.2;0.851;1135;;
10:54:54.041;145;70;100;64;108.3;330;940;1229;6.9;0.868;1158;;
10:54:54.983;154;73;103;60;113.0;340;995;1208;6.8;0.905;1206;;
10:54:55.976;151;71;101;62;114.5;340;970;1225;7.1;0.856;1141;;
10:54:56.948;144;70;99;63;108.0;330;950;1204;6.8;0.871;1161;;
10:54:57.894;152;72;102;61;112.0;340;990;1175;6.8;0.902;1202;;
10:54:58.888;150;72;100;61;112.3;340;980;1171;6.9;0.871;1161;;
10:54:59.866;142;69;98;63;108.5;330;950;1183;6.9;0.854;1138;;
10:55:00.814;149;71;100;60;112.0;340;995;1167;6.8;0.886;1182;;
10:55:01.810;146;68;98;62;115.3;340;965;1200;7.2;0.818;1091;;
10:55:02.776;141;69;96;61;108.3;330;980;1158;6.6;0.869;1159;;
10:55:03.756;149;70;98;58;114.3;340;1030;1163;6.7;0.879;1172;;
10:55:04.784;142;66;95;61;116.3;335;980;1188;7.1;0.803;1071;;
10:55:05.766;142;68;96;61;109.0;330;985;1167;6.6;0.863;1151;;
10:55:06.753;148;69;96;60;114.8;345;1005;1196;6.9;0.841;1121;;
10:55:07.754;139;66;94;63;112.3;330;945;1229;7.1;0.793;1058;;
10:55:08.701;145;69;96;60;112.3;335;1000;1192;6.7;0.857;1143;;
10:55:09.697;148;69;96;60;114.8;340;995;1242;6.9;0.832;1110;;
10:55:10.698;138;65;93;63;112.5;335;945;1208;7.1;0.783;1044;;
10:55:11.641;144;69;96;60;111.0;335;1000;1171;6.7;0.867;1156;;
10:55:12.643;148;69;96;59;115.0;340;1015;1213;6.8;0.847;1130;;
10:55:13.658;138;66;94;62;111.8;330;965;1196;6.9;0.814;1085;;
10:55:14.619;145;70;97;58;111.5;335;1030;1158;6.5;0.894;1192;;
10:55:15.653;147;69;95;57;115.3;340;1050;1183;6.6;0.868;1157;;
10:55:16.701;136;65;93;62;110.8;330;975;1146;6.8;0.814;1086;;
10:55:17.676;141;69;95;59;109.3;335;1025;1108;6.4;0.894;1192;;
10:55:18.701;146;69;97;58;114.5;345;1030;1133;6.7;0.868;1157;;
10:55:19.730;138;66;95;61;111.0;335;980;1133;6.8;0.834;1112;;
10:55:20.709;144;70;97;58;109.5;340;1030;1104;6.4;0.912;1217;;
10:55:21.741;146;69;97;59;112.5;345;1015;1133;6.7;0.871;1161;;
10:55:22.758;138;67;95;61;109.3;335;990;1150;6.6;0.856;1142;;
10:55:23.748;145;70;97;57;111.5;340;1045;1104;6.4;0.911;1215;;
10:55:24.791;143;67;96;61;114.0;340;985;1150;6.9;0.832;1109;;
10:55:25.776;137;68;95;63;105.8;330;955;1133;6.6;0.858;1144;;
10:55:26.733;147;71;95;59;105.8;330;1025;1129;6.2;0.921;1228;;
10:55:27.755;147;71;95;62;105.8;330;975;1129;6.5;0.876;1168;;
10:55:28.730;147;71;95;63;105.8;330;955;1129;6.6;0.858;1144;;
10:55:29.686;152;74;103;60;92.5;340;1000;1308;5.5;1.114;1485;;
10:55:30.686;153;74;103;62;95.0;340;970;1308;5.9;1.047;1395;;
10:55:31.656;145;72;101;65;93.0;330;930;1300;6.0;1.008;1343;;
10:55:32.586;153;75;103;60;97.5;340;1000;1267;5.8;1.059;1412;;
10:55:33.584;153;73;102;61;105.3;335;980;1283;6.4;0.950;1266;;
10:55:34.564;146;71;101;64;103.8;330;940;1279;6.6;0.911;1214;;
10:55:35.502;154;74;104;60;105.5;335;995;1242;6.4;0.981;1308;;
10:55:36.499;156;75;104;62;106.8;335;975;1271;6.6;0.950;1267;;
10:55:37.475;148;73;102;64;104.3;330;940;1288;6.7;0.922;1229;;
10:55:38.414;155;75;105;61;106.5;335;985;1254;6.5;0.973;1298;;
10:55:39.401;158;75;104;61;108.3;340;990;1275;6.6;0.951;1268;;
10:55:40.391;148;72;102;65;106.0;330;930;1275;6.8;0.895;1193;;
10:55:41.321;154;75;104;61;106.0;340;990;1233;6.4;0.969;1292;;
10:55:42.307;154;74;102;61;108.0;335;985;1258;6.6;0.930;1240;;
10:55:43.294;145;70;100;64;106.3;325;940;1267;6.8;0.880;1174;;
10:55:44.232;151;73;102;61;107.5;335;990;1217;6.5;0.937;1249;;
10:55:45.226;150;71;100;62;111.0;335;965;1238;6.9;0.872;1162;;
10:55:46.187;143;70;99;66;105.0;325;915;1221;6.9;0.863;1150;;
10:55:47.108;151;73;103;62;108.8;335;965;1204;6.8;0.912;1216;;
10:55:48.071;155;74;103;62;110.3;340;970;1221;6.8;0.906;1208;;
10:55:49.037;146;71;101;66;107.0;330;915;1238;7.0;0.864;1152;;
10:55:49.952;153;74;104;63;106.8;335;960;1221;6.7;0.935;1247;;
10:55:50.916;157;74;103;61;111.0;340;990;1263;6.7;0.919;1225;;
10:55:51.906;147;70;100;64;108.5;330;935;1275;7.0;0.864;1152;;
10:55:52.841;151;73;102;60;108.0;335;995;1238;6.5;0.935;1247;;
10:55:53.834;155;72;102;61;111.8;335;990;1271;6.8;0.901;1202;;
10:55:54.826;146;69;100;64;109.8;330;935;1263;7.0;0.850;1133;;
10:55:55.761;150;73;101;61;107.3;335;990;1225;6.5;0.932;1243;;
10:55:56.749;153;72;100;59;111.8;335;1020;1242;6.6;0.910;1214;;
10:55:57.770;144;68;97;62;111.5;330;965;1246;6.9;0.840;1119;;
10:55:58.736;146;70;98;59;109.0;335;1010;1208;6.5;0.910;1214;;
10:55:59.744;153;71;99;56;113.5;340;1065;1250;6.4;0.931;1242;;
10:56:00.811;147;67;98;60;116.0;335;1005;1279;6.9;0.847;1129;;
10:56:01.812;148;70;99;59;109.5;330;1010;1246;6.5;0.915;1221;;
10:56:02.824;154;72;100;57;113.0;340;1060;1267;6.4;0.933;1244;;
10:56:03.884;146;67;98;61;114.0;335;985;1304;6.9;0.845;1126;;
10:56:04.867;148;71;99;59;109.3;340;1020;1233;6.4;0.924;1232;;
10:56:05.891;152;71;99;58;113.5;345;1040;1254;6.5;0.905;1206;;
10:56:06.927;144;67;97;61;111.5;335;985;1258;6.8;0.855;1140;;
10:56:07.916;148;71;99;59;109.8;340;1010;1208;6.5;0.913;1218;;
10:56:08.926;150;71;99;59;110.8;340;1010;1208;6.6;0.898;1198;;
10:56:09.936;143;68;98;64;110.3;335;935;1246;7.1;0.833;1111;;
10:56:10.873;150;72;101;60;109.0;340;995;1196;6.6;0.924;1232;;
10:56:11.864;152;72;100;61;110.3;340;985;1250;6.7;0.896;1194;;
10:56:12.847;143;69;99;65;108.5;330;930;1238;7.0;0.844;1126;;
10:56:13.783;149;73;101;60;108.3;340;995;1196;6.5;0.928;1238;;
10:56:14.772;154;73;101;60;111.0;340;1000;1238;6.7;0.912;1216;;
10:56:15.776;145;69;100;64;109.3;330;935;1246;7.0;0.854;1138;;
10:56:16.711;152;73;104;62;108.5;340;965;1238;6.7;0.921;1227;;
10:56:17.674;158;75;105;62;111.0;340;975;1292;6.8;0.918;1224;;
10:56:18.651;150;72;103;65;109.5;335;925;1300;7.1;0.868;1157;;
10:56:19.574;154;74;105;63;108.0;335;960;1279;6.8;0.931;1241;;
10:56:20.536;161;75;107;60;112.3;340;995;1329;6.8;0.944;1259;;
10:56:21.530;156;73;106;64;113.0;340;940;1338;7.2;0.878;1170;;
10:56:22.469;155;75;107;66;106.8;330;915;1321;7.0;0.913;1217;;
10:56:23.386;163;77;109;61;110.3;340;980;1333;6.8;0.967;1289;;
10:56:24.364;160;75;108;64;112.8;340;935;1371;7.2;0.891;1189;;
10:56:25.299;153;74;105;66;106.5;330;910;1346;7.0;0.897;1196;;
10:56:26.211;160;76;107;61;109.8;340;985;1329;6.7;0.956;1274;;
10:56:27.194;158;74;105;63;112.5;340;950;1342;7.1;0.889;1185;;
10:56:28.146;152;72;104;66;108.8;330;910;1329;7.2;0.870;1160;;
10:56:29.056;158;76;106;61;109.8;340;980;1313;6.7;0.944;1259;;
10:56:30.036;157;74;104;62;111.3;340;970;1321;6.9;0.905;1206;;
10:56:31.004;149;71;102;66;108.3;330;915;1317;7.1;0.862;1150;;
10:56:31.919;155;74;104;62;108.8;335;975;1279;6.7;0.932;1243;;
10:56:32.896;158;74;104;62;112.3;340;975;1313;6.9;0.899;1199;;
10:56:33.871;148;71;102;66;109.0;330;905;1288;7.2;0.845;1126;;
10:56:34.776;153;75;103;62;106.5;335;965;1254;6.6;0.936;1247;;
10:56:35.741;157;73;103;62;112.5;340;970;1308;7.0;0.890;1187;;
10:56:36.709;148;70;103;66;112.5;340;915;1313;7.4;0.840;1120;;
10:56:37.625;148;70;103;64;112.5;340;940;1313;7.2;0.863;1150;;
10:56:38.565;148;70;103;60;112.5;340;995;1313;6.8;0.913;1218;;
10:56:39.559;154;74;105;65;94.3;330;920;1554;6.1;1.027;1370;;
10:56:40.477;157;76;106;62;92.0;335;965;1467;5.7;1.112;1482;;
10:56:41.442;161;76;106;61;96.0;340;985;1475;5.8;1.085;1447;;
10:56:42.429;152;71;103;64;102.0;335;935;1450;6.5;0.940;1253;;
10:56:43.366;152;74;103;62;101.8;335;975;1383;6.3;0.982;1310;;
10:56:44.341;158;74;103;60;107.3;340;1005;1392;6.4;0.963;1284;;
10:56:45.344;149;70;101;63;108.0;330;945;1396;6.9;0.879;1173;;
10:56:46.291;151;73;102;62;105.5;335;970;1333;6.5;0.940;1253;;
10:56:47.260;157;74;102;60;109.3;340;1005;1354;6.5;0.941;1254;;
10:56:48.268;148;69;100;63;111.0;335;950;1363;7.0;0.852;1135;;
10:56:49.216;149;72;101;62;106.8;335;965;1300;6.6;0.911;1214;;
10:56:50.180;154;73;102;60;110.0;340;1005;1304;6.6;0.927;1236;;
10:56:51.184;147;69;100;64;112.0;335;940;1308;7.1;0.837;1116;;
10:56:52.122;147;71;101;63;105.8;330;945;1263;6.7;0.898;1197;;
10:56:53.071;154;73;103;61;110.8;340;985;1271;6.7;0.916;1221;;
10:56:54.054;150;71;102;64;111.5;335;935;1296;7.2;0.853;1138;;
10:56:54.990;148;72;102;64;105.8;330;935;1263;6.8;0.902;1202;;
10:56:55.926;156;74;104;59;109.8;340;1010;1246;6.5;0.959;1279;;
10:56:56.936;153;72;103;62;111.0;340;965;1279;6.9;0.891;1188;;
10:56:57.901;145;71;100;66;103.0;330;915;1258;6.8;0.891;1187;;
10:56:58.816;154;74;104;61;106.5;335;980;1254;6.5;0.952;1270;;
10:56:59.796;155;74;104;63;108.8;340;945;1296;6.9;0.902;1202;;
10:57:00.739;148;72;102;66;105.3;330;910;1296;6.9;0.882;1176;;
10:57:01.651;156;75;106;63;107.5;340;960;1296;6.7;0.944;1259;;
10:57:02.609;161;76;106;62;110.3;340;975;1346;6.8;0.937;1250;;
10:57:03.584;153;73;104;66;108.0;330;910;1350;7.1;0.878;1171;;
10:57:04.496;156;75;106;64;106.3;335;935;1333;6.8;0.933;1244;;
10:57:05.433;162;76;107;62;110.3;340;970;1358;6.8;0.944;1258;;
10:57:06.399;155;73;105;65;111.0;335;920;1367;7.2;0.870;1160;;
10:57:07.321;156;75;106;65;107.5;335;930;1338;6.9;0.919;1226;;
10:57:08.253;162;76;107;60;110.8;340;995;1350;6.7;0.957;1276;;
10:57:09.246;155;72;104;63;113.8;335;950;1383;7.2;0.866;1155;;
10:57:10.196;153;73;103;62;108.3;335;965;1329;6.7;0.918;1224;;
10:57:11.159;159;74;104;60;112.3;340;1000;1333;6.7;0.927;1235;;
10:57:12.159;152;70;102;64;113.5;335;935;1342;7.3;0.842;1123;;
10:57:13.096;152;73;102;61;108.0;335;980;1296;6.6;0.923;1231;;
10:57:14.074;157;73;102;60;112.5;340;1000;1304;6.8;0.909;1212;;
10:57:15.076;148;69;100;64;112.8;335;940;1304;7.2;0.830;1106;;
10:57:16.016;148;71;100;63;108.5;335;960;1250;6.8;0.883;1177;;
10:57:16.972;152;72;100;60;111.3;340;995;1246;6.7;0.897;1195;;
10:57:17.967;145;68;99;65;112.8;335;925;1258;7.3;0.812;1083;;
10:57:18.894;146;71;100;63;107.5;335;950;1204;6.8;0.884;1178;;
10:57:19.846;155;73;102;60;112.5;340;1000;1246;6.8;0.909;1212;;
10:57:20.846;150;70;102;64;114.0;335;935;1288;7.3;0.832;1110;;
10:57:21.780;150;73;102;63;107.8;335;955;1271;6.8;0.904;1205;;
10:57:22.736;157;74;103;61;111.8;340;990;1300;6.8;0.912;1217;;
10:57:23.728;150;70;101;64;113.3;335;940;1338;7.2;0.834;1112;;
10:57:24.666;150;72;101;63;108.5;335;950;1308;6.9;0.887;1182;;
10:57:25.616;157;73;103;60;111.8;340;995;1317;6.7;0.915;1220;;
10:57:26.613;150;70;101;63;113.5;335;950;1338;7.2;0.841;1122;;
10:57:27.561;150;72;101;62;109.0;335;965;1296;6.8;0.896;1195;;
10:57:28.524;156;73;103;59;111.8;340;1010;1296;6.6;0.926;1235;;
10:57:29.536;149;69;100;63;114.3;335;950;1321;7.2;0.832;1109;;
10:57:30.486;147;71;101;63;108.0;335;955;1283;6.8;0.889;1185;;
10:57:31.440;155;73;103;61;112.3;340;985;1279;6.8;0.906;1208;;
10:57:32.424;152;71;103;64;113.8;335;940;1313;7.3;0.851;1135;;
10:57:33.366;152;73;104;64;108.8;335;940;1288;6.9;0.901;1201;;
10:57:34.306;159;76;105;59;111.3;340;1020;1292;6.5;0.965;1287;;
10:57:35.326;154;71;104;62;116.0;340;965;1325;7.2;0.861;1148;;
10:57:36.289;151;73;103;63;107.0;330;945;1271;6.8;0.907;1210;;
10:57:37.236;157;75;104;60;110.5;340;1000;1288;6.6;0.943;1258;;
10:57:38.236;153;71;102;63;113.8;340;960;1313;7.1;0.859;1145;;
10:57:39.194;147;71;100;63;107.0;330;945;1296;6.8;0.885;1181;;
10:57:40.139;155;74;102;59;109.8;340;1010;1271;6.5;0.941;1255;;
10:57:41.151;150;69;101;62;115.5;340;970;1308;7.1;0.844;1125;;
10:57:42.117;147;71;99;61;107.0;330;985;1258;6.5;0.911;1215;;
10:57:43.102;153;72;100;58;112.0;340;1030;1254;6.5;0.922;1229;;
10:57:44.134;147;68;98;62;114.5;335;975;1271;7.0;0.837;1116;;
10:57:45.111;145;70;98;61;108.5;335;990;1233;6.6;0.892;1189;;
10:57:46.097;151;71;98;59;108.5;335;1025;1221;6.4;0.923;1231;;
10:57:47.125;151;71;98;62;108.5;335;965;1221;6.7;0.869;1159;;
10:57:48.090;151;71;98;59;108.5;335;1010;1221;6.4;0.910;1213;;
10:57:49.099;150;70;100;58;98.8;340;1030;1238;5.8;1.040;1387;;
10:57:50.127;146;68;99;62;101.0;335;970;1263;6.2;0.953;1271;;
10:57:51.100;147;71;101;62;95.8;335;975;1254;5.9;1.023;1364;;
10:57:52.076;156;73;103;59;103.8;345;1020;1263;6.1;1.010;1347;;
10:57:53.095;151;70;101;62;110.5;340;970;1296;6.8;0.889;1185;;
10:57:54.064;150;72;102;63;106.5;335;955;1300;6.7;0.917;1223;;
10:57:55.019;158;74;104;60;109.5;340;995;1304;6.6;0.947;1263;;
10:57:56.014;153;71;103;63;111.8;335;945;1358;7.1;0.869;1159;;
10:57:56.960;152;72;105;66;109.3;335;910;1333;7.2;0.875;1166;;
10:57:57.871;161;77;108;62;110.3;340;970;1321;6.8;0.950;1267;;
10:57:58.841;160;75;107;63;113.0;340;955;1354;7.1;0.904;1206;;
10:57:59.794;154;74;106;67;108.0;330;900;1367;7.2;0.885;1181;;
10:58:00.696;162;77;108;61;109.3;340;980;1350;6.7;0.971;1295;;
10:58:01.676;164;76;107;62;111.8;340;965;1408;6.9;0.926;1235;;
10:58:02.641;154;73;105;66;108.8;330;915;1367;7.1;0.881;1175;;
10:58:03.556;159;76;106;62;108.5;340;970;1342;6.7;0.950;1267;;
10:58:04.525;161;75;105;62;110.3;340;975;1363;6.8;0.926;1235;;
10:58:05.501;150;71;103;65;109.3;330;925;1338;7.1;0.868;1157;;
10:58:06.424;155;75;104;61;108.3;335;985;1288;6.6;0.946;1262;;
10:58:07.409;157;74;103;61;111.3;340;985;1300;6.8;0.914;1219;;
10:58:08.396;148;70;101;64;109.3;335;940;1288;7.0;0.869;1159;;
10:58:09.336;154;74;104;62;108.8;340;965;1250;6.8;0.925;1233;;
10:58:10.301;157;75;104;62;110.8;340;970;1271;6.9;0.913;1217;;
10:58:11.269;148;71;102;65;108.8;330;920;1263;7.1;0.863;1151;;
10:58:12.187;152;74;104;63;106.5;335;960;1229;6.7;0.935;1247;;
10:58:13.147;158;74;105;63;111.0;340;960;1254;6.9;0.908;1211;;
10:58:14.109;150;72;103;65;108.8;335;920;1279;7.1;0.873;1165;;
10:58:15.027;155;76;106;63;107.0;335;950;1229;6.8;0.943;1258;;
10:58:15.981;161;76;107;62;111.3;340;975;1271;6.8;0.936;1247;;
10:58:16.956;152;73;105;66;109.5;335;915;1275;7.2;0.875;1167;;
10:58:17.871;155;76;107;63;107.5;335;945;1250;6.8;0.938;1251;;
10:58:18.816;162;76;107;61;111.3;340;980;1296;6.8;0.945;1260;;
10:58:19.794;154;73;106;67;110.8;335;900;1321;7.4;0.863;1151;;
10:58:20.694;157;77;108;65;106.3;335;920;1300;6.9;0.935;1247;;
10:58:21.614;164;77;110;63;111.3;340;950;1338;7.0;0.941;1255;;
10:58:22.566;160;76;111;69;110.0;340;870;1308;7.6;0.878;1171;;
10:58:23.434;158;79;109;71;102.0;330;845;1283;7.2;0.905;1207;;
10:58:24.281;154;76;107;72;103.3;330;835;1325;7.4;0.863;1151;;
10:58:25.118;155;77;107;69;101.8;330;870;1358;7.0;0.911;1214;;
10:58:25.982;163;77;109;65;110.0;335;925;1417;7.1;0.912;1217;;
10:58:26.907;162;75;105;64;110.3;335;935;1454;7.1;0.888;1184;;
10:58:27.844;151;71;101;67;108.3;325;895;1454;7.3;0.837;1116;;
10:58:28.739;155;73;103;64;108.5;330;935;1425;7.0;0.885;1181;;
10:58:29.674;160;72;102;63;113.8;335;955;1446;7.1;0.858;1145;;
10:58:30.629;149;69;99;67;111.5;330;900;1433;7.4;0.801;1068;;
10:58:31.529;150;70;101;67;109.8;330;900;1388;7.3;0.830;1107;;
10:58:32.431;157;72;104;64;114.0;335;940;1379;7.3;0.853;1138;;
10:58:33.373;153;70;103;66;115.8;335;905;1396;7.7;0.803;1071;;
10:58:34.276;151;72;103;67;109.3;330;900;1388;7.3;0.849;1131;;
10:58:35.175;159;74;106;63;113.8;335;960;1375;7.1;0.895;1193;;
10:58:36.138;158;73;105;63;115.3;335;950;1379;7.3;0.863;1151;;
10:58:37.088;152;72;103;64;109.8;330;935;1388;7.0;0.875;1167;;
10:58:38.019;158;74;105;61;112.0;335;990;1350;6.8;0.924;1232;;
10:58:39.011;155;72;102;62;114.0;335;975;1338;7.0;0.870;1160;;
10:58:39.984;148;70;100;63;109.0;325;945;1321;6.9;0.867;1156;;
10:58:40.930;154;72;103;61;111.8;335;985;1279;6.8;0.903;1205;;
10:58:41.916;153;72;101;61;111.0;335;980;1271;6.8;0.892;1189;;
10:58:42.896;144;69;99;65;107.5;325;920;1283;7.0;0.849;1133;;
10:58:43.816;152;72;103;62;109.8;335;970;1254;6.8;0.908;1211;;
10:58:44.786;157;73;103;60;112.5;340;995;1288;6.8;0.911;1215;;
10:58:45.781;149;70;100;62;112.0;330;965;1304;7.0;0.862;1149;;
10:58:46.744;152;72;102;61;109.5;330;990;1292;6.6;0.918;1224;;
10:58:47.734;157;73;103;59;113.8;340;1010;1321;6.8;0.910;1213;;
10:58:48.746;149;69;101;63;114.0;335;950;1342;7.2;0.838;1117;;
10:58:49.696;152;72;102;61;109.5;335;985;1288;6.7;0.915;1220;;
10:58:50.679;157;73;103;59;114.3;340;1015;1325;6.8;0.915;1220;;
10:58:51.696;150;69;101;63;115.3;335;955;1329;7.2;0.837;1116;;
10:58:52.651;150;72;101;60;109.0;335;995;1283;6.6;0.920;1226;;
10:58:53.644;157;72;103;60;114.3;340;1005;1296;6.8;0.906;1208;;
10:58:54.650;150;70;103;65;114.3;340;930;1300;7.4;0.838;1118;;
10:58:55.580;150;70;103;63;114.3;340;950;1300;7.2;0.856;1142;;
10:58:56.530;150;70;103;59;114.3;340;1015;1300;6.8;0.915;1220;;
10:58:57.544;159;76;109;64;93.5;335;940;1588;6.0;1.091;1454;;
10:58:58.484;160;78;110;65;91.0;335;930;1508;5.9;1.124;1499;;
10:58:59.416;167;80;111;61;93.0;340;985;1517;5.7;1.170;1560;;
10:59:00.401;161;75;108;63;101.0;335;950;1533;6.4;1.016;1354;;
10:59:01.349;159;76;108;63;101.5;330;945;1529;6.4;1.008;1344;;
10:59:02.294;166;79;110;62;104.0;340;975;1496;6.4;1.029;1372;;
10:59:03.269;159;75;109;66;106.3;330;915;1521;7.0;0.934;1246;;
10:59:04.182;162;78;110;64;103.5;335;935;1492;6.6;0.996;1328;;
10:59:05.119;168;80;112;62;106.8;340;965;1504;6.6;1.008;1344;;
10:59:06.084;162;76;110;65;107.8;335;920;1517;7.0;0.937;1249;;
10:59:07.006;163;78;111;64;105.0;335;935;1496;6.7;0.988;1318;;
10:59:07.941;169;80;111;61;107.5;340;990;1488;6.5;1.020;1360;;
10:59:08.929;160;75;108;65;109.5;335;925;1504;7.1;0.914;1219;;
10:59:09.854;159;77;108;65;104.3;330;925;1442;6.8;0.960;1281;;
10:59:10.777;165;78;109;60;107.5;340;1000;1463;6.5;1.009;1346;;
10:59:11.781;159;73;106;63;112.0;335;945;1483;7.1;0.896;1195;;
10:59:12.726;156;75;106;64;105.5;330;940;1438;6.7;0.942;1256;;
10:59:13.666;163;77;108;61;108.3;340;985;1429;6.6;0.980;1307;;
10:59:14.651;158;73;107;63;111.5;335;950;1463;7.0;0.907;1210;;
10:59:15.599;159;76;108;63;106.3;335;955;1417;6.7;0.966;1288;;
10:59:16.552;165;78;109;60;108.5;340;1000;1425;6.5;1.000;1333;;
10:59:17.556;158;73;106;63;112.0;335;950;1446;7.1;0.901;1202;;
10:59:18.504;158;76;107;63;105.5;330;960;1400;6.6;0.971;1295;;
10:59:19.462;165;77;108;60;108.8;340;1000;1425;6.5;0.995;1327;;
10:59:20.464;158;73;106;64;111.3;335;940;1450;7.1;0.898;1197;;
10:59:21.404;156;75;106;63;105.0;330;945;1421;6.7;0.956;1275;;
10:59:22.347;164;77;108;60;108.5;335;1000;1421;6.5;0.995;1327;;
10:59:23.351;158;72;106;63;113.3;340;955;1467;7.1;0.896;1195;;
10:59:24.306;157;75;105;61;106.0;335;990;1404;6.4;0.983;1311;;
10:59:25.294;162;75;106;59;110.8;340;1015;1408;6.5;0.971;1295;;
10:59:26.311;154;71;104;62;111.3;335;965;1413;6.9;0.898;1197;;
10:59:27.278;155;74;104;61;107.0;335;990;1354;6.5;0.965;1286;;
10:59:28.264;160;75;105;59;110.0;340;1015;1358;6.5;0.969;1292;;
10:59:29.279;152;71;104;64;111.3;335;940;1375;7.1;0.877;1169;;
10:59:30.221;155;75;105;62;106.0;335;975;1317;6.5;0.968;1291;;
10:59:31.196;161;75;106;59;110.5;345;1010;1333;6.6;0.964;1286;;
10:59:32.204;153;71;103;63;110.8;335;955;1358;7.0;0.890;1187;;
10:59:33.161;155;75;104;60;107.0;335;995;1325;6.5;0.969;1293;;
10:59:34.154;159;74;104;59;110.3;340;1010;1363;6.5;0.950;1267;;
10:59:35.168;150;70;101;63;110.3;335;960;1363;6.9;0.879;1173;;
10:59:36.126;154;73;102;58;107.5;335;1030;1308;6.3;0.973;1297;;
10:59:37.154;155;72;101;59;111.5;340;1010;1342;6.6;0.913;1217;;
10:59:38.166;145;69;99;63;107.5;330;950;1317;6.8;0.870;1161;;
10:59:39.116;151;72;101;59;107.8;340;1015;1283;6.4;0.951;1269;;
10:59:40.131;156;72;102;59;112.3;340;1020;1313;6.6;0.925;1233;;
10:59:41.151;147;69;100;63;111.0;335;960;1321;6.9;0.865;1153;;
10:59:42.111;151;73;102;60;107.3;335;1000;1275;6.4;0.949;1265;;
10:59:43.110;156;73;102;59;111.3;340;1025;1296;6.5;0.937;1250;;
10:59:44.136;147;69;100;63;111.3;335;950;1313;7.0;0.856;1141;;
10:59:45.082;152;74;103;61;106.8;335;990;1254;6.5;0.958;1277;;
10:59:46.075;159;74;105;60;111.5;345;1000;1296;6.7;0.939;1253;;
10:59:47.074;150;72;104;64;108.5;335;935;1296;7.0;0.894;1192;;
10:59:48.007;155;76;106;62;105.8;335;975;1258;6.5;0.977;1303;;
10:59:48.986;160;76;107;60;110.5;345;1000;1292;6.6;0.964;1285;;
10:59:49.984;153;73;105;63;109.0;335;945;1300;6.9;0.906;1208;;
10:59:50.931;155;75;106;61;106.5;335;985;1288;6.5;0.978;1304;;
10:59:51.916;162;76;107;59;110.8;345;1020;1321;6.5;0.988;1317;;
10:59:52.934;156;73;107;63;111.5;335;955;1342;7.0;0.912;1216;;
10:59:53.891;157;76;108;62;106.3;335;975;1313;6.5;0.986;1315;;
10:59:54.864;164;77;109;60;110.0;345;1005;1329;6.6;0.998;1331;;
10:59:55.871;159;74;108;63;111.5;340;955;1338;7.0;0.923;1231;;
10:59:56.826;157;76;106;61;106.5;335;990;1317;6.5;0.988;1317;;
10:59:57.816;163;76;107;58;110.8;345;1040;1321;6.4;1.007;1343;;
10:59:58.856;156;72;105;61;113.8;345;985;1317;6.9;0.907;1209;;
10:59:59.839;151;73;104;63;106.3;335;950;1288;6.7;0.930;1240;;
11:00:00.790;159;75;106;59;109.5;345;1020;1275;6.4;0.987;1317;;
11:00:01.809;156;72;105;62;114.3;340;970;1325;7.1;0.887;1183;;
11:00:02.781;150;73;103;64;106.3;335;940;1292;6.8;0.913;1218;;
11:00:03.720;158;75;106;60;109.3;345;1005;1263;6.5;0.973;1297;;
11:00:04.725;156;74;106;60;109.3;345;995;1288;6.6;0.963;1284;;
11:00:05.720;156;74;106;64;109.3;345;935;1288;7.0;0.905;1207;;
11:00:06.655;156;74;106;59;109.3;345;1025;1288;6.4;0.992;1323;;
11:00:07.681;157;74;103;60;94.3;345;1000;1392;5.7;1.095;1461;;
11:00:08.681;148;71;101;63;95.0;335;950;1367;6.0;1.010;1347;;
11:00:09.631;154;74;103;59;94.3;340;1015;1325;5.6;1.109;1479;;
11:00:10.648;156;73;102;59;102.3;345;1010;1350;6.1;1.005;1340;;
11:00:11.656;146;69;100;63;105.5;335;955;1346;6.6;0.903;1204;;
11:00:12.609;153;73;103;60;105.3;340;1005;1308;6.3;0.981;1308;;
11:00:13.614;157;73;103;59;109.3;345;1010;1333;6.5;0.948;1263;;
11:00:14.625;147;70;100;63;107.3;335;955;1321;6.7;0.890;1187;;
11:00:15.581;152;73;102;59;107.3;340;1015;1275;6.3;0.965;1287;;
11:00:16.596;156;73;102;58;111.8;345;1035;1292;6.5;0.947;1263;;
11:00:17.629;147;70;101;63;110.0;335;960;1275;6.9;0.877;1169;;
11:00:18.587;151;73;103;61;105.8;340;985;1221;6.4;0.957;1276;;
11:00:19.575;157;74;105;60;110.8;345;1005;1258;6.6;0.948;1264;;
11:00:20.580;150;71;103;64;110.3;335;940;1267;7.0;0.880;1174;;
11:00:21.520;153;75;105;62;106.5;340;965;1229;6.6;0.951;1269;;
11:00:22.486;159;76;106;59;110.3;345;1015;1258;6.5;0.971;1295;;
11:00:23.501;152;71;103;63;111.5;340;960;1279;7.0;0.887;1182;;
11:00:24.457;152;74;104;63;106.0;335;955;1242;6.7;0.937;1249;;
11:00:25.416;158;75;105;59;110.0;345;1010;1250;6.5;0.964;1285;;
11:00:26.425;152;71;103;62;112.3;340;970;1275;6.9;0.888;1184;;
11:00:27.396;149;72;102;62;106.3;335;965;1238;6.6;0.929;1238;;
11:00:28.357;157;74;105;59;109.5;345;1020;1229;6.4;0.973;1298;;
11:00:29.377;153;72;103;62;112.3;340;975;1250;6.9;0.897;1196;;
11:00:30.356;147;72;102;63;104.8;335;945;1225;6.7;0.918;1224;;
11:00:31.301;155;75;105;59;108.3;345;1010;1200;6.4;0.975;1300;;
11:00:32.311;154;73;104;62;109.8;340;975;1229;6.8;0.922;1229;;
11:00:33.285;147;72;102;64;104.5;335;935;1217;6.7;0.915;1220;;
11:00:34.221;155;75;105;60;107.5;345;1005;1196;6.4;0.984;1312;;
11:00:35.222;154;73;105;62;110.3;340;970;1229;6.8;0.919;1226;;
11:00:36.196;149;73;103;63;104.5;335;955;1229;6.6;0.939;1252;;
11:00:37.147;157;75;105;59;108.0;345;1020;1233;6.4;0.994;1325;;
11:00:38.169;158;74;102;57;108.8;340;1055;1296;6.2;0.990;1319;;
11:00:39.224;149;70;97;55;108.0;335;1090;1358;5.9;0.982;1309;;
11:00:40.315;153;70;97;52;111.8;345;1150;1313;5.8;1.001;1334;;
11:00:41.466;148;67;95;56;114.5;340;1065;1300;6.5;0.881;1175;;
11:00:42.529;140;65;93;59;107.5;335;1015;1321;6.4;0.876;1168;;
11:00:43.544;147;68;95;56;110.8;345;1075;1267;6.2;0.920;1226;;
11:00:44.620;144;65;93;59;115.8;340;1025;1321;6.8;0.826;1101;;
11:00:45.646;138;65;92;60;108.0;335;1000;1308;6.5;0.854;1139;;
11:00:46.642;146;68;96;58;112.5;340;1040;1254;6.5;0.890;1186;;
11:00:47.684;145;67;96;60;114.8;340;1000;1288;6.9;0.832;1110;;
11:00:48.686;139;67;95;62;106.8;330;965;1275;6.6;0.857;1142;;
11:00:49.651;148;70;98;59;111.3;345;1025;1229;6.5;0.905;1207;;
11:00:50.674;146;68;99;63;114.5;340;960;1271;7.2;0.828;1104;;
11:00:51.636;143;70;99;63;105.5;330;945;1238;6.7;0.882;1176;;
11:00:52.577;152;73;102;59;109.5;340;1015;1229;6.5;0.943;1258;;
11:00:53.594;151;71;102;62;113.3;340;970;1283;7.0;0.869;1159;;
11:00:54.564;145;71;101;65;105.5;330;930;1267;6.8;0.886;1181;;
11:00:55.496;154;74;103;60;108.3;340;1005;1250;6.5;0.959;1278;;
11:00:56.499;154;72;104;63;113.0;340;960;1321;7.1;0.884;1178;;
11:00:57.461;150;74;103;63;104.3;330;955;1300;6.5;0.944;1258;;
11:00:58.414;158;75;105;59;108.8;340;1020;1300;6.4;0.987;1316;;
11:00:59.434;156;72;103;60;112.0;340;995;1363;6.8;0.917;1223;;
11:01:00.433;151;73;102;61;105.0;335;980;1342;6.4;0.950;1266;;
11:01:01.409;158;74;103;58;108.8;340;1040;1333;6.3;0.987;1317;;
11:01:02.449;153;70;102;61;112.5;340;990;1371;6.8;0.893;1191;;
11:01:03.441;149;72;101;61;105.5;335;990;1325;6.4;0.945;1261;;
11:01:04.431;156;73;103;58;110.5;345;1035;1300;6.4;0.962;1283;;
11:01:05.464;151;70;102;62;112.5;335;970;1333;7.0;0.877;1170;;
11:01:06.434;152;74;102;60;106.0;335;1005;1288;6.3;0.969;1293;;
11:01:07.439;157;73;104;59;112.3;345;1025;1304;6.6;0.947;1263;;
11:01:08.464;150;71;102;63;111.3;335;960;1308;7.0;0.882;1176;;
11:01:09.424;151;73;104;63;107.3;335;960;1271;6.7;0.931;1241;;
11:01:10.385;158;76;106;60;110.3;345;1005;1267;6.6;0.966;1288;;
11:01:11.389;154;73;106;64;111.5;340;940;1283;7.1;0.889;1186;;
11:01:12.327;154;76;106;62;105.0;335;965;1263;6.5;0.970;1293;;
11:01:13.294;161;76;107;59;110.3;345;1020;1300;6.5;0.992;1323;;
11:01:14.316;156;73;105;61;112.0;340;985;1317;6.8;0.921;1228;;
11:01:15.299;151;74;104;63;104.5;330;960;1296;6.5;0.951;1268;;
11:01:16.261;158;75;104;56;104.5;330;1075;1292;5.8;1.065;1420;;
11:01:17.335;158;75;104;59;104.5;330;1010;1292;6.2;1.000;1334;;
11:01:18.345;158;75;104;61;104.5;330;990;1292;6.3;0.981;1307;;
11:01:19.334;154;73;102;58;94.5;340;1030;1346;5.5;1.114;1486;;
11:01:20.364;152;72;100;59;96.5;340;1010;1350;5.7;1.044;1392;;
11:01:21.378;145;69;98;61;96.8;330;990;1358;5.9;0.998;1330;;
11:01:22.364;151;71;100;59;101.8;340;1020;1304;6.0;1.000;1333;;
11:01:23.386;149;70;97;59;107.3;335;1020;1317;6.3;0.923;1230;;
11:01:24.404;141;67;95;59;105.0;325;1015;1321;6.2;0.913;1218;;
11:01:25.419;147;69;97;57;108.8;335;1050;1258;6.2;0.937;1249;;
11:01:26.471;144;67;95;59;111.8;340;1015;1267;6.6;0.865;1154;;
11:01:27.482;139;67;94;61;105.3;325;985;1254;6.4;0.880;1173;;
11:01:28.467;146;69;97;58;109.8;340;1035;1217;6.4;0.917;1223;;
11:01:29.505;145;67;97;61;113.8;335;985;1267;6.9;0.842;1123;;
11:01:30.487;142;69;98;64;107.0;330;940;1221;6.8;0.863;1151;;
11:01:31.427;152;72;101;58;110.8;340;1030;1225;6.5;0.942;1256;;
11:01:32.461;151;70;103;63;115.5;340;960;1283;7.2;0.856;1141;;
11:01:33.420;149;74;104;64;103.5;330;940;1233;6.6;0.942;1256;;
11:01:34.361;160;76;105;57;110.5;345;1045;1296;6.3;0.988;1318;;
11:01:35.402;155;71;104;61;112.8;335;980;1425;6.9;0.902;1202;;
11:01:36.384;159;75;105;58;108.8;340;1030;1417;6.3;0.990;1320;;
11:01:37.416;161;74;102;58;110.0;340;1040;1446;6.3;0.960;1280;;
11:01:38.454;150;69;100;62;109.3;330;970;1454;6.8;0.883;1178;;
11:01:39.426;156;72;101;57;110.0;340;1055;1392;6.3;0.964;1285;;
11:01:40.483;154;70;99;59;113.0;340;1025;1408;6.6;0.896;1194;;
11:01:41.504;145;68;98;62;107.3;330;970;1408;6.6;0.882;1176;;
11:01:42.478;153;72;100;57;111.0;340;1045;1333;6.4;0.939;1252;;
11:01:43.523;149;68;98;60;115.0;340;1005;1371;6.9;0.854;1139;;
11:01:44.526;143;68;96;60;107.0;330;1005;1329;6.4;0.899;1199;;
11:01:45.531;151;70;98;55;113.3;340;1085;1308;6.3;0.937;1249;;
11:01:46.614;146;66;96;59;116.5;335;1010;1358;6.9;0.834;1113;;
11:01:47.626;145;69;96;57;107.8;335;1045;1300;6.2;0.929;1238;;
11:01:48.671;151;69;97;56;114.8;345;1075;1296;6.4;0.911;1215;;
11:01:49.746;142;66;95;59;114.0;335;1015;1325;6.7;0.848;1131;;
11:01:50.757;146;70;98;57;110.0;340;1050;1258;6.3;0.931;1241;;
11:01:51.811;151;70;98;57;113.8;345;1060;1283;6.4;0.911;1215;;
11:01:52.871;142;67;96;59;111.5;335;1010;1300;6.6;0.870;1159;;
11:01:53.877;149;70;99;57;110.8;340;1050;1258;6.3;0.936;1248;;
11:01:54.931;152;71;98;56;113.0;345;1065;1288;6.4;0.919;1225;;
11:01:55.996;142;67;95;59;111.3;335;1025;1304;6.5;0.875;1167;;
11:01:57.021;149;70;97;56;112.8;345;1070;1258;6.3;0.921;1227;;
11:01:58.091;145;66;97;59;117.0;345;1010;1308;7.0;0.835;1114;;
11:01:59.101;145;69;97;57;110.0;340;1045;1267;6.3;0.921;1229;;
11:02:00.144;152;70;99;55;116.0;345;1090;1267;6.4;0.933;1243;;
11:02:01.234;146;67;99;60;116.5;340;1005;1300;7.0;0.850;1133;;
11:02:02.241;148;71;99;57;111.5;345;1045;1263;6.4;0.930;1240;;
11:02:03.286;153;72;100;55;114.8;350;1095;1271;6.3;0.952;1269;;
11:02:04.379;146;68;98;59;115.5;340;1010;1283;6.9;0.857;1143;;
11:02:05.387;146;71;99;58;108.5;340;1035;1229;6.3;0.942;1256;;
11:02:06.422;152;71;100;56;113.8;345;1080;1229;6.3;0.945;1260;;
11:02:07.502;144;68;98;60;113.5;340;1000;1242;6.8;0.861;1148;;
11:02:08.508;147;72;99;57;108.0;345;1050;1204;6.2;0.965;1287;;
11:02:09.556;152;72;101;57;112.8;345;1045;1221;6.5;0.931;1242;;
11:02:10.597;144;70;100;62;108.8;335;970;1229;6.7;0.890;1186;;
11:02:11.573;151;74;102;58;108.8;345;1040;1196;6.3;0.978;1304;;
11:02:12.607;155;74;101;56;111.0;345;1075;1217;6.2;0.981;1307;;
11:02:13.686;145;70;99;57;109.5;335;1055;1250;6.2;0.951;1269;;
11:02:14.743;152;72;101;54;111.0;345;1110;1188;6.0;1.008;1343;;
11:02:15.851;149;71;98;56;110.3;345;1075;1183;6.2;0.956;1274;;
11:02:16.926;140;68;95;58;106.0;335;1035;1208;6.1;0.930;1240;;
11:02:17.961;147;70;98;55;109.8;345;1095;1171;6.0;0.975;1300;;
11:02:19.056;148;70;97;56;111.0;345;1070;1183;6.2;0.930;1240;;
11:02:20.128;138;67;94;59;107.5;335;1025;1192;6.3;0.896;1195;;
11:02:21.149;145;70;97;55;109.3;345;1095;1154;6.0;0.975;1300;;
11:02:22.246;148;70;98;56;112.0;345;1075;1192;6.3;0.938;1251;;
11:02:23.321;139;68;96;58;107.3;335;1035;1175;6.2;0.922;1229;;
11:02:24.358;146;71;98;56;109.5;345;1080;1133;6.1;0.969;1292;;
11:02:25.434;145;70;98;58;109.8;345;1035;1129;6.4;0.922;1229;;
11:02:26.471;139;69;96;59;105.0;335;1015;1150;6.2;0.926;1234;;
11:02:27.486;146;71;99;56;108.8;345;1075;1108;6.1;0.976;1302;;
11:02:28.561;145;70;98;58;109.8;345;1035;1113;6.4;0.924;1232;;
11:02:29.596;138;69;96;61;104.3;335;980;1125;6.4;0.905;1206;;
11:02:30.576;147;72;96;57;104.3;335;1050;1100;6.0;0.969;1293;;
11:02:31.625;147;72;96;59;104.3;335;1025;1100;6.1;0.946;1262;;
11:02:32.650;147;72;96;60;104.3;335;995;1100;6.3;0.919;1225;;
11:02:33.642;150;73;102;58;92.5;345;1035;1238;5.4;1.141;1522;;
11:02:34.681;152;73;101;58;96.8;345;1040;1242;5.6;1.088;1451;;
11:02:35.721;143;70;100;62;95.0;335;965;1229;5.9;1.011;1348;;
11:02:36.685;149;73;102;59;97.8;345;1020;1179;5.8;1.062;1416;;
11:02:37.704;153;73;102;59;105.8;345;1010;1213;6.3;0.974;1299;;
11:02:38.714;145;71;101;63;103.8;335;950;1208;6.6;0.923;1230;;
11:02:39.664;151;74;105;61;104.8;340;980;1200;6.4;0.978;1304;;
11:02:40.645;158;75;106;59;108.5;345;1010;1225;6.4;0.984;1313;;
11:02:41.652;151;73;104;63;108.3;340;960;1238;6.8;0.922;1230;;
11:02:42.612;152;75;105;62;104.8;340;970;1217;6.5;0.970;1293;;
11:02:43.585;159;76;107;59;109.5;345;1020;1242;6.4;0.992;1323;;
11:02:44.606;154;73;105;62;112.3;345;975;1254;6.9;0.910;1213;;
11:02:45.581;150;73;104;63;106.3;340;955;1233;6.7;0.930;1240;;
11:02:46.532;156;75;105;59;109.0;345;1015;1229;6.4;0.978;1304;;
11:02:47.547;153;73;103;61;111.0;345;980;1229;6.8;0.912;1215;;
11:02:48.531;146;71;102;65;106.3;335;930;1238;6.9;0.888;1185;;
11:02:49.461;153;74;102;57;107.5;345;1045;1196;6.2;0.994;1325;;
11:02:50.502;153;72;101;58;111.0;345;1030;1238;6.5;0.937;1250;;
11:02:51.532;145;70;100;63;107.8;335;960;1229;6.7;0.889;1185;;
11:02:52.498;152;73;102;58;108.8;345;1030;1204;6.3;0.964;1285;;
11:02:53.526;153;72;100;58;111.3;345;1030;1242;6.5;0.924;1231;;
11:02:54.552;144;68;97;61;109.8;335;990;1254;6.7;0.877;1170;;
11:02:55.546;150;71;99;57;110.8;345;1055;1229;6.3;0.943;1257;;
11:02:56.599;152;70;99;58;112.8;345;1040;1258;6.5;0.911;1214;;
11:02:57.640;143;68;97;60;109.5;335;1005;1258;6.5;0.886;1181;;
11:02:58.642;149;70;99;57;110.0;345;1045;1225;6.3;0.938;1251;;
11:02:59.690;150;70;98;58;112.0;345;1030;1233;6.5;0.899;1199;;
11:03:00.721;141;67;96;62;109.0;335;965;1246;6.8;0.852;1136;;
11:03:01.688;148;71;99;58;109.5;345;1035;1204;6.3;0.933;1245;;
11:03:02.717;152;70;99;58;113.3;345;1030;1246;6.6;0.903;1204;;
11:03:03.751;144;68;97;59;109.8;335;1015;1263;6.5;0.892;1190;;
11:03:04.766;149;70;99;57;111.5;345;1055;1229;6.3;0.934;1246;;
11:03:05.817;151;70;98;57;112.0;345;1045;1238;6.4;0.912;1216;;
11:03:06.862;141;67;95;59;108.3;335;1015;1242;6.4;0.886;1181;;
11:03:07.881;146;68;96;56;111.5;345;1070;1204;6.3;0.924;1232;;
11:03:08.950;147;69;96;58;112.0;345;1035;1217;6.5;0.887;1183;;
11:03:09.986;138;66;94;60;108.3;335;1005;1225;6.5;0.870;1161;;
11:03:10.991;144;69;96;56;110.5;345;1070;1158;6.2;0.927;1236;;
11:03:12.063;145;68;95;57;113.3;345;1055;1163;6.4;0.885;1180;;
11:03:13.114;137;66;94;59;107.8;335;1010;1179;6.4;0.879;1172;;
11:03:14.126;145;69;96;56;110.8;345;1075;1150;6.2;0.932;1242;;
11:03:15.199;145;68;95;57;111.8;345;1060;1175;6.3;0.899;1198;;
11:03:16.261;136;66;92;57;107.5;335;1055;1179;6.1;0.903;1204;;
11:03:17.316;143;68;95;54;112.0;345;1105;1154;6.1;0.940;1253;;
11:03:18.421;145;68;96;55;112.3;345;1090;1142;6.2;0.927;1236;;
11:03:19.513;138;67;95;59;107.0;335;1020;1163;6.3;0.901;1201;;
11:03:20.531;146;70;98;56;110.0;345;1065;1129;6.2;0.946;1262;;
11:03:21.596;145;68;98;59;113.8;350;1015;1163;6.7;0.870;1160;;
11:03:22.613;141;69;97;61;106.0;340;980;1171;6.5;0.899;1199;;
11:03:23.593;149;72;100;58;110.8;345;1030;1175;6.5;0.932;1243;;
11:03:24.621;148;69;100;60;114.3;345;1000;1213;6.9;0.873;1164;;
11:03:25.620;145;71;100;61;107.3;335;985;1225;6.5;0.916;1221;;
11:03:26.606;154;73;102;57;112.5;345;1045;1221;6.5;0.950;1266;;
11:03:27.649;152;70;103;61;115.0;340;980;1279;7.0;0.876;1167;;
11:03:28.630;151;73;102;59;108.5;340;1010;1258;6.4;0.952;1269;;
11:03:29.640;157;74;104;58;112.8;345;1040;1271;6.5;0.957;1276;;
11:03:30.680;152;71;103;61;113.5;340;980;1275;6.9;0.887;1183;;
11:03:31.661;153;74;103;59;108.5;340;1020;1250;6.4;0.971;1294;;
11:03:32.679;158;74;104;56;113.5;345;1065;1267;6.4;0.971;1295;;
11:03:33.744;151;71;103;60;113.0;340;995;1283;6.8;0.905;1206;;
11:03:34.741;155;74;103;57;109.3;345;1055;1250;6.2;0.997;1329;;
11:03:35.795;159;74;104;57;113.3;345;1050;1288;6.5;0.967;1289;;
11:03:36.846;151;72;103;60;110.3;340;1000;1288;6.6;0.937;1249;;
11:03:37.846;157;75;105;56;109.8;345;1075;1267;6.1;1.024;1365;;
11:03:38.919;156;74;103;57;111.5;345;1050;1271;6.4;0.970;1293;;
11:03:39.969;149;70;101;60;110.0;340;1000;1275;6.6;0.920;1227;;
11:03:40.971;154;73;101;56;110.5;345;1080;1242;6.1;0.990;1319;;
11:03:42.050;150;69;99;59;114.3;345;1025;1267;6.7;0.888;1184;;
11:03:43.076;143;69;97;59;107.5;335;1020;1242;6.3;0.916;1221;;
11:03:44.092;150;70;97;55;107.5;335;1095;1221;5.9;0.983;1311;;
11:03:45.190;150;70;97;59;107.5;335;1010;1221;6.4;0.907;1209;;
11:03:46.200;150;70;97;59;107.5;335;1020;1221;6.3;0.916;1221;;
11:03:47.221;147;68;97;57;99.8;350;1050;1254;5.7;1.016;1354;;
11:03:48.271;142;66;96;61;103.8;340;990;1271;6.3;0.918;1225;;
11:03:49.257;143;69;98;60;97.0;335;995;1229;5.8;1.003;1337;;
11:03:50.256;150;71;100;58;105.8;350;1035;1221;6.1;0.979;1305;;
11:03:51.291;145;68;100;62;111.8;340;965;1238;6.9;0.859;1146;;
11:03:52.254;144;70;101;66;108.5;335;915;1204;7.1;0.850;1133;;
11:03:53.170;149;73;104;66;106.0;340;915;1217;7.0;0.896;1194;;
11:03:54.085;156;75;105;61;111.5;345;990;1233;6.8;0.932;1243;;
11:03:55.076;158;74;106;61;115.5;345;985;1313;7.0;0.906;1208;;
11:03:56.059;158;75;108;66;111.3;340;915;1354;7.3;0.890;1187;;
11:03:56.978;159;76;107;66;107.0;340;915;1400;7.0;0.915;1220;;
11:03:57.889;160;76;105;62;106.8;335;965;1446;6.6;0.947;1263;;
11:03:58.852;158;74;101;61;107.5;335;990;1458;6.5;0.928;1237;;
11:03:59.844;149;70;97;62;105.5;325;975;1433;6.5;0.896;1195;;
11:04:00.819;154;70;98;60;112.0;335;1005;1400;6.7;0.882;1175;;
11:04:01.828;148;67;96;60;114.8;335;1000;1400;6.9;0.832;1110;;
11:04:02.828;148;68;94;57;111.3;335;1060;1363;6.3;0.898;1197;;
11:04:03.885;149;66;94;56;118.5;340;1080;1367;6.6;0.859;1145;;
11:04:04.964;141;64;93;58;116.0;335;1030;1338;6.8;0.821;1095;;
11:04:05.994;144;67;94;57;113.8;335;1060;1288;6.4;0.871;1162;;
11:04:07.056;145;66;93;56;117.3;340;1065;1292;6.6;0.842;1123;;
11:04:08.121;137;64;91;59;113.3;330;1025;1292;6.6;0.826;1101;;
11:04:09.142;144;66;95;58;115.8;340;1040;1242;6.7;0.851;1135;;
11:04:10.184;144;67;95;59;115.5;340;1020;1258;6.8;0.835;1113;;
11:04:11.206;138;66;93;60;110.3;330;1005;1271;6.6;0.845;1127;;
11:04:12.211;145;67;96;58;115.8;345;1040;1233;6.7;0.863;1150;;
11:04:13.251;144;67;96;60;116.8;340;995;1250;7.0;0.818;1091;;
11:04:14.242;139;67;95;61;108.8;330;985;1233;6.6;0.856;1141;;
11:04:15.231;146;69;98;59;114.5;340;1015;1217;6.8;0.864;1152;;
11:04:16.245;143;68;97;61;115.0;340;980;1242;7.0;0.829;1105;;
11:04:17.226;144;70;98;60;109.8;335;995;1192;6.6;0.888;1185;;
11:04:18.223;150;71;101;59;115.0;345;1010;1200;6.8;0.885;1180;;
11:04:19.233;145;69;99;62;114.0;340;975;1213;7.0;0.847;1129;;
11:04:20.204;146;72;100;61;108.5;335;990;1196;6.6;0.910;1214;;
11:04:21.194;152;72;102;59;113.5;340;1020;1221;6.7;0.917;1222;;
11:04:22.216;148;70;100;61;115.5;340;990;1250;7.0;0.859;1146;;
11:04:23.205;147;71;100;60;109.5;335;1005;1225;6.5;0.916;1221;;
11:04:24.211;151;71;100;58;114.3;345;1030;1233;6.7;0.902;1202;;
11:04:25.241;144;68;98;61;114.8;340;990;1254;7.0;0.845;1127;;
11:04:26.233;147;70;99;59;112.0;340;1025;1208;6.6;0.901;1202;;
11:04:27.252;150;70;99;59;114.0;345;1025;1225;6.7;0.886;1181;;
11:04:28.281;142;68;97;61;112.5;335;990;1233;6.8;0.849;1132;;
11:04:29.271;147;71;99;59;111.5;340;1020;1196;6.6;0.903;1204;;
11:04:30.293;149;71;98;59;112.8;345;1015;1200;6.7;0.884;1179;;
11:04:31.306;141;68;96;61;111.0;340;985;1204;6.8;0.854;1139;;
11:04:32.289;146;70;100;60;111.5;340;1005;1179;6.7;0.899;1199;;
11:04:33.296;150;72;101;60;112.0;345;1000;1179;6.7;0.902;1202;;
11:04:34.296;144;70;100;62;109.0;335;965;1196;6.8;0.881;1175;;
11:04:35.259;150;73;103;60;109.8;340;995;1171;6.6;0.929;1239;;
11:04:36.256;154;74;103;60;111.8;345;1005;1183;6.7;0.929;1238;;
11:04:37.259;147;72;101;62;109.0;340;975;1196;6.7;0.906;1208;;
11:04:38.234;152;74;104;60;108.8;340;995;1171;6.6;0.949;1266;;
11:04:39.233;155;74;104;60;110.5;345;1000;1196;6.6;0.939;1252;;
11:04:40.231;148;72;102;62;108.5;340;970;1200;6.7;0.914;1219;;
11:04:41.199;154;74;106;60;109.5;345;995;1196;6.6;0.959;1278;;
11:04:42.196;158;75;106;60;111.3;345;995;1229;6.7;0.950;1267;;
11:04:43.191;152;74;105;63;107.3;340;960;1258;6.7;0.940;1253;;
11:04:44.150;158;77;108;61;108.3;345;990;1242;6.6;0.985;1314;;
11:04:45.137;159;77;107;61;108.5;345;980;1254;6.6;0.966;1289;;
11:04:46.121;153;74;105;63;107.5;340;955;1296;6.8;0.935;1247;;
11:04:47.076;159;76;108;61;108.8;345;985;1304;6.6;0.974;1298;;
11:04:48.061;160;75;106;61;110.0;345;985;1321;6.7;0.947;1263;;
11:04:49.048;153;72;104;63;108.5;335;960;1350;6.8;0.916;1221;;
11:04:50.004;158;74;105;61;110.0;340;990;1346;6.7;0.947;1263;;
11:04:50.998;157;74;104;61;111.0;345;985;1363;6.8;0.918;1225;;
11:04:51.983;150;71;101;62;109.5;335;965;1367;6.8;0.892;1190;;
11:04:52.946;155;72;103;60;112.3;345;1000;1342;6.7;0.918;1223;;
11:04:53.944;154;72;102;61;112.0;345;985;1354;6.8;0.893;1190;;
11:04:54.929;148;69;99;62;110.0;335;975;1367;6.8;0.878;1170;;
11:04:55.904;153;71;99;60;110.0;335;1000;1338;6.6;0.900;1200;;
11:04:56.905;153;71;99;62;110.0;335;970;1338;6.8;0.873;1164;;
11:04:57.875;153;71;99;61;110.0;335;985;1338;6.7;0.886;1182;;
11:04:58.857;155;72;104;60;97.8;340;995;1438;5.9;1.054;1405;;
11:04:59.858;153;72;102;61;99.0;340;985;1404;6.0;1.015;1353;;
11:05:00.840;147;71;101;62;96.5;330;970;1367;6.0;1.010;1347;;
11:05:01.809;154;73;104;60;103.3;340;1000;1321;6.2;1.005;1340;;
11:05:02.811;153;73;103;61;108.8;340;980;1321;6.7;0.928;1238;;
11:05:03.789;147;72;101;62;103.5;330;965;1308;6.4;0.942;1256;;
11:05:04.756;154;73;104;59;109.5;345;1015;1283;6.5;0.962;1282;;
11:05:05.769;153;72;103;61;111.3;340;990;1283;6.7;0.914;1219;;
11:05:06.759;146;72;101;62;105.3;330;970;1254;6.5;0.931;1241;;
11:05:07.727;153;73;104;60;109.8;340;1005;1242;6.6;0.955;1273;;
11:05:08.736;154;73;104;61;112.0;345;980;1250;6.9;0.912;1216;;
11:05:09.712;150;73;104;63;106.3;335;960;1258;6.6;0.935;1247;;
11:05:10.676;158;75;106;59;111.0;345;1010;1292;6.6;0.965;1286;;
11:05:11.684;156;73;106;62;114.0;340;970;1354;7.1;0.898;1197;;
11:05:12.654;154;74;105;62;107.5;335;970;1350;6.6;0.943;1257;;
11:05:13.624;161;75;106;59;112.5;345;1010;1383;6.7;0.954;1272;;
11:05:14.634;157;72;105;61;115.0;340;980;1425;7.0;0.891;1187;;
11:05:15.618;153;72;103;61;109.3;335;980;1392;6.7;0.924;1232;;
11:05:16.594;159;74;106;60;113.0;345;1005;1375;6.7;0.941;1254;;
11:05:17.601;157;72;105;61;115.3;345;985;1383;7.0;0.897;1197;;
11:05:18.584;152;73;104;62;108.8;335;970;1367;6.7;0.925;1234;;
11:05:19.556;159;74;106;59;113.5;345;1020;1342;6.7;0.950;1267;;
11:05:20.576;155;72;104;60;115.8;345;1000;1354;6.9;0.896;1195;;
11:05:21.574;153;73;103;60;110.3;340;1000;1313;6.6;0.937;1249;;
11:05:22.574;159;74;105;59;114.3;345;1020;1321;6.7;0.940;1253;;
11:05:23.598;153;71;104;61;115.3;345;990;1338;7.0;0.891;1188;;
11:05:24.584;155;74;105;59;111.0;340;1010;1304;6.6;0.951;1268;;
11:05:25.594;159;74;105;58;114.5;345;1030;1325;6.7;0.942;1256;;
11:05:26.626;152;71;103;60;114.5;340;995;1333;6.9;0.893;1191;;
11:05:27.619;155;73;104;59;111.3;345;1020;1296;6.5;0.951;1268;;
11:05:28.641;158;73;103;58;113.8;345;1035;1308;6.6;0.939;1253;;
11:05:29.676;150;70;102;60;113.5;340;995;1325;6.8;0.894;1192;;
11:05:30.671;156;74;104;58;112.5;345;1040;1300;6.5;0.961;1282;;
11:05:31.709;154;71;102;59;114.8;345;1015;1321;6.8;0.904;1206;;
11:05:32.724;148;71;101;60;109.5;335;1005;1317;6.5;0.922;1230;;
11:05:33.731;155;72;102;57;114.0;345;1045;1292;6.5;0.937;1250;;
11:05:34.776;150;70;101;60;114.8;340;1005;1313;6.9;0.887;1182;;
11:05:35.779;152;73;102;58;110.5;340;1035;1267;6.4;0.958;1277;;
11:05:36.814;155;72;103;59;114.0;345;1025;1275;6.7;0.928;1238;;
11:05:37.839;149;72;103;60;110.0;335;995;1275;6.6;0.932;1242;;
11:05:38.836;158;74;106;58;113.3;350;1040;1267;6.5;0.976;1301;;
11:05:39.876;159;75;106;58;113.0;350;1030;1279;6.6;0.964;1285;;
11:05:40.904;152;73;104;60;109.8;340;995;1308;6.6;0.943;1257;;
11:05:41.900;158;75;106;58;111.8;345;1040;1296;6.4;0.986;1315;;
11:05:42.939;157;73;105;60;114.8;345;1005;1329;6.9;0.922;1229;;
11:05:43.944;152;73;104;60;108.5;340;1000;1325;6.5;0.954;1272;;
11:05:44.944;158;74;105;58;112.8;345;1035;1317;6.5;0.962;1282;;
11:05:45.981;153;71;103;60;115.0;345;1000;1346;6.9;0.896;1194;;
11:05:46.980;151;72;103;60;109.5;340;1000;1317;6.6;0.936;1248;;
11:05:47.981;157;73;104;57;114.3;350;1045;1317;6.6;0.947;1262;;
11:05:49.026;151;70;102;60;115.8;345;1005;1333;6.9;0.886;1181;;
11:05:50.030;152;73;103;59;111.0;340;1020;1292;6.5;0.946;1262;;
11:05:51.051;157;73;104;57;115.5;350;1045;1296;6.6;0.936;1249;;
11:05:52.094;150;71;102;60;113.3;340;1000;1308;6.8;0.901;1201;;
11:05:53.096;153;73;103;57;112.0;345;1045;1271;6.4;0.956;1275;;
11:05:54.139;156;72;103;57;114.8;345;1050;1275;6.6;0.938;1251;;
11:05:55.189;149;70;101;59;112.8;340;1020;1300;6.6;0.916;1221;;
11:05:56.209;156;73;103;55;113.8;345;1085;1288;6.3;0.978;1304;;
11:05:57.296;154;70;101;57;117.0;345;1060;1333;6.6;0.911;1214;;
11:05:58.358;148;69;98;57;112.5;340;1060;1354;6.4;0.921;1228;;
11:05:59.414;153;69;99;56;116.0;345;1075;1325;6.5;0.915;1220;;
11:06:00.493;147;66;97;58;118.0;345;1040;1371;6.8;0.853;1137;;
11:06:01.529;148;69;97;57;113.3;340;1060;1342;6.4;0.908;1211;;
11:06:02.591;153;69;98;55;118.3;345;1085;1354;6.5;0.897;1196;;
11:06:03.676;146;66;97;58;117.3;340;1035;1383;6.8;0.852;1136;;
11:06:04.711;150;70;99;56;115.0;345;1070;1325;6.4;0.916;1222;;
11:06:05.783;153;69;98;56;117.5;345;1075;1342;6.6;0.894;1192;;
11:06:06.856;144;67;96;59;114.8;340;1025;1354;6.7;0.858;1143;;
11:06:07.879;149;69;98;56;115.0;345;1070;1304;6.4;0.912;1216;;
11:06:08.949;149;68;98;57;115.0;345;1045;1300;6.6;0.891;1187;;
11:06:09.995;149;68;98;59;115.0;345;1025;1300;6.7;0.873;1165;;
11:06:11.020;149;68;98;55;115.0;345;1090;1300;6.3;0.929;1238;;
11:06:12.111;147;67;97;58;103.8;345;1040;1446;6.0;0.972;1296;;
11:06:13.151;143;68;96;57;97.8;335;1055;1367;5.6;1.031;1374;;
11:06:14.206;149;69;97;55;103.3;345;1090;1338;5.7;1.021;1362;;
11:06:15.294;142;65;95;58;109.0;340;1030;1321;6.3;0.895;1194;;
11:06:16.322;143;69;96;56;107.8;340;1065;1250;6.1;0.946;1262;;
11:06:17.390;148;69;97;56;114.0;350;1075;1254;6.4;0.912;1216;;
11:06:18.464;140;66;96;59;112.3;340;1010;1250;6.7;0.862;1149;;
11:06:19.478;145;70;99;57;111.8;345;1045;1196;6.4;0.921;1228;;
11:06:20.520;148;70;100;59;114.0;345;1020;1217;6.7;0.893;1190;;
11:06:21.540;145;71;100;59;110.0;340;1010;1229;6.5;0.918;1224;;
11:06:22.549;152;73;103;57;113.8;345;1055;1213;6.5;0.953;1271;;
11:06:23.606;154;73;102;56;113.5;345;1065;1225;6.4;0.952;1270;;
11:06:24.671;145;70;100;59;111.0;340;1010;1233;6.6;0.908;1210;;
11:06:25.680;152;73;103;56;110.8;345;1070;1225;6.2;0.990;1320;;
11:06:26.749;157;73;103;57;113.8;345;1060;1300;6.4;0.960;1280;;
11:06:27.809;150;71;101;59;111.3;340;1020;1333;6.5;0.928;1238;;
11:06:28.833;157;73;103;57;113.8;345;1060;1367;6.4;0.962;1283;;
11:06:29.893;158;73;102;57;114.5;350;1060;1392;6.5;0.940;1253;;
11:06:30.951;150;70;100;58;113.3;340;1030;1413;6.6;0.905;1207;;
11:06:31.983;155;71;101;56;114.8;345;1070;1383;6.4;0.942;1256;;
11:06:33.049;153;71;99;57;114.3;345;1055;1375;6.5;0.914;1219;;
11:06:34.108;146;68;97;58;113.3;340;1040;1375;6.5;0.886;1182;;
11:06:35.144;151;70;99;56;115.3;345;1080;1338;6.4;0.923;1231;;
11:06:36.228;148;67;98;58;120.8;345;1040;1375;7.0;0.840;1120;;
11:06:37.265;146;68;97;59;111.8;335;1025;1371;6.5;0.890;1186;;
11:06:38.291;153;70;99;56;117.5;345;1065;1358;6.6;0.897;1196;;
11:06:39.358;148;67;98;59;119.8;345;1015;1396;7.1;0.833;1110;;
11:06:40.373;150;70;99;58;115.3;345;1035;1367;6.7;0.889;1185;;
11:06:41.408;154;70;99;57;118.5;350;1060;1358;6.7;0.888;1184;;
11:06:42.466;147;67;98;59;117.8;340;1020;1388;6.9;0.847;1129;;
11:06:43.486;151;70;99;56;116.0;345;1080;1329;6.4;0.917;1223;;
11:06:44.564;151;70;98;56;117.0;345;1070;1342;6.6;0.892;1189;;
11:06:45.638;144;66;95;57;116.0;340;1055;1350;6.6;0.864;1152;;
11:06:46.690;147;68;95;55;116.0;345;1100;1288;6.3;0.903;1204;;
11:06:47.791;143;65;93;57;120.3;345;1055;1308;6.8;0.818;1091;;
11:06:48.846;139;66;92;56;112.0;335;1065;1271;6.3;0.875;1166;;
11:06:49.911;144;66;93;55;117.3;345;1095;1233;6.4;0.871;1161;;
11:06:51.004;138;64;92;58;117.0;340;1040;1267;6.8;0.818;1090;;
11:06:52.048;140;67;93;55;113.5;345;1090;1192;6.2;0.893;1191;;
11:06:53.134;143;67;93;54;117.3;345;1105;1196;6.4;0.874;1165;;
11:06:54.241;134;64;91;57;113.8;335;1055;1196;6.5;0.844;1125;;
11:06:55.298;140;67;93;55;114.3;345;1100;1133;6.2;0.898;1197;;
11:06:56.396;142;67;94;56;115.0;345;1080;1146;6.4;0.883;1177;;
11:06:57.476;135;66;93;57;109.8;335;1050;1142;6.3;0.890;1186;;
11:06:58.526;142;69;96;55;112.8;345;1095;1100;6.2;0.935;1246;;
11:06:59.621;143;69;97;56;113.5;350;1065;1096;6.4;0.908;1210;;
11:07:00.684;138;68;96;58;107.3;335;1035;1113;6.2;0.924;1232;;
11:07:01.721;146;71;99;56;112.0;345;1080;1100;6.2;0.955;1273;;
11:07:02.801;145;69;100;59;115.3;345;1025;1142;6.7;0.892;1189;;
11:07:03.826;146;72;102;59;108.3;340;1020;1142;6.4;0.959;1278;;
11:07:04.845;156;75;105;57;113.0;350;1060;1158;6.4;0.985;1313;;
11:07:05.902;153;73;106;60;113.5;345;1000;1229;6.8;0.930;1239;;
11:07:06.906;155;76;106;59;109.0;345;1025;1242;6.4;0.997;1329;;
11:07:07.929;161;76;107;57;112.8;350;1045;1279;6.5;0.992;1322;;
11:07:08.974;155;74;106;60;111.8;340;1000;1313;6.7;0.946;1262;;
11:07:09.976;159;76;107;59;110.5;345;1020;1283;6.5;0.990;1320;;
11:07:10.994;161;76;106;59;110.8;350;1015;1325;6.5;0.974;1298;;
11:07:12.009;152;73;104;62;109.0;340;970;1325;6.7;0.928;1237;;
11:07:12.979;157;75;105;59;109.8;345;1020;1300;6.5;0.978;1304;;
11:07:14.001;158;74;104;59;112.0;350;1020;1321;6.6;0.945;1260;;
11:07:15.019;149;71;102;62;110.8;340;970;1304;6.9;0.893;1191;;
11:07:15.991;154;74;103;57;111.0;345;1045;1267;6.4;0.970;1293;;
11:07:17.034;153;72;102;59;112.5;350;1010;1267;6.7;0.913;1218;;
11:07:18.046;145;70;100;62;109.5;335;970;1267;6.8;0.886;1181;;
11:07:19.016;152;73;102;59;111.8;350;1025;1221;6.5;0.938;1250;;
11:07:20.040;154;72;102;58;113.8;345;1030;1250;6.6;0.921;1228;;
11:07:21.067;145;69;100;62;110.8;335;965;1233;6.9;0.867;1156;;
11:07:22.036;148;72;102;60;109.8;345;1005;1196;6.6;0.929;1239;;
11:07:23.041;154;73;103;57;113.8;345;1050;1217;6.5;0.951;1268;;
11:07:24.090;150;71;103;60;113.8;345;1005;1229;6.8;0.910;1213;;
11:07:25.095;150;71;103;61;113.8;345;980;1229;7.0;0.887;1183;;
11:07:26.075;150;71;103;56;113.8;345;1075;1229;6.3;0.973;1298;;
11:07:27.149;157;73;107;59;99.3;345;1010;1475;5.9;1.084;1445;;
11:07:28.157;157;75;106;58;95.5;340;1035;1467;5.5;1.146;1528;;
11:07:29.196;163;75;104;54;100.0;345;1110;1479;5.4;1.157;1543;;
11:07:30.305;154;70;103;59;108.3;340;1015;1504;6.4;0.961;1281;;
11:07:31.321;155;73;101;56;106.3;340;1065;1429;6.0;1.015;1353;;
11:07:32.384;158;71;100;54;113.0;345;1105;1433;6.1;0.978;1304;;
11:07:33.491;149;67;98;58;114.0;340;1040;1417;6.6;0.896;1195;;
11:07:34.529;151;70;100;56;111.5;345;1065;1338;6.3;0.950;1267;;
11:07:35.594;152;70;99;57;113.5;345;1045;1338;6.5;0.914;1218;;
11:07:36.639;146;68;99;59;111.8;340;1020;1342;6.6;0.899;1199;;
11:07:37.659;153;71;101;56;114.0;345;1070;1308;6.4;0.948;1264;;
11:07:38.731;154;71;100;56;115.8;345;1065;1329;6.5;0.922;1230;;
11:07:39.796;146;69;98;58;111.8;335;1035;1342;6.5;0.910;1213;;
11:07:40.829;153;71;102;56;113.8;345;1065;1304;6.4;0.953;1270;;
11:07:41.896;154;71;102;58;115.5;350;1035;1325;6.7;0.910;1213;;
11:07:42.931;149;70;100;59;110.8;340;1025;1338;6.5;0.926;1234;;
11:07:43.954;156;72;102;56;114.0;345;1070;1342;6.4;0.957;1276;;
11:07:45.028;154;69;102;59;119.3;345;1025;1404;7.0;0.875;1166;;
11:07:46.051;153;72;101;58;110.8;340;1040;1396;6.4;0.948;1265;;
11:07:47.091;159;72;102;58;115.5;345;1035;1408;6.7;0.912;1216;;
11:07:48.126;150;69;100;60;113.3;340;1000;1446;6.8;0.881;1174;;
11:07:49.126;156;72;102;57;114.5;345;1050;1400;6.5;0.931;1241;;
11:07:50.174;155;71;100;58;115.3;345;1040;1408;6.6;0.900;1200;;
11:07:51.212;147;68;98;59;112.5;335;1010;1421;6.7;0.878;1170;;
11:07:52.224;153;71;100;57;114.5;345;1050;1358;6.5;0.917;1223;;
11:07:53.275;151;70;98;57;115.0;345;1045;1346;6.6;0.888;1184;;
11:07:54.319;144;67;96;59;111.8;335;1025;1371;6.5;0.876;1168;;
11:07:55.344;150;69;98;57;115.8;345;1060;1317;6.6;0.897;1197;;
11:07:56.406;147;68;97;59;116.5;345;1025;1333;6.8;0.851;1135;;
11:07:57.431;141;67;95;59;109.8;335;1020;1304;6.5;0.883;1177;;
11:07:58.449;149;69;99;56;115.8;345;1065;1275;6.5;0.911;1215;;
11:07:59.514;148;69;99;59;116.0;345;1025;1267;6.8;0.873;1163;;
11:08:00.540;141;69;97;59;107.8;335;1010;1250;6.4;0.907;1209;;
11:08:01.551;150;71;101;57;114.8;345;1050;1225;6.6;0.920;1226;;
11:08:02.601;148;70;101;59;116.0;345;1020;1242;6.8;0.884;1178;;
11:08:03.617;148;72;102;59;110.0;340;1015;1233;6.5;0.939;1252;;
11:08:04.635;156;74;103;56;115.0;350;1075;1221;6.4;0.965;1287;;
11:08:05.707;150;70;102;59;116.3;345;1025;1258;6.8;0.897;1196;;
11:08:06.736;150;73;102;57;111.5;345;1050;1217;6.4;0.958;1278;;
11:08:07.782;155;73;102;56;114.5;345;1070;1238;6.4;0.956;1274;;
11:08:08.856;147;69;100;59;114.5;345;1020;1246;6.7;0.893;1191;;
11:08:09.876;150;72;101;57;112.0;345;1060;1204;6.3;0.958;1278;;
11:08:10.936;153;71;101;56;115.8;350;1065;1213;6.5;0.925;1233;;
11:08:11.997;144;69;98;59;112.0;340;1010;1246;6.7;0.886;1181;;
11:08:13.011;150;72;101;56;112.5;350;1065;1200;6.3;0.951;1269;;
11:08:14.076;151;71;100;57;114.8;350;1045;1238;6.6;0.911;1214;;
11:08:15.120;144;69;99;60;110.5;340;995;1229;6.7;0.887;1183;;
11:08:16.118;150;72;101;57;113.3;350;1050;1208;6.5;0.939;1252;;
11:08:17.165;153;72;103;58;114.3;350;1035;1233;6.6;0.929;1238;;
11:08:18.199;150;72;104;61;111.3;340;980;1271;6.8;0.912;1216;;
11:08:19.180;159;75;107;58;112.3;345;1030;1288;6.5;0.977;1303;;
11:08:20.210;160;75;106;59;114.3;350;1010;1371;6.8;0.939;1252;;
11:08:21.223;155;73;105;61;110.8;340;985;1400;6.7;0.932;1242;;
11:08:22.208;161;75;104;55;113.0;350;1085;1388;6.2;1.001;1335;;
11:08:23.289;157;71;104;59;116.5;345;1010;1413;6.9;0.899;1199;;
11:08:24.301;151;71;103;62;110.8;340;970;1383;6.9;0.898;1197;;
11:08:25.269;158;74;105;57;112.5;345;1045;1367;6.5;0.975;1300;;
11:08:26.314;159;72;105;59;117.3;345;1020;1425;6.9;0.911;1215;;
11:08:27.336;154;72;103;59;112.0;335;1015;1433;6.6;0.929;1239;;
11:08:28.349;161;74;104;56;115.8;350;1080;1425;6.4;0.968;1291;;
11:08:29.427;157;70;101;56;119.0;345;1065;1454;6.7;0.902;1202;;
11:08:30.494;150;69;98;57;113.3;335;1045;1442;6.5;0.907;1209;;
11:08:31.543;155;70;99;55;117.8;345;1085;1388;6.5;0.912;1216;;
11:08:32.626;149;66;97;58;120.0;345;1040;1421;6.9;0.841;1121;;
11:08:33.664;148;69;97;56;113.5;340;1065;1367;6.4;0.908;1210;;
11:08:34.729;153;68;98;55;120.3;345;1100;1358;6.6;0.894;1192;;
11:08:35.833;146;66;96;56;120.5;340;1065;1371;6.8;0.848;1131;;
11:08:36.896;148;68;96;54;115.5;340;1120;1317;6.2;0.928;1238;;
11:08:38.014;151;68;96;53;120.3;345;1125;1329;6.4;0.896;1194;;
11:08:39.143;142;65;96;56;120.3;345;1065;1342;6.8;0.848;1131;;
11:08:40.205;142;65;96;54;120.3;345;1120;1342;6.4;0.892;1189;;
11:08:41.325;142;65;96;53;120.3;345;1125;1342;6.4;0.896;1194;;
11:08:42.451;143;67;94;55;99.3;335;1090;1442;5.5;1.032;1376;;
11:08:43.539;148;68;96;54;103.5;345;1115;1363;5.6;1.029;1372;;
11:08:44.655;141;65;94;56;105.3;340;1065;1379;5.9;0.946;1261;;
11:08:45.719;143;67;95;55;104.5;340;1085;1296;5.8;0.981;1308;;
11:08:46.806;147;67;96;56;114.8;350;1075;1292;6.4;0.902;1202;;
11:08:47.880;142;67;96;57;111.0;340;1060;1283;6.3;0.914;1219;;
11:08:48.940;148;70;98;54;113.0;345;1110;1242;6.1;0.960;1280;;
11:08:50.051;146;68;99;57;118.0;345;1060;1271;6.7;0.889;1186;;
11:08:51.109;148;71;101;56;110.5;340;1065;1275;6.2;0.971;1295;;
11:08:52.176;158;73;103;53;117.3;350;1125;1317;6.3;0.986;1314;;
11:08:53.299;153;70;102;57;118.0;345;1050;1400;6.7;0.903;1204;;
11:08:54.353;152;71;101;57;112.0;340;1045;1379;6.4;0.940;1253;;
11:08:55.398;158;72;101;55;116.3;350;1100;1379;6.3;0.956;1274;;
11:08:56.494;151;68;99;57;118.3;345;1045;1417;6.8;0.877;1169;;
11:08:57.539;152;70;100;57;115.0;340;1060;1388;6.5;0.919;1226;;
11:08:58.603;156;71;99;54;118.5;350;1105;1388;6.4;0.923;1231;;
11:08:59.704;147;67;97;58;117.5;340;1040;1408;6.8;0.859;1145;;
11:09:00.748;149;69;98;56;116.5;350;1080;1354;6.5;0.908;1211;;
11:09:01.824;153;70;98;55;118.3;350;1085;1363;6.5;0.899;1199;;
11:09:02.913;145;66;97;58;117.8;345;1035;1371;6.8;0.848;1131;;
11:09:03.946;151;70;98;54;116.8;350;1105;1313;6.3;0.925;1234;;
11:09:05.049;149;69;96;56;117.5;350;1075;1308;6.6;0.878;1171;;
11:09:06.124;142;66;94;58;114.3;340;1040;1342;6.6;0.856;1141;;
11:09:07.166;148;69;97;55;117.5;350;1095;1288;6.4;0.899;1199;;
11:09:08.259;146;66;96;57;120.5;345;1045;1338;6.9;0.833;1110;;
11:09:09.306;143;68;95;57;111.3;340;1045;1317;6.4;0.890;1187;;
11:09:10.350;149;69;96;55;117.8;350;1100;1304;6.4;0.899;1199;;
11:09:11.449;143;65;95;58;119.3;345;1040;1346;6.9;0.831;1108;;
11:09:12.491;147;69;97;56;113.8;345;1080;1271;6.3;0.916;1222;;
11:09:13.570;149;69;97;56;117.0;350;1065;1296;6.6;0.881;1174;;
11:09:14.634;144;67;96;58;114.3;340;1035;1358;6.6;0.872;1163;;
11:09:15.671;152;70;99;55;116.5;350;1095;1329;6.4;0.926;1234;;
11:09:16.766;149;68;97;57;119.0;345;1060;1371;6.7;0.862;1149;;
11:09:17.826;145;69;94;56;109.0;335;1080;1350;6.1;0.931;1242;;
11:09:18.906;150;68;95;53;118.5;350;1135;1325;6.3;0.905;1207;;
11:09:20.043;141;64;91;54;119.0;345;1120;1354;6.4;0.859;1145;;
11:09:21.161;144;66;90;50;116.0;345;1195;1288;5.8;0.930;1240;;
11:09:22.356;139;62;88;53;119.8;350;1125;1267;6.4;0.827;1102;;
11:09:23.480;132;62;86;54;112.8;335;1115;1263;6.1;0.848;1131;;
11:09:24.595;137;63;87;53;117.5;350;1135;1200;6.2;0.840;1121;;
11:09:25.730;131;59;86;56;119.0;340;1065;1246;6.7;0.765;1020;;
11:09:26.796;133;63;88;56;113.3;340;1080;1179;6.3;0.837;1116;;
