# Supplementary material for: Influence of beat-to-beat blood pressure variability on vascular elasticity in hypertensive population
Source: Sci Rep. 2017 Aug 21;7:8394. doi: 10.1038/s41598-017-08640-4 (PMC5566212; doi:10.1038/s41598-017-08640-4)
Supplement: Supplementary file 1 — Dataset 1 [file 41598_2017_8640_MOESM1_ESM.zip › Data of hypertensive population/1070—beats.txt]

BeatScope Easy - v02.10 build 004

Identification;Identification;Age (yrs);Height (cm);Weight (kg);Gender;Procedure;Model number
1070;������;64;165;60;Female;;9971

Reconstructed pressure level: 
brachial

Time (s);Systolic Pressure (mmHg);Diastolic Pressure (mmHg);Mean Pressure (mmHg);Heart rate (bpm);Stroke Volume (ml);Left Ventricular Ejection Time (ms);Pulse Interval (ms);Maximum Slope (mmHg/s);Cardiac Output (l/min);Total Peripheral Resistance Medical Unit (mmHg.min/l);Total Peripheral Resistance CGS (dyn.s/cm5);Markers;
10:28:03.550;0;0;0;64;0.0;0;935;0;0.0;0.000;0;;
10:28:04.485;0;0;0;63;0.0;0;945;0;0.0;0.000;0;;
10:28:05.430;0;0;0;65;0.0;0;920;0;0.0;0.000;0;;
10:28:06.350;0;0;0;64;0.0;0;940;0;0.0;0.000;0;;
10:28:07.290;0;0;0;61;0.0;0;985;0;0.0;0.000;0;;
10:28:08.275;0;0;0;62;0.0;0;965;0;0.0;0.000;0;;
10:28:09.240;0;0;0;64;0.0;0;935;0;0.0;0.000;0;;
10:28:10.175;0;0;0;64;0.0;0;935;0;0.0;0.000;0;;
10:28:11.110;0;0;0;63;0.0;0;955;0;0.0;0.000;0;;
10:28:12.065;0;0;0;64;0.0;0;940;0;0.0;0.000;0;;
10:28:13.005;0;0;0;69;0.0;0;875;0;0.0;0.000;0;;
10:28:13.880;0;0;0;63;0.0;0;950;0;0.0;0.000;0;;
10:28:14.830;0;0;0;63;0.0;0;955;0;0.0;0.000;0;;
10:28:15.785;0;0;0;62;0.0;0;965;0;0.0;0.000;0;;
10:28:16.749;180;78;113;63;69.3;355;950;1654;4.4;1.550;2067;;
10:28:17.699;180;79;115;62;74.5;355;970;1667;4.6;1.491;1988;;
10:28:18.669;181;80;115;61;80.5;360;990;1650;4.9;1.417;1890;;
10:28:19.659;179;80;116;63;85.0;355;955;1633;5.3;1.303;1738;;
10:28:20.618;178;80;115;63;88.0;360;960;1592;5.5;1.249;1665;;
10:28:21.578;180;80;115;62;89.5;365;975;1550;5.5;1.256;1674;;
10:28:22.549;183;82;116;61;89.8;360;985;1504;5.5;1.270;1694;;
10:28:23.532;180;81;116;63;89.8;360;950;1483;5.7;1.225;1634;;
10:28:24.486;180;81;115;63;88.0;360;950;1442;5.6;1.239;1652;;
10:28:25.436;181;81;115;62;88.0;360;970;1442;5.4;1.265;1686;;
10:28:26.405;181;81;115;62;88.0;360;965;1442;5.5;1.258;1678;;
10:28:27.370;181;81;115;62;88.0;360;965;1442;5.5;1.258;1678;;
10:28:28.338;176;81;114;63;75.5;355;960;1563;4.7;1.450;1933;;
10:28:29.294;177;80;113;61;77.0;360;990;1500;4.7;1.446;1929;;
10:28:30.286;177;79;111;60;78.3;360;1000;1483;4.7;1.422;1896;;
10:28:31.286;173;77;110;62;83.3;360;975;1458;5.1;1.285;1714;;
10:28:32.261;171;77;109;62;85.8;355;965;1438;5.3;1.221;1628;;
10:28:33.226;171;77;109;62;87.5;360;975;1421;5.4;1.217;1623;;
10:28:34.203;171;77;110;61;89.0;360;990;1413;5.4;1.221;1628;;
10:28:35.191;170;77;110;62;89.3;360;970;1408;5.5;1.190;1587;;
10:28:36.163;167;77;109;63;88.0;355;950;1367;5.6;1.174;1565;;
10:28:37.113;168;77;109;62;88.0;355;970;1350;5.4;1.199;1598;;
10:28:38.080;168;77;109;61;88.0;355;980;1350;5.4;1.211;1615;;
10:28:39.060;168;77;109;61;88.0;355;990;1350;5.3;1.223;1631;;
10:28:40.051;165;78;109;63;75.0;355;955;1383;4.7;1.388;1851;;
10:28:41.004;164;76;106;61;75.3;355;985;1308;4.6;1.391;1854;;
10:28:41.989;165;75;105;60;77.5;355;1000;1321;4.7;1.358;1811;;
10:28:42.991;162;73;104;62;81.8;355;975;1288;5.0;1.234;1646;;
10:28:43.964;160;73;103;63;84.5;355;955;1267;5.3;1.167;1556;;
10:28:44.919;162;74;105;62;86.3;355;970;1271;5.3;1.178;1571;;
10:28:45.891;165;75;107;61;88.8;355;980;1300;5.4;1.182;1575;;
10:28:46.871;166;76;108;62;89.0;355;970;1308;5.5;1.172;1562;;
10:28:47.841;165;75;107;63;88.0;355;955;1304;5.5;1.158;1545;;
10:28:48.795;165;76;107;61;88.0;355;980;1288;5.4;1.189;1585;;
10:28:49.775;165;76;107;62;88.0;355;975;1288;5.4;1.183;1577;;
10:28:50.750;165;76;107;62;88.0;355;970;1288;5.4;1.177;1569;;
10:28:51.721;164;76;106;62;76.5;355;970;1192;4.7;1.344;1792;;
10:28:52.691;164;75;105;60;78.3;360;1000;1133;4.7;1.339;1785;;
10:28:53.691;164;74;104;59;80.3;360;1020;1125;4.7;1.319;1758;;
10:28:54.711;162;73;103;61;83.8;360;980;1104;5.1;1.208;1611;;
10:28:55.691;159;73;102;60;85.8;360;995;1088;5.2;1.181;1574;;
10:28:56.684;160;72;102;59;88.3;360;1010;1092;5.2;1.170;1560;;
10:28:57.696;160;72;102;59;89.3;360;1020;1096;5.3;1.166;1554;;
10:28:58.716;157;71;101;60;89.5;360;995;1083;5.4;1.123;1497;;
10:28:59.711;156;72;102;60;89.3;355;1000;1067;5.4;1.143;1524;;
10:29:00.709;161;73;102;60;89.3;355;1005;1083;5.3;1.149;1531;;
10:29:01.715;161;73;102;63;89.3;355;960;1083;5.6;1.097;1463;;
10:29:02.675;161;73;102;61;89.3;355;990;1083;5.4;1.131;1509;;
10:29:03.662;169;77;107;58;76.0;360;1030;1217;4.4;1.450;1934;;
10:29:04.696;165;74;103;56;81.3;360;1065;1125;4.6;1.353;1804;;
10:29:05.759;162;71;100;57;82.8;360;1060;1113;4.7;1.284;1712;;
10:29:06.821;159;70;97;57;86.0;360;1055;1075;4.9;1.190;1587;;
10:29:07.876;154;68;95;59;90.8;360;1010;1050;5.4;1.055;1406;;
10:29:08.886;154;68;94;58;91.5;360;1035;1017;5.3;1.060;1414;;
10:29:09.919;155;67;95;58;94.3;360;1030;1029;5.5;1.035;1381;;
10:29:10.953;154;68;96;60;94.8;365;1000;1013;5.7;1.013;1351;;
10:29:11.949;156;70;98;59;93.8;360;1010;1017;5.6;1.056;1408;;
10:29:12.959;159;71;100;59;94.8;365;1025;1029;5.5;1.082;1442;;
10:29:13.986;158;71;101;61;93.3;365;980;1033;5.7;1.056;1408;;
10:29:14.968;156;72;99;62;90.5;365;970;1000;5.6;1.064;1418;;
10:29:15.938;158;72;100;60;92.5;365;1000;1013;5.5;1.084;1445;;
10:29:16.934;161;72;101;60;93.8;365;1005;1033;5.6;1.085;1447;;
10:29:17.943;159;72;100;61;93.0;365;980;1008;5.7;1.056;1409;;
10:29:18.919;156;72;100;62;90.3;360;970;1013;5.6;1.069;1426;;
10:29:19.891;157;72;101;60;91.8;365;1000;1000;5.5;1.095;1460;;
10:29:20.889;158;72;102;60;92.5;365;1005;1025;5.5;1.103;1470;;
10:29:21.898;156;72;101;60;92.5;365;1000;1008;5.5;1.089;1452;;
10:29:22.896;153;71;101;62;92.5;365;965;996;5.8;1.051;1401;;
10:29:23.860;153;71;101;60;92.5;365;1005;996;5.5;1.095;1460;;
10:29:24.865;153;71;101;58;92.5;365;1035;996;5.4;1.127;1503;;
10:29:25.903;157;72;102;59;81.0;360;1010;1100;4.8;1.272;1696;;
10:29:26.909;152;70;100;61;81.5;360;985;1017;5.0;1.212;1615;;
10:29:27.896;153;71;101;59;81.0;360;1015;992;4.8;1.262;1683;;
10:29:28.911;154;71;101;58;85.8;360;1035;992;5.0;1.222;1629;;
10:29:29.948;152;71;101;60;89.8;360;1005;979;5.4;1.131;1508;;
10:29:30.951;151;71;101;60;88.5;360;1000;971;5.3;1.138;1518;;
10:29:31.953;153;71;102;58;91.0;360;1035;979;5.3;1.157;1543;;
10:29:32.988;156;72;103;58;92.5;365;1040;996;5.3;1.161;1548;;
10:29:34.026;157;73;105;60;91.5;360;1005;1004;5.5;1.156;1541;;
10:29:35.031;158;75;106;59;90.0;360;1010;992;5.3;1.192;1590;;
10:29:36.041;161;75;108;59;91.3;360;1025;1025;5.3;1.208;1610;;
10:29:37.066;161;76;108;61;90.3;360;985;1033;5.5;1.179;1572;;
10:29:38.049;159;76;107;60;87.3;360;995;1025;5.3;1.217;1623;;
10:29:39.046;162;75;108;59;90.8;360;1020;1050;5.3;1.208;1611;;
10:29:40.062;162;75;107;59;90.5;360;1010;1050;5.4;1.194;1592;;
10:29:41.076;161;74;107;61;91.0;360;990;1054;5.5;1.159;1545;;
10:29:42.066;162;75;105;59;90.3;360;1010;1058;5.4;1.175;1567;;
10:29:43.076;160;73;104;62;91.5;360;975;1058;5.6;1.111;1481;;
10:29:44.049;159;73;103;60;90.3;360;995;1050;5.4;1.130;1507;;
10:29:45.046;161;72;104;60;94.0;360;995;1088;5.7;1.098;1464;;
10:29:46.041;160;73;104;63;92.3;360;950;1071;5.8;1.068;1425;;
10:29:46.989;159;73;104;65;91.0;360;920;1054;5.9;1.046;1395;;
10:29:47.911;163;74;106;63;93.3;360;960;1104;5.8;1.086;1448;;
10:29:48.871;167;75;108;63;95.0;365;960;1142;5.9;1.089;1452;;
10:29:49.831;166;76;107;62;92.8;360;965;1117;5.8;1.116;1488;;
10:29:50.794;164;75;107;64;91.3;360;940;1100;5.8;1.102;1470;;
10:29:51.734;164;76;107;63;89.8;360;955;1071;5.6;1.133;1511;;
10:29:52.689;165;75;106;63;91.0;360;960;1088;5.7;1.121;1495;;
10:29:53.651;162;75;105;63;90.3;360;945;1067;5.7;1.097;1462;;
10:29:54.594;160;74;105;63;90.3;360;955;1054;5.7;1.108;1478;;
10:29:55.550;160;74;105;62;90.3;360;970;1054;5.6;1.126;1501;;
10:29:56.520;160;74;105;60;90.3;360;1005;1054;5.4;1.166;1555;;
10:29:57.526;166;74;104;62;81.5;365;965;1196;5.1;1.231;1642;;
10:29:58.493;160;71;101;63;83.0;365;960;1108;5.2;1.162;1550;;
10:29:59.451;160;70;100;62;84.5;365;975;1100;5.2;1.157;1542;;
10:30:00.426;162;71;101;61;89.0;365;980;1104;5.4;1.115;1487;;
10:30:01.404;161;71;102;63;92.3;360;950;1096;5.8;1.045;1394;;
10:30:02.356;159;71;101;63;93.0;360;960;1096;5.8;1.043;1390;;
10:30:03.316;160;71;100;59;94.3;360;1015;1079;5.6;1.080;1439;;
10:30:04.331;161;70;101;59;96.5;360;1010;1100;5.7;1.052;1402;;
10:30:05.341;157;70;99;61;94.0;360;985;1054;5.7;1.040;1387;;
10:30:06.324;154;70;98;61;93.0;360;980;1038;5.7;1.033;1377;;
10:30:07.306;154;69;98;59;94.0;360;1010;1033;5.6;1.056;1408;;
10:30:08.316;156;69;100;59;96.0;360;1020;1038;5.6;1.060;1413;;
10:30:09.336;158;71;100;57;95.8;360;1050;1046;5.5;1.094;1458;;
10:30:10.384;159;70;101;58;96.5;360;1030;1054;5.6;1.078;1437;;
10:30:11.418;157;71;100;59;93.8;360;1010;1013;5.6;1.080;1440;;
10:30:12.424;157;71;102;60;93.5;360;995;1021;5.6;1.080;1440;;
10:30:13.421;161;73;105;59;94.8;365;1010;1050;5.6;1.117;1489;;
10:30:14.431;164;74;106;60;93.8;365;995;1067;5.7;1.128;1504;;
10:30:15.424;163;75;106;62;91.5;360;975;1088;5.6;1.124;1499;;
10:30:16.401;163;74;105;60;92.5;360;1000;1096;5.5;1.130;1506;;
10:30:17.401;162;73;103;60;93.3;360;1005;1079;5.6;1.113;1484;;
10:30:18.406;159;72;102;62;93.0;360;970;1063;5.8;1.066;1422;;
10:30:19.376;157;72;101;61;92.5;360;980;1046;5.7;1.067;1423;;
10:30:20.354;157;71;101;61;93.8;360;980;1046;5.7;1.058;1411;;
10:30:21.334;158;72;103;61;94.5;360;985;1046;5.8;1.068;1425;;
10:30:22.321;158;72;103;63;94.5;360;955;1042;5.9;1.043;1391;;
10:30:23.274;157;73;104;64;92.3;355;935;1042;5.9;1.052;1402;;
10:30:24.211;159;73;105;63;93.5;360;950;1063;5.9;1.069;1426;;
10:30:25.161;161;75;106;61;93.0;355;980;1058;5.7;1.114;1486;;
10:30:26.141;160;74;105;63;93.8;355;960;1079;5.9;1.078;1437;;
10:30:27.101;159;73;106;63;93.0;355;960;1063;5.8;1.089;1452;;
10:30:28.061;161;74;109;63;94.0;355;945;1067;6.0;1.091;1454;;
10:30:29.006;164;77;109;62;92.3;355;970;1079;5.7;1.146;1528;;
10:30:29.974;165;76;110;65;92.5;355;925;1104;6.0;1.100;1467;;
10:30:30.901;163;77;108;65;89.8;355;930;1079;5.8;1.122;1496;;
10:30:31.829;165;76;110;65;91.5;355;930;1113;5.9;1.113;1484;;
10:30:32.763;166;77;110;64;91.0;355;940;1121;5.8;1.136;1515;;
10:30:33.701;165;77;110;65;91.3;355;930;1125;5.9;1.121;1495;;
10:30:34.631;165;76;110;65;91.5;355;920;1121;6.0;1.106;1475;;
10:30:35.551;166;77;110;64;91.5;355;940;1129;5.8;1.130;1507;;
10:30:36.490;166;77;110;64;91.5;355;940;1129;5.8;1.130;1507;;
10:30:37.430;166;77;110;63;91.5;355;945;1129;5.8;1.136;1515;;
10:30:38.374;170;78;111;64;78.8;355;935;1258;5.1;1.321;1761;;
10:30:39.311;169;76;109;59;82.5;355;1010;1192;4.9;1.328;1771;;
10:30:40.321;169;73;108;60;86.0;355;995;1175;5.2;1.252;1670;;
10:30:41.318;166;74;106;60;87.8;355;995;1117;5.3;1.205;1606;;
10:30:42.311;162;72;105;63;91.8;355;955;1113;5.8;1.088;1450;;
10:30:43.264;159;72;103;62;91.0;355;970;1092;5.6;1.098;1464;;
10:30:44.234;161;71;103;60;94.8;355;1000;1121;5.7;1.082;1442;;
10:30:45.234;162;71;104;62;96.5;355;965;1117;6.0;1.038;1383;;
10:30:46.201;159;71;103;63;95.5;355;945;1096;6.1;1.019;1359;;
10:30:47.146;159;72;104;64;95.0;355;935;1092;6.1;1.021;1361;;
10:30:48.081;161;73;104;63;95.3;355;960;1096;6.0;1.051;1401;;
10:30:49.039;162;73;106;63;95.8;355;950;1108;6.0;1.047;1396;;
10:30:49.991;160;73;106;64;95.0;355;940;1113;6.1;1.046;1395;;
10:30:50.931;161;74;107;64;94.3;355;935;1104;6.0;1.059;1412;;
10:30:51.864;162;75;108;63;94.5;355;955;1092;5.9;1.089;1452;;
10:30:52.819;163;75;109;64;94.5;350;940;1100;6.0;1.084;1446;;
10:30:53.761;161;75;108;65;93.0;350;930;1088;6.0;1.083;1443;;
10:30:54.687;161;75;108;64;92.0;350;940;1075;5.9;1.101;1468;;
10:30:55.631;160;74;107;63;93.5;350;945;1092;5.9;1.084;1445;;
10:30:56.576;158;73;106;65;93.0;350;920;1063;6.1;1.051;1401;;
10:30:57.496;156;73;106;65;92.0;350;920;1033;6.0;1.058;1410;;
10:30:58.416;159;74;108;64;93.3;350;935;1063;6.0;1.078;1437;;
10:30:59.351;162;75;108;62;94.0;350;965;1071;5.8;1.106;1475;;
10:31:00.314;161;74;108;65;93.8;350;930;1071;6.0;1.071;1428;;
10:31:01.244;159;75;108;65;91.8;350;920;1063;6.0;1.078;1437;;
10:31:02.166;161;75;108;63;92.5;350;945;1058;5.9;1.101;1468;;
10:31:03.111;162;75;109;64;93.0;350;940;1083;5.9;1.097;1462;;
10:31:04.051;161;75;109;66;93.0;350;915;1079;6.1;1.070;1427;;
10:31:04.966;161;76;109;65;91.3;350;920;1071;6.0;1.094;1459;;
10:31:05.884;164;76;110;63;93.3;350;945;1104;5.9;1.112;1483;;
10:31:06.831;166;76;109;61;94.3;350;980;1121;5.8;1.136;1515;;
10:31:07.809;164;74;108;63;94.0;350;945;1121;6.0;1.083;1444;;
10:31:08.756;161;74;106;64;92.0;350;940;1096;5.9;1.083;1444;;
10:31:09.696;161;73;106;63;93.3;350;955;1104;5.9;1.083;1444;;
10:31:10.651;162;73;106;62;94.5;355;965;1113;5.9;1.077;1436;;
10:31:11.614;161;73;106;65;94.8;350;925;1104;6.1;1.035;1380;;
10:31:12.539;159;73;106;64;93.0;350;935;1092;6.0;1.061;1414;;
10:31:13.474;162;73;107;63;95.8;350;945;1121;6.1;1.056;1408;;
10:31:14.419;164;74;108;63;96.0;350;950;1125;6.1;1.066;1422;;
10:31:15.371;162;74;108;65;95.3;350;920;1138;6.2;1.038;1384;;
10:31:16.291;161;74;107;66;93.8;350;915;1121;6.1;1.039;1386;;
10:31:17.206;162;74;107;64;95.0;350;935;1133;6.1;1.051;1401;;
10:31:18.141;163;73;107;63;96.8;350;960;1150;6.0;1.059;1412;;
10:31:19.101;162;73;106;63;96.0;350;960;1138;6.0;1.058;1410;;
10:31:20.061;159;72;105;65;94.8;350;920;1142;6.2;1.022;1363;;
10:31:20.979;158;72;103;63;94.0;350;960;1117;5.9;1.054;1406;;
10:31:21.939;159;71;104;61;98.0;350;980;1125;6.0;1.038;1383;;
10:31:22.921;158;71;104;62;98.0;350;975;1092;6.0;1.032;1376;;
10:31:23.894;156;71;105;63;96.5;350;945;1088;6.1;1.026;1368;;
10:31:24.841;159;73;105;63;96.5;350;960;1100;6.0;1.042;1389;;
10:31:25.800;159;73;105;63;96.5;350;955;1100;6.1;1.037;1382;;
10:31:26.755;159;73;105;64;96.5;350;935;1100;6.2;1.015;1353;;
10:31:27.691;170;78;113;65;79.8;350;920;1275;5.2;1.301;1734;;
10:31:28.611;168;77;111;63;81.8;350;950;1196;5.2;1.290;1720;;
10:31:29.563;168;75;109;61;83.8;350;980;1196;5.1;1.275;1701;;
10:31:30.541;164;73;108;63;89.5;350;945;1175;5.7;1.140;1520;;
10:31:31.486;161;73;107;64;91.5;350;935;1138;5.9;1.091;1454;;
10:31:32.421;162;73;106;62;94.3;355;965;1138;5.9;1.085;1447;;
10:31:33.386;161;72;106;63;96.3;350;950;1142;6.1;1.044;1392;;
10:31:34.336;158;71;105;64;96.3;350;935;1125;6.2;1.020;1360;;
10:31:35.269;158;72;104;63;96.3;350;960;1113;6.0;1.037;1383;;
10:31:36.229;158;70;106;67;99.0;350;895;1113;6.6;0.961;1281;;
10:31:37.126;159;74;107;66;95.3;350;910;1088;6.3;1.020;1360;;
10:31:38.034;160;74;106;64;96.3;350;940;1117;6.1;1.030;1374;;
10:31:38.976;156;71;104;67;97.0;350;895;1121;6.5;0.955;1273;;
10:31:39.871;154;72;101;64;94.5;350;940;1083;6.0;1.005;1340;;
10:31:40.809;154;69;100;63;97.5;345;960;1104;6.1;0.985;1313;;
10:31:41.771;151;68;100;65;98.3;350;920;1063;6.4;0.934;1245;;
10:31:42.691;150;69;100;65;96.8;345;920;1054;6.3;0.949;1265;;
10:31:43.611;154;70;101;63;98.3;345;955;1092;6.2;0.984;1312;;
10:31:44.564;158;71;104;63;99.5;345;945;1100;6.3;0.983;1311;;
10:31:45.511;157;71;104;65;98.3;345;920;1096;6.4;0.974;1298;;
10:31:46.429;158;72;105;66;96.3;345;915;1100;6.3;0.998;1331;;
10:31:47.346;161;73;106;63;97.0;345;945;1121;6.2;1.035;1380;;
10:31:48.291;162;73;107;64;97.8;350;935;1133;6.3;1.023;1365;;
10:31:49.224;160;73;106;65;96.0;345;925;1125;6.2;1.024;1365;;
10:31:50.149;160;73;106;63;95.8;345;945;1129;6.1;1.046;1395;;
10:31:51.096;160;73;104;61;97.3;350;980;1121;6.0;1.048;1397;;
10:31:52.074;156;70;103;63;97.5;345;945;1104;6.2;0.993;1325;;
10:31:53.017;154;70;101;63;96.0;345;960;1075;6.0;1.008;1343;;
10:31:53.981;155;69;102;62;99.3;345;970;1092;6.1;0.994;1326;;
10:31:54.951;157;70;102;61;98.8;350;985;1083;6.0;1.017;1357;;
10:31:55.934;156;70;104;64;98.8;345;935;1117;6.3;0.980;1307;;
10:31:56.871;158;72;104;61;97.0;350;980;1100;5.9;1.051;1401;;
10:31:57.851;161;72;105;62;99.5;350;975;1146;6.1;1.031;1375;;
10:31:58.826;159;72;105;63;97.5;350;960;1108;6.1;1.029;1372;;
10:31:59.784;158;72;106;64;97.3;345;935;1117;6.2;1.017;1356;;
10:32:00.719;161;74;108;63;96.3;345;950;1129;6.1;1.061;1415;;
10:32:01.671;164;74;109;63;98.5;350;950;1146;6.2;1.051;1402;;
10:32:02.621;163;75;109;65;95.8;345;925;1133;6.2;1.051;1401;;
10:32:03.546;163;74;109;66;96.5;350;915;1154;6.3;1.034;1378;;
10:32:04.463;163;75;108;64;95.5;350;940;1158;6.1;1.065;1421;;
10:32:05.403;163;74;108;63;97.3;350;945;1175;6.2;1.045;1393;;
10:32:06.346;161;73;107;66;97.3;350;915;1150;6.4;1.004;1339;;
10:32:07.261;160;73;106;64;96.0;345;935;1146;6.2;1.032;1377;;
10:32:08.194;163;73;107;62;98.0;345;965;1183;6.1;1.049;1398;;
10:32:09.163;163;73;106;61;99.0;350;985;1175;6.0;1.050;1400;;
10:32:10.146;160;72;105;63;97.5;345;950;1158;6.2;1.018;1358;;
10:32:11.096;157;71;104;64;96.5;345;935;1121;6.2;1.003;1337;;
10:32:12.031;158;71;104;62;97.3;345;965;1121;6.0;1.027;1369;;
10:32:12.996;161;71;106;62;99.8;350;970;1154;6.2;1.026;1368;;
10:32:13.968;162;72;107;63;99.3;350;945;1138;6.3;1.016;1355;;
10:32:14.909;162;74;108;65;96.8;345;930;1142;6.2;1.033;1378;;
10:32:15.841;164;74;108;63;97.5;350;955;1154;6.1;1.055;1407;;
10:32:16.796;165;74;107;63;98.3;350;960;1183;6.1;1.048;1397;;
10:32:17.756;162;73;106;65;97.5;350;930;1179;6.3;1.011;1348;;
10:32:18.688;160;72;105;65;96.5;350;925;1167;6.3;1.002;1336;;
10:32:19.611;161;72;104;63;98.0;350;955;1171;6.2;1.011;1348;;
10:32:20.566;162;71;104;63;100.0;350;950;1192;6.3;0.990;1321;;
10:32:21.518;160;71;104;64;99.3;350;935;1179;6.4;0.975;1300;;
10:32:22.451;158;71;104;66;98.5;345;915;1163;6.5;0.961;1282;;
10:32:23.368;159;71;104;63;98.5;345;950;1175;6.2;0.998;1331;;
10:32:24.315;159;71;104;64;98.5;345;935;1175;6.3;0.982;1310;;
10:32:25.250;159;71;104;64;98.5;345;935;1175;6.3;0.982;1310;;
10:32:26.188;160;71;104;65;85.8;345;920;1200;5.6;1.110;1481;;
10:32:27.108;160;70;104;64;88.3;350;940;1175;5.6;1.102;1470;;
10:32:28.046;161;71;104;63;88.8;345;955;1179;5.6;1.114;1485;;
10:32:29.001;160;70;103;65;93.3;345;925;1175;6.0;1.024;1366;;
10:32:29.928;158;70;102;64;96.8;350;940;1163;6.2;0.993;1325;;
10:32:30.866;159;70;103;63;99.3;350;945;1167;6.3;0.983;1311;;
10:32:31.809;161;71;105;63;98.8;345;945;1146;6.3;1.000;1333;;
10:32:32.756;160;71;106;65;99.5;345;925;1154;6.5;0.981;1308;;
10:32:33.681;160;73;106;65;97.5;345;930;1133;6.3;1.009;1345;;
10:32:34.611;162;73;107;64;99.5;345;940;1158;6.4;1.006;1342;;
10:32:35.551;163;73;107;64;98.5;345;940;1146;6.3;1.016;1355;;
10:32:36.491;159;72;106;66;97.8;345;905;1117;6.5;0.979;1305;;
10:32:37.396;158;73;105;65;96.3;345;920;1083;6.3;1.001;1335;;
10:32:38.314;159;72;105;63;98.3;345;945;1108;6.2;1.005;1340;;
10:32:39.261;159;71;103;63;99.3;345;960;1108;6.2;0.999;1332;;
10:32:40.219;156;70;103;65;99.0;345;925;1092;6.4;0.960;1280;;
10:32:41.144;154;71;102;64;96.8;345;935;1071;6.2;0.986;1314;;
10:32:42.081;158;70;104;63;100.5;345;955;1088;6.3;0.986;1315;;
10:32:43.036;159;71;105;65;100.3;345;930;1079;6.5;0.976;1302;;
10:32:43.966;157;72;105;66;97.5;345;915;1067;6.4;0.988;1317;;
10:32:44.881;158;73;105;64;97.5;345;940;1092;6.2;1.015;1353;;
10:32:45.821;160;73;105;63;98.8;350;945;1096;6.3;1.007;1343;;
10:32:46.764;157;71;104;65;98.8;345;920;1083;6.4;0.969;1292;;
10:32:47.686;156;71;104;65;98.3;345;925;1092;6.4;0.977;1302;;
10:32:48.609;158;72;105;64;98.8;345;935;1100;6.3;0.994;1326;;
10:32:49.546;159;72;104;63;99.5;345;950;1100;6.3;0.991;1321;;
10:32:50.496;156;70;102;65;98.8;345;920;1108;6.4;0.950;1267;;
10:32:51.416;154;70;100;65;97.8;345;930;1096;6.3;0.954;1272;;
10:32:52.346;154;69;101;63;100.0;345;945;1096;6.3;0.950;1266;;
10:32:53.291;156;69;101;63;100.8;345;960;1113;6.3;0.962;1283;;
10:32:54.251;155;69;101;65;100.3;345;920;1121;6.5;0.927;1236;;
10:32:55.171;154;70;101;65;98.0;345;920;1104;6.4;0.943;1258;;
10:32:56.091;157;70;102;63;100.3;345;945;1138;6.4;0.961;1282;;
10:32:57.036;160;71;103;63;101.5;345;960;1158;6.3;0.977;1302;;
10:32:57.994;160;71;105;66;101.3;345;915;1163;6.6;0.944;1259;;
10:32:58.911;158;72;104;66;98.5;345;905;1146;6.5;0.958;1277;;
10:32:59.818;160;72;105;65;99.0;345;930;1171;6.4;0.984;1312;;
10:33:00.748;162;72;105;63;101.0;350;945;1179;6.4;0.985;1313;;
10:33:01.689;161;72;106;67;99.8;345;900;1175;6.7;0.959;1278;;
10:33:02.593;160;73;106;66;98.8;345;915;1175;6.5;0.980;1306;;
10:33:03.504;162;73;108;66;99.3;345;915;1188;6.5;0.996;1328;;
10:33:04.423;165;74;110;66;99.8;345;905;1208;6.6;0.993;1325;;
10:33:05.328;164;75;109;66;98.3;345;910;1204;6.5;1.010;1346;;
10:33:06.232;165;75;108;65;97.8;345;925;1217;6.3;1.024;1366;;
10:33:07.157;168;77;90;33;99.8;345;1830;1229;3.3;1.651;2202;;
10:33:08.991;156;55;94;66;120.3;340;915;1383;7.9;0.715;954;;
10:33:09.906;143;66;97;67;95.8;345;900;988;6.4;0.907;1209;;
10:33:10.806;155;69;104;65;100.5;350;920;1113;6.6;0.954;1272;;
10:33:11.724;161;73;109;67;97.8;345;900;1150;6.5;1.004;1338;;
10:33:12.628;163;76;111;67;101.3;345;900;1175;6.8;0.987;1316;;
10:33:13.528;165;77;112;65;97.5;345;920;1179;6.4;1.054;1406;;
10:33:14.448;167;77;111;64;98.3;350;940;1213;6.3;1.064;1419;;
10:33:15.388;163;76;109;65;97.3;345;925;1183;6.3;1.039;1386;;
10:33:16.311;159;74;107;65;96.3;345;920;1158;6.3;1.020;1360;;
10:33:17.233;157;72;104;63;97.8;350;950;1121;6.2;1.013;1351;;
10:33:18.181;155;70;102;62;99.3;350;965;1113;6.2;0.989;1319;;
10:33:19.146;150;69;99;62;99.5;345;970;1058;6.2;0.963;1284;;
10:33:20.112;146;67;98;63;99.5;340;945;1038;6.3;0.928;1238;;
10:33:21.063;146;67;97;61;100.8;345;990;1008;6.1;0.953;1271;;
10:33:22.047;147;67;98;61;102.3;345;980;1021;6.3;0.937;1249;;
10:33:23.031;144;66;98;63;102.0;345;950;979;6.4;0.908;1211;;
10:33:23.983;145;67;99;63;101.3;345;950;975;6.4;0.931;1242;;
10:33:24.929;148;69;100;62;100.5;345;970;975;6.2;0.968;1290;;
10:33:25.901;148;68;102;63;103.0;350;945;996;6.5;0.931;1242;;
10:33:26.846;149;70;102;64;100.3;350;940;996;6.4;0.959;1278;;
10:33:27.788;152;71;103;63;101.3;350;960;1008;6.3;0.979;1305;;
10:33:28.744;152;70;104;64;101.3;350;935;1033;6.5;0.958;1277;;
10:33:29.677;151;71;104;65;98.3;345;925;1033;6.4;0.977;1302;;
10:33:30.604;152;71;103;63;99.3;350;955;1033;6.2;0.989;1318;;
10:33:31.561;152;70;103;61;99.3;350;980;1054;6.1;1.015;1353;;
10:33:32.540;152;70;103;65;99.3;350;920;1054;6.5;0.952;1270;;
10:33:33.460;152;70;103;63;99.3;350;945;1054;6.3;0.978;1304;;
10:33:34.402;151;69;102;63;87.3;350;950;1058;5.5;1.111;1481;;
10:33:35.354;154;70;103;63;88.3;350;960;1054;5.5;1.123;1498;;
10:33:36.314;153;70;104;65;87.8;345;920;1075;5.7;1.088;1450;;
10:33:37.236;153;71;104;65;89.8;345;930;1071;5.8;1.072;1430;;
10:33:38.164;156;71;104;63;95.8;345;950;1088;6.0;1.032;1376;;
10:33:39.116;156;71;103;63;97.0;345;960;1108;6.1;1.022;1362;;
10:33:40.076;153;69;102;64;97.3;345;940;1092;6.2;0.981;1308;;
10:33:41.016;152;69;101;63;98.5;345;955;1075;6.2;0.979;1306;;
10:33:41.971;154;69;102;62;101.0;345;965;1083;6.3;0.975;1299;;
10:33:42.936;155;69;101;61;100.8;345;985;1100;6.1;0.990;1320;;
10:33:43.921;152;68;100;63;101.3;345;955;1104;6.4;0.943;1258;;
10:33:44.876;151;68;99;62;99.8;345;970;1067;6.2;0.960;1280;;
10:33:45.846;152;67;100;60;102.8;345;995;1079;6.2;0.964;1285;;
10:33:46.841;154;68;100;60;103.5;350;1005;1075;6.2;0.969;1291;;
10:33:47.844;150;67;99;62;102.3;345;965;1067;6.4;0.932;1243;;
10:33:48.811;149;67;98;62;101.0;345;970;1063;6.2;0.941;1255;;
10:33:49.781;151;67;99;59;104.0;350;1010;1058;6.2;0.957;1275;;
10:33:50.789;153;67;99;60;105.3;350;1000;1071;6.3;0.943;1257;;
10:33:51.791;150;67;100;63;103.8;345;955;1063;6.5;0.916;1221;;
10:33:52.746;152;68;102;63;102.3;345;950;1071;6.5;0.943;1257;;
10:33:53.696;157;70;105;62;103.3;350;975;1121;6.4;0.987;1316;;
10:33:54.671;162;72;107;61;104.0;350;980;1150;6.4;1.006;1341;;
10:33:55.651;161;72;107;64;102.3;350;940;1142;6.5;0.984;1312;;
10:33:56.591;159;73;106;63;98.8;345;945;1146;6.3;1.017;1356;;
10:33:57.536;159;72;105;62;100.3;350;965;1138;6.2;1.013;1351;;
10:33:58.501;158;71;104;62;101.5;350;975;1142;6.2;0.997;1329;;
10:33:59.474;153;69;102;64;100.0;345;940;1104;6.4;0.954;1272;;
10:34:00.416;149;68;100;64;99.5;345;935;1054;6.4;0.937;1250;;
10:34:01.351;149;68;100;63;101.5;350;960;1046;6.3;0.941;1255;;
10:34:02.307;150;68;100;62;102.3;350;965;1042;6.4;0.944;1258;;
10:34:03.276;147;68;100;64;102.3;345;940;1021;6.5;0.917;1223;;
10:34:04.216;146;68;100;65;100.8;345;925;979;6.5;0.918;1224;;
10:34:05.141;148;69;102;64;101.0;350;940;996;6.4;0.945;1260;;
10:34:06.083;151;70;103;63;102.3;350;950;1008;6.5;0.959;1279;;
10:34:07.031;150;71;103;65;100.8;350;930;1004;6.5;0.953;1271;;
10:34:07.963;149;71;103;65;100.0;350;930;1004;6.5;0.953;1271;;
10:34:08.893;149;70;102;63;100.5;350;950;1000;6.3;0.962;1282;;
10:34:09.843;149;69;101;63;101.5;355;960;988;6.3;0.951;1267;;
10:34:10.803;146;68;100;65;100.8;350;930;983;6.5;0.918;1225;;
10:34:11.731;145;68;99;66;99.0;345;915;983;6.5;0.917;1223;;
10:34:12.648;146;68;99;64;100.8;350;940;1000;6.4;0.926;1235;;
10:34:13.584;147;68;100;64;101.3;350;935;996;6.5;0.919;1225;;
10:34:14.523;145;68;99;65;101.0;350;920;1000;6.6;0.904;1205;;
10:34:15.441;146;68;100;66;100.0;345;915;979;6.6;0.917;1223;;
10:34:16.356;149;70;102;64;101.0;350;940;996;6.4;0.949;1266;;
10:34:17.294;151;71;103;64;100.3;345;940;1017;6.4;0.966;1288;;
10:34:18.234;151;70;105;67;100.8;345;895;1021;6.8;0.933;1244;;
10:34:19.133;153;73;106;67;97.5;350;900;1008;6.5;0.978;1305;;
10:34:20.031;155;73;107;66;98.3;350;915;1050;6.4;0.996;1329;;
10:34:20.946;157;74;107;64;98.8;350;935;1071;6.3;1.011;1348;;
10:34:21.879;153;72;106;68;97.3;345;885;1058;6.6;0.965;1286;;
10:34:22.768;151;73;104;67;94.8;345;900;1013;6.3;0.990;1320;;
10:34:23.666;152;71;104;65;97.8;350;925;1042;6.3;0.982;1309;;
10:34:24.589;152;71;103;65;98.3;345;930;1033;6.3;0.977;1303;;
10:34:25.517;150;70;104;66;98.3;345;905;1017;6.5;0.956;1274;;
10:34:26.424;150;71;104;66;96.8;345;905;1021;6.4;0.970;1294;;
10:34:27.331;152;71;105;66;98.0;345;905;1033;6.5;0.970;1293;;
10:34:28.236;154;72;108;70;97.5;345;860;1050;6.8;0.953;1270;;
10:34:29.096;157;76;109;70;94.3;345;860;1058;6.6;0.992;1323;;
10:34:29.956;155;74;107;71;94.3;340;845;1108;6.7;0.959;1279;;
10:34:30.801;157;75;106;68;93.0;340;885;1146;6.3;1.011;1348;;
10:34:31.686;159;73;106;66;95.8;340;905;1179;6.3;0.997;1330;;
10:34:32.591;154;71;101;66;94.3;335;910;1138;6.2;0.978;1303;;
10:34:33.501;149;68;98;67;94.5;335;900;1117;6.3;0.933;1244;;
10:34:34.401;147;68;96;64;94.3;335;935;1079;6.0;0.952;1270;;
10:34:35.334;147;66;95;62;98.3;335;970;1079;6.1;0.938;1251;;
10:34:36.304;143;65;94;64;98.3;335;940;1042;6.3;0.899;1199;;
10:34:37.246;141;64;94;63;98.8;335;945;1021;6.3;0.897;1196;;
10:34:38.191;143;65;95;62;100.3;340;970;1025;6.2;0.917;1222;;
10:34:39.163;143;65;95;62;100.3;340;970;1008;6.2;0.917;1222;;
10:34:40.130;143;65;95;62;100.3;340;965;1008;6.2;0.912;1216;;
10:34:41.095;143;65;95;59;100.3;340;1015;1008;5.9;0.959;1279;;
10:34:42.111;135;62;90;59;91.0;345;1020;904;5.4;1.009;1345;;
10:34:43.131;130;60;88;61;91.8;345;990;854;5.6;0.952;1270;;
10:34:44.121;130;60;89;62;90.8;345;975;846;5.6;0.954;1271;;
10:34:45.094;134;62;91;60;95.5;345;995;867;5.8;0.951;1268;;
10:34:46.091;138;63;93;59;102.5;350;1010;892;6.1;0.919;1225;;
10:34:47.101;137;64;93;59;101.8;350;1015;888;6.0;0.925;1234;;
10:34:48.114;136;63;92;59;102.5;350;1020;896;6.0;0.911;1214;;
10:34:49.136;135;62;90;58;103.0;355;1040;871;5.9;0.909;1212;;
10:34:50.176;132;61;87;58;103.5;355;1040;846;6.0;0.877;1169;;
10:34:51.218;126;58;85;60;104.0;355;1000;813;6.2;0.820;1093;;
10:34:52.218;127;59;86;58;104.0;355;1035;813;6.0;0.853;1138;;
10:34:53.247;130;59;88;58;106.0;355;1030;829;6.2;0.855;1140;;
10:34:54.277;130;60;89;59;106.0;355;1010;821;6.3;0.848;1131;;
10:34:55.291;131;61;88;54;104.3;355;1105;838;5.7;0.935;1247;;
10:34:56.396;122;61;85;67;87.0;325;895;867;5.8;0.869;1159;;
10:34:57.289;141;62;90;59;105.0;345;1020;1058;6.2;0.874;1166;;
10:34:58.311;128;58;86;60;105.3;350;995;858;6.3;0.813;1084;;
10:34:59.306;125;59;86;60;102.3;350;995;804;6.2;0.832;1109;;
10:35:00.303;124;59;85;59;103.5;350;1015;788;6.1;0.834;1111;;
10:35:01.314;124;59;85;59;103.8;350;1010;758;6.2;0.827;1103;;
10:35:02.326;122;59;85;61;102.0;350;980;733;6.2;0.812;1082;;
10:35:03.304;121;59;85;63;99.8;345;960;733;6.2;0.820;1094;;
10:35:04.268;124;60;86;60;101.5;350;1005;750;6.1;0.852;1135;;
10:35:05.273;125;61;87;59;102.5;350;1015;754;6.1;0.857;1142;;
10:35:06.284;122;60;85;61;101.3;350;985;729;6.2;0.829;1106;;
10:35:07.271;121;60;85;61;100.0;350;990;729;6.1;0.842;1122;;
10:35:08.259;123;60;85;59;101.3;350;1015;733;6.0;0.855;1139;;
10:35:09.278;125;59;86;58;104.0;355;1030;767;6.1;0.847;1129;;
10:35:10.308;124;59;86;60;102.8;350;995;775;6.2;0.828;1104;;
10:35:11.303;126;60;87;61;101.5;355;990;800;6.2;0.849;1131;;
10:35:12.291;129;61;91;65;102.3;350;930;829;6.6;0.823;1098;;
10:35:13.221;133;65;91;61;99.8;355;980;838;6.1;0.896;1195;;
10:35:14.201;133;63;91;59;103.5;350;1010;875;6.1;0.883;1178;;
10:35:15.209;134;63;90;58;102.8;355;1040;879;5.9;0.906;1208;;
10:35:16.249;129;61;87;60;101.8;350;995;850;6.1;0.853;1138;;
10:35:17.244;127;60;86;59;100.0;350;1010;833;5.9;0.869;1158;;
10:35:18.256;129;60;85;58;102.5;355;1040;854;5.9;0.865;1153;;
10:35:19.296;124;58;83;59;101.5;350;1025;825;5.9;0.836;1114;;
10:35:20.323;123;58;83;58;101.5;350;1040;813;5.9;0.850;1134;;
10:35:21.363;125;58;84;57;103.5;355;1050;808;5.9;0.852;1136;;
10:35:22.413;124;58;84;57;102.5;355;1050;783;5.9;0.855;1140;;
10:35:23.463;121;58;84;60;101.8;355;1005;775;6.1;0.827;1103;;
10:35:24.464;124;59;86;59;101.3;355;1020;783;6.0;0.861;1148;;
10:35:25.488;127;60;87;58;103.8;355;1030;796;6.0;0.866;1155;;
10:35:26.518;126;60;86;59;102.8;355;1025;788;6.0;0.860;1147;;
10:35:27.543;123;59;86;60;102.3;355;1005;767;6.1;0.840;1120;;
10:35:28.548;124;60;86;58;102.0;355;1030;767;5.9;0.863;1151;;
10:35:29.574;124;60;85;58;102.3;355;1035;754;5.9;0.860;1147;;
10:35:30.611;120;58;84;60;102.3;355;1000;746;6.1;0.824;1099;;
10:35:31.611;121;59;84;58;101.3;360;1030;733;5.9;0.852;1136;;
10:35:32.639;122;59;85;58;103.0;355;1030;733;6.0;0.848;1130;;
10:35:33.671;121;59;85;60;101.8;355;1005;738;6.1;0.837;1116;;
10:35:34.674;123;60;86;59;100.3;355;1020;742;5.9;0.875;1167;;
10:35:35.694;126;61;88;59;103.0;355;1025;771;6.0;0.873;1164;;
10:35:36.723;125;61;89;60;101.3;355;995;754;6.1;0.870;1160;;
10:35:37.716;126;62;89;59;100.0;355;1015;746;5.9;0.901;1201;;
10:35:38.733;127;62;89;59;101.5;355;1020;775;6.0;0.894;1193;;
10:35:39.749;126;62;90;62;99.8;350;970;750;6.2;0.870;1160;;
10:35:40.723;127;63;90;60;99.3;355;1000;750;6.0;0.904;1206;;
10:35:41.723;131;63;92;59;101.8;355;1015;783;6.0;0.915;1220;;
10:35:42.734;132;64;93;61;101.3;350;980;792;6.2;0.898;1197;;
10:35:43.714;130;64;92;61;99.0;350;980;783;6.1;0.913;1218;;
10:35:44.696;133;65;94;61;100.5;350;990;800;6.1;0.921;1228;;
10:35:45.686;133;65;94;62;100.0;350;965;804;6.2;0.905;1206;;
10:35:46.653;131;65;92;62;98.3;350;970;779;6.1;0.911;1214;;
10:35:47.623;131;64;90;60;99.3;350;1005;788;5.9;0.914;1218;;
10:35:48.624;126;62;88;61;100.0;350;990;771;6.1;0.871;1162;;
10:35:49.614;123;60;86;60;99.8;350;995;746;6.0;0.860;1147;;
10:35:50.611;124;60;87;60;101.8;355;995;738;6.1;0.848;1131;;
10:35:51.604;125;61;87;62;101.8;355;970;758;6.3;0.827;1103;;
10:35:52.575;125;61;87;63;101.8;355;955;758;6.4;0.814;1086;;
10:35:53.530;125;61;87;61;101.8;355;985;758;6.2;0.840;1120;;
10:35:54.516;133;63;93;62;89.5;350;975;867;5.5;1.008;1344;;
10:35:55.491;135;64;93;62;88.8;350;975;846;5.5;1.024;1366;;
10:35:56.464;133;64;93;63;87.5;345;945;846;5.6;1.004;1339;;
10:35:57.409;134;65;93;63;90.3;345;945;854;5.7;0.976;1302;;
10:35:58.354;136;65;94;62;97.5;350;970;854;6.0;0.933;1244;;
10:35:59.326;135;64;94;63;98.5;350;950;854;6.2;0.904;1206;;
10:36:00.276;134;65;93;62;98.0;350;970;842;6.1;0.918;1224;;
10:36:01.246;135;64;93;60;101.8;350;995;833;6.1;0.905;1206;;
10:36:02.241;134;63;92;61;102.0;350;980;854;6.2;0.879;1172;;
10:36:03.221;132;62;90;62;101.0;345;970;850;6.2;0.867;1156;;
10:36:04.189;132;62;90;61;101.8;345;985;846;6.2;0.871;1162;;
10:36:05.176;133;61;90;59;104.3;350;1010;858;6.2;0.867;1156;;
10:36:06.186;129;61;89;62;102.5;345;965;846;6.4;0.838;1117;;
10:36:07.151;129;62;90;62;101.0;345;970;833;6.2;0.860;1146;;
10:36:08.121;132;62;92;62;103.5;350;975;829;6.4;0.862;1149;;
10:36:09.096;133;63;92;61;103.3;350;985;833;6.3;0.878;1170;;
10:36:10.081;131;62;91;63;102.8;350;955;817;6.5;0.848;1131;;
10:36:11.038;130;63;91;63;100.8;350;960;813;6.3;0.867;1156;;
10:36:11.998;132;63;91;62;101.8;350;975;808;6.3;0.874;1166;;
10:36:12.969;131;62;91;62;103.0;350;970;796;6.4;0.852;1136;;
10:36:13.943;127;61;89;63;101.5;345;945;775;6.4;0.831;1108;;
10:36:14.888;128;62;89;63;100.8;350;960;767;6.3;0.850;1134;;
10:36:15.848;129;62;90;62;102.8;350;965;783;6.4;0.848;1130;;
10:36:16.813;129;62;91;63;102.0;345;945;779;6.5;0.843;1124;;
10:36:17.758;130;63;92;64;100.8;345;940;788;6.4;0.854;1138;;
10:36:18.696;132;64;92;63;101.3;345;960;808;6.3;0.872;1163;;
10:36:19.652;132;64;92;63;101.5;345;960;821;6.3;0.865;1154;;
10:36:20.612;129;62;90;65;100.8;345;925;817;6.5;0.824;1099;;
10:36:21.543;127;62;89;64;99.3;345;935;796;6.4;0.836;1115;;
10:36:22.474;128;62;89;63;100.8;345;955;783;6.3;0.841;1122;;
10:36:23.433;127;61;88;62;101.8;345;970;796;6.3;0.839;1119;;
10:36:24.403;125;60;88;63;101.8;345;945;779;6.5;0.813;1084;;
10:36:25.348;124;61;88;65;100.0;345;925;750;6.5;0.816;1088;;
10:36:26.273;130;65;75;32;99.8;345;1880;767;3.2;1.409;1878;;
10:36:28.151;119;46;81;64;117.8;340;940;888;7.5;0.643;857;;
10:36:29.091;117;58;84;67;95.3;345;900;708;6.4;0.796;1061;;
10:36:29.993;127;60;90;65;100.5;350;925;800;6.5;0.831;1108;;
10:36:30.914;135;64;96;65;100.3;350;930;863;6.5;0.888;1184;;
10:36:31.844;142;68;99;64;103.8;345;940;921;6.6;0.897;1196;;
10:36:32.788;144;68;100;65;99.8;350;925;975;6.5;0.923;1230;;
10:36:33.713;145;69;99;65;97.5;345;925;1008;6.3;0.942;1255;;
10:36:34.636;146;69;98;62;98.0;345;965;1038;6.1;0.965;1287;;
10:36:35.601;145;67;97;62;99.8;345;970;1042;6.2;0.938;1251;;
10:36:36.573;141;66;93;62;97.5;345;975;1004;6.0;0.932;1243;;
10:36:37.548;135;63;91;64;98.3;345;935;954;6.3;0.866;1155;;
10:36:38.481;134;63;90;62;98.0;345;965;929;6.1;0.886;1182;;
10:36:39.446;137;62;92;62;102.0;345;970;954;6.3;0.873;1163;;
10:36:40.414;138;64;93;63;100.8;345;960;954;6.3;0.881;1175;;
10:36:41.374;137;64;92;63;100.0;345;945;958;6.3;0.872;1162;;
10:36:42.319;138;64;92;62;100.3;345;970;950;6.2;0.890;1187;;
10:36:43.289;138;63;92;61;102.3;345;990;958;6.2;0.886;1181;;
10:36:44.281;136;62;90;60;102.3;345;1000;950;6.1;0.875;1167;;
10:36:45.281;132;61;87;59;102.3;345;1020;913;6.0;0.865;1154;;
10:36:46.299;129;59;85;58;102.0;345;1030;875;5.9;0.856;1141;;
10:36:47.331;125;58;83;58;102.5;350;1030;842;6.0;0.829;1105;;
10:36:48.361;121;56;81;60;101.5;345;995;813;6.1;0.792;1055;;
10:36:49.356;122;56;82;60;102.0;345;1000;817;6.1;0.804;1072;;
10:36:50.356;127;57;85;60;105.5;350;1005;854;6.3;0.810;1080;;
10:36:51.361;132;60;88;61;105.5;345;990;900;6.4;0.821;1095;;
10:36:52.351;133;61;88;63;102.3;345;955;925;6.4;0.824;1099;;
10:36:53.306;135;62;90;63;101.0;340;960;946;6.3;0.851;1134;;
10:36:54.266;139;63;91;61;102.8;345;980;996;6.3;0.868;1157;;
10:36:55.244;140;63;92;62;102.8;345;975;1008;6.3;0.873;1164;;
10:36:56.221;138;64;92;63;101.3;345;960;996;6.3;0.868;1157;;
10:36:57.183;136;63;90;62;99.8;340;970;967;6.2;0.875;1167;;
10:36:58.151;135;63;90;60;101.0;345;995;958;6.1;0.882;1176;;
10:36:59.146;134;62;89;60;102.5;345;1005;942;6.1;0.870;1160;;
10:37:00.151;130;61;87;62;101.3;345;975;904;6.2;0.840;1120;;
10:37:01.124;128;61;88;62;100.3;340;965;883;6.2;0.842;1123;;
10:37:02.091;131;61;88;59;100.3;340;1010;900;6.0;0.882;1175;;
10:37:03.100;131;61;88;60;100.3;340;1000;900;6.0;0.873;1164;;
10:37:04.100;131;61;88;59;100.3;340;1015;900;5.9;0.886;1181;;
10:37:05.114;130;60;87;61;89.3;340;980;917;5.5;0.955;1274;;
10:37:06.094;129;61;87;60;89.0;340;1005;888;5.3;0.977;1302;;
10:37:07.099;130;60;88;60;92.0;340;995;879;5.5;0.949;1265;;
10:37:08.096;130;61;88;61;95.3;345;980;883;5.8;0.905;1207;;
10:37:09.074;130;61;89;62;98.0;340;970;871;6.1;0.876;1168;;
10:37:10.046;132;62;89;61;100.3;345;990;875;6.1;0.881;1175;;
10:37:11.036;133;62;90;60;102.0;345;1000;879;6.1;0.880;1173;;
10:37:12.034;132;62;90;62;102.3;340;970;879;6.3;0.856;1142;;
10:37:13.006;134;63;91;60;101.8;345;995;879;6.1;0.885;1180;;
10:37:14.001;135;62;90;60;103.8;345;1000;908;6.2;0.870;1160;;
10:37:14.999;132;62;89;63;101.3;340;960;892;6.3;0.846;1128;;
10:37:15.959;131;62;89;63;100.8;340;950;883;6.4;0.839;1119;;
10:37:16.909;134;63;91;63;101.8;345;960;908;6.4;0.856;1142;;
10:37:17.871;137;64;92;62;102.5;345;975;921;6.3;0.878;1170;;
10:37:18.846;136;64;92;63;101.3;340;960;929;6.3;0.870;1160;;
10:37:19.806;136;64;92;63;100.8;340;955;929;6.3;0.874;1166;;
10:37:20.761;138;65;94;61;101.3;340;985;938;6.2;0.910;1213;;
10:37:21.746;141;65;95;61;102.8;345;985;971;6.3;0.908;1211;;
10:37:22.733;142;65;97;65;102.8;340;930;996;6.6;0.873;1165;;
10:37:23.661;146;69;98;65;97.5;340;925;1017;6.3;0.930;1240;;
10:37:24.586;146;68;97;66;97.0;335;915;1058;6.4;0.913;1217;;
10:37:25.501;148;68;96;64;96.8;335;935;1088;6.2;0.925;1234;;
10:37:26.434;151;67;96;64;99.3;340;940;1133;6.3;0.907;1209;;
10:37:27.376;150;66;93;62;100.3;340;965;1121;6.2;0.898;1197;;
10:37:28.339;145;64;91;64;99.5;330;935;1088;6.4;0.855;1140;;
10:37:29.276;143;63;91;63;101.0;335;945;1092;6.4;0.847;1129;;
10:37:30.219;147;64;93;61;104.0;335;980;1100;6.4;0.872;1162;;
10:37:31.201;149;64;93;60;106.5;340;1000;1121;6.4;0.876;1167;;
10:37:32.199;147;64;92;62;103.3;335;970;1104;6.4;0.864;1152;;
10:37:33.171;144;63;91;62;102.8;335;970;1079;6.4;0.859;1145;;
10:37:34.139;148;64;93;60;105.0;335;995;1108;6.3;0.879;1172;;
10:37:35.134;150;65;94;59;106.8;340;1010;1129;6.3;0.887;1183;;
10:37:36.146;147;64;93;62;104.0;340;970;1092;6.4;0.867;1157;;
10:37:37.116;144;64;93;63;102.5;335;950;1071;6.5;0.857;1143;;
10:37:38.066;146;65;93;61;104.0;340;990;1088;6.3;0.888;1184;;
10:37:39.054;148;64;94;59;106.8;340;1015;1088;6.3;0.889;1185;;
10:37:40.071;145;63;92;59;107.0;340;1020;1054;6.3;0.877;1169;;
10:37:41.089;142;63;90;60;104.0;335;1000;1021;6.2;0.868;1157;;
10:37:42.093;139;62;90;62;103.3;335;975;1004;6.4;0.845;1127;;
10:37:43.064;140;63;91;60;102.5;335;1000;1013;6.2;0.883;1177;;
10:37:44.066;142;63;92;59;106.8;340;1020;1029;6.3;0.877;1169;;
10:37:45.088;143;64;93;59;106.3;340;1010;1008;6.3;0.882;1176;;
10:37:46.098;139;63;92;61;103.0;340;980;992;6.3;0.873;1164;;
10:37:47.076;139;64;93;62;102.8;340;965;996;6.4;0.869;1158;;
10:37:48.039;144;64;94;59;106.3;345;1010;1021;6.3;0.894;1191;;
10:37:49.051;148;65;95;59;108.3;345;1025;1071;6.3;0.897;1196;;
10:37:50.076;148;65;93;59;106.5;340;1020;1079;6.3;0.893;1191;;
10:37:51.094;145;64;90;59;103.5;340;1015;1054;6.1;0.885;1180;;
10:37:52.111;142;62;89;62;103.3;340;975;1050;6.4;0.843;1124;;
10:37:53.086;144;63;90;60;103.5;340;1005;1058;6.2;0.874;1165;;
10:37:54.091;145;63;92;60;106.3;340;1005;1092;6.3;0.870;1160;;
10:37:55.094;146;64;93;59;105.3;340;1015;1083;6.2;0.897;1196;;
10:37:56.109;143;64;94;62;103.8;335;970;1071;6.4;0.877;1169;;
10:37:57.081;145;66;95;61;102.3;340;980;1058;6.3;0.911;1214;;
10:37:58.061;147;66;96;60;105.0;345;1005;1083;6.3;0.921;1228;;
10:37:59.064;148;67;97;60;104.3;340;995;1067;6.3;0.928;1238;;
10:38:00.061;144;66;96;62;102.5;340;975;1042;6.3;0.908;1211;;
10:38:01.034;141;66;94;63;100.5;340;960;1021;6.3;0.898;1197;;
10:38:01.996;143;66;94;61;102.3;345;985;1017;6.2;0.906;1207;;
10:38:02.979;142;65;94;61;103.8;345;990;1004;6.3;0.892;1190;;
10:38:03.973;139;64;93;63;103.8;345;960;983;6.5;0.858;1144;;
10:38:04.931;138;64;92;62;102.3;345;975;958;6.3;0.877;1170;;
10:38:05.906;137;63;91;60;104.5;345;995;938;6.3;0.869;1158;;
10:38:06.901;135;63;90;61;104.0;345;985;925;6.3;0.852;1137;;
10:38:07.886;131;61;89;63;103.0;340;960;892;6.4;0.825;1100;;
10:38:08.846;131;62;88;62;102.0;340;965;883;6.3;0.835;1113;;
10:38:09.811;132;62;89;61;104.5;345;990;883;6.3;0.843;1124;;
10:38:10.799;132;61;89;61;105.8;345;990;883;6.4;0.831;1108;;
10:38:11.791;128;61;87;62;103.5;345;975;854;6.4;0.822;1096;;
10:38:12.766;127;61;87;62;103.5;345;965;846;6.4;0.813;1085;;
10:38:13.730;127;61;87;61;103.5;345;990;846;6.3;0.835;1113;;
10:38:14.720;127;61;87;59;103.5;345;1025;846;6.1;0.864;1152;;
10:38:15.746;129;60;87;60;92.0;345;1005;867;5.5;0.945;1260;;
10:38:16.751;125;59;87;62;91.3;340;975;829;5.6;0.924;1232;;
10:38:17.724;130;62;89;61;89.8;340;990;846;5.4;0.982;1309;;
10:38:18.716;135;62;93;62;98.3;345;965;896;6.1;0.913;1218;;
10:38:19.681;141;66;98;66;99.3;345;915;946;6.5;0.901;1202;;
10:38:20.596;146;69;99;64;97.3;345;935;988;6.2;0.949;1266;;
10:38:21.529;147;69;97;63;96.3;340;950;1038;6.1;0.960;1280;;
10:38:22.477;145;67;96;66;95.5;335;910;1046;6.3;0.915;1220;;
10:38:23.389;146;67;95;63;96.5;340;950;1054;6.1;0.930;1240;;
10:38:24.341;147;65;93;61;101.8;340;985;1079;6.2;0.900;1200;;
10:38:25.326;144;64;90;60;101.0;340;995;1054;6.1;0.889;1185;;
10:38:26.321;139;62;88;62;102.0;340;975;1017;6.3;0.841;1122;;
10:38:27.294;139;61;88;62;101.8;335;970;1017;6.3;0.841;1122;;
10:38:28.266;142;62;90;59;105.5;340;1015;1050;6.2;0.863;1151;;
10:38:29.279;143;62;91;59;107.3;335;1020;1042;6.3;0.863;1151;;
10:38:30.303;139;62;89;60;105.5;340;1000;1004;6.3;0.846;1128;;
10:38:31.303;138;61;90;61;105.0;340;990;988;6.4;0.849;1131;;
10:38:32.293;142;63;93;59;106.5;340;1020;1000;6.3;0.888;1184;;
10:38:33.311;144;64;94;59;107.5;340;1025;1021;6.3;0.899;1198;;
10:38:34.338;142;64;94;60;105.8;340;1005;996;6.3;0.891;1188;;
10:38:35.343;141;64;93;59;103.3;340;1010;979;6.1;0.905;1206;;
10:38:36.351;142;64;93;59;105.3;340;1010;979;6.3;0.895;1193;;
10:38:37.361;142;64;93;59;106.5;345;1020;979;6.3;0.891;1188;;
10:38:38.383;139;63;92;60;106.3;345;1000;958;6.4;0.866;1155;;
10:38:39.383;139;63;92;59;105.3;345;1010;950;6.3;0.885;1180;;
10:38:40.391;140;63;92;58;107.5;345;1030;958;6.3;0.884;1179;;
10:38:41.419;137;62;91;60;106.3;345;1005;929;6.3;0.858;1145;;
10:38:42.426;134;62;90;59;104.3;345;1010;904;6.2;0.872;1163;;
10:38:43.434;136;62;92;59;106.3;345;1010;913;6.3;0.870;1160;;
10:38:44.446;136;63;92;59;105.5;345;1010;900;6.3;0.878;1171;;
10:38:45.456;134;63;92;62;103.5;345;975;879;6.4;0.862;1149;;
10:38:46.429;136;64;93;61;102.8;345;980;900;6.3;0.885;1179;;
10:38:47.409;140;65;94;59;105.3;345;1010;929;6.3;0.904;1206;;
10:38:48.419;142;65;94;59;106.0;350;1010;950;6.3;0.898;1197;;
10:38:49.431;138;64;93;61;105.0;350;980;925;6.4;0.868;1157;;
10:38:50.413;139;64;92;60;104.0;350;995;933;6.3;0.883;1177;;
10:38:51.408;141;64;93;59;106.5;350;1020;963;6.3;0.891;1188;;
10:38:52.426;144;64;93;59;108.0;350;1025;983;6.3;0.885;1180;;
10:38:53.451;143;63;92;60;106.3;345;995;1000;6.4;0.859;1146;;
10:38:54.448;141;63;90;60;104.3;345;995;1000;6.3;0.861;1149;;
10:38:55.439;143;63;91;59;105.8;345;1015;1029;6.3;0.871;1161;;
10:38:56.454;144;63;90;58;106.8;345;1035;1025;6.2;0.875;1167;;
10:38:57.491;140;62;90;61;106.5;345;985;1008;6.5;0.832;1110;;
10:38:58.478;138;62;90;61;104.0;340;980;988;6.4;0.843;1124;;
10:38:59.458;142;63;92;59;107.0;345;1020;1008;6.3;0.872;1163;;
10:39:00.474;144;63;93;59;108.3;345;1010;1021;6.4;0.868;1157;;
10:39:01.486;142;64;92;59;107.0;345;1010;1004;6.4;0.871;1161;;
10:39:02.496;138;62;91;62;105.0;340;975;975;6.5;0.840;1120;;
10:39:03.471;139;63;91;62;104.5;340;975;979;6.4;0.847;1129;;
10:39:04.448;141;63;92;59;108.0;345;1010;983;6.4;0.858;1144;;
10:39:05.456;142;63;92;59;109.3;345;1025;988;6.4;0.858;1145;;
10:39:06.479;139;62;90;59;107.0;340;1020;950;6.3;0.860;1147;;
10:39:07.501;135;61;89;61;105.8;340;980;929;6.5;0.827;1103;;
10:39:08.479;136;62;91;62;104.8;340;970;938;6.5;0.840;1120;;
10:39:09.451;141;63;94;60;108.0;345;1000;958;6.5;0.866;1154;;
10:39:10.453;147;65;96;59;110.0;345;1020;1000;6.5;0.888;1184;;
10:39:11.471;147;66;95;59;107.8;340;1020;1017;6.3;0.902;1202;;
10:39:12.491;143;65;94;60;105.0;340;1000;1000;6.3;0.890;1187;;
10:39:13.493;140;64;92;61;104.3;340;990;979;6.3;0.876;1168;;
10:39:14.483;142;64;93;59;105.0;345;1010;975;6.2;0.895;1193;;
10:39:15.493;143;64;94;59;106.8;345;1015;983;6.3;0.889;1185;;
10:39:16.506;142;64;94;60;105.5;340;995;996;6.4;0.884;1179;;
10:39:17.501;144;65;94;59;105.0;340;1015;1000;6.2;0.909;1212;;
10:39:18.512;145;65;95;60;106.3;340;1000;1021;6.4;0.892;1189;;
10:39:19.518;143;64;93;60;105.5;345;1000;1000;6.3;0.882;1175;;
10:39:20.518;142;64;93;61;105.5;340;985;1008;6.4;0.868;1158;;
10:39:21.499;145;64;94;60;106.5;340;1005;1017;6.4;0.885;1180;;
10:39:22.506;145;64;94;59;108.0;345;1015;1025;6.4;0.879;1172;;
10:39:23.523;144;64;92;60;106.8;345;1005;1008;6.4;0.868;1158;;
10:39:24.528;139;62;92;62;106.8;345;970;988;6.6;0.838;1118;;
10:39:25.495;139;62;92;63;106.8;345;950;988;6.7;0.821;1095;;
10:39:26.445;139;62;92;60;106.8;345;1000;988;6.4;0.864;1152;;
