# Supplementary material for: Influence of beat-to-beat blood pressure variability on vascular elasticity in hypertensive population
Source: Sci Rep. 2017 Aug 21;7:8394. doi: 10.1038/s41598-017-08640-4 (PMC5566212; doi:10.1038/s41598-017-08640-4)
Supplement: Supplementary file 1 — Dataset 1 [file 41598_2017_8640_MOESM1_ESM.zip › Data of hypertensive population/1076-beats.txt]

BeatScope Easy - v02.10 build 004

Identification;Identification;Age (yrs);Height (cm);Weight (kg);Gender;Procedure;Model number
1076;�����;50;160;55;Female;;9971

Reconstructed pressure level: 
brachial

Time (s);Systolic Pressure (mmHg);Diastolic Pressure (mmHg);Mean Pressure (mmHg);Heart rate (bpm);Stroke Volume (ml);Left Ventricular Ejection Time (ms);Pulse Interval (ms);Maximum Slope (mmHg/s);Cardiac Output (l/min);Total Peripheral Resistance Medical Unit (mmHg.min/l);Total Peripheral Resistance CGS (dyn.s/cm5);Markers;
08:52:09.750;0;0;0;67;0.0;0;900;0;0.0;0.000;0;;
08:52:10.650;0;0;0;66;0.0;0;905;0;0.0;0.000;0;;
08:52:11.555;0;0;0;67;0.0;0;900;0;0.0;0.000;0;;
08:52:12.455;0;0;0;67;0.0;0;895;0;0.0;0.000;0;;
08:52:13.350;0;0;0;66;0.0;0;915;0;0.0;0.000;0;;
08:52:14.265;0;0;0;65;0.0;0;920;0;0.0;0.000;0;;
08:52:15.185;0;0;0;66;0.0;0;905;0;0.0;0.000;0;;
08:52:16.090;0;0;0;66;0.0;0;905;0;0.0;0.000;0;;
08:52:16.995;0;0;0;69;0.0;0;865;0;0.0;0.000;0;;
08:52:17.860;0;0;0;68;0.0;0;880;0;0.0;0.000;0;;
08:52:18.740;0;0;0;69;0.0;0;870;0;0.0;0.000;0;;
08:52:19.610;0;0;0;34;0.0;0;1790;0;0.0;0.000;0;;
08:52:21.401;150;78;108;67;61.3;345;890;1242;4.1;1.573;2097;;
08:52:22.290;152;79;109;67;67.0;345;900;1233;4.5;1.468;1957;;
08:52:23.191;152;78;109;67;67.0;345;900;1242;4.5;1.468;1957;;
08:52:24.090;152;78;109;66;67.0;345;905;1242;4.4;1.476;1968;;
08:52:24.995;152;78;109;68;67.0;345;885;1242;4.5;1.443;1924;;
08:52:25.880;152;78;109;65;67.0;345;925;1242;4.3;1.508;2011;;
08:52:26.804;142;76;104;66;67.8;345;905;1271;4.5;1.393;1857;;
08:52:27.711;143;75;104;66;70.3;345;910;1254;4.6;1.344;1792;;
08:52:28.621;142;74;102;65;74.5;350;920;1217;4.9;1.260;1679;;
08:52:29.541;140;72;102;66;79.3;340;905;1213;5.3;1.165;1553;;
08:52:30.444;141;74;103;66;82.8;345;910;1188;5.5;1.130;1507;;
08:52:31.354;141;74;104;66;84.8;345;915;1188;5.6;1.117;1490;;
08:52:32.269;142;75;106;67;84.5;340;895;1183;5.7;1.123;1497;;
08:52:33.164;146;79;108;67;83.8;345;900;1179;5.6;1.163;1551;;
08:52:34.066;146;78;108;66;84.5;350;910;1175;5.6;1.160;1547;;
08:52:34.978;144;78;108;66;84.5;350;905;1154;5.6;1.154;1539;;
08:52:35.880;144;78;108;67;84.5;350;900;1154;5.6;1.148;1530;;
08:52:36.780;144;78;108;108;84.5;350;555;1154;9.1;0.708;944;;
08:52:37.338;111;110;93;160;5.0;360;375;1379;0.8;6.975;9300;;
08:52:37.713;143;79;105;65;65.0;350;920;1192;4.2;1.479;1972;;
08:52:38.631;142;75;104;66;71.8;345;915;1200;4.7;1.323;1764;;
08:52:39.548;141;74;102;65;77.5;350;930;1179;5.0;1.224;1632;;
08:52:40.476;139;72;100;65;80.8;345;920;1175;5.3;1.139;1519;;
08:52:41.396;136;71;99;66;82.5;340;910;1171;5.4;1.092;1456;;
08:52:42.306;137;71;100;65;84.8;350;920;1163;5.5;1.080;1440;;
08:52:43.226;135;70;99;66;85.5;340;905;1142;5.7;1.048;1397;;
08:52:44.131;138;72;101;66;86.0;340;910;1171;5.7;1.069;1425;;
08:52:45.041;139;73;101;66;86.0;340;915;1171;5.6;1.075;1433;;
08:52:45.955;139;73;101;65;86.0;340;920;1171;5.6;1.080;1441;;
08:52:46.875;139;73;101;68;86.0;340;885;1171;5.8;1.039;1386;;
08:52:47.760;139;73;101;141;86.0;340;425;1171;12.1;0.499;666;;
08:52:48.184;126;98;94;120;18.5;250;500;863;2.2;2.541;3387;;
08:52:48.686;136;73;100;66;66.3;345;910;1146;4.4;1.374;1831;;
08:52:49.594;137;72;101;66;74.0;340;915;1171;4.9;1.249;1665;;
08:52:50.509;139;72;101;65;79.5;345;920;1179;5.2;1.166;1555;;
08:52:51.429;136;71;99;66;81.5;340;910;1150;5.4;1.108;1478;;
08:52:52.343;136;70;100;66;85.3;345;910;1188;5.6;1.065;1420;;
08:52:53.251;137;72;100;66;85.5;345;915;1158;5.6;1.068;1423;;
08:52:54.168;135;71;99;66;86.0;345;905;1138;5.7;1.044;1393;;
08:52:55.071;135;71;100;67;86.3;340;900;1146;5.8;1.046;1395;;
08:52:55.969;139;73;100;67;86.3;340;900;1142;5.8;1.046;1395;;
08:52:56.870;139;73;100;67;86.3;340;900;1142;5.8;1.046;1395;;
08:52:57.770;139;73;100;111;86.3;340;540;1142;9.6;0.628;837;;
08:52:58.309;108;105;90;156;4.5;195;385;1238;0.7;7.679;10238;;
08:52:58.698;140;75;102;65;69.5;350;925;1183;4.5;1.361;1815;;
08:52:59.621;138;72;101;66;74.5;345;910;1171;4.9;1.234;1645;;
08:53:00.533;139;73;102;66;78.5;350;915;1188;5.1;1.189;1585;;
08:53:01.448;139;72;101;65;82.3;350;925;1167;5.3;1.139;1518;;
08:53:02.370;137;72;101;66;84.0;345;910;1158;5.5;1.097;1463;;
08:53:03.281;140;74;104;65;84.8;345;920;1171;5.5;1.126;1502;;
08:53:04.199;142;75;105;65;84.8;345;920;1150;5.5;1.134;1513;;
08:53:05.121;141;74;104;66;85.3;345;915;1154;5.6;1.116;1488;;
08:53:06.038;143;75;104;65;85.3;345;930;1158;5.5;1.135;1513;;
08:53:06.965;143;75;104;66;85.3;345;915;1158;5.6;1.116;1488;;
08:53:07.880;143;75;104;111;85.3;345;540;1158;9.5;0.659;878;;
08:53:08.420;115;111;95;158;5.0;375;380;1400;0.8;7.239;9652;;
08:53:08.801;145;79;106;65;66.3;355;920;1175;4.3;1.475;1967;;
08:53:09.723;144;75;104;65;73.3;355;930;1154;4.7;1.320;1761;;
08:53:10.651;141;73;103;66;78.3;350;910;1175;5.2;1.201;1601;;
08:53:11.561;142;74;104;65;80.5;355;920;1163;5.3;1.183;1577;;
08:53:12.481;141;73;103;66;83.8;350;910;1142;5.5;1.116;1489;;
08:53:13.391;140;72;104;67;85.5;350;895;1175;5.7;1.083;1445;;
08:53:14.286;143;75;105;66;86.0;355;905;1163;5.7;1.102;1470;;
08:53:15.191;142;75;105;67;86.0;350;900;1146;5.7;1.096;1462;;
08:53:16.093;143;74;106;66;88.0;350;905;1183;5.8;1.085;1447;;
08:53:16.996;146;77;107;66;86.5;350;910;1183;5.7;1.123;1497;;
08:53:17.904;145;76;106;66;87.3;350;910;1179;5.8;1.100;1467;;
08:53:18.814;142;74;105;67;87.5;345;900;1188;5.8;1.080;1440;;
08:53:19.718;143;75;105;66;87.0;350;915;1171;5.7;1.099;1465;;
08:53:20.631;142;74;104;66;88.3;350;915;1154;5.8;1.076;1434;;
08:53:21.548;141;73;104;66;89.8;350;910;1183;5.9;1.054;1406;;
08:53:22.454;144;75;105;66;88.0;350;910;1175;5.8;1.086;1448;;
08:53:23.366;144;75;105;66;89.0;350;915;1167;5.8;1.077;1436;;
08:53:24.281;144;74;106;66;89.3;350;905;1192;5.9;1.075;1433;;
08:53:25.188;146;77;106;66;89.3;350;915;1188;5.9;1.087;1449;;
08:53:26.100;146;77;106;66;89.3;350;905;1188;5.9;1.075;1433;;
08:53:27.005;146;77;106;110;89.3;350;545;1188;9.8;0.647;863;;
08:53:27.549;115;112;97;162;5.0;355;370;1279;0.8;7.178;9571;;
08:53:27.920;148;81;108;66;66.8;350;915;1217;4.4;1.484;1979;;
08:53:28.836;147;76;106;65;74.0;355;925;1213;4.8;1.322;1762;;
08:53:29.757;144;74;105;66;78.5;350;905;1221;5.2;1.211;1614;;
08:53:30.665;145;75;105;66;80.8;350;915;1221;5.3;1.190;1586;;
08:53:31.579;144;74;104;66;84.3;350;915;1200;5.5;1.132;1510;;
08:53:32.494;140;73;103;67;85.5;345;895;1179;5.7;1.076;1434;;
08:53:33.391;141;73;103;66;86.8;350;905;1217;5.8;1.072;1429;;
08:53:34.296;141;73;103;66;87.5;350;910;1188;5.8;1.071;1428;;
08:53:35.206;140;73;103;66;87.0;350;910;1167;5.7;1.075;1433;;
08:53:36.118;141;73;103;66;88.5;345;915;1200;5.8;1.068;1423;;
08:53:37.031;142;74;103;65;88.8;350;920;1163;5.8;1.070;1427;;
08:53:37.949;140;73;102;66;88.3;345;915;1146;5.8;1.055;1407;;
08:53:38.866;138;72;101;66;88.8;345;915;1179;5.8;1.039;1385;;
08:53:39.781;139;72;101;65;89.3;350;920;1158;5.8;1.036;1381;;
08:53:40.701;136;71;99;66;89.3;350;910;1133;5.9;1.009;1346;;
08:53:41.609;135;70;100;68;88.8;340;880;1129;6.1;0.989;1319;;
08:53:42.493;137;72;103;70;88.3;350;855;1129;6.2;0.993;1324;;
08:53:43.346;139;75;104;72;86.0;345;835;1138;6.2;1.010;1346;;
08:53:44.181;140;76;104;72;84.8;345;835;1138;6.1;1.027;1369;;
08:53:45.016;140;75;103;70;85.8;345;860;1142;6.0;1.028;1371;;
08:53:45.876;140;73;102;70;87.5;345;860;1213;6.1;1.000;1333;;
08:53:46.736;143;74;102;68;88.3;345;885;1233;6.0;1.020;1361;;
08:53:47.617;142;72;100;67;88.8;340;890;1217;6.0;1.003;1337;;
08:53:48.507;140;70;99;68;88.5;340;880;1238;6.0;0.984;1313;;
08:53:49.390;140;71;100;67;89.3;340;890;1263;6.0;1.000;1333;;
08:53:50.281;140;72;101;67;89.5;340;900;1229;6.0;1.013;1351;;
08:53:51.179;139;72;100;67;87.5;340;900;1208;5.8;1.029;1371;;
08:53:52.077;138;71;100;67;88.0;340;890;1238;5.9;1.011;1348;;
08:53:52.970;140;73;100;67;88.0;340;900;1233;5.9;1.023;1364;;
08:53:53.870;140;73;100;67;88.0;340;900;1233;5.9;1.023;1364;;
08:53:54.770;140;73;100;66;88.0;340;905;1233;5.8;1.028;1371;;
08:53:55.675;142;76;103;66;73.0;340;905;1283;4.8;1.280;1707;;
08:53:56.581;142;74;103;66;76.5;345;915;1258;5.0;1.232;1643;;
08:53:57.494;141;74;104;67;75.5;340;890;1279;5.1;1.226;1635;;
08:53:58.386;145;76;105;66;77.8;345;910;1288;5.1;1.229;1639;;
08:53:59.292;144;76;106;66;83.3;340;905;1254;5.5;1.152;1536;;
08:54:00.201;144;76;107;67;83.5;340;900;1242;5.6;1.148;1531;;
08:54:01.101;147;78;108;66;84.0;345;910;1279;5.5;1.173;1564;;
08:54:02.010;148;78;109;66;85.3;345;915;1250;5.6;1.167;1556;;
08:54:02.922;148;79;109;66;85.0;345;910;1225;5.6;1.164;1552;;
08:54:03.836;147;78;108;65;86.5;345;920;1275;5.6;1.151;1535;;
08:54:04.752;148;78;108;65;85.5;345;930;1233;5.5;1.172;1563;;
08:54:05.684;145;77;105;64;86.8;345;935;1217;5.6;1.134;1513;;
08:54:06.617;142;75;104;65;87.0;345;930;1229;5.6;1.109;1479;;
08:54:07.553;142;74;103;63;87.8;350;950;1208;5.5;1.110;1480;;
08:54:08.503;140;73;100;63;89.0;345;960;1188;5.6;1.081;1442;;
08:54:09.461;136;72;99;63;86.3;345;945;1138;5.5;1.087;1450;;
08:54:10.406;136;71;98;63;88.5;350;955;1142;5.6;1.060;1414;;
08:54:11.361;134;70;96;62;88.5;345;965;1133;5.5;1.050;1399;;
08:54:12.326;132;69;97;63;88.3;345;945;1142;5.6;1.033;1378;;
08:54:13.271;133;70;97;63;88.0;345;955;1121;5.5;1.047;1396;;
08:54:14.224;132;70;96;63;87.3;345;955;1096;5.5;1.051;1401;;
08:54:15.179;131;69;97;64;87.5;345;940;1096;5.6;1.039;1386;;
08:54:16.119;134;72;98;63;87.3;345;950;1092;5.5;1.070;1426;;
08:54:17.071;133;71;97;63;87.8;345;950;1075;5.5;1.050;1400;;
08:54:18.021;131;69;97;64;88.3;345;935;1096;5.7;1.025;1367;;
08:54:18.956;133;71;97;63;87.3;350;950;1075;5.5;1.059;1412;;
08:54:19.906;132;70;96;63;87.5;350;950;1063;5.5;1.037;1382;;
08:54:20.856;129;68;95;63;88.3;345;945;1079;5.6;1.015;1353;;
08:54:21.801;131;69;95;63;88.0;350;950;1058;5.6;1.026;1367;;
08:54:22.749;129;69;94;63;87.3;345;950;1042;5.5;1.018;1357;;
08:54:23.699;128;67;94;64;88.5;345;935;1092;5.7;0.996;1328;;
08:54:24.636;130;69;95;63;88.5;350;945;1063;5.6;1.012;1349;;
08:54:25.581;128;69;93;63;87.3;345;950;1038;5.5;1.015;1354;;
08:54:26.531;129;67;95;64;89.5;345;940;1096;5.7;0.993;1323;;
08:54:27.471;131;69;95;63;89.3;350;945;1067;5.7;1.006;1341;;
08:54:28.416;128;68;94;64;87.8;345;935;1075;5.6;1.004;1339;;
08:54:29.351;130;69;96;64;88.3;345;940;1108;5.6;1.017;1356;;
08:54:30.291;131;70;96;64;88.5;345;940;1058;5.6;1.020;1360;;
08:54:31.227;129;69;95;65;86.5;345;930;1046;5.6;1.019;1358;;
08:54:32.161;131;69;95;64;86.5;345;940;1083;5.5;1.030;1373;;
08:54:33.100;131;69;95;64;86.5;345;935;1083;5.6;1.024;1366;;
08:54:34.035;131;69;95;63;86.5;345;950;1083;5.5;1.041;1387;;
08:54:34.986;135;73;99;64;74.0;345;940;1158;4.7;1.261;1681;;
08:54:35.928;137;73;100;63;76.3;350;950;1125;4.8;1.243;1657;;
08:54:36.874;136;73;100;64;75.5;345;935;1108;4.8;1.232;1643;;
08:54:37.811;137;72;101;64;80.5;345;940;1150;5.1;1.174;1565;;
08:54:38.751;138;73;101;63;85.0;350;945;1108;5.4;1.123;1497;;
08:54:39.696;137;73;100;63;84.8;350;945;1117;5.4;1.115;1487;;
08:54:40.641;138;73;101;63;86.5;350;945;1158;5.5;1.103;1471;;
08:54:41.586;138;73;100;62;87.5;350;965;1125;5.4;1.106;1474;;
08:54:42.549;136;72;99;63;87.3;350;950;1108;5.5;1.075;1434;;
08:54:43.501;135;71;98;63;88.3;345;955;1138;5.5;1.063;1418;;
08:54:44.454;134;71;97;63;88.0;350;960;1088;5.5;1.061;1415;;
08:54:45.414;131;70;96;63;87.5;345;950;1071;5.5;1.042;1390;;
08:54:46.364;133;70;97;63;89.3;345;955;1108;5.6;1.038;1384;;
08:54:47.317;133;70;97;63;89.0;350;955;1075;5.6;1.044;1391;;
08:54:48.274;132;70;97;64;88.3;345;940;1063;5.6;1.028;1371;;
08:54:49.214;133;71;98;63;88.3;345;945;1092;5.6;1.047;1396;;
08:54:50.161;133;71;98;63;89.8;350;950;1079;5.7;1.040;1387;;
08:54:51.107;133;72;98;64;87.5;345;935;1058;5.6;1.050;1400;;
08:54:52.046;134;71;100;64;88.8;345;935;1104;5.7;1.048;1398;;
08:54:52.981;137;73;101;64;88.3;350;935;1092;5.7;1.067;1423;;
08:54:53.916;136;73;100;64;87.5;350;935;1088;5.6;1.071;1428;;
08:54:54.849;137;73;102;65;88.3;345;925;1121;5.7;1.064;1419;;
08:54:55.776;138;74;102;64;87.5;350;935;1108;5.6;1.087;1450;;
08:54:56.709;137;73;100;65;87.8;350;930;1104;5.7;1.062;1417;;
08:54:57.641;136;72;101;65;89.0;350;930;1142;5.7;1.050;1400;;
08:54:58.571;137;72;100;63;89.8;350;950;1108;5.7;1.053;1404;;
08:54:59.519;134;71;98;64;89.8;350;935;1092;5.8;1.024;1365;;
08:55:00.454;134;71;98;63;89.0;350;945;1104;5.7;1.043;1391;;
08:55:01.401;134;71;98;64;89.8;350;940;1079;5.7;1.021;1362;;
08:55:02.341;132;70;98;65;89.5;350;930;1104;5.8;1.013;1351;;
08:55:03.271;134;71;98;64;89.3;350;940;1079;5.7;1.030;1373;;
08:55:04.211;133;70;97;64;89.8;350;940;1083;5.7;1.011;1348;;
08:55:05.151;131;69;96;64;89.3;350;935;1108;5.7;1.008;1344;;
08:55:06.086;132;70;97;63;90.3;355;945;1088;5.7;1.010;1347;;
08:55:07.029;132;70;96;64;89.0;350;940;1075;5.7;1.009;1345;;
08:55:07.969;130;69;97;65;89.5;350;930;1088;5.8;1.005;1340;;
08:55:08.897;134;72;99;65;88.5;350;930;1075;5.7;1.040;1387;;
08:55:09.829;136;72;100;64;88.8;350;935;1096;5.7;1.048;1398;;
08:55:10.764;135;72;101;65;88.3;350;920;1125;5.8;1.048;1397;;
08:55:11.686;138;74;102;65;88.5;350;930;1117;5.7;1.069;1426;;
08:55:12.616;138;73;101;64;89.3;355;940;1125;5.7;1.058;1411;;
08:55:13.554;137;72;101;64;89.5;350;940;1158;5.7;1.056;1407;;
08:55:14.496;139;73;101;63;90.5;355;945;1163;5.7;1.057;1410;;
08:55:15.439;138;73;100;63;89.8;350;950;1133;5.7;1.056;1408;;
08:55:16.391;135;71;99;64;90.0;350;935;1158;5.8;1.026;1368;;
08:55:17.326;136;71;98;63;90.0;355;945;1133;5.7;1.029;1372;;
08:55:18.271;134;70;96;63;91.0;355;950;1113;5.7;1.005;1340;;
08:55:19.219;132;68;97;65;91.0;350;925;1129;5.9;0.981;1308;;
08:55:20.148;134;70;98;64;91.3;355;940;1117;5.8;1.004;1339;;
08:55:21.084;134;70;98;64;91.3;355;935;1108;5.9;0.999;1332;;
08:55:22.020;134;70;98;66;91.3;355;905;1108;6.0;0.967;1289;;
08:55:22.925;134;70;98;64;91.3;355;935;1108;5.9;0.999;1332;;
08:55:23.861;137;74;101;65;76.0;350;930;1163;4.9;1.233;1644;;
08:55:24.791;137;72;101;65;78.3;350;925;1167;5.1;1.188;1584;;
08:55:25.714;139;73;101;64;77.8;350;935;1183;5.0;1.218;1623;;
08:55:26.649;139;73;102;64;82.3;350;935;1183;5.3;1.154;1538;;
08:55:27.586;138;72;101;65;86.5;350;920;1196;5.6;1.072;1429;;
08:55:28.506;141;73;102;65;87.5;350;930;1213;5.6;1.081;1442;;
08:55:29.436;141;73;102;64;89.5;350;935;1204;5.7;1.068;1424;;
08:55:30.371;141;73;101;63;90.0;355;950;1213;5.7;1.069;1425;;
08:55:31.317;140;72;102;64;91.0;350;935;1254;5.8;1.051;1401;;
08:55:32.256;140;73;102;63;90.3;355;945;1200;5.7;1.063;1417;;
08:55:33.200;138;72;100;64;89.5;350;940;1196;5.7;1.048;1397;;
08:55:34.141;136;71;100;65;89.8;350;925;1217;5.8;1.031;1374;;
08:55:35.065;138;73;101;65;89.5;350;930;1188;5.8;1.047;1396;;
08:55:35.998;137;72;100;65;89.3;350;930;1188;5.8;1.042;1389;;
08:55:36.928;137;72;101;65;89.3;350;925;1208;5.8;1.047;1396;;
08:55:37.853;140;74;102;64;88.8;350;935;1175;5.7;1.077;1436;;
08:55:38.786;138;74;101;64;88.8;350;935;1171;5.7;1.067;1422;;
08:55:39.720;137;73;101;65;88.3;350;925;1192;5.7;1.061;1415;;
08:55:40.648;138;74;101;64;88.5;350;935;1171;5.7;1.070;1426;;
08:55:41.581;138;73;100;64;88.8;350;935;1158;5.7;1.054;1405;;
08:55:42.516;136;72;101;65;89.5;350;930;1167;5.8;1.044;1392;;
08:55:43.448;138;73;101;63;89.8;355;950;1171;5.7;1.066;1422;;
08:55:44.396;137;72;100;63;90.8;355;950;1158;5.7;1.047;1396;;
08:55:45.346;135;71;99;64;90.3;350;940;1158;5.8;1.031;1375;;
08:55:46.286;136;72;100;63;90.5;355;945;1158;5.7;1.039;1385;;
08:55:47.229;135;71;98;63;90.8;355;950;1125;5.7;1.029;1371;;
08:55:48.181;134;70;99;64;90.8;350;935;1158;5.8;1.017;1357;;
08:55:49.114;137;72;101;64;91.8;350;935;1150;5.9;1.032;1376;;
08:55:50.053;139;73;102;63;91.3;355;955;1163;5.7;1.065;1420;;
08:55:51.006;139;73;103;64;91.8;350;935;1188;5.9;1.047;1396;;
08:55:51.937;142;75;104;64;90.3;350;935;1221;5.8;1.077;1437;;
08:55:52.876;142;74;103;63;92.3;355;950;1192;5.8;1.063;1418;;
08:55:53.824;140;73;103;65;91.0;350;930;1200;5.9;1.053;1404;;
08:55:54.755;142;74;105;65;91.5;350;925;1250;5.9;1.061;1415;;
08:55:55.681;145;76;107;64;91.3;355;935;1217;5.9;1.094;1458;;
08:55:56.616;146;77;107;64;91.0;355;935;1217;5.8;1.099;1466;;
08:55:57.551;145;76;107;65;91.0;355;930;1254;5.9;1.091;1455;;
08:55:58.480;146;77;106;63;89.5;355;945;1242;5.7;1.119;1492;;
08:55:59.422;143;75;103;63;90.8;355;950;1225;5.7;1.081;1441;;
08:56:00.372;139;73;102;64;90.3;350;935;1238;5.8;1.054;1406;;
08:56:01.311;139;73;100;63;90.5;355;950;1217;5.7;1.052;1403;;
08:56:02.263;136;71;98;63;91.8;355;950;1179;5.8;1.015;1353;;
08:56:03.213;133;69;97;63;92.0;355;945;1188;5.8;0.994;1325;;
08:56:04.156;134;70;96;63;91.3;355;950;1171;5.8;1.002;1336;;
08:56:05.106;132;68;95;63;92.8;355;950;1150;5.9;0.970;1294;;
08:56:06.056;130;67;94;64;93.0;355;940;1150;5.9;0.950;1267;;
08:56:06.996;131;68;94;63;92.8;355;950;1150;5.9;0.965;1287;;
08:56:07.946;129;67;93;63;93.5;355;945;1121;5.9;0.942;1257;;
08:56:08.891;128;66;93;65;92.8;350;930;1096;6.0;0.935;1247;;
08:56:09.821;131;68;96;64;93.8;350;935;1117;6.0;0.957;1277;;
08:56:10.754;133;70;99;65;93.3;350;930;1117;6.0;0.985;1313;;
08:56:11.684;135;72;100;65;91.8;350;920;1129;6.0;1.005;1340;;
08:56:12.606;138;73;103;65;93.0;350;920;1158;6.1;1.014;1352;;
08:56:13.526;141;75;104;65;91.8;355;920;1158;6.0;1.045;1394;;
08:56:14.446;142;75;105;65;91.8;355;925;1179;6.0;1.056;1408;;
08:56:15.369;144;75;107;65;92.0;350;920;1250;6.0;1.065;1420;;
08:56:16.291;148;77;107;64;92.5;355;940;1267;5.9;1.087;1450;;
08:56:17.229;147;76;106;63;92.8;350;945;1275;5.9;1.080;1440;;
08:56:18.174;145;74;106;65;93.0;350;930;1313;6.0;1.055;1407;;
08:56:19.106;146;75;106;63;93.0;350;945;1283;5.9;1.072;1429;;
08:56:20.050;146;75;106;64;93.0;350;940;1283;5.9;1.066;1422;;
08:56:20.990;146;75;106;63;93.0;350;950;1283;5.9;1.078;1437;;
08:56:21.939;144;75;104;64;80.0;350;940;1346;5.1;1.219;1625;;
08:56:22.879;144;74;103;64;81.5;355;940;1300;5.2;1.191;1588;;
08:56:23.821;142;73;102;63;81.0;355;945;1279;5.1;1.190;1587;;
08:56:24.766;140;72;102;65;84.8;350;930;1304;5.5;1.122;1496;;
08:56:25.696;141;73;102;64;88.8;355;940;1258;5.7;1.078;1437;;
08:56:26.636;140;72;100;63;89.8;355;950;1233;5.7;1.058;1411;;
08:56:27.586;138;71;100;63;90.3;350;950;1263;5.7;1.050;1400;;
08:56:28.532;139;72;100;63;91.0;350;960;1229;5.7;1.052;1403;;
08:56:29.496;137;71;98;62;91.8;355;970;1204;5.7;1.031;1374;;
08:56:30.462;134;69;97;63;91.5;350;945;1217;5.8;1.004;1339;;
08:56:31.413;135;70;97;63;91.5;355;960;1183;5.7;1.015;1353;;
08:56:32.373;133;69;96;63;92.8;355;955;1167;5.8;0.986;1315;;
08:56:33.328;133;69;97;64;91.5;350;940;1179;5.8;0.994;1325;;
08:56:34.268;136;71;99;63;91.8;355;950;1167;5.8;1.020;1360;;
08:56:35.216;135;71;98;63;91.0;350;950;1154;5.7;1.023;1364;;
08:56:36.166;134;71;99;65;90.8;350;930;1183;5.9;1.012;1349;;
08:56:37.098;137;72;100;64;90.0;355;940;1167;5.7;1.039;1386;;
08:56:38.034;136;72;99;64;90.3;350;940;1163;5.8;1.029;1371;;
08:56:38.978;136;71;100;65;92.0;355;930;1200;5.9;1.006;1341;;
08:56:39.904;140;73;102;65;90.8;350;930;1208;5.9;1.045;1394;;
08:56:40.836;141;74;103;65;91.0;350;930;1192;5.9;1.053;1404;;
08:56:41.766;142;74;105;65;91.0;350;920;1238;5.9;1.056;1409;;
08:56:42.685;146;77;107;64;91.0;355;935;1267;5.8;1.094;1459;;
08:56:43.620;146;76;106;64;91.5;355;935;1258;5.9;1.086;1448;;
08:56:44.555;144;76;105;65;90.3;350;925;1275;5.9;1.079;1438;;
08:56:45.477;145;76;105;64;90.5;355;935;1263;5.8;1.085;1446;;
08:56:46.415;143;75;104;63;91.0;355;945;1238;5.8;1.077;1437;;
08:56:47.357;141;73;103;65;91.5;350;925;1250;5.9;1.044;1392;;
08:56:48.284;143;74;104;65;91.0;350;930;1267;5.9;1.063;1417;;
08:56:49.212;142;74;104;65;92.3;355;930;1233;6.0;1.043;1391;;
08:56:50.142;141;74;103;65;91.0;350;925;1221;5.9;1.047;1396;;
08:56:51.070;143;75;104;65;91.3;350;930;1238;5.9;1.060;1413;;
08:56:52.001;142;75;104;65;91.5;355;930;1208;5.9;1.057;1409;;
08:56:52.931;142;74;104;65;91.3;350;925;1213;5.9;1.052;1402;;
08:56:53.856;144;75;106;65;91.8;350;930;1233;5.9;1.069;1426;;
08:56:54.782;144;76;105;65;90.3;355;930;1221;5.8;1.085;1446;;
08:56:55.712;143;75;105;66;90.3;350;915;1225;5.9;1.062;1416;;
08:56:56.627;145;76;106;65;90.5;350;920;1229;5.9;1.080;1440;;
08:56:57.549;146;76;106;65;91.0;355;920;1208;5.9;1.072;1429;;
08:56:58.471;144;75;106;66;91.0;350;910;1225;6.0;1.058;1410;;
08:56:59.377;146;77;107;66;90.0;350;915;1250;5.9;1.088;1450;;
08:57:00.298;146;75;105;65;92.5;355;930;1204;6.0;1.058;1411;;
08:57:01.225;143;74;104;66;92.3;350;915;1242;6.0;1.034;1379;;
08:57:02.141;144;74;104;65;92.3;355;925;1275;6.0;1.045;1394;;
08:57:03.065;143;74;103;65;91.8;355;930;1229;5.9;1.044;1392;;
08:57:03.996;140;72;101;65;92.5;355;930;1217;6.0;1.018;1357;;
08:57:04.924;140;72;102;65;92.3;350;920;1271;6.0;1.020;1360;;
08:57:05.845;141;73;102;64;92.5;350;935;1246;5.9;1.034;1378;;
08:57:06.781;140;72;100;64;92.5;350;940;1233;5.9;1.019;1358;;
08:57:07.717;137;71;100;65;92.5;350;930;1250;6.0;1.003;1337;;
08:57:08.647;138;71;99;64;92.5;350;935;1229;5.9;1.003;1338;;
08:57:09.586;136;70;98;63;93.0;350;945;1200;5.9;0.991;1321;;
08:57:10.529;134;69;97;65;92.5;350;930;1213;6.0;0.973;1297;;
08:57:11.463;136;70;97;63;93.3;355;945;1192;5.9;0.983;1311;;
08:57:12.406;134;69;96;63;93.3;350;945;1171;5.9;0.973;1297;;
08:57:13.351;132;68;96;64;93.0;350;935;1192;6.0;0.965;1287;;
08:57:14.284;134;70;97;64;92.3;350;940;1171;5.9;0.986;1314;;
08:57:15.228;133;69;96;63;92.5;350;950;1158;5.8;0.983;1311;;
08:57:16.176;128;68;95;64;91.0;350;935;1163;5.8;0.976;1301;;
08:57:17.111;132;69;96;63;92.8;350;950;1217;5.9;0.986;1314;;
08:57:18.063;135;69;97;63;94.5;350;950;1200;6.0;0.975;1300;;
08:57:19.009;134;69;96;63;92.3;350;950;1204;5.8;0.986;1315;;
08:57:19.960;136;68;96;63;94.0;350;945;1271;6.0;0.963;1283;;
08:57:20.905;138;68;96;63;95.5;350;955;1267;6.0;0.958;1277;;
08:57:21.861;137;67;94;62;96.3;350;965;1258;6.0;0.940;1253;;
08:57:22.826;135;65;93;63;97.5;350;955;1271;6.1;0.913;1218;;
08:57:23.779;137;66;94;62;98.0;350;965;1263;6.1;0.923;1231;;
08:57:24.745;136;66;94;63;98.8;355;960;1258;6.2;0.911;1215;;
08:57:25.706;134;65;93;63;98.0;350;950;1263;6.2;0.902;1202;;
08:57:26.652;134;67;93;63;98.0;350;950;1254;6.2;0.902;1202;;
08:57:27.605;134;67;93;64;98.0;350;940;1254;6.3;0.892;1189;;
08:57:28.545;134;67;93;63;98.0;350;950;1254;6.2;0.902;1202;;
08:57:29.494;138;69;97;64;82.3;350;940;1100;5.3;1.103;1470;;
08:57:30.434;139;70;98;63;82.8;350;945;1054;5.3;1.113;1485;;
08:57:31.379;139;70;98;63;82.3;350;945;1029;5.2;1.120;1494;;
08:57:32.322;139;70;98;64;85.5;350;935;1058;5.5;1.074;1433;;
08:57:33.259;141;72;99;63;89.5;350;945;1042;5.7;1.048;1397;;
08:57:34.204;141;71;99;63;90.3;350;945;1046;5.7;1.034;1379;;
08:57:35.149;139;71;98;64;90.3;350;935;1038;5.8;1.013;1350;;
08:57:36.084;140;71;99;64;91.0;350;940;1058;5.8;1.017;1357;;
08:57:37.026;140;71;99;63;93.0;355;945;1033;5.9;1.003;1338;;
08:57:37.971;139;71;98;64;91.3;350;935;1017;5.9;1.007;1342;;
08:57:38.902;139;71;99;65;91.5;350;925;1038;5.9;0.998;1331;;
08:57:39.833;140;72;99;64;92.3;350;935;1008;5.9;1.003;1338;;
08:57:40.768;139;71;98;64;91.8;350;935;1000;5.9;1.001;1335;;
08:57:41.701;138;71;99;65;91.5;350;925;1029;5.9;0.998;1331;;
08:57:42.622;141;73;100;65;91.3;350;925;1017;5.9;1.014;1352;;
08:57:43.551;140;72;100;65;91.0;350;925;1000;5.9;1.014;1352;;
08:57:44.476;139;72;100;66;91.0;350;910;1008;6.0;1.003;1337;;
08:57:45.388;142;74;101;65;90.8;350;925;1000;5.9;1.032;1376;;
08:57:46.311;142;74;101;65;91.3;350;925;1013;5.9;1.026;1368;;
08:57:47.236;141;73;101;65;91.5;350;920;1004;6.0;1.013;1351;;
08:57:48.156;142;73;102;65;91.8;350;925;1021;6.0;1.023;1364;;
08:57:49.083;143;74;102;64;92.5;355;935;988;5.9;1.026;1368;;
08:57:50.018;142;73;101;64;93.0;355;940;988;5.9;1.016;1354;;
08:57:50.954;141;72;100;65;92.5;350;930;1013;6.0;1.008;1344;;
08:57:51.888;141;72;100;63;93.8;355;945;983;6.0;1.011;1347;;
08:57:52.833;140;71;98;63;94.0;355;955;979;5.9;0.998;1331;;
08:57:53.786;138;70;97;64;93.8;350;935;988;6.0;0.970;1293;;
08:57:54.723;139;71;97;63;93.5;355;950;992;5.9;0.986;1314;;
08:57:55.671;138;69;97;63;94.5;350;945;971;6.0;0.968;1290;;
08:57:56.618;137;69;97;64;94.3;355;940;983;6.0;0.965;1287;;
08:57:57.556;139;71;98;63;93.8;350;945;988;6.0;0.985;1314;;
08:57:58.501;139;70;97;64;94.5;355;940;975;6.0;0.967;1290;;
08:57:59.439;137;70;98;65;93.5;350;925;1000;6.1;0.965;1286;;
08:58:00.366;140;71;100;65;94.0;350;925;992;6.1;0.982;1309;;
08:58:01.293;141;72;100;64;93.5;355;935;979;6.0;1.002;1337;;
08:58:02.226;141;72;101;65;93.8;350;920;1004;6.1;0.991;1322;;
08:58:03.146;144;74;102;64;93.5;355;935;1017;6.0;1.020;1360;;
08:58:04.081;144;73;102;63;93.8;355;945;1013;6.0;1.023;1364;;
08:58:05.022;142;72;101;64;93.8;350;940;1021;6.0;1.008;1344;;
08:58:05.962;142;72;100;64;93.5;350;940;1046;6.0;1.008;1344;;
08:58:06.904;142;72;100;64;95.0;355;940;1017;6.1;0.992;1323;;
08:58:07.848;141;71;99;63;95.0;355;945;1000;6.0;0.987;1316;;
08:58:08.791;140;71;100;64;94.3;350;935;1029;6.0;0.987;1316;;
08:58:09.726;141;72;100;64;94.8;355;940;1000;6.0;0.992;1323;;
08:58:10.668;140;71;99;63;94.5;355;945;992;6.0;0.988;1317;;
08:58:11.613;139;70;98;65;94.5;350;930;1013;6.1;0.967;1289;;
08:58:12.541;140;71;98;63;94.0;355;945;996;6.0;0.988;1317;;
08:58:13.488;139;70;98;63;95.0;355;950;975;6.0;0.975;1300;;
08:58:14.438;137;70;97;64;94.3;350;940;1000;6.0;0.970;1293;;
08:58:15.376;139;71;98;63;93.5;355;950;988;5.9;0.991;1321;;
08:58:16.324;137;70;97;64;93.8;350;940;971;6.0;0.968;1290;;
08:58:17.268;136;69;96;64;93.5;350;940;983;6.0;0.963;1283;;
08:58:18.204;137;69;96;64;94.0;350;940;958;6.0;0.963;1283;;
08:58:19.146;135;69;95;64;93.8;350;935;954;6.0;0.950;1267;;
08:58:20.083;134;69;95;64;92.8;350;935;963;6.0;0.960;1280;;
08:58:21.014;137;70;97;64;93.8;350;935;958;6.0;0.965;1287;;
08:58:21.953;136;70;97;63;94.0;355;945;950;6.0;0.970;1294;;
08:58:22.894;135;69;96;65;93.0;350;925;954;6.0;0.955;1273;;
08:58:23.821;136;70;97;64;92.8;350;940;971;5.9;0.981;1307;;
08:58:24.761;137;70;97;63;94.3;350;945;950;6.0;0.970;1293;;
08:58:25.704;136;70;97;64;93.0;350;940;946;5.9;0.975;1301;;
08:58:26.648;136;70;98;64;93.5;350;940;983;6.0;0.980;1307;;
08:58:27.586;139;71;99;63;94.5;355;945;971;6.0;0.985;1313;;
08:58:28.533;138;70;98;63;94.5;355;950;971;6.0;0.980;1307;;
08:58:29.481;138;70;98;63;94.8;355;945;1000;6.0;0.972;1297;;
08:58:30.424;140;70;98;63;95.8;355;955;983;6.0;0.977;1303;;
08:58:31.379;140;69;97;63;96.5;355;945;988;6.1;0.952;1270;;
08:58:32.328;138;69;97;64;96.0;355;940;1000;6.1;0.947;1263;;
08:58:33.266;140;70;98;63;96.3;355;945;1000;6.1;0.957;1276;;
08:58:34.211;139;69;98;64;96.3;355;940;983;6.1;0.952;1270;;
08:58:35.150;139;69;98;65;96.3;355;920;983;6.3;0.932;1243;;
08:58:36.070;139;69;98;63;96.3;355;945;983;6.1;0.957;1276;;
08:58:37.014;144;74;103;64;80.5;355;935;1079;5.2;1.191;1587;;
08:58:37.951;145;73;104;65;82.5;355;925;1067;5.4;1.163;1551;;
08:58:38.876;148;76;105;65;81.0;355;930;1079;5.2;1.208;1611;;
08:58:39.806;149;76;105;64;86.0;355;940;1075;5.5;1.150;1534;;
08:58:40.746;148;75;105;64;91.3;355;935;1096;5.9;1.073;1431;;
08:58:41.679;149;76;105;64;90.8;355;940;1092;5.8;1.088;1450;;
08:58:42.619;148;74;104;63;93.0;355;950;1088;5.9;1.062;1416;;
08:58:43.571;147;73;103;63;94.8;355;955;1075;6.0;1.038;1384;;
08:58:44.526;147;73;103;63;95.5;355;960;1113;6.0;1.033;1377;;
08:58:45.486;147;73;102;62;96.0;360;970;1033;5.9;1.033;1378;;
08:58:46.454;144;72;101;63;95.0;355;960;1058;5.9;1.016;1354;;
08:58:47.416;142;71;101;63;95.8;355;945;1075;6.1;0.992;1323;;
08:58:48.359;144;72;101;63;95.8;355;950;1029;6.0;1.000;1333;;
08:58:49.311;143;72;100;63;95.0;355;945;1025;6.0;0.995;1326;;
08:58:50.256;142;71;101;64;94.8;355;935;1054;6.1;0.992;1322;;
08:58:51.189;145;73;102;64;95.3;355;940;1038;6.1;1.007;1342;;
08:58:52.129;144;73;102;63;95.5;355;945;1033;6.1;1.004;1339;;
08:58:53.072;144;72;102;64;94.8;350;935;1054;6.1;1.007;1342;;
08:58:54.009;145;74;102;63;94.3;355;950;1038;6.0;1.028;1371;;
08:58:54.959;145;73;102;63;95.0;355;945;1033;6.0;1.017;1356;;
08:58:55.906;144;73;103;63;95.0;355;945;1029;6.0;1.020;1359;;
08:58:56.849;146;74;103;63;94.0;355;950;1038;5.9;1.041;1388;;
08:58:57.799;145;73;102;63;94.8;355;945;1025;6.0;1.017;1356;;
08:58:58.746;142;72;101;64;94.0;355;935;1029;6.0;1.005;1340;;
08:58:59.681;143;73;101;64;93.8;355;940;1013;6.0;1.015;1354;;
08:59:00.623;142;72;100;63;94.3;355;950;1008;6.0;1.005;1341;;
08:59:01.571;140;71;99;64;94.5;355;935;1000;6.1;0.982;1309;;
08:59:02.504;141;72;100;64;94.3;355;940;1017;6.0;0.997;1330;;
08:59:03.446;141;72;100;64;94.3;355;935;1004;6.0;0.992;1323;;
08:59:04.381;141;71;100;65;94.3;355;930;996;6.1;0.987;1316;;
08:59:05.309;143;72;102;65;94.3;355;930;1042;6.1;1.002;1335;;
08:59:06.239;145;73;103;64;94.8;355;935;1025;6.1;1.014;1352;;
08:59:07.172;145;74;103;65;93.0;355;925;1033;6.0;1.019;1359;;
08:59:08.101;145;73;103;65;94.0;355;925;1054;6.1;1.016;1355;;
08:59:09.026;148;75;104;64;93.5;355;935;1075;6.0;1.042;1390;;
08:59:09.961;147;74;103;64;94.3;355;935;1050;6.0;1.024;1366;;
08:59:10.896;146;73;103;65;94.3;355;930;1054;6.1;1.011;1349;;
08:59:11.824;146;74;104;65;93.5;355;920;1088;6.1;1.018;1358;;
08:59:12.742;148;75;104;65;94.0;355;930;1058;6.1;1.029;1372;;
08:59:13.676;149;74;104;65;95.3;355;925;1067;6.2;1.008;1343;;
08:59:14.601;148;73;104;66;95.8;355;915;1100;6.3;0.994;1325;;
08:59:15.516;151;75;105;65;96.0;355;925;1100;6.2;1.014;1352;;
08:59:16.441;151;74;105;65;97.3;355;930;1100;6.3;1.004;1339;;
08:59:17.369;150;74;106;67;96.5;355;890;1121;6.5;0.978;1303;;
08:59:18.259;151;76;107;69;93.8;355;870;1096;6.5;0.991;1321;;
08:59:19.129;151;77;107;69;93.3;355;875;1104;6.4;0.999;1332;;
08:59:20.008;150;75;104;67;93.8;355;895;1113;6.3;0.990;1321;;
08:59:20.899;148;73;102;67;95.0;350;900;1163;6.3;0.966;1288;;
08:59:21.799;148;72;103;65;97.5;350;920;1150;6.4;0.967;1290;;
08:59:22.721;148;73;99;64;95.8;350;940;1096;6.1;0.974;1299;;
08:59:23.657;140;69;94;64;93.5;345;935;1071;6.0;0.940;1253;;
08:59:24.596;135;66;92;65;94.3;345;930;1083;6.1;0.905;1207;;
08:59:25.522;136;66;93;64;95.3;345;935;1054;6.1;0.908;1211;;
08:59:26.461;136;66;93;64;97.0;350;940;1046;6.2;0.899;1198;;
08:59:27.401;136;66;94;65;96.8;345;920;1063;6.3;0.889;1185;;
08:59:28.321;139;68;96;64;97.3;345;935;1075;6.2;0.921;1227;;
08:59:29.252;140;68;97;65;98.0;350;930;1067;6.3;0.918;1224;;
08:59:30.186;140;69;98;65;97.0;350;925;1083;6.3;0.930;1240;;
08:59:31.111;143;71;100;64;97.0;350;935;1088;6.2;0.959;1279;;
08:59:32.046;144;72;101;64;96.8;350;935;1067;6.2;0.971;1295;;
08:59:32.981;144;72;102;65;96.3;350;925;1092;6.2;0.978;1304;;
08:59:33.906;147;74;104;64;95.8;350;935;1113;6.1;1.011;1348;;
08:59:34.841;147;74;104;64;97.0;350;940;1096;6.2;1.010;1347;;
08:59:35.779;147;74;104;65;95.8;350;925;1096;6.2;1.007;1343;;
08:59:36.708;148;75;104;63;95.8;355;955;1113;6.0;1.040;1386;;
08:59:37.659;148;74;104;63;97.3;355;955;1079;6.1;1.021;1362;;
08:59:38.616;146;73;103;63;96.3;355;955;1079;6.0;1.017;1356;;
08:59:39.571;146;73;102;62;96.3;355;965;1108;6.0;1.020;1360;;
08:59:40.536;145;72;101;61;97.3;355;980;1071;6.0;1.015;1354;;
08:59:41.512;143;71;101;62;97.3;355;975;1046;6.0;1.010;1347;;
08:59:42.490;143;71;101;63;97.3;355;955;1046;6.1;0.989;1319;;
08:59:43.445;143;71;101;61;97.3;355;980;1046;6.0;1.015;1354;;
08:59:44.422;142;71;99;62;83.5;350;965;1079;5.2;1.144;1526;;
08:59:45.387;140;70;100;63;84.0;355;945;1075;5.3;1.122;1496;;
08:59:46.336;143;72;101;63;83.3;355;955;1046;5.2;1.153;1537;;
08:59:47.291;143;72;101;63;87.0;355;960;1029;5.4;1.109;1479;;
08:59:48.249;143;72;102;63;91.0;350;945;1054;5.8;1.054;1405;;
08:59:49.194;146;74;103;63;91.5;355;955;1058;5.7;1.075;1433;;
08:59:50.149;146;74;103;63;93.0;355;955;1038;5.8;1.055;1407;;
08:59:51.106;145;74;103;64;93.0;355;940;1046;5.9;1.039;1385;;
08:59:52.046;148;74;104;63;96.5;355;950;1050;6.1;1.024;1365;;
08:59:52.996;147;75;104;63;95.3;355;955;1029;6.0;1.043;1390;;
08:59:53.949;145;75;103;63;93.5;355;945;1042;5.9;1.044;1391;;
08:59:54.892;146;74;104;63;95.0;355;950;1054;6.0;1.035;1380;;
08:59:55.844;146;73;103;63;96.0;355;950;1033;6.1;1.019;1359;;
08:59:56.796;145;73;102;63;94.5;355;950;1038;6.0;1.023;1364;;
08:59:57.744;144;72;102;64;95.3;355;940;1058;6.1;1.007;1342;;
08:59:58.684;146;73;102;63;96.5;355;945;1046;6.1;1.001;1335;;
08:59:59.631;144;72;102;63;96.3;360;945;1033;6.1;1.001;1335;;
09:00:00.576;145;73;103;63;95.5;355;945;1042;6.1;1.022;1362;;
09:00:01.519;149;75;105;63;94.8;355;950;1075;6.0;1.053;1404;;
09:00:02.471;149;75;105;63;96.3;360;955;1058;6.0;1.042;1389;;
09:00:03.426;148;74;104;63;95.3;355;960;1067;6.0;1.051;1401;;
09:00:04.386;148;80;107;66;85.5;355;910;1071;5.6;1.136;1515;;
09:00:05.296;147;77;111;64;90.0;340;940;1033;5.7;1.159;1546;;
09:00:06.234;150;81;113;66;87.3;355;915;1129;5.7;1.180;1573;;
09:00:07.153;151;86;111;66;77.3;360;915;1179;5.1;1.315;1753;;
09:00:08.066;152;78;107;65;85.0;355;930;1150;5.5;1.171;1561;;
09:00:08.994;152;86;104;65;71.8;350;930;1125;4.6;1.351;1802;;
09:00:09.924;144;81;99;65;71.3;350;920;1054;4.6;1.278;1704;;
09:00:10.846;137;72;96;65;79.5;345;925;1092;5.2;1.111;1482;;
09:00:11.771;139;73;94;65;79.0;350;920;1071;5.2;1.089;1452;;
09:00:12.689;131;64;89;65;88.8;345;925;1033;5.8;0.925;1233;;
09:00:13.616;126;63;87;66;85.5;340;915;1000;5.6;0.926;1234;;
09:00:14.527;129;64;89;65;89.5;345;925;1042;5.8;0.922;1230;;
09:00:15.454;133;65;92;66;93.3;350;915;1058;6.1;0.903;1204;;
09:00:16.369;133;66;95;65;95.0;350;920;1092;6.2;0.922;1230;;
09:00:17.291;139;72;91;65;89.3;355;920;1092;5.8;0.938;1251;;
09:00:18.211;137;55;96;64;122.8;350;935;1083;7.9;0.729;972;;
09:00:19.144;142;70;99;63;101.0;350;945;1063;6.4;0.926;1235;;
09:00:20.089;144;72;100;63;99.0;350;950;1150;6.3;0.955;1273;;
09:00:21.041;142;70;99;63;99.3;350;950;1158;6.3;0.948;1263;;
09:00:21.989;143;71;100;63;101.0;350;960;1146;6.3;0.946;1261;;
09:00:22.953;141;70;99;62;98.5;355;970;1154;6.1;0.975;1300;;
09:00:23.920;143;71;100;62;98.8;355;975;1158;6.1;0.985;1313;;
09:00:24.896;140;70;97;62;96.5;355;975;1117;5.9;0.983;1310;;
09:00:25.869;137;69;96;62;94.5;350;965;1113;5.9;0.983;1310;;
09:00:26.834;140;70;99;63;94.8;350;955;1104;6.0;0.995;1327;;
09:00:27.793;141;71;100;63;95.8;355;955;1104;6.0;1.000;1333;;
09:00:28.746;143;73;103;63;94.3;355;945;1125;6.0;1.028;1370;;
09:00:29.691;147;75;105;63;94.5;355;955;1117;5.9;1.059;1411;;
09:00:30.644;147;75;105;63;93.8;355;950;1121;5.9;1.064;1419;;
09:00:31.594;147;75;106;63;93.0;355;945;1142;5.9;1.075;1433;;
09:00:32.541;151;77;108;63;94.0;355;955;1150;5.9;1.095;1460;;
09:00:33.496;151;77;107;63;94.3;355;960;1146;5.9;1.092;1457;;
09:00:34.456;149;76;107;63;94.0;355;955;1167;5.9;1.085;1446;;
09:00:35.409;150;76;106;62;94.0;355;970;1154;5.8;1.094;1458;;
09:00:36.379;148;75;104;62;94.3;360;970;1142;5.8;1.073;1431;;
09:00:37.351;145;73;103;63;94.3;360;955;1138;5.9;1.046;1395;;
09:00:38.306;146;74;104;63;95.3;360;955;1117;6.0;1.038;1384;;
09:00:39.261;146;74;103;63;95.0;360;960;1108;5.9;1.043;1391;;
09:00:40.219;144;73;103;63;94.3;355;945;1100;6.0;1.030;1374;;
09:00:41.164;145;74;103;63;93.8;355;955;1088;5.9;1.049;1399;;
09:00:42.121;145;74;103;63;95.5;360;955;1075;6.0;1.028;1370;;
09:00:43.076;143;73;102;63;94.5;355;950;1071;6.0;1.020;1360;;
09:00:44.026;143;73;101;62;94.5;360;965;1063;5.9;1.031;1375;;
09:00:44.991;142;72;100;62;95.5;360;970;1058;5.9;1.013;1351;;
09:00:45.961;139;71;99;63;95.0;355;955;1029;6.0;0.990;1320;;
09:00:46.916;139;70;98;62;95.3;355;965;1054;5.9;0.993;1324;;
09:00:47.879;139;70;99;63;96.3;355;960;1021;6.0;0.985;1313;;
09:00:48.839;138;71;98;63;94.3;355;950;1008;6.0;0.990;1320;;
09:00:49.787;139;71;98;63;94.3;355;950;1042;6.0;0.990;1320;;
09:00:50.740;139;71;98;62;94.3;355;970;1042;5.8;1.011;1348;;
09:00:51.710;139;71;98;65;94.3;355;925;1042;6.1;0.964;1286;;
09:00:52.635;139;71;98;63;94.3;355;955;1042;5.9;0.996;1327;;
09:00:53.591;142;74;102;63;75.0;355;945;1067;4.8;1.279;1705;;
09:00:54.534;140;72;100;65;76.3;355;930;1071;4.9;1.223;1630;;
09:00:55.466;141;73;101;64;79.8;355;940;1067;5.1;1.188;1583;;
09:00:56.406;141;72;100;63;85.0;355;945;1054;5.4;1.115;1486;;
09:00:57.351;139;71;99;64;88.5;355;935;1067;5.7;1.049;1398;;
09:00:58.282;141;73;101;64;89.3;355;940;1063;5.7;1.058;1411;;
09:00:59.224;141;72;100;64;91.5;355;935;1050;5.9;1.022;1362;;
09:01:00.161;138;71;99;65;91.0;355;925;1050;5.9;1.006;1342;;
09:01:01.086;141;72;101;64;93.0;355;940;1046;5.9;1.016;1354;;
09:01:02.026;141;72;100;64;92.8;355;940;1050;5.9;1.013;1351;;
09:01:02.962;139;71;100;65;92.3;355;930;1071;6.0;1.006;1341;;
09:01:03.896;143;73;101;63;93.5;355;950;1063;5.9;1.026;1368;;
09:01:04.842;142;72;101;64;93.3;355;940;1054;6.0;1.018;1357;;
09:01:05.786;141;72;101;63;92.8;355;945;1063;5.9;1.029;1372;;
09:01:06.731;144;73;102;62;93.5;355;965;1067;5.8;1.050;1400;;
09:01:07.696;143;72;100;62;94.0;355;975;1063;5.8;1.037;1383;;
09:01:08.671;140;71;98;62;93.5;355;970;1058;5.8;1.019;1359;;
09:01:09.641;141;71;98;61;94.0;355;985;1063;5.7;1.027;1369;;
09:01:10.624;139;69;97;61;94.5;355;980;1046;5.8;1.001;1334;;
09:01:11.604;136;68;95;62;93.5;350;965;1042;5.8;0.983;1311;;
09:01:12.571;137;69;96;61;94.8;360;980;1046;5.8;0.993;1324;;
09:01:13.549;137;69;96;62;95.3;355;970;1033;5.9;0.980;1307;;
09:01:14.521;136;69;96;63;94.3;355;960;1029;5.9;0.975;1300;;
09:01:15.481;138;69;97;62;96.0;355;965;1071;6.0;0.975;1300;;
09:01:16.444;138;70;98;62;95.3;355;965;1029;5.9;0.990;1320;;
09:01:17.409;138;70;98;63;93.8;355;960;1017;5.9;1.001;1335;;
09:01:18.367;137;71;99;63;93.3;355;945;1033;5.9;1.001;1334;;
09:01:19.318;139;72;99;63;94.3;360;960;1008;5.9;1.011;1348;;
09:01:20.272;140;71;100;63;95.0;355;950;1021;6.0;0.995;1327;;
09:01:21.226;140;71;100;63;94.3;355;950;1038;6.0;1.005;1341;;
09:01:22.174;143;73;101;63;93.8;355;955;1038;5.9;1.029;1372;;
09:01:23.127;143;72;101;63;94.8;355;950;1058;6.0;1.015;1354;;
09:01:24.081;143;72;102;64;94.5;355;940;1063;6.0;1.010;1346;;
09:01:25.019;145;73;103;63;94.8;355;950;1092;6.0;1.030;1374;;
09:01:25.969;146;74;104;63;95.3;360;955;1083;6.0;1.038;1384;;
09:01:26.924;145;74;103;63;94.0;355;955;1088;5.9;1.044;1392;;
09:01:27.881;143;73;102;63;94.3;355;960;1104;5.9;1.036;1382;;
09:01:28.837;144;73;102;63;94.8;360;955;1067;6.0;1.026;1367;;
09:01:29.796;144;72;100;62;94.5;360;965;1054;5.9;1.016;1355;;
09:01:30.761;140;70;100;63;95.5;355;950;1054;6.0;0.990;1320;;
09:01:31.707;143;72;101;63;94.5;355;955;1046;5.9;1.018;1358;;
09:01:32.664;145;71;100;63;96.8;355;955;1050;6.1;0.987;1316;;
09:01:33.617;144;70;100;65;96.3;350;930;1079;6.2;0.969;1292;;
09:01:34.551;147;72;103;64;98.3;355;935;1083;6.3;0.980;1307;;
09:01:35.486;149;73;105;65;97.8;355;930;1083;6.3;0.999;1332;;
09:01:36.414;150;75;107;66;96.5;350;915;1100;6.3;1.012;1350;;
09:01:37.329;154;77;109;65;96.3;355;925;1125;6.2;1.048;1397;;
09:01:38.254;155;77;110;65;97.3;355;930;1121;6.3;1.050;1399;;
09:01:39.188;154;77;110;65;97.3;355;930;1142;6.3;1.052;1403;;
09:01:40.114;156;79;111;63;95.8;355;950;1158;6.0;1.096;1462;;
09:01:41.064;155;78;109;63;97.0;355;960;1167;6.1;1.079;1438;;
09:01:42.026;152;76;107;63;96.8;355;950;1163;6.1;1.053;1404;;
09:01:42.976;152;76;106;62;96.0;355;965;1158;6.0;1.066;1421;;
09:01:43.941;149;74;104;62;97.3;355;970;1138;6.0;1.035;1380;;
09:01:44.909;146;72;102;63;97.0;350;955;1154;6.1;1.004;1339;;
09:01:45.866;146;72;101;62;97.5;360;975;1138;6.0;1.012;1350;;
09:01:46.839;144;70;100;62;98.5;355;970;1100;6.1;0.980;1306;;
09:01:47.809;141;69;98;63;97.5;355;955;1108;6.1;0.962;1283;;
09:01:48.766;142;70;98;62;97.3;360;965;1083;6.0;0.970;1293;;
09:01:49.731;139;68;96;62;97.8;355;965;1075;6.1;0.948;1264;;
09:01:50.694;138;68;96;63;97.5;355;950;1088;6.2;0.938;1250;;
09:01:51.644;140;69;97;63;96.8;355;955;1067;6.1;0.957;1277;;
09:01:52.599;139;69;97;63;96.8;355;955;1067;6.1;0.955;1273;;
09:01:53.552;138;69;97;63;95.5;355;945;1071;6.1;0.962;1283;;
09:01:54.499;140;70;99;63;96.0;355;950;1067;6.1;0.975;1300;;
09:01:55.447;141;71;99;63;95.5;355;945;1067;6.1;0.982;1309;;
09:01:56.394;142;72;102;65;94.3;355;920;1117;6.1;0.991;1321;;
09:01:57.316;145;74;103;65;93.8;355;930;1071;6.0;1.022;1362;;
09:01:58.246;145;74;102;64;94.5;355;935;1083;6.1;1.007;1342;;
09:01:59.181;144;72;102;66;94.5;355;915;1108;6.2;0.985;1314;;
09:02:00.095;144;72;102;63;94.5;355;945;1108;6.0;1.018;1357;;
09:02:01.040;144;72;102;65;94.5;355;925;1108;6.1;0.996;1328;;
09:02:01.965;144;72;102;63;94.5;355;945;1108;6.0;1.018;1357;;
09:02:02.911;150;74;104;63;78.3;355;945;1179;5.0;1.256;1675;;
09:02:03.854;148;73;103;63;80.3;355;945;1167;5.1;1.216;1621;;
09:02:04.803;146;73;103;63;83.3;355;945;1200;5.3;1.172;1563;;
09:02:05.746;147;74;103;63;86.8;355;955;1192;5.5;1.137;1516;;
09:02:06.703;144;73;101;62;91.0;355;965;1175;5.7;1.071;1428;;
09:02:07.668;142;71;101;63;92.8;355;955;1188;5.8;1.035;1380;;
09:02:08.623;143;72;100;62;93.0;355;965;1167;5.8;1.040;1387;;
09:02:09.586;141;71;99;63;93.5;355;960;1138;5.8;1.016;1355;;
09:02:10.546;140;70;99;63;94.0;355;955;1171;5.9;1.008;1344;;
09:02:11.501;142;71;100;62;95.8;355;965;1133;6.0;1.003;1337;;
09:02:12.466;142;70;99;63;95.5;355;960;1104;6.0;0.990;1320;;
09:02:13.426;139;69;97;63;94.3;350;945;1117;6.0;0.973;1297;;
09:02:14.369;140;70;98;63;95.3;350;950;1088;6.0;0.975;1300;;
09:02:15.317;139;69;96;63;94.8;350;945;1063;6.0;0.960;1280;;
09:02:16.266;138;69;97;63;95.8;350;945;1071;6.1;0.955;1273;;
09:02:17.209;138;69;97;63;95.8;350;945;1058;6.1;0.957;1276;;
09:02:18.152;138;69;98;64;96.0;350;940;1067;6.1;0.955;1273;;
09:02:19.098;141;71;100;63;96.0;350;955;1108;6.0;0.990;1320;;
09:02:20.049;143;72;101;63;95.3;350;950;1113;6.0;1.002;1336;;
09:02:21.001;141;71;100;63;95.0;350;945;1104;6.0;0.995;1326;;
09:02:21.946;143;73;101;63;94.3;350;955;1121;5.9;1.023;1365;;
09:02:22.903;142;72;100;62;94.8;355;965;1121;5.9;1.021;1361;;
09:02:23.866;141;71;100;63;94.0;350;955;1129;5.9;1.011;1348;;
09:02:24.823;143;72;101;63;94.8;350;960;1146;5.9;1.021;1361;;
09:02:25.781;143;73;101;62;94.5;355;965;1150;5.9;1.031;1375;;
09:02:26.748;141;72;100;63;93.5;355;960;1121;5.8;1.029;1372;;
09:02:27.706;142;72;102;63;94.5;350;950;1167;6.0;1.023;1364;;
09:02:28.654;143;73;102;63;93.8;355;955;1133;5.9;1.036;1382;;
09:02:29.613;140;72;100;63;92.5;350;955;1104;5.8;1.030;1373;;
09:02:30.564;138;71;99;64;91.8;350;940;1113;5.9;1.014;1352;;
09:02:31.504;140;72;100;64;91.5;350;940;1092;5.8;1.022;1363;;
09:02:32.446;138;72;98;63;91.5;350;950;1067;5.8;1.017;1357;;
09:02:33.394;138;70;99;65;92.3;350;920;1096;6.0;0.987;1316;;
09:02:34.316;139;72;100;64;92.0;350;935;1092;5.9;1.019;1358;;
09:02:35.249;141;73;101;65;92.5;350;925;1083;6.0;1.010;1347;;
09:02:36.176;142;73;103;66;93.3;350;915;1121;6.1;1.008;1344;;
09:02:37.091;147;75;105;65;94.3;355;925;1113;6.1;1.033;1377;;
09:02:38.016;146;75;104;65;93.5;355;925;1096;6.1;1.031;1375;;
09:02:38.941;147;74;105;65;94.8;350;925;1154;6.1;1.025;1367;;
09:02:39.864;149;75;105;65;95.5;350;930;1146;6.2;1.025;1367;;
09:02:40.796;147;74;103;64;94.5;350;935;1129;6.1;1.019;1359;;
09:02:41.731;145;72;103;63;96.5;350;945;1171;6.1;1.004;1338;;
09:02:42.676;145;73;103;63;97.0;350;950;1142;6.1;1.004;1338;;
09:02:43.626;143;72;101;63;96.8;350;950;1129;6.1;0.989;1319;;
09:02:44.578;143;71;100;62;97.0;355;965;1158;6.0;0.997;1330;;
09:02:45.541;142;71;100;62;98.0;355;970;1142;6.1;0.987;1316;;
09:02:46.511;140;70;98;62;96.0;350;965;1117;6.0;0.983;1310;;
09:02:47.476;139;69;98;63;97.0;350;960;1146;6.1;0.970;1293;;
09:02:48.436;140;70;99;63;97.0;355;960;1121;6.1;0.982;1310;;
09:02:49.396;140;71;99;63;96.3;355;960;1117;6.0;0.987;1317;;
09:02:50.358;139;70;99;63;95.8;355;950;1117;6.0;0.985;1313;;
09:02:51.306;141;72;100;62;95.3;355;965;1125;5.9;1.013;1351;;
09:02:52.269;141;71;100;63;96.0;350;960;1108;6.0;1.002;1337;;
09:02:53.231;139;71;99;63;95.0;355;955;1096;6.0;0.998;1330;;
09:02:54.188;140;71;100;63;95.5;355;960;1138;6.0;1.008;1344;;
09:02:55.146;141;72;101;63;95.8;355;955;1100;6.0;1.007;1343;;
09:02:56.103;141;72;100;63;95.0;355;955;1104;6.0;1.008;1344;;
09:02:57.056;140;72;101;63;94.8;350;945;1121;6.0;1.007;1343;;
09:02:58.001;142;73;102;63;95.0;355;955;1100;6.0;1.023;1364;;
09:02:58.956;142;73;101;63;94.8;355;955;1088;6.0;1.018;1357;;
09:02:59.911;141;72;101;63;95.0;355;950;1092;6.0;1.008;1343;;
09:03:00.861;142;73;102;63;94.3;355;960;1096;5.9;1.036;1382;;
09:03:01.821;143;73;102;62;95.5;355;965;1108;5.9;1.033;1378;;
09:03:02.784;143;73;103;63;95.3;350;955;1117;6.0;1.028;1370;;
09:03:03.739;145;74;104;63;94.8;350;950;1133;6.0;1.043;1390;;
09:03:04.691;145;74;104;63;95.0;355;955;1113;6.0;1.045;1394;;
09:03:05.646;145;74;104;63;95.0;355;950;1138;6.0;1.040;1387;;
09:03:06.596;147;75;105;63;95.0;355;955;1138;6.0;1.058;1411;;
09:03:07.551;147;75;105;63;95.8;355;955;1142;6.0;1.047;1396;;
09:03:08.506;146;74;105;64;95.8;355;940;1138;6.1;1.031;1374;;
09:03:09.445;146;74;105;64;95.8;355;940;1138;6.1;1.031;1374;;
09:03:10.385;146;74;105;63;95.8;355;955;1138;6.0;1.047;1396;;
09:03:11.339;149;78;107;65;79.5;355;930;1208;5.1;1.255;1673;;
09:03:12.273;149;77;108;64;80.8;355;940;1196;5.2;1.254;1672;;
09:03:13.211;150;77;108;64;81.8;355;940;1179;5.2;1.239;1652;;
09:03:14.149;149;76;107;65;85.3;355;930;1171;5.5;1.170;1560;;
09:03:15.079;150;77;108;64;89.0;355;935;1204;5.7;1.132;1509;;
09:03:16.018;149;76;107;63;91.0;355;945;1167;5.8;1.106;1475;;
09:03:16.963;146;75;105;64;91.8;355;935;1150;5.9;1.067;1423;;
09:03:17.898;146;74;104;63;92.8;355;945;1163;5.9;1.060;1413;;
09:03:18.841;145;74;103;63;94.0;355;945;1146;6.0;1.035;1381;;
09:03:19.788;142;72;102;65;93.8;355;930;1154;6.0;1.009;1346;;
09:03:20.716;144;73;103;63;94.5;355;945;1163;6.0;1.025;1367;;
09:03:21.663;143;72;102;63;95.8;355;950;1142;6.0;1.012;1349;;
09:03:22.611;142;72;102;64;95.5;355;935;1129;6.1;0.994;1325;;
09:03:23.546;143;73;103;64;95.3;355;940;1175;6.1;1.014;1352;;
09:03:24.486;144;73;103;63;95.5;355;950;1142;6.0;1.022;1363;;
09:03:25.436;143;73;104;65;94.5;355;930;1138;6.1;1.019;1358;;
09:03:26.366;147;77;106;64;91.8;355;940;1146;5.9;1.083;1445;;
09:03:27.306;146;74;105;64;94.8;355;935;1138;6.1;1.031;1375;;
09:03:28.241;145;73;103;65;93.5;350;925;1133;6.1;1.019;1359;;
09:03:29.168;146;73;104;65;94.5;350;930;1192;6.1;1.021;1361;;
09:03:30.098;145;72;105;66;97.0;350;915;1175;6.4;0.986;1314;;
09:03:31.009;149;76;106;65;94.5;350;925;1196;6.1;1.040;1387;;
09:03:31.934;149;75;105;65;94.5;350;925;1167;6.1;1.028;1370;;
