# Supplementary material for: Influence of beat-to-beat blood pressure variability on vascular elasticity in hypertensive population
Source: Sci Rep. 2017 Aug 21;7:8394. doi: 10.1038/s41598-017-08640-4 (PMC5566212; doi:10.1038/s41598-017-08640-4)
Supplement: Supplementary file 1 — Dataset 1 [file 41598_2017_8640_MOESM1_ESM.zip › Data of hypertensive population/1086—beats.txt]

BeatScope Easy - v02.10 build 004

Identification;Identification;Age (yrs);Height (cm);Weight (kg);Gender;Procedure;Model number
1086;�����;47;173;80;Male;;9971

Reconstructed pressure level: 
brachial

Time (s);Systolic Pressure (mmHg);Diastolic Pressure (mmHg);Mean Pressure (mmHg);Heart rate (bpm);Stroke Volume (ml);Left Ventricular Ejection Time (ms);Pulse Interval (ms);Maximum Slope (mmHg/s);Cardiac Output (l/min);Total Peripheral Resistance Medical Unit (mmHg.min/l);Total Peripheral Resistance CGS (dyn.s/cm5);Markers;
09:37:41.800;0;0;0;62;0.0;0;965;0;0.0;0.000;0;;
09:37:42.765;0;0;0;60;0.0;0;1000;0;0.0;0.000;0;;
09:37:43.765;0;0;0;63;0.0;0;945;0;0.0;0.000;0;;
09:37:44.710;0;0;0;61;0.0;0;990;0;0.0;0.000;0;;
09:37:45.700;0;0;0;60;0.0;0;1005;0;0.0;0.000;0;;
09:37:46.705;0;0;0;63;0.0;0;955;0;0.0;0.000;0;;
09:37:47.660;0;0;0;60;0.0;0;995;0;0.0;0.000;0;;
09:37:48.655;0;0;0;61;0.0;0;980;0;0.0;0.000;0;;
09:37:49.635;0;0;0;65;0.0;0;930;0;0.0;0.000;0;;
09:37:50.565;0;0;0;62;0.0;0;970;0;0.0;0.000;0;;
09:37:51.535;0;0;0;63;0.0;0;950;0;0.0;0.000;0;;
09:37:52.485;0;0;0;63;0.0;0;955;0;0.0;0.000;0;;
09:37:53.439;131;79;101;62;73.5;340;965;1025;4.6;1.326;1768;;
09:37:54.408;129;78;100;63;79.3;340;955;988;5.0;1.208;1611;;
09:37:55.361;127;78;100;64;81.0;335;940;967;5.2;1.160;1547;;
09:37:56.299;129;78;100;62;87.0;340;965;950;5.4;1.109;1479;;
09:37:57.264;128;77;99;63;93.8;340;955;954;5.9;1.011;1348;;
09:37:58.221;126;76;99;64;93.0;335;940;929;5.9;0.998;1331;;
09:37:59.159;127;77;99;63;95.3;340;960;921;6.0;0.995;1327;;
09:38:00.121;126;76;98;63;97.8;340;960;917;6.1;0.960;1280;;
09:38:01.081;123;75;98;66;96.3;335;915;908;6.3;0.927;1236;;
09:38:01.996;125;76;98;64;96.3;335;935;879;6.2;0.947;1263;;
09:38:02.930;125;76;98;63;96.3;335;960;879;6.0;0.972;1297;;
09:38:03.890;125;76;98;67;96.3;335;890;879;6.5;0.902;1202;;
09:38:04.780;125;76;98;63;96.3;335;955;879;6.0;0.967;1290;;
09:38:05.734;137;82;106;64;80.3;330;940;1175;5.1;1.242;1655;;
09:38:06.674;133;81;106;67;80.5;325;890;1108;5.4;1.166;1555;;
09:38:07.566;134;83;105;66;80.8;330;915;1033;5.3;1.190;1586;;
09:38:08.479;135;81;105;63;88.8;325;945;1042;5.6;1.113;1484;;
09:38:09.424;133;80;104;64;93.5;325;935;1025;6.0;1.035;1380;;
09:38:10.361;132;81;103;63;91.5;325;945;1004;5.8;1.064;1418;;
09:38:11.308;133;80;103;63;95.8;335;950;1000;6.0;1.019;1359;;
09:38:12.258;129;78;102;66;94.3;325;915;975;6.2;0.988;1317;;
09:38:13.169;130;80;102;65;92.5;325;920;950;6.0;1.012;1349;;
09:38:14.091;131;79;102;66;92.5;325;910;950;6.1;1.001;1335;;
09:38:15.000;131;79;102;69;92.5;325;875;950;6.3;0.963;1283;;
09:38:15.875;131;79;102;64;92.5;325;935;950;5.9;1.028;1371;;
09:38:16.811;146;88;112;63;82.3;330;945;1229;5.2;1.284;1712;;
09:38:17.755;141;85;111;66;83.5;325;910;1192;5.5;1.207;1609;;
09:38:18.666;141;86;109;63;81.0;325;950;1142;5.1;1.281;1708;;
09:38:19.616;140;84;108;63;88.5;330;950;1146;5.6;1.157;1542;;
09:38:20.564;136;82;107;66;89.8;325;915;1104;5.9;1.088;1451;;
09:38:21.481;137;83;106;64;90.3;330;940;1083;5.8;1.107;1476;;
09:38:22.421;137;82;105;63;93.8;330;950;1096;5.9;1.064;1419;;
09:38:23.371;133;80;105;67;93.8;325;900;1067;6.3;1.006;1341;;
09:38:24.271;135;82;104;63;91.5;325;950;1042;5.8;1.082;1443;;
09:38:25.217;135;80;104;64;91.5;325;940;1075;5.8;1.071;1428;;
09:38:26.160;135;80;104;68;91.5;325;885;1075;6.2;1.008;1344;;
09:38:27.045;135;80;104;63;91.5;325;945;1075;5.8;1.077;1436;;
09:38:27.990;146;87;112;64;83.3;325;940;1246;5.3;1.262;1682;;
09:38:28.933;142;85;110;65;83.8;325;925;1213;5.4;1.218;1624;;
09:38:29.856;143;86;110;63;82.5;325;950;1183;5.2;1.261;1681;;
09:38:30.806;142;84;108;61;89.3;325;980;1192;5.5;1.183;1578;;
09:38:31.785;137;81;107;65;93.0;325;925;1167;6.0;1.064;1419;;
09:38:32.713;138;83;106;63;90.5;325;945;1113;5.7;1.109;1479;;
09:38:33.656;138;81;106;63;95.5;330;955;1125;6.0;1.058;1410;;
09:38:34.609;135;81;105;65;93.8;325;920;1113;6.1;1.033;1377;;
09:38:35.531;136;82;106;65;93.5;325;925;1092;6.1;1.046;1395;;
09:38:36.456;137;82;106;64;93.5;325;940;1096;6.0;1.063;1418;;
09:38:37.395;137;82;106;66;93.5;325;910;1096;6.2;1.029;1372;;
09:38:38.305;137;82;106;63;93.5;325;960;1096;5.8;1.086;1448;;
09:38:39.262;142;84;109;63;84.5;325;945;1250;5.4;1.216;1622;;
09:38:40.211;138;82;107;64;85.3;325;935;1188;5.5;1.174;1565;;
09:38:41.146;139;83;107;64;85.3;325;935;1163;5.5;1.176;1568;;
09:38:42.081;139;82;107;64;89.8;330;935;1154;5.8;1.112;1483;;
09:38:43.016;136;81;107;67;92.3;320;900;1129;6.2;1.044;1392;;
09:38:43.916;139;84;108;65;92.0;325;920;1113;6.0;1.080;1440;;
09:38:44.836;141;83;109;65;94.8;325;925;1133;6.1;1.059;1412;;
09:38:45.759;139;83;109;68;93.5;320;880;1129;6.4;1.028;1371;;
09:38:46.641;142;86;111;67;91.5;325;895;1088;6.1;1.083;1444;;
09:38:47.536;145;86;112;66;94.3;325;910;1125;6.2;1.079;1439;;
09:38:48.446;143;86;113;69;92.3;320;870;1121;6.4;1.063;1418;;
09:38:49.314;146;89;114;67;90.3;320;890;1104;6.1;1.119;1492;;
09:38:50.204;148;88;114;67;93.0;325;895;1146;6.2;1.092;1456;;
09:38:51.101;144;87;113;69;91.5;320;875;1121;6.3;1.081;1441;;
09:38:51.974;147;89;113;67;90.3;320;895;1104;6.1;1.123;1497;;
09:38:52.871;146;87;112;66;93.0;325;905;1150;6.2;1.087;1450;;
09:38:53.776;141;85;111;69;92.0;320;865;1121;6.4;1.044;1392;;
09:38:54.641;143;87;110;67;90.3;320;895;1096;6.1;1.091;1454;;
09:38:55.534;141;84;108;67;92.8;320;895;1121;6.2;1.045;1393;;
09:38:56.429;138;83;108;69;92.8;320;870;1100;6.4;1.015;1354;;
09:38:57.300;138;83;108;66;92.8;320;905;1100;6.1;1.056;1408;;
09:38:58.205;138;83;108;64;92.8;320;935;1100;6.0;1.091;1455;;
09:38:59.140;144;86;112;68;80.8;320;880;1275;5.5;1.223;1631;;
09:39:00.020;145;87;111;65;81.0;320;930;1242;5.2;1.272;1695;;
09:39:00.951;144;84;109;64;85.8;325;940;1263;5.5;1.198;1597;;
09:39:01.889;139;82;108;66;88.0;315;910;1208;5.8;1.117;1489;;
09:39:02.801;141;84;108;64;91.0;320;935;1183;5.8;1.107;1476;;
09:39:03.736;140;82;107;63;94.5;325;950;1196;6.0;1.071;1428;;
09:39:04.684;136;80;106;66;93.8;315;915;1175;6.1;1.032;1376;;
09:39:05.599;137;82;105;63;93.3;320;950;1133;5.9;1.067;1423;;
09:39:06.551;136;79;104;63;97.0;320;945;1150;6.2;1.008;1344;;
09:39:07.496;132;78;102;65;94.5;320;920;1108;6.2;0.995;1327;;
09:39:08.414;134;79;103;63;95.0;320;945;1092;6.0;1.022;1363;;
09:39:09.359;135;79;103;63;98.3;320;960;1117;6.1;1.006;1342;;
09:39:10.323;133;78;104;66;98.0;320;910;1121;6.5;0.966;1288;;
09:39:11.231;136;81;105;64;94.0;325;940;1096;6.0;1.048;1397;;
09:39:12.169;137;81;106;63;97.5;325;950;1129;6.2;1.028;1371;;
09:39:13.121;136;80;105;65;97.3;320;930;1113;6.3;1.007;1342;;
09:39:14.047;135;81;106;66;93.3;315;915;1079;6.1;1.035;1380;;
09:39:14.966;137;82;106;64;95.0;325;940;1075;6.1;1.044;1392;;
09:39:15.906;137;81;105;64;96.5;325;940;1075;6.2;1.025;1367;;
09:39:16.846;134;80;106;67;94.5;320;890;1054;6.4;0.996;1328;;
09:39:17.736;136;83;105;63;92.3;320;945;1021;5.9;1.076;1434;;
09:39:18.681;137;80;105;64;98.0;325;940;1067;6.3;1.010;1346;;
09:39:19.617;134;80;105;67;94.3;320;900;1025;6.3;1.005;1340;;
09:39:20.519;136;82;106;65;93.0;320;920;1013;6.1;1.044;1392;;
09:39:21.437;138;82;106;65;95.3;325;925;1017;6.2;1.029;1373;;
09:39:22.366;135;81;106;66;95.0;320;905;1008;6.3;1.005;1340;;
09:39:23.269;136;82;106;66;92.8;320;905;1000;6.1;1.032;1376;;
09:39:24.178;137;82;105;64;95.5;325;940;996;6.1;1.036;1381;;
09:39:25.116;135;80;105;67;95.8;320;900;1004;6.4;0.987;1316;;
09:39:26.018;135;82;105;66;95.8;320;905;975;6.3;0.992;1323;;
09:39:26.920;135;82;105;65;95.8;320;920;975;6.2;1.009;1345;;
09:39:27.840;135;82;105;65;95.8;320;920;975;6.2;1.009;1345;;
09:39:28.763;143;87;111;67;80.0;320;900;1158;5.3;1.252;1669;;
09:39:29.659;145;87;111;65;81.8;320;925;1154;5.3;1.256;1675;;
09:39:30.584;144;86;111;65;83.8;320;920;1146;5.5;1.217;1622;;
09:39:31.504;142;85;111;67;86.3;320;890;1129;5.8;1.148;1531;;
09:39:32.394;144;87;112;65;88.0;320;920;1092;5.7;1.166;1554;;
09:39:33.316;146;86;111;64;92.8;325;935;1146;6.0;1.121;1495;;
09:39:34.251;143;85;111;66;92.5;325;905;1117;6.1;1.084;1445;;
09:39:35.154;143;86;111;66;90.5;320;905;1100;6.0;1.107;1477;;
09:39:36.061;144;86;110;62;93.5;325;965;1113;5.8;1.130;1507;;
09:39:37.026;142;83;109;63;96.0;325;950;1150;6.1;1.074;1432;;
09:39:37.976;138;82;108;66;93.8;320;915;1104;6.1;1.052;1402;;
09:39:38.891;140;83;107;63;93.8;325;945;1104;6.0;1.079;1438;;
09:39:39.836;139;82;106;63;96.0;325;950;1113;6.1;1.049;1399;;
09:39:40.784;135;80;106;66;95.0;320;905;1096;6.3;1.007;1343;;
09:39:41.691;137;83;107;65;92.8;320;920;1075;6.0;1.056;1409;;
09:39:42.609;139;82;107;65;96.0;325;930;1096;6.2;1.039;1385;;
09:39:43.541;139;82;108;65;95.5;325;925;1092;6.2;1.041;1388;;
09:39:44.462;138;83;107;65;92.3;315;920;1063;6.0;1.070;1426;;
09:39:45.384;139;83;107;63;94.0;320;950;1075;5.9;1.081;1442;;
09:39:46.336;140;82;106;63;96.5;320;960;1071;6.0;1.057;1409;;
09:39:47.296;136;81;106;65;95.3;320;920;1054;6.2;1.021;1362;;
09:39:48.216;136;82;105;65;92.8;320;925;1025;6.0;1.050;1400;;
09:39:49.141;136;81;104;62;95.5;325;965;1033;5.9;1.051;1401;;
09:39:50.104;134;79;103;64;96.5;325;940;1025;6.2;1.003;1338;;
09:39:51.048;130;79;102;66;93.5;320;910;988;6.2;0.995;1327;;
09:39:51.954;133;80;102;64;94.0;325;940;988;6.0;1.022;1363;;
09:39:52.896;132;78;103;65;97.3;325;920;996;6.3;0.970;1293;;
09:39:53.816;131;79;103;67;94.0;320;900;979;6.3;0.989;1318;;
09:39:54.716;135;81;104;65;95.3;325;930;996;6.1;1.018;1357;;
09:39:55.648;135;80;104;64;97.5;325;935;1013;6.3;0.995;1327;;
09:39:56.579;132;79;104;67;94.5;320;890;1004;6.4;0.979;1306;;
09:39:57.473;134;82;104;65;93.0;325;925;988;6.0;1.037;1383;;
09:39:58.394;136;80;105;65;97.0;325;925;1021;6.3;1.001;1335;;
09:39:59.323;135;81;106;67;95.3;325;900;996;6.4;0.997;1329;;
09:40:00.219;136;83;107;67;92.3;320;900;983;6.2;1.041;1389;;
09:40:01.123;139;83;107;63;94.8;325;945;992;6.0;1.065;1420;;
09:40:02.064;138;82;107;65;95.8;325;925;1013;6.2;1.036;1381;;
09:40:02.993;138;83;108;67;93.5;320;900;1008;6.2;1.040;1386;;
09:40:03.887;141;85;109;66;92.0;320;915;1025;6.0;1.087;1449;;
09:40:04.806;142;84;109;64;92.0;320;940;1050;5.9;1.116;1488;;
09:40:05.745;142;84;109;67;92.0;320;900;1050;6.1;1.069;1425;;
09:40:06.645;142;84;109;63;92.0;320;950;1050;5.8;1.128;1504;;
09:40:07.598;147;87;112;63;82.5;320;945;1192;5.2;1.286;1714;;
09:40:08.539;145;86;111;64;84.0;320;940;1179;5.4;1.242;1656;;
09:40:09.479;141;85;111;67;82.3;320;895;1154;5.5;1.205;1607;;
09:40:10.376;143;86;110;65;84.8;320;925;1138;5.5;1.203;1604;;
09:40:11.301;143;85;110;65;91.5;325;930;1163;5.9;1.115;1487;;
09:40:12.231;141;84;109;65;92.0;325;925;1142;6.0;1.093;1458;;
09:40:13.158;138;83;108;67;90.8;320;900;1121;6.1;1.074;1431;;
09:40:14.054;140;85;109;66;90.5;320;915;1108;5.9;1.097;1463;;
09:40:14.971;140;83;108;65;94.0;325;920;1121;6.1;1.055;1406;;
09:40:15.891;137;82;107;67;93.5;320;900;1100;6.2;1.028;1370;;
09:40:16.791;138;83;106;65;92.8;320;925;1088;6.0;1.060;1413;;
09:40:17.716;138;82;106;64;96.0;325;935;1100;6.2;1.035;1380;;
09:40:18.647;137;81;106;65;95.3;320;925;1079;6.2;1.025;1366;;
09:40:19.576;135;81;106;68;94.0;320;885;1075;6.4;0.996;1327;;
09:40:20.459;137;83;106;66;92.5;320;910;1054;6.1;1.043;1390;;
09:40:21.371;138;81;106;66;96.3;325;915;1088;6.3;1.010;1347;;
09:40:22.286;136;82;107;67;94.3;320;890;1058;6.4;1.008;1344;;
09:40:23.172;138;84;108;67;92.3;320;890;1046;6.2;1.044;1392;;
09:40:24.066;141;84;109;66;94.3;320;910;1058;6.2;1.052;1403;;
09:40:24.972;141;84;109;66;94.0;320;905;1038;6.2;1.047;1396;;
09:40:25.881;138;84;108;67;92.0;315;890;1013;6.2;1.047;1396;;
09:40:26.773;140;85;108;65;91.5;325;930;1013;5.9;1.093;1457;;
09:40:27.699;140;83;106;63;94.8;325;955;1033;6.0;1.071;1428;;
09:40:28.652;136;81;105;65;94.8;320;925;1025;6.1;1.025;1367;;
09:40:29.581;134;80;104;65;93.3;320;925;988;6.0;1.032;1376;;
09:40:30.504;135;80;103;63;95.0;325;950;1000;6.0;1.030;1373;;
09:40:31.454;131;78;102;65;96.0;325;920;996;6.3;0.977;1303;;
09:40:32.376;132;79;101;64;94.0;325;940;975;6.0;1.012;1350;;
09:40:33.318;132;78;101;63;98.0;325;950;996;6.2;0.979;1305;;
09:40:34.268;129;77;100;66;96.3;320;910;979;6.3;0.948;1264;;
09:40:35.174;129;78;101;66;94.5;325;915;963;6.2;0.973;1297;;
09:40:36.091;131;78;101;63;96.8;325;945;979;6.1;0.982;1309;;
09:40:37.038;128;76;101;66;97.3;325;915;971;6.4;0.946;1261;;
09:40:37.951;129;78;101;66;94.0;325;915;954;6.2;0.983;1311;;
09:40:38.868;132;79;102;64;97.0;325;935;958;6.2;0.983;1311;;
09:40:39.799;130;78;102;66;96.5;325;905;958;6.4;0.954;1272;;
09:40:40.706;129;79;102;67;92.8;320;895;917;6.2;0.982;1309;;
09:40:41.599;132;80;103;66;94.0;325;915;921;6.2;0.998;1330;;
09:40:42.516;132;79;103;65;95.8;325;920;933;6.2;0.985;1313;;
09:40:43.434;130;79;103;68;92.8;320;880;913;6.3;0.973;1297;;
09:40:44.316;132;81;103;66;92.3;325;915;908;6.0;1.017;1356;;
09:40:45.231;133;79;102;64;97.0;325;940;929;6.2;0.991;1321;;
09:40:46.169;130;78;102;67;95.3;320;900;933;6.4;0.964;1285;;
09:40:47.071;132;80;102;65;93.5;325;930;904;6.0;1.017;1356;;
09:40:48.001;133;79;102;63;97.0;325;945;938;6.2;0.996;1328;;
09:40:48.944;131;78;102;66;95.8;320;915;921;6.3;0.975;1300;;
09:40:49.861;130;79;102;66;93.3;325;910;908;6.1;0.998;1330;;
09:40:50.769;133;80;103;64;94.8;325;935;921;6.1;1.014;1352;;
09:40:51.704;134;79;103;64;96.8;325;935;946;6.2;0.995;1327;;
09:40:52.639;131;79;103;67;96.8;325;900;933;6.5;0.958;1278;;
09:40:53.540;131;79;103;64;96.8;325;935;933;6.2;0.995;1327;;
09:40:54.475;131;79;103;62;96.8;325;970;933;6.0;1.033;1377;;
09:40:55.448;142;84;110;66;83.0;325;915;1129;5.4;1.213;1617;;
09:40:56.359;143;86;110;64;81.3;320;940;1125;5.2;1.276;1701;;
09:40:57.299;144;85;111;63;84.8;325;950;1163;5.4;1.239;1652;;
09:40:58.249;142;85;110;64;87.5;320;940;1167;5.6;1.176;1568;;
09:40:59.191;140;84;109;66;90.3;320;915;1142;5.9;1.105;1473;;
09:41:00.108;141;85;108;63;90.3;325;945;1129;5.7;1.131;1508;;
09:41:01.049;140;83;107;63;93.5;325;950;1154;5.9;1.085;1446;;
09:41:02.001;136;81;107;66;93.5;320;915;1133;6.1;1.042;1390;;
09:41:02.914;139;84;108;65;92.3;320;925;1096;6.0;1.080;1441;;
09:41:03.841;141;83;109;64;96.0;325;940;1129;6.1;1.065;1420;;
09:41:04.779;140;84;110;67;94.5;320;895;1117;6.3;1.042;1389;;
09:41:05.676;142;86;111;67;90.5;320;900;1083;6.0;1.104;1472;;
09:41:06.576;145;87;112;65;94.0;325;925;1108;6.1;1.102;1470;;
09:41:07.501;145;87;112;65;93.5;325;925;1121;6.1;1.108;1477;;
09:41:08.424;144;87;112;65;91.0;320;925;1083;5.9;1.136;1515;;
09:41:09.349;146;87;111;63;92.8;320;955;1092;5.8;1.145;1527;;
09:41:10.306;144;85;110;63;94.5;325;950;1117;6.0;1.106;1474;;
09:41:11.254;140;84;109;66;92.3;320;910;1083;6.1;1.073;1430;;
09:41:12.164;140;85;107;63;90.5;320;955;1067;5.7;1.132;1509;;
09:41:13.121;140;82;107;62;96.5;325;975;1104;5.9;1.081;1441;;
09:41:14.094;139;82;107;65;95.5;325;930;1096;6.2;1.044;1393;;
09:41:15.026;138;83;108;65;92.5;320;920;1075;6.0;1.074;1432;;
09:41:15.944;142;84;110;65;93.5;320;925;1083;6.1;1.086;1448;;
09:41:16.871;144;85;111;64;94.8;325;935;1092;6.1;1.095;1460;;
09:41:17.806;143;86;111;65;92.8;320;925;1096;6.0;1.107;1476;;
09:41:18.729;142;86;111;66;90.3;320;915;1075;5.9;1.125;1500;;
09:41:19.646;145;87;111;63;92.0;325;955;1079;5.8;1.152;1536;;
09:41:20.599;144;85;110;62;94.3;325;965;1117;5.9;1.126;1502;;
09:41:21.566;140;83;110;66;92.8;320;915;1088;6.1;1.080;1440;;
09:41:22.481;142;85;109;63;90.5;320;945;1067;5.7;1.136;1514;;
09:41:23.426;141;83;108;63;94.5;325;960;1083;5.9;1.097;1463;;
09:41:24.384;138;82;108;65;94.3;325;920;1075;6.1;1.049;1399;;
09:41:25.306;138;83;107;64;91.3;320;940;1050;5.8;1.097;1463;;
09:41:26.246;139;82;106;63;95.5;325;950;1063;6.0;1.057;1409;;
09:41:27.196;136;81;106;66;94.5;325;915;1058;6.2;1.029;1372;;
09:41:28.107;137;83;106;64;91.3;320;935;1033;5.9;1.086;1448;;
09:41:29.042;139;82;107;63;95.5;325;945;1058;6.1;1.059;1412;;
09:41:29.987;139;82;107;65;94.8;320;930;1046;6.1;1.053;1404;;
09:41:30.919;137;82;108;67;92.0;320;895;1025;6.2;1.046;1394;;
09:41:31.816;139;84;108;64;90.8;320;935;1013;5.8;1.108;1477;;
09:41:32.751;140;83;108;64;95.0;320;940;1038;6.1;1.069;1425;;
09:41:33.691;139;83;111;69;91.5;320;865;1054;6.3;1.045;1393;;
09:41:34.556;145;88;113;65;90.8;320;920;1075;5.9;1.140;1521;;
09:41:35.476;147;87;114;66;94.3;325;910;1167;6.2;1.103;1471;;
09:41:36.384;149;90;115;64;90.8;320;935;1171;5.8;1.185;1580;;
09:41:37.317;151;89;115;63;93.8;325;955;1221;5.9;1.166;1555;;
09:41:38.278;146;87;113;63;92.5;320;950;1204;5.8;1.161;1547;;
09:41:39.226;146;87;112;61;92.3;325;980;1192;5.6;1.184;1579;;
09:41:40.204;143;84;109;63;93.5;325;960;1196;5.8;1.122;1496;;
09:41:41.165;140;84;107;62;90.8;320;970;1175;5.6;1.146;1528;;
09:41:42.138;139;82;106;61;95.3;320;980;1183;5.8;1.093;1458;;
09:41:43.114;136;80;105;64;94.5;320;940;1171;6.0;1.047;1396;;
09:41:44.054;135;81;105;63;91.5;315;945;1146;5.8;1.079;1439;;
09:41:45.001;136;80;105;63;95.3;320;945;1150;6.0;1.039;1386;;
09:41:45.946;134;80;105;65;93.8;320;930;1146;6.0;1.039;1385;;
09:41:46.876;137;81;106;63;95.5;320;955;1142;6.0;1.055;1407;;
09:41:47.831;136;80;105;63;96.8;320;955;1158;6.1;1.034;1379;;
09:41:48.786;135;80;106;65;95.3;320;930;1146;6.1;1.030;1373;;
09:41:49.716;138;82;107;63;96.8;320;945;1146;6.1;1.043;1390;;
09:41:50.661;138;82;107;65;96.8;320;925;1154;6.3;1.021;1361;;
09:41:51.585;138;82;107;68;96.8;320;880;1154;6.6;0.971;1295;;
09:41:52.465;138;82;107;63;96.8;320;950;1154;6.1;1.048;1398;;
09:41:53.415;150;88;114;62;83.5;320;970;1346;5.2;1.321;1762;;
09:41:54.384;147;86;113;64;84.3;320;940;1342;5.4;1.264;1685;;
09:41:55.324;148;88;113;62;82.3;320;965;1296;5.1;1.323;1764;;
09:41:56.291;147;86;111;61;88.5;325;985;1300;5.4;1.235;1647;;
09:41:57.276;142;84;110;63;91.8;320;950;1292;5.8;1.136;1515;;
09:41:58.222;143;85;109;62;91.0;320;965;1254;5.7;1.153;1538;;
09:41:59.187;139;82;109;68;92.8;315;885;1233;6.3;1.042;1390;;
09:42:00.078;142;85;111;68;91.8;320;885;1192;6.2;1.071;1428;;
09:42:00.961;143;86;113;73;91.0;320;825;1238;6.6;1.024;1366;;
09:42:01.786;143;88;115;74;89.0;320;815;1163;6.6;1.049;1398;;
09:42:02.599;147;90;115;69;88.3;315;865;1229;6.1;1.122;1496;;
09:42:03.466;148;88;113;65;94.5;325;925;1317;6.1;1.104;1472;;
09:42:04.393;146;85;111;64;96.5;315;940;1346;6.2;1.079;1438;;
09:42:05.329;141;84;108;63;93.5;315;945;1288;5.9;1.094;1459;;
09:42:06.274;140;82;107;62;95.3;315;970;1288;5.9;1.085;1446;;
09:42:07.244;137;80;105;63;95.8;315;955;1267;6.0;1.047;1396;;
09:42:08.201;135;80;104;62;94.0;320;970;1238;5.8;1.068;1424;;
09:42:09.167;137;79;105;63;98.3;315;960;1242;6.1;1.026;1368;;
09:42:10.131;135;80;107;65;96.0;315;925;1217;6.2;1.026;1368;;
09:42:11.058;140;83;108;64;95.0;320;935;1179;6.1;1.065;1421;;
09:42:11.993;142;84;110;65;96.5;320;930;1188;6.2;1.058;1410;;
09:42:12.921;141;85;112;67;93.3;315;890;1154;6.3;1.064;1419;;
09:42:13.813;146;88;113;66;91.0;315;915;1129;6.0;1.136;1515;;
09:42:14.728;148;88;114;65;93.5;320;925;1163;6.1;1.123;1497;;
09:42:15.651;144;86;113;68;92.0;315;880;1121;6.3;1.081;1441;;
09:42:16.531;146;89;112;64;89.5;315;935;1088;5.7;1.173;1564;;
09:42:17.468;146;86;110;62;95.3;320;970;1138;5.9;1.123;1497;;
09:42:18.436;141;83;109;66;94.3;315;915;1117;6.2;1.058;1411;;
09:42:19.347;141;85;109;65;90.3;315;930;1058;5.8;1.118;1491;;
09:42:20.279;142;83;108;65;94.8;315;930;1083;6.1;1.063;1417;;
09:42:21.207;139;83;109;68;93.3;315;885;1058;6.3;1.037;1382;;
09:42:22.096;143;86;111;66;91.3;315;905;1058;6.0;1.103;1471;;
09:42:22.999;147;87;113;65;94.3;315;930;1096;6.1;1.110;1480;;
09:42:23.929;145;86;113;67;93.3;315;890;1100;6.3;1.078;1438;;
09:42:24.819;147;88;113;66;90.0;315;910;1063;5.9;1.145;1527;;
09:42:25.729;148;87;113;65;93.5;320;930;1104;6.0;1.126;1502;;
09:42:26.659;147;87;112;65;92.8;320;930;1096;6.0;1.121;1494;;
09:42:27.589;143;85;111;67;91.5;315;900;1083;6.1;1.092;1456;;
09:42:28.491;144;86;110;63;90.8;320;945;1071;5.8;1.143;1524;;
09:42:29.436;143;83;108;62;95.5;320;965;1117;5.9;1.094;1458;;
09:42:30.403;140;82;107;63;95.5;320;945;1100;6.1;1.054;1405;;
09:42:31.346;137;81;106;65;93.0;320;920;1075;6.1;1.051;1401;;
09:42:32.266;138;82;106;64;93.3;315;940;1071;6.0;1.071;1428;;
09:42:33.206;138;81;107;65;96.0;320;925;1083;6.2;1.029;1371;;
09:42:34.131;138;82;109;67;93.8;315;890;1075;6.3;1.030;1373;;
09:42:35.021;143;85;111;67;93.3;320;890;1075;6.3;1.062;1416;;
09:42:35.913;146;87;113;66;94.3;320;910;1100;6.2;1.089;1451;;
09:42:36.819;146;87;114;68;93.0;320;885;1113;6.3;1.082;1443;;
09:42:37.704;148;89;115;68;90.5;315;885;1108;6.1;1.120;1493;;
09:42:38.589;150;89;116;66;92.8;320;905;1125;6.1;1.127;1503;;
09:42:39.496;150;89;116;67;92.5;320;890;1150;6.2;1.116;1488;;
09:42:40.388;149;90;116;68;89.3;315;885;1104;6.1;1.148;1530;;
09:42:41.271;152;91;116;65;89.5;320;920;1108;5.8;1.192;1590;;
09:42:42.191;152;89;115;64;92.8;320;935;1142;6.0;1.162;1549;;
09:42:43.124;149;88;114;65;91.8;320;925;1129;6.0;1.144;1526;;
09:42:44.049;144;86;112;67;89.3;315;895;1096;6.0;1.121;1494;;
09:42:44.944;144;87;110;64;89.3;315;935;1083;5.7;1.152;1537;;
09:42:45.883;143;83;109;64;95.0;320;940;1113;6.1;1.076;1435;;
09:42:46.821;139;82;107;65;92.8;315;925;1088;6.0;1.065;1419;;
09:42:47.746;136;81;106;68;91.0;315;885;1067;6.2;1.033;1378;;
09:42:48.631;138;83;107;66;91.5;315;915;1038;6.0;1.068;1423;;
09:42:49.544;140;82;107;65;94.5;320;925;1071;6.1;1.047;1396;;
09:42:50.471;138;82;107;66;93.8;315;910;1050;6.2;1.039;1385;;
09:42:51.377;139;83;108;66;91.0;310;905;1017;6.0;1.074;1432;;
09:42:52.284;142;84;109;63;94.0;320;945;1033;6.0;1.096;1461;;
09:42:53.227;142;84;109;65;93.8;320;930;1046;6.0;1.084;1445;;
09:42:54.157;141;84;110;67;91.3;310;895;1017;6.1;1.079;1439;;
09:42:55.056;145;86;111;64;92.5;320;940;1033;5.9;1.128;1504;;
09:42:55.994;147;85;112;63;96.0;320;950;1113;6.1;1.106;1474;;
09:42:56.946;144;85;112;67;96.0;320;895;1100;6.4;1.042;1389;;
09:42:57.840;144;85;112;64;96.0;320;935;1100;6.2;1.088;1451;;
09:42:58.775;144;85;112;61;96.0;320;980;1100;5.9;1.141;1521;;
09:42:59.752;153;91;118;66;78.8;315;915;1438;5.2;1.368;1824;;
09:43:00.671;153;91;116;63;80.3;320;960;1300;5.0;1.391;1854;;
09:43:01.631;152;88;115;63;84.5;320;955;1325;5.3;1.297;1729;;
09:43:02.586;147;86;114;66;86.5;315;915;1292;5.7;1.201;1601;;
09:43:03.497;148;88;113;64;87.8;315;940;1263;5.6;1.210;1614;;
09:43:04.440;148;86;112;63;92.8;320;955;1296;5.8;1.156;1541;;
09:43:05.394;145;85;113;66;93.0;320;905;1271;6.2;1.097;1463;;
09:43:06.297;148;88;114;65;89.8;315;920;1242;5.9;1.166;1555;;
09:43:07.219;151;88;115;63;94.0;320;950;1275;5.9;1.162;1550;;
09:43:08.171;151;88;115;63;94.3;320;950;1288;6.0;1.154;1539;;
09:43:09.119;147;87;114;66;91.8;315;910;1263;6.0;1.133;1511;;
09:43:10.031;149;89;115;65;90.5;315;930;1242;5.8;1.177;1569;;
09:43:10.961;150;88;114;62;93.5;320;965;1275;5.8;1.171;1562;;
09:43:11.924;148;86;113;64;94.0;320;940;1267;6.0;1.127;1503;;
09:43:12.868;144;86;112;65;91.5;315;925;1213;5.9;1.127;1503;;
09:43:13.793;145;86;111;63;92.0;315;955;1208;5.8;1.152;1536;;
09:43:14.742;145;84;111;63;95.5;315;950;1238;6.0;1.102;1469;;
09:43:15.692;142;84;111;66;93.3;315;915;1217;6.1;1.084;1446;;
09:43:16.611;144;86;111;64;92.5;315;935;1200;5.9;1.119;1493;;
09:43:17.545;145;85;111;63;95.3;320;960;1238;6.0;1.114;1485;;
09:43:18.502;142;83;111;67;95.0;315;900;1217;6.3;1.047;1396;;
09:43:19.408;142;85;111;66;91.3;315;905;1175;6.0;1.096;1461;;
09:43:20.311;146;86;112;65;94.5;315;920;1208;6.2;1.093;1457;;
09:43:21.229;147;87;113;65;93.8;315;920;1213;6.1;1.109;1479;;
09:43:22.151;145;86;113;67;92.5;315;895;1213;6.2;1.096;1461;;
09:43:23.046;147;89;114;66;90.0;315;905;1204;6.0;1.149;1532;;
09:43:23.947;150;89;116;66;92.5;320;905;1225;6.1;1.130;1507;;
09:43:24.856;150;89;115;65;91.5;320;930;1225;5.9;1.164;1552;;
09:43:25.784;147;87;114;67;91.5;315;900;1217;6.1;1.121;1495;;
09:43:26.686;147;89;115;67;88.8;315;895;1196;5.9;1.155;1540;;
09:43:27.583;150;89;115;66;92.3;320;915;1213;6.0;1.143;1524;;
09:43:28.496;150;89;115;66;91.3;315;910;1221;6.0;1.149;1532;;
09:43:29.406;147;88;115;67;90.0;315;890;1192;6.1;1.137;1516;;
09:43:30.294;150;90;116;66;88.8;315;910;1175;5.9;1.187;1582;;
09:43:31.206;152;89;115;64;92.8;320;935;1213;6.0;1.159;1546;;
09:43:32.141;148;87;114;66;92.3;315;910;1188;6.1;1.125;1499;;
09:43:33.051;149;88;114;64;91.0;315;940;1188;5.8;1.172;1563;;
09:43:33.991;149;86;113;63;95.0;320;960;1217;5.9;1.139;1519;;
09:43:34.951;145;85;111;65;94.5;320;930;1213;6.1;1.095;1460;;
09:43:35.879;143;85;111;66;91.5;315;910;1183;6.0;1.104;1472;;
09:43:36.793;145;85;111;64;94.0;320;940;1188;6.0;1.105;1473;;
09:43:37.731;144;84;110;62;95.3;320;965;1225;5.9;1.109;1479;;
09:43:38.696;141;82;109;65;95.8;315;920;1225;6.2;1.047;1396;;
09:43:39.618;140;83;109;66;92.5;315;910;1175;6.1;1.075;1433;;
09:43:40.526;144;85;111;64;94.3;315;935;1192;6.0;1.099;1465;;
09:43:41.461;146;85;112;64;95.3;320;935;1204;6.1;1.097;1463;;
09:43:42.398;144;85;112;66;93.8;315;910;1183;6.2;1.087;1450;;
09:43:43.308;145;87;113;66;91.3;315;910;1171;6.0;1.127;1503;;
09:43:44.218;148;87;114;64;93.8;320;940;1196;6.0;1.138;1517;;
09:43:45.152;149;87;114;64;94.3;320;935;1217;6.0;1.126;1501;;
09:43:46.089;146;86;114;67;92.0;315;900;1192;6.1;1.110;1480;;
09:43:46.991;148;88;114;64;91.0;315;935;1188;5.8;1.169;1558;;
09:43:47.925;150;87;114;63;94.3;320;950;1229;6.0;1.149;1532;;
09:43:48.876;148;86;114;66;94.8;320;910;1221;6.2;1.095;1460;;
09:43:49.788;146;88;114;67;89.8;315;895;1167;6.0;1.134;1512;;
09:43:50.681;149;89;115;65;91.3;315;925;1196;5.9;1.161;1548;;
09:43:51.605;150;87;114;65;94.0;320;930;1238;6.1;1.125;1501;;
09:43:52.536;145;86;113;67;92.5;315;900;1208;6.2;1.097;1463;;
09:43:53.436;146;87;112;65;90.8;315;930;1196;5.9;1.148;1530;;
09:43:54.365;147;85;112;64;95.0;320;940;1221;6.1;1.106;1474;;
09:43:55.304;144;84;111;65;94.8;315;920;1208;6.2;1.073;1431;;
09:43:56.224;141;84;109;66;91.5;315;910;1179;6.0;1.087;1449;;
09:43:57.136;143;85;109;64;92.8;315;940;1179;5.9;1.107;1476;;
09:43:58.078;143;83;110;65;97.0;320;925;1204;6.3;1.049;1399;;
09:43:59.000;142;84;110;66;94.0;315;910;1179;6.2;1.067;1423;;
09:43:59.911;141;85;111;67;91.8;315;900;1167;6.1;1.086;1449;;
09:44:00.809;146;86;112;65;92.8;315;920;1171;6.0;1.113;1485;;
09:44:01.731;148;86;113;65;95.5;320;930;1196;6.2;1.100;1467;;
09:44:02.663;146;86;113;66;94.3;315;910;1179;6.2;1.089;1451;;
09:44:03.571;146;87;113;67;94.3;315;900;1163;6.3;1.077;1436;;
09:44:04.470;146;87;113;65;94.3;315;920;1163;6.1;1.101;1467;;
09:44:05.390;146;87;113;65;94.3;315;930;1163;6.1;1.113;1483;;
09:44:06.321;150;90;116;66;79.3;315;910;1300;5.2;1.332;1776;;
09:44:07.229;152;90;117;66;81.0;315;915;1288;5.3;1.316;1755;;
09:44:08.144;151;89;115;65;82.3;320;920;1283;5.4;1.286;1715;;
09:44:09.066;146;87;113;67;84.5;315;895;1271;5.7;1.200;1599;;
09:44:09.957;147;88;113;66;86.8;315;905;1225;5.8;1.179;1572;;
09:44:10.862;147;86;112;65;91.3;320;925;1250;5.9;1.138;1517;;
09:44:11.787;145;85;111;66;91.3;320;915;1238;6.0;1.111;1481;;
09:44:12.706;141;84;110;69;90.5;310;875;1188;6.2;1.066;1421;;
09:44:13.581;144;87;112;66;89.0;315;905;1163;5.9;1.134;1512;;
09:44:14.485;147;86;112;64;94.5;320;935;1200;6.1;1.111;1481;;
09:44:15.421;146;85;111;65;94.3;320;930;1192;6.1;1.095;1460;;
09:44:16.351;141;84;110;67;90.8;315;890;1142;6.1;1.074;1432;;
09:44:17.241;142;86;110;66;89.0;315;905;1104;5.9;1.121;1495;;
09:44:18.148;147;85;112;64;95.5;320;935;1158;6.1;1.097;1462;;
09:44:19.083;147;86;113;63;95.0;320;950;1142;6.0;1.125;1500;;
09:44:20.029;147;87;114;66;92.3;315;910;1121;6.1;1.127;1503;;
09:44:20.939;152;90;116;64;91.3;320;940;1113;5.8;1.198;1597;;
09:44:21.883;155;90;117;62;94.8;320;965;1167;5.9;1.187;1582;;
09:44:22.846;150;88;117;66;92.5;315;905;1163;6.1;1.142;1523;;
09:44:23.751;152;91;117;64;89.0;315;935;1125;5.7;1.224;1632;;
09:44:24.688;154;89;116;62;93.8;320;975;1188;5.8;1.201;1602;;
09:44:25.663;149;86;114;65;95.5;320;925;1196;6.2;1.107;1475;;
09:44:26.586;147;87;114;66;91.0;315;915;1154;6.0;1.144;1525;;
09:44:27.501;150;88;113;61;93.8;320;980;1179;5.7;1.181;1575;;
09:44:28.483;149;85;111;60;97.8;320;995;1208;5.9;1.130;1506;;
09:44:29.474;143;83;109;63;95.5;320;955;1204;6.0;1.093;1457;;
09:44:30.429;142;84;109;63;92.3;315;960;1163;5.8;1.129;1505;;
09:44:31.393;144;83;108;59;98.0;320;1025;1200;5.7;1.127;1503;;
09:44:32.416;141;80;108;63;99.5;320;950;1213;6.3;1.031;1375;;
09:44:33.366;139;83;109;66;92.0;315;915;1154;6.0;1.079;1439;;
09:44:34.283;145;84;111;63;95.8;320;950;1175;6.0;1.099;1465;;
09:44:35.233;147;85;112;62;97.8;320;970;1213;6.0;1.106;1475;;
09:44:36.203;146;85;113;65;96.8;320;925;1196;6.3;1.078;1437;;
09:44:37.124;148;88;115;65;91.0;315;920;1167;5.9;1.163;1550;;
09:44:38.045;154;89;117;63;95.3;320;955;1221;6.0;1.173;1564;;
09:44:39.001;154;89;116;62;96.0;320;975;1250;5.9;1.181;1574;;
09:44:39.976;149;88;115;64;93.8;315;935;1250;6.0;1.147;1529;;
09:44:40.911;150;89;115;63;91.5;315;950;1217;5.8;1.191;1589;;
09:44:41.859;153;88;116;63;95.5;320;960;1250;6.0;1.166;1555;;
09:44:42.820;153;88;115;62;95.0;320;970;1250;5.9;1.177;1569;;
09:44:43.790;150;87;115;63;94.0;315;950;1246;5.9;1.157;1543;;
09:44:44.739;147;87;114;64;91.0;315;940;1204;5.8;1.175;1567;;
09:44:45.677;151;88;114;61;94.0;320;980;1217;5.8;1.191;1588;;
09:44:46.661;152;87;115;61;97.0;320;985;1254;5.9;1.163;1550;;
09:44:47.645;148;86;115;66;94.5;315;905;1229;6.3;1.104;1472;;
09:44:48.553;149;90;116;65;89.3;315;920;1175;5.8;1.191;1587;;
09:44:49.467;154;89;118;65;94.0;320;925;1233;6.1;1.159;1545;;
09:44:50.392;156;90;119;66;93.8;320;905;1246;6.2;1.149;1532;;
09:44:51.301;154;91;119;67;90.8;315;900;1238;6.1;1.175;1567;;
09:44:52.200;153;92;119;68;88.5;315;885;1233;6.0;1.190;1587;;
09:44:53.086;157;93;120;65;91.8;320;920;1250;6.0;1.201;1601;;
09:44:54.004;157;92;119;64;92.3;315;940;1279;5.9;1.207;1610;;
09:44:54.944;153;90;117;65;92.0;315;920;1271;6.0;1.165;1553;;
09:44:55.862;149;88;114;65;89.5;310;920;1238;5.8;1.174;1566;;
09:44:56.784;150;88;114;63;92.0;315;945;1246;5.8;1.174;1565;;
09:44:57.731;152;87;115;63;96.5;320;945;1263;6.1;1.126;1502;;
09:44:58.674;151;87;114;63;95.3;315;955;1258;6.0;1.143;1524;;
09:44:59.631;147;86;114;66;93.3;315;910;1254;6.1;1.110;1480;;
09:45:00.541;149;88;115;66;91.8;315;910;1213;6.0;1.143;1524;;
09:45:01.447;155;89;117;63;95.0;315;960;1250;5.9;1.182;1576;;
09:45:02.411;156;89;119;63;97.5;320;950;1283;6.2;1.155;1539;;
09:45:03.359;155;91;118;64;92.3;315;940;1250;5.9;1.197;1596;;
09:45:04.299;151;90;117;67;89.3;310;895;1221;6.0;1.176;1568;;
09:45:05.192;155;92;118;65;88.5;315;925;1217;5.7;1.233;1644;;
09:45:06.121;157;90;118;63;94.5;320;955;1254;5.9;1.190;1587;;
09:45:07.074;155;89;115;60;93.8;315;1005;1271;5.6;1.227;1637;;
09:45:08.079;147;85;112;62;94.3;315;965;1283;5.9;1.149;1532;;
09:45:09.042;147;86;112;62;92.3;315;970;1233;5.7;1.175;1567;;
09:45:10.015;148;85;111;60;96.5;320;995;1267;5.8;1.145;1526;;
09:45:11.010;143;83;111;65;96.5;320;930;1279;6.2;1.070;1426;;
09:45:11.940;143;83;111;64;96.5;320;935;1279;6.2;1.075;1434;;
09:45:12.875;143;83;111;61;96.5;320;980;1279;5.9;1.127;1503;;
09:45:13.856;149;87;114;63;83.8;315;945;1438;5.3;1.286;1715;;
09:45:14.801;147;87;113;64;82.0;315;940;1383;5.2;1.298;1731;;
09:45:15.739;149;87;113;63;84.0;315;955;1350;5.3;1.285;1713;;
09:45:16.698;146;85;113;66;89.0;315;910;1358;5.9;1.155;1541;;
09:45:17.604;148;88;113;63;89.5;315;950;1321;5.7;1.202;1603;;
09:45:18.554;148;86;116;69;93.5;320;870;1363;6.4;1.077;1436;;
09:45:19.426;148;89;116;71;88.3;315;840;1296;6.3;1.102;1469;;
09:45:20.266;147;89;114;69;88.3;315;875;1321;6.1;1.128;1504;;
09:45:21.141;145;86;113;69;90.8;315;875;1367;6.2;1.085;1446;;
09:45:22.014;146;87;111;64;92.3;315;940;1358;5.9;1.126;1501;;
09:45:22.958;144;83;108;62;98.3;320;970;1400;6.1;1.066;1422;;
09:45:23.926;137;80;106;67;95.8;315;900;1363;6.4;0.999;1332;;
09:45:24.826;138;82;105;64;93.5;315;940;1300;6.0;1.058;1411;;
09:45:25.768;138;79;104;62;99.3;320;970;1342;6.1;1.019;1358;;
09:45:26.734;134;78;104;65;98.8;315;920;1329;6.4;0.964;1286;;
09:45:27.656;133;79;103;65;95.5;315;920;1271;6.2;0.992;1323;;
09:45:28.576;136;79;103;63;99.0;320;960;1288;6.2;1.001;1335;;
09:45:29.536;135;78;103;62;101.3;320;970;1279;6.3;0.982;1309;;
09:45:30.502;133;77;102;64;99.0;315;935;1238;6.4;0.966;1288;;
09:45:31.439;131;78;102;65;96.0;315;925;1221;6.2;0.980;1307;;
09:45:32.365;134;78;103;63;98.5;315;945;1217;6.3;0.988;1318;;
09:45:33.311;135;79;104;63;99.5;320;950;1225;6.3;0.991;1321;;
09:45:34.261;135;79;105;66;98.5;320;915;1208;6.5;0.973;1297;;
09:45:35.178;135;81;105;64;94.8;315;935;1175;6.1;1.034;1378;;
09:45:36.109;138;81;107;63;98.5;320;945;1208;6.3;1.022;1362;;
09:45:37.058;139;81;106;61;98.3;320;985;1196;6.0;1.058;1410;;
09:45:38.039;137;80;107;65;98.3;315;925;1213;6.4;1.003;1337;;
09:45:38.966;137;83;108;67;93.3;315;900;1163;6.2;1.040;1387;;
09:45:39.866;141;84;110;66;95.5;320;915;1167;6.3;1.049;1399;;
09:45:40.783;142;84;110;65;96.3;320;920;1188;6.3;1.051;1402;;
09:45:41.699;142;85;111;67;94.0;315;900;1204;6.3;1.065;1420;;
09:45:42.601;145;87;112;65;93.8;315;930;1204;6.0;1.111;1481;;
09:45:43.531;147;86;112;64;97.3;320;940;1225;6.2;1.085;1447;;
09:45:44.471;145;85;113;66;95.5;320;905;1217;6.3;1.068;1425;;
09:45:45.376;146;88;112;62;92.8;315;965;1196;5.8;1.163;1550;;
09:45:46.341;147;85;111;61;98.0;325;980;1246;6.0;1.113;1483;;
09:45:47.320;143;83;111;64;97.5;320;935;1233;6.3;1.060;1413;;
09:45:48.256;142;85;110;65;93.0;315;925;1196;6.0;1.094;1459;;
09:45:49.183;144;85;109;61;96.3;320;980;1213;5.9;1.112;1483;;
09:45:50.157;143;83;109;62;98.8;320;975;1254;6.1;1.074;1432;;
09:45:51.136;139;82;109;66;96.3;315;910;1250;6.3;1.031;1374;;
09:45:52.042;143;85;110;64;93.8;315;935;1217;6.0;1.097;1463;;
09:45:52.977;144;84;110;63;98.3;320;945;1254;6.2;1.058;1411;;
09:45:53.925;141;83;111;68;96.0;315;880;1258;6.5;1.015;1354;;
09:45:54.802;144;87;111;65;92.5;315;925;1221;6.0;1.112;1483;;
09:45:55.731;146;85;111;64;99.0;320;940;1292;6.3;1.056;1408;;
09:45:56.670;142;84;111;67;96.5;315;900;1275;6.4;1.033;1377;;
09:45:57.567;143;86;111;65;93.0;315;920;1250;6.1;1.093;1457;;
09:45:58.490;145;84;110;63;98.0;320;950;1271;6.2;1.069;1425;;
09:45:59.439;142;83;110;66;98.5;320;915;1271;6.5;1.017;1356;;
09:46:00.352;139;83;109;67;93.5;315;900;1229;6.2;1.044;1393;;
09:46:01.252;141;83;108;63;95.8;315;945;1221;6.1;1.063;1418;;
09:46:02.201;141;81;107;63;100.5;320;955;1263;6.3;1.019;1359;;
09:46:03.155;138;81;107;66;98.5;315;905;1238;6.5;0.985;1314;;
09:46:04.061;139;83;107;65;94.3;315;930;1192;6.1;1.056;1408;;
09:46:04.987;141;82;108;64;99.0;315;940;1242;6.3;1.025;1367;;
09:46:05.927;141;82;108;64;98.8;320;935;1229;6.3;1.018;1357;;
09:46:06.866;137;81;107;67;96.8;315;900;1217;6.5;0.995;1327;;
09:46:07.766;139;83;107;65;94.0;315;920;1188;6.1;1.047;1396;;
09:46:08.686;140;82;106;63;98.5;320;960;1217;6.2;1.036;1381;;
09:46:09.646;138;80;105;62;99.3;320;965;1225;6.2;1.016;1355;;
09:46:10.609;134;79;104;65;97.3;315;930;1208;6.3;0.997;1329;;
09:46:11.539;136;80;105;64;97.3;315;935;1175;6.2;1.007;1343;;
09:46:12.478;137;80;105;63;99.8;320;945;1200;6.3;0.995;1326;;
09:46:13.423;136;80;106;66;98.5;320;905;1183;6.5;0.972;1295;;
09:46:14.326;137;82;107;66;95.8;320;915;1158;6.3;1.020;1360;;
09:46:15.241;140;82;108;64;99.5;320;940;1175;6.4;1.016;1354;;
09:46:16.181;139;82;108;66;99.0;320;910;1188;6.5;0.995;1327;;
09:46:17.091;138;83;108;67;94.5;315;890;1154;6.4;1.019;1359;;
09:46:17.981;141;84;108;67;94.5;315;900;1146;6.3;1.031;1375;;
09:46:18.880;141;84;108;67;94.5;315;900;1146;6.3;1.031;1375;;
09:46:19.780;141;84;108;66;94.5;315;905;1146;6.3;1.037;1382;;
09:46:20.684;145;88;113;66;80.3;315;910;1271;5.3;1.276;1701;;
09:46:21.596;146;86;113;65;85.0;320;925;1292;5.5;1.224;1632;;
09:46:22.521;144;86;112;66;84.5;315;905;1263;5.6;1.200;1599;;
09:46:23.424;143;86;113;68;85.0;315;880;1221;5.8;1.165;1553;;
09:46:24.308;146;88;113;65;90.0;320;925;1200;5.8;1.159;1545;;
09:46:25.227;146;86;112;65;92.8;320;925;1229;6.0;1.119;1493;;
09:46:26.158;143;85;111;66;92.3;315;915;1204;6.0;1.101;1468;;
09:46:27.073;143;86;111;65;91.3;320;930;1196;5.9;1.129;1505;;
09:46:28.003;145;85;112;64;95.8;320;935;1213;6.1;1.089;1452;;
09:46:28.938;144;85;111;65;95.5;320;930;1200;6.2;1.079;1438;;
09:46:29.866;142;85;112;68;93.0;315;880;1183;6.3;1.055;1407;;
09:46:30.744;143;87;112;67;89.5;315;895;1154;6.0;1.117;1490;;
09:46:31.640;146;87;112;64;94.3;320;935;1183;6.0;1.111;1481;;
09:46:32.576;146;86;113;65;96.0;320;920;1196;6.3;1.078;1438;;
09:46:33.498;144;86;112;66;92.8;315;905;1158;6.1;1.090;1454;;
09:46:34.401;144;87;112;66;90.0;315;910;1150;5.9;1.127;1503;;
09:46:35.311;145;86;112;65;94.0;320;925;1167;6.1;1.097;1463;;
09:46:36.236;144;85;110;65;94.0;320;925;1163;6.1;1.085;1447;;
09:46:37.161;141;84;109;66;93.5;315;905;1146;6.2;1.055;1407;;
09:46:38.066;138;83;108;68;90.3;315;880;1108;6.2;1.056;1407;;
09:46:38.944;143;85;110;65;92.3;320;925;1125;6.0;1.100;1467;;
09:46:39.871;143;84;109;63;96.5;320;960;1163;6.0;1.087;1449;;
09:46:40.829;141;83;109;64;95.8;320;935;1167;6.1;1.060;1413;;
09:46:41.766;140;83;110;66;93.0;315;910;1142;6.1;1.074;1432;;
09:46:42.674;145;86;111;62;93.0;320;965;1133;5.8;1.152;1536;;
09:46:43.639;146;85;111;62;97.3;320;970;1192;6.0;1.110;1480;;
09:46:44.613;143;84;111;65;94.8;320;925;1154;6.1;1.079;1438;;
09:46:45.534;142;86;111;65;90.3;315;920;1108;5.9;1.126;1502;;
09:46:46.454;147;86;113;66;95.0;320;915;1138;6.2;1.088;1451;;
09:46:47.371;146;87;113;67;93.0;320;895;1133;6.2;1.087;1450;;
09:46:48.268;143;87;111;68;89.3;315;880;1100;6.1;1.097;1463;;
09:46:49.146;143;86;112;69;89.5;315;875;1104;6.1;1.097;1463;;
09:46:50.019;149;88;114;64;92.8;320;935;1146;6.0;1.149;1532;;
09:46:50.958;151;87;114;63;97.3;325;945;1183;6.2;1.110;1480;;
09:46:51.901;147;87;114;66;93.3;315;915;1158;6.1;1.116;1488;;
09:46:52.816;149;89;114;63;91.5;315;950;1146;5.8;1.186;1582;;
09:46:53.766;152;87;115;62;96.3;320;965;1179;6.0;1.148;1531;;
09:46:54.733;148;87;114;63;95.0;320;950;1175;6.0;1.140;1520;;
09:46:55.679;149;89;114;62;91.0;315;970;1192;5.6;1.215;1620;;
09:46:56.647;151;87;113;59;95.3;320;1025;1217;5.6;1.219;1625;;
09:46:57.675;148;85;114;63;96.3;320;950;1254;6.1;1.128;1504;;
09:46:58.628;149;89;114;62;91.3;320;975;1200;5.6;1.221;1628;;
09:46:59.601;150;87;113;59;95.0;320;1015;1246;5.6;1.207;1610;;
09:47:00.614;146;85;113;63;94.8;320;955;1258;6.0;1.134;1512;;
09:47:01.570;146;87;112;61;92.0;320;985;1217;5.6;1.194;1592;;
09:47:02.555;146;85;110;60;96.0;320;1000;1250;5.8;1.143;1524;;
09:47:03.556;139;82;108;65;94.3;315;930;1238;6.1;1.068;1424;;
09:47:04.488;140;84;107;62;93.0;320;975;1208;5.7;1.119;1492;;
09:47:05.457;137;80;107;66;96.3;315;915;1233;6.3;1.012;1350;;
09:47:06.376;136;82;107;68;92.0;315;885;1192;6.2;1.024;1366;;
09:47:07.261;139;83;107;65;95.0;320;930;1196;6.1;1.047;1397;;
09:47:08.190;139;81;108;66;98.3;320;905;1258;6.5;0.995;1326;;
09:47:09.095;140;83;107;63;95.3;320;955;1233;6.0;1.075;1434;;
09:47:10.051;142;81;107;60;101.3;325;1000;1292;6.1;1.054;1406;;
09:47:11.049;139;80;106;62;101.5;320;970;1275;6.3;1.008;1344;;
09:47:12.017;135;79;105;64;97.3;315;935;1242;6.2;1.005;1340;;
09:47:12.956;136;80;104;61;98.0;320;985;1229;6.0;1.040;1387;;
09:47:13.937;134;78;102;62;101.0;320;970;1238;6.2;0.982;1309;;
09:47:14.907;131;77;102;65;97.3;315;930;1233;6.3;0.973;1297;;
09:47:15.841;133;78;102;62;98.3;325;970;1213;6.1;1.002;1336;;
09:47:16.811;132;77;100;61;101.3;320;985;1246;6.2;0.975;1300;;
09:47:17.796;128;75;100;64;99.0;320;935;1225;6.4;0.942;1256;;
09:47:18.733;130;76;99;62;99.3;325;975;1208;6.1;0.975;1300;;
09:47:19.705;128;75;99;63;101.0;320;955;1217;6.3;0.936;1248;;
09:47:20.659;128;76;99;63;98.0;320;960;1208;6.1;0.965;1287;;
09:47:21.620;129;75;98;61;101.5;325;980;1225;6.2;0.949;1265;;
09:47:22.603;126;74;98;64;101.5;325;935;1213;6.5;0.905;1207;;
09:47:23.538;128;76;99;64;98.5;325;940;1183;6.3;0.942;1257;;
09:47:24.476;129;76;100;63;101.3;325;955;1192;6.4;0.938;1251;;
09:47:25.433;128;75;100;65;101.3;325;920;1208;6.6;0.904;1205;;
09:47:26.350;128;75;100;66;101.3;325;905;1208;6.7;0.889;1186;;
09:47:27.255;128;75;100;63;101.3;325;960;1208;6.3;0.943;1258;;
09:47:28.216;134;80;106;66;86.8;320;910;1379;5.7;1.107;1476;;
09:47:29.126;134;82;106;66;82.8;315;905;1317;5.5;1.159;1546;;
09:47:30.029;137;83;106;63;84.3;320;950;1321;5.3;1.198;1597;;
09:47:30.981;137;81;107;64;90.8;320;940;1329;5.8;1.103;1471;;
09:47:31.919;135;82;107;67;91.0;315;900;1271;6.1;1.061;1414;;
09:47:32.820;139;84;108;63;91.8;320;950;1254;5.8;1.116;1488;;
09:47:33.771;139;82;107;62;96.3;325;975;1288;5.9;1.086;1449;;
09:47:34.744;137;81;107;66;95.8;320;915;1258;6.3;1.025;1367;;
09:47:35.661;136;83;107;68;92.3;320;885;1233;6.3;1.029;1372;;
09:47:36.546;136;82;110;74;92.3;315;810;1208;6.8;0.961;1282;;
09:47:37.354;138;88;109;69;86.0;315;875;1142;5.9;1.112;1482;;
09:47:38.230;143;85;110;63;97.8;320;945;1283;6.2;1.066;1421;;
09:47:39.176;146;85;111;61;100.3;320;985;1338;6.1;1.093;1457;;
09:47:40.161;146;85;112;60;99.8;320;1005;1346;6.0;1.123;1498;;
09:47:41.164;145;85;111;61;98.5;320;985;1333;6.0;1.110;1480;;
09:47:42.151;142;84;110;63;96.8;320;955;1300;6.1;1.081;1441;;
09:47:43.105;140;84;107;61;93.5;320;985;1258;5.7;1.125;1499;;
09:47:44.089;138;81;105;59;98.5;320;1020;1275;5.8;1.085;1446;;
09:47:45.107;136;79;103;58;100.8;320;1035;1246;5.8;1.053;1404;;
09:47:46.146;132;77;101;59;101.8;325;1015;1213;6.0;1.005;1340;;
09:47:47.163;129;76;100;61;99.8;325;985;1175;6.1;0.985;1313;;
09:47:48.146;130;76;99;60;101.0;325;1005;1171;6.0;0.988;1317;;
09:47:49.151;129;75;99;59;102.0;325;1020;1167;6.0;0.988;1317;;
09:47:50.173;128;75;99;60;102.3;325;1005;1175;6.1;0.971;1294;;
09:47:51.176;129;75;99;58;102.0;325;1035;1171;5.9;0.999;1333;;
09:47:52.213;128;74;98;58;104.0;325;1035;1196;6.0;0.975;1300;;
09:47:53.244;126;74;99;62;102.5;325;975;1179;6.3;0.937;1249;;
09:47:54.223;127;75;98;61;101.3;325;990;1171;6.1;0.961;1281;;
09:47:55.213;125;74;99;63;100.8;330;945;1183;6.4;0.926;1235;;
09:47:56.156;128;76;100;63;99.8;330;950;1158;6.3;0.950;1267;;
09:47:57.108;129;76;103;69;102.3;330;870;1188;7.1;0.876;1169;;
09:47:57.976;131;80;105;71;95.8;325;840;1142;6.8;0.917;1222;;
09:47:58.814;131;80;106;73;96.0;325;820;1154;7.0;0.901;1202;;
09:47:59.636;135;83;106;68;93.5;325;885;1188;6.3;0.999;1331;;
09:48:00.519;136;81;106;66;99.8;325;915;1263;6.5;0.968;1290;;
09:48:01.434;135;80;106;67;98.8;320;890;1267;6.7;0.955;1274;;
09:48:02.326;136;82;106;65;95.8;325;925;1246;6.2;1.019;1359;;
09:48:03.249;137;81;106;65;99.5;325;925;1263;6.5;0.983;1311;;
09:48:04.176;134;80;106;67;98.0;325;890;1242;6.6;0.958;1277;;
09:48:05.066;135;82;105;66;93.5;320;915;1200;6.1;1.028;1370;;
09:48:05.981;137;81;106;64;99.0;320;935;1238;6.4;1.001;1335;;
09:48:06.912;137;82;107;66;97.5;320;905;1242;6.5;0.995;1327;;
09:48:07.823;136;83;108;66;94.3;320;905;1208;6.2;1.035;1380;;
09:48:08.722;141;85;109;63;95.3;320;945;1221;6.0;1.079;1439;;
09:48:09.670;139;83;109;66;97.3;320;915;1217;6.4;1.026;1367;;
09:48:10.588;138;84;109;67;92.8;320;900;1188;6.2;1.058;1410;;
09:48:11.484;142;85;110;63;94.5;320;955;1204;5.9;1.107;1475;;
09:48:12.441;144;84;109;60;98.5;325;995;1250;5.9;1.104;1471;;
09:48:13.434;141;83;110;64;97.5;320;940;1250;6.2;1.063;1417;;
09:48:14.375;143;86;111;62;93.5;320;965;1221;5.8;1.140;1521;;
09:48:15.341;144;85;110;62;97.0;325;975;1242;6.0;1.108;1478;;
09:48:16.315;141;84;110;64;95.5;320;940;1242;6.1;1.080;1440;;
09:48:17.256;141;85;109;62;93.0;320;970;1221;5.8;1.137;1516;;
09:48:18.225;141;83;108;61;96.5;325;990;1246;5.8;1.108;1477;;
09:48:19.212;139;82;107;63;96.0;320;955;1233;6.0;1.067;1423;;
09:48:20.171;136;82;107;64;93.3;320;940;1204;6.0;1.074;1431;;
09:48:21.113;138;82;106;62;95.8;325;975;1208;5.9;1.079;1439;;
09:48:22.082;137;81;106;63;97.5;320;960;1225;6.1;1.039;1385;;
09:48:23.046;134;80;106;65;95.3;320;920;1208;6.2;1.019;1359;;
09:48:23.966;137;82;106;63;94.8;320;955;1192;6.0;1.066;1421;;
09:48:24.917;137;81;106;62;97.8;325;965;1217;6.1;1.042;1389;;
09:48:25.886;134;80;105;65;97.3;320;925;1204;6.3;1.001;1335;;
09:48:26.813;135;82;105;63;94.0;320;955;1167;5.9;1.064;1419;;
09:48:27.765;136;80;104;62;98.8;325;975;1196;6.1;1.029;1372;;
09:48:28.743;134;79;104;62;98.5;325;970;1179;6.1;1.019;1359;;
09:48:29.711;135;80;104;61;97.0;320;980;1154;5.9;1.046;1394;;
09:48:30.691;134;79;103;61;99.0;325;985;1138;6.0;1.027;1370;;
09:48:31.674;133;79;103;63;97.8;325;960;1117;6.1;1.009;1345;;
09:48:32.636;130;79;102;63;94.5;320;945;1083;6.0;1.022;1363;;
09:48:33.581;132;79;102;64;94.5;320;940;1079;6.0;1.017;1356;;
09:48:34.520;132;79;102;63;94.5;320;960;1079;5.9;1.039;1385;;
09:48:35.480;132;79;102;32;94.5;320;1870;1079;3.0;2.023;2698;;
09:48:37.351;141;85;109;64;79.0;320;940;1158;5.0;1.297;1729;;
09:48:38.291;137;84;109;64;79.0;320;935;1142;5.1;1.290;1720;;
09:48:39.225;137;84;109;66;79.0;320;915;1142;5.2;1.262;1683;;
09:48:40.140;137;84;109;62;79.0;320;975;1142;4.9;1.345;1794;;
09:48:41.116;140;84;109;63;79.0;320;960;1125;4.9;1.318;1758;;
09:48:42.076;139;84;109;63;78.8;320;945;1088;5.0;1.302;1736;;
09:48:43.021;140;85;109;63;79.8;325;960;1067;5.0;1.306;1741;;
09:48:43.981;140;84;108;62;85.3;320;965;1067;5.3;1.223;1630;;
09:48:44.946;137;83;108;66;88.5;320;915;1050;5.8;1.117;1489;;
09:48:45.861;139;85;108;64;86.5;320;940;1029;5.5;1.171;1561;;
09:48:46.799;140;84;108;64;91.0;325;935;1058;5.8;1.112;1483;;
09:48:47.734;138;83;109;68;90.5;320;885;1038;6.1;1.066;1421;;
09:48:48.617;140;86;110;67;87.0;320;895;1021;5.8;1.132;1509;;
09:48:49.514;143;86;111;65;91.0;325;925;1050;5.9;1.126;1501;;
09:48:50.441;143;86;111;66;92.0;325;905;1067;6.1;1.094;1459;;
09:48:51.346;142;87;112;67;88.5;320;900;1029;5.9;1.134;1512;;
09:48:52.244;145;87;112;64;90.8;325;940;1042;5.8;1.155;1540;;
09:48:53.182;144;86;111;64;91.3;320;935;1058;5.9;1.137;1516;;
09:48:54.117;142;86;112;67;89.0;320;900;1054;5.9;1.130;1507;;
09:48:55.017;146;88;112;64;89.5;320;935;1071;5.7;1.170;1560;;
09:48:55.956;145;86;111;62;92.8;325;970;1129;5.7;1.158;1544;;
09:48:56.926;142;85;110;63;91.8;320;960;1146;5.7;1.148;1531;;
09:48:57.884;143;85;110;63;92.0;320;960;1146;5.8;1.148;1530;;
09:48:58.846;143;84;110;63;93.3;325;945;1154;5.9;1.110;1480;;
09:48:59.789;139;84;108;64;90.5;320;935;1129;5.8;1.116;1488;;
09:49:00.724;140;84;108;62;91.0;320;965;1146;5.7;1.143;1523;;
09:49:01.693;141;82;107;60;96.3;325;1005;1171;5.7;1.112;1483;;
09:49:02.696;137;81;106;62;94.3;320;965;1175;5.9;1.083;1444;;
09:49:03.659;138;82;106;61;92.8;320;985;1138;5.6;1.120;1494;;
09:49:04.644;138;81;106;60;96.8;320;995;1167;5.8;1.085;1447;;
09:49:05.641;136;80;107;64;95.3;320;935;1158;6.1;1.045;1394;;
09:49:06.576;139;83;108;62;93.0;320;970;1129;5.8;1.121;1495;;
09:49:07.548;141;82;107;60;97.0;325;1005;1196;5.8;1.111;1482;;
09:49:08.553;138;81;108;63;96.8;325;950;1213;6.1;1.060;1414;;
09:49:09.503;141;84;108;61;93.8;320;985;1183;5.7;1.137;1516;;
