# Supplementary material for: Influence of beat-to-beat blood pressure variability on vascular elasticity in hypertensive population
Source: Sci Rep. 2017 Aug 21;7:8394. doi: 10.1038/s41598-017-08640-4 (PMC5566212; doi:10.1038/s41598-017-08640-4)
Supplement: Supplementary file 1 — Dataset 1 [file 41598_2017_8640_MOESM1_ESM.zip › Data of hypertensive population/1087—beats.txt]

BeatScope Easy - v02.10 build 004

Identification;Identification;Age (yrs);Height (cm);Weight (kg);Gender;Procedure;Model number
1087;������;49;176;65;Male;;9971

Reconstructed pressure level: 
brachial

Time (s);Systolic Pressure (mmHg);Diastolic Pressure (mmHg);Mean Pressure (mmHg);Heart rate (bpm);Stroke Volume (ml);Left Ventricular Ejection Time (ms);Pulse Interval (ms);Maximum Slope (mmHg/s);Cardiac Output (l/min);Total Peripheral Resistance Medical Unit (mmHg.min/l);Total Peripheral Resistance CGS (dyn.s/cm5);Markers;
14:19:11.905;0;0;0;59;0.0;0;1025;0;0.0;0.000;0;;
14:19:12.930;0;0;0;60;0.0;0;1000;0;0.0;0.000;0;;
14:19:13.930;0;0;0;57;0.0;0;1050;0;0.0;0.000;0;;
14:19:14.980;0;0;0;60;0.0;0;1000;0;0.0;0.000;0;;
14:19:15.980;0;0;0;58;0.0;0;1040;0;0.0;0.000;0;;
14:19:17.020;0;0;0;57;0.0;0;1045;0;0.0;0.000;0;;
14:19:18.065;0;0;0;57;0.0;0;1060;0;0.0;0.000;0;;
14:19:19.125;0;0;0;59;0.0;0;1025;0;0.0;0.000;0;;
14:19:20.150;0;0;0;56;0.0;0;1075;0;0.0;0.000;0;;
14:19:21.225;0;0;0;19;0.0;0;3130;0;0.0;0.000;0;;
14:19:24.355;0;0;0;57;0.0;0;1055;0;0.0;0.000;0;;
14:19:25.410;0;0;0;58;0.0;0;1035;0;0.0;0.000;0;;
14:19:26.445;0;0;0;50;0.0;0;1200;0;0.0;0.000;0;;
14:19:27.644;154;137;93;64;4.5;315;935;1142;0.3;19.271;25695;;
14:19:28.579;174;88;115;57;50.5;290;1055;1908;2.9;2.392;3189;;
14:19:29.636;170;86;115;57;50.5;290;1055;1879;2.9;2.392;3189;;
14:19:30.690;170;86;115;57;50.5;290;1060;1879;2.9;2.403;3204;;
14:19:31.750;170;86;115;59;50.5;290;1025;1879;3.0;2.324;3099;;
14:19:32.775;170;86;115;60;50.5;290;1000;1879;3.0;2.267;3023;;
14:19:33.775;170;86;115;114;50.5;290;525;1879;5.8;1.190;1587;;
14:19:34.301;102;100;92;115;2.8;215;520;483;0.3;17.302;23069;;
14:19:34.819;163;87;113;59;48.8;325;1020;1854;2.9;2.354;3138;;
14:19:35.837;162;89;116;62;52.3;315;970;1863;3.2;2.149;2865;;
14:19:36.813;169;93;120;59;56.5;320;1020;1813;3.3;2.171;2895;;
14:19:37.827;175;97;124;59;58.0;320;1025;1858;3.4;2.183;2910;;
14:19:38.854;173;97;124;60;59.5;310;995;1871;3.6;2.074;2765;;
14:19:39.851;177;99;125;58;61.0;320;1040;1838;3.5;2.131;2842;;
14:19:40.887;178;99;125;58;61.0;315;1030;1879;3.6;2.115;2820;;
14:19:41.921;175;99;125;60;60.8;310;995;1900;3.7;2.051;2735;;
14:19:42.914;178;100;125;59;60.8;310;1015;1871;3.6;2.093;2790;;
14:19:43.930;178;100;125;59;60.8;310;1020;1871;3.6;2.103;2804;;
14:19:44.950;178;100;125;119;60.8;310;505;1871;7.2;1.041;1388;;
14:19:45.455;123;119;112;122;6.0;200;490;704;0.7;9.106;12141;;
14:19:45.944;186;102;130;59;52.5;325;1010;1938;3.1;2.496;3328;;
14:19:46.956;185;101;128;59;55.3;320;1020;2038;3.3;2.363;3151;;
14:19:47.976;180;99;127;61;58.3;320;990;2029;3.5;2.163;2884;;
14:19:48.964;184;101;128;59;60.0;320;1015;1983;3.5;2.170;2893;;
14:19:49.979;184;100;127;59;62.3;320;1015;2042;3.7;2.075;2766;;
14:19:50.994;180;99;127;60;62.3;315;995;2033;3.8;2.022;2696;;
14:19:51.993;183;100;127;57;64.3;325;1045;2000;3.7;2.057;2743;;
14:19:53.036;181;98;124;57;65.5;325;1060;2054;3.7;2.011;2681;;
14:19:54.096;174;96;124;59;65.5;325;1020;2025;3.9;1.935;2580;;
14:19:55.115;174;96;124;57;65.5;325;1045;2025;3.8;1.982;2643;;
14:19:56.160;174;96;124;57;65.5;325;1060;2025;3.7;2.011;2681;;
14:19:57.219;168;96;121;59;57.3;310;1020;1763;3.4;2.151;2868;;
14:19:58.240;165;94;120;58;58.3;310;1035;1596;3.4;2.128;2837;;
14:19:59.272;168;95;122;59;59.0;315;1020;1633;3.5;2.109;2812;;
14:20:00.296;169;97;123;59;60.5;315;1015;1608;3.6;2.064;2751;;
14:20:01.311;168;97;124;60;62.5;315;1000;1633;3.8;1.984;2645;;
14:20:02.313;173;99;127;60;63.5;320;1005;1583;3.8;2.002;2669;;
14:20:03.315;174;100;127;60;63.0;315;1005;1621;3.8;2.018;2691;;
14:20:04.321;171;100;127;61;62.0;310;980;1608;3.8;2.000;2666;;
14:20:05.303;176;102;129;60;62.3;315;1000;1588;3.7;2.068;2758;;
14:20:06.301;179;103;129;59;62.3;315;1010;1646;3.7;2.089;2785;;
14:20:07.310;179;103;129;62;62.3;315;970;1646;3.9;2.006;2675;;
14:20:08.280;179;103;129;59;62.3;315;1020;1646;3.7;2.110;2813;;
14:20:09.300;182;104;131;58;56.8;315;1035;1729;3.3;2.380;3173;;
14:20:10.334;177;102;128;59;57.0;315;1015;1654;3.4;2.284;3045;;
14:20:11.351;173;100;127;61;56.3;315;990;1633;3.4;2.235;2980;;
14:20:12.343;177;101;128;58;59.8;315;1030;1596;3.5;2.198;2931;;
14:20:13.371;177;101;126;58;63.0;315;1035;1650;3.7;2.074;2765;;
14:20:14.402;173;99;126;60;62.8;315;1005;1663;3.7;2.014;2685;;
14:20:15.409;178;100;125;58;65.0;320;1040;1592;3.8;2.004;2672;;
14:20:16.451;175;99;124;59;65.8;315;1020;1667;3.9;1.924;2565;;
14:20:17.467;172;98;124;61;64.8;315;980;1658;4.0;1.881;2507;;
14:20:18.451;178;99;124;59;64.8;315;1020;1700;3.8;1.957;2610;;
14:20:19.470;178;99;124;59;64.8;315;1020;1700;3.8;1.957;2610;;
14:20:20.490;178;99;124;60;64.8;315;995;1700;3.9;1.909;2546;;
14:20:21.484;185;104;131;58;58.5;315;1030;1796;3.4;2.306;3075;;
14:20:22.514;185;103;130;58;60.5;315;1030;1813;3.5;2.205;2940;;
14:20:23.548;179;101;128;59;60.5;315;1015;1783;3.6;2.147;2863;;
14:20:24.560;181;101;128;57;63.5;320;1045;1733;3.6;2.102;2803;;
14:20:25.604;179;100;127;59;66.3;315;1020;1763;3.9;1.955;2607;;
14:20:26.626;176;100;127;59;65.3;315;1025;1750;3.8;1.987;2650;;
14:20:27.653;179;101;128;58;67.0;320;1035;1750;3.9;1.973;2631;;
14:20:28.686;179;101;128;59;66.3;315;1020;1738;3.9;1.975;2633;;
14:20:29.708;177;102;129;60;65.8;315;1005;1733;3.9;1.972;2629;;
14:20:30.709;182;103;131;59;66.3;315;1025;1721;3.9;2.019;2692;;
14:20:31.734;182;103;130;59;66.5;320;1020;1713;3.9;1.998;2664;;
14:20:32.754;181;103;131;60;65.8;315;995;1742;4.0;1.982;2643;;
14:20:33.749;185;104;132;59;66.5;315;1010;1771;4.0;2.001;2668;;
14:20:34.763;182;103;130;60;67.0;320;1005;1733;4.0;1.950;2600;;
14:20:35.766;180;101;129;60;67.3;315;995;1750;4.1;1.909;2545;;
14:20:36.761;182;102;129;59;67.8;320;1015;1704;4.0;1.933;2577;;
14:20:37.774;179;101;127;59;67.3;315;1010;1725;4.0;1.904;2538;;
14:20:38.786;174;99;125;60;66.3;315;995;1738;4.0;1.870;2493;;
14:20:39.783;175;98;124;59;68.3;320;1015;1700;4.0;1.848;2464;;
14:20:40.796;174;98;124;59;68.3;320;1010;1708;4.1;1.839;2452;;
14:20:41.805;174;98;124;60;68.3;320;1005;1708;4.1;1.830;2439;;
14:20:42.810;174;98;124;59;68.3;320;1025;1708;4.0;1.866;2488;;
14:20:43.838;176;101;127;58;58.8;315;1035;1788;3.4;2.229;2971;;
14:20:44.869;172;99;125;59;59.3;315;1025;1692;3.5;2.158;2877;;
14:20:45.898;168;98;124;60;57.8;310;995;1692;3.5;2.132;2843;;
14:20:46.891;169;99;124;59;61.0;315;1015;1600;3.6;2.063;2751;;
14:20:47.905;169;98;124;59;64.3;315;1010;1617;3.8;1.953;2604;;
14:20:48.918;169;99;125;59;64.5;315;1010;1583;3.8;1.957;2610;;
14:20:49.926;168;100;125;60;62.8;315;1000;1592;3.8;1.996;2661;;
14:20:50.924;170;101;127;59;64.0;315;1020;1533;3.8;2.020;2693;;
14:20:51.948;172;101;128;58;65.3;320;1030;1542;3.8;2.013;2684;;
14:20:52.978;171;101;127;59;64.0;315;1010;1529;3.8;2.008;2678;;
14:20:53.984;171;102;129;60;63.0;315;995;1533;3.8;2.029;2706;;
14:20:54.979;175;103;129;59;63.8;315;1025;1496;3.7;2.078;2771;;
14:20:56.006;174;102;128;59;63.5;315;1015;1538;3.8;2.046;2728;;
14:20:57.021;170;102;128;60;62.0;315;995;1492;3.7;2.050;2734;;
14:20:58.016;174;103;129;58;62.8;315;1030;1496;3.7;2.113;2818;;
14:20:59.044;173;102;129;60;63.3;315;1005;1529;3.8;2.042;2722;;
14:21:00.053;171;101;130;64;62.8;315;935;1546;4.0;1.941;2588;;
14:21:00.986;178;106;134;63;61.5;315;950;1479;3.9;2.062;2750;;
14:21:01.934;184;107;136;62;63.0;315;965;1563;3.9;2.076;2767;;
14:21:02.897;183;107;136;63;62.5;310;945;1650;4.0;2.053;2737;;
14:21:03.842;188;109;137;62;63.0;315;975;1621;3.9;2.112;2817;;
14:21:04.821;188;108;134;60;64.3;315;1005;1671;3.8;2.088;2784;;
14:21:05.824;181;104;131;61;64.0;310;980;1692;3.9;2.002;2669;;
14:21:06.802;182;103;129;59;65.8;315;1020;1650;3.9;2.001;2668;;
14:21:07.828;178;101;126;59;66.8;315;1020;1683;3.9;1.922;2562;;
14:21:08.844;172;99;124;60;65.5;310;1005;1675;3.9;1.906;2542;;
14:21:09.849;174;98;124;57;67.0;315;1045;1629;3.8;1.938;2584;;
14:21:10.896;173;98;124;57;67.5;315;1045;1679;3.9;1.916;2554;;
14:21:11.939;171;98;125;59;66.0;310;1020;1675;3.9;1.928;2571;;
14:21:12.957;177;100;125;56;66.0;310;1070;1650;3.7;2.022;2697;;
14:21:14.030;177;100;125;56;66.0;310;1065;1650;3.7;2.013;2684;;
14:21:15.095;177;100;125;57;66.0;310;1050;1650;3.8;1.985;2646;;
14:21:16.146;173;99;124;57;59.3;315;1055;1721;3.4;2.212;2950;;
14:21:17.199;171;98;123;56;59.8;315;1070;1713;3.4;2.198;2931;;
14:21:18.271;169;97;123;58;60.3;315;1040;1708;3.5;2.123;2831;;
14:21:19.307;173;98;125;58;62.5;315;1040;1654;3.6;2.076;2768;;
14:21:20.349;173;99;125;57;64.5;315;1045;1692;3.7;2.021;2695;;
14:21:21.398;172;99;126;59;65.0;310;1025;1688;3.8;1.991;2654;;
14:21:22.421;177;101;129;58;65.5;315;1040;1675;3.8;2.044;2726;;
14:21:23.461;179;102;130;57;66.0;315;1045;1717;3.8;2.050;2734;;
14:21:24.504;179;102;130;58;65.3;315;1035;1700;3.8;2.058;2744;;
14:21:25.539;178;103;130;59;64.5;310;1020;1721;3.8;2.056;2741;;
14:21:26.559;180;103;131;59;65.8;315;1015;1700;3.9;2.018;2691;;
14:21:27.578;178;102;129;59;65.3;315;1025;1725;3.8;2.026;2702;;
14:21:28.599;175;101;129;60;64.5;310;1005;1733;3.9;2.002;2670;;
14:21:29.604;178;102;129;59;66.0;315;1025;1721;3.9;2.003;2671;;
14:21:30.633;178;101;129;59;66.8;315;1025;1742;3.9;1.973;2631;;
14:21:31.658;175;101;127;60;65.8;315;995;1725;4.0;1.922;2563;;
14:21:32.649;175;101;127;59;65.8;315;1015;1708;3.9;1.957;2609;;
14:21:33.664;177;100;128;59;68.3;315;1015;1742;4.0;1.907;2543;;
14:21:34.679;176;101;129;60;66.8;315;995;1713;4.0;1.927;2569;;
14:21:35.674;175;103;131;65;63.3;315;925;1733;4.1;1.912;2550;;
14:21:36.597;180;105;133;63;64.0;315;960;1625;4.0;1.999;2665;;
14:21:37.559;185;106;136;63;65.8;315;960;1708;4.1;1.978;2638;;
14:21:38.521;182;108;137;68;62.5;315;885;1721;4.2;1.936;2582;;
14:21:39.402;186;110;139;71;62.0;315;850;1642;4.4;1.906;2541;;
14:21:40.254;191;111;139;67;63.0;315;890;1692;4.2;1.967;2623;;
14:21:41.144;191;109;137;66;64.8;315;905;1763;4.3;1.915;2553;;
14:21:42.053;186;107;134;66;65.3;315;915;1779;4.3;1.883;2510;;
14:21:42.964;188;106;132;62;66.3;315;970;1738;4.1;1.925;2567;;
14:21:43.934;184;102;128;60;68.5;315;995;1783;4.1;1.859;2479;;
14:21:44.931;175;99;125;62;68.3;315;965;1742;4.2;1.767;2357;;
14:21:45.896;174;99;124;61;67.5;315;985;1671;4.1;1.813;2418;;
14:21:46.881;172;97;123;60;68.3;315;995;1671;4.1;1.797;2396;;
14:21:47.876;169;97;122;60;67.3;315;995;1667;4.1;1.801;2402;;
14:21:48.871;167;96;121;59;66.8;310;1025;1679;3.9;1.858;2477;;
14:21:49.894;169;96;121;58;68.3;315;1040;1683;3.9;1.848;2463;;
14:21:50.934;166;95;120;58;67.5;310;1035;1671;3.9;1.832;2443;;
14:21:51.967;161;94;118;60;65.8;310;1005;1621;3.9;1.804;2405;;
14:21:52.976;163;94;118;58;66.5;315;1035;1583;3.9;1.833;2444;;
14:21:54.013;161;93;117;58;67.3;315;1040;1604;3.9;1.809;2412;;
14:21:55.053;158;92;117;59;67.3;315;1015;1554;4.0;1.766;2354;;
14:21:56.065;158;92;117;61;67.3;315;980;1554;4.1;1.705;2273;;
14:21:57.045;158;92;117;59;67.3;315;1015;1554;4.0;1.766;2354;;
14:21:58.063;163;96;120;59;58.8;315;1010;1608;3.5;2.054;2739;;
14:21:59.071;155;92;117;61;58.8;310;985;1446;3.6;1.966;2621;;
14:22:00.054;160;95;123;63;57.8;310;955;1508;3.6;2.026;2701;;
14:22:01.007;168;100;126;61;59.8;310;985;1488;3.6;2.077;2770;;
14:22:01.998;171;100;127;60;64.0;315;1005;1529;3.8;1.990;2654;;
14:22:02.999;169;101;127;63;61.5;310;955;1558;3.9;1.976;2635;;
14:22:03.956;171;103;128;63;60.5;315;950;1496;3.8;2.014;2685;;
14:22:04.908;174;103;129;62;63.5;315;975;1546;3.9;1.985;2646;;
14:22:05.879;173;102;129;63;62.8;310;950;1583;4.0;1.957;2609;;
14:22:06.831;175;104;130;62;62.5;310;975;1571;3.8;2.028;2704;;
14:22:07.806;178;103;131;61;64.8;315;980;1592;4.0;1.983;2644;;
14:22:08.785;177;104;130;62;63.0;310;970;1608;3.9;2.002;2669;;
14:22:09.754;173;102;129;63;62.0;310;955;1621;3.9;1.987;2649;;
14:22:10.711;176;103;129;59;63.3;310;1020;1571;3.7;2.072;2763;;
14:22:11.729;175;101;128;59;65.3;310;1025;1621;3.8;2.003;2670;;
14:22:12.755;171;100;126;59;64.0;310;1010;1592;3.8;1.984;2646;;
14:22:13.768;167;99;125;60;63.0;310;995;1575;3.8;1.974;2632;;
14:22:14.759;170;100;126;59;64.3;315;1025;1529;3.8;2.006;2675;;
14:22:15.786;170;99;126;59;65.8;315;1020;1550;3.9;1.951;2601;;
14:22:16.808;168;99;126;60;64.5;315;1000;1542;3.9;1.946;2594;;
14:22:17.806;170;100;127;59;63.8;310;1015;1538;3.8;2.022;2696;;
14:22:18.821;174;101;128;58;66.0;315;1040;1517;3.8;2.021;2695;;
14:22:19.863;172;100;127;58;65.8;315;1035;1554;3.8;1.999;2666;;
14:22:20.896;168;99;126;60;64.3;315;995;1542;3.9;1.947;2597;;
14:22:21.891;170;100;126;59;64.5;315;1025;1513;3.8;2.006;2675;;
14:22:22.914;171;99;126;57;65.8;315;1050;1554;3.8;2.008;2678;;
14:22:23.964;169;99;126;59;65.5;310;1015;1542;3.9;1.945;2593;;
14:22:24.979;167;99;126;61;63.8;310;985;1546;3.9;1.943;2591;;
14:22:25.964;169;99;127;61;65.0;315;990;1500;3.9;1.930;2574;;
14:22:26.958;171;100;127;62;64.3;315;965;1550;4.0;1.900;2533;;
14:22:27.923;167;100;126;63;62.8;310;960;1542;3.9;1.924;2565;;
14:22:28.883;173;101;128;60;64.3;315;995;1571;3.9;1.982;2643;;
14:22:29.874;177;101;130;60;66.0;315;1000;1633;4.0;1.962;2616;;
14:22:30.876;175;101;129;61;64.8;310;985;1667;3.9;1.959;2611;;
14:22:31.859;177;103;129;59;64.0;310;1010;1629;3.8;2.036;2714;;
14:22:32.871;177;101;128;60;65.8;315;1005;1654;3.9;1.957;2609;;
14:22:33.874;173;100;126;60;64.3;310;995;1638;3.9;1.944;2591;;
14:22:34.871;169;99;124;59;64.0;310;1010;1646;3.8;1.957;2609;;
14:22:35.879;172;98;126;59;66.0;315;1020;1600;3.9;1.940;2586;;
14:22:36.897;171;99;125;60;65.3;310;1005;1629;3.9;1.929;2572;;
14:22:37.904;168;99;125;62;63.8;310;975;1621;3.9;1.916;2554;;
14:22:38.883;174;100;128;59;65.5;315;1010;1575;3.9;1.974;2632;;
14:22:39.887;176;101;130;60;65.5;310;1000;1638;3.9;1.977;2636;;
14:22:40.891;175;103;130;62;63.5;310;970;1658;3.9;1.990;2653;;
14:22:41.861;179;104;132;59;64.0;310;1010;1629;3.8;2.075;2767;;
14:22:42.869;182;104;133;59;66.0;315;1010;1658;3.9;2.035;2714;;
14:22:43.881;179;104;132;61;64.8;315;990;1646;3.9;2.011;2681;;
14:22:44.867;178;104;131;60;63.5;310;995;1638;3.8;2.053;2737;;
14:22:45.866;179;103;130;59;65.3;315;1020;1617;3.8;2.028;2704;;
14:22:46.886;175;101;130;59;65.3;315;1015;1642;3.9;2.018;2691;;
14:22:47.900;175;101;130;61;65.3;315;980;1642;4.0;1.949;2598;;
14:22:48.880;175;101;130;59;65.3;315;1015;1642;3.9;2.018;2691;;
14:22:49.894;172;100;127;59;59.0;310;1010;1688;3.5;2.170;2893;;
14:22:50.906;168;98;127;62;58.8;310;965;1638;3.7;2.078;2770;;
14:22:51.870;174;101;130;61;58.5;315;990;1596;3.5;2.192;2922;;
14:22:52.861;179;102;133;61;63.3;315;985;1638;3.9;2.063;2751;;
14:22:53.842;177;104;133;63;63.3;310;945;1642;4.0;1.991;2654;;
14:22:54.789;181;106;134;62;62.8;310;965;1650;3.9;2.065;2753;;
14:22:55.752;184;106;134;58;64.5;315;1035;1658;3.7;2.146;2862;;
14:22:56.793;183;104;132;57;66.5;315;1045;1717;3.8;2.066;2755;;
14:22:57.834;177;102;130;60;64.8;310;995;1671;3.9;1.990;2653;;
14:22:58.831;178;102;128;58;65.5;315;1030;1629;3.8;2.013;2684;;
14:22:59.861;175;99;126;58;67.0;315;1030;1658;3.9;1.933;2578;;
14:23:00.889;169;98;124;61;65.3;310;985;1642;4.0;1.868;2491;;
14:23:01.874;169;98;123;59;65.3;310;1015;1617;3.9;1.906;2541;;
14:23:02.891;169;96;122;59;68.0;315;1020;1638;4.0;1.834;2445;;
14:23:03.911;167;96;122;60;66.8;315;1005;1613;4.0;1.841;2454;;
14:23:04.914;164;96;122;62;65.5;310;970;1613;4.1;1.810;2414;;
14:23:05.888;164;97;123;62;64.5;315;975;1513;4.0;1.852;2469;;
14:23:06.859;168;98;125;63;65.3;315;955;1583;4.1;1.826;2434;;
14:23:07.814;165;98;124;66;63.8;310;915;1600;4.2;1.783;2378;;
14:23:08.733;169;100;126;63;64.5;315;950;1538;4.1;1.856;2474;;
14:23:09.679;173;100;128;62;66.5;315;970;1592;4.1;1.867;2489;;
14:23:10.651;172;100;128;62;66.0;315;970;1596;4.1;1.878;2503;;
14:23:11.621;171;101;129;63;64.3;310;945;1621;4.1;1.890;2520;;
14:23:12.564;176;103;129;61;64.5;310;985;1563;3.9;1.974;2632;;
14:23:13.549;175;102;128;59;65.0;310;1010;1592;3.9;1.981;2642;;
14:23:14.563;170;99;125;61;65.3;315;985;1588;4.0;1.887;2516;;
14:23:15.548;169;99;125;60;64.0;310;995;1525;3.9;1.936;2581;;
14:23:16.541;169;98;125;60;65.5;315;1005;1508;3.9;1.910;2547;;
14:23:17.548;167;98;123;60;65.0;315;1005;1538;3.9;1.906;2541;;
14:23:18.549;163;97;123;62;63.5;310;975;1521;3.9;1.881;2508;;
14:23:19.526;166;98;124;61;64.3;315;985;1479;3.9;1.905;2540;;
14:23:20.511;169;98;127;61;66.5;315;990;1479;4.0;1.887;2516;;
14:23:21.501;172;100;130;63;65.3;315;945;1513;4.1;1.886;2515;;
14:23:22.446;171;104;131;65;60.8;310;920;1496;4.0;1.980;2640;;
14:23:23.362;178;105;134;65;62.8;310;920;1475;4.1;1.965;2619;;
14:23:24.288;180;106;134;63;63.3;315;945;1533;4.0;2.006;2674;;
14:23:25.233;178;105;133;65;62.3;310;925;1579;4.0;1.980;2640;;
14:23:26.154;182;107;134;63;62.3;310;950;1592;3.9;2.041;2722;;
14:23:27.104;185;105;133;62;65.0;315;975;1654;4.0;1.991;2655;;
14:23:28.077;180;103;130;62;64.3;310;970;1646;4.0;1.955;2607;;
14:23:29.051;175;101;127;63;64.0;310;955;1654;4.0;1.888;2517;;
14:23:30.006;175;100;125;61;65.8;315;985;1604;4.0;1.873;2497;;
14:23:30.991;172;97;123;60;67.3;315;995;1638;4.1;1.812;2417;;
14:23:31.984;166;96;121;63;65.8;310;955;1625;4.1;1.750;2334;;
14:23:32.943;167;95;121;61;67.3;315;990;1592;4.1;1.785;2380;;
14:23:33.931;169;96;123;60;68.8;315;995;1633;4.1;1.777;2369;;
14:23:34.925;167;96;123;62;67.3;310;970;1617;4.2;1.767;2356;;
14:23:35.896;167;97;125;64;66.3;310;935;1617;4.3;1.757;2343;;
14:23:36.829;170;101;128;66;64.0;310;905;1563;4.2;1.803;2404;;
14:23:37.736;172;102;131;70;64.8;310;855;1608;4.5;1.727;2302;;
14:23:38.589;178;105;133;70;63.0;310;860;1571;4.4;1.819;2425;;
14:23:39.449;182;106;137;75;63.0;310;805;1663;4.7;1.751;2334;;
14:23:40.256;186;110;139;74;62.0;310;810;1633;4.6;1.813;2417;;
14:23:41.066;189;111;137;67;62.3;310;895;1700;4.2;1.963;2617;;
14:23:41.959;187;107;133;65;63.5;305;925;1821;4.1;1.937;2583;;
14:23:42.886;180;104;129;64;63.8;305;935;1779;4.1;1.888;2518;;
14:23:43.821;175;101;122;61;64.5;305;980;1633;3.9;1.846;2461;;
14:23:44.803;156;83;114;61;79.0;310;980;1483;4.8;1.408;1877;;
14:23:45.779;163;91;117;62;69.5;305;965;1608;4.3;1.628;2171;;
14:23:46.744;161;93;117;64;69.5;305;940;1683;4.4;1.586;2114;;
14:23:47.685;161;93;117;62;69.5;305;965;1683;4.3;1.628;2171;;
14:23:48.650;161;93;117;60;69.5;305;1000;1683;4.2;1.687;2249;;
14:23:49.649;169;97;124;62;60.5;305;965;1742;3.8;1.974;2632;;
14:23:50.612;166;97;123;62;59.5;305;965;1667;3.7;1.999;2665;;
14:23:51.579;173;98;126;63;61.0;310;955;1629;3.8;1.973;2630;;
14:23:52.536;167;98;125;65;61.5;310;930;1625;4.0;1.883;2510;;
14:23:53.464;166;98;126;67;63.3;305;895;1621;4.2;1.783;2377;;
14:23:54.359;172;101;128;64;64.5;310;935;1563;4.1;1.859;2479;;
14:23:55.296;175;101;129;63;67.0;310;950;1671;4.2;1.829;2439;;
14:23:56.242;173;101;129;64;65.3;305;940;1658;4.2;1.855;2473;;
14:23:57.184;178;102;129;61;66.5;310;985;1650;4.1;1.914;2553;;
14:23:58.169;177;101;128;60;68.0;310;995;1675;4.1;1.873;2497;;
14:23:59.162;172;99;125;61;66.5;310;985;1650;4.1;1.852;2469;;
14:24:00.151;169;98;123;60;66.0;310;995;1625;4.0;1.858;2477;;
14:24:01.146;169;96;123;59;68.8;310;1015;1571;4.1;1.820;2426;;
14:24:02.159;169;96;124;59;68.3;310;1010;1600;4.1;1.831;2442;;
14:24:03.173;167;97;125;61;66.8;310;990;1579;4.0;1.847;2462;;
14:24:04.159;172;100;127;59;67.3;310;1020;1542;4.0;1.926;2568;;
14:24:05.179;174;100;128;59;67.8;310;1025;1600;4.0;1.940;2587;;
14:24:06.204;173;101;128;59;66.3;315;1010;1600;3.9;1.951;2602;;
14:24:07.214;170;100;129;61;64.8;310;980;1596;4.0;1.945;2593;;
14:24:08.198;175;102;130;59;66.0;315;1020;1554;3.9;2.005;2674;;
14:24:09.214;174;101;129;59;65.5;315;1010;1600;3.9;1.989;2652;;
14:24:10.228;171;102;128;62;63.5;315;970;1525;3.9;1.955;2607;;
14:24:11.198;167;100;127;65;62.0;310;920;1517;4.0;1.888;2518;;
14:24:12.116;172;102;130;64;62.5;315;935;1504;4.0;1.941;2588;;
14:24:13.049;177;103;133;64;65.5;315;940;1596;4.2;1.902;2535;;
14:24:13.991;179;104;133;64;64.8;315;935;1638;4.2;1.921;2561;;
14:24:14.926;180;105;132;63;64.3;315;955;1658;4.0;1.966;2621;;
14:24:15.879;183;104;131;60;67.0;315;1000;1667;4.0;1.951;2602;;
14:24:16.881;181;101;128;59;68.5;315;1015;1704;4.0;1.893;2524;;
14:24:17.894;173;99;125;62;67.0;310;975;1663;4.1;1.815;2421;;
14:24:18.869;172;98;123;59;67.5;315;1015;1617;4.0;1.846;2461;;
14:24:19.884;171;95;122;59;70.8;315;1010;1650;4.2;1.742;2322;;
14:24:20.894;168;95;122;60;69.8;315;1005;1625;4.2;1.751;2334;;
14:24:21.899;166;95;123;62;68.0;310;965;1633;4.2;1.738;2318;;
14:24:22.865;171;98;126;60;68.0;315;1005;1596;4.1;1.855;2473;;
14:24:23.867;176;99;129;59;70.3;315;1015;1654;4.2;1.857;2475;;
14:24:24.886;177;101;130;60;68.8;315;1005;1663;4.1;1.897;2529;;
14:24:25.889;176;102;131;62;66.0;310;975;1675;4.1;1.928;2570;;
14:24:26.866;181;104;132;59;67.0;315;1010;1642;4.0;1.990;2653;;
14:24:27.878;183;103;135;61;69.5;315;990;1700;4.2;1.919;2559;;
14:24:28.866;179;105;135;65;64.3;315;920;1654;4.2;1.926;2568;;
14:24:29.786;186;108;137;64;64.3;315;935;1625;4.1;1.997;2663;;
14:24:30.721;191;108;139;63;67.0;320;960;1717;4.2;1.984;2646;;
14:24:31.683;189;107;137;63;67.5;315;955;1742;4.2;1.935;2580;;
14:24:32.636;186;106;136;64;66.3;315;940;1754;4.2;1.923;2563;;
14:24:33.578;188;106;133;60;68.3;320;1005;1742;4.1;1.951;2601;;
14:24:34.583;184;102;129;59;70.5;320;1010;1763;4.2;1.845;2459;;
14:24:35.589;176;98;126;63;69.8;315;960;1729;4.4;1.738;2317;;
14:24:36.553;177;99;125;60;70.3;320;1000;1704;4.2;1.776;2368;;
14:24:37.549;174;96;123;60;71.5;315;1000;1717;4.3;1.717;2289;;
14:24:38.551;170;94;120;61;71.3;315;985;1679;4.3;1.662;2217;;
14:24:39.534;170;94;120;59;72.0;315;1010;1663;4.3;1.683;2244;;
14:24:40.546;171;93;120;59;74.5;320;1015;1708;4.4;1.635;2180;;
14:24:41.559;167;93;119;61;72.0;315;985;1700;4.4;1.621;2162;;
14:24:42.544;165;93;117;60;70.8;315;995;1675;4.3;1.645;2194;;
14:24:43.541;166;92;118;60;73.8;320;1005;1654;4.4;1.611;2149;;
14:24:44.546;165;92;118;60;72.3;315;1005;1654;4.3;1.634;2179;;
14:24:45.551;163;92;119;62;71.3;315;970;1646;4.4;1.613;2151;;
14:24:46.521;167;94;120;60;70.8;315;1000;1650;4.2;1.700;2266;;
14:24:47.521;170;95;122;60;72.3;320;1000;1683;4.3;1.685;2247;;
14:24:48.521;169;96;122;61;70.8;315;990;1658;4.3;1.707;2276;;
14:24:49.511;167;96;122;61;69.0;315;985;1633;4.2;1.742;2322;;
14:24:50.494;171;97;125;61;70.3;315;990;1592;4.3;1.755;2339;;
14:24:51.486;172;98;125;62;69.0;320;965;1646;4.3;1.745;2326;;
14:24:52.447;169;98;126;64;66.8;315;935;1621;4.3;1.758;2344;;
14:24:53.386;175;101;127;61;67.8;315;980;1600;4.1;1.833;2445;;
14:24:54.365;176;100;127;60;68.8;315;1000;1646;4.1;1.844;2458;;
14:24:55.366;172;99;125;62;67.3;315;975;1663;4.1;1.816;2421;;
14:24:56.339;174;100;125;61;67.0;315;985;1633;4.1;1.841;2455;;
14:24:57.326;174;98;125;58;67.0;315;1035;1629;3.9;1.935;2580;;
14:24:58.360;174;98;125;58;67.0;315;1030;1629;3.9;1.925;2567;;
14:24:59.390;174;98;125;60;67.0;315;995;1629;4.0;1.860;2480;;
14:25:00.382;169;97;122;60;61.0;315;1005;1663;3.6;2.014;2685;;
14:25:01.387;171;96;124;59;64.5;315;1010;1642;3.8;1.934;2579;;
14:25:02.399;171;97;124;60;63.5;315;995;1629;3.8;1.947;2596;;
14:25:03.396;170;98;126;61;65.0;315;980;1654;4.0;1.892;2523;;
14:25:04.374;175;100;127;59;68.5;320;1025;1613;4.0;1.900;2534;;
14:25:05.401;174;99;125;58;69.3;320;1030;1658;4.0;1.863;2484;;
14:25:06.429;167;97;124;61;67.0;315;980;1621;4.1;1.806;2409;;
14:25:07.410;170;98;124;59;68.0;320;1020;1567;4.0;1.853;2470;;
14:25:08.427;170;96;124;60;70.3;315;1000;1621;4.2;1.758;2344;;
14:25:09.433;168;97;125;63;68.8;315;960;1604;4.3;1.742;2323;;
14:25:10.391;178;101;129;63;68.8;320;950;1629;4.3;1.786;2381;;
14:25:11.343;168;97;126;68;68.3;315;885;1546;4.6;1.637;2183;;
14:25:12.228;174;102;129;66;65.3;315;915;1550;4.3;1.809;2412;;
14:25:13.141;181;103;130;61;68.8;320;985;1646;4.2;1.855;2474;;
14:25:14.124;179;100;128;62;70.8;315;965;1696;4.4;1.739;2319;;
14:25:15.087;173;99;125;63;68.3;315;955;1658;4.3;1.746;2327;;
14:25:16.042;173;98;123;62;69.8;315;975;1621;4.3;1.719;2292;;
14:25:17.021;170;95;120;62;71.0;320;975;1629;4.4;1.651;2202;;
14:25:17.994;164;94;119;64;69.0;310;940;1617;4.4;1.614;2152;;
14:25:18.936;165;93;117;61;70.5;315;990;1579;4.3;1.646;2195;;
14:25:19.922;164;92;117;60;72.3;315;1005;1617;4.3;1.624;2165;;
14:25:20.933;161;91;115;60;71.5;315;995;1588;4.3;1.604;2138;;
14:25:21.925;157;91;116;62;69.0;310;965;1588;4.3;1.619;2158;;
14:25:22.889;161;92;117;60;69.8;315;1000;1542;4.2;1.681;2241;;
14:25:23.893;161;92;117;59;71.0;315;1020;1571;4.2;1.684;2246;;
14:25:24.909;157;92;117;61;68.5;310;980;1542;4.2;1.670;2227;;
14:25:25.889;160;94;118;60;67.8;310;1005;1471;4.0;1.747;2329;;
14:25:26.896;160;93;118;59;69.3;315;1015;1467;4.1;1.722;2296;;
14:25:27.911;157;93;117;61;67.5;315;985;1467;4.1;1.700;2267;;
14:25:28.896;153;92;118;63;66.3;310;960;1408;4.1;1.703;2270;;
14:25:29.856;161;96;121;61;66.5;315;980;1383;4.1;1.783;2378;;
14:25:30.838;162;96;122;62;67.3;315;975;1396;4.1;1.769;2358;;
14:25:31.809;162;97;124;63;65.5;310;950;1408;4.1;1.798;2398;;
14:25:32.761;170;101;127;61;66.0;315;980;1421;4.0;1.886;2514;;
14:25:33.741;171;100;127;62;66.8;315;975;1454;4.1;1.859;2478;;
14:25:34.716;170;101;128;63;64.5;315;945;1463;4.1;1.872;2496;;
14:25:35.661;173;102;128;61;65.5;315;980;1442;4.0;1.915;2553;;
14:25:36.637;174;101;129;61;66.8;315;980;1471;4.1;1.887;2515;;
14:25:37.619;171;101;128;63;64.8;310;945;1471;4.1;1.872;2496;;
14:25:38.564;174;102;129;61;64.8;315;990;1442;3.9;1.969;2625;;
14:25:39.554;177;102;130;59;67.3;315;1010;1500;4.0;1.949;2598;;
14:25:40.562;171;100;127;62;65.8;315;975;1488;4.0;1.887;2516;;
14:25:41.539;167;100;126;63;63.3;310;955;1463;4.0;1.906;2542;;
14:25:42.492;173;102;129;61;64.3;315;980;1454;3.9;1.960;2613;;
14:25:43.474;174;101;128;61;66.3;315;985;1496;4.0;1.903;2537;;
14:25:44.461;170;100;127;63;64.8;310;955;1500;4.1;1.877;2502;;
14:25:45.416;174;101;129;60;65.8;315;995;1483;4.0;1.945;2593;;
14:25:46.413;175;101;128;60;67.3;315;1005;1533;4.0;1.917;2555;;
14:25:47.414;171;100;128;63;65.5;310;955;1517;4.1;1.863;2483;;
14:25:48.371;173;101;128;62;64.5;310;965;1508;4.0;1.919;2558;;
14:25:49.338;176;101;129;61;67.8;315;985;1538;4.1;1.868;2491;;
14:25:50.321;176;101;129;62;67.3;315;975;1571;4.1;1.867;2489;;
14:25:51.294;175;101;128;61;65.8;310;985;1621;4.0;1.914;2552;;
14:25:52.280;177;100;126;58;68.8;315;1040;1604;4.0;1.910;2546;;
14:25:53.319;174;98;124;58;68.8;315;1040;1621;4.0;1.868;2491;;
14:25:54.361;167;96;121;60;67.8;315;995;1592;4.1;1.781;2374;;
14:25:55.354;168;96;120;58;68.0;315;1030;1538;4.0;1.818;2424;;
14:25:56.388;166;93;120;57;70.8;315;1050;1575;4.0;1.777;2370;;
14:25:57.434;166;94;121;58;70.3;315;1035;1571;4.1;1.779;2372;;
14:25:58.471;165;95;122;60;68.5;315;1000;1579;4.1;1.774;2365;;
14:25:59.471;168;96;122;58;68.0;315;1030;1538;4.0;1.844;2459;;
14:26:00.501;168;95;122;58;70.5;315;1035;1567;4.1;1.787;2383;;
14:26:01.535;165;95;120;59;68.5;315;1020;1563;4.0;1.787;2382;;
14:26:02.554;162;93;121;61;68.8;315;985;1558;4.2;1.726;2302;;
14:26:03.541;163;94;121;61;68.0;320;980;1488;4.2;1.737;2315;;
14:26:04.517;159;95;119;66;64.5;315;910;1458;4.3;1.679;2239;;
14:26:05.427;156;93;118;63;64.8;315;945;1425;4.1;1.726;2301;;
14:26:06.378;166;95;123;62;69.0;320;970;1546;4.3;1.722;2296;;
14:26:07.346;169;97;124;63;69.3;320;960;1583;4.3;1.722;2297;;
14:26:08.308;168;97;124;63;69.3;320;960;1592;4.3;1.722;2297;;
14:26:09.265;168;97;124;62;69.3;320;975;1592;4.3;1.749;2332;;
14:26:10.240;168;97;124;60;69.3;320;1005;1592;4.1;1.803;2404;;
14:26:11.244;168;96;123;63;61.3;315;960;1688;3.8;1.920;2560;;
14:26:12.208;167;96;121;60;61.3;315;995;1613;3.7;1.958;2610;;
14:26:13.199;167;94;120;60;64.5;320;1005;1617;3.9;1.874;2498;;
14:26:14.206;164;93;119;61;66.3;315;990;1588;4.0;1.778;2371;;
14:26:15.198;160;93;120;64;67.0;315;940;1575;4.3;1.677;2235;;
14:26:16.138;164;95;122;65;67.3;320;925;1529;4.4;1.678;2237;;
14:26:17.063;164;96;123;68;67.0;320;880;1542;4.6;1.616;2154;;
14:26:17.939;164;98;125;69;65.0;310;875;1529;4.5;1.676;2235;;
14:26:18.814;172;99;127;63;68.0;315;945;1592;4.3;1.758;2344;;
14:26:19.759;176;99;127;61;70.5;315;980;1671;4.3;1.762;2349;;
14:26:20.737;172;98;127;64;69.0;310;935;1658;4.4;1.724;2299;;
14:26:21.678;175;101;127;62;67.8;315;975;1596;4.2;1.824;2432;;
14:26:22.651;174;98;125;61;70.0;315;990;1638;4.2;1.771;2362;;
14:26:23.640;170;96;123;62;69.8;315;965;1608;4.3;1.705;2274;;
14:26:24.604;169;97;124;63;67.5;315;960;1613;4.2;1.756;2342;;
14:26:25.568;171;97;124;60;70.0;315;1000;1575;4.2;1.764;2352;;
14:26:26.568;169;96;122;60;70.5;315;1005;1604;4.2;1.736;2314;;
14:26:27.570;165;95;121;62;68.8;310;970;1571;4.3;1.707;2276;;
14:26:28.543;167;96;121;60;68.3;315;1005;1567;4.1;1.782;2376;;
14:26:29.548;166;94;121;59;70.5;315;1020;1579;4.1;1.743;2325;;
14:26:30.564;164;94;121;62;69.0;315;970;1563;4.3;1.705;2273;;
14:26:31.536;160;96;120;66;64.3;310;915;1521;4.2;1.713;2283;;
14:26:32.451;161;94;125;75;67.3;310;795;1546;5.1;1.475;1966;;
14:26:33.244;163;103;124;74;56.0;305;815;1358;4.1;1.801;2401;;
14:26:34.061;171;100;129;73;65.5;315;820;1429;4.8;1.612;2149;;
14:26:34.877;176;104;131;71;64.0;310;840;1475;4.6;1.719;2293;;
14:26:35.721;179;104;131;73;65.3;310;820;1596;4.8;1.643;2191;;
14:26:36.543;174;102;128;75;63.5;310;800;1525;4.8;1.613;2150;;
14:26:37.340;174;102;126;76;63.3;305;785;1550;4.8;1.561;2081;;
14:26:38.126;172;99;120;69;65.0;305;870;1554;4.5;1.609;2146;;
14:26:38.996;169;94;115;65;69.5;305;930;1658;4.5;1.536;2047;;
14:26:39.926;162;90;110;63;71.5;305;955;1588;4.5;1.473;1963;;
14:26:40.879;157;86;107;63;73.0;305;960;1525;4.6;1.407;1876;;
14:26:41.837;152;84;105;62;73.8;305;975;1471;4.5;1.382;1842;;
14:26:42.812;150;83;104;61;74.8;305;990;1463;4.5;1.374;1832;;
14:26:43.802;149;83;104;61;74.5;305;980;1446;4.6;1.371;1828;;
14:26:44.782;149;84;106;60;73.5;305;995;1429;4.4;1.435;1913;;
14:26:45.779;150;85;107;60;72.8;310;1000;1442;4.4;1.474;1966;;
14:26:46.777;151;86;109;60;71.3;310;1000;1463;4.3;1.533;2044;;
14:26:47.781;153;88;111;59;70.5;310;1010;1458;4.2;1.590;2120;;
14:26:48.787;154;89;113;60;69.3;310;1005;1458;4.1;1.633;2177;;
14:26:49.792;154;90;114;61;67.8;310;985;1467;4.1;1.654;2205;;
14:26:50.781;155;91;119;64;68.5;310;940;1388;4.4;1.633;2177;;
14:26:51.723;155;97;117;69;58.3;305;870;1413;4.0;1.744;2325;;
14:26:52.591;153;94;119;69;61.8;305;865;1313;4.3;1.663;2218;;
14:26:53.452;166;98;125;67;65.8;315;900;1421;4.4;1.714;2286;;
14:26:54.358;171;100;128;65;67.3;315;920;1542;4.4;1.751;2335;;
14:26:55.274;172;101;130;67;66.0;310;895;1571;4.4;1.756;2341;;
14:26:56.170;177;105;131;63;64.8;310;950;1583;4.1;1.918;2558;;
14:26:57.119;180;104;132;63;68.0;315;955;1625;4.3;1.847;2462;;
14:26:58.078;174;102;130;65;66.3;315;930;1604;4.3;1.818;2424;;
14:26:59.004;176;104;129;62;65.0;310;975;1538;4.0;1.931;2575;;
14:26:59.980;175;101;127;61;68.0;315;990;1583;4.1;1.849;2465;;
14:27:00.973;168;98;124;62;68.0;315;970;1546;4.2;1.772;2363;;
14:27:01.939;168;98;123;61;65.8;310;985;1533;4.0;1.846;2462;;
14:27:02.928;168;97;122;60;68.5;320;1005;1517;4.1;1.794;2391;;
14:27:03.933;165;96;122;61;68.5;315;985;1525;4.2;1.758;2344;;
14:27:04.916;164;97;123;62;66.5;310;975;1504;4.1;1.807;2409;;
14:27:05.887;168;98;125;61;67.8;315;990;1483;4.1;1.830;2440;;
14:27:06.877;169;99;127;64;66.8;315;940;1513;4.3;1.792;2389;;
14:27:07.821;166;100;128;66;64.0;310;910;1475;4.2;1.824;2431;;
14:27:08.729;173;104;132;65;64.3;315;925;1467;4.2;1.897;2529;;
14:27:09.654;177;105;134;64;65.0;310;935;1513;4.2;1.928;2570;;
14:27:10.589;178;106;135;63;63.8;310;945;1563;4.0;2.001;2668;;
14:27:11.538;184;108;136;61;64.3;315;990;1571;3.9;2.092;2789;;
14:27:12.528;183;106;134;60;65.0;315;1005;1608;3.9;2.064;2752;;
14:27:13.529;179;105;131;60;64.3;310;1005;1575;3.8;2.045;2727;;
14:27:14.534;174;103;128;60;63.5;310;1005;1575;3.8;2.026;2701;;
14:27:15.543;172;100;126;59;65.8;315;1020;1538;3.9;1.955;2606;;
14:27:16.561;169;99;126;59;65.8;315;1015;1525;3.9;1.945;2593;;
14:27:17.575;169;99;126;61;65.8;315;990;1525;4.0;1.897;2530;;
14:27:18.565;169;99;126;61;65.8;315;990;1525;4.0;1.897;2530;;
14:27:19.556;171;101;130;65;57.0;310;920;1683;3.7;2.094;2792;;
14:27:20.478;176;104;132;65;55.8;315;925;1588;3.6;2.194;2926;;
14:27:21.397;178;105;134;65;57.0;310;930;1625;3.7;2.182;2910;;
14:27:22.327;180;106;135;64;59.3;310;935;1646;3.8;2.126;2835;;
14:27:23.266;181;107;134;62;61.8;310;975;1679;3.8;2.120;2826;;
14:27:24.243;180;105;133;62;62.3;310;975;1700;3.8;2.079;2772;;
14:27:25.215;180;105;132;60;62.0;310;995;1675;3.7;2.110;2814;;
14:27:26.209;179;103;130;60;64.5;315;1005;1667;3.9;2.018;2690;;
14:27:27.216;175;100;128;61;65.3;310;990;1663;4.0;1.934;2579;;
14:27:28.206;170;99;127;63;63.8;310;960;1642;4.0;1.905;2540;;
14:27:29.164;174;101;128;62;63.8;310;975;1592;3.9;1.958;2610;;
14:27:30.141;175;100;129;62;66.5;315;970;1617;4.1;1.885;2514;;
14:27:31.111;176;102;131;65;65.0;315;925;1613;4.2;1.864;2486;;
14:27:32.034;177;104;134;68;63.3;310;885;1592;4.3;1.875;2500;;
14:27:32.921;183;108;137;66;63.3;315;915;1554;4.1;1.975;2633;;
14:27:33.836;183;108;136;66;63.3;315;915;1638;4.1;1.971;2628;;
14:27:34.751;182;107;137;65;63.0;310;925;1671;4.1;2.004;2672;;
14:27:35.672;187;108;137;62;64.0;315;970;1650;4.0;2.069;2758;;
14:27:36.646;185;106;134;63;65.5;315;960;1700;4.1;1.968;2624;;
14:27:37.606;179;104;132;64;63.8;310;940;1696;4.1;1.950;2600;;
14:27:38.542;182;104;132;63;64.5;315;960;1625;4.0;1.957;2610;;
14:27:39.506;179;102;130;62;65.8;315;965;1679;4.1;1.904;2539;;
14:27:40.471;175;101;130;65;64.8;310;920;1696;4.2;1.851;2468;;
14:27:41.389;181;103;132;63;65.0;310;960;1617;4.1;1.942;2590;;
14:27:42.349;181;103;132;62;66.5;310;975;1700;4.1;1.928;2571;;
14:27:43.324;178;102;132;63;65.3;310;950;1708;4.1;1.922;2562;;
14:27:44.274;185;106;136;63;65.3;315;945;1671;4.1;1.966;2621;;
14:27:45.217;182;106;134;69;62.8;310;875;1675;4.3;1.872;2496;;
14:27:46.094;179;106;134;69;61.3;310;875;1613;4.2;1.907;2543;;
14:27:46.969;183;105;135;69;64.5;315;870;1663;4.4;1.818;2423;;
14:27:47.839;181;105;134;70;64.3;315;860;1671;4.5;1.797;2396;;
14:27:48.703;183;105;132;67;64.8;315;900;1704;4.3;1.838;2451;;
14:27:49.599;181;102;131;69;66.0;310;875;1746;4.5;1.733;2311;;
14:27:50.478;176;101;129;69;66.0;310;865;1708;4.6;1.684;2246;;
14:27:51.341;176;101;127;68;65.5;310;880;1675;4.5;1.700;2266;;
14:27:52.219;173;98;127;73;67.0;310;825;1708;4.9;1.558;2077;;
14:27:53.045;171;99;125;72;65.3;310;835;1608;4.7;1.600;2133;;
14:27:53.879;170;98;122;67;65.8;310;900;1671;4.4;1.670;2227;;
14:27:54.779;167;95;118;63;67.3;305;960;1704;4.2;1.688;2251;;
14:27:55.741;161;92;116;64;67.8;305;935;1671;4.3;1.601;2135;;
14:27:56.676;155;91;114;65;65.5;305;920;1563;4.3;1.605;2140;;
14:27:57.594;157;90;115;63;67.0;305;945;1517;4.3;1.615;2153;;
14:27:58.541;157;90;115;63;67.8;305;945;1533;4.3;1.604;2139;;
14:27:59.482;154;91;116;66;65.8;305;915;1467;4.3;1.611;2148;;
14:28:00.397;159;93;120;66;65.3;305;915;1479;4.3;1.679;2239;;
14:28:01.312;164;97;123;68;65.0;310;885;1429;4.4;1.678;2237;;
14:28:02.197;162;98;124;70;63.0;305;855;1454;4.4;1.683;2244;;
14:28:03.056;167;100;127;70;62.8;305;860;1450;4.4;1.744;2325;;
14:28:03.916;173;103;130;66;64.0;310;910;1417;4.2;1.841;2455;;
14:28:04.826;173;103;130;66;63.8;310;910;1508;4.2;1.849;2465;;
14:28:05.734;174;103;131;67;62.3;305;900;1504;4.2;1.890;2520;;
14:28:06.636;179;105;131;63;63.8;310;960;1446;4.0;1.973;2630;;
14:28:07.596;175;103;129;64;63.0;310;935;1492;4.0;1.907;2543;;
14:28:08.529;171;101;127;63;62.3;305;950;1433;3.9;1.934;2579;;
14:28:09.481;173;100;126;61;65.5;310;990;1438;4.0;1.904;2539;;
14:28:10.467;169;98;124;61;65.3;310;980;1463;4.0;1.859;2478;;
14:28:11.449;168;98;124;62;65.0;305;975;1488;4.0;1.860;2480;;
14:28:12.426;172;98;125;60;66.5;310;995;1458;4.0;1.870;2494;;
14:28:13.419;171;98;124;59;66.0;310;1010;1504;3.9;1.894;2525;;
14:28:14.433;168;97;124;60;65.8;310;995;1529;4.0;1.869;2492;;
14:28:15.424;171;98;125;59;66.5;310;1010;1504;4.0;1.891;2521;;
14:28:16.434;171;98;124;60;66.8;310;1000;1546;4.0;1.861;2482;;
14:28:17.434;169;98;126;61;65.8;310;990;1521;4.0;1.890;2520;;
14:28:18.428;175;100;127;58;67.0;315;1035;1538;3.9;1.962;2616;;
14:28:19.463;175;99;127;57;67.8;315;1045;1567;3.9;1.951;2602;;
14:28:20.504;171;99;125;58;66.8;315;1030;1554;3.9;1.933;2577;;
14:28:21.534;170;98;124;58;65.5;310;1035;1542;3.8;1.963;2618;;
14:28:22.569;171;98;126;61;67.5;315;990;1538;4.1;1.852;2469;;
14:28:23.559;169;99;127;63;65.0;315;950;1529;4.1;1.856;2475;;
14:28:24.509;175;102;127;62;65.0;315;965;1525;4.0;1.885;2514;;
14:28:25.475;175;102;127;63;65.0;315;950;1525;4.1;1.856;2475;;
14:28:26.425;175;102;127;63;65.0;315;945;1525;4.1;1.846;2462;;
14:28:27.371;183;105;133;61;58.5;315;985;1721;3.6;2.231;2975;;
14:28:28.356;183;103;132;61;61.0;315;990;1746;3.7;2.138;2851;;
14:28:29.346;180;103;131;62;60.0;315;965;1696;3.7;2.111;2815;;
14:28:30.311;181;103;130;60;63.3;315;1005;1642;3.8;2.058;2744;;
14:28:31.316;178;100;128;59;67.5;315;1015;1663;4.0;1.917;2556;;
14:28:32.331;175;99;126;59;68.0;315;1020;1633;4.0;1.886;2515;;
14:28:33.351;171;97;126;61;67.3;315;980;1642;4.1;1.829;2438;;
14:28:34.333;174;99;126;59;68.3;320;1010;1588;4.1;1.861;2481;;
14:28:35.341;172;98;125;59;68.5;315;1010;1621;4.1;1.839;2453;;
14:28:36.351;169;97;125;61;67.8;315;980;1604;4.1;1.801;2401;;
14:28:37.329;171;99;127;61;65.8;315;985;1596;4.0;1.895;2527;;
14:28:38.318;175;101;130;63;67.8;320;955;1613;4.3;1.836;2448;;
14:28:39.271;172;101;130;67;64.5;315;895;1546;4.3;1.807;2410;;
14:28:40.164;177;105;133;66;63.5;315;915;1517;4.2;1.916;2555;;
14:28:41.080;182;105;135;63;66.3;320;945;1592;4.2;1.926;2568;;
14:28:42.026;183;106;136;63;65.8;315;945;1642;4.2;1.947;2597;;
14:28:42.971;184;107;135;61;65.0;315;980;1671;4.0;2.035;2714;;
14:28:43.949;185;105;134;60;67.0;320;1005;1642;4.0;2.002;2670;;
14:28:44.956;181;103;130;60;66.5;320;1000;1654;4.0;1.951;2602;;
14:28:45.956;174;101;127;61;65.3;315;985;1608;4.0;1.921;2561;;
14:28:46.943;175;100;126;60;66.8;320;1005;1575;4.0;1.897;2529;;
14:28:47.946;171;98;124;60;67.3;315;995;1579;4.1;1.838;2451;;
14:28:48.941;168;97;124;62;66.3;315;965;1575;4.1;1.810;2413;;
14:28:49.908;172;99;126;60;66.8;315;1005;1538;4.0;1.893;2524;;
14:28:50.913;173;98;127;59;68.5;320;1010;1588;4.1;1.865;2487;;
14:28:51.923;170;99;126;61;66.8;315;990;1571;4.0;1.872;2497;;
14:28:52.911;172;100;127;60;65.3;315;1005;1558;3.9;1.948;2598;;
14:28:53.914;173;99;127;63;66.8;320;955;1567;4.2;1.821;2427;;
14:28:54.869;168;100;128;65;63.8;315;920;1517;4.2;1.840;2453;;
14:28:55.791;174;102;130;63;64.5;315;950;1521;4.1;1.918;2558;;
14:28:56.741;177;103;131;61;65.3;315;980;1571;4.0;1.960;2613;;
14:28:57.721;176;102;131;61;65.3;315;990;1600;4.0;1.980;2640;;
14:28:58.709;179;103;130;59;65.5;315;1025;1583;3.8;2.034;2712;;
14:28:59.736;176;101;127;59;65.5;315;1010;1579;3.9;1.958;2611;;
14:29:00.746;170;99;126;61;64.3;315;980;1563;3.9;1.914;2552;;
14:29:01.728;172;99;124;59;65.8;320;1015;1521;3.9;1.918;2557;;
14:29:02.739;169;97;123;59;66.3;315;1015;1550;3.9;1.877;2502;;
14:29:03.758;166;96;122;59;66.3;315;1010;1550;3.9;1.852;2470;;
14:29:04.766;168;96;122;59;66.0;315;1025;1533;3.9;1.891;2521;;
14:29:05.789;167;95;122;58;67.8;315;1035;1521;3.9;1.856;2475;;
14:29:06.826;165;95;121;58;67.8;315;1035;1542;3.9;1.845;2460;;
14:29:07.859;164;95;121;58;66.3;315;1030;1546;3.9;1.885;2513;;
14:29:08.891;166;96;123;58;67.5;320;1030;1508;3.9;1.869;2492;;
14:29:09.923;165;96;122;59;66.5;315;1020;1517;3.9;1.864;2485;;
14:29:10.941;164;95;122;59;65.8;315;1010;1538;3.9;1.870;2494;;
14:29:11.951;167;96;124;58;67.3;320;1030;1517;3.9;1.892;2522;;
14:29:12.981;168;97;123;59;66.0;315;1025;1542;3.9;1.914;2552;;
14:29:14.008;166;97;123;60;65.3;315;1005;1533;3.9;1.894;2526;;
14:29:15.013;169;98;124;59;66.8;320;1025;1504;3.9;1.904;2539;;
14:29:16.036;168;97;123;61;66.0;320;980;1525;4.0;1.823;2430;;
14:29:17.012;162;96;123;65;63.8;315;930;1496;4.1;1.791;2388;;
14:29:17.946;169;99;125;63;65.3;315;950;1471;4.1;1.824;2431;;
14:29:18.896;169;99;126;65;65.8;315;930;1521;4.2;1.782;2376;;
14:29:19.824;171;100;128;64;64.8;315;935;1554;4.2;1.841;2455;;
14:29:20.759;176;101;128;61;67.8;320;980;1554;4.1;1.852;2469;;
14:29:21.739;174;100;126;61;67.5;315;980;1592;4.1;1.829;2439;;
14:29:22.723;172;98;124;60;67.8;315;995;1579;4.1;1.821;2428;;
14:29:23.714;171;97;122;59;69.3;320;1010;1542;4.1;1.776;2368;;
14:29:24.724;167;94;119;60;69.3;315;1005;1525;4.1;1.720;2293;;
14:29:25.729;161;92;117;61;68.5;315;985;1496;4.2;1.679;2238;;
14:29:26.716;163;92;117;59;70.3;320;1010;1475;4.2;1.682;2243;;
14:29:27.724;163;92;118;60;70.3;315;1005;1492;4.2;1.692;2256;;
14:29:28.731;162;94;120;61;68.8;315;990;1492;4.2;1.721;2294;;
14:29:29.723;164;95;121;59;67.8;315;1015;1508;4.0;1.809;2412;;
14:29:30.734;167;96;123;59;69.5;315;1015;1504;4.1;1.796;2395;;
14:29:31.751;167;97;122;58;67.5;315;1030;1508;3.9;1.865;2487;;
14:29:32.783;162;95;121;60;66.5;315;1000;1500;4.0;1.820;2426;;
14:29:33.779;165;96;123;60;67.0;315;1000;1454;4.0;1.832;2443;;
14:29:34.779;162;97;122;62;64.0;315;970;1442;4.0;1.841;2455;;
14:29:35.749;162;96;122;63;64.0;315;945;1454;4.1;1.794;2392;;
14:29:36.695;162;96;122;64;64.0;315;940;1454;4.1;1.785;2379;;
14:29:37.635;162;96;122;62;64.0;315;965;1454;4.0;1.832;2443;;
14:29:38.601;176;103;134;63;57.3;315;945;1604;3.6;2.204;2938;;
14:29:39.545;184;107;136;61;57.8;320;990;1563;3.5;2.327;3103;;
14:29:40.534;185;107;135;59;59.0;320;1020;1571;3.5;2.338;3118;;
14:29:41.558;182;105;133;60;61.5;320;1005;1567;3.7;2.178;2903;;
14:29:42.563;181;105;131;57;63.3;320;1045;1517;3.6;2.160;2880;;
14:29:43.606;177;101;129;59;66.8;320;1025;1529;3.9;1.977;2636;;
14:29:44.631;172;99;127;60;66.0;320;995;1496;4.0;1.918;2558;;
14:29:45.622;174;100;127;60;66.5;315;1005;1492;4.0;1.923;2564;;
14:29:46.631;174;99;127;59;68.3;320;1015;1508;4.0;1.885;2513;;
14:29:47.644;172;99;127;61;67.8;315;985;1513;4.1;1.839;2452;;
14:29:48.629;171;99;127;61;66.5;315;980;1513;4.1;1.864;2486;;
14:29:49.613;174;99;128;60;69.3;320;1000;1521;4.2;1.848;2465;;
14:29:50.613;174;100;129;61;68.3;320;980;1529;4.2;1.845;2460;;
14:29:51.593;172;100;131;64;67.5;315;940;1529;4.3;1.821;2428;;
14:29:52.531;177;104;133;64;66.5;320;935;1471;4.3;1.866;2489;;
14:29:53.466;177;104;133;66;65.5;315;910;1525;4.3;1.851;2468;;
14:29:54.374;182;106;134;62;65.0;315;965;1554;4.0;1.993;2657;;
14:29:55.339;184;105;134;61;68.0;320;990;1604;4.1;1.951;2601;;
14:29:56.331;180;103;132;62;67.5;320;965;1592;4.2;1.891;2521;;
14:29:57.295;181;104;131;60;66.0;315;1000;1571;4.0;1.981;2641;;
14:29:58.296;181;101;129;60;69.0;320;1005;1596;4.1;1.883;2510;;
14:29:59.301;176;100;127;61;68.8;320;990;1575;4.2;1.825;2434;;
14:30:00.293;173;98;126;63;68.5;315;960;1567;4.3;1.766;2354;;
14:30:01.251;175;99;126;61;69.5;320;985;1529;4.2;1.789;2386;;
14:30:02.234;176;99;127;61;70.3;315;985;1583;4.3;1.784;2379;;
14:30:03.221;175;100;130;63;69.0;315;960;1583;4.3;1.802;2402;;
14:30:04.181;181;103;131;61;68.8;320;990;1579;4.2;1.890;2520;;
14:30:05.171;181;102;131;60;69.8;320;1005;1617;4.2;1.891;2522;;
14:30:06.174;178;102;131;62;67.8;315;975;1617;4.2;1.885;2514;;
14:30:07.151;181;103;132;59;67.5;315;1015;1604;4.0;1.977;2636;;
14:30:08.166;180;102;132;60;68.8;320;1000;1638;4.1;1.913;2550;;
14:30:09.168;178;102;131;61;66.8;320;980;1604;4.1;1.927;2569;;
14:30:10.144;182;105;133;62;65.5;315;975;1579;4.0;1.983;2645;;
14:30:11.119;181;105;134;65;65.5;315;925;1608;4.2;1.892;2523;;
14:30:12.044;182;106;135;64;64.3;315;940;1617;4.1;1.975;2633;;
14:30:12.982;187;106;136;63;67.0;320;960;1658;4.2;1.952;2603;;
14:30:13.942;186;106;135;62;66.5;315;970;1646;4.1;1.962;2616;;
14:30:14.914;182;104;133;63;66.5;315;955;1683;4.2;1.906;2542;;
14:30:15.871;184;104;132;61;67.8;320;990;1642;4.1;1.922;2562;;
14:30:16.861;180;101;128;60;68.8;320;995;1663;4.1;1.856;2475;;
14:30:17.852;174;99;127;63;68.0;315;960;1617;4.3;1.793;2391;;
14:30:18.818;177;99;127;61;68.8;320;990;1592;4.2;1.825;2434;;
14:30:19.806;176;98;126;60;70.3;320;1000;1608;4.2;1.790;2387;;
14:30:20.804;172;97;124;62;69.3;315;970;1596;4.3;1.740;2321;;
14:30:21.774;172;98;124;61;68.5;315;990;1579;4.2;1.792;2389;;
14:30:22.768;172;96;124;60;70.8;320;1005;1604;4.2;1.754;2339;;
14:30:23.769;169;96;122;60;69.0;315;1000;1600;4.1;1.772;2362;;
14:30:24.773;165;95;121;62;68.5;315;975;1583;4.2;1.726;2301;;
14:30:25.746;166;96;121;60;67.8;315;1005;1533;4.0;1.799;2398;;
14:30:26.751;166;94;121;60;70.3;320;1005;1554;4.2;1.724;2299;;
14:30:27.758;163;94;121;62;68.5;315;975;1546;4.2;1.722;2296;;
14:30:28.727;166;96;122;61;67.8;315;990;1496;4.1;1.783;2377;;
14:30:29.719;166;96;122;60;68.3;315;995;1529;4.1;1.779;2371;;
14:30:30.712;163;96;122;63;66.8;315;960;1492;4.2;1.758;2344;;
14:30:31.672;166;98;124;62;65.8;315;970;1483;4.1;1.833;2444;;
14:30:32.646;170;98;127;62;68.8;320;965;1496;4.3;1.783;2377;;
14:30:33.611;166;98;126;67;64.5;315;895;1483;4.3;1.745;2327;;
14:30:34.506;169;101;129;70;62.8;315;860;1471;4.4;1.765;2353;;
14:30:35.366;174;103;130;67;64.0;320;895;1463;4.3;1.821;2429;;
14:30:36.259;176;103;131;67;65.3;315;895;1533;4.4;1.793;2391;;
14:30:37.158;175;102;131;68;65.3;315;880;1546;4.4;1.770;2360;;
14:30:38.036;180;105;132;66;65.5;320;910;1496;4.3;1.834;2445;;
14:30:38.948;179;103;130;66;66.8;320;905;1546;4.4;1.766;2355;;
14:30:39.849;176;102;129;65;66.0;315;920;1513;4.3;1.802;2402;;
14:30:40.771;180;102;129;62;68.8;315;970;1542;4.3;1.817;2422;;
14:30:41.739;177;100;127;63;68.5;315;955;1567;4.3;1.774;2365;;
14:30:42.694;172;99;126;64;67.8;315;940;1542;4.3;1.745;2326;;
14:30:43.634;175;99;127;63;68.8;315;960;1529;4.3;1.770;2360;;
14:30:44.594;175;99;126;62;69.5;315;975;1546;4.3;1.764;2352;;
14:30:45.573;171;98;126;63;69.5;315;950;1575;4.4;1.719;2292;;
14:30:46.520;171;98;126;62;69.5;315;970;1575;4.3;1.755;2340;;
14:30:47.490;171;98;126;61;69.5;315;990;1575;4.2;1.791;2388;;
14:30:48.481;176;101;129;63;60.5;315;960;1729;3.8;2.051;2735;;
14:30:49.439;180;102;130;61;61.5;315;990;1683;3.7;2.089;2785;;
14:30:50.433;179;100;129;61;63.3;320;985;1683;3.9;2.005;2673;;
14:30:51.414;174;99;131;66;64.3;315;915;1654;4.2;1.858;2478;;
14:30:52.331;182;105;134;67;64.8;320;900;1629;4.3;1.859;2479;;
14:30:53.231;180;104;133;68;65.5;315;880;1638;4.5;1.787;2382;;
14:30:54.109;178;104;132;67;65.3;315;890;1658;4.4;1.804;2405;;
14:30:55.003;183;104;132;65;68.3;320;925;1692;4.4;1.792;2390;;
14:30:55.924;181;102;130;64;68.8;315;940;1704;4.4;1.781;2374;;
14:30:56.868;176;100;129;66;69.3;315;905;1704;4.6;1.683;2243;;
14:30:57.767;176;101;129;66;67.3;315;905;1629;4.5;1.729;2306;;
14:30:58.676;178;100;128;65;70.5;320;930;1638;4.5;1.692;2256;;
14:30:59.602;175;99;126;65;69.5;315;925;1638;4.5;1.674;2232;;
14:31:00.527;170;97;125;66;68.5;310;910;1625;4.5;1.654;2205;;
14:31:01.443;171;97;124;63;70.0;315;945;1558;4.4;1.667;2223;;
14:31:02.386;169;96;122;64;70.5;315;935;1588;4.5;1.621;2162;;
14:31:03.321;165;95;122;66;68.5;315;915;1538;4.5;1.633;2177;;
14:31:04.234;168;97;124;63;68.5;315;950;1529;4.3;1.713;2284;;
14:31:05.184;169;97;125;63;70.0;315;950;1550;4.4;1.690;2253;;
14:31:06.134;167;97;125;65;68.0;315;925;1525;4.4;1.700;2267;;
14:31:07.059;170;100;126;62;66.8;315;965;1488;4.2;1.822;2429;;
14:31:08.024;173;99;128;62;69.3;315;965;1521;4.3;1.787;2383;;
14:31:08.991;173;102;130;67;66.5;315;900;1513;4.4;1.753;2337;;
14:31:09.891;168;102;129;70;62.5;315;855;1446;4.4;1.761;2348;;
14:31:10.742;174;104;131;69;63.5;315;865;1454;4.4;1.788;2384;;
14:31:11.609;176;103;132;69;66.0;315;865;1513;4.6;1.733;2311;;
14:31:12.476;176;104;133;69;65.5;315;865;1542;4.5;1.753;2337;;
14:31:13.339;181;105;134;67;66.3;315;895;1554;4.4;1.807;2409;;
14:31:14.236;182;104;132;64;68.3;320;940;1596;4.4;1.821;2429;;
14:31:15.175;179;102;130;64;68.5;315;940;1592;4.4;1.777;2369;;
14:31:16.118;178;102;128;62;67.5;315;970;1575;4.2;1.832;2443;;
14:31:17.084;175;98;125;62;70.3;320;975;1533;4.3;1.735;2313;;
14:31:18.059;169;96;122;63;70.3;315;945;1521;4.5;1.645;2193;;
14:31:19.006;166;95;120;62;69.3;315;970;1496;4.3;1.684;2246;;
14:31:19.972;167;94;121;62;71.5;315;975;1488;4.4;1.650;2200;;
14:31:20.947;166;94;121;63;70.5;315;960;1488;4.4;1.648;2197;;
14:31:21.909;163;95;122;64;68.3;315;935;1492;4.4;1.671;2228;;
14:31:22.842;169;97;126;63;69.0;315;950;1450;4.4;1.728;2304;;
14:31:23.796;172;99;128;63;70.0;320;960;1492;4.4;1.752;2336;;
14:31:24.756;173;100;130;64;67.8;315;940;1500;4.3;1.800;2400;;
14:31:25.692;179;104;132;62;66.5;315;970;1496;4.1;1.922;2562;;
14:31:26.662;180;103;132;62;68.5;320;975;1504;4.2;1.875;2500;;
14:31:27.641;175;101;130;63;67.5;315;955;1508;4.2;1.843;2457;;
14:31:28.594;178;103;131;62;66.3;315;970;1504;4.1;1.922;2562;;
14:31:29.566;180;102;131;61;68.5;320;985;1517;4.2;1.880;2507;;
14:31:30.549;175;101;130;63;67.8;315;955;1529;4.3;1.832;2443;;
14:31:31.506;178;103;132;65;64.8;315;925;1546;4.2;1.879;2505;;
14:31:32.429;180;105;133;68;65.3;320;885;1529;4.4;1.804;2405;;
14:31:33.314;177;104;133;69;64.8;315;865;1554;4.5;1.773;2365;;
14:31:34.181;183;105;133;66;66.3;320;915;1575;4.3;1.837;2449;;
14:31:35.094;183;103;131;65;69.0;320;920;1633;4.5;1.750;2333;;
14:31:36.016;178;101;129;67;68.5;315;900;1638;4.6;1.698;2264;;
14:31:36.918;180;101;128;63;69.5;320;945;1596;4.4;1.740;2321;;
14:31:37.859;179;98;126;63;71.5;320;950;1646;4.5;1.674;2232;;
14:31:38.809;173;96;124;65;71.3;315;930;1608;4.6;1.615;2154;;
14:31:39.741;172;96;122;63;71.3;315;950;1600;4.5;1.630;2173;;
14:31:40.691;172;95;122;63;73.3;320;960;1583;4.6;1.599;2132;;
14:31:41.653;169;94;120;62;72.8;315;975;1588;4.5;1.608;2144;;
14:31:42.624;168;93;120;61;72.0;315;990;1600;4.4;1.647;2195;;
14:31:43.616;169;93;120;59;74.0;320;1015;1579;4.4;1.646;2195;;
14:31:44.633;166;93;119;60;72.8;320;1000;1592;4.4;1.629;2172;;
14:31:45.633;162;92;118;62;70.8;315;975;1558;4.4;1.626;2168;;
14:31:46.608;166;93;120;60;71.8;320;1005;1538;4.3;1.677;2236;;
14:31:47.609;166;94;121;60;71.5;315;1000;1583;4.3;1.689;2252;;
14:31:48.611;166;94;121;61;70.5;315;980;1571;4.3;1.679;2238;;
14:31:49.593;166;95;123;61;69.0;315;985;1542;4.2;1.752;2336;;
14:31:50.576;170;98;125;63;68.5;320;955;1571;4.3;1.739;2319;;
14:31:51.533;168;98;125;65;66.8;315;925;1571;4.3;1.732;2310;;
14:31:52.455;172;99;126;63;67.8;320;955;1567;4.3;1.776;2368;;
14:31:53.413;172;98;126;61;67.8;320;980;1604;4.1;1.823;2430;;
14:31:54.390;172;98;126;63;67.8;320;945;1604;4.3;1.757;2343;;
14:31:55.335;172;98;126;63;67.8;320;955;1604;4.3;1.776;2368;;
14:31:56.287;172;98;125;62;62.0;320;975;1650;3.8;1.970;2626;;
14:31:57.266;171;97;125;62;63.0;320;970;1642;3.9;1.921;2561;;
14:31:58.236;169;97;125;63;62.0;315;955;1596;3.9;1.918;2557;;
14:31:59.191;172;99;125;61;63.8;320;985;1575;3.9;1.931;2575;;
14:32:00.174;174;97;127;63;69.8;320;960;1579;4.4;1.751;2335;;
14:32:01.134;169;100;128;68;63.8;315;880;1513;4.3;1.767;2356;;
14:32:02.018;174;103;130;66;64.0;315;915;1529;4.2;1.851;2469;;
14:32:02.929;178;103;131;65;67.3;320;930;1613;4.3;1.815;2420;;
14:32:03.857;177;103;131;66;67.3;315;915;1629;4.4;1.786;2381;;
14:32:04.774;178;103;131;65;66.5;315;930;1617;4.3;1.832;2443;;
14:32:05.708;181;102;131;62;69.3;320;965;1608;4.3;1.819;2425;;
14:32:06.669;179;101;128;62;69.0;315;975;1625;4.2;1.809;2412;;
14:32:07.646;173;99;126;63;68.5;315;950;1608;4.3;1.744;2325;;
14:32:08.598;174;98;124;61;70.0;320;990;1550;4.2;1.754;2338;;
14:32:09.588;171;96;123;61;71.8;320;990;1567;4.3;1.701;2267;;
14:32:10.578;169;96;124;62;70.8;320;970;1550;4.4;1.693;2258;;
14:32:11.544;173;98;124;59;70.8;320;1010;1533;4.2;1.774;2365;;
14:32:12.554;173;97;125;59;72.5;320;1015;1588;4.3;1.746;2329;;
14:32:13.571;170;97;125;61;70.3;320;990;1592;4.3;1.758;2344;;
14:32:14.559;172;98;125;60;70.0;320;1005;1558;4.2;1.798;2398;;
14:32:15.566;171;98;126;61;70.0;320;990;1579;4.2;1.778;2371;;
14:32:16.556;171;99;127;62;68.5;315;970;1588;4.2;1.798;2398;;
14:32:17.528;176;101;129;60;69.8;325;995;1567;4.2;1.837;2449;;
14:32:18.523;176;101;128;60;69.3;320;995;1596;4.2;1.836;2447;;
14:32:19.515;174;100;127;62;68.3;320;975;1596;4.2;1.818;2424;;
14:32:20.490;176;100;128;60;69.5;320;1005;1571;4.1;1.847;2463;;
14:32:21.496;175;99;127;60;70.3;320;995;1604;4.2;1.795;2394;;
14:32:22.493;172;98;127;62;68.8;320;965;1588;4.3;1.783;2377;;
14:32:23.454;177;100;130;62;69.5;320;970;1579;4.3;1.814;2419;;
14:32:24.426;174;101;129;66;67.5;320;915;1571;4.4;1.745;2327;;
14:32:25.340;176;102;130;67;66.8;320;900;1571;4.5;1.753;2337;;
14:32:26.241;180;103;131;64;69.0;320;935;1588;4.4;1.775;2367;;
14:32:27.174;181;102;131;64;69.3;320;935;1658;4.4;1.762;2349;;
