# Supplementary material for: Influence of beat-to-beat blood pressure variability on vascular elasticity in hypertensive population
Source: Sci Rep. 2017 Aug 21;7:8394. doi: 10.1038/s41598-017-08640-4 (PMC5566212; doi:10.1038/s41598-017-08640-4)
Supplement: Supplementary file 1 — Dataset 1 [file 41598_2017_8640_MOESM1_ESM.zip › Data of hypertensive population/1088—beats.txt]

BeatScope Easy - v02.10 build 004

Identification;Identification;Age (yrs);Height (cm);Weight (kg);Gender;Procedure;Model number
1088;������;72;159;45;Female;;9971

Reconstructed pressure level: 
brachial

Time (s);Systolic Pressure (mmHg);Diastolic Pressure (mmHg);Mean Pressure (mmHg);Heart rate (bpm);Stroke Volume (ml);Left Ventricular Ejection Time (ms);Pulse Interval (ms);Maximum Slope (mmHg/s);Cardiac Output (l/min);Total Peripheral Resistance Medical Unit (mmHg.min/l);Total Peripheral Resistance CGS (dyn.s/cm5);Markers;
14:54:52.930;0;0;0;103;0.0;0;580;0;0.0;0.000;0;;
14:54:53.510;0;0;0;76;0.0;0;790;0;0.0;0.000;0;;
14:54:54.300;0;0;0;71;0.0;0;840;0;0.0;0.000;0;;
14:54:55.140;0;0;0;73;0.0;0;820;0;0.0;0.000;0;;
14:54:55.960;0;0;0;76;0.0;0;785;0;0.0;0.000;0;;
14:54:56.745;0;0;0;75;0.0;0;800;0;0.0;0.000;0;;
14:54:57.545;0;0;0;75;0.0;0;800;0;0.0;0.000;0;;
14:54:58.345;0;0;0;77;0.0;0;780;0;0.0;0.000;0;;
14:54:59.125;0;0;0;80;0.0;0;750;0;0.0;0.000;0;;
14:54:59.875;0;0;0;77;0.0;0;780;0;0.0;0.000;0;;
14:55:00.655;0;0;0;78;0.0;0;765;0;0.0;0.000;0;;
14:55:01.420;0;0;0;75;0.0;0;795;0;0.0;0.000;0;;
14:55:02.216;146;69;101;78;45.5;290;765;1708;3.6;1.694;2259;;
14:55:02.983;147;71;100;77;45.8;275;775;1725;3.5;1.690;2253;;
14:55:03.758;143;68;97;78;50.0;275;770;1717;3.9;1.498;1997;;
14:55:04.526;144;68;100;78;53.8;270;765;1750;4.2;1.420;1893;;
14:55:05.291;146;70;101;77;56.8;270;775;1742;4.4;1.372;1830;;
14:55:06.064;145;70;98;78;56.8;270;770;1696;4.4;1.333;1777;;
14:55:06.838;142;68;98;78;58.8;270;770;1729;4.6;1.284;1713;;
14:55:07.605;145;69;101;77;59.8;265;775;1750;4.6;1.304;1738;;
14:55:08.383;145;70;99;75;60.0;270;795;1721;4.5;1.308;1745;;
14:55:09.174;141;67;99;78;60.0;270;765;1704;4.7;1.259;1679;;
14:55:09.940;141;67;99;78;60.0;270;770;1704;4.7;1.267;1690;;
14:55:10.710;141;67;99;141;60.0;270;425;1704;8.5;0.699;933;;
14:55:11.134;107;105;95;122;2.8;175;490;517;0.3;16.927;22570;;
14:55:11.626;157;122;108;111;12.8;255;540;2125;1.4;4.574;6099;;
14:55:12.168;94;74;108;66;12.8;255;915;1921;0.8;7.751;10334;;
14:55:13.080;94;74;108;76;12.8;255;790;1921;1.0;6.692;8922;;
14:55:13.870;94;74;108;75;12.8;255;805;1921;1.0;6.819;9092;;
14:55:14.675;94;74;108;78;12.8;255;770;1921;1.0;6.522;8696;;
14:55:15.445;94;74;108;135;12.8;255;445;1921;1.7;3.769;5026;;
14:55:15.889;110;99;92;162;6.3;250;370;1254;1.0;5.417;7222;;
14:55:16.261;177;79;120;57;39.3;275;1050;3946;2.2;3.210;4280;;
14:55:17.309;118;114;91;118;3.3;180;510;1221;0.4;14.280;19040;;
14:55:17.817;150;70;91;76;3.3;180;785;2067;0.2;21.980;29307;;
14:55:18.605;150;70;91;76;3.3;180;785;2067;0.2;21.980;29307;;
14:55:19.390;150;70;91;71;3.3;180;845;2067;0.2;23.660;31547;;
14:55:20.234;135;62;91;75;44.3;250;800;1563;3.3;1.636;2182;;
14:55:21.034;136;62;93;75;47.8;240;805;1667;3.6;1.564;2085;;
14:55:21.839;137;63;91;74;48.0;235;810;1767;3.6;1.536;2047;;
14:55:22.651;131;59;87;75;52.0;230;800;1858;3.9;1.338;1785;;
14:55:23.449;130;58;89;77;54.8;215;775;1979;4.2;1.256;1675;;
14:55:24.224;133;61;90;76;52.8;205;790;2096;4.0;1.352;1802;;
14:55:25.012;133;61;89;76;54.0;205;785;2075;4.1;1.290;1720;;
14:55:25.801;129;59;89;78;55.8;210;765;2096;4.4;1.214;1619;;
14:55:26.564;135;61;94;79;61.0;290;760;2113;4.8;1.168;1557;;
14:55:27.322;140;65;94;81;61.0;290;745;2083;4.9;1.145;1527;;
14:55:28.070;140;65;94;81;61.0;290;745;2083;4.9;1.145;1527;;
14:55:28.815;140;65;94;78;61.0;290;770;2083;4.8;1.183;1578;;
14:55:29.585;149;71;102;79;47.5;275;760;2258;3.8;1.628;2171;;
14:55:30.344;147;71;101;78;47.5;245;765;2108;3.7;1.619;2158;;
14:55:31.113;141;68;101;81;47.5;245;745;2113;3.8;1.576;2102;;
14:55:31.855;141;68;101;82;47.5;245;735;2113;3.9;1.555;2073;;
14:55:32.590;141;68;101;75;47.5;245;800;2113;3.6;1.693;2257;;
14:55:33.391;157;77;116;119;40.8;255;505;2379;4.8;1.434;1913;;
14:55:33.896;103;81;111;45;15.8;215;1325;2246;0.7;9.317;12423;;
14:55:35.219;125;115;96;121;7.5;270;495;1908;0.9;6.336;8448;;
14:55:35.718;165;74;96;76;7.5;270;785;3263;0.6;10.048;13397;;
14:55:36.500;165;74;96;79;7.5;270;755;3263;0.6;9.664;12885;;
14:55:37.255;165;74;96;77;7.5;270;780;3263;0.6;9.984;13312;;
14:55:38.038;141;69;98;77;41.8;240;780;1696;3.2;1.836;2447;;
14:55:38.814;140;69;96;77;42.5;225;780;1767;3.3;1.766;2355;;
14:55:39.596;136;66;95;78;44.5;215;770;1892;3.5;1.648;2198;;
14:55:40.366;141;66;99;78;50.3;280;765;2058;3.9;1.500;1999;;
14:55:41.129;145;70;99;76;46.3;205;790;2046;3.5;1.682;2243;;
14:55:41.917;140;68;99;80;46.3;205;750;2025;3.7;1.597;2130;;
14:55:42.670;140;68;99;79;46.3;205;755;2025;3.7;1.608;2144;;
14:55:43.425;140;68;99;76;46.3;205;785;2025;3.5;1.672;2229;;
14:55:44.211;140;65;95;77;49.3;280;775;1988;3.8;1.499;1998;;
14:55:44.986;137;64;94;79;49.0;265;760;2096;3.9;1.454;1939;;
14:55:45.746;140;64;96;79;49.8;240;755;2158;4.0;1.461;1948;;
14:55:46.503;144;67;96;80;49.8;240;750;2142;4.0;1.451;1935;;
14:55:47.250;144;67;96;79;49.8;240;755;2142;4.0;1.461;1948;;
14:55:48.005;144;67;96;77;49.8;240;780;2142;3.8;1.509;2012;;
14:55:48.786;144;66;99;78;49.5;335;765;2188;3.9;1.526;2035;;
14:55:49.550;147;69;99;77;48.3;240;775;2071;3.7;1.594;2126;;
14:55:50.324;142;67;99;79;48.3;240;755;2067;3.8;1.553;2071;;
14:55:51.080;142;67;99;81;48.3;240;745;2067;3.9;1.532;2043;;
14:55:51.825;142;67;99;76;48.3;240;790;2067;3.7;1.625;2167;;
14:55:52.616;153;73;112;124;42.0;305;485;2321;5.2;1.288;1717;;
14:55:53.101;100;82;102;52;12.3;210;1165;2058;0.6;9.700;12934;;
14:55:54.262;160;129;107;100;9.5;280;600;2233;0.9;6.774;9032;;
14:55:54.864;163;71;107;78;9.5;280;770;1842;0.7;8.693;11591;;
14:55:55.635;163;71;107;81;9.5;280;745;1842;0.8;8.411;11214;;
14:55:56.380;163;71;107;78;9.5;280;770;1842;0.7;8.693;11591;;
14:55:57.149;153;76;108;81;38.0;305;745;1675;3.1;2.108;2810;;
14:55:57.896;152;76;106;79;41.3;305;755;1613;3.3;1.945;2593;;
14:55:58.649;148;75;103;79;41.5;300;755;1571;3.3;1.865;2486;;
14:55:59.406;146;71;102;81;46.3;300;745;1671;3.7;1.639;2185;;
14:56:00.153;149;72;104;80;50.5;305;750;1767;4.0;1.548;2064;;
14:56:00.897;149;73;104;79;50.8;305;760;1821;4.0;1.550;2067;;
14:56:01.659;147;72;101;79;51.5;300;760;1883;4.1;1.483;1977;;
14:56:02.423;144;69;100;80;54.5;300;750;1942;4.4;1.373;1830;;
14:56:03.173;147;69;102;79;56.3;310;755;1925;4.5;1.369;1825;;
14:56:03.926;147;70;102;79;56.3;310;760;1892;4.4;1.378;1838;;
14:56:04.685;147;70;102;79;56.3;310;755;1892;4.5;1.369;1825;;
14:56:05.440;147;70;102;77;56.3;310;775;1892;4.4;1.405;1874;;
14:56:06.216;145;71;101;78;47.5;305;765;1900;3.7;1.627;2169;;
14:56:06.979;145;70;99;78;48.3;300;770;1875;3.8;1.584;2112;;
14:56:07.749;141;67;97;79;49.3;295;760;1883;3.9;1.497;1996;;
14:56:08.509;143;67;100;79;52.5;305;755;1921;4.2;1.434;1913;;
14:56:09.262;146;70;101;79;53.5;305;760;1896;4.2;1.431;1908;;
14:56:10.026;144;69;98;77;54.3;305;775;1867;4.2;1.400;1867;;
14:56:10.799;143;67;99;79;56.0;300;760;1917;4.4;1.337;1782;;
14:56:11.561;147;69;102;78;57.5;305;770;1929;4.5;1.359;1812;;
14:56:12.327;148;70;101;77;56.8;305;775;1900;4.4;1.379;1839;;
14:56:13.102;143;68;101;79;56.8;305;755;1888;4.5;1.344;1792;;
14:56:13.860;143;68;101;81;56.8;305;745;1888;4.6;1.326;1768;;
14:56:14.605;143;68;101;76;56.8;305;790;1888;4.3;1.406;1875;;
14:56:15.396;158;79;106;39;43.3;310;1550;2050;1.7;3.799;5065;;
14:56:16.946;150;75;107;78;43.5;305;770;1992;3.4;1.890;2519;;
14:56:17.718;151;76;107;77;43.5;305;780;1900;3.3;1.914;2552;;
14:56:18.495;151;76;107;78;43.5;305;770;1900;3.4;1.890;2519;;
14:56:19.265;151;76;107;77;43.5;305;780;1900;3.3;1.914;2552;;
14:56:20.046;147;73;103;77;43.8;310;780;1754;3.4;1.841;2454;;
14:56:20.824;147;73;103;76;44.5;305;785;1713;3.4;1.813;2417;;
14:56:21.609;144;72;100;77;45.0;300;780;1667;3.5;1.733;2311;;
14:56:22.391;143;70;101;78;49.3;305;770;1713;3.8;1.583;2111;;
14:56:23.161;147;73;103;76;51.8;310;785;1692;4.0;1.566;2088;;
14:56:23.942;146;73;102;76;52.0;305;785;1663;4.0;1.536;2048;;
14:56:24.731;142;70;99;77;52.5;305;780;1646;4.0;1.475;1966;;
14:56:25.511;143;70;101;77;54.0;305;775;1667;4.2;1.450;1933;;
14:56:26.286;145;73;102;77;52.8;305;780;1650;4.1;1.508;2011;;
14:56:27.065;144;72;102;78;52.8;305;770;1617;4.1;1.489;1985;;
14:56:27.835;144;72;102;79;52.8;305;755;1617;4.2;1.460;1947;;
14:56:28.590;144;72;102;76;52.8;305;785;1617;4.0;1.518;2024;;
14:56:29.372;153;80;109;77;42.0;305;775;1846;3.3;2.016;2688;;
14:56:30.150;149;77;107;78;43.3;305;770;1813;3.4;1.905;2540;;
14:56:30.920;151;77;110;78;44.3;305;765;1850;3.5;1.897;2530;;
14:56:31.682;155;80;111;77;45.5;305;780;1825;3.5;1.899;2531;;
14:56:32.468;154;79;107;75;48.0;310;795;1800;3.6;1.776;2368;;
14:56:33.261;151;75;106;76;50.3;305;790;1858;3.8;1.670;2227;;
14:56:34.047;154;76;107;75;50.8;305;795;1829;3.8;1.676;2235;;
14:56:34.846;151;75;103;74;51.3;305;810;1779;3.8;1.632;2176;;
14:56:35.654;145;71;100;76;52.5;305;790;1771;4.0;1.505;2006;;
14:56:36.444;146;70;102;76;54.8;305;785;1788;4.2;1.462;1950;;
14:56:37.233;148;73;103;75;53.8;310;795;1721;4.1;1.516;2021;;
14:56:38.024;144;72;100;75;53.3;305;795;1688;4.0;1.485;1981;;
14:56:38.819;144;70;101;76;55.3;305;790;1758;4.2;1.448;1930;;
14:56:39.609;149;73;104;75;54.5;305;805;1738;4.1;1.529;2038;;
14:56:40.418;148;73;100;73;53.8;305;820;1713;3.9;1.526;2034;;
14:56:41.234;142;69;98;75;54.0;300;800;1704;4.0;1.444;1926;;
14:56:42.035;143;69;100;75;55.8;305;800;1725;4.2;1.428;1904;;
14:56:42.832;143;71;99;75;53.5;305;805;1667;4.0;1.486;1981;;
14:56:43.637;139;69;96;75;53.0;300;795;1646;4.0;1.440;1920;;
14:56:44.436;140;68;96;78;53.0;300;770;1671;4.1;1.395;1860;;
14:56:45.205;140;68;96;77;53.0;300;775;1671;4.1;1.404;1872;;
14:56:45.980;140;68;96;74;53.0;300;815;1671;3.9;1.476;1968;;
14:56:46.796;150;77;105;76;41.5;300;785;1921;3.2;1.986;2648;;
14:56:47.581;151;77;107;75;43.3;300;805;1921;3.2;1.996;2662;;
14:56:48.386;150;78;107;74;43.3;300;815;1867;3.2;2.021;2695;;
14:56:49.200;150;78;107;75;43.3;300;795;1867;3.3;1.971;2629;;
14:56:49.995;150;78;107;75;43.3;300;800;1867;3.2;1.984;2645;;
14:56:50.794;144;74;102;75;42.3;305;805;1604;3.1;1.934;2579;;
14:56:51.599;143;73;100;75;42.5;300;805;1563;3.2;1.894;2525;;
14:56:52.408;141;71;101;75;44.8;305;800;1579;3.4;1.801;2401;;
14:56:53.204;146;74;104;74;47.5;305;810;1600;3.5;1.778;2370;;
14:56:54.016;146;75;103;73;49.3;305;820;1567;3.6;1.707;2275;;
14:56:54.834;142;72;101;75;49.8;300;805;1563;3.7;1.626;2168;;
14:56:55.640;144;73;103;74;51.8;305;810;1575;3.8;1.616;2155;;
14:56:56.451;145;74;103;74;51.0;305;815;1550;3.8;1.638;2184;;
14:56:57.268;141;72;100;74;51.5;305;810;1542;3.8;1.577;2102;;
14:56:58.074;144;72;104;75;53.0;305;795;1592;4.0;1.552;2070;;
14:56:58.871;147;75;105;74;51.5;305;810;1563;3.8;1.644;2191;;
14:56:59.681;144;75;102;75;50.0;305;805;1546;3.7;1.638;2184;;
14:57:00.488;143;73;103;76;51.8;305;790;1583;3.9;1.569;2091;;
14:57:01.278;148;75;106;75;52.0;305;800;1604;3.9;1.627;2169;;
14:57:02.076;149;76;106;75;51.0;305;800;1583;3.8;1.655;2207;;
14:57:02.876;145;75;103;75;51.0;305;795;1583;3.8;1.609;2146;;
14:57:03.671;148;74;107;76;52.8;310;785;1633;4.0;1.585;2113;;
14:57:04.458;151;77;107;75;51.3;310;795;1613;3.9;1.664;2218;;
14:57:05.251;149;77;105;75;50.8;305;800;1596;3.8;1.651;2202;;
14:57:06.047;145;73;104;77;51.8;305;780;1629;4.0;1.564;2085;;
14:57:06.827;149;74;107;77;53.0;310;775;1642;4.1;1.565;2086;;
14:57:07.604;150;77;107;77;51.5;310;780;1617;4.0;1.613;2151;;
14:57:08.386;146;76;103;77;50.5;305;780;1575;3.9;1.587;2116;;
14:57:09.166;143;72;103;78;52.3;305;765;1604;4.1;1.501;2001;;
14:57:09.931;147;74;106;78;53.0;310;765;1625;4.2;1.526;2035;;
14:57:10.698;148;76;105;77;52.0;310;775;1596;4.0;1.565;2087;;
14:57:11.469;144;74;103;78;51.8;305;765;1579;4.1;1.515;2020;;
14:57:12.232;144;73;104;79;52.5;305;755;1617;4.2;1.499;1999;;
14:57:12.991;149;76;106;78;52.3;310;765;1613;4.1;1.552;2069;;
14:57:13.756;147;75;106;78;52.3;310;765;1588;4.1;1.552;2069;;
14:57:14.520;147;75;106;81;52.3;310;745;1588;4.2;1.511;2015;;
14:57:15.265;147;75;106;77;52.3;310;775;1588;4.0;1.572;2096;;
14:57:16.041;150;77;107;78;44.5;310;770;1692;3.5;1.843;2457;;
14:57:16.809;146;75;103;78;44.8;305;770;1596;3.5;1.764;2352;;
14:57:17.581;143;71;102;79;47.0;305;755;1621;3.7;1.630;2174;;
14:57:18.336;146;72;104;79;49.8;310;760;1633;3.9;1.585;2113;;
14:57:19.098;146;73;103;78;51.8;310;765;1588;4.1;1.515;2020;;
14:57:19.863;141;71;99;78;51.8;305;765;1563;4.1;1.463;1951;;
14:57:20.622;142;70;101;81;53.8;305;745;1621;4.3;1.403;1871;;
14:57:21.371;145;73;103;78;53.0;305;765;1604;4.2;1.479;1973;;
14:57:22.138;144;72;100;78;53.5;305;770;1600;4.2;1.443;1924;;
14:57:22.908;140;70;99;78;53.8;305;770;1588;4.2;1.411;1881;;
14:57:23.672;143;70;103;79;55.0;305;755;1617;4.4;1.407;1876;;
14:57:24.429;146;74;103;78;53.0;305;770;1575;4.1;1.496;1995;;
14:57:25.199;143;73;101;78;52.8;305;765;1571;4.1;1.457;1943;;
14:57:25.968;142;71;101;78;53.8;305;765;1608;4.2;1.437;1917;;
14:57:26.731;147;73;104;78;54.3;310;770;1629;4.2;1.480;1973;;
14:57:27.503;147;74;103;77;54.0;310;780;1600;4.2;1.484;1979;;
14:57:28.283;143;71;101;78;54.3;305;765;1604;4.3;1.424;1899;;
14:57:29.046;145;72;104;79;55.3;305;760;1638;4.4;1.434;1912;;
14:57:29.808;148;75;105;78;54.0;310;770;1608;4.2;1.497;1996;;
14:57:30.578;145;74;102;77;53.0;305;780;1571;4.1;1.494;1992;;
14:57:31.354;144;71;102;79;54.3;305;755;1642;4.3;1.420;1893;;
14:57:32.107;147;74;105;78;54.3;305;765;1625;4.3;1.474;1965;;
14:57:32.878;147;73;102;77;54.3;310;775;1613;4.2;1.461;1948;;
14:57:33.653;142;71;99;78;54.0;305;770;1600;4.2;1.415;1887;;
14:57:34.421;144;70;103;79;56.3;305;755;1642;4.5;1.376;1834;;
14:57:35.176;147;74;103;77;53.8;310;780;1596;4.1;1.495;1993;;
14:57:35.954;145;73;101;76;54.3;305;785;1600;4.1;1.454;1939;;
14:57:36.739;140;70;99;78;54.5;305;770;1583;4.2;1.392;1856;;
14:57:37.513;143;70;101;77;56.0;310;775;1588;4.3;1.398;1864;;
14:57:38.284;144;72;101;76;54.3;305;785;1567;4.1;1.458;1944;;
14:57:39.069;140;70;98;77;53.8;305;780;1533;4.1;1.415;1887;;
14:57:39.853;139;69;98;77;55.3;305;780;1546;4.3;1.387;1849;;
14:57:40.631;143;71;101;76;55.0;305;785;1558;4.2;1.442;1922;;
14:57:41.418;143;72;99;75;54.3;305;800;1525;4.1;1.453;1937;;
14:57:42.215;138;69;97;77;54.5;305;775;1554;4.2;1.379;1839;;
14:57:42.991;140;69;100;78;55.8;305;765;1558;4.4;1.372;1830;;
14:57:43.758;143;72;101;77;54.3;305;775;1542;4.2;1.439;1919;;
14:57:44.531;141;72;99;78;53.0;305;765;1517;4.2;1.425;1900;;
14:57:45.298;140;70;100;78;54.3;305;765;1571;4.3;1.407;1875;;
14:57:46.059;146;73;100;80;54.3;305;750;1588;4.3;1.379;1839;;
14:57:46.810;146;73;100;79;54.3;305;755;1588;4.3;1.388;1851;;
14:57:47.565;146;73;100;78;54.3;305;765;1588;4.3;1.407;1875;;
14:57:48.331;148;77;108;80;43.8;305;750;1850;3.5;1.856;2474;;
14:57:49.079;151;79;109;79;43.0;305;760;1758;3.4;1.922;2563;;
14:57:49.841;149;79;106;78;42.8;305;770;1696;3.3;1.914;2552;;
14:57:50.607;144;76;103;79;44.8;300;760;1638;3.5;1.741;2321;;
14:57:51.369;144;73;104;80;48.5;305;750;1663;3.9;1.604;2139;;
14:57:52.121;147;76;105;78;49.3;305;765;1654;3.9;1.631;2175;;
14:57:52.885;146;75;104;79;49.5;305;760;1625;3.9;1.593;2124;;
14:57:53.645;142;74;101;79;49.5;300;755;1592;3.9;1.544;2059;;
14:57:54.399;143;73;104;80;51.5;300;750;1642;4.1;1.515;2019;;
14:57:55.149;148;76;106;78;51.3;305;770;1633;4.0;1.593;2123;;
14:57:55.921;148;76;104;76;51.3;305;785;1642;3.9;1.585;2114;;
14:57:56.706;143;72;100;76;51.8;300;785;1638;4.0;1.521;2028;;
14:57:57.487;144;71;102;77;53.5;300;780;1663;4.1;1.487;1983;;
14:57:58.269;144;73;101;75;52.5;305;795;1617;4.0;1.526;2034;;
14:57:59.064;141;71;97;75;51.5;300;800;1571;3.9;1.503;2004;;
14:57:59.864;137;68;96;76;53.8;300;790;1592;4.1;1.411;1881;;
14:58:00.656;140;69;98;74;54.3;305;810;1596;4.0;1.456;1941;;
14:58:01.468;139;69;96;73;54.3;305;820;1554;4.0;1.444;1925;;
14:58:02.286;134;66;93;75;54.5;300;805;1525;4.1;1.374;1832;;
14:58:03.091;135;66;95;75;56.3;305;805;1546;4.2;1.360;1813;;
14:58:03.894;137;68;95;74;55.0;305;815;1504;4.0;1.408;1877;;
14:58:04.711;133;67;92;74;53.5;305;815;1450;3.9;1.398;1864;;
14:58:05.524;131;65;93;75;54.8;300;795;1479;4.1;1.343;1791;;
14:58:06.321;135;68;95;74;55.5;305;810;1467;4.1;1.386;1849;;
14:58:07.131;135;68;95;74;54.5;305;815;1450;4.0;1.413;1884;;
14:58:07.946;132;67;93;75;54.0;305;805;1429;4.0;1.379;1839;;
14:58:08.749;133;66;95;75;55.5;305;795;1463;4.2;1.361;1814;;
14:58:09.546;136;69;96;74;54.8;305;815;1425;4.0;1.425;1900;;
14:58:10.359;134;68;93;74;53.5;305;815;1413;3.9;1.417;1889;;
14:58:11.174;131;66;94;76;54.8;300;790;1425;4.2;1.356;1808;;
14:58:11.964;136;69;97;75;54.8;305;795;1413;4.1;1.412;1883;;
14:58:12.763;137;71;98;75;53.8;305;800;1392;4.0;1.451;1935;;
14:58:13.563;134;69;96;76;52.8;305;790;1396;4.0;1.430;1907;;
14:58:14.347;136;69;99;78;53.8;300;770;1429;4.2;1.418;1891;;
14:58:15.121;140;73;100;76;52.0;305;785;1413;4.0;1.513;2018;;
14:58:15.908;139;73;98;76;50.5;305;790;1404;3.8;1.537;2049;;
14:58:16.694;137;71;98;77;51.3;300;775;1442;4.0;1.486;1981;;
14:58:17.467;141;72;103;78;53.0;305;770;1492;4.1;1.489;1986;;
14:58:18.237;144;75;104;77;51.3;305;780;1483;3.9;1.575;2100;;
14:58:19.019;142;75;102;77;50.3;300;775;1467;3.9;1.565;2087;;
14:58:19.794;142;73;103;79;52.0;305;760;1546;4.1;1.505;2007;;
14:58:20.556;147;75;106;78;53.0;305;770;1554;4.1;1.540;2053;;
14:58:21.326;148;76;106;77;52.3;305;780;1529;4.0;1.586;2115;;
14:58:22.106;146;76;104;76;50.5;305;785;1521;3.9;1.613;2150;;
14:58:22.890;145;74;104;78;52.3;305;770;1588;4.1;1.536;2048;;
14:58:23.660;149;76;106;76;52.8;305;790;1600;4.0;1.591;2122;;
14:58:24.449;148;75;104;75;52.5;305;795;1588;4.0;1.579;2105;;
14:58:25.248;143;73;101;75;52.5;305;800;1563;3.9;1.531;2042;;
14:58:26.044;143;71;102;77;54.0;305;775;1604;4.2;1.464;1952;;
14:58:26.820;145;73;102;76;54.0;305;785;1558;4.1;1.483;1977;;
14:58:27.605;145;73;102;76;54.0;305;790;1558;4.1;1.492;1990;;
14:58:28.395;145;73;102;75;54.0;305;800;1558;4.0;1.511;2015;;
14:58:29.196;144;71;103;76;48.0;310;785;1633;3.7;1.676;2235;;
14:58:29.979;145;73;102;76;47.3;310;790;1567;3.6;1.701;2268;;
14:58:30.773;142;71;99;75;48.0;305;800;1588;3.6;1.654;2206;;
14:58:31.571;145;71;102;74;51.5;310;815;1650;3.8;1.614;2152;;
14:58:32.386;148;73;99;66;53.8;310;905;1638;3.6;1.667;2223;;
14:58:33.287;142;67;94;66;56.3;305;915;1654;3.7;1.521;2028;;
14:58:34.202;140;64;93;67;59.3;310;900;1654;4.0;1.416;1889;;
14:58:35.104;139;65;92;66;58.0;310;905;1567;3.8;1.432;1909;;
14:58:36.013;132;62;87;69;58.8;310;875;1508;4.0;1.299;1733;;
14:58:36.888;130;60;88;71;60.3;310;850;1521;4.3;1.234;1646;;
14:58:37.732;131;62;88;71;59.0;310;840;1483;4.2;1.256;1675;;
14:58:38.574;128;61;85;72;57.8;310;830;1433;4.2;1.225;1634;;
14:58:39.406;126;59;86;75;59.5;310;805;1454;4.4;1.157;1542;;
14:58:40.209;129;62;89;74;59.3;310;810;1471;4.4;1.213;1618;;
14:58:41.021;130;63;89;75;58.3;310;805;1442;4.3;1.230;1640;;
14:58:41.826;127;63;87;75;57.0;310;795;1408;4.3;1.213;1618;;
14:58:42.619;129;62;90;77;58.5;310;775;1479;4.5;1.192;1590;;
14:58:43.394;132;66;92;75;56.5;310;795;1458;4.3;1.287;1717;;
14:58:44.187;132;66;90;75;56.3;305;795;1446;4.2;1.276;1701;;
14:58:44.982;129;64;89;77;56.3;305;780;1433;4.3;1.234;1646;;
14:58:45.764;131;64;92;77;57.5;305;775;1475;4.5;1.240;1653;;
14:58:46.541;133;67;93;75;55.8;305;795;1446;4.2;1.323;1763;;
14:58:47.332;132;67;91;76;54.0;305;790;1417;4.1;1.331;1775;;
14:58:48.126;130;65;91;77;55.8;305;780;1433;4.3;1.277;1702;;
14:58:48.906;134;67;94;76;56.3;305;785;1454;4.3;1.315;1754;;
14:58:49.693;135;69;94;75;54.5;305;795;1413;4.1;1.368;1823;;
14:58:50.486;130;67;91;77;53.3;300;780;1383;4.1;1.337;1782;;
14:58:51.268;131;67;93;77;54.5;305;780;1408;4.2;1.335;1779;;
14:58:52.046;136;70;96;76;54.0;305;790;1438;4.1;1.404;1873;;
14:58:52.838;136;70;95;75;53.8;305;805;1408;4.0;1.415;1887;;
14:58:53.639;133;68;94;76;53.8;300;785;1442;4.1;1.366;1821;;
14:58:54.426;136;68;97;76;55.5;305;785;1471;4.2;1.376;1834;;
14:58:55.211;139;71;98;76;53.8;305;785;1458;4.1;1.431;1908;;
14:58:55.998;136;71;95;75;52.0;300;800;1408;3.9;1.458;1944;;
14:58:56.794;136;68;97;77;54.3;300;780;1508;4.2;1.387;1850;;
14:58:57.576;141;71;99;75;54.5;305;805;1529;4.1;1.462;1950;;
14:58:58.379;142;71;98;74;54.0;305;810;1542;4.0;1.466;1955;;
14:58:59.191;137;69;94;74;53.3;300;810;1504;3.9;1.434;1912;;
14:59:00.000;138;68;97;76;55.5;305;790;1563;4.2;1.381;1841;;
14:59:00.793;141;71;98;75;53.8;305;800;1538;4.0;1.459;1945;;
14:59:01.589;140;71;97;75;53.5;305;795;1508;4.0;1.434;1912;;
14:59:02.384;136;69;96;77;53.5;300;775;1508;4.1;1.387;1849;;
14:59:03.161;140;70;100;78;55.0;305;770;1554;4.3;1.400;1867;;
14:59:03.931;143;73;101;77;53.5;305;780;1538;4.1;1.465;1954;;
14:59:04.709;140;72;98;77;51.5;300;775;1525;4.0;1.467;1956;;
14:59:05.484;138;69;98;79;53.0;300;760;1575;4.2;1.398;1864;;
14:59:06.246;143;71;100;77;54.3;305;775;1592;4.2;1.429;1905;;
14:59:07.019;141;69;102;81;56.0;305;740;1604;4.5;1.345;1793;;
14:59:07.763;142;74;101;81;52.0;305;745;1542;4.2;1.451;1934;;
14:59:08.504;144;74;102;81;52.3;300;745;1583;4.2;1.454;1939;;
14:59:09.247;143;73;100;80;51.8;300;750;1642;4.1;1.453;1937;;
14:59:10.001;148;72;103;79;54.0;300;760;1813;4.3;1.446;1928;;
14:59:10.761;150;74;101;77;52.8;300;780;1829;4.1;1.493;1991;;
14:59:11.541;147;71;95;75;52.8;300;800;1808;4.0;1.445;1926;;
14:59:12.341;140;66;92;75;55.8;295;795;1808;4.2;1.315;1754;;
14:59:13.134;143;65;93;75;58.0;300;800;1817;4.3;1.286;1715;;
14:59:13.934;140;65;91;75;57.5;300;805;1754;4.3;1.278;1703;;
14:59:14.741;136;63;88;75;57.8;300;805;1679;4.3;1.223;1631;;
14:59:15.548;135;61;90;76;60.8;300;790;1708;4.6;1.164;1552;;
14:59:16.335;140;65;90;76;60.8;300;785;1721;4.6;1.157;1542;;
14:59:17.120;140;65;90;75;60.8;300;795;1721;4.6;1.171;1562;;
14:59:17.915;140;65;90;74;60.8;300;815;1721;4.5;1.201;1601;;
14:59:18.733;150;73;103;75;46.8;300;800;2183;3.5;1.758;2344;;
14:59:19.527;151;76;103;74;45.0;300;810;2046;3.3;1.849;2466;;
14:59:20.341;149;74;100;74;44.0;305;810;1971;3.3;1.832;2442;;
14:59:21.153;144;71;99;75;48.0;305;795;1958;3.6;1.631;2175;;
14:59:21.946;147;72;100;74;51.0;305;810;1925;3.8;1.592;2123;;
14:59:22.754;146;72;99;74;50.8;305;815;1850;3.7;1.582;2109;;
14:59:23.573;140;69;95;73;51.0;305;820;1792;3.7;1.519;2026;;
14:59:24.389;139;68;97;76;53.0;300;790;1817;4.0;1.442;1923;;
14:59:25.183;143;72;98;74;51.8;305;810;1763;3.8;1.534;2045;;
14:59:25.991;142;71;96;74;52.3;305;810;1725;3.9;1.492;1989;;
14:59:26.801;138;68;96;76;53.5;305;790;1729;4.1;1.418;1890;;
14:59:27.590;142;70;100;76;54.5;305;790;1742;4.1;1.453;1938;;
14:59:28.379;144;73;102;75;52.5;305;795;1696;4.0;1.541;2054;;
14:59:29.172;142;74;100;76;50.8;300;790;1654;3.9;1.553;2070;;
14:59:29.968;143;72;102;76;52.3;305;785;1717;4.0;1.529;2038;;
14:59:30.750;148;76;105;75;51.5;305;795;1721;3.9;1.613;2151;;
14:59:31.544;148;76;103;75;50.5;305;795;1708;3.8;1.625;2167;;
14:59:32.343;144;73;101;75;51.3;305;800;1717;3.8;1.580;2107;;
14:59:33.139;147;74;105;76;52.3;305;790;1746;4.0;1.584;2112;;
14:59:33.933;148;76;104;74;50.8;305;810;1704;3.8;1.652;2203;;
14:59:34.741;143;75;100;75;49.5;305;805;1654;3.7;1.630;2174;;
14:59:35.548;142;72;101;75;51.8;305;800;1713;3.9;1.557;2077;;
14:59:36.346;146;74;103;73;51.5;305;820;1700;3.8;1.632;2176;;
14:59:37.164;145;74;99;71;51.3;305;845;1667;3.6;1.636;2182;;
14:59:38.009;140;70;97;71;52.8;305;845;1679;3.7;1.558;2077;;
14:59:38.856;142;70;99;69;54.5;310;865;1696;3.8;1.563;2084;;
14:59:39.719;141;71;97;69;53.5;310;875;1629;3.7;1.578;2104;;
14:59:40.598;135;68;92;69;53.0;310;870;1579;3.7;1.506;2008;;
14:59:41.466;133;65;92;71;54.5;310;850;1592;3.8;1.439;1918;;
14:59:42.318;134;67;93;69;53.8;310;865;1558;3.7;1.489;1985;;
14:59:43.177;132;67;91;70;53.3;305;860;1504;3.7;1.462;1949;;
14:59:44.039;128;64;90;72;53.8;305;835;1500;3.9;1.390;1854;;
14:59:44.878;132;65;93;72;55.8;310;835;1529;4.0;1.397;1862;;
14:59:45.707;134;68;95;72;54.0;310;835;1483;3.9;1.469;1959;;
14:59:46.542;133;68;94;73;53.5;310;820;1492;3.9;1.441;1921;;
14:59:47.366;135;68;98;75;54.8;310;800;1529;4.1;1.428;1904;;
14:59:48.168;140;73;100;73;52.5;310;820;1554;3.8;1.554;2072;;
14:59:48.988;139;72;97;73;51.8;310;820;1554;3.8;1.541;2055;;
14:59:49.808;137;70;97;75;52.0;310;805;1596;3.9;1.502;2002;;
14:59:50.610;141;72;100;74;52.8;310;810;1625;3.9;1.539;2053;;
14:59:51.419;143;73;100;74;51.5;310;815;1600;3.8;1.586;2115;;
14:59:52.234;139;71;98;74;51.0;310;810;1604;3.8;1.556;2075;;
14:59:53.042;141;71;101;76;51.8;310;790;1654;3.9;1.546;2061;;
14:59:53.836;144;75;102;75;50.5;310;805;1629;3.8;1.630;2173;;
14:59:54.641;143;74;99;75;49.3;310;805;1604;3.7;1.622;2163;;
14:59:55.446;139;71;99;76;51.0;310;785;1642;3.9;1.528;2037;;
14:59:56.229;144;73;103;76;51.5;310;790;1671;3.9;1.576;2102;;
14:59:57.021;145;75;103;75;50.8;310;800;1650;3.8;1.616;2154;;
14:59:57.821;142;73;100;75;50.3;310;805;1625;3.7;1.594;2125;;
14:59:58.628;142;71;101;75;52.0;310;795;1683;3.9;1.544;2059;;
14:59:59.421;145;74;102;73;51.5;310;820;1646;3.8;1.616;2155;;
15:00:00.237;143;73;99;73;51.8;310;825;1621;3.8;1.574;2099;;
15:00:01.064;138;70;97;74;52.0;310;810;1613;3.9;1.503;2004;;
15:00:01.876;139;70;98;73;53.3;310;820;1638;3.9;1.505;2007;;
15:00:02.696;139;70;97;72;53.0;310;830;1579;3.8;1.511;2015;;
15:00:03.528;134;68;93;73;52.5;310;820;1542;3.8;1.456;1942;;
15:00:04.345;133;67;95;75;54.0;310;800;1575;4.0;1.407;1877;;
15:00:05.146;137;70;98;74;53.3;310;810;1546;3.9;1.483;1977;;
15:00:05.958;138;71;96;73;52.8;310;820;1542;3.9;1.496;1995;;
15:00:06.775;136;69;97;75;53.5;310;800;1575;4.0;1.443;1924;;
15:00:07.574;140;70;100;75;54.3;310;800;1592;4.1;1.475;1966;;
15:00:08.376;142;73;100;74;53.0;310;815;1579;3.9;1.538;2050;;
15:00:09.193;139;71;98;74;52.8;310;810;1554;3.9;1.501;2001;;
15:00:09.999;139;70;100;76;53.8;310;790;1600;4.1;1.470;1960;;
15:00:10.791;142;73;101;74;52.3;315;810;1563;3.9;1.562;2082;;
15:00:11.599;141;72;99;75;52.0;310;805;1542;3.9;1.536;2049;;
15:00:12.404;140;71;101;76;53.0;310;790;1588;4.0;1.502;2002;;
15:00:13.192;146;74;105;75;53.3;310;795;1625;4.0;1.564;2085;;
15:00:13.989;147;75;104;74;52.3;315;815;1604;3.8;1.614;2153;;
15:00:14.806;143;72;104;75;52.3;315;795;1633;3.9;1.575;2100;;
15:00:15.600;143;72;104;78;52.3;315;770;1633;4.1;1.525;2034;;
15:00:16.370;143;72;104;73;52.3;315;825;1633;3.8;1.634;2179;;
15:00:17.192;150;78;105;75;42.3;310;805;1825;3.1;2.001;2667;;
15:00:17.997;146;75;104;76;44.3;310;790;1846;3.4;1.852;2470;;
15:00:18.791;150;75;106;75;45.3;310;795;1879;3.4;1.867;2489;;
15:00:19.582;149;77;103;76;45.3;310;790;1829;3.4;1.803;2403;;
15:00:20.376;145;73;102;77;49.3;310;775;1850;3.8;1.605;2140;;
15:00:21.151;150;74;105;77;49.8;310;780;1888;3.8;1.642;2190;;
15:00:21.929;151;76;103;76;49.0;310;785;1871;3.7;1.646;2195;;
15:00:22.714;147;72;100;77;50.5;305;775;1892;3.9;1.538;2051;;
15:00:23.489;149;72;103;78;52.0;305;765;1979;4.1;1.512;2015;;
15:00:24.254;151;74;102;76;50.8;305;785;1925;3.9;1.578;2104;;
15:00:25.039;148;71;99;78;51.5;305;770;1917;4.0;1.484;1979;;
15:00:25.813;147;70;101;78;53.0;305;765;1971;4.2;1.454;1939;;
15:00:26.574;151;74;102;77;51.8;305;775;1917;4.0;1.531;2042;;
15:00:27.351;149;73;100;76;51.8;305;785;1871;4.0;1.509;2012;;
15:00:28.138;145;70;99;78;53.3;305;770;1900;4.1;1.428;1904;;
15:00:28.906;148;71;102;77;53.8;310;775;1896;4.2;1.463;1951;;
15:00:29.681;148;72;102;77;53.5;310;780;1829;4.1;1.480;1973;;
15:00:30.461;144;72;99;76;52.3;305;785;1738;4.0;1.484;1978;;
15:00:31.246;144;70;100;78;53.5;305;770;1813;4.2;1.432;1909;;
15:00:32.012;147;72;102;77;53.5;310;780;1821;4.1;1.487;1983;;
15:00:32.794;148;73;102;76;54.0;310;785;1808;4.1;1.476;1967;;
15:00:33.579;144;71;100;77;53.8;305;780;1767;4.1;1.451;1935;;
15:00:34.360;147;71;103;78;54.8;305;765;1838;4.3;1.443;1924;;
15:00:35.128;149;75;104;76;53.0;310;790;1792;4.0;1.543;2057;;
15:00:35.918;147;74;100;74;53.0;310;810;1775;3.9;1.532;2043;;
15:00:36.724;143;69;99;77;54.8;305;780;1800;4.2;1.414;1885;;
15:00:37.508;145;71;100;75;54.3;310;795;1788;4.1;1.469;1959;;
15:00:38.303;145;71;99;75;54.3;310;805;1767;4.0;1.465;1954;;
15:00:39.108;140;68;96;75;54.5;310;795;1738;4.1;1.404;1872;;
15:00:39.903;140;68;98;76;55.3;310;785;1758;4.2;1.389;1852;;
15:00:40.685;144;71;100;75;54.5;310;795;1738;4.1;1.451;1935;;
15:00:41.479;143;70;98;76;54.8;305;790;1729;4.2;1.418;1890;;
15:00:42.273;140;69;97;76;55.3;305;785;1729;4.2;1.371;1828;;
15:00:43.056;141;69;99;77;56.0;310;780;1738;4.3;1.375;1834;;
15:00:43.836;143;71;99;75;54.5;310;795;1692;4.1;1.444;1926;;
15:00:44.629;141;70;97;75;54.3;305;795;1679;4.1;1.418;1890;;
15:00:45.424;138;68;97;77;54.8;305;775;1696;4.2;1.370;1826;;
15:00:46.199;141;70;99;76;54.3;305;785;1675;4.1;1.429;1905;;
15:00:46.984;142;71;99;76;54.3;305;790;1667;4.1;1.438;1917;;
15:00:47.776;139;70;97;77;54.0;305;780;1633;4.2;1.405;1873;;
15:00:48.556;140;70;100;78;54.5;305;770;1658;4.2;1.406;1874;;
15:00:49.326;143;73;101;76;53.8;310;790;1642;4.1;1.484;1979;;
15:00:50.112;143;73;101;75;54.0;305;800;1638;4.0;1.489;1985;;
15:00:50.914;141;71;99;75;54.0;305;795;1625;4.1;1.458;1943;;
15:00:51.711;141;71;101;76;54.8;310;785;1650;4.2;1.448;1931;;
15:00:52.495;143;73;101;74;53.3;310;810;1604;3.9;1.533;2043;;
15:00:53.304;142;72;98;74;53.5;305;815;1592;3.9;1.497;1996;;
15:00:54.119;137;69;96;75;53.5;305;805;1579;4.0;1.441;1921;;
15:00:54.926;138;69;97;75;55.0;310;805;1596;4.1;1.423;1898;;
15:00:55.733;139;70;97;73;54.0;310;820;1550;4.0;1.473;1964;;
15:00:56.550;137;70;95;73;53.3;310;820;1517;3.9;1.459;1945;;
15:00:57.369;134;67;95;75;54.8;305;800;1546;4.1;1.388;1851;;
15:00:58.169;138;69;97;74;54.8;310;810;1529;4.1;1.435;1913;;
15:00:58.979;138;70;97;74;54.5;310;815;1492;4.0;1.443;1924;;
15:00:59.796;134;68;94;75;54.0;310;805;1475;4.0;1.401;1868;;
15:01:00.599;134;68;96;76;55.0;310;790;1504;4.2;1.383;1843;;
15:01:01.391;138;71;98;74;53.8;310;810;1488;4.0;1.469;1959;;
15:01:02.199;137;70;96;74;53.8;310;815;1463;4.0;1.448;1931;;
15:01:03.016;134;68;95;75;55.0;310;800;1496;4.1;1.385;1847;;
15:01:03.816;137;69;98;75;55.3;310;800;1504;4.1;1.419;1892;;
15:01:04.616;138;72;98;74;53.5;310;810;1471;4.0;1.480;1973;;
15:01:05.426;135;69;95;75;53.3;310;800;1458;4.0;1.431;1908;;
15:01:06.228;135;69;97;76;54.0;310;785;1504;4.1;1.414;1885;;
15:01:07.011;139;72;99;75;53.3;315;800;1492;4.0;1.491;1988;;
15:01:07.811;139;72;98;75;52.5;310;805;1463;3.9;1.499;1998;;
15:01:08.614;138;70;99;77;53.5;310;780;1529;4.1;1.447;1929;;
15:01:09.396;143;73;102;75;53.5;315;795;1571;4.0;1.519;2026;;
15:01:10.190;145;75;102;74;52.5;310;810;1575;3.9;1.570;2093;;
15:01:10.997;142;72;100;75;53.3;310;795;1617;4.0;1.497;1996;;
15:01:11.796;145;72;100;77;53.3;310;780;1671;4.1;1.468;1958;;
15:01:12.575;145;72;100;75;53.3;310;795;1671;4.0;1.497;1996;;
15:01:13.370;145;72;100;72;53.3;310;830;1671;3.8;1.563;2083;;
15:01:14.201;144;72;101;76;46.3;310;790;1813;3.5;1.729;2306;;
15:01:14.991;146;74;102;75;46.0;310;805;1788;3.4;1.789;2386;;
15:01:15.798;146;73;100;74;46.3;315;815;1754;3.4;1.762;2350;;
15:01:16.611;141;70;99;75;49.5;310;795;1742;3.7;1.582;2109;;
15:01:17.406;144;71;102;76;52.5;310;785;1754;4.0;1.518;2024;;
15:01:18.191;146;73;101;75;51.0;310;800;1733;3.8;1.588;2118;;
15:01:18.989;142;71;98;75;51.5;310;795;1713;3.9;1.517;2022;;
15:01:19.784;141;69;99;78;53.3;310;770;1717;4.1;1.435;1914;;
15:01:20.558;145;72;101;76;53.0;310;790;1708;4.0;1.502;2002;;
15:01:21.344;145;72;100;76;53.0;310;790;1704;4.0;1.491;1987;;
15:01:22.134;141;70;99;77;53.8;310;775;1692;4.2;1.420;1894;;
15:01:22.911;144;71;101;76;54.8;315;785;1704;4.2;1.445;1926;;
15:01:23.696;144;72;99;74;54.0;315;810;1679;4.0;1.489;1985;;
15:01:24.506;139;69;96;75;54.0;310;805;1667;4.0;1.424;1898;;
15:01:25.307;138;67;97;76;55.0;310;785;1654;4.2;1.377;1836;;
15:01:26.094;140;70;97;74;54.0;310;810;1633;4.0;1.448;1930;;
15:01:26.902;139;68;94;74;54.5;310;815;1629;4.0;1.406;1874;;
15:01:27.717;134;65;93;76;55.3;305;790;1617;4.2;1.323;1763;;
15:01:28.511;136;66;95;76;56.5;310;790;1621;4.3;1.325;1766;;
15:01:29.299;137;68;95;75;55.0;310;800;1575;4.1;1.378;1838;;
15:01:30.099;134;67;93;76;54.3;310;785;1554;4.1;1.338;1785;;
15:01:30.888;133;66;94;77;55.8;310;775;1571;4.3;1.307;1742;;
15:01:31.663;137;69;96;76;55.5;310;790;1558;4.2;1.366;1822;;
15:01:32.450;137;69;95;75;54.8;310;795;1550;4.1;1.383;1844;;
15:01:33.248;133;67;93;76;55.3;305;790;1529;4.2;1.333;1778;;
15:01:34.034;134;67;95;77;56.0;310;780;1533;4.3;1.323;1764;;
15:01:34.814;137;69;97;76;54.8;310;790;1521;4.2;1.392;1857;;
15:01:35.608;137;69;95;75;55.0;310;800;1508;4.1;1.385;1847;;
15:01:36.408;135;68;95;76;55.5;310;785;1525;4.2;1.347;1796;;
15:01:37.191;138;69;99;76;56.0;310;790;1546;4.3;1.390;1853;;
15:01:37.979;141;71;99;75;54.8;310;800;1550;4.1;1.443;1924;;
15:01:38.779;138;71;96;75;53.5;310;805;1521;4.0;1.441;1921;;
15:01:39.585;137;68;97;76;55.3;310;785;1550;4.2;1.371;1828;;
15:01:40.371;140;71;98;74;54.5;310;810;1546;4.0;1.453;1937;;
15:01:41.179;139;70;96;74;54.3;310;810;1563;4.0;1.433;1911;;
15:01:41.989;134;67;94;75;54.8;310;795;1521;4.1;1.361;1815;;
15:01:42.785;136;67;97;77;56.0;310;780;1550;4.3;1.348;1797;;
15:01:43.564;138;71;98;75;54.0;310;795;1529;4.1;1.435;1914;;
15:01:44.359;138;70;96;75;54.0;310;795;1529;4.1;1.417;1889;;
15:01:45.158;137;69;97;76;55.0;310;785;1558;4.2;1.384;1846;;
15:01:45.943;142;71;100;76;55.8;315;790;1613;4.2;1.417;1889;;
15:01:46.729;143;72;100;75;54.3;310;800;1592;4.1;1.471;1961;;
15:01:47.533;140;71;96;75;53.8;310;805;1600;4.0;1.442;1922;;
15:01:48.332;138;68;97;76;55.0;310;790;1617;4.2;1.393;1858;;
15:01:49.124;141;70;98;75;54.8;310;800;1617;4.1;1.432;1909;;
15:01:49.926;139;69;96;74;54.5;310;815;1604;4.0;1.432;1909;;
15:01:50.743;136;67;93;75;54.8;310;805;1571;4.1;1.371;1828;;
15:01:51.548;135;66;95;76;56.3;310;790;1571;4.3;1.334;1779;;
15:01:52.334;138;69;96;75;54.8;310;805;1550;4.1;1.415;1887;;
15:01:53.139;138;69;95;74;55.3;310;815;1550;4.1;1.401;1868;;
15:01:53.958;134;67;93;75;55.5;310;805;1538;4.1;1.349;1799;;
15:01:54.759;135;67;96;76;56.3;310;785;1542;4.3;1.336;1782;;
15:01:55.548;138;70;96;74;55.3;315;810;1529;4.1;1.411;1881;;
15:01:56.354;137;69;94;74;54.8;310;815;1533;4.0;1.403;1871;;
15:01:57.169;135;67;95;75;56.0;310;800;1546;4.2;1.354;1805;;
15:01:57.969;139;69;98;75;56.3;310;805;1579;4.2;1.399;1865;;
15:01:58.778;141;70;97;72;55.3;315;835;1588;4.0;1.462;1950;;
15:01:59.609;137;68;94;73;55.0;310;820;1579;4.0;1.398;1864;;
15:02:00.433;135;66;94;74;56.3;310;810;1583;4.2;1.354;1805;;
15:02:01.239;138;68;95;73;55.3;310;825;1575;4.0;1.411;1881;;
15:02:02.068;137;68;93;72;55.0;310;830;1554;4.0;1.403;1871;;
15:02:02.894;132;65;91;74;55.3;310;815;1529;4.1;1.339;1785;;
15:02:03.713;133;65;93;75;57.0;310;800;1533;4.3;1.309;1745;;
15:02:04.509;136;68;95;74;54.8;310;810;1529;4.1;1.402;1869;;
15:02:05.319;136;68;94;75;54.5;310;805;1504;4.1;1.381;1841;;
15:02:06.124;133;67;94;76;54.8;310;785;1492;4.2;1.341;1787;;
15:02:06.909;136;68;98;77;56.0;310;780;1517;4.3;1.358;1811;;
15:02:07.689;139;71;98;76;53.8;310;785;1504;4.1;1.435;1913;;
15:02:08.476;137;70;97;76;54.0;310;785;1496;4.1;1.406;1875;;
15:02:09.261;138;70;97;79;54.0;310;760;1538;4.3;1.362;1816;;
15:02:10.020;138;70;97;77;54.0;310;775;1538;4.2;1.389;1851;;
15:02:10.795;138;70;97;74;54.0;310;810;1538;4.0;1.451;1935;;
15:02:11.606;146;77;104;77;42.0;305;780;1858;3.2;1.927;2569;;
15:02:12.382;147;77;107;78;43.0;305;770;1896;3.4;1.907;2543;;
15:02:13.156;149;79;106;77;41.3;305;780;1858;3.2;2.004;2672;;
15:02:13.936;147;78;104;77;42.3;305;780;1825;3.3;1.915;2554;;
15:02:14.712;146;75;105;79;46.3;300;760;1883;3.7;1.721;2295;;
15:02:15.474;149;78;108;78;46.8;305;765;1867;3.7;1.763;2351;;
15:02:16.239;151;79;108;77;46.5;305;775;1846;3.6;1.800;2400;;
15:02:17.016;149;78;106;78;46.8;305;770;1858;3.6;1.750;2333;;
15:02:17.788;149;77;108;79;48.0;305;755;1879;3.8;1.699;2265;;
15:02:18.539;153;80;110;78;48.0;305;765;1867;3.8;1.757;2343;;
15:02:19.306;153;80;109;77;48.0;305;775;1875;3.7;1.764;2352;;
15:02:20.079;151;78;107;77;48.5;300;780;1888;3.7;1.725;2300;;
15:02:20.859;154;78;111;78;49.8;305;765;1942;3.9;1.699;2266;;
15:02:21.624;157;81;110;76;48.0;305;785;1950;3.7;1.803;2404;;
15:02:22.409;156;80;107;75;47.8;300;795;1967;3.6;1.777;2370;;
15:02:23.208;151;75;105;76;49.5;305;790;1992;3.8;1.668;2224;;
15:02:23.996;152;75;105;75;50.3;305;800;1979;3.8;1.676;2234;;
15:02:24.794;151;76;104;75;49.5;305;800;1942;3.7;1.677;2236;;
15:02:25.596;147;74;100;75;48.8;305;805;1875;3.6;1.655;2207;;
15:02:26.399;145;71;101;77;50.8;300;780;1900;3.9;1.548;2065;;
15:02:27.179;148;73;103;76;51.3;305;785;1871;3.9;1.578;2104;;
15:02:27.962;148;74;103;76;50.5;305;790;1842;3.8;1.603;2138;;
15:02:28.752;145;72;101;76;51.0;300;785;1833;3.9;1.551;2068;;
15:02:29.539;146;72;104;78;51.5;305;770;1863;4.0;1.547;2063;;
15:02:30.310;150;76;105;75;50.8;305;795;1846;3.8;1.637;2183;;
15:02:31.106;149;75;102;73;51.3;305;820;1854;3.8;1.628;2171;;
15:02:31.925;145;71;100;75;52.8;305;805;1858;3.9;1.530;2040;;
15:02:32.727;146;72;102;75;53.0;305;800;1846;4.0;1.543;2058;;
15:02:33.531;147;73;101;73;52.0;305;820;1817;3.8;1.585;2113;;
15:02:34.353;142;71;97;73;51.5;305;825;1775;3.7;1.546;2061;;
15:02:35.174;139;67;96;75;53.3;305;795;1779;4.0;1.433;1911;;
15:02:35.973;140;69;96;74;53.3;310;815;1754;3.9;1.473;1964;;
15:02:36.785;139;68;94;73;53.3;310;820;1746;3.9;1.451;1935;;
15:02:37.604;135;65;92;75;53.5;305;805;1725;4.0;1.377;1836;;
15:02:38.411;135;65;93;75;55.0;310;795;1700;4.2;1.344;1792;;
15:02:39.206;137;67;93;74;53.5;310;810;1688;4.0;1.412;1882;;
15:02:40.018;135;66;91;73;53.8;310;820;1683;3.9;1.388;1851;;
15:02:40.832;131;64;90;75;54.8;305;805;1663;4.1;1.323;1764;;
15:02:41.637;133;65;93;75;55.8;305;800;1650;4.2;1.327;1770;;
15:02:42.440;135;67;92;73;54.3;310;825;1613;3.9;1.399;1865;;
15:02:43.266;132;66;89;73;53.3;305;825;1588;3.9;1.383;1844;;
15:02:44.090;129;63;90;75;55.0;305;805;1588;4.1;1.310;1747;;
15:02:44.896;132;65;91;73;55.3;310;820;1571;4.0;1.354;1806;;
15:02:45.714;132;66;91;73;54.8;310;825;1546;4.0;1.375;1833;;
15:02:46.539;129;65;89;74;53.8;305;815;1517;4.0;1.353;1804;;
15:02:47.356;130;64;91;75;55.3;310;800;1517;4.1;1.321;1762;;
15:02:48.154;133;67;93;74;54.3;310;815;1513;4.0;1.397;1863;;
15:02:48.969;134;68;93;73;54.5;310;820;1521;4.0;1.399;1866;;
15:02:49.793;131;66;92;74;54.0;310;810;1508;4.0;1.376;1835;;
15:02:50.599;132;67;94;75;54.3;310;795;1525;4.1;1.378;1837;;
15:02:51.398;135;69;95;74;53.8;310;815;1517;4.0;1.440;1921;;
15:02:52.209;135;69;93;73;53.3;305;820;1517;3.9;1.436;1915;;
15:02:53.031;131;67;92;74;53.5;305;810;1492;4.0;1.397;1862;;
15:02:53.841;134;67;95;74;54.8;310;810;1517;4.1;1.402;1869;;
15:02:54.647;135;70;95;74;52.8;305;815;1492;3.9;1.472;1962;;
15:02:55.466;133;69;93;73;52.0;305;825;1488;3.8;1.479;1973;;
15:02:56.289;135;68;96;75;53.5;305;805;1542;4.0;1.437;1916;;
15:02:57.094;140;71;98;73;52.5;310;820;1571;3.8;1.531;2041;;
15:02:57.918;141;71;97;71;52.5;310;845;1613;3.7;1.557;2076;;
15:02:58.759;137;69;95;73;52.0;305;820;1613;3.8;1.494;1992;;
15:02:59.579;137;69;97;75;53.3;305;805;1625;4.0;1.466;1955;;
15:03:00.384;141;72;98;73;51.8;310;825;1625;3.8;1.566;2088;;
15:03:01.209;140;71;97;73;51.5;305;825;1633;3.7;1.554;2072;;
15:03:02.036;138;69;96;74;52.0;305;815;1638;3.8;1.509;2011;;
15:03:02.851;140;70;99;74;53.0;310;815;1654;3.9;1.519;2025;;
15:03:03.666;142;72;99;72;51.5;310;830;1646;3.7;1.592;2122;;
15:03:04.494;140;71;97;72;51.3;305;830;1613;3.7;1.563;2084;;
15:03:05.326;137;69;96;73;52.8;305;820;1625;3.9;1.496;1995;;
15:03:06.144;141;70;98;73;53.3;310;825;1629;3.9;1.522;2030;;
15:03:06.967;140;71;98;72;53.3;310;835;1621;3.8;1.541;2054;;
15:03:07.805;140;71;98;73;53.3;310;820;1621;3.9;1.513;2017;;
15:03:08.625;140;71;98;72;53.3;310;830;1621;3.8;1.531;2042;;
15:03:09.454;137;68;94;72;47.3;310;830;1542;3.4;1.651;2202;;
15:03:10.284;136;67;92;72;47.5;305;830;1567;3.4;1.608;2143;;
15:03:11.116;133;65;92;74;48.8;305;810;1583;3.6;1.520;2027;;
15:03:11.926;136;66;95;75;51.8;310;805;1608;3.9;1.478;1970;;
15:03:12.733;138;69;95;72;52.5;310;830;1575;3.8;1.498;1997;;
15:03:13.561;134;67;92;73;52.8;310;825;1571;3.8;1.443;1924;;
15:03:14.388;134;66;94;74;55.0;310;810;1592;4.1;1.384;1846;;
15:03:15.196;138;69;95;72;54.3;310;830;1575;3.9;1.457;1943;;
15:03:16.024;137;68;94;71;54.8;310;840;1571;3.9;1.438;1918;;
15:03:16.864;133;66;92;73;55.3;305;820;1554;4.0;1.358;1811;;
15:03:17.686;133;65;93;74;56.3;310;815;1563;4.1;1.351;1801;;
15:03:18.499;135;68;93;71;54.3;310;840;1513;3.9;1.440;1920;;
15:03:19.341;133;66;90;71;54.8;310;850;1521;3.9;1.401;1868;;
15:03:20.191;128;64;88;72;55.0;310;835;1488;4.0;1.336;1781;;
15:03:21.026;129;63;91;73;56.5;310;820;1492;4.1;1.313;1751;;
15:03:21.846;132;67;92;72;54.5;310;835;1467;3.9;1.402;1869;;
15:03:22.677;131;66;90;71;53.5;305;840;1458;3.8;1.413;1884;;
15:03:23.519;130;65;92;73;55.5;305;820;1471;4.1;1.352;1803;;
15:03:24.341;135;67;95;72;55.8;310;835;1496;4.0;1.419;1892;;
15:03:25.174;137;69;95;70;54.8;310;855;1508;3.8;1.484;1978;;
15:03:26.029;134;67;93;71;54.8;305;840;1513;3.9;1.427;1902;;
15:03:26.869;134;67;94;72;55.5;310;830;1508;4.0;1.410;1879;;
15:03:27.701;137;69;95;71;54.5;310;850;1504;3.8;1.482;1976;;
15:03:28.549;135;68;92;69;54.5;310;875;1492;3.7;1.481;1975;;
15:03:29.424;131;65;91;72;55.8;310;835;1488;4.0;1.359;1812;;
15:03:30.261;132;65;93;72;56.3;310;830;1471;4.1;1.369;1825;;
15:03:31.089;135;68;95;71;55.0;310;840;1467;3.9;1.443;1924;;
15:03:31.931;134;68;94;71;54.3;310;840;1471;3.9;1.452;1935;;
15:03:32.769;136;68;97;74;55.5;310;815;1538;4.1;1.417;1889;;
15:03:33.586;142;71;99;72;54.5;310;835;1588;3.9;1.521;2027;;
15:03:34.419;143;72;99;72;53.8;310;835;1629;3.9;1.534;2045;;
15:03:35.252;140;70;98;74;53.8;310;815;1638;4.0;1.482;1976;;
15:03:36.069;144;71;102;75;55.3;310;800;1700;4.1;1.470;1960;;
15:03:36.869;147;74;102;73;52.8;310;820;1688;3.9;1.586;2114;;
15:03:37.691;145;73;100;75;52.5;310;805;1713;3.9;1.526;2034;;
15:03:38.496;144;71;100;76;53.5;310;790;1750;4.1;1.480;1974;;
15:03:39.288;147;73;103;75;53.8;315;795;1783;4.1;1.516;2021;;
15:03:40.081;147;74;101;75;52.3;310;805;1767;3.9;1.560;2080;;
15:03:40.886;143;71;99;74;52.8;305;810;1758;3.9;1.513;2017;;
15:03:41.698;144;70;101;75;53.8;310;795;1796;4.1;1.486;1982;;
15:03:42.491;148;74;103;75;52.8;310;795;1783;4.0;1.545;2060;;
15:03:43.288;147;74;101;75;52.3;310;805;1750;3.9;1.548;2064;;
15:03:44.091;143;70;100;76;53.8;310;790;1783;4.1;1.462;1950;;
15:03:44.879;147;72;104;77;54.0;310;780;1808;4.2;1.495;1993;;
15:03:45.663;150;75;104;75;52.8;315;800;1813;4.0;1.570;2093;;
15:03:46.460;147;74;100;74;51.5;310;810;1804;3.8;1.573;2097;;
15:03:47.267;145;70;100;75;54.3;310;795;1846;4.1;1.458;1944;;
15:03:48.065;147;72;100;74;54.3;310;815;1829;4.0;1.506;2008;;
15:03:48.879;146;71;98;72;53.8;310;830;1813;3.9;1.509;2013;;
15:03:49.713;140;68;93;72;53.8;310;835;1758;3.9;1.449;1932;;
15:03:50.545;137;65;94;74;56.0;310;810;1742;4.1;1.352;1803;;
15:03:51.358;138;67;93;72;55.0;315;835;1688;4.0;1.416;1888;;
15:03:52.189;136;66;91;71;56.0;310;840;1658;4.0;1.365;1820;;
15:03:53.031;132;63;89;73;57.0;310;825;1638;4.1;1.292;1722;;
15:03:53.854;133;64;93;74;58.5;310;815;1629;4.3;1.289;1718;;
15:03:54.673;136;67;93;73;56.5;315;825;1596;4.1;1.362;1815;;
15:03:55.496;133;67;91;73;54.8;310;825;1554;4.0;1.375;1833;;
15:03:56.319;133;65;94;75;56.8;310;795;1579;4.3;1.310;1746;;
15:03:57.116;137;68;96;74;56.3;315;815;1588;4.1;1.391;1855;;
15:03:57.931;139;69;96;72;55.8;310;830;1604;4.0;1.429;1906;;
15:03:58.760;136;69;94;73;54.0;310;820;1558;4.0;1.427;1903;;
15:03:59.583;136;67;95;75;56.0;315;805;1592;4.2;1.369;1826;;
15:04:00.388;139;70;97;71;55.5;315;840;1592;4.0;1.461;1947;;
15:04:01.226;139;69;95;71;56.0;315;850;1592;4.0;1.446;1928;;
15:04:02.076;135;66;92;71;56.0;310;845;1571;4.0;1.392;1856;;
15:04:02.923;133;65;93;72;56.5;310;830;1558;4.1;1.366;1822;;
15:04:03.753;135;68;93;70;55.0;315;855;1513;3.9;1.450;1933;;
15:04:04.604;134;66;92;70;56.0;310;855;1508;3.9;1.405;1873;;
15:04:05.461;131;65;90;71;56.3;310;850;1492;4.0;1.364;1818;;
15:04:06.309;132;64;90;74;56.3;310;810;1504;4.2;1.300;1733;;
15:04:07.120;132;64;90;73;56.3;310;820;1504;4.1;1.316;1754;;
15:04:07.940;132;64;90;70;56.3;310;860;1504;3.9;1.380;1840;;
15:04:08.799;139;72;100;74;45.5;310;810;1733;3.4;1.785;2380;;
15:04:09.613;145;74;105;74;45.8;315;810;1813;3.4;1.850;2467;;
15:04:10.423;149;77;105;72;43.5;315;830;1813;3.1;2.003;2671;;
15:04:11.251;148;76;103;74;45.0;310;815;1842;3.3;1.870;2493;;
15:04:12.066;148;75;104;75;48.5;310;805;1946;3.6;1.730;2307;;
15:04:12.869;152;77;106;74;48.5;310;815;1963;3.6;1.785;2381;;
15:04:13.686;151;77;104;72;48.3;310;835;1913;3.5;1.795;2394;;
15:04:14.517;147;73;101;75;49.5;305;805;1908;3.7;1.647;2195;;
15:04:15.326;146;73;103;75;50.3;310;795;1942;3.8;1.626;2167;;
15:04:16.121;149;76;104;75;49.3;310;805;1896;3.7;1.696;2261;;
15:04:16.926;148;75;102;74;49.5;310;810;1846;3.7;1.661;2215;;
15:04:17.736;145;73;102;76;51.3;310;790;1896;3.9;1.568;2091;;
15:04:18.526;148;74;105;76;51.8;310;790;1900;3.9;1.603;2137;;
15:04:19.314;150;77;106;75;50.0;310;800;1854;3.8;1.688;2251;;
15:04:20.114;148;76;103;75;49.0;305;800;1846;3.7;1.682;2242;;
15:04:20.914;149;74;105;76;51.0;305;785;1929;3.9;1.612;2150;;
15:04:21.699;153;77;106;74;50.0;305;810;1958;3.7;1.709;2279;;
15:04:22.513;152;76;103;73;49.8;305;825;1954;3.6;1.704;2272;;
15:04:23.334;148;73;101;74;50.8;305;815;1992;3.7;1.618;2157;;
15:04:24.149;150;72;104;75;52.5;305;800;2013;3.9;1.577;2103;;
15:04:24.949;151;75;103;73;50.0;305;820;1942;3.7;1.681;2241;;
15:04:25.769;147;73;98;72;49.5;305;835;1921;3.6;1.653;2204;;
15:04:26.604;143;69;98;74;51.8;305;810;1929;3.8;1.530;2040;;
15:04:27.416;145;71;99;74;51.3;310;815;1879;3.8;1.574;2099;;
15:04:28.231;144;71;97;73;50.8;305;825;1842;3.7;1.573;2097;;
15:04:29.054;140;68;96;75;52.3;305;800;1854;3.9;1.474;1965;;
15:04:29.856;143;70;100;75;53.5;310;795;1854;4.0;1.479;1971;;
15:04:30.650;145;73;100;74;51.3;310;810;1825;3.8;1.577;2102;;
15:04:31.459;142;71;97;75;50.8;305;800;1800;3.8;1.533;2044;;
15:04:32.261;140;69;98;76;52.8;305;790;1817;4.0;1.460;1947;;
15:04:33.049;143;71;99;75;51.8;310;795;1804;3.9;1.525;2033;;
15:04:33.845;142;71;98;75;51.5;305;800;1775;3.9;1.515;2019;;
15:04:34.648;138;69;96;75;52.0;305;795;1771;3.9;1.460;1947;;
15:04:35.439;140;69;98;76;53.3;305;785;1775;4.1;1.448;1931;;
15:04:36.226;142;72;99;75;52.0;310;805;1733;3.9;1.525;2033;;
15:04:37.031;140;71;96;73;51.8;305;820;1721;3.8;1.513;2018;;
15:04:37.849;137;67;95;75;53.3;305;800;1717;4.0;1.427;1903;;
15:04:38.653;140;69;97;74;53.8;310;815;1725;4.0;1.475;1966;;
15:04:39.464;140;71;97;73;52.5;305;820;1696;3.8;1.511;2015;;
15:04:40.286;137;68;95;75;53.0;305;805;1679;4.0;1.439;1919;;
15:04:41.091;138;68;98;76;53.3;305;785;1708;4.1;1.437;1916;;
15:04:41.878;142;72;99;75;52.0;310;800;1721;3.9;1.527;2036;;
15:04:42.674;143;72;98;75;51.3;305;805;1742;3.8;1.539;2052;;
15:04:43.479;141;70;99;76;52.3;305;785;1771;4.0;1.487;1983;;
15:04:44.266;146;73;103;76;52.3;310;790;1788;4.0;1.550;2066;;
15:04:45.055;147;75;103;75;51.0;305;800;1754;3.8;1.612;2149;;
15:04:45.856;145;73;102;76;51.0;305;790;1763;3.9;1.576;2102;;
15:04:46.646;148;74;105;77;52.3;310;780;1817;4.0;1.571;2095;;
15:04:47.424;152;77;106;75;50.5;310;795;1813;3.8;1.673;2230;;
15:04:48.221;150;76;103;74;50.3;310;810;1821;3.7;1.656;2208;;
15:04:49.027;147;73;103;76;52.3;305;790;1838;4.0;1.554;2071;;
15:04:49.819;150;75;104;75;51.8;310;805;1833;3.9;1.622;2162;;
15:04:50.624;149;74;102;73;51.3;310;820;1800;3.8;1.624;2165;;
15:04:51.446;143;71;98;74;52.3;305;815;1804;3.8;1.533;2043;;
15:04:52.261;143;69;99;74;54.3;310;815;1821;4.0;1.487;1983;;
15:04:53.074;143;71;98;72;52.3;310;830;1763;3.8;1.553;2070;;
15:04:53.906;140;69;94;71;52.3;305;845;1733;3.7;1.512;2016;;
15:04:54.749;135;65;93;74;54.5;305;815;1717;4.0;1.387;1849;;
15:04:55.564;138;67;95;74;54.8;310;815;1717;4.0;1.414;1886;;
15:04:56.383;139;68;94;72;54.0;310;835;1708;3.9;1.454;1938;;
15:04:57.216;135;66;92;73;54.5;305;820;1688;4.0;1.388;1851;;
15:04:58.034;136;66;95;75;55.5;305;795;1696;4.2;1.361;1814;;
15:04:58.831;140;69;96;73;54.5;310;820;1667;4.0;1.448;1931;;
15:04:59.651;139;69;95;72;54.5;310;830;1671;3.9;1.447;1929;;
15:05:00.477;136;67;95;74;55.3;305;810;1671;4.1;1.385;1847;;
15:05:01.289;139;68;97;75;55.8;310;805;1671;4.2;1.404;1872;;
15:05:02.096;140;71;97;72;53.8;310;830;1642;3.9;1.498;1997;;
15:05:02.924;137;70;94;72;52.5;305;830;1629;3.8;1.482;1976;;
15:05:03.756;135;66;94;75;55.0;310;805;1633;4.1;1.376;1834;;
15:05:04.563;138;69;94;73;55.0;310;825;1596;4.0;1.410;1880;;
15:05:05.385;138;69;94;72;55.0;310;835;1596;4.0;1.427;1903;;
15:05:06.220;138;69;94;71;55.0;310;845;1596;3.9;1.444;1926;;
15:05:07.066;129;63;91;74;50.3;310;810;1479;3.7;1.459;1945;;
15:05:07.874;133;66;92;73;48.0;310;825;1463;3.5;1.577;2103;;
15:05:08.701;132;66;90;72;48.5;310;835;1471;3.5;1.554;2072;;
15:05:09.534;129;64;90;74;52.0;305;810;1467;3.9;1.406;1874;;
15:05:10.346;132;65;93;74;54.8;310;810;1479;4.1;1.380;1839;;
15:05:11.154;134;68;94;73;53.0;310;820;1463;3.9;1.458;1944;;
15:05:11.972;132;67;93;75;53.0;305;805;1454;4.0;1.416;1888;;
15:05:12.779;135;68;97;76;54.5;310;790;1508;4.1;1.406;1875;;
15:05:13.569;142;72;101;75;53.8;310;805;1554;4.0;1.505;2007;;
15:05:14.374;144;73;100;74;52.8;310;815;1596;3.9;1.541;2055;;
15:05:15.187;142;71;100;75;53.8;305;795;1650;4.1;1.483;1977;;
15:05:15.984;146;73;103;75;54.0;310;800;1683;4.0;1.530;2040;;
15:05:16.784;147;75;102;73;52.5;310;820;1679;3.8;1.593;2124;;
15:05:17.604;143;72;99;73;53.0;305;820;1683;3.9;1.524;2032;;
15:05:18.424;142;70;100;75;54.5;310;795;1717;4.1;1.451;1935;;
15:05:19.219;145;72;100;74;53.5;310;815;1696;3.9;1.520;2026;;
15:05:20.036;143;71;98;73;53.8;310;825;1675;3.9;1.497;1995;;
15:05:20.861;139;68;96;74;54.5;310;815;1671;4.0;1.428;1904;;
15:05:21.674;140;68;98;75;56.0;310;800;1688;4.2;1.400;1867;;
15:05:22.476;142;71;98;73;54.0;310;825;1629;3.9;1.493;1991;;
15:05:23.300;139;70;95;72;53.5;310;830;1588;3.9;1.470;1960;;
15:05:24.129;136;67;95;74;55.8;310;810;1613;4.1;1.377;1836;;
15:05:24.937;139;69;97;74;55.0;310;810;1617;4.1;1.429;1905;;
15:05:25.753;138;70;96;73;54.3;310;820;1554;4.0;1.447;1930;;
15:05:26.573;134;68;93;74;54.0;310;815;1529;4.0;1.407;1877;;
15:05:27.388;135;67;95;75;55.5;310;800;1575;4.2;1.373;1831;;
15:05:28.188;138;70;96;73;54.0;315;820;1533;4.0;1.462;1949;;
15:05:29.006;137;69;95;73;54.3;310;825;1492;3.9;1.437;1916;;
15:05:29.829;133;67;94;75;55.0;310;800;1500;4.1;1.360;1813;;
15:05:30.629;136;68;97;75;55.5;315;795;1529;4.2;1.386;1848;;
15:05:31.422;138;70;97;74;54.0;315;810;1471;4.0;1.459;1945;;
15:05:32.236;136;70;95;73;53.0;310;820;1467;3.9;1.470;1960;;
15:05:33.056;135;67;95;75;55.3;310;800;1508;4.1;1.379;1839;;
15:05:33.854;138;69;97;74;55.0;315;810;1508;4.1;1.432;1910;;
15:05:34.664;138;70;96;73;54.5;315;820;1463;4.0;1.448;1931;;
15:05:35.482;134;69;94;74;53.0;310;810;1446;3.9;1.433;1910;;
15:05:36.296;134;67;95;75;55.3;310;795;1496;4.2;1.371;1827;;
15:05:37.087;137;70;97;75;53.8;310;805;1479;4.0;1.449;1932;;
15:05:37.896;136;70;95;73;54.0;315;825;1446;3.9;1.455;1940;;
15:05:38.721;133;67;93;74;54.0;310;810;1429;4.0;1.395;1860;;
15:05:39.531;133;67;95;75;55.3;310;795;1479;4.2;1.367;1823;;
15:05:40.326;136;70;96;74;53.8;315;815;1458;4.0;1.456;1941;;
15:05:41.141;135;69;94;73;53.8;310;825;1429;3.9;1.443;1924;;
15:05:41.966;132;67;93;74;54.5;310;815;1438;4.0;1.383;1844;;
15:05:42.781;134;67;95;74;55.5;315;810;1471;4.1;1.390;1854;;
15:05:43.591;135;70;95;74;53.5;310;815;1413;3.9;1.451;1935;;
15:05:44.408;132;68;93;74;53.5;310;810;1388;4.0;1.412;1882;;
15:05:45.216;133;68;97;76;54.8;310;790;1458;4.2;1.392;1857;;
15:05:46.002;139;72;100;76;53.0;310;790;1463;4.0;1.483;1977;;
15:05:46.796;141;73;99;74;52.5;310;815;1488;3.9;1.529;2039;;
15:05:47.609;140;71;99;75;53.5;310;795;1558;4.0;1.471;1961;;
15:05:48.406;144;72;102;75;54.3;315;805;1621;4.0;1.514;2018;;
15:05:49.209;146;74;102;74;52.5;310;815;1617;3.9;1.583;2111;;
15:05:50.024;143;73;99;73;51.3;310;820;1596;3.8;1.576;2101;;
15:05:50.844;142;70;99;75;53.8;310;805;1683;4.0;1.486;1982;;
15:05:51.649;145;72;101;73;53.5;315;825;1683;3.9;1.554;2071;;
15:05:52.474;144;72;98;71;52.8;310;840;1654;3.8;1.565;2086;;
15:05:53.312;139;69;96;72;53.5;305;830;1646;3.9;1.482;1975;;
15:05:54.144;140;68;98;74;55.3;310;810;1675;4.1;1.433;1911;;
15:05:54.954;141;71;97;72;52.5;310;835;1617;3.8;1.539;2052;;
15:05:55.789;138;69;94;72;52.8;310;835;1592;3.8;1.484;1979;;
15:05:56.625;135;66;94;73;54.3;310;820;1604;4.0;1.413;1884;;
15:05:57.446;138;68;96;72;55.5;315;830;1613;4.0;1.436;1914;;
15:05:58.276;138;69;94;71;53.5;310;850;1575;3.8;1.497;1997;;
15:05:59.124;133;66;92;71;54.0;310;840;1538;3.9;1.423;1898;;
15:05:59.966;134;66;94;73;55.8;310;820;1554;4.1;1.383;1843;;
15:06:00.788;136;68;94;71;54.3;315;845;1521;3.9;1.468;1957;;
15:06:01.631;135;68;92;70;53.3;310;860;1500;3.7;1.478;1970;;
15:06:02.489;132;65;92;72;55.8;310;835;1508;4.0;1.378;1837;;
15:06:03.328;135;67;92;71;55.8;310;845;1521;4.0;1.394;1859;;
15:06:04.170;135;67;92;71;55.8;310;850;1521;3.9;1.403;1870;;
15:06:05.020;135;67;92;69;55.8;310;875;1521;3.8;1.444;1925;;
15:06:05.896;131;65;93;72;49.5;310;830;1542;3.6;1.551;2068;;
15:06:06.724;134;68;93;71;47.0;310;850;1463;3.3;1.686;2249;;
15:06:07.576;133;67;92;71;47.3;310;850;1446;3.3;1.655;2207;;
15:06:08.426;131;66;93;72;50.8;310;835;1454;3.6;1.526;2035;;
15:06:09.257;135;68;96;72;53.0;315;835;1475;3.8;1.516;2022;;
15:06:10.096;136;70;96;71;52.0;315;850;1463;3.7;1.569;2092;;
15:06:10.944;133;69;93;71;50.8;310;845;1446;3.6;1.548;2065;;
15:06:11.789;133;67;95;73;53.0;310;820;1467;3.9;1.470;1960;;
15:06:12.611;136;70;96;71;52.3;315;840;1446;3.7;1.543;2058;;
15:06:13.451;135;70;94;70;52.0;310;855;1450;3.6;1.541;2055;;
15:06:14.304;132;67;93;72;53.3;310;830;1467;3.8;1.450;1933;;
15:06:15.138;135;68;96;72;54.5;315;835;1504;3.9;1.471;1961;;
15:06:15.973;138;70;96;70;53.3;315;855;1500;3.7;1.537;2050;;
15:06:16.822;134;68;95;72;53.5;310;830;1483;3.9;1.466;1955;;
15:06:17.656;136;68;98;74;54.5;315;815;1508;4.0;1.462;1949;;
15:06:18.473;140;72;99;72;53.0;315;835;1517;3.8;1.560;2080;;
15:06:19.308;141;72;97;70;52.3;315;860;1567;3.6;1.592;2123;;
15:06:20.168;141;69;98;71;55.0;315;850;1688;3.9;1.507;2009;;
15:06:21.014;145;71;98;69;53.8;310;875;1725;3.7;1.599;2133;;
15:06:21.889;144;70;95;68;53.0;310;880;1742;3.6;1.577;2103;;
15:06:22.773;139;66;93;70;54.5;310;860;1758;3.8;1.468;1957;;
15:06:23.629;141;67;95;70;55.0;310;855;1771;3.9;1.481;1974;;
15:06:24.486;141;69;95;70;53.3;310;855;1746;3.7;1.521;2028;;
15:06:25.343;137;67;92;71;53.0;310;850;1721;3.7;1.479;1973;;
15:06:26.189;138;67;96;73;54.5;310;820;1729;4.0;1.437;1916;;
15:06:27.009;141;71;97;71;52.0;310;840;1688;3.7;1.559;2078;;
15:06:27.849;138;70;95;72;51.3;310;835;1663;3.7;1.540;2053;;
15:06:28.684;138;68;97;74;53.8;310;815;1692;4.0;1.467;1956;;
15:06:29.499;143;72;100;72;53.3;310;835;1679;3.8;1.560;2080;;
15:06:30.332;143;72;99;72;53.3;310;835;1658;3.8;1.548;2065;;
15:06:31.171;139;70;97;72;53.0;310;830;1638;3.8;1.511;2015;;
15:06:32.001;140;69;99;73;55.0;315;820;1679;4.0;1.472;1963;;
