# Supplementary material for: Influence of beat-to-beat blood pressure variability on vascular elasticity in hypertensive population
Source: Sci Rep. 2017 Aug 21;7:8394. doi: 10.1038/s41598-017-08640-4 (PMC5566212; doi:10.1038/s41598-017-08640-4)
Supplement: Supplementary file 1 — Dataset 1 [file 41598_2017_8640_MOESM1_ESM.zip › Data of hypertensive population/1090—beats.txt]

BeatScope Easy - v02.10 build 004

Identification;Identification;Age (yrs);Height (cm);Weight (kg);Gender;Procedure;Model number
1090;������;37;170;90;Male;;9971

Reconstructed pressure level: 
brachial

Time (s);Systolic Pressure (mmHg);Diastolic Pressure (mmHg);Mean Pressure (mmHg);Heart rate (bpm);Stroke Volume (ml);Left Ventricular Ejection Time (ms);Pulse Interval (ms);Maximum Slope (mmHg/s);Cardiac Output (l/min);Total Peripheral Resistance Medical Unit (mmHg.min/l);Total Peripheral Resistance CGS (dyn.s/cm5);Markers;
09:55:25.480;0;0;0;75;0.0;0;795;0;0.0;0.000;0;;
09:55:26.275;0;0;0;77;0.0;0;775;0;0.0;0.000;0;;
09:55:27.050;0;0;0;76;0.0;0;790;0;0.0;0.000;0;;
09:55:27.840;0;0;0;76;0.0;0;790;0;0.0;0.000;0;;
09:55:28.630;0;0;0;76;0.0;0;790;0;0.0;0.000;0;;
09:55:29.420;0;0;0;76;0.0;0;790;0;0.0;0.000;0;;
09:55:30.210;0;0;0;76;0.0;0;790;0;0.0;0.000;0;;
09:55:31.000;0;0;0;77;0.0;0;775;0;0.0;0.000;0;;
09:55:31.775;0;0;0;79;0.0;0;760;0;0.0;0.000;0;;
09:55:32.535;0;0;0;78;0.0;0;765;0;0.0;0.000;0;;
09:55:33.300;0;0;0;76;0.0;0;785;0;0.0;0.000;0;;
09:55:34.085;0;0;0;79;0.0;0;760;0;0.0;0.000;0;;
09:55:34.845;0;0;0;76;0.0;0;785;0;0.0;0.000;0;;
09:55:35.630;0;0;0;78;0.0;0;765;0;0.0;0.000;0;;
09:55:36.395;0;0;0;76;0.0;0;790;0;0.0;0.000;0;;
09:55:37.188;172;105;133;76;67.0;295;785;1583;5.1;1.561;2082;;
09:55:37.971;171;104;133;77;71.3;295;780;1450;5.5;1.451;1934;;
09:55:38.749;169;104;131;78;72.0;290;770;1375;5.6;1.401;1868;;
09:55:39.521;165;103;129;82;72.3;285;735;1329;5.9;1.307;1743;;
09:55:40.252;164;104;130;83;73.8;285;720;1238;6.1;1.269;1692;;
09:55:40.978;167;105;133;83;76.8;295;720;1188;6.4;1.245;1660;;
09:55:41.696;169;108;135;84;75.0;300;715;1108;6.3;1.285;1713;;
09:55:42.409;170;110;135;83;73.5;295;720;1058;6.1;1.322;1763;;
09:55:43.131;168;109;133;83;71.8;290;720;1079;6.0;1.335;1780;;
09:55:43.851;166;108;133;85;71.8;290;705;1079;6.1;1.307;1742;;
09:55:44.555;166;108;133;81;71.8;290;740;1079;5.8;1.372;1829;;
09:55:45.295;166;108;133;83;71.8;290;725;1079;5.9;1.344;1792;;
09:55:46.020;166;108;133;78;71.8;290;765;1079;5.6;1.418;1891;;
09:55:46.785;176;111;138;78;64.8;285;765;1379;5.1;1.630;2174;;
09:55:47.549;172;109;135;80;64.8;280;750;1321;5.2;1.558;2077;;
09:55:48.301;167;106;131;81;65.3;280;740;1271;5.3;1.486;1981;;
09:55:49.040;166;105;131;82;69.0;285;730;1233;5.7;1.381;1841;;
09:55:49.773;164;104;129;81;73.3;290;740;1188;5.9;1.301;1734;;
09:55:50.509;163;102;127;81;75.0;285;745;1158;6.0;1.259;1679;;
09:55:51.256;161;101;125;81;76.0;285;740;1154;6.2;1.215;1620;;
09:55:51.996;157;99;123;82;74.0;275;735;1171;6.0;1.217;1622;;
09:55:52.729;156;98;123;83;74.5;270;725;1167;6.2;1.197;1596;;
09:55:53.456;159;100;123;84;74.5;270;715;1129;6.3;1.180;1574;;
09:55:54.170;159;100;123;81;74.5;270;745;1129;6.0;1.230;1640;;
09:55:54.915;159;100;123;74;74.5;270;815;1129;5.5;1.346;1794;;
09:55:55.729;187;112;142;76;72.5;275;785;2083;5.5;1.535;2046;;
09:55:56.514;177;109;136;77;70.5;270;775;1938;5.5;1.498;1997;;
09:55:57.289;174;106;136;79;72.0;275;760;1875;5.7;1.430;1907;;
09:55:58.049;175;107;137;79;75.3;280;760;1775;5.9;1.379;1838;;
09:55:58.813;177;107;138;78;80.3;285;765;1725;6.3;1.313;1751;;
09:55:59.574;178;109;138;78;79.0;280;765;1671;6.2;1.336;1782;;
09:56:00.339;174;108;136;79;77.0;275;755;1658;6.1;1.331;1775;;
09:56:01.096;170;107;134;81;76.5;275;745;1613;6.2;1.307;1743;;
09:56:01.840;171;107;136;81;77.8;275;745;1554;6.3;1.301;1734;;
09:56:02.584;174;109;136;82;77.8;275;735;1513;6.3;1.283;1711;;
09:56:03.320;174;109;136;81;77.8;275;745;1513;6.3;1.301;1734;;
09:56:04.065;174;109;136;78;77.8;275;770;1513;6.1;1.344;1793;;
09:56:04.836;177;111;139;82;68.8;280;730;1408;5.7;1.473;1964;;
09:56:05.564;171;110;136;85;66.5;275;705;1296;5.7;1.437;1915;;
09:56:06.271;167;108;134;86;65.3;275;695;1296;5.6;1.425;1899;;
09:56:06.965;170;109;135;86;69.8;280;700;1254;6.0;1.355;1806;;
09:56:07.665;172;109;136;86;74.5;280;700;1225;6.4;1.278;1704;;
09:56:08.368;171;109;135;85;74.8;280;705;1179;6.4;1.273;1698;;
09:56:09.073;170;108;132;83;74.3;280;725;1196;6.1;1.291;1722;;
09:56:09.794;164;106;129;84;72.8;270;715;1283;6.1;1.270;1694;;
09:56:10.510;164;104;130;83;74.3;270;720;1254;6.2;1.256;1674;;
09:56:11.227;167;105;130;82;74.3;270;730;1263;6.1;1.273;1698;;
09:56:11.960;167;105;130;81;74.3;270;740;1263;6.0;1.291;1721;;
09:56:12.700;167;105;130;79;74.3;270;760;1263;5.9;1.326;1767;;
09:56:13.460;166;104;129;79;69.0;275;755;1308;5.5;1.409;1878;;
09:56:14.215;164;103;127;79;68.5;270;755;1346;5.4;1.403;1870;;
09:56:14.969;161;102;126;81;66.8;270;740;1413;5.4;1.397;1862;;
09:56:15.709;163;102;129;82;71.8;270;735;1429;5.9;1.324;1765;;
09:56:16.444;169;105;133;81;76.5;275;745;1358;6.2;1.293;1724;;
09:56:17.191;172;107;135;79;77.5;280;760;1304;6.1;1.321;1762;;
09:56:17.951;173;109;135;77;76.8;280;775;1267;5.9;1.366;1821;;
09:56:18.726;173;109;135;78;75.5;275;765;1304;5.9;1.365;1820;;
09:56:19.491;168;108;132;79;72.8;275;755;1321;5.8;1.370;1827;;
09:56:20.244;169;107;134;81;74.8;275;740;1363;6.1;1.322;1762;;
09:56:20.986;173;109;136;79;76.3;275;760;1325;6.0;1.358;1811;;
09:56:21.744;176;110;139;77;77.3;280;775;1283;6.0;1.389;1853;;
09:56:22.517;178;112;140;76;77.5;280;785;1254;5.9;1.416;1887;;
09:56:23.306;178;112;138;74;76.5;285;810;1238;5.7;1.464;1952;;
09:56:24.116;175;110;135;72;75.0;280;830;1367;5.4;1.494;1992;;
09:56:24.944;174;108;134;72;76.5;280;830;1413;5.5;1.448;1931;;
09:56:25.774;172;106;132;71;79.3;285;840;1400;5.7;1.396;1862;;
09:56:26.614;171;104;130;73;80.0;285;825;1413;5.8;1.343;1791;;
09:56:27.437;166;102;128;75;78.8;285;805;1458;5.9;1.303;1738;;
09:56:28.242;163;101;128;76;78.8;285;785;1450;6.0;1.271;1695;;
09:56:29.030;163;101;128;77;78.8;285;780;1450;6.1;1.263;1684;;
09:56:29.810;163;101;128;75;78.8;285;805;1450;5.9;1.303;1738;;
09:56:30.616;170;104;132;75;72.0;285;805;1392;5.4;1.470;1960;;
09:56:31.419;170;105;131;74;71.5;285;810;1375;5.3;1.481;1975;;
09:56:32.229;166;104;128;73;69.3;280;820;1400;5.1;1.519;2025;;
09:56:33.049;166;102;128;73;74.3;285;820;1396;5.4;1.414;1885;;
09:56:33.871;167;102;128;72;79.0;290;830;1325;5.7;1.347;1797;;
09:56:34.699;167;102;128;71;79.8;285;840;1321;5.7;1.351;1801;;
09:56:35.539;166;102;127;73;79.5;290;825;1342;5.8;1.321;1761;;
09:56:36.366;161;101;125;74;76.3;285;815;1321;5.6;1.336;1781;;
09:56:37.179;161;101;126;75;77.8;285;805;1296;5.8;1.305;1739;;
09:56:37.986;164;102;128;73;79.5;290;820;1250;5.8;1.318;1757;;
09:56:38.806;166;103;129;72;79.0;290;830;1221;5.7;1.350;1800;;
09:56:39.632;166;103;128;73;78.5;290;825;1242;5.7;1.345;1794;;
09:56:40.457;163;103;127;75;75.3;285;800;1275;5.6;1.348;1797;;
09:56:41.260;162;102;127;74;75.5;285;815;1275;5.6;1.368;1824;;
09:56:42.075;166;103;129;70;78.8;290;860;1271;5.5;1.403;1871;;
09:56:42.934;167;104;129;69;79.0;290;870;1296;5.4;1.421;1894;;
09:56:43.804;166;104;128;68;78.5;290;880;1296;5.4;1.429;1906;;
09:56:44.688;163;101;125;70;78.5;290;860;1379;5.5;1.372;1830;;
09:56:45.548;159;100;124;71;76.8;290;840;1338;5.5;1.357;1810;;
09:56:46.384;161;101;126;74;77.5;290;815;1263;5.7;1.328;1770;;
09:56:47.200;163;103;128;74;77.3;290;810;1183;5.7;1.345;1793;;
09:56:48.009;165;105;131;76;76.0;290;785;1188;5.8;1.348;1797;;
09:56:48.796;163;107;130;77;71.3;285;775;1179;5.5;1.417;1889;;
09:56:49.573;166;108;133;77;72.0;290;780;1200;5.5;1.435;1914;;
09:56:50.351;170;110;137;77;72.8;290;775;1146;5.6;1.454;1939;;
09:56:51.124;173;113;138;77;70.5;290;775;1104;5.5;1.517;2023;;
09:56:51.901;174;114;139;77;70.5;290;780;1192;5.4;1.532;2043;;
09:56:52.677;172;114;138;78;67.3;285;770;1229;5.2;1.577;2103;;
09:56:53.447;173;114;138;76;68.3;285;785;1233;5.2;1.587;2116;;
09:56:54.232;176;114;138;77;68.3;285;780;1258;5.3;1.577;2103;;
09:56:55.015;176;114;138;75;68.3;285;795;1258;5.2;1.607;2143;;
09:56:55.810;176;114;138;73;68.3;285;825;1258;5.0;1.668;2224;;
09:56:56.636;171;109;132;75;64.8;285;805;1563;4.8;1.635;2180;;
09:56:57.437;165;105;128;76;65.8;280;785;1492;5.0;1.531;2042;;
09:56:58.226;165;104;128;76;68.0;285;790;1421;5.2;1.490;1987;;
09:56:59.014;165;104;129;76;71.5;290;785;1346;5.5;1.416;1888;;
09:56:59.801;165;104;128;75;73.8;285;805;1283;5.5;1.397;1863;;
09:57:00.604;163;103;127;76;73.8;285;790;1308;5.6;1.358;1810;;
09:57:01.395;159;102;125;77;71.3;285;775;1279;5.5;1.354;1806;;
09:57:02.167;158;102;126;79;72.0;285;760;1229;5.7;1.325;1766;;
09:57:02.933;161;103;127;75;73.8;290;795;1142;5.6;1.366;1822;;
09:57:03.725;164;104;129;75;75.5;290;800;1146;5.7;1.362;1815;;
09:57:04.526;162;105;128;76;73.0;290;790;1117;5.5;1.388;1851;;
09:57:05.316;161;105;127;77;69.8;285;775;1192;5.4;1.411;1881;;
09:57:06.091;162;105;129;76;71.3;285;785;1196;5.4;1.416;1888;;
09:57:06.876;165;106;130;74;73.3;290;810;1150;5.4;1.432;1909;;
09:57:07.688;166;106;130;74;73.5;290;815;1167;5.4;1.444;1926;;
09:57:08.500;165;106;128;73;73.0;290;825;1217;5.3;1.449;1933;;
09:57:09.325;161;104;127;75;71.3;285;800;1288;5.3;1.423;1898;;
09:57:10.128;161;104;126;75;71.0;290;795;1192;5.4;1.411;1881;;
09:57:10.923;161;103;125;74;72.8;290;810;1175;5.4;1.395;1859;;
09:57:11.731;160;101;125;74;74.5;290;810;1221;5.5;1.354;1805;;
09:57:12.539;156;100;123;78;71.0;285;770;1225;5.5;1.337;1782;;
09:57:13.311;156;102;125;79;70.0;285;755;1125;5.6;1.346;1794;;
09:57:14.064;159;104;128;78;70.3;290;765;1050;5.5;1.388;1851;;
09:57:14.827;161;106;129;76;70.3;285;785;1054;5.4;1.441;1922;;
09:57:15.618;163;107;131;75;70.8;290;800;1008;5.3;1.478;1971;;
09:57:16.414;160;109;129;72;65.8;285;835;900;4.7;1.641;2189;;
09:57:17.251;164;108;131;69;69.3;285;870;1004;4.8;1.639;2186;;
09:57:18.119;164;108;127;67;67.8;290;895;1013;4.5;1.681;2241;;
09:57:19.014;156;103;125;69;66.8;290;865;1042;4.6;1.623;2164;;
09:57:19.879;158;107;124;70;61.8;290;860;850;4.3;1.727;2303;;
09:57:20.741;148;101;117;76;59.8;280;785;1121;4.6;1.540;2054;;
09:57:21.526;144;96;114;79;61.0;280;760;1058;4.8;1.417;1890;;
09:57:22.286;137;97;113;81;55.0;280;740;863;4.5;1.524;2032;;
09:57:23.028;137;98;113;81;55.0;285;745;742;4.4;1.534;2045;;
09:57:23.771;138;98;114;81;55.5;285;740;725;4.5;1.520;2027;;
09:57:24.511;137;100;114;81;52.0;285;745;738;4.2;1.637;2182;;
09:57:25.254;138;100;116;80;52.8;275;750;725;4.2;1.642;2190;;
09:57:26.006;139;102;117;77;51.0;280;775;700;3.9;1.778;2371;;
09:57:26.779;143;103;120;77;54.0;280;780;725;4.2;1.733;2311;;
09:57:27.559;143;106;120;80;54.0;280;750;708;4.3;1.667;2222;;
09:57:28.310;143;106;120;73;54.0;280;820;708;4.0;1.822;2430;;
09:57:29.130;143;106;120;75;54.0;280;805;708;4.0;1.789;2385;;
09:57:29.935;143;106;120;74;54.0;280;810;708;4.0;1.800;2400;;
09:57:30.745;172;110;136;76;57.0;275;790;1608;4.3;1.881;2509;;
09:57:31.536;175;112;136;73;58.0;280;820;1500;4.2;1.919;2559;;
09:57:32.356;172;110;134;73;61.3;275;820;1550;4.5;1.797;2396;;
09:57:33.174;167;109;134;77;62.5;270;780;1504;4.8;1.669;2226;;
09:57:33.954;167;111;134;77;62.0;270;775;1367;4.8;1.675;2233;;
09:57:34.733;171;111;136;74;66.3;280;810;1396;4.9;1.660;2213;;
09:57:35.541;172;111;137;75;67.5;280;800;1388;5.1;1.627;2169;;
09:57:36.339;171;113;138;75;64.5;275;795;1292;4.9;1.698;2264;;
09:57:37.136;174;114;139;74;67.0;285;815;1308;4.9;1.688;2250;;
09:57:37.949;175;114;139;73;67.5;285;820;1304;4.9;1.683;2243;;
09:57:38.769;175;113;138;73;67.8;280;820;1338;5.0;1.667;2223;;
09:57:39.593;173;112;138;75;67.8;285;800;1375;5.1;1.632;2177;;
09:57:40.391;172;114;139;75;65.3;280;800;1254;4.9;1.698;2264;;
09:57:41.191;175;115;140;74;67.0;285;810;1238;5.0;1.693;2257;;
09:57:42.001;176;115;140;73;67.3;285;820;1279;4.9;1.701;2268;;
09:57:42.819;175;113;139;75;68.0;285;805;1375;5.1;1.646;2194;;
09:57:43.624;173;114;139;75;65.5;280;795;1346;4.9;1.687;2249;;
09:57:44.423;175;114;140;75;67.0;285;795;1333;5.1;1.655;2207;;
09:57:45.215;174;114;139;79;66.0;285;760;1358;5.2;1.603;2138;;
09:57:45.976;171;114;137;82;63.3;285;735;1296;5.2;1.595;2127;;
09:57:46.713;169;112;136;82;63.5;285;730;1358;5.2;1.561;2081;;
09:57:47.441;170;112;136;81;64.3;280;740;1354;5.2;1.566;2089;;
09:57:48.179;172;112;136;79;66.3;280;755;1413;5.3;1.547;2063;;
09:57:48.934;171;110;134;79;66.8;280;760;1446;5.3;1.529;2038;;
09:57:49.694;167;109;132;77;65.3;275;780;1467;5.0;1.572;2096;;
09:57:50.472;166;107;132;77;66.3;275;775;1471;5.1;1.538;2051;;
09:57:51.249;167;108;132;73;67.0;280;825;1371;4.9;1.619;2159;;
09:57:52.074;170;107;132;71;70.3;280;845;1454;5.0;1.588;2117;;
09:57:52.917;167;107;130;71;67.8;280;850;1446;4.8;1.631;2175;;
09:57:53.767;165;106;129;71;67.3;275;850;1450;4.7;1.624;2166;;
09:57:54.619;163;104;127;70;67.5;275;860;1429;4.7;1.612;2149;;
09:57:55.479;160;102;125;72;67.3;275;830;1467;4.9;1.543;2057;;
09:57:56.309;158;102;126;75;66.8;275;805;1383;5.0;1.514;2018;;
09:57:57.114;162;104;129;75;68.3;280;805;1321;5.1;1.522;2029;;
09:57:57.920;166;107;132;74;69.0;280;810;1267;5.1;1.552;2070;;
09:57:58.729;168;109;133;72;67.8;280;835;1258;4.9;1.633;2177;;
09:57:59.564;167;108;132;73;66.5;275;820;1354;4.9;1.628;2170;;
09:58:00.384;166;108;132;73;66.3;280;820;1342;4.8;1.634;2178;;
09:58:01.206;169;108;133;73;69.3;285;825;1358;5.0;1.584;2113;;
09:58:02.031;169;109;133;74;68.0;280;815;1358;5.0;1.597;2129;;
09:58:02.848;168;109;134;74;68.0;280;810;1358;5.0;1.590;2120;;
09:58:03.654;167;109;133;76;66.0;280;790;1350;5.0;1.595;2127;;
09:58:04.446;165;109;132;76;63.5;280;785;1342;4.9;1.632;2176;;
09:58:05.229;167;110;135;78;65.0;280;770;1338;5.1;1.596;2128;;
09:58:06.001;171;112;137;74;66.5;285;815;1300;4.9;1.676;2235;;
09:58:06.816;175;113;137;71;68.8;285;845;1408;4.9;1.687;2249;;
09:58:07.661;172;111;136;72;67.5;280;830;1471;4.9;1.669;2226;;
09:58:08.489;171;111;135;73;67.0;280;820;1454;4.9;1.652;2203;;
09:58:09.311;170;109;134;74;67.8;285;810;1475;5.0;1.599;2132;;
09:58:10.117;167;108;134;75;67.8;285;800;1450;5.1;1.579;2106;;
09:58:10.920;167;108;134;77;67.8;285;780;1450;5.2;1.540;2053;;
09:58:11.700;167;108;134;76;67.8;285;790;1450;5.1;1.560;2079;;
09:58:12.493;165;106;131;76;62.8;285;790;1533;4.8;1.649;2199;;
09:58:13.279;167;107;133;76;62.3;280;785;1471;4.8;1.671;2228;;
09:58:14.066;166;108;131;75;61.0;280;805;1475;4.5;1.725;2301;;
09:58:14.873;164;106;129;73;64.0;280;825;1521;4.7;1.666;2221;;
09:58:15.694;165;106;129;69;68.0;280;865;1458;4.7;1.641;2188;;
09:58:16.557;166;105;129;68;71.3;280;880;1488;4.9;1.593;2124;;
09:58:17.441;164;103;128;69;71.8;285;870;1471;4.9;1.546;2061;;
09:58:18.311;160;102;125;69;69.0;280;875;1433;4.7;1.588;2118;;
09:58:19.186;163;102;128;68;72.5;285;880;1417;4.9;1.548;2063;;
09:58:20.066;163;104;128;69;70.5;285;875;1388;4.8;1.582;2110;;
09:58:20.943;160;103;127;71;68.3;280;850;1404;4.8;1.579;2105;;
09:58:21.793;162;105;129;69;68.5;285;865;1350;4.8;1.623;2164;;
09:58:22.656;166;106;131;71;70.5;285;845;1342;5.0;1.564;2086;;
09:58:23.500;162;106;130;75;66.3;280;800;1300;5.0;1.570;2093;;
09:58:24.301;162;107;131;76;64.0;280;790;1254;4.9;1.611;2148;;
09:58:25.089;166;109;134;76;65.0;285;785;1242;5.0;1.618;2158;;
09:58:25.876;169;112;136;75;65.0;285;795;1250;4.9;1.660;2214;;
09:58:26.667;168;113;137;78;62.3;280;770;1258;4.9;1.692;2255;;
09:58:27.441;171;115;138;76;62.8;285;785;1204;4.8;1.730;2306;;
09:58:28.224;174;115;139;75;64.3;285;795;1271;4.8;1.723;2297;;
09:58:29.021;174;114;139;75;65.3;285;805;1333;4.9;1.709;2278;;
09:58:29.825;173;114;137;74;65.0;280;810;1363;4.8;1.704;2272;;
09:58:30.638;169;111;134;75;64.8;280;800;1400;4.9;1.656;2207;;
09:58:31.438;166;109;133;75;65.0;280;805;1371;4.8;1.641;2188;;
09:58:32.243;168;108;133;74;68.3;285;810;1388;5.1;1.578;2105;;
09:58:33.053;167;108;132;73;68.5;285;820;1379;5.0;1.577;2103;;
09:58:33.867;165;106;131;75;68.0;280;795;1425;5.1;1.526;2034;;
09:58:34.664;161;106;129;77;65.3;280;775;1363;5.1;1.532;2043;;
09:58:35.439;163;106;130;77;67.3;280;780;1313;5.2;1.511;2014;;
09:58:36.221;165;107;132;75;68.5;285;795;1329;5.2;1.529;2039;;
09:58:37.016;166;108;132;75;67.8;280;795;1338;5.1;1.549;2065;;
09:58:37.811;164;107;131;75;66.8;280;795;1371;5.0;1.557;2076;;
09:58:38.606;162;106;131;78;66.5;280;770;1350;5.2;1.511;2015;;
09:58:39.372;164;108;133;79;65.8;280;755;1250;5.2;1.530;2040;;
09:58:40.131;169;111;137;79;67.0;285;760;1246;5.3;1.551;2068;;
09:58:40.887;172;114;139;79;65.0;280;760;1233;5.1;1.625;2167;;
09:58:41.651;172;114;138;78;65.0;280;765;1338;5.1;1.624;2166;;
09:58:42.414;169;113;136;78;63.3;275;765;1354;5.0;1.645;2193;;
09:58:43.183;170;111;136;76;66.3;280;785;1388;5.1;1.609;2145;;
09:58:43.964;171;111;136;74;67.8;280;815;1375;5.0;1.630;2173;;
09:58:44.779;172;110;134;72;69.0;280;830;1438;5.0;1.612;2149;;
09:58:45.607;168;107;132;73;69.3;280;825;1450;5.0;1.567;2089;;
09:58:46.438;165;106;130;72;69.8;280;830;1400;5.0;1.547;2063;;
09:58:47.266;165;106;131;72;70.0;285;830;1329;5.1;1.547;2063;;
09:58:48.094;165;106;131;73;69.0;280;825;1279;5.0;1.563;2084;;
09:58:48.921;165;107;130;72;67.5;285;835;1254;4.9;1.602;2136;;
09:58:49.754;161;105;128;74;66.0;280;815;1271;4.9;1.574;2099;;
09:58:50.573;158;105;125;74;63.5;280;815;1213;4.7;1.604;2139;;
09:58:51.386;156;102;124;75;65.0;280;805;1238;4.8;1.533;2043;;
09:58:52.189;154;103;123;73;61.8;275;825;1129;4.5;1.637;2182;;
09:58:53.016;156;102;125;72;66.5;285;830;1142;4.8;1.554;2072;;
09:58:53.844;156;105;126;73;63.0;285;820;1025;4.6;1.637;2182;;
09:58:54.664;157;105;126;75;63.5;285;800;1067;4.8;1.587;2117;;
09:58:55.464;153;105;124;78;58.0;275;765;1033;4.5;1.636;2181;;
09:58:56.231;154;105;126;78;60.5;280;765;975;4.7;1.593;2124;;
09:58:56.996;157;107;129;80;59.8;285;750;925;4.8;1.613;2151;;
09:58:57.746;158;110;129;78;58.5;285;770;900;4.6;1.695;2260;;
09:58:58.514;160;109;130;78;59.8;275;765;1029;4.7;1.658;2211;;
09:58:59.283;160;109;129;75;60.0;285;795;1004;4.5;1.709;2279;;
09:59:00.074;162;108;129;73;60.0;285;825;1033;4.4;1.774;2365;;
09:59:00.900;162;108;129;70;60.0;285;855;1033;4.2;1.838;2451;;
09:59:01.755;162;108;129;69;60.0;285;865;1033;4.2;1.860;2480;;
09:59:02.619;165;107;128;71;58.5;275;840;1504;4.2;1.842;2455;;
09:59:03.459;162;104;127;71;62.5;280;840;1463;4.5;1.707;2276;;
09:59:04.303;163;103;127;71;64.0;285;850;1350;4.5;1.690;2253;;
09:59:05.149;162;103;128;73;66.5;280;825;1304;4.8;1.585;2113;;
09:59:05.976;159;104;126;71;65.0;280;840;1242;4.6;1.622;2162;;
09:59:06.814;160;102;128;73;68.8;280;825;1308;5.0;1.530;2040;;
09:59:07.639;162;105;130;71;68.5;280;845;1154;4.9;1.601;2134;;
09:59:08.486;164;107;130;69;68.3;285;865;1092;4.7;1.651;2201;;
09:59:09.353;163;106;128;68;69.3;285;880;1158;4.7;1.630;2173;;
09:59:10.231;162;104;128;71;70.3;285;850;1242;5.0;1.546;2061;;
09:59:11.079;161;105;127;70;68.0;285;860;1167;4.7;1.603;2137;;
09:59:11.939;161;104;127;71;70.0;285;850;1183;4.9;1.539;2052;;
09:59:12.791;159;103;126;72;69.0;290;830;1158;5.0;1.510;2013;;
09:59:13.621;156;102;125;75;67.5;285;800;1188;5.1;1.476;1967;;
09:59:14.421;156;103;126;77;67.3;285;780;1104;5.2;1.459;1945;;
09:59:15.201;158;105;128;76;67.8;290;790;1033;5.1;1.493;1990;;
09:59:15.989;161;107;131;77;67.8;290;780;1000;5.2;1.505;2007;;
09:59:16.771;164;110;132;79;65.5;290;760;1013;5.2;1.529;2038;;
09:59:17.529;160;110;131;81;62.0;285;740;963;5.0;1.564;2085;;
09:59:18.273;162;111;134;81;62.8;290;740;983;5.1;1.574;2099;;
09:59:19.011;166;113;135;78;63.0;290;770;1038;4.9;1.644;2192;;
09:59:19.779;169;111;137;77;66.3;290;775;1125;5.1;1.603;2137;;
09:59:20.552;173;117;135;69;63.3;290;875;1017;4.3;1.871;2495;;
09:59:21.431;170;109;132;67;69.8;285;900;1371;4.7;1.703;2271;;
09:59:22.329;164;106;128;66;68.5;285;905;1338;4.5;1.684;2246;;
09:59:23.234;159;103;124;67;69.5;285;895;1338;4.7;1.597;2129;;
09:59:24.131;156;101;121;66;67.0;285;910;1275;4.4;1.637;2182;;
09:59:25.041;152;98;118;66;67.8;285;915;1254;4.4;1.590;2120;;
09:59:25.958;145;97;116;69;61.8;280;865;1179;4.3;1.618;2157;;
09:59:26.821;141;98;115;73;55.0;270;825;971;4.0;1.718;2290;;
09:59:27.644;143;99;116;71;56.0;280;840;892;4.0;1.744;2325;;
09:59:28.486;144;99;117;71;57.5;275;850;913;4.1;1.730;2306;;
09:59:29.336;143;101;116;67;53.0;275;895;871;3.6;1.950;2601;;
09:59:30.229;141;99;113;66;50.0;265;905;871;3.3;2.036;2715;;
09:59:31.134;137;97;109;69;46.0;225;865;917;3.2;2.050;2733;;
09:59:31.999;134;96;109;71;45.3;235;840;833;3.2;2.023;2698;;
09:59:32.839;138;96;113;71;50.0;255;840;858;3.6;1.898;2531;;
09:59:33.683;137;99;114;70;46.5;255;855;754;3.3;2.096;2795;;
09:59:34.536;137;101;114;71;42.0;235;850;713;3.0;2.312;3083;;
09:59:35.386;136;101;114;71;41.8;235;840;733;3.0;2.294;3058;;
09:59:36.226;137;102;116;72;40.0;230;835;704;2.9;2.416;3222;;
09:59:37.059;140;105;117;69;39.5;240;865;692;2.7;2.551;3402;;
09:59:37.928;139;103;116;70;40.0;235;855;771;2.8;2.469;3292;;
09:59:38.779;138;103;117;73;39.8;235;825;771;2.9;2.423;3231;;
09:59:39.608;140;105;119;72;40.3;260;830;717;2.9;2.454;3272;;
09:59:40.438;144;106;122;72;44.8;260;835;758;3.2;2.276;3035;;
09:59:41.269;147;108;124;71;44.5;260;845;775;3.2;2.359;3146;;
09:59:42.118;150;110;126;70;44.8;260;855;804;3.1;2.403;3203;;
09:59:42.969;150;110;125;71;44.0;255;845;854;3.1;2.396;3194;;
09:59:43.816;149;108;122;71;44.5;255;845;913;3.2;2.321;3095;;
09:59:44.663;146;105;121;74;45.5;260;815;967;3.3;2.163;2884;;
09:59:45.476;148;105;123;75;48.5;265;795;925;3.7;2.020;2694;;
09:59:46.271;151;107;126;72;51.0;270;835;917;3.7;2.067;2756;;
09:59:47.108;156;109;130;72;54.3;275;830;946;3.9;1.981;2642;;
09:59:47.934;157;110;129;72;53.5;275;830;958;3.9;2.005;2674;;
09:59:48.764;156;110;128;73;52.0;275;825;1000;3.8;2.031;2708;;
09:59:49.591;153;108;125;73;51.8;270;820;1042;3.8;1.981;2641;;
09:59:50.411;150;105;121;75;50.5;265;795;1117;3.8;1.897;2529;;
09:59:51.206;144;101;117;78;49.8;265;765;1050;3.9;1.803;2404;;
09:59:51.971;146;100;120;79;56.5;270;760;1092;4.5;1.614;2152;;
09:59:52.729;148;103;123;78;56.3;280;770;975;4.4;1.680;2240;;
09:59:53.503;153;106;126;74;56.8;280;815;967;4.2;1.806;2408;;
09:59:54.314;156;108;128;72;56.5;275;835;996;4.1;1.892;2522;;
09:59:55.149;156;108;127;71;55.0;275;840;1058;3.9;1.932;2576;;
09:59:55.991;153;106;123;73;53.5;270;825;1125;3.9;1.893;2524;;
09:59:56.816;148;103;120;73;52.0;265;820;1108;3.8;1.884;2513;;
09:59:57.636;147;101;119;73;52.8;270;820;1117;3.9;1.846;2461;;
09:59:58.456;146;101;119;75;53.8;270;805;1117;4.0;1.782;2376;;
09:59:59.261;145;101;119;78;53.5;270;770;1058;4.2;1.713;2284;;
10:00:00.031;148;102;119;80;53.5;270;750;1050;4.3;1.668;2224;;
10:00:00.780;148;102;119;77;53.5;270;775;1050;4.1;1.724;2298;;
10:00:01.555;148;102;119;73;53.5;270;820;1050;3.9;1.824;2432;;
10:00:02.374;165;109;132;74;54.8;270;810;1533;4.1;1.945;2594;;
10:00:03.184;163;108;130;75;55.0;265;800;1500;4.1;1.895;2526;;
10:00:03.986;161;107;128;75;54.5;270;795;1467;4.1;1.871;2494;;
10:00:04.779;157;106;126;77;54.8;265;780;1375;4.2;1.792;2389;;
10:00:05.561;153;104;124;78;56.0;265;765;1358;4.4;1.687;2249;;
10:00:06.324;153;103;124;80;56.5;260;750;1329;4.5;1.649;2199;;
10:00:07.074;157;105;129;78;59.8;265;770;1363;4.7;1.659;2212;;
10:00:07.842;163;108;133;77;62.0;270;780;1421;4.8;1.667;2223;;
10:00:08.624;164;110;133;75;60.5;270;795;1375;4.6;1.751;2335;;
10:00:09.419;164;111;133;75;58.8;265;805;1367;4.4;1.816;2421;;
10:00:10.224;161;110;130;75;56.5;265;795;1329;4.3;1.833;2444;;
10:00:11.020;159;109;128;75;55.3;265;800;1308;4.1;1.857;2476;;
10:00:11.819;156;108;127;75;53.5;260;800;1313;4.0;1.892;2522;;
10:00:12.619;153;106;124;76;52.0;260;790;1275;3.9;1.880;2507;;
10:00:13.407;150;105;121;77;49.8;255;775;1233;3.9;1.889;2518;;
10:00:14.186;149;103;121;78;52.5;260;770;1258;4.1;1.775;2366;;
10:00:14.952;150;103;123;79;53.8;260;755;1242;4.3;1.731;2308;;
10:00:15.709;155;105;128;80;57.5;260;750;1296;4.6;1.673;2230;;
10:00:16.461;162;109;132;76;59.0;265;785;1296;4.5;1.756;2342;;
10:00:17.244;165;111;134;75;60.3;265;800;1346;4.5;1.776;2368;;
10:00:18.044;165;112;133;76;59.0;265;790;1342;4.5;1.784;2379;;
10:00:18.836;163;111;132;76;58.8;265;785;1329;4.5;1.760;2347;;
10:00:19.619;164;109;132;76;60.5;265;790;1375;4.6;1.727;2303;;
10:00:20.413;165;111;133;73;60.5;270;820;1379;4.4;1.796;2394;;
10:00:21.229;164;109;131;73;61.0;265;820;1404;4.5;1.758;2343;;
10:00:22.051;161;109;129;72;58.8;265;835;1392;4.2;1.833;2445;;
10:00:22.885;159;108;127;71;58.0;265;845;1363;4.1;1.850;2467;;
10:00:23.729;156;105;125;73;56.3;260;825;1333;4.1;1.837;2449;;
10:00:24.554;152;106;123;73;51.8;260;825;1246;3.8;1.957;2609;;
10:00:25.379;150;103;122;75;53.5;260;800;1267;4.0;1.821;2427;;
10:00:26.183;149;105;121;75;50.0;250;795;1179;3.8;1.916;2555;;
10:00:26.976;148;102;119;75;53.0;255;805;1254;4.0;1.811;2415;;
10:00:27.781;149;102;122;76;52.3;250;785;1233;4.0;1.837;2449;;
10:00:28.564;156;107;127;76;53.8;260;790;1192;4.1;1.867;2489;;
10:00:29.355;158;109;131;76;54.8;260;785;1217;4.2;1.882;2509;;
10:00:30.141;163;111;134;76;57.8;265;790;1208;4.4;1.826;2435;;
10:00:30.929;162;113;134;77;54.0;265;780;1188;4.2;1.936;2581;;
10:00:31.709;164;115;136;78;54.0;265;770;1154;4.2;1.936;2581;;
10:00:32.481;166;113;137;81;57.8;265;740;1288;4.7;1.755;2341;;
10:00:33.223;168;116;138;82;55.5;265;730;1200;4.6;1.815;2420;;
10:00:33.949;171;117;141;82;56.8;265;730;1229;4.7;1.807;2410;;
10:00:34.677;175;118;143;82;59.0;270;735;1254;4.8;1.775;2367;;
10:00:35.416;177;119;143;79;59.8;270;760;1304;4.7;1.816;2421;;
10:00:36.174;176;118;141;77;60.0;270;775;1367;4.6;1.821;2428;;
10:00:36.949;172;116;138;76;58.5;265;790;1388;4.4;1.860;2480;;
10:00:37.741;168;113;135;76;58.5;265;790;1417;4.4;1.816;2422;;
10:00:38.533;163;111;131;76;56.8;260;790;1375;4.3;1.817;2422;;
10:00:39.321;159;109;128;77;55.8;265;780;1338;4.3;1.784;2378;;
10:00:40.101;156;107;127;78;55.0;260;770;1308;4.3;1.771;2361;;
10:00:40.870;157;107;127;77;55.5;260;780;1283;4.3;1.778;2370;;
10:00:41.650;155;105;126;80;57.5;265;750;1321;4.6;1.647;2196;;
10:00:42.403;153;107;126;82;53.0;260;735;1188;4.3;1.744;2325;;
10:00:43.135;157;107;129;83;57.5;265;725;1238;4.8;1.630;2173;;
10:00:43.860;160;109;132;84;58.0;265;715;1229;4.9;1.627;2170;;
10:00:44.572;166;111;136;85;60.0;265;705;1229;5.1;1.601;2135;;
10:00:45.281;171;114;139;83;61.3;270;720;1233;5.1;1.637;2183;;
10:00:46.000;176;116;142;82;63.5;270;730;1283;5.2;1.630;2173;;
10:00:46.731;178;117;143;80;63.3;270;750;1333;5.1;1.690;2253;;
10:00:47.477;179;117;142;79;63.8;270;755;1438;5.1;1.682;2242;;
10:00:48.236;176;116;140;78;63.3;270;765;1471;5.0;1.687;2250;;
10:00:49.001;172;113;136;77;62.8;270;780;1492;4.8;1.691;2254;;
10:00:49.781;170;110;134;77;64.3;265;780;1542;4.9;1.627;2169;;
10:00:50.561;167;109;133;78;64.0;265;770;1508;5.0;1.600;2134;;
10:00:51.331;165;108;132;79;63.3;270;760;1438;5.0;1.583;2111;;
10:00:52.091;164;108;131;81;62.5;265;745;1417;5.0;1.565;2086;;
10:00:52.838;164;109;133;81;62.0;265;745;1354;5.0;1.595;2127;;
10:00:53.583;168;110;135;80;65.0;270;750;1371;5.2;1.558;2077;;
10:00:54.329;170;111;137;82;63.5;265;735;1350;5.2;1.583;2110;;
10:00:55.066;174;113;139;81;65.0;270;740;1346;5.3;1.585;2114;;
10:00:55.808;178;114;139;78;65.0;270;765;1396;5.1;1.639;2185;;
10:00:56.570;178;114;139;78;65.0;270;770;1396;5.1;1.650;2199;;
10:00:57.340;178;114;139;76;65.0;270;790;1396;4.9;1.692;2257;;
10:00:58.133;175;111;137;77;61.8;270;780;1558;4.8;1.727;2303;;
10:00:58.909;178;110;140;76;65.5;270;790;1563;5.0;1.689;2251;;
10:00:59.697;177;114;139;75;60.8;270;800;1492;4.6;1.824;2432;;
10:01:00.499;173;111;136;75;63.8;270;800;1575;4.8;1.704;2271;;
10:01:01.303;168;110;132;75;64.3;270;805;1538;4.8;1.648;2197;;
10:01:02.104;163;106;127;77;64.3;265;780;1496;4.9;1.545;2060;;
10:01:02.886;159;102;124;79;65.3;265;760;1458;5.2;1.447;1930;;
10:01:03.644;157;101;125;81;66.5;260;740;1417;5.4;1.385;1847;;
10:01:04.388;159;103;126;81;65.8;270;745;1404;5.3;1.431;1907;;
10:01:05.131;160;104;128;82;66.0;260;735;1367;5.4;1.423;1897;;
10:01:05.866;161;106;129;82;63.5;260;730;1308;5.2;1.483;1977;;
10:01:06.596;161;108;130;84;61.3;260;715;1258;5.1;1.520;2027;;
10:01:07.313;159;110;130;85;57.5;260;705;1208;4.9;1.588;2117;;
10:01:08.018;159;110;130;87;56.5;255;690;1196;4.9;1.582;2109;;
10:01:08.706;161;109;132;88;58.5;255;685;1217;5.1;1.543;2057;;
10:01:09.391;166;112;136;87;59.0;260;690;1179;5.1;1.588;2117;;
10:01:10.083;170;115;139;85;59.8;265;705;1171;5.1;1.637;2183;;
10:01:10.786;174;117;141;83;60.0;265;725;1188;5.0;1.698;2264;;
10:01:11.511;180;118;145;79;62.0;260;760;1308;4.9;1.774;2366;;
10:01:12.269;182;121;144;75;61.3;265;800;1308;4.6;1.878;2503;;
10:01:13.069;178;118;140;76;60.8;265;790;1408;4.6;1.814;2419;;
10:01:13.861;170;113;134;77;61.0;265;775;1450;4.7;1.702;2270;;
10:01:14.634;169;109;135;77;64.5;265;775;1504;5.0;1.619;2159;;
10:01:15.411;173;115;137;76;60.0;265;790;1358;4.6;1.797;2396;;
10:01:16.201;169;111;133;75;62.3;265;795;1467;4.7;1.692;2256;;
10:01:16.992;163;109;127;75;58.5;255;800;1471;4.4;1.733;2311;;
10:01:17.794;155;104;122;76;57.0;250;785;1446;4.4;1.673;2231;;
10:01:18.579;151;103;118;78;52.8;245;770;1321;4.1;1.726;2301;;
10:01:19.349;150;98;118;80;60.0;250;750;1388;4.8;1.475;1967;;
10:01:20.103;150;98;119;81;61.3;250;740;1363;5.0;1.441;1921;;
10:01:20.841;153;100;123;81;63.0;255;745;1292;5.1;1.455;1939;;
10:01:21.582;158;104;128;82;63.0;260;735;1217;5.1;1.488;1983;;
10:01:22.321;159;108;129;81;59.3;255;745;1117;4.8;1.622;2163;;
10:01:23.066;161;110;130;82;57.8;255;735;1146;4.7;1.651;2202;;
10:01:23.803;161;109;130;83;58.0;255;725;1213;4.8;1.622;2163;;
10:01:24.526;162;109;131;84;59.5;260;715;1246;5.0;1.571;2095;;
10:01:25.240;167;110;136;86;62.0;260;700;1246;5.3;1.533;2044;;
10:01:25.943;171;114;139;85;61.0;265;710;1179;5.2;1.612;2149;;
10:01:26.651;174;117;140;83;60.3;265;720;1179;5.0;1.673;2231;;
10:01:27.367;176;117;141;82;60.8;260;730;1229;5.0;1.694;2259;;
10:01:28.097;177;118;141;81;61.5;260;745;1296;5.0;1.711;2281;;
10:01:28.844;177;116;140;79;62.8;265;760;1396;5.0;1.699;2265;;
10:01:29.604;176;115;138;76;63.5;265;785;1421;4.9;1.709;2279;;
10:01:30.393;175;112;137;76;66.5;270;785;1533;5.1;1.614;2152;;
10:01:31.174;169;111;133;77;64.0;265;775;1492;5.0;1.604;2139;;
10:01:31.951;165;107;129;78;64.8;265;770;1529;5.0;1.531;2041;;
10:01:32.719;161;104;127;81;65.3;260;745;1525;5.3;1.444;1926;;
10:01:33.468;160;103;127;81;66.8;265;740;1513;5.4;1.402;1870;;
10:01:34.204;160;104;127;83;65.8;265;720;1400;5.5;1.393;1858;;
10:01:34.926;159;105;128;84;64.0;260;715;1325;5.4;1.430;1907;;
10:01:35.639;162;107;130;84;62.8;260;715;1296;5.3;1.478;1971;;
10:01:36.354;164;108;131;82;64.5;265;730;1300;5.3;1.480;1973;;
10:01:37.086;164;108;130;81;64.5;265;740;1333;5.2;1.494;1992;;
10:01:37.822;163;108;129;82;63.0;260;730;1329;5.2;1.495;1993;;
10:01:38.554;160;106;127;84;62.0;255;715;1329;5.2;1.465;1953;;
10:01:39.273;158;105;125;84;61.8;260;715;1338;5.2;1.450;1934;;
10:01:39.988;159;104;126;84;64.5;260;715;1383;5.4;1.400;1866;;
10:01:40.701;160;105;128;82;65.0;265;730;1317;5.3;1.435;1913;;
10:01:41.429;162;106;128;82;64.0;260;735;1288;5.2;1.473;1964;;
10:01:42.165;161;106;127;79;64.0;260;760;1283;5.1;1.511;2015;;
10:01:42.924;162;105;128;79;66.0;265;755;1342;5.2;1.461;1949;;
10:01:43.679;159;105;126;79;63.5;260;755;1304;5.0;1.495;1994;;
10:01:44.436;158;103;126;81;64.3;260;745;1304;5.2;1.455;1940;;
10:01:45.181;159;105;127;81;63.3;260;745;1275;5.1;1.493;1991;;
10:01:45.926;162;107;130;79;64.3;265;760;1238;5.1;1.541;2054;;
10:01:46.688;165;110;133;77;63.3;265;775;1183;4.9;1.627;2169;;
10:01:47.461;167;112;134;75;61.5;265;795;1167;4.6;1.726;2301;;
10:01:48.256;167;112;131;75;59.8;265;800;1238;4.5;1.754;2339;;
10:01:49.056;161;107;128;78;59.3;255;770;1321;4.6;1.660;2214;;
10:01:49.826;158;107;128;79;59.3;255;760;1246;4.7;1.639;2185;;
10:01:50.585;158;107;128;83;59.3;255;720;1246;4.9;1.552;2070;;
10:01:51.305;158;107;128;81;59.3;255;740;1246;4.8;1.596;2127;;
10:01:52.044;171;111;138;83;57.3;265;725;1367;4.7;1.744;2326;;
10:01:52.769;176;116;141;81;56.5;265;740;1279;4.6;1.850;2467;;
10:01:53.509;179;118;143;81;55.8;265;745;1308;4.5;1.914;2552;;
10:01:54.254;179;120;143;77;56.0;265;775;1275;4.3;1.972;2629;;
10:01:55.029;177;119;139;78;56.5;260;765;1342;4.4;1.885;2514;;
10:01:55.794;169;115;135;83;55.0;255;720;1325;4.6;1.771;2361;;
10:01:56.518;168;113;136;86;56.3;260;700;1350;4.8;1.686;2248;;
10:01:57.216;171;114;139;88;58.5;260;685;1338;5.1;1.622;2162;;
10:01:57.901;171;116;139;89;58.5;265;675;1296;5.2;1.607;2142;;
10:01:58.576;175;116;143;92;60.0;260;650;1304;5.5;1.546;2062;;
10:01:59.224;179;121;146;92;58.8;260;650;1183;5.4;1.613;2150;;
10:01:59.875;185;123;148;86;61.5;270;700;1271;5.3;1.679;2238;;
10:02:00.576;189;121;147;78;66.0;270;765;1475;5.2;1.698;2264;;
10:02:01.341;186;117;143;78;68.8;270;765;1638;5.4;1.591;2122;;
10:02:02.108;177;114;137;77;66.0;265;775;1613;5.1;1.603;2137;;
10:02:02.877;171;109;131;76;66.0;260;785;1642;5.0;1.555;2074;;
10:02:03.662;165;104;129;78;69.8;265;765;1633;5.5;1.415;1886;;
10:02:04.429;168;109;130;75;67.0;265;800;1492;5.0;1.552;2070;;
10:02:05.231;166;104;127;74;72.0;270;810;1592;5.3;1.432;1909;;
10:02:06.039;163;103;124;75;70.3;265;805;1525;5.2;1.424;1898;;
10:02:06.846;159;100;123;75;71.8;265;800;1525;5.4;1.369;1825;;
10:02:07.648;161;100;126;74;73.0;270;815;1521;5.4;1.401;1868;;
10:02:08.461;165;103;129;72;72.5;270;830;1388;5.2;1.480;1973;;
10:02:09.289;164;106;129;71;67.8;265;845;1288;4.8;1.603;2137;;
10:02:10.136;161;107;124;71;62.8;265;845;1250;4.5;1.666;2222;;
10:02:10.981;154;100;120;76;63.3;255;785;1383;4.8;1.492;1990;;
10:02:11.765;155;99;123;78;65.3;260;765;1342;5.1;1.436;1915;;
10:02:12.531;159;102;126;77;67.0;270;780;1271;5.2;1.461;1948;;
10:02:13.311;162;104;127;77;67.5;270;780;1267;5.2;1.468;1957;;
10:02:14.090;161;104;128;80;67.3;270;750;1296;5.4;1.425;1900;;
10:02:14.839;162;105;129;81;66.3;270;745;1208;5.3;1.445;1927;;
10:02:15.582;165;106;131;81;69.3;270;745;1250;5.6;1.409;1879;;
10:02:16.330;169;108;133;77;70.5;275;775;1233;5.5;1.462;1949;;
10:02:17.102;172;109;135;78;71.8;275;770;1250;5.6;1.446;1928;;
10:02:17.874;171;109;134;78;70.5;275;765;1271;5.5;1.457;1942;;
10:02:18.641;170;109;134;80;70.5;275;750;1346;5.6;1.423;1897;;
10:02:19.389;170;109;133;81;69.8;275;745;1375;5.6;1.423;1898;;
10:02:20.136;170;108;133;80;71.3;275;750;1375;5.7;1.400;1867;;
10:02:20.888;170;108;132;78;72.3;280;770;1388;5.6;1.409;1879;;
10:02:21.652;170;107;132;78;73.3;275;765;1433;5.7;1.379;1838;;
10:02:22.421;167;106;130;79;72.8;280;760;1479;5.7;1.361;1814;;
10:02:23.181;166;105;130;79;72.8;275;755;1471;5.8;1.344;1792;;
10:02:23.936;167;105;129;77;74.3;280;775;1446;5.7;1.349;1799;;
10:02:24.709;167;104;129;74;76.0;280;810;1471;5.6;1.370;1826;;
10:02:25.519;168;103;128;73;77.5;280;825;1529;5.6;1.363;1817;;
10:02:26.348;165;101;126;73;77.8;280;825;1558;5.7;1.332;1776;;
10:02:27.170;162;100;124;75;77.0;275;795;1563;5.8;1.283;1710;;
10:02:27.966;161;100;124;76;77.0;280;790;1496;5.8;1.272;1696;;
10:02:28.756;161;99;124;76;77.5;280;790;1500;5.9;1.267;1689;;
10:02:29.546;160;100;124;75;75.5;275;805;1496;5.6;1.319;1759;;
10:02:30.347;161;100;124;73;76.5;275;825;1471;5.6;1.332;1776;;
10:02:31.174;161;99;122;71;78.8;280;850;1513;5.6;1.314;1752;;
10:02:32.028;158;96;120;71;80.0;280;845;1529;5.7;1.270;1694;;
10:02:32.871;158;96;121;71;79.8;280;845;1492;5.7;1.279;1706;;
10:02:33.714;158;98;120;71;77.3;280;845;1400;5.5;1.315;1754;;
10:02:34.559;157;97;121;72;77.5;280;830;1425;5.6;1.293;1724;;
10:02:35.391;158;98;120;71;76.3;280;840;1371;5.4;1.325;1766;;
10:02:36.233;156;97;120;72;76.5;280;830;1392;5.5;1.305;1740;;
10:02:37.061;157;98;122;73;75.8;280;825;1333;5.5;1.329;1772;;
10:02:37.886;159;101;123;73;73.8;280;820;1271;5.4;1.370;1827;;
10:02:38.704;159;100;125;76;74.3;280;790;1296;5.6;1.333;1777;;
10:02:39.496;162;104;128;74;72.5;280;810;1246;5.4;1.427;1903;;
10:02:40.306;166;105;130;73;74.3;285;825;1275;5.4;1.444;1926;;
10:02:41.129;168;107;132;72;72.5;280;830;1333;5.2;1.508;2011;;
10:02:41.959;170;108;134;73;72.5;280;825;1346;5.3;1.522;2029;;
10:02:42.788;171;110;134;73;71.5;285;820;1354;5.2;1.540;2053;;
10:02:43.608;170;110;134;74;70.0;280;815;1363;5.2;1.557;2076;;
10:02:44.421;172;110;134;73;71.3;285;820;1392;5.2;1.545;2060;;
10:02:45.241;171;109;134;72;71.5;280;830;1400;5.2;1.553;2070;;
10:02:46.071;171;109;134;73;71.5;280;820;1408;5.2;1.534;2045;;
10:02:46.890;171;109;134;72;71.5;280;835;1408;5.1;1.562;2083;;
10:02:47.725;171;109;134;71;71.5;280;845;1408;5.1;1.581;2108;;
10:02:48.571;175;112;138;73;64.0;280;825;1496;4.7;1.776;2368;;
10:02:49.396;175;113;137;72;63.3;285;835;1417;4.5;1.809;2411;;
10:02:50.233;174;111;136;72;63.0;285;835;1413;4.5;1.799;2399;;
10:02:51.066;172;114;133;74;60.8;280;815;1267;4.5;1.784;2379;;
10:02:51.881;163;107;129;78;64.8;275;770;1454;5.0;1.528;2037;;
10:02:52.653;162;106;129;79;64.5;275;755;1371;5.1;1.513;2017;;
10:02:53.405;167;108;133;78;67.5;280;765;1367;5.3;1.504;2006;;
10:02:54.173;170;110;135;77;68.8;280;780;1354;5.3;1.529;2038;;
10:02:54.949;171;111;135;77;69.0;280;775;1333;5.3;1.516;2022;;
10:02:55.724;170;111;134;77;68.3;280;780;1346;5.3;1.534;2046;;
10:02:56.508;169;109;133;76;69.0;275;785;1413;5.3;1.516;2021;;
10:02:57.293;170;110;134;75;70.0;280;800;1358;5.3;1.534;2046;;
10:02:58.089;171;110;135;77;69.8;280;780;1308;5.4;1.512;2017;;
10:02:58.870;170;111;135;77;67.0;280;775;1283;5.2;1.559;2078;;
10:02:59.646;168;111;134;77;66.5;275;775;1317;5.1;1.556;2074;;
10:03:00.419;167;109;133;78;66.8;275;765;1358;5.2;1.524;2032;;
10:03:01.186;169;110;135;78;68.0;275;765;1338;5.3;1.519;2025;;
10:03:01.949;171;111;137;77;68.5;280;775;1263;5.3;1.547;2063;;
10:03:02.725;173;113;139;78;68.0;280;770;1246;5.3;1.568;2091;;
10:03:03.496;173;114;138;77;66.3;280;775;1192;5.1;1.617;2156;;
10:03:04.269;173;114;137;78;65.8;275;770;1279;5.1;1.607;2143;;
10:03:05.041;170;112;135;78;64.8;275;770;1304;5.0;1.608;2145;;
10:03:05.809;171;111;136;77;66.5;275;780;1333;5.1;1.592;2123;;
10:03:06.587;173;112;137;78;67.3;275;770;1308;5.2;1.571;2095;;
10:03:07.361;173;112;137;77;67.0;280;775;1313;5.2;1.582;2109;;
10:03:08.136;172;113;136;77;66.0;275;775;1329;5.1;1.600;2133;;
10:03:08.913;171;111;135;77;66.5;275;775;1367;5.1;1.576;2102;;
10:03:09.685;169;111;135;78;65.8;275;770;1350;5.1;1.578;2104;;
10:03:10.456;172;111;136;77;67.5;280;780;1325;5.2;1.572;2095;;
10:03:11.234;173;112;137;78;67.3;275;770;1321;5.2;1.563;2084;;
10:03:12.004;171;112;135;78;66.0;275;770;1321;5.1;1.575;2100;;
10:03:12.776;169;109;134;79;67.0;275;760;1392;5.3;1.517;2023;;
10:03:13.538;169;109;135;79;67.8;275;760;1363;5.3;1.509;2012;;
10:03:14.294;172;111;137;79;68.3;280;755;1292;5.4;1.513;2017;;
10:03:15.051;173;112;138;80;69.3;280;750;1325;5.5;1.497;1996;;
10:03:15.799;174;114;140;82;66.8;275;735;1275;5.4;1.536;2048;;
10:03:16.535;175;115;140;81;66.8;280;740;1242;5.4;1.555;2073;;
10:03:17.276;177;116;141;80;67.3;280;750;1258;5.4;1.567;2089;;
10:03:18.026;177;115;139;79;67.5;280;760;1288;5.3;1.568;2090;;
10:03:18.788;176;113;138;78;69.0;280;765;1383;5.4;1.527;2036;;
10:03:19.547;172;111;135;81;68.3;275;745;1450;5.5;1.476;1968;;
10:03:20.294;170;109;133;81;68.8;275;745;1438;5.5;1.444;1925;;
10:03:21.039;170;108;132;79;70.3;275;760;1458;5.5;1.431;1908;;
10:03:21.799;168;106;131;77;72.0;275;775;1533;5.6;1.405;1873;;
10:03:22.576;167;103;130;77;74.5;275;775;1588;5.8;1.350;1800;;
10:03:23.349;168;105;130;74;73.5;280;815;1463;5.4;1.441;1922;;
10:03:24.164;169;104;130;72;76.0;280;830;1483;5.5;1.420;1893;;
10:03:24.992;167;104;127;71;73.8;275;845;1442;5.2;1.458;1944;;
10:03:25.839;164;102;125;71;74.0;275;845;1463;5.3;1.425;1899;;
10:03:26.686;158;99;121;71;71.3;275;840;1454;5.1;1.421;1894;;
10:03:27.526;152;98;116;72;66.5;265;830;1413;4.8;1.451;1935;;
10:03:28.356;149;95;115;73;68.0;265;820;1367;5.0;1.381;1841;;
10:03:29.178;150;93;119;77;74.3;275;780;1346;5.7;1.245;1660;;
10:03:29.954;155;98;123;76;72.8;275;790;1158;5.5;1.336;1781;;
10:03:30.744;161;101;127;76;74.0;280;785;1142;5.7;1.345;1793;;
10:03:31.531;162;105;129;78;70.5;280;770;1042;5.5;1.409;1879;;
10:03:32.303;163;106;130;81;69.8;275;745;1158;5.6;1.386;1848;;
10:03:33.042;162;108;132;84;65.3;270;715;1054;5.5;1.444;1925;;
10:03:33.761;168;110;135;83;67.8;280;725;1038;5.6;1.445;1926;;
10:03:34.486;170;112;137;83;67.8;285;720;1000;5.6;1.453;1938;;
10:03:35.206;171;113;136;85;67.0;285;710;1125;5.7;1.444;1925;;
10:03:35.914;170;112;135;85;67.5;280;710;1167;5.7;1.420;1893;;
10:03:36.624;170;110;135;86;68.8;280;695;1292;5.9;1.362;1816;;
10:03:37.321;170;110;135;85;69.0;280;705;1283;5.9;1.374;1832;;
10:03:38.024;171;109;134;85;71.3;280;705;1338;6.1;1.328;1771;;
10:03:38.729;169;108;132;85;71.8;280;705;1363;6.1;1.295;1726;;
10:03:39.436;167;105;131;86;73.5;280;700;1454;6.3;1.243;1657;;
10:03:40.138;165;105;129;84;73.8;285;715;1350;6.2;1.251;1668;;
10:03:40.849;165;104;129;83;74.8;280;720;1375;6.2;1.238;1650;;
10:03:41.573;164;103;129;83;74.8;280;725;1367;6.2;1.246;1662;;
10:03:42.295;164;103;129;85;74.8;280;710;1367;6.3;1.221;1627;;
10:03:43.005;164;103;129;83;74.8;280;725;1367;6.2;1.246;1662;;
10:03:43.731;163;103;127;85;66.5;280;705;1413;5.7;1.341;1788;;
10:03:44.436;159;100;124;86;67.5;275;695;1483;5.8;1.274;1699;;
10:03:45.127;155;100;123;90;64.3;270;665;1425;5.8;1.270;1694;;
10:03:45.796;159;100;127;92;70.8;280;655;1417;6.5;1.171;1562;;
10:03:46.451;162;103;129;91;73.0;280;660;1308;6.6;1.166;1555;;
10:03:47.109;165;105;131;88;74.3;280;680;1296;6.6;1.195;1594;;
10:03:47.793;168;106;131;85;76.3;280;705;1354;6.5;1.209;1612;;
10:03:48.494;167;106;131;86;76.0;275;695;1367;6.6;1.200;1600;;
10:03:49.193;167;106;131;85;75.0;275;710;1338;6.3;1.243;1657;;
10:03:49.899;168;107;132;84;75.3;275;715;1363;6.3;1.254;1672;;
10:03:50.618;168;107;132;83;74.8;280;725;1375;6.2;1.278;1704;;
10:03:51.343;169;107;133;83;75.0;275;725;1367;6.2;1.283;1711;;
10:03:52.066;171;106;136;85;79.0;280;710;1383;6.7;1.222;1630;;
10:03:52.776;173;111;137;84;73.8;280;715;1258;6.2;1.323;1764;;
10:03:53.487;175;111;138;85;73.8;280;710;1258;6.2;1.329;1771;;
10:03:54.201;176;112;139;85;73.5;280;710;1300;6.2;1.340;1787;;
10:03:54.911;176;115;139;85;69.0;275;710;1238;5.8;1.433;1910;;
10:03:55.620;178;114;141;85;71.3;275;705;1296;6.1;1.393;1857;;
10:03:56.324;176;115;140;87;68.3;275;690;1288;5.9;1.413;1884;;
10:03:57.016;175;117;140;88;63.8;270;685;1246;5.6;1.504;2006;;
10:03:57.701;181;116;144;88;69.5;280;685;1283;6.1;1.422;1896;;
10:03:58.386;180;119;144;88;66.3;275;680;1279;5.8;1.473;1964;;
10:03:59.064;177;118;142;90;63.3;270;665;1288;5.7;1.496;1994;;
10:03:59.729;181;118;146;90;66.0;275;665;1308;6.0;1.466;1955;;
10:04:00.396;184;121;148;88;66.5;280;680;1254;5.9;1.508;2011;;
10:04:01.075;186;122;148;87;66.8;275;690;1296;5.8;1.527;2036;;
10:04:01.766;186;120;147;85;68.0;280;705;1358;5.8;1.521;2029;;
10:04:02.471;185;119;145;84;69.8;280;715;1425;5.9;1.486;1982;;
10:04:03.182;182;116;143;84;69.5;275;715;1454;5.8;1.471;1962;;
10:04:03.899;182;116;143;85;69.8;275;710;1438;5.9;1.451;1934;;
10:04:04.611;180;114;140;85;71.3;280;710;1446;6.0;1.393;1857;;
10:04:05.317;178;114;141;85;69.8;275;705;1425;5.9;1.420;1893;;
10:04:06.028;178;113;140;86;71.5;280;700;1408;6.1;1.371;1828;;
10:04:06.724;177;114;141;86;69.3;275;695;1371;6.0;1.418;1890;;
10:04:07.421;182;115;144;87;71.5;280;690;1392;6.2;1.392;1856;;
10:04:08.113;182;118;146;88;69.0;275;685;1350;6.0;1.447;1929;;
10:04:08.796;186;121;148;87;68.3;280;690;1283;5.9;1.491;1988;;
10:04:09.488;186;119;148;88;69.5;275;685;1342;6.1;1.454;1938;;
10:04:10.170;184;121;147;88;65.5;275;685;1296;5.7;1.535;2046;;
10:04:10.854;187;121;148;86;66.8;275;700;1342;5.7;1.549;2066;;
10:04:11.554;188;120;148;85;68.5;275;705;1363;5.8;1.518;2024;;
10:04:12.263;186;119;145;83;69.3;280;720;1408;5.8;1.508;2010;;
10:04:12.981;183;116;144;84;69.3;275;715;1450;5.8;1.482;1975;;
10:04:13.694;182;116;142;82;69.0;275;730;1379;5.7;1.500;2000;;
10:04:14.424;183;113;142;82;73.3;280;730;1483;6.0;1.410;1880;;
10:04:15.154;179;113;140;83;71.3;280;720;1421;5.9;1.412;1883;;
10:04:15.874;179;112;139;85;71.5;280;705;1417;6.1;1.373;1831;;
10:04:16.583;176;112;138;86;70.5;280;700;1358;6.0;1.368;1824;;
10:04:17.283;177;112;138;86;71.3;275;700;1392;6.1;1.353;1804;;
10:04:17.981;172;110;136;88;69.0;270;680;1458;6.1;1.343;1790;;
10:04:18.663;172;111;137;90;67.5;270;670;1404;6.0;1.360;1813;;
10:04:19.331;176;113;141;89;69.0;275;675;1342;6.1;1.374;1833;;
10:04:20.005;181;115;143;88;70.0;280;685;1296;6.1;1.402;1869;;
10:04:20.687;178;118;144;88;66.0;275;680;1258;5.8;1.478;1971;;
10:04:21.369;182;119;145;90;65.5;275;670;1221;5.9;1.486;1981;;
10:04:22.039;183;119;146;90;67.3;280;665;1271;6.1;1.439;1918;;
10:04:22.704;183;118;145;90;67.5;275;670;1354;6.0;1.434;1912;;
10:04:23.376;183;117;143;88;68.5;275;685;1425;6.0;1.433;1910;;
10:04:24.057;181;115;142;87;68.8;275;690;1483;6.0;1.420;1894;;
10:04:24.751;178;113;140;86;69.5;275;695;1542;6.0;1.395;1860;;
10:04:25.446;179;112;139;83;71.5;275;725;1492;5.9;1.407;1876;;
10:04:26.169;179;111;138;83;73.0;275;725;1571;6.0;1.366;1821;;
10:04:26.892;175;109;135;82;73.8;275;735;1488;6.0;1.345;1794;;
10:04:27.633;173;107;134;81;75.3;280;740;1529;6.1;1.315;1754;;
10:04:28.367;171;107;131;82;73.0;275;735;1454;6.0;1.321;1762;;
10:04:29.104;167;104;129;82;72.8;275;730;1500;6.0;1.289;1719;;
10:04:29.832;165;103;129;84;72.8;270;715;1458;6.1;1.265;1687;;
10:04:30.553;169;105;132;82;74.8;275;730;1375;6.1;1.287;1716;;
10:04:31.281;172;107;134;81;75.0;280;740;1338;6.1;1.320;1760;;
10:04:32.021;173;108;134;82;75.0;280;735;1304;6.1;1.311;1748;;
10:04:32.755;173;108;134;84;75.0;280;715;1304;6.3;1.275;1700;;
10:04:33.470;173;108;134;83;75.0;280;725;1304;6.2;1.293;1724;;
10:04:34.194;172;108;134;82;65.5;280;730;1429;5.4;1.496;1995;;
10:04:34.924;175;108;136;82;68.0;280;735;1450;5.6;1.465;1953;;
10:04:35.659;175;109;136;81;67.5;280;740;1421;5.5;1.485;1981;;
10:04:36.401;175;108;134;79;71.0;280;760;1438;5.6;1.434;1912;;
10:04:37.157;172;106;133;81;74.0;280;745;1475;6.0;1.342;1789;;
10:04:37.906;170;106;132;81;73.3;280;745;1488;5.9;1.343;1790;;
10:04:38.651;171;106;133;79;75.0;285;760;1475;5.9;1.345;1794;;
10:04:39.411;174;106;134;78;77.8;285;765;1479;6.1;1.321;1761;;
10:04:40.174;175;107;135;77;77.5;285;775;1463;6.0;1.347;1797;;
10:04:40.947;173;107;134;79;76.0;280;755;1508;6.0;1.334;1778;;
10:04:41.706;170;107;133;80;73.3;280;750;1475;5.9;1.364;1819;;
10:04:42.456;173;108;135;77;75.5;285;775;1475;5.8;1.383;1844;;
10:04:43.229;177;108;137;76;78.0;285;785;1508;6.0;1.379;1838;;
10:04:44.014;178;109;137;76;77.3;285;790;1500;5.9;1.398;1865;;
10:04:44.804;175;109;135;76;75.3;280;785;1529;5.8;1.411;1881;;
10:04:45.589;174;108;135;77;75.0;280;775;1529;5.8;1.398;1863;;
10:04:46.366;175;108;136;76;76.8;285;790;1488;5.8;1.395;1860;;
10:04:47.158;176;108;137;76;78.5;285;785;1521;6.0;1.365;1820;;
10:04:47.937;175;109;137;78;76.3;285;765;1496;6.0;1.372;1829;;
10:04:48.706;174;110;136;79;74.5;280;760;1504;5.9;1.387;1850;;
10:04:49.466;174;109;138;80;74.5;280;750;1479;6.0;1.387;1849;;
10:04:50.214;179;112;141;79;74.8;285;760;1421;5.9;1.431;1908;;
10:04:50.976;183;114;143;78;75.8;285;770;1442;5.9;1.454;1938;;
10:04:51.746;184;116;143;77;74.8;285;775;1475;5.8;1.485;1980;;
10:04:52.517;183;115;143;78;74.0;285;770;1479;5.8;1.488;1984;;
10:04:53.293;182;114;141;77;73.8;285;780;1517;5.7;1.491;1988;;
10:04:54.069;180;113;140;77;73.5;280;775;1538;5.7;1.476;1968;;
10:04:54.846;179;112;139;78;74.5;285;770;1546;5.8;1.437;1916;;
10:04:55.618;176;111;137;78;73.3;280;770;1529;5.7;1.440;1920;;
10:04:56.384;173;110;136;81;71.3;280;745;1504;5.7;1.417;1889;;
10:04:57.127;174;110;138;82;72.8;280;730;1446;6.0;1.382;1843;;
10:04:57.859;179;112;141;82;73.5;285;730;1400;6.0;1.403;1871;;
10:04:58.591;183;115;144;81;74.5;285;740;1471;6.0;1.425;1900;;
10:04:59.333;185;116;144;80;73.8;285;750;1500;5.9;1.467;1956;;
10:05:00.083;183;116;143;79;72.8;280;760;1550;5.7;1.489;1985;;
10:05:00.839;180;114;141;81;71.5;280;745;1575;5.8;1.472;1962;;
10:05:01.588;181;114;140;78;72.5;285;770;1521;5.6;1.490;1986;;
10:05:02.354;181;112;140;79;74.5;280;760;1558;5.9;1.426;1901;;
10:05:03.114;177;111;138;81;73.5;280;745;1546;5.9;1.394;1858;;
10:05:03.859;174;110;136;82;71.5;280;730;1533;5.9;1.386;1848;;
10:05:04.593;172;109;136;83;73.0;280;720;1513;6.1;1.339;1785;;
10:05:05.309;173;109;137;86;73.3;280;700;1429;6.3;1.309;1746;;
10:05:06.011;176;111;141;88;73.0;280;685;1379;6.4;1.323;1764;;
10:05:06.694;180;116;144;88;70.8;280;680;1296;6.2;1.379;1839;;
10:05:07.376;182;117;145;86;71.5;285;700;1313;6.1;1.415;1886;;
10:05:08.076;185;118;146;86;72.0;285;700;1379;6.2;1.415;1886;;
10:05:08.778;183;118;145;88;69.5;280;685;1379;6.1;1.424;1899;;
10:05:09.461;180;118;142;88;66.8;280;680;1383;5.9;1.444;1925;;
10:05:10.141;179;115;139;85;68.3;275;705;1471;5.8;1.431;1908;;
10:05:10.844;177;112;135;83;69.5;275;725;1567;5.8;1.408;1878;;
10:05:11.571;173;108;132;82;71.0;275;735;1654;5.8;1.361;1815;;
10:05:12.305;169;105;129;81;72.5;275;740;1617;5.9;1.314;1752;;
10:05:13.046;167;103;127;80;74.5;275;750;1608;6.0;1.279;1705;;
10:05:13.795;165;101;126;80;75.0;275;750;1596;6.0;1.258;1677;;
10:05:14.548;164;101;125;79;76.0;275;760;1554;6.0;1.245;1660;;
10:05:15.306;162;99;123;80;77.0;275;750;1554;6.2;1.198;1597;;
10:05:16.056;160;98;122;80;76.0;275;750;1504;6.1;1.199;1599;;
10:05:16.804;160;97;122;80;77.8;275;750;1475;6.2;1.177;1569;;
10:05:17.556;161;98;123;81;78.5;280;745;1429;6.3;1.170;1560;;
10:05:18.303;161;99;124;80;77.5;280;750;1383;6.2;1.195;1594;;
10:05:19.051;160;99;123;81;76.3;275;745;1383;6.1;1.202;1602;;
10:05:19.798;160;99;123;79;76.3;280;755;1396;6.1;1.215;1621;;
10:05:20.553;161;100;124;78;77.8;280;765;1392;6.1;1.220;1627;;
10:05:21.318;163;100;125;77;78.0;280;775;1392;6.0;1.242;1656;;
10:05:22.093;164;101;126;77;77.0;280;780;1404;5.9;1.276;1702;;
10:05:22.869;165;102;127;77;76.3;275;775;1379;5.9;1.293;1724;;
10:05:23.646;166;103;129;78;76.5;280;765;1379;6.0;1.290;1720;;
10:05:24.411;167;105;130;78;74.5;280;770;1367;5.8;1.344;1791;;
10:05:25.179;168;106;132;79;74.0;280;755;1396;5.9;1.347;1796;;
10:05:25.934;170;109;132;81;74.0;280;740;1350;6.0;1.320;1760;;
10:05:26.675;170;109;132;81;74.0;280;745;1350;6.0;1.329;1772;;
10:05:27.420;170;109;132;77;74.0;280;775;1350;5.7;1.382;1843;;
10:05:28.198;187;119;146;78;63.3;285;765;1500;5.0;1.763;2350;;
10:05:28.961;184;117;145;81;63.0;280;745;1542;5.1;1.709;2278;;
10:05:29.706;180;117;143;82;60.8;280;735;1471;5.0;1.727;2303;;
10:05:30.437;182;117;144;81;64.8;280;745;1488;5.2;1.657;2209;;
10:05:31.184;186;117;147;80;69.8;285;750;1517;5.6;1.578;2104;;
10:05:31.934;189;120;148;79;69.3;285;755;1521;5.5;1.614;2151;;
10:05:32.689;188;120;147;79;69.5;280;755;1538;5.5;1.600;2133;;
10:05:33.445;185;119;145;80;68.0;280;750;1563;5.4;1.602;2136;;
10:05:34.196;183;118;145;81;68.8;280;745;1567;5.5;1.571;2095;;
10:05:34.939;184;118;145;79;70.0;280;760;1546;5.5;1.569;2092;;
10:05:35.703;185;116;144;77;72.0;285;775;1596;5.6;1.550;2067;;
10:05:36.476;184;116;143;76;72.3;285;785;1575;5.5;1.551;2068;;
10:05:37.261;183;114;141;75;73.3;285;800;1592;5.5;1.534;2046;;
10:05:38.059;180;112;138;76;73.5;280;790;1600;5.6;1.486;1981;;
10:05:38.849;174;110;135;77;71.3;280;780;1571;5.5;1.472;1963;;
10:05:39.633;172;108;134;76;73.3;280;785;1558;5.6;1.431;1908;;
10:05:40.416;173;107;135;77;76.0;285;780;1550;5.8;1.383;1844;;
10:05:41.196;174;108;135;77;75.5;280;780;1529;5.8;1.395;1860;;
10:05:41.974;174;108;135;77;75.5;280;775;1546;5.8;1.386;1848;;
10:05:42.753;174;109;135;77;75.0;285;780;1508;5.8;1.404;1872;;
10:05:43.533;173;108;135;77;75.3;280;775;1517;5.8;1.388;1850;;
10:05:44.306;173;109;134;77;74.0;280;775;1492;5.7;1.406;1875;;
10:05:45.083;172;108;134;78;73.8;280;770;1521;5.7;1.396;1862;;
10:05:45.849;173;108;135;77;74.5;280;775;1475;5.8;1.407;1876;;
10:05:46.622;176;109;137;77;75.3;280;775;1454;5.8;1.411;1881;;
10:05:47.399;176;110;137;78;74.3;285;770;1450;5.8;1.421;1894;;
10:05:48.169;172;110;135;79;70.3;280;760;1450;5.5;1.455;1940;;
10:05:48.931;169;108;134;80;71.0;280;750;1446;5.7;1.413;1884;;
10:05:49.681;171;109;136;80;72.0;280;750;1429;5.8;1.411;1882;;
10:05:50.427;175;111;139;81;73.0;285;745;1417;5.9;1.419;1891;;
10:05:51.176;178;113;141;80;72.3;285;750;1400;5.8;1.458;1945;;
10:05:51.924;180;115;142;81;71.8;285;740;1417;5.8;1.465;1953;;
10:05:52.666;178;115;141;81;69.3;280;745;1438;5.6;1.514;2019;;
10:05:53.407;178;114;141;82;68.8;280;730;1446;5.7;1.500;2000;;
10:05:54.141;180;116;143;81;68.8;280;740;1433;5.6;1.534;2045;;
10:05:54.881;183;116;144;79;70.8;285;755;1479;5.6;1.534;2045;;
10:05:55.636;184;116;144;79;71.3;285;760;1500;5.6;1.536;2048;;
10:05:56.396;184;116;143;78;71.3;280;765;1513;5.6;1.538;2051;;
10:05:57.161;182;115;140;76;70.8;280;785;1521;5.4;1.556;2075;;
10:05:57.945;177;112;137;78;70.5;280;765;1583;5.5;1.487;1982;;
10:05:58.711;171;109;134;79;69.0;280;755;1504;5.5;1.463;1951;;
10:05:59.462;172;108;134;79;71.0;280;760;1500;5.6;1.437;1916;;
10:06:00.224;175;108;136;78;74.3;280;765;1513;5.8;1.401;1868;;
10:06:00.989;176;110;137;78;73.8;280;765;1504;5.8;1.424;1898;;
10:06:01.754;174;110;136;79;71.5;280;755;1529;5.7;1.436;1915;;
10:06:02.509;172;109;135;80;70.5;275;750;1521;5.6;1.439;1918;;
10:06:03.261;176;110;137;78;73.0;280;770;1525;5.7;1.448;1930;;
10:06:04.030;179;111;139;77;74.5;280;780;1550;5.7;1.458;1944;;
10:06:04.813;180;112;139;76;74.5;280;790;1550;5.7;1.477;1969;;
10:06:05.599;179;111;138;76;74.0;280;790;1546;5.6;1.473;1964;;
10:06:06.389;175;110;136;77;71.8;275;780;1525;5.5;1.473;1964;;
10:06:07.169;171;108;133;78;71.0;275;765;1538;5.6;1.433;1911;;
10:06:07.936;170;107;133;78;72.3;275;765;1513;5.7;1.411;1881;;
10:06:08.699;174;108;137;78;74.5;280;765;1504;5.8;1.402;1869;;
10:06:09.466;177;111;139;78;74.0;280;770;1479;5.8;1.441;1922;;
10:06:10.232;180;112;140;77;73.8;280;775;1471;5.7;1.469;1958;;
10:06:11.009;179;113;140;78;72.3;280;765;1517;5.7;1.485;1980;;
10:06:11.778;176;113;139;78;69.3;275;765;1500;5.4;1.533;2044;;
10:06:12.541;178;113;140;77;71.0;280;775;1504;5.5;1.523;2030;;
10:06:13.314;181;113;141;76;72.8;280;790;1517;5.5;1.531;2042;;
10:06:14.106;183;114;142;76;74.0;280;790;1542;5.6;1.519;2025;;
10:06:14.896;182;114;141;76;73.0;280;790;1525;5.5;1.526;2035;;
10:06:15.686;179;112;139;77;72.0;280;775;1571;5.6;1.491;1988;;
10:06:16.459;173;111;136;81;68.8;275;745;1508;5.5;1.468;1958;;
10:06:17.204;172;110;136;81;70.3;275;745;1517;5.7;1.445;1927;;
10:06:17.951;177;111;140;79;73.0;280;755;1533;5.8;1.443;1924;;
10:06:18.704;181;113;142;79;72.5;280;755;1517;5.8;1.474;1965;;
10:06:19.463;182;115;142;79;72.3;280;760;1538;5.7;1.494;1992;;
10:06:20.223;180;114;140;79;70.5;280;760;1588;5.6;1.512;2016;;
10:06:20.981;177;113;140;79;70.5;280;755;1575;5.6;1.502;2003;;
10:06:21.735;177;113;140;79;70.5;280;760;1575;5.6;1.512;2016;;
10:06:22.495;177;113;140;76;70.5;280;785;1575;5.4;1.562;2082;;
10:06:23.283;176;111;137;77;64.8;280;775;1596;5.0;1.634;2178;;
10:06:24.055;172;109;134;79;63.8;275;760;1558;5.0;1.595;2126;;
10:06:24.816;171;108;133;78;64.0;280;765;1529;5.0;1.590;2120;;
10:06:25.577;172;107;134;78;68.8;280;765;1496;5.4;1.485;1981;;
10:06:26.342;172;108;133;78;71.5;280;770;1475;5.6;1.432;1910;;
10:06:27.118;171;107;132;77;72.3;280;780;1521;5.6;1.420;1893;;
10:06:27.894;167;105;129;78;70.5;275;765;1517;5.5;1.402;1870;;
10:06:28.663;164;104;127;78;70.5;275;765;1508;5.5;1.381;1841;;
10:06:29.426;165;103;129;78;73.3;280;770;1467;5.7;1.353;1805;;
10:06:30.196;168;105;131;78;74.3;280;765;1442;5.8;1.347;1796;;
10:06:30.963;168;106;132;78;73.3;280;770;1396;5.7;1.382;1843;;
10:06:31.731;170;107;132;78;73.0;280;765;1433;5.7;1.383;1844;;
10:06:32.494;166;107;131;80;69.3;275;750;1429;5.5;1.413;1884;;
10:06:33.242;166;106;132;81;70.0;275;740;1417;5.7;1.393;1857;;
10:06:33.985;171;109;136;81;71.0;280;745;1383;5.7;1.422;1896;;
10:06:34.733;175;111;139;79;72.0;280;755;1392;5.7;1.452;1936;;
10:06:35.488;178;114;140;78;71.0;280;765;1408;5.6;1.508;2011;;
10:06:36.247;179;114;141;78;70.0;275;765;1433;5.5;1.538;2051;;
10:06:37.012;177;114;140;79;68.3;275;755;1467;5.4;1.543;2058;;
10:06:37.767;176;114;140;80;67.3;275;750;1454;5.4;1.556;2074;;
10:06:38.521;178;114;140;78;69.3;280;770;1467;5.4;1.557;2076;;
10:06:39.291;179;113;140;78;71.0;280;770;1488;5.5;1.516;2021;;
10:06:40.057;178;113;138;79;70.5;280;760;1471;5.6;1.490;1987;;
10:06:40.823;172;111;135;79;68.5;275;760;1513;5.4;1.492;1990;;
