# Supplementary material for: Influence of beat-to-beat blood pressure variability on vascular elasticity in hypertensive population
Source: Sci Rep. 2017 Aug 21;7:8394. doi: 10.1038/s41598-017-08640-4 (PMC5566212; doi:10.1038/s41598-017-08640-4)
Supplement: Supplementary file 1 — Dataset 1 [file 41598_2017_8640_MOESM1_ESM.zip › Data of hypertensive population/1091-beats.txt]

BeatScope Easy - v02.10 build 004

Identification;Identification;Age (yrs);Height (cm);Weight (kg);Gender;Procedure;Model number
1091;;67;168;75;Male;;9971

Reconstructed pressure level: 
brachial

Time (s);Systolic Pressure (mmHg);Diastolic Pressure (mmHg);Mean Pressure (mmHg);Heart rate (bpm);Stroke Volume (ml);Left Ventricular Ejection Time (ms);Pulse Interval (ms);Maximum Slope (mmHg/s);Cardiac Output (l/min);Total Peripheral Resistance Medical Unit (mmHg.min/l);Total Peripheral Resistance CGS (dyn.s/cm5);Markers;
10:02:23.625;0;0;0;81;0.0;0;745;0;0.0;0.000;0;;
10:02:24.370;0;0;0;79;0.0;0;755;0;0.0;0.000;0;;
10:02:25.125;0;0;0;79;0.0;0;760;0;0.0;0.000;0;;
10:02:25.885;0;0;0;80;0.0;0;750;0;0.0;0.000;0;;
10:02:26.635;0;0;0;79;0.0;0;760;0;0.0;0.000;0;;
10:02:27.395;0;0;0;78;0.0;0;770;0;0.0;0.000;0;;
10:02:28.165;0;0;0;79;0.0;0;760;0;0.0;0.000;0;;
10:02:28.925;0;0;0;81;0.0;0;740;0;0.0;0.000;0;;
10:02:29.665;0;0;0;81;0.0;0;740;0;0.0;0.000;0;;
10:02:30.405;0;0;0;80;0.0;0;750;0;0.0;0.000;0;;
10:02:31.155;0;0;0;79;0.0;0;755;0;0.0;0.000;0;;
10:02:31.910;0;0;0;83;0.0;0;720;0;0.0;0.000;0;;
10:02:32.630;0;0;0;79;0.0;0;755;0;0.0;0.000;0;;
10:02:33.384;149;75;105;81;69.0;280;740;1892;5.6;1.126;1501;;
10:02:34.126;148;75;104;82;74.0;280;735;1808;6.0;1.035;1381;;
10:02:34.863;145;75;101;82;75.0;275;730;1750;6.2;0.986;1314;;
10:02:35.589;146;74;103;83;78.5;270;720;1750;6.5;0.942;1257;;
10:02:36.311;150;75;105;82;86.8;285;735;1817;7.1;0.890;1186;;
10:02:37.044;150;76;104;83;87.0;280;725;1813;7.2;0.869;1158;;
10:02:37.771;146;74;102;84;85.8;270;715;1779;7.2;0.848;1131;;
10:02:38.486;148;75;103;83;86.8;275;725;1792;7.2;0.863;1151;;
10:02:39.211;151;75;104;82;91.3;285;735;1858;7.4;0.840;1120;;
10:02:39.944;147;73;104;85;91.3;285;705;1813;7.8;0.805;1074;;
10:02:40.650;147;73;104;85;91.3;285;710;1813;7.7;0.811;1082;;
10:02:41.360;147;73;104;86;91.3;285;700;1813;7.8;0.800;1066;;
10:02:42.060;147;73;104;81;91.3;285;745;1813;7.3;0.851;1135;;
10:02:42.806;151;78;107;82;74.5;275;735;1925;6.1;1.053;1404;;
10:02:43.543;147;76;102;81;73.8;265;740;1867;6.0;1.026;1368;;
10:02:44.283;141;73;97;82;74.0;260;735;1779;6.0;0.963;1285;;
10:02:45.016;139;71;96;82;77.5;260;735;1750;6.3;0.913;1217;;
10:02:45.751;140;71;97;82;84.3;265;735;1796;6.9;0.848;1131;;
10:02:46.488;138;70;97;83;85.0;260;720;1788;7.1;0.817;1090;;
10:02:47.204;140;71;100;85;87.3;265;710;1788;7.4;0.814;1085;;
10:02:47.914;147;75;106;84;89.5;275;715;1858;7.5;0.843;1124;;
10:02:48.629;150;77;107;83;90.3;275;725;1871;7.5;0.860;1146;;
10:02:49.354;150;77;107;84;90.3;275;715;1867;7.6;0.848;1130;;
10:02:50.070;150;77;107;83;90.3;275;720;1867;7.5;0.854;1138;;
10:02:50.790;150;77;107;86;90.3;275;700;1867;7.7;0.830;1107;;
10:02:51.490;150;77;107;81;90.3;275;740;1867;7.3;0.877;1170;;
10:02:52.229;154;79;108;82;73.5;275;730;1996;6.0;1.075;1434;;
10:02:52.963;151;77;105;82;74.3;270;730;1971;6.1;1.035;1380;;
10:02:53.689;147;76;103;85;75.0;265;710;1913;6.3;0.973;1297;;
10:02:54.403;148;75;104;83;82.0;275;720;1983;6.8;0.913;1218;;
10:02:55.121;152;76;107;82;87.0;275;730;2004;7.2;0.900;1200;;
10:02:55.849;155;77;108;81;89.3;275;740;2025;7.2;0.898;1197;;
10:02:56.589;151;77;106;81;87.8;270;740;1992;7.1;0.890;1186;;
10:02:57.331;146;75;101;80;85.0;270;750;1888;6.8;0.887;1182;;
10:02:58.079;141;71;97;82;85.0;265;730;1863;7.0;0.835;1114;;
10:02:58.809;142;72;97;82;85.0;265;730;1846;7.0;0.835;1114;;
10:02:59.540;142;72;97;81;85.0;265;745;1846;6.8;0.852;1136;;
10:03:00.285;142;72;97;82;85.0;265;730;1846;7.0;0.835;1114;;
10:03:01.015;142;72;97;82;85.0;265;735;1846;6.9;0.841;1121;;
10:03:01.753;140;72;99;83;72.8;265;720;1513;6.1;0.975;1300;;
10:03:02.469;145;74;102;83;74.3;270;720;1533;6.2;0.989;1319;;
10:03:03.191;148;75;104;84;77.5;275;715;1542;6.5;0.959;1279;;
10:03:03.908;144;75;101;84;77.8;270;715;1500;6.5;0.927;1235;;
10:03:04.617;141;74;100;86;80.5;265;700;1492;6.9;0.870;1159;;
10:03:05.323;144;74;104;85;83.5;270;710;1504;7.1;0.882;1176;;
10:03:06.029;150;79;105;84;81.8;270;715;1513;6.9;0.916;1222;;
10:03:06.746;149;76;105;83;86.3;270;720;1517;7.2;0.872;1163;;
10:03:07.462;146;77;103;84;80.8;265;715;1450;6.8;0.908;1210;;
10:03:08.181;141;75;103;84;80.8;265;715;1392;6.8;0.908;1210;;
10:03:08.895;141;75;103;85;80.8;265;710;1392;6.8;0.901;1202;;
10:03:09.605;141;75;103;86;80.8;265;700;1392;6.9;0.889;1185;;
10:03:10.305;141;75;103;83;80.8;265;725;1392;6.7;0.920;1227;;
10:03:11.033;156;80;109;82;71.5;275;730;1583;5.9;1.108;1477;;
10:03:11.759;154;79;107;81;72.0;270;740;1550;5.8;1.097;1463;;
10:03:12.499;150;77;104;81;74.0;265;745;1538;6.0;1.050;1399;;
10:03:13.246;146;76;102;82;76.0;265;735;1471;6.2;0.984;1312;;
10:03:13.979;144;75;101;82;79.8;265;730;1450;6.6;0.920;1227;;
10:03:14.711;143;73;101;82;82.8;270;735;1454;6.8;0.893;1190;;
10:03:15.442;147;74;102;81;85.3;270;740;1471;6.9;0.885;1181;;
10:03:16.186;147;74;102;81;88.0;275;745;1500;7.1;0.861;1149;;
10:03:16.931;145;73;101;81;88.0;270;740;1471;7.1;0.845;1127;;
10:03:17.671;144;73;99;81;87.3;270;745;1475;7.0;0.847;1130;;
10:03:18.416;143;72;98;80;88.0;270;750;1421;7.0;0.835;1114;;
10:03:19.162;142;71;98;81;89.8;270;740;1425;7.3;0.808;1077;;
10:03:19.904;141;71;98;81;89.0;270;745;1417;7.2;0.820;1094;;
10:03:20.647;144;72;100;80;91.0;275;750;1429;7.3;0.822;1096;;
10:03:21.401;143;72;99;79;90.5;275;760;1400;7.1;0.829;1106;;
10:03:22.161;141;71;97;78;90.3;275;770;1400;7.0;0.828;1103;;
10:03:22.931;140;70;96;79;90.8;275;760;1421;7.2;0.806;1075;;
10:03:23.693;139;70;97;79;90.5;275;760;1375;7.1;0.810;1081;;
10:03:24.451;143;71;99;78;93.3;275;770;1408;7.3;0.820;1093;;
10:03:25.217;144;72;99;81;93.3;275;740;1421;7.6;0.788;1050;;
10:03:25.960;144;72;99;81;93.3;275;740;1421;7.6;0.788;1050;;
10:03:26.700;144;72;99;83;93.3;275;725;1421;7.7;0.772;1029;;
10:03:27.425;144;72;99;78;93.3;275;765;1421;7.3;0.814;1086;;
10:03:28.193;154;78;106;80;74.5;280;750;1563;6.0;1.070;1426;;
10:03:28.941;149;76;105;82;74.0;275;735;1504;6.0;1.038;1384;;
10:03:29.675;153;77;106;81;76.8;275;745;1567;6.2;1.029;1372;;
10:03:30.421;157;78;108;81;83.0;280;740;1592;6.7;0.963;1284;;
10:03:31.161;156;78;108;82;85.8;280;730;1608;7.0;0.922;1229;;
10:03:31.889;160;79;112;83;86.5;275;725;1663;7.2;0.939;1252;;
10:03:32.614;166;82;115;83;88.3;280;725;1700;7.3;0.947;1262;;
10:03:33.339;166;83;115;84;88.3;280;715;1692;7.4;0.934;1245;;
10:03:34.054;167;83;116;85;88.5;280;710;1717;7.5;0.929;1238;;
10:03:34.768;170;84;117;83;89.8;280;725;1758;7.4;0.941;1255;;
10:03:35.493;169;83;115;83;91.3;280;725;1775;7.6;0.912;1216;;
10:03:36.215;164;81;113;85;88.5;275;710;1733;7.5;0.903;1203;;
10:03:36.926;166;81;113;84;90.0;280;715;1763;7.6;0.900;1200;;
10:03:37.641;169;82;114;82;92.8;280;730;1796;7.6;0.899;1199;;
10:03:38.370;166;80;112;83;93.5;280;725;1767;7.7;0.868;1158;;
10:03:39.096;161;78;109;83;91.3;275;725;1754;7.6;0.868;1157;;
10:03:39.823;163;78;110;81;92.8;280;740;1767;7.5;0.874;1165;;
10:03:40.559;163;78;110;81;94.3;280;745;1754;7.6;0.866;1154;;
10:03:41.306;160;77;107;81;93.8;275;740;1713;7.6;0.845;1126;;
10:03:42.046;154;76;104;82;89.5;275;735;1629;7.3;0.856;1142;;
10:03:42.781;155;76;104;80;90.5;275;750;1617;7.2;0.862;1149;;
10:03:43.531;156;75;105;78;95.0;280;765;1667;7.5;0.844;1125;;
10:03:44.294;154;74;104;80;93.8;275;750;1663;7.5;0.830;1107;;
10:03:45.045;151;74;103;81;91.5;275;745;1596;7.4;0.839;1118;;
10:03:45.789;154;74;104;78;94.8;280;765;1621;7.4;0.842;1122;;
10:03:46.554;154;74;104;79;95.8;280;760;1642;7.6;0.827;1103;;
10:03:47.312;150;73;104;82;93.3;275;735;1617;7.6;0.816;1088;;
10:03:48.053;153;74;107;81;95.0;280;745;1604;7.7;0.835;1114;;
10:03:48.796;159;78;109;79;95.8;285;755;1638;7.6;0.861;1149;;
10:03:49.551;158;77;109;79;95.8;285;760;1625;7.6;0.867;1156;;
10:03:50.310;158;77;109;82;95.8;285;730;1625;7.9;0.833;1111;;
10:03:51.040;158;77;109;81;95.8;285;740;1625;7.8;0.844;1126;;
10:03:51.781;161;82;112;81;77.3;280;745;1671;6.2;1.080;1440;;
10:03:52.522;162;81;112;80;80.5;280;750;1638;6.4;1.043;1391;;
10:03:53.276;159;80;109;80;78.8;280;750;1625;6.3;1.040;1387;;
10:03:54.026;153;78;106;80;80.0;275;750;1571;6.4;0.996;1328;;
10:03:54.774;155;78;108;79;84.5;275;755;1613;6.7;0.961;1281;;
10:03:55.530;158;78;109;79;87.8;280;755;1613;7.0;0.936;1248;;
10:03:56.288;154;78;108;81;86.8;280;740;1596;7.0;0.917;1223;;
10:03:57.026;158;79;110;81;88.3;280;745;1625;7.1;0.931;1241;;
10:03:57.771;164;80;113;80;92.0;280;750;1654;7.4;0.923;1231;;
10:03:58.521;164;81;113;79;92.0;280;760;1675;7.3;0.931;1242;;
10:03:59.279;161;80;110;79;89.5;275;760;1671;7.1;0.934;1245;;
10:04:00.041;160;80;109;78;87.5;275;765;1671;6.9;0.955;1274;;
10:04:00.802;161;79;110;79;90.8;275;755;1638;7.2;0.911;1215;;
10:04:01.561;156;77;107;81;90.8;280;745;1646;7.3;0.876;1168;;
10:04:02.305;156;76;109;80;92.5;280;750;1625;7.4;0.880;1173;;
10:04:03.058;162;78;111;78;95.0;280;770;1688;7.4;0.896;1194;;
10:04:03.826;161;78;109;77;94.5;280;775;1654;7.3;0.894;1192;;
10:04:04.600;157;76;106;77;93.8;280;775;1625;7.3;0.872;1163;;
10:04:05.376;149;75;102;78;90.0;275;765;1575;7.1;0.865;1153;;
10:04:06.139;149;74;103;79;91.0;275;760;1567;7.2;0.856;1141;;
10:04:06.901;153;74;104;77;94.5;280;775;1600;7.3;0.855;1140;;
10:04:07.674;151;75;103;78;92.0;275;770;1550;7.2;0.858;1144;;
10:04:08.446;144;72;98;79;90.0;275;760;1492;7.1;0.828;1103;;
10:04:09.202;142;70;99;82;90.5;270;735;1488;7.4;0.806;1075;;
10:04:09.941;147;74;103;80;91.0;275;750;1492;7.3;0.851;1135;;
10:04:10.689;152;75;106;81;93.0;280;745;1563;7.5;0.849;1132;;
10:04:11.432;151;77;104;80;89.5;275;750;1492;7.2;0.874;1165;;
10:04:12.186;145;75;101;81;86.8;270;740;1463;7.0;0.862;1149;;
10:04:12.922;144;74;102;83;86.0;270;725;1429;7.1;0.860;1147;;
10:04:13.647;149;75;105;83;89.0;275;725;1471;7.4;0.857;1143;;
10:04:14.376;152;78;106;82;88.8;275;735;1458;7.2;0.880;1173;;
10:04:15.111;149;77;105;83;87.8;270;720;1475;7.3;0.857;1143;;
10:04:15.831;148;76;106;85;88.5;275;710;1471;7.5;0.848;1131;;
10:04:16.543;155;78;109;83;89.8;280;725;1525;7.4;0.878;1171;;
10:04:17.264;156;79;109;83;90.5;275;720;1546;7.5;0.867;1156;;
10:04:17.988;152;78;106;83;88.0;275;720;1508;7.3;0.865;1154;;
10:04:18.704;150;76;105;84;87.8;270;715;1525;7.4;0.851;1135;;
10:04:19.421;151;75;106;84;91.8;275;715;1588;7.7;0.828;1104;;
10:04:20.136;155;76;108;82;94.5;280;730;1638;7.8;0.834;1112;;
10:04:20.864;156;77;108;82;94.5;280;730;1583;7.8;0.834;1112;;
10:04:21.595;156;77;108;85;94.5;280;710;1583;8.0;0.811;1082;;
10:04:22.305;156;77;108;84;94.5;280;715;1583;7.9;0.817;1090;;
10:04:23.021;148;78;103;84;73.0;270;715;1508;6.1;1.009;1345;;
10:04:23.736;147;76;101;82;74.8;270;730;1533;6.1;0.981;1309;;
10:04:24.464;143;73;98;83;76.3;265;720;1533;6.4;0.925;1234;;
10:04:25.186;144;72;100;83;81.5;270;720;1563;6.8;0.881;1175;;
10:04:25.906;151;74;103;82;86.8;275;735;1642;7.1;0.875;1166;;
10:04:26.643;153;75;103;80;88.3;270;750;1688;7.1;0.877;1170;;
10:04:27.391;149;74;100;81;86.8;270;745;1617;7.0;0.859;1145;;
10:04:28.138;145;73;100;81;86.3;270;740;1588;7.0;0.856;1141;;
10:04:28.874;151;74;103;81;88.0;270;745;1625;7.1;0.872;1163;;
10:04:29.621;154;75;104;79;90.5;275;755;1658;7.2;0.870;1160;;
10:04:30.374;149;75;103;82;88.0;270;735;1613;7.2;0.858;1144;;
10:04:31.113;149;75;103;81;86.5;270;740;1583;7.0;0.883;1178;;
10:04:31.849;155;77;106;80;89.3;275;750;1633;7.1;0.893;1190;;
10:04:32.597;156;77;107;79;90.3;275;755;1642;7.2;0.895;1193;;
10:04:33.358;153;77;105;79;88.3;275;760;1583;7.0;0.904;1206;;
10:04:34.115;151;76;104;79;86.8;270;760;1558;6.8;0.911;1215;;
10:04:34.874;150;76;104;81;87.3;270;745;1550;7.0;0.886;1181;;
10:04:35.619;149;76;104;80;86.5;270;750;1517;6.9;0.902;1202;;
10:04:36.369;154;76;106;79;91.0;275;755;1567;7.2;0.879;1173;;
10:04:37.128;153;76;106;80;92.0;280;750;1563;7.4;0.860;1147;;
10:04:37.878;150;76;105;81;89.0;275;740;1525;7.2;0.869;1159;;
10:04:38.614;153;77;107;82;91.3;275;735;1521;7.4;0.864;1152;;
10:04:39.353;152;76;106;80;94.0;280;750;1508;7.5;0.842;1122;;
10:04:40.097;149;74;103;80;93.8;275;750;1496;7.5;0.824;1099;;
10:04:40.849;144;72;100;81;91.5;275;745;1433;7.4;0.812;1083;;
10:04:41.596;144;73;103;81;90.0;275;745;1438;7.2;0.848;1131;;
10:04:42.341;150;76;104;78;91.3;280;765;1533;7.2;0.870;1160;;
10:04:43.106;148;74;101;77;92.0;280;775;1483;7.1;0.853;1137;;
10:04:43.877;144;73;100;80;89.8;275;750;1438;7.2;0.831;1109;;
10:04:44.631;141;72;99;79;87.3;275;755;1375;6.9;0.852;1136;;
10:04:45.385;145;73;101;79;90.0;275;760;1400;7.1;0.851;1134;;
10:04:46.146;145;73;101;79;90.8;280;755;1458;7.2;0.840;1120;;
10:04:46.899;143;73;101;82;88.8;270;735;1454;7.2;0.839;1118;;
10:04:47.636;146;74;104;82;90.5;280;730;1421;7.4;0.835;1113;;
10:04:48.366;150;76;106;82;92.8;285;730;1471;7.6;0.836;1115;;
10:04:49.098;155;77;109;81;95.5;285;740;1558;7.7;0.845;1126;;
10:04:49.834;158;78;111;81;94.5;280;745;1667;7.6;0.873;1164;;
10:04:50.581;158;80;109;79;91.3;280;755;1596;7.3;0.904;1205;;
10:04:51.334;154;79;106;79;87.3;275;760;1546;6.9;0.919;1225;;
10:04:52.096;150;77;102;79;85.8;270;760;1525;6.8;0.904;1205;;
10:04:52.856;144;73;100;81;85.3;270;740;1488;6.9;0.866;1154;;
10:04:53.596;146;74;101;79;87.3;275;755;1496;6.9;0.872;1162;;
10:04:54.351;150;73;103;78;91.8;280;765;1558;7.2;0.859;1145;;
10:04:55.118;151;75;103;78;90.8;280;770;1550;7.1;0.874;1165;;
10:04:55.888;150;74;103;79;90.5;275;755;1550;7.2;0.855;1140;;
10:04:56.641;148;74;103;79;89.8;275;755;1517;7.1;0.862;1150;;
10:04:57.398;152;75;104;77;91.5;280;775;1592;7.1;0.881;1174;;
10:04:58.169;154;75;105;76;93.3;280;785;1596;7.1;0.880;1173;;
10:04:58.954;153;74;103;76;93.8;280;785;1588;7.2;0.865;1153;;
10:04:59.741;148;73;103;77;93.8;280;775;1567;7.3;0.854;1138;;
10:05:00.515;148;73;103;78;93.8;280;770;1567;7.3;0.848;1131;;
10:05:01.285;148;73;103;75;93.8;280;800;1567;7.0;0.881;1175;;
10:05:02.082;153;75;104;76;82.8;280;790;1617;6.3;0.995;1327;;
10:05:02.878;150;74;101;75;83.0;280;805;1554;6.2;0.982;1309;;
10:05:03.681;145;72;97;74;81.0;275;810;1496;6.0;0.973;1297;;
10:05:04.491;140;70;94;74;83.3;275;810;1425;6.2;0.917;1223;;
10:05:05.299;135;68;92;76;85.8;270;790;1396;6.5;0.850;1133;;
10:05:06.089;133;67;92;76;86.3;270;790;1363;6.6;0.840;1121;;
10:05:06.877;136;67;95;77;91.8;275;780;1433;7.1;0.808;1077;;
10:05:07.661;140;69;97;76;93.5;280;790;1450;7.1;0.820;1093;;
10:05:08.449;142;70;98;76;95.0;280;790;1471;7.2;0.815;1087;;
10:05:09.239;142;72;98;75;90.5;275;800;1408;6.8;0.866;1155;;
10:05:10.039;139;72;95;75;86.3;275;805;1354;6.4;0.889;1185;;
10:05:10.844;133;70;93;75;83.0;270;800;1296;6.2;0.894;1192;;
10:05:11.645;132;69;92;75;82.8;270;795;1275;6.2;0.886;1182;;
10:05:12.441;132;69;93;76;84.5;270;785;1271;6.5;0.859;1146;;
10:05:13.222;133;69;94;78;85.5;270;765;1246;6.7;0.839;1118;;
10:05:13.991;138;70;98;77;89.8;275;775;1313;6.9;0.848;1131;;
10:05:14.765;144;73;102;78;90.3;280;770;1367;7.0;0.870;1160;;
10:05:15.535;146;75;103;78;89.0;280;770;1379;6.9;0.889;1185;;
10:05:16.308;147;75;103;78;88.8;280;765;1371;7.0;0.888;1184;;
10:05:17.073;147;76;103;77;88.3;280;780;1363;6.8;0.908;1211;;
10:05:17.853;147;75;103;77;90.5;280;780;1400;7.0;0.886;1181;;
10:05:18.629;147;75;103;78;90.5;280;770;1400;7.1;0.876;1168;;
10:05:19.401;149;74;104;77;93.8;285;780;1475;7.2;0.867;1156;;
10:05:20.181;151;76;106;76;94.5;280;790;1475;7.2;0.882;1176;;
10:05:20.969;152;75;105;76;95.0;285;790;1508;7.2;0.869;1159;;
10:05:21.761;147;73;101;75;94.8;280;795;1492;7.2;0.850;1133;;
10:05:22.556;145;72;100;76;93.0;285;790;1438;7.1;0.852;1135;;
10:05:23.344;146;73;101;75;93.8;285;795;1454;7.1;0.856;1142;;
10:05:24.139;147;73;101;75;94.3;285;800;1458;7.1;0.853;1137;;
10:05:24.943;144;72;98;75;92.5;285;805;1392;6.9;0.853;1137;;
10:05:25.746;141;71;96;75;91.0;280;805;1346;6.8;0.849;1132;;
10:05:26.549;139;70;96;76;91.3;280;790;1371;6.9;0.831;1108;;
10:05:27.341;139;70;96;75;90.8;280;800;1308;6.8;0.844;1125;;
10:05:28.139;139;70;96;76;91.3;280;785;1354;7.0;0.826;1101;;
10:05:28.926;139;70;97;76;92.3;280;785;1329;7.1;0.823;1098;;
10:05:29.709;142;71;99;76;94.3;280;790;1346;7.2;0.826;1101;;
10:05:30.499;143;71;100;76;95.3;285;785;1342;7.3;0.824;1099;;
10:05:31.286;143;72;99;76;93.5;280;785;1346;7.1;0.833;1111;;
10:05:32.071;142;72;99;76;93.3;280;785;1308;7.1;0.831;1108;;
10:05:32.856;142;72;99;76;92.8;285;790;1338;7.0;0.843;1124;;
10:05:33.644;142;71;100;76;94.8;280;790;1317;7.2;0.830;1106;;
10:05:34.434;143;72;99;75;94.3;285;795;1333;7.1;0.831;1108;;
10:05:35.229;139;70;97;77;94.5;285;780;1379;7.3;0.799;1065;;
10:05:36.011;138;69;96;76;95.3;285;790;1313;7.2;0.796;1062;;
10:05:36.799;141;69;99;77;99.3;285;780;1388;7.6;0.778;1037;;
10:05:37.581;142;72;99;76;94.8;285;785;1325;7.2;0.820;1094;;
10:05:38.364;138;71;96;77;91.0;280;775;1296;7.0;0.818;1090;;
10:05:39.141;132;69;93;79;88.3;275;760;1254;7.0;0.803;1071;;
10:05:39.901;134;69;95;79;89.0;280;760;1271;7.0;0.811;1082;;
10:05:40.661;139;71;98;78;89.8;280;765;1321;7.0;0.831;1108;;
10:05:41.428;141;72;99;79;89.0;280;760;1333;7.0;0.843;1124;;
10:05:42.186;140;73;99;79;86.8;275;755;1317;6.9;0.857;1143;;
10:05:42.939;139;73;98;81;86.0;275;740;1325;7.0;0.843;1124;;
10:05:43.681;140;72;100;82;87.5;280;735;1358;7.1;0.836;1114;;
10:05:44.416;147;74;104;81;90.5;280;740;1417;7.3;0.848;1131;;
10:05:45.154;151;77;106;81;91.3;280;740;1442;7.4;0.860;1146;;
10:05:45.896;150;77;105;81;89.3;280;745;1438;7.2;0.874;1166;;
10:05:46.641;148;76;102;79;87.5;280;755;1425;7.0;0.880;1173;;
10:05:47.396;143;74;101;81;88.3;275;745;1413;7.1;0.848;1131;;
10:05:48.137;145;74;101;81;88.3;275;745;1417;7.1;0.848;1131;;
10:05:48.885;145;74;101;78;88.3;275;770;1417;6.9;0.877;1169;;
10:05:49.655;145;74;101;80;88.3;275;750;1417;7.1;0.854;1139;;
10:05:50.405;145;74;101;77;88.3;275;780;1417;6.8;0.888;1184;;
10:05:51.182;146;75;102;79;74.3;275;760;1458;5.9;1.041;1389;;
10:05:51.942;146;74;102;79;75.8;275;760;1429;6.0;1.023;1364;;
10:05:52.706;147;74;102;79;80.0;280;760;1446;6.3;0.971;1295;;
10:05:53.468;145;74;101;79;82.8;280;760;1404;6.5;0.923;1231;;
10:05:54.224;141;72;99;80;86.3;275;750;1400;6.9;0.861;1148;;
10:05:54.976;143;72;100;78;88.5;280;765;1413;6.9;0.862;1150;;
10:05:55.743;145;73;101;78;91.0;280;770;1413;7.1;0.850;1134;;
10:05:56.513;142;73;99;78;88.5;280;770;1375;6.9;0.859;1146;;
10:05:57.281;139;72;97;78;86.8;275;770;1333;6.8;0.857;1142;;
10:05:58.049;136;71;96;78;86.5;275;765;1317;6.8;0.845;1126;;
10:05:58.816;136;71;96;78;87.3;275;765;1317;6.8;0.837;1116;;
10:05:59.579;136;70;95;79;88.3;275;760;1292;7.0;0.820;1094;;
10:06:00.341;135;69;97;81;89.8;275;745;1304;7.2;0.801;1068;;
10:06:01.084;140;72;100;81;89.3;280;745;1300;7.2;0.835;1113;;
10:06:01.831;145;74;103;81;91.5;280;745;1338;7.4;0.839;1118;;
10:06:02.576;145;76;103;82;89.5;280;735;1325;7.3;0.848;1131;;
10:06:03.313;145;76;103;83;88.0;280;725;1350;7.3;0.849;1131;;
10:06:04.038;146;76;105;83;87.8;280;725;1371;7.3;0.863;1151;;
10:06:04.761;152;78;108;83;90.3;280;725;1421;7.5;0.864;1151;;
10:06:05.486;153;78;108;82;90.3;280;730;1442;7.4;0.870;1159;;
10:06:06.214;151;78;107;83;89.0;280;725;1463;7.4;0.870;1159;;
10:06:06.939;154;78;109;83;89.5;280;720;1500;7.5;0.877;1169;;
10:06:07.659;159;79;111;83;92.3;285;725;1525;7.6;0.874;1166;;
10:06:08.386;158;79;110;83;91.8;285;720;1513;7.6;0.865;1154;;
10:06:09.106;155;79;109;85;89.3;280;710;1504;7.5;0.869;1159;;
10:06:09.818;159;79;112;85;91.5;285;710;1575;7.7;0.869;1159;;
10:06:10.525;163;81;114;84;92.0;285;715;1588;7.7;0.886;1181;;
10:06:11.239;161;81;113;85;90.8;280;705;1596;7.7;0.876;1168;;
10:06:11.946;158;81;112;86;88.5;280;695;1571;7.6;0.876;1167;;
10:06:12.643;161;81;113;84;89.3;280;715;1613;7.5;0.901;1202;;
10:06:13.354;165;81;114;84;91.3;280;715;1671;7.7;0.891;1188;;
10:06:14.067;161;81;112;85;89.3;275;710;1633;7.5;0.887;1183;;
10:06:14.781;159;79;110;85;89.8;280;710;1654;7.6;0.868;1158;;
10:06:15.491;161;79;112;85;90.0;280;705;1704;7.7;0.877;1170;;
10:06:16.198;165;81;113;83;91.0;280;720;1746;7.6;0.896;1195;;
10:06:16.916;164;81;112;82;90.5;280;735;1733;7.4;0.906;1207;;
10:06:17.651;160;79;108;82;88.3;270;735;1704;7.2;0.895;1194;;
10:06:18.386;154;76;104;82;87.8;270;730;1679;7.2;0.867;1156;;
10:06:19.118;155;75;107;82;91.3;275;735;1688;7.4;0.858;1144;;
10:06:19.849;159;78;109;81;90.0;275;740;1696;7.3;0.892;1189;;
10:06:20.589;157;78;106;81;89.0;270;740;1671;7.2;0.883;1178;;
10:06:21.331;152;76;103;81;87.5;270;740;1617;7.1;0.869;1159;;
10:06:22.069;149;74;103;83;87.8;270;725;1621;7.3;0.847;1129;;
10:06:22.796;154;75;105;81;90.5;270;740;1650;7.3;0.861;1147;;
10:06:23.536;158;76;107;80;92.3;275;750;1688;7.4;0.866;1154;;
10:06:24.286;154;75;104;80;91.8;275;750;1654;7.3;0.850;1134;;
10:06:25.036;151;74;104;81;90.5;270;740;1654;7.3;0.846;1128;;
10:06:25.776;155;75;105;79;93.0;275;760;1663;7.3;0.858;1144;;
10:06:26.534;156;75;106;79;93.5;275;755;1650;7.4;0.852;1136;;
10:06:27.291;152;75;103;78;92.0;275;765;1600;7.2;0.854;1139;;
10:06:28.055;147;72;100;79;91.3;270;755;1554;7.3;0.825;1100;;
10:06:28.813;145;71;100;79;92.3;270;755;1538;7.3;0.814;1086;;
10:06:29.564;149;73;102;78;94.3;275;765;1596;7.4;0.830;1107;;
10:06:30.329;152;73;103;78;96.0;275;770;1604;7.5;0.828;1104;;
10:06:31.099;149;74;102;77;92.5;275;775;1550;7.2;0.850;1134;;
10:06:31.872;146;73;99;79;90.5;270;760;1492;7.1;0.831;1109;;
10:06:32.636;140;71;97;79;88.3;270;755;1429;7.0;0.828;1104;;
10:06:33.387;144;71;100;79;92.0;270;760;1463;7.3;0.824;1099;;
10:06:34.151;149;72;103;78;95.5;275;770;1496;7.4;0.826;1102;;
10:06:34.917;149;74;103;78;93.3;275;765;1463;7.3;0.841;1121;;
10:06:35.684;146;74;101;78;91.0;275;770;1458;7.1;0.857;1142;;
10:06:36.456;146;73;100;78;92.5;275;770;1429;7.2;0.830;1107;;
10:06:37.224;142;71;100;78;94.5;275;765;1429;7.4;0.805;1074;;
10:06:37.991;147;72;102;76;96.5;280;785;1446;7.4;0.826;1101;;
10:06:38.774;149;73;102;76;98.0;280;790;1467;7.4;0.822;1096;;
10:06:39.566;146;72;98;75;95.8;280;795;1413;7.2;0.816;1088;;
10:06:40.363;138;69;95;77;93.0;275;780;1396;7.2;0.795;1060;;
10:06:41.141;137;68;96;77;94.8;275;780;1367;7.3;0.786;1048;;
10:06:41.919;141;70;97;76;95.5;280;790;1367;7.3;0.800;1067;;
10:06:42.709;140;69;97;75;95.5;280;800;1350;7.2;0.810;1081;;
10:06:43.510;140;69;97;76;95.5;280;790;1350;7.3;0.800;1067;;
10:06:44.300;140;69;97;76;95.5;280;790;1350;7.3;0.800;1067;;
10:06:45.091;138;71;96;76;80.0;275;785;1317;6.1;0.942;1256;;
10:06:45.876;139;70;96;76;83.3;275;785;1346;6.4;0.901;1201;;
10:06:46.659;137;69;96;78;81.8;275;770;1350;6.4;0.900;1199;;
10:06:47.429;139;70;99;78;86.3;280;765;1358;6.8;0.876;1168;;
10:06:48.196;144;73;101;76;89.3;280;785;1371;6.8;0.884;1179;;
10:06:48.979;144;74;100;76;88.3;280;785;1358;6.7;0.887;1183;;
10:06:49.764;140;73;98;77;85.5;275;775;1317;6.6;0.884;1178;;
10:06:50.541;137;71;96;79;85.3;275;755;1296;6.8;0.850;1134;;
10:06:51.296;137;72;99;81;85.5;275;740;1308;6.9;0.855;1140;;
10:06:52.036;146;75;104;81;89.0;280;745;1363;7.2;0.866;1155;;
10:06:52.779;151;76;106;80;91.5;280;750;1438;7.3;0.871;1161;;
10:06:53.531;153;78;107;80;90.0;280;750;1450;7.2;0.887;1183;;
10:06:54.281;149;78;105;82;86.5;275;735;1450;7.1;0.892;1190;;
10:06:55.016;151;77;107;82;87.8;275;735;1492;7.2;0.892;1189;;
10:06:55.751;156;79;109;80;90.5;280;750;1504;7.2;0.901;1202;;
10:06:56.501;157;79;109;81;91.0;280;745;1525;7.3;0.894;1193;;
10:06:57.248;153;78;107;81;88.3;280;740;1504;7.2;0.893;1191;;
10:06:57.988;151;77;106;82;87.8;275;735;1504;7.2;0.884;1178;;
10:06:58.723;156;78;108;80;90.3;280;750;1563;7.2;0.900;1199;;
10:06:59.471;159;79;110;79;92.5;280;760;1596;7.3;0.904;1205;;
10:07:00.229;158;79;108;78;90.0;280;765;1567;7.1;0.920;1227;;
10:07:00.996;153;78;105;79;87.8;275;760;1529;6.9;0.907;1210;;
10:07:01.752;150;77;104;79;85.8;275;760;1500;6.8;0.917;1223;;
10:07:02.516;152;75;104;78;90.5;280;765;1554;7.1;0.881;1175;;
10:07:03.279;149;75;102;79;89.3;275;760;1525;7.0;0.866;1155;;
10:07:04.041;145;73;99;79;88.8;275;755;1479;7.1;0.842;1123;;
10:07:04.794;145;71;101;79;92.0;275;755;1521;7.3;0.825;1100;;
10:07:05.549;148;73;101;78;91.3;275;765;1542;7.2;0.847;1129;;
10:07:06.316;145;73;98;77;90.0;275;780;1496;6.9;0.852;1135;;
10:07:07.096;140;71;95;77;87.5;270;780;1438;6.7;0.847;1129;;
10:07:07.878;135;69;92;78;87.0;270;770;1379;6.8;0.816;1089;;
10:07:08.644;133;67;93;79;87.0;270;760;1363;6.9;0.808;1077;;
10:07:09.406;139;69;96;77;91.0;275;775;1396;7.0;0.815;1087;;
10:07:10.179;140;70;97;77;91.8;275;775;1421;7.1;0.815;1087;;
10:07:10.958;138;70;95;78;89.3;270;770;1375;7.0;0.815;1087;;
10:07:11.726;134;69;93;78;87.3;270;765;1338;6.8;0.818;1090;;
10:07:12.491;137;70;95;78;88.5;270;770;1342;6.9;0.824;1099;;
10:07:13.263;138;69;95;77;92.5;280;775;1379;7.2;0.798;1064;;
10:07:14.034;136;69;95;79;91.0;275;760;1333;7.2;0.793;1058;;
10:07:14.795;138;71;96;77;89.5;275;775;1317;6.9;0.831;1108;;
10:07:15.573;140;70;97;77;92.8;275;780;1358;7.1;0.816;1088;;
10:07:16.351;137;70;95;76;90.0;275;790;1304;6.8;0.829;1106;;
10:07:17.139;133;68;93;77;89.3;270;780;1296;6.9;0.811;1081;;
10:07:17.921;135;69;93;75;90.5;275;795;1292;6.8;0.819;1092;;
10:07:18.716;135;68;93;75;93.3;280;805;1300;7.0;0.803;1070;;
10:07:19.520;133;68;92;76;91.0;275;790;1258;6.9;0.797;1062;;
10:07:20.310;131;67;92;77;90.5;275;775;1258;7.0;0.786;1048;;
10:07:21.085;134;68;94;76;91.8;280;785;1254;7.0;0.800;1067;;
10:07:21.869;135;68;94;77;93.0;280;780;1279;7.2;0.784;1046;;
10:07:22.649;132;68;93;78;91.3;275;765;1271;7.2;0.778;1037;;
10:07:23.416;134;68;94;79;92.0;280;760;1275;7.3;0.779;1038;;
10:07:24.175;137;69;96;78;93.3;280;770;1288;7.3;0.795;1060;;
10:07:24.946;139;71;97;76;92.0;280;790;1279;7.0;0.829;1105;;
10:07:25.734;136;71;94;75;89.0;275;795;1267;6.7;0.842;1123;;
10:07:26.527;133;69;92;77;87.0;275;780;1229;6.7;0.820;1094;;
10:07:27.313;128;67;90;77;86.0;270;775;1204;6.7;0.809;1078;;
10:07:28.085;132;67;93;78;90.3;275;765;1258;7.1;0.790;1054;;
10:07:28.851;138;70;96;76;92.3;280;785;1308;7.1;0.817;1089;;
10:07:29.636;140;70;97;76;94.8;280;790;1346;7.2;0.811;1081;;
10:07:30.426;139;71;96;76;89.8;280;785;1296;6.9;0.835;1114;;
10:07:31.210;136;70;94;77;88.3;275;775;1283;6.8;0.825;1101;;
10:07:31.986;133;69;93;78;87.0;275;765;1292;6.8;0.818;1090;;
10:07:32.749;137;70;96;78;88.8;275;770;1300;6.9;0.833;1111;;
10:07:33.520;141;71;98;79;92.3;280;760;1371;7.3;0.809;1079;;
10:07:34.283;139;71;98;79;90.3;280;760;1350;7.1;0.821;1095;;
10:07:35.039;143;72;101;79;94.3;280;760;1442;7.4;0.814;1086;;
10:07:35.799;148;74;103;78;93.3;280;770;1442;7.3;0.851;1134;;
10:07:36.571;148;74;102;77;93.3;280;775;1442;7.2;0.846;1128;;
10:07:37.348;144;74;99;76;90.0;275;785;1396;6.9;0.866;1154;;
10:07:38.131;141;72;99;76;90.0;275;790;1379;6.8;0.871;1162;;
10:07:38.920;141;72;99;79;90.0;275;760;1379;7.1;0.838;1117;;
10:07:39.680;141;72;99;76;90.0;275;785;1379;6.9;0.866;1154;;
10:07:40.464;144;73;100;77;80.5;280;780;1442;6.2;0.967;1289;;
10:07:41.242;146;73;100;75;82.8;280;795;1458;6.2;0.958;1278;;
10:07:42.037;142;72;96;76;80.5;275;785;1421;6.2;0.939;1251;;
10:07:42.828;135;69;94;76;83.0;275;785;1392;6.3;0.887;1182;;
10:07:43.613;139;70;96;75;89.0;280;795;1400;6.7;0.858;1143;;
10:07:44.404;140;71;97;75;89.5;280;795;1379;6.8;0.859;1146;;
10:07:45.200;138;71;94;75;88.0;275;805;1342;6.6;0.855;1140;;
10:07:46.005;128;65;88;77;88.8;270;780;1279;6.8;0.776;1034;;
10:07:46.786;124;64;86;78;88.5;270;770;1275;6.9;0.748;998;;
10:07:47.554;133;65;95;78;96.0;275;765;1346;7.5;0.759;1012;;
10:07:48.319;140;72;98;77;91.3;280;775;1367;7.1;0.828;1104;;
10:07:49.096;138;71;96;78;91.5;275;770;1354;7.1;0.810;1080;;
10:07:49.864;136;71;94;76;87.3;275;785;1321;6.7;0.841;1122;;
10:07:50.651;134;68;89;76;89.8;275;790;1354;6.8;0.781;1042;;
10:07:51.439;121;58;83;77;96.8;275;775;1317;7.5;0.661;881;;
10:07:52.214;134;63;94;77;99.8;275;775;1442;7.7;0.728;971;;
10:07:52.989;141;69;95;76;98.3;280;785;1442;7.5;0.759;1012;;
10:07:53.772;138;66;90;76;102.8;280;785;1450;7.9;0.688;917;;
10:07:54.559;130;59;83;76;109.8;280;790;1463;8.3;0.597;797;;
10:07:55.347;122;54;81;77;108.0;270;780;1433;8.3;0.587;782;;
10:07:56.131;132;64;93;77;98.5;275;775;1413;7.6;0.728;970;;
10:07:56.902;139;70;97;76;96.8;280;785;1458;7.4;0.785;1047;;
10:07:57.687;142;72;98;77;97.0;280;780;1446;7.5;0.790;1053;;
10:07:58.473;140;72;96;76;90.8;280;790;1383;6.9;0.836;1114;;
10:07:59.259;134;71;92;77;84.3;270;780;1317;6.5;0.847;1129;;
10:08:00.041;127;68;88;77;82.0;265;775;1271;6.3;0.832;1109;;
10:08:00.815;129;66;90;78;88.3;270;765;1329;6.9;0.780;1040;;
10:08:01.583;134;67;94;78;92.3;280;765;1379;7.2;0.780;1039;;
10:08:02.346;137;71;95;77;88.8;280;780;1325;6.8;0.835;1113;;
10:08:03.124;135;70;94;77;87.0;275;780;1321;6.7;0.843;1124;;
10:08:03.904;132;70;91;77;82.0;270;775;1300;6.3;0.860;1147;;
10:08:04.679;132;68;89;77;83.8;265;775;1358;6.5;0.826;1101;;
10:08:05.452;134;66;90;79;88.0;265;760;1463;6.9;0.775;1033;;
10:08:06.218;140;68;93;77;91.8;275;775;1529;7.1;0.781;1042;;
10:08:06.987;146;68;95;77;97.0;275;775;1654;7.5;0.757;1009;;
10:08:07.766;145;67;94;78;98.3;275;770;1663;7.7;0.735;980;;
10:08:08.534;148;68;95;78;101.5;280;770;1692;7.9;0.717;956;;
10:08:09.306;148;66;91;77;107.0;280;780;1721;8.2;0.665;887;;
10:08:10.088;138;56;81;76;121.5;275;785;1729;9.3;0.525;700;;
10:08:10.873;132;49;76;77;133.0;275;780;1767;10.2;0.443;590;;
10:08:11.650;127;46;73;77;139.5;275;775;1721;10.8;0.403;537;;
10:08:12.426;129;43;75;77;150.5;280;780;1854;11.6;0.389;518;;
10:08:13.204;133;47;82;77;150.8;280;780;1821;11.6;0.426;567;;
10:08:13.984;137;58;81;77;130.0;280;775;1692;10.1;0.480;640;;
10:08:14.759;131;45;79;76;157.0;275;785;1808;12.0;0.394;525;;
10:08:15.544;134;53;82;76;138.0;280;785;1754;10.5;0.465;620;;
10:08:16.329;133;54;79;76;133.8;275;785;1688;10.2;0.465;620;;
10:08:17.116;126;47;81;78;143.0;280;770;1771;11.1;0.433;578;;
10:08:17.886;135;59;87;78;124.8;275;770;1617;9.7;0.539;718;;
10:08:18.656;141;63;92;79;123.8;280;760;1663;9.8;0.562;749;;
10:08:19.414;142;66;89;78;118.8;280;765;1608;9.3;0.575;767;;
10:08:20.181;134;57;86;77;125.5;270;775;1642;9.7;0.530;706;;
10:08:20.954;132;63;84;78;104.8;270;765;1504;8.2;0.615;820;;
10:08:21.721;127;60;81;78;107.3;270;770;1463;8.4;0.578;771;;
10:08:22.487;124;57;80;80;109.8;265;750;1458;8.8;0.548;731;;
10:08:23.241;129;59;83;79;112.8;270;760;1517;8.9;0.556;741;;
10:08:23.999;134;58;85;78;120.5;275;770;1617;9.4;0.545;726;;
10:08:24.771;135;59;84;79;121.5;275;760;1642;9.6;0.527;703;;
10:08:25.529;128;52;83;81;130.0;270;745;1708;10.5;0.474;632;;
10:08:26.274;131;58;84;80;119.8;270;750;1613;9.6;0.525;699;;
10:08:27.024;133;62;85;79;117.5;275;760;1529;9.3;0.551;735;;
10:08:27.784;129;56;82;79;127.3;275;755;1563;10.1;0.484;645;;
10:08:28.543;124;53;80;81;129.3;275;745;1554;10.4;0.460;613;;
10:08:29.286;129;54;83;79;131.5;275;755;1604;10.5;0.477;635;;
10:08:30.041;133;55;86;79;138.3;280;755;1688;11.0;0.467;623;;
10:08:30.796;134;57;88;79;136.0;280;760;1658;10.7;0.492;656;;
10:08:31.554;137;64;92;79;123.3;275;760;1617;9.7;0.564;752;;
10:08:32.316;142;65;92;78;126.0;280;770;1663;9.8;0.559;746;;
10:08:33.088;139;59;89;77;137.5;280;780;1754;10.6;0.505;673;;
10:08:33.864;135;60;89;78;137.5;280;770;1683;10.7;0.498;665;;
10:08:34.635;135;60;89;76;137.5;280;790;1683;10.4;0.511;682;;
10:08:35.425;135;60;89;76;137.5;280;785;1683;10.5;0.508;677;;
10:08:36.210;135;60;89;75;137.5;280;805;1683;10.2;0.521;695;;
10:08:37.014;141;70;94;76;89.5;275;790;1508;6.8;0.828;1103;;
10:08:37.808;139;67;91;75;95.5;275;795;1542;7.2;0.758;1010;;
10:08:38.600;139;65;92;76;101.0;275;790;1604;7.7;0.716;954;;
10:08:39.387;142;65;93;75;109.0;280;795;1621;8.2;0.676;902;;
10:08:40.186;141;64;93;75;116.0;280;795;1604;8.8;0.634;845;;
10:08:40.983;138;64;90;76;113.5;280;790;1583;8.6;0.626;835;;
10:08:41.769;137;63;89;76;117.0;275;790;1567;8.9;0.598;797;;
10:08:42.559;135;59;88;76;125.5;280;785;1583;9.6;0.547;730;;
10:08:43.346;134;59;86;76;126.3;280;790;1567;9.6;0.540;720;;
10:08:44.134;133;57;87;78;128.5;275;765;1563;10.1;0.519;693;;
10:08:44.901;136;65;97;78;118.3;280;765;1529;9.3;0.628;837;;
10:08:45.668;144;75;103;79;107.8;280;760;1413;8.5;0.723;964;;
10:08:46.428;148;78;105;77;104.5;285;780;1408;8.0;0.784;1045;;
10:08:47.206;150;79;106;76;101.0;285;785;1404;7.7;0.822;1096;;
10:08:47.989;147;79;104;77;92.3;280;780;1363;7.1;0.879;1172;;
10:08:48.769;143;78;100;76;86.5;275;790;1317;6.6;0.913;1218;;
10:08:49.559;137;74;97;78;85.5;270;770;1300;6.7;0.869;1159;;
10:08:50.331;138;73;95;78;90.0;280;770;1321;7.0;0.815;1087;;
10:08:51.103;142;72;100;77;94.8;280;775;1375;7.3;0.814;1085;;
10:08:51.878;144;75;101;77;92.3;280;775;1371;7.1;0.846;1129;;
10:08:52.649;140;75;98;79;88.3;275;760;1342;7.0;0.844;1125;;
10:08:53.411;137;74;98;79;85.3;270;760;1325;6.7;0.869;1159;;
10:08:54.169;141;75;98;78;86.5;275;770;1354;6.7;0.870;1160;;
10:08:54.939;141;71;98;77;95.5;275;775;1433;7.4;0.793;1058;;
10:08:55.716;140;72;97;78;92.0;275;770;1408;7.2;0.812;1082;;
10:08:56.484;137;72;96;80;87.8;270;750;1383;7.0;0.818;1091;;
10:08:57.232;139;71;98;81;92.0;275;740;1417;7.5;0.788;1051;;
10:08:57.976;146;74;103;80;95.5;285;750;1479;7.6;0.807;1076;;
10:08:58.722;150;76;104;80;94.5;280;750;1479;7.6;0.825;1101;;
10:08:59.472;148;75;103;79;94.3;275;755;1492;7.5;0.823;1097;;
10:09:00.227;147;77;102;79;89.0;275;755;1442;7.1;0.861;1148;;
10:09:00.984;145;75;99;79;89.3;275;755;1438;7.1;0.840;1119;;
10:09:01.741;141;72;95;78;90.0;275;765;1429;7.1;0.805;1074;;
10:09:02.506;138;67;93;79;97.8;275;755;1504;7.8;0.718;958;;
10:09:03.263;140;66;92;77;103.8;280;775;1525;8.0;0.687;916;;
10:09:04.034;141;65;92;77;108.5;280;780;1583;8.3;0.661;882;;
10:09:04.814;139;64;90;76;108.8;280;785;1554;8.3;0.650;866;;
10:09:05.599;134;62;88;76;109.5;275;785;1525;8.4;0.627;836;;
10:09:06.386;133;62;88;77;108.8;275;780;1492;8.4;0.631;842;;
10:09:07.166;134;62;89;77;109.0;280;775;1492;8.4;0.635;846;;
10:09:07.941;136;65;92;77;106.0;280;775;1488;8.2;0.669;892;;
10:09:08.714;137;65;91;78;106.5;275;770;1500;8.3;0.658;877;;
10:09:09.484;135;64;90;78;106.3;275;765;1513;8.3;0.650;866;;
10:09:10.253;136;64;90;77;107.0;280;780;1517;8.2;0.656;875;;
10:09:11.029;138;63;91;77;110.0;280;780;1517;8.5;0.643;858;;
10:09:11.809;136;63;88;77;108.3;280;775;1513;8.4;0.632;842;;
10:09:12.582;134;61;87;77;109.5;275;780;1492;8.4;0.616;822;;
10:09:13.368;132;60;86;77;111.3;275;775;1533;8.6;0.596;794;;
10:09:14.139;133;59;89;78;113.3;275;765;1546;8.9;0.598;797;;
10:09:14.906;139;64;91;77;111.8;280;780;1550;8.6;0.633;845;;
10:09:15.685;139;63;91;76;114.5;280;785;1563;8.8;0.620;827;;
10:09:16.469;137;63;89;76;111.3;275;785;1529;8.5;0.628;837;;
10:09:17.256;133;63;88;77;104.5;270;775;1479;8.1;0.654;873;;
10:09:18.031;135;66;92;78;101.8;275;765;1479;8.0;0.692;922;;
10:09:18.794;141;67;96;79;105.0;280;760;1517;8.3;0.695;926;;
10:09:19.554;144;70;99;79;102.8;280;760;1504;8.1;0.732;976;;
10:09:20.316;144;73;98;78;95.8;275;770;1479;7.5;0.790;1053;;
10:09:21.082;142;72;96;78;92.3;270;765;1475;7.2;0.798;1064;;
10:09:21.847;140;72;96;80;90.3;270;750;1429;7.2;0.800;1066;;
10:09:22.601;142;72;97;78;92.8;275;770;1442;7.2;0.805;1074;;
10:09:23.369;144;72;99;81;94.3;275;745;1504;7.6;0.783;1043;;
10:09:24.116;145;73;100;81;94.3;275;740;1479;7.6;0.787;1049;;
10:09:24.858;149;73;101;81;99.0;280;745;1567;8.0;0.762;1016;;
10:09:25.599;152;73;103;80;103.3;280;750;1625;8.3;0.748;998;;
10:09:26.349;150;74;98;79;97.8;280;755;1563;7.8;0.753;1004;;
10:09:27.102;144;66;96;81;108.3;275;745;1642;8.7;0.657;876;;
10:09:27.849;149;71;100;79;101.3;275;755;1596;8.0;0.748;997;;
10:09:28.606;153;73;103;78;105.5;280;770;1654;8.2;0.748;997;;
10:09:29.372;149;72;100;78;103.5;280;765;1625;8.1;0.739;986;;
10:09:30.143;148;73;100;79;103.5;280;755;1600;8.2;0.729;973;;
10:09:30.895;148;73;100;80;103.5;280;750;1600;8.3;0.725;966;;
10:09:31.645;148;73;100;76;103.5;280;790;1600;7.9;0.763;1018;;
10:09:32.434;155;78;107;78;82.3;275;770;1638;6.4;0.997;1329;;
10:09:33.204;151;79;104;79;77.3;275;760;1546;6.1;1.018;1358;;
10:09:33.966;148;76;103;79;78.8;270;755;1558;6.3;0.983;1310;;
10:09:34.719;154;78;107;79;82.8;275;755;1583;6.6;0.974;1299;;
10:09:35.475;157;79;108;79;89.5;280;760;1613;7.1;0.919;1226;;
10:09:36.234;155;79;106;78;87.3;275;765;1596;6.8;0.925;1233;;
10:09:37.001;149;76;101;78;85.8;275;765;1550;6.7;0.897;1195;;
10:09:37.766;143;74;99;81;85.8;265;745;1529;6.9;0.860;1147;;
10:09:38.511;148;75;102;79;88.5;275;760;1529;7.0;0.872;1162;;
10:09:39.273;152;75;104;78;93.8;280;765;1600;7.4;0.849;1132;;
10:09:40.036;151;76;103;78;90.5;275;765;1558;7.1;0.866;1155;;
10:09:40.799;147;74;100;79;89.0;270;755;1554;7.1;0.846;1128;;
10:09:41.558;145;74;98;78;87.5;275;765;1508;6.9;0.859;1145;;
10:09:42.323;148;72;99;76;93.5;275;785;1571;7.1;0.827;1103;;
10:09:43.106;147;71;97;77;95.5;275;780;1579;7.3;0.788;1051;;
10:09:43.884;141;69;94;78;94.3;270;765;1542;7.4;0.765;1020;;
10:09:44.651;144;69;95;76;97.3;275;785;1571;7.4;0.763;1017;;
10:09:45.436;146;66;94;75;106.8;280;800;1658;8.0;0.704;939;;
10:09:46.234;142;65;90;75;104.3;275;805;1625;7.8;0.697;929;;
10:09:47.040;136;62;86;74;103.3;270;810;1567;7.6;0.671;894;;
10:09:47.849;130;59;81;75;104.3;270;795;1517;7.9;0.616;821;;
10:09:48.644;124;54;76;76;109.5;265;785;1504;8.4;0.545;726;;
10:09:49.429;127;49;75;75;129.8;275;800;1633;9.7;0.461;615;;
10:09:50.231;112;37;70;75;148.3;275;795;1517;11.2;0.373;497;;
10:09:51.025;124;50;74;76;125.0;275;790;1617;9.5;0.469;626;;
10:09:51.816;120;48;71;76;127.0;265;785;1571;9.7;0.439;585;;
10:09:52.603;120;45;70;76;137.0;275;790;1583;10.4;0.401;534;;
10:09:53.391;118;43;69;76;142.3;275;785;1533;10.9;0.378;504;;
10:09:54.174;113;42;66;78;137.5;270;765;1450;10.8;0.369;491;;
10:09:54.943;111;42;66;78;136.5;270;770;1408;10.6;0.372;496;;
10:09:55.707;116;42;69;78;146.0;275;770;1450;11.4;0.364;485;;
10:09:56.477;118;43;69;78;148.3;275;770;1479;11.6;0.358;478;;
10:09:57.249;115;42;68;79;146.5;270;760;1483;11.6;0.353;470;;
10:09:58.011;118;42;72;78;153.0;275;770;1538;11.9;0.361;481;;
10:09:58.779;127;47;78;77;153.8;280;775;1617;11.9;0.392;523;;
10:09:59.552;132;51;80;77;148.5;280;775;1663;11.5;0.419;558;;
10:10:00.331;128;52;77;77;140.5;275;775;1596;10.9;0.423;564;;
10:10:01.104;122;49;75;78;136.0;270;765;1575;10.7;0.422;562;;
10:10:01.871;126;50;76;77;137.8;275;775;1554;10.7;0.429;572;;
10:10:02.646;127;51;76;76;138.3;280;785;1550;10.6;0.432;575;;
10:10:03.431;123;49;73;76;138.8;275;785;1496;10.6;0.412;549;;
10:10:04.216;118;46;70;76;138.8;270;785;1467;10.6;0.395;526;;
10:10:05.001;113;44;68;78;137.5;270;770;1429;10.7;0.381;508;;
10:10:05.773;115;44;68;77;141.3;275;780;1396;10.9;0.374;499;;
10:10:06.549;122;40;73;77;168.3;275;775;1717;13.0;0.336;448;;
10:10:07.328;122;46;74;78;151.8;275;770;1571;11.8;0.374;499;;
10:10:08.096;125;48;76;78;151.3;275;765;1575;11.9;0.386;514;;
10:10:08.863;126;46;77;77;161.3;280;780;1588;12.4;0.370;493;;
10:10:09.643;125;47;79;77;155.0;275;780;1600;11.9;0.395;527;;
10:10:10.421;124;53;75;78;133.8;270;765;1550;10.5;0.426;568;;
10:10:11.182;118;47;71;79;142.8;270;755;1471;11.3;0.374;499;;
10:10:11.943;126;46;79;77;158.3;275;780;1604;12.2;0.387;516;;
10:10:12.721;130;54;79;76;140.8;275;785;1525;10.8;0.439;586;;
10:10:13.502;123;51;73;76;139.8;270;790;1454;10.6;0.410;546;;
10:10:14.298;112;44;64;77;139.0;265;780;1363;10.7;0.359;479;;
10:10:15.078;107;40;52;79;135.0;260;760;1375;10.7;0.294;392;;
10:10:15.836;109;35;65;80;159.3;270;750;1629;12.7;0.307;410;;
10:10:16.588;118;42;69;79;163.8;275;760;1583;12.9;0.321;429;;
10:10:17.346;117;43;70;78;163.0;270;765;1571;12.8;0.329;438;;
10:10:18.107;119;48;74;79;153.5;265;755;1463;12.2;0.364;485;;
10:10:18.868;120;50;74;79;147.5;270;760;1413;11.6;0.379;505;;
10:10:19.626;121;48;72;80;149.3;265;750;1475;11.9;0.362;482;;
10:10:20.376;116;44;69;81;153.0;265;740;1467;12.4;0.334;445;;
10:10:21.112;123;43;74;81;170.0;270;740;1633;13.8;0.323;431;;
10:10:21.856;134;44;81;78;189.5;280;765;1771;14.9;0.328;437;;
10:10:22.619;139;53;85;78;174.3;275;770;1758;13.6;0.375;499;;
10:10:23.389;136;54;83;77;165.3;275;775;1708;12.8;0.388;517;;
10:10:24.166;132;53;80;78;156.5;270;770;1654;12.2;0.392;523;;
10:10:24.938;128;52;78;77;151.0;270;780;1608;11.6;0.403;537;;
10:10:25.712;132;52;78;80;151.0;270;750;1625;12.1;0.387;517;;
10:10:26.465;132;52;78;77;151.0;270;775;1625;11.7;0.400;534;;
10:10:27.240;132;52;78;81;151.0;270;745;1625;12.2;0.385;513;;
10:10:27.985;132;52;78;76;151.0;270;785;1625;11.5;0.405;541;;
10:10:28.769;140;59;88;79;123.3;275;760;1779;9.7;0.540;719;;
10:10:29.531;136;58;85;79;123.0;275;760;1775;9.7;0.525;700;;
10:10:30.289;139;56;88;79;134.0;275;755;1871;10.6;0.496;661;;
10:10:31.044;144;59;89;78;139.8;280;765;1858;11.0;0.489;651;;
10:10:31.811;143;58;87;77;149.3;280;775;1883;11.6;0.452;602;;
10:10:32.586;139;56;84;77;148.3;270;780;1850;11.4;0.443;591;;
10:10:33.364;136;53;83;77;151.0;270;775;1850;11.7;0.425;566;;
10:10:34.139;134;54;81;78;149.0;270;770;1779;11.6;0.420;560;;
10:10:34.913;131;52;78;79;150.8;270;760;1750;11.9;0.394;526;;
10:10:35.671;132;49;78;78;163.3;275;765;1813;12.8;0.366;487;;
10:10:36.438;134;45;84;78;181.8;275;765;2142;14.3;0.351;469;;
10:10:37.197;139;56;88;78;161.0;275;765;1908;12.6;0.417;556;;
10:10:37.966;146;56;102;78;174.3;275;770;1975;13.6;0.449;598;;
10:10:38.736;154;76;104;77;135.5;275;780;1642;10.4;0.596;794;;
10:10:39.514;151;75;102;77;127.3;270;775;1638;9.9;0.623;830;;
10:10:40.291;148;75;100;78;114.8;270;765;1596;9.0;0.668;891;;
10:10:41.056;146;74;100;79;109.3;265;755;1571;8.7;0.689;919;;
10:10:41.813;150;75;102;77;109.5;275;775;1608;8.5;0.724;965;;
10:10:42.586;154;75;102;77;112.0;275;775;1663;8.7;0.706;941;;
10:10:43.361;149;72;100;78;114.5;275;770;1654;8.9;0.671;894;;
10:10:44.131;146;70;99;78;111.8;270;770;1642;8.7;0.682;910;;
10:10:44.901;152;74;104;77;110.5;275;775;1646;8.6;0.731;975;;
10:10:45.674;157;79;111;78;106.0;275;770;1613;8.3;0.803;1070;;
10:10:46.444;155;84;110;78;93.8;270;765;1517;7.4;0.894;1191;;
10:10:47.207;155;84;111;81;92.0;270;745;1496;7.4;0.897;1196;;
10:10:47.958;160;85;114;79;93.8;280;755;1529;7.5;0.918;1224;;
10:10:48.713;162;86;115;79;92.0;280;755;1533;7.3;0.942;1256;;
10:10:49.466;159;86;113;80;88.0;275;750;1500;7.0;0.965;1287;;
10:10:50.216;158;86;113;79;86.5;275;755;1500;6.9;0.982;1309;;
10:10:50.971;160;85;114;79;90.8;280;755;1538;7.2;0.944;1259;;
10:10:51.726;159;85;112;79;89.5;280;755;1517;7.1;0.945;1260;;
10:10:52.481;156;83;111;80;88.8;280;750;1513;7.1;0.940;1254;;
10:10:53.229;159;83;113;79;91.8;280;760;1538;7.2;0.934;1245;;
10:10:53.993;160;83;112;78;92.5;280;765;1550;7.3;0.928;1238;;
10:10:54.754;156;83;111;79;89.0;275;755;1496;7.1;0.937;1250;;
10:10:55.509;157;84;111;79;88.8;280;760;1521;7.0;0.953;1270;;
10:10:56.271;158;82;111;79;92.0;280;760;1521;7.3;0.919;1225;;
10:10:57.031;155;82;109;80;89.5;280;750;1496;7.2;0.916;1221;;
10:10:57.779;153;81;110;82;89.3;275;735;1504;7.3;0.906;1208;;
10:10:58.516;158;83;112;81;89.5;280;745;1546;7.2;0.932;1243;;
10:10:59.259;160;83;113;80;91.0;280;750;1567;7.3;0.929;1239;;
10:11:00.011;159;83;112;82;90.5;280;735;1571;7.4;0.910;1213;;
10:11:00.744;157;83;111;82;87.5;275;730;1538;7.2;0.924;1232;;
10:11:01.478;160;83;112;81;89.8;280;740;1600;7.3;0.923;1231;;
10:11:02.216;162;83;113;81;91.5;280;740;1625;7.4;0.914;1219;;
10:11:02.954;161;82;112;81;90.8;280;740;1617;7.4;0.909;1212;;
10:11:03.696;157;81;110;83;89.5;275;725;1617;7.4;0.887;1183;;
10:11:04.421;159;80;112;83;91.8;280;725;1642;7.6;0.887;1183;;
10:11:05.144;166;83;116;82;94.0;280;735;1704;7.7;0.907;1209;;
10:11:05.880;169;85;108;82;95.0;285;735;1721;7.8;0.834;1112;;
10:11:06.616;157;65;101;82;124.5;280;730;1917;10.2;0.591;788;;
10:11:07.342;153;63;102;84;123.5;275;715;2025;10.4;0.589;785;;
10:11:08.059;165;74;112;83;110.0;280;725;1963;9.1;0.737;982;;
10:11:08.784;173;83;113;82;106.8;280;735;1946;8.7;0.776;1035;;
10:11:09.517;162;70;108;84;121.5;275;715;2033;10.2;0.636;847;;
10:11:10.238;158;71;105;85;112.0;275;710;1963;9.5;0.664;885;;
10:11:10.948;166;78;108;83;103.8;275;725;1975;8.6;0.753;1004;;
10:11:11.669;144;66;83;83;111.3;275;725;1708;9.2;0.543;723;;
10:11:12.392;155;53;92;82;145.8;275;730;2263;12.0;0.462;616;;
10:11:13.124;152;58;94;83;133.0;270;725;2167;11.0;0.511;681;;
10:11:13.849;154;62;95;82;125.5;270;730;2117;10.3;0.551;735;;
10:11:14.579;154;60;92;83;135.0;270;725;2104;11.2;0.493;657;;
10:11:15.308;151;55;88;81;147.0;270;740;2104;11.9;0.444;592;;
10:11:16.046;145;52;82;81;147.8;270;745;1996;11.9;0.413;551;;
10:11:16.793;129;43;71;82;155.0;270;735;1804;12.7;0.337;449;;
10:11:17.526;132;42;73;81;163.5;270;740;1875;13.3;0.328;438;;
10:11:18.268;133;40;73;80;176.3;275;750;1963;14.1;0.311;414;;
10:11:19.014;130;38;78;82;181.0;270;735;1988;14.8;0.316;421;;
10:11:19.751;143;51;83;80;166.8;275;750;2013;13.3;0.372;496;;
10:11:20.497;151;49;83;82;166.8;275;735;2238;13.6;0.365;486;;
10:11:21.235;151;49;83;79;166.8;275;755;2238;13.3;0.375;500;;
10:11:21.990;151;49;83;81;166.8;275;745;2238;13.4;0.370;493;;
10:11:22.735;151;49;83;77;166.8;275;780;2238;12.8;0.387;516;;
10:11:23.516;158;68;98;78;104.5;275;770;2117;8.1;0.724;965;;
10:11:24.286;149;63;92;78;107.3;270;765;2050;8.4;0.658;877;;
10:11:25.051;152;62;94;77;113.3;275;775;2071;8.8;0.642;855;;
10:11:25.826;154;62;93;77;122.0;275;780;2104;9.4;0.593;791;;
10:11:26.602;148;59;91;77;127.8;270;780;2029;9.8;0.553;737;;
10:11:27.386;144;59;90;78;126.0;270;770;1975;9.8;0.548;731;;
10:11:28.154;144;61;90;77;121.5;270;775;1904;9.4;0.571;761;;
10:11:28.929;145;60;90;77;129.0;270;780;1938;9.9;0.543;724;;
10:11:29.709;142;58;90;79;129.0;270;755;1892;10.3;0.524;698;;
10:11:30.462;144;61;92;80;126.5;270;750;1842;10.1;0.545;727;;
10:11:31.216;148;63;95;78;128.0;275;765;1896;10.0;0.565;753;;
10:11:31.979;147;64;95;80;126.0;275;750;1871;10.1;0.563;750;;
10:11:32.729;147;65;96;81;121.8;270;745;1854;9.8;0.589;785;;
10:11:33.474;153;67;99;79;124.5;275;755;1883;9.9;0.602;803;;
10:11:34.231;155;68;100;78;123.5;275;770;1892;9.6;0.622;829;;
10:11:34.999;151;67;97;78;120.0;275;765;1854;9.4;0.615;820;;
10:11:35.766;148;66;97;79;119.3;270;755;1842;9.5;0.611;815;;
10:11:36.519;153;68;99;77;120.0;275;775;1850;9.3;0.638;850;;
10:11:37.294;155;68;99;77;122.8;275;780;1896;9.4;0.629;839;;
10:11:38.072;150;67;96;77;119.8;270;775;1842;9.3;0.621;828;;
10:11:38.849;147;66;95;79;118.5;270;760;1821;9.4;0.609;812;;
10:11:39.610;152;67;97;77;120.3;275;780;1867;9.3;0.631;841;;
10:11:40.389;156;67;99;76;124.8;275;790;1925;9.5;0.627;836;;
10:11:41.181;152;68;95;76;121.3;275;790;1888;9.2;0.621;827;;
10:11:41.969;145;65;94;79;118.5;270;760;1825;9.4;0.600;800;;
10:11:42.729;148;67;95;78;115.8;270;770;1800;9.0;0.634;845;;
10:11:43.499;153;67;98;78;124.3;275;770;1917;9.7;0.606;808;;
10:11:44.269;151;67;96;78;121.3;270;765;1883;9.5;0.606;808;;
10:11:45.034;145;65;93;80;118.3;265;750;1825;9.5;0.587;782;;
10:11:45.784;144;64;93;81;118.5;265;745;1829;9.5;0.586;782;;
10:11:46.529;150;66;98;80;121.8;270;750;1896;9.7;0.601;801;;
10:11:47.279;155;68;101;80;124.5;275;750;1929;10.0;0.608;811;;
10:11:48.031;154;69;99;79;120.5;270;755;1896;9.6;0.620;827;;
10:11:48.784;149;67;96;81;116.8;270;740;1842;9.5;0.610;813;;
10:11:49.526;149;67;100;81;117.5;270;740;1858;9.5;0.627;836;;
10:11:50.264;157;73;107;81;115.8;275;740;1879;9.4;0.681;908;;
10:11:51.006;163;78;108;79;112.8;275;760;1879;8.9;0.725;966;;
10:11:51.766;160;74;105;77;117.3;280;775;1908;9.1;0.691;921;;
10:11:52.541;155;72;101;77;112.0;275;775;1842;8.7;0.699;932;;
10:11:53.315;150;70;97;77;109.8;270;780;1775;8.4;0.691;922;;
10:11:54.098;147;68;95;77;110.3;270;775;1775;8.5;0.666;888;;
10:11:54.870;145;67;95;78;111.5;270;765;1750;8.7;0.650;867;;
10:11:55.635;147;68;96;78;112.0;270;770;1758;8.7;0.658;878;;
10:11:56.406;148;67;96;78;117.0;275;770;1788;9.1;0.630;840;;
10:11:57.178;146;66;95;78;117.5;275;765;1800;9.2;0.619;825;;
10:11:57.937;148;66;98;78;119.5;275;765;1821;9.4;0.627;836;;
10:11:58.704;154;69;101;77;120.0;280;780;1842;9.2;0.657;875;;
10:11:59.486;155;70;102;76;120.8;280;790;1850;9.2;0.664;885;;
10:12:00.278;152;70;99;75;115.5;280;800;1788;8.7;0.682;910;;
10:12:01.076;148;68;98;75;115.5;275;795;1758;8.7;0.675;899;;
10:12:01.871;147;69;97;76;111.0;275;790;1704;8.4;0.692;923;;
10:12:02.661;148;71;98;76;107.5;275;785;1683;8.2;0.717;957;;
10:12:03.446;150;72;101;76;107.5;280;790;1671;8.2;0.740;987;;
10:12:04.236;151;75;102;76;103.0;280;790;1633;7.8;0.782;1043;;
10:12:05.024;151;75;103;77;101.5;280;780;1604;7.8;0.790;1053;;
10:12:05.808;151;74;102;75;103.3;285;795;1604;7.8;0.785;1047;;
10:12:06.599;151;73;103;75;103.5;280;795;1613;7.8;0.791;1055;;
10:12:07.392;147;76;100;76;94.3;280;785;1483;7.2;0.833;1111;;
10:12:08.179;143;71;94;77;99.5;280;780;1571;7.7;0.735;980;;
10:12:08.961;139;64;92;76;110.3;280;785;1571;8.4;0.651;869;;
10:12:09.744;137;66;91;77;103.8;280;780;1558;8.0;0.680;907;;
10:12:10.524;143;65;94;75;114.5;285;800;1625;8.6;0.653;871;;
10:12:11.326;141;65;94;76;114.3;280;785;1646;8.7;0.642;857;;
10:12:12.111;142;66;96;76;111.5;280;785;1621;8.5;0.676;901;;
10:12:12.896;149;70;101;76;110.8;285;785;1650;8.5;0.712;950;;
10:12:13.679;147;73;101;79;102.5;280;760;1596;8.1;0.749;999;;
10:12:14.441;148;74;103;79;101.3;280;755;1583;8.0;0.766;1022;;
10:12:15.196;154;77;106;79;100.0;285;755;1604;7.9;0.800;1067;;
10:12:15.951;157;78;108;79;99.5;285;760;1625;7.9;0.821;1095;;
10:12:16.707;154;77;108;81;99.5;285;745;1617;8.0;0.805;1073;;
10:12:17.455;154;77;108;84;99.5;285;715;1617;8.3;0.772;1030;;
10:12:18.170;154;77;108;79;99.5;285;760;1617;7.9;0.821;1095;;
10:12:18.929;170;83;113;79;84.3;280;755;1938;6.7;1.013;1350;;
10:12:19.684;165;79;107;80;87.0;280;750;1908;7.0;0.925;1233;;
10:12:20.434;157;75;104;82;88.8;275;730;1892;7.3;0.853;1138;;
10:12:21.166;159;76;105;81;89.8;275;745;1879;7.2;0.870;1159;;
10:12:21.909;162;75;105;80;97.0;280;750;1967;7.8;0.814;1085;;
10:12:22.659;159;75;103;81;97.8;275;740;1921;7.9;0.782;1042;;
10:12:23.401;153;73;101;81;96.8;275;740;1838;7.8;0.769;1025;;
10:12:24.137;155;73;101;81;98.5;270;745;1854;7.9;0.762;1016;;
10:12:24.886;158;71;102;79;106.0;275;760;1917;8.4;0.728;970;;
10:12:25.644;155;70;100;80;105.3;275;750;1879;8.4;0.711;948;;
10:12:26.396;153;70;101;81;103.8;275;740;1838;8.4;0.717;956;;
10:12:27.136;158;73;103;79;103.5;275;755;1863;8.2;0.750;999;;
10:12:27.889;160;74;104;79;104.5;275;755;1896;8.3;0.750;999;;
10:12:28.642;157;73;102;82;101.0;270;735;1854;8.2;0.744;992;;
10:12:29.381;156;73;103;80;101.3;270;750;1842;8.1;0.763;1017;;
10:12:30.129;162;75;105;79;103.5;275;760;1892;8.2;0.773;1030;;
10:12:30.891;162;75;105;79;104.0;275;760;1896;8.2;0.769;1026;;
10:12:31.650;158;76;102;79;98.8;275;760;1788;7.8;0.787;1049;;
10:12:32.411;153;73;99;79;98.3;270;755;1796;7.8;0.763;1017;;
10:12:33.164;153;71;100;79;101.3;275;755;1833;8.0;0.746;994;;
10:12:33.921;158;72;102;77;104.8;275;775;1863;8.1;0.751;1001;;
10:12:34.695;155;71;100;77;103.8;275;775;1833;8.0;0.745;993;;
10:12:35.473;151;71;96;76;99.8;270;785;1733;7.6;0.752;1002;;
10:12:36.254;144;69;93;78;97.5;265;765;1683;7.6;0.730;973;;
10:12:37.023;144;67;95;78;101.0;270;770;1700;7.9;0.720;961;;
10:12:37.789;150;70;98;76;102.5;275;785;1708;7.8;0.749;998;;
10:12:38.574;151;71;99;76;102.0;275;790;1700;7.7;0.763;1017;;
10:12:39.362;147;72;97;77;95.8;265;775;1617;7.4;0.781;1041;;
10:12:40.143;142;70;94;77;93.0;270;780;1558;7.2;0.784;1046;;
10:12:40.919;141;69;95;77;93.8;265;775;1567;7.3;0.781;1042;;
10:12:41.694;147;71;98;77;97.3;275;775;1613;7.5;0.783;1044;;
10:12:42.469;149;72;99;76;96.5;270;785;1600;7.4;0.805;1074;;
10:12:43.254;147;72;98;77;95.3;270;780;1579;7.3;0.803;1070;;
10:12:44.036;143;72;98;78;92.0;270;770;1521;7.2;0.816;1088;;
10:12:44.804;148;73;100;77;94.3;275;780;1546;7.3;0.830;1106;;
10:12:45.585;150;74;102;77;95.8;275;780;1558;7.4;0.829;1105;;
10:12:46.366;148;74;101;77;93.8;275;775;1521;7.3;0.835;1113;;
10:12:47.139;149;75;103;78;92.5;275;770;1533;7.2;0.855;1140;;
10:12:47.913;153;76;104;76;96.0;280;790;1550;7.3;0.856;1141;;
10:12:48.701;151;75;103;76;95.0;280;790;1542;7.2;0.857;1142;;
10:12:49.487;149;75;102;76;92.5;275;790;1496;7.0;0.869;1159;;
10:12:50.281;148;74;100;76;93.3;280;790;1500;7.1;0.849;1132;;
10:12:51.071;146;73;100;75;93.8;280;795;1492;7.1;0.844;1125;;
10:12:51.864;149;73;102;75;95.8;280;795;1525;7.2;0.843;1124;;
10:12:52.659;149;74;103;77;96.3;280;775;1529;7.5;0.825;1100;;
10:12:53.434;148;74;104;79;93.3;280;760;1508;7.4;0.848;1130;;
10:12:54.194;155;78;107;78;93.0;280;765;1542;7.3;0.878;1171;;
10:12:54.959;157;78;108;78;95.0;280;765;1571;7.5;0.870;1160;;
10:12:55.724;156;78;107;80;91.8;280;750;1575;7.3;0.875;1166;;
10:12:56.478;154;78;106;79;89.8;280;755;1588;7.1;0.887;1183;;
10:12:57.227;156;77;106;80;92.3;280;750;1646;7.4;0.864;1152;;
10:12:57.981;157;76;109;81;96.0;285;740;1667;7.8;0.840;1120;;
10:12:58.717;163;82;112;80;91.3;285;750;1654;7.3;0.916;1222;;
10:12:59.469;163;80;111;79;93.0;280;760;1700;7.3;0.903;1204;;
10:13:00.231;159;79;107;79;89.5;280;755;1679;7.1;0.901;1201;;
10:13:00.986;154;78;104;82;87.0;275;735;1650;7.1;0.879;1171;;
10:13:01.723;152;77;101;83;84.8;275;725;1613;7.0;0.866;1155;;
10:13:02.444;151;74;101;84;89.5;275;715;1679;7.5;0.807;1076;;
10:13:03.161;154;73;102;83;93.5;275;725;1804;7.7;0.787;1049;;
10:13:03.886;157;72;104;82;98.8;280;730;1888;8.1;0.765;1020;;
10:13:04.616;158;74;102;81;97.5;280;745;1850;7.9;0.779;1039;;
10:13:05.361;155;72;100;81;97.0;275;745;1842;7.8;0.768;1024;;
10:13:06.108;149;71;96;79;93.5;270;760;1767;7.4;0.778;1038;;
10:13:06.865;145;69;92;78;92.8;265;765;1717;7.3;0.755;1006;;
10:13:07.631;139;66;89;77;95.5;265;775;1679;7.4;0.720;960;;
10:13:08.404;142;63;92;77;103.5;270;775;1779;8.0;0.687;916;;
10:13:09.179;146;66;94;76;102.3;275;790;1763;7.8;0.722;963;;
10:13:09.969;149;70;93;73;97.8;275;820;1700;7.2;0.778;1037;;
10:13:10.789;138;64;87;73;99.3;265;820;1667;7.3;0.715;953;;
10:13:11.609;132;61;87;75;99.3;265;800;1600;7.4;0.697;930;;
10:13:12.410;132;61;87;74;99.3;265;810;1600;7.4;0.706;941;;
10:13:13.220;132;61;87;71;99.3;265;840;1600;7.1;0.732;976;;
10:13:14.063;141;67;90;74;86.3;265;815;1696;6.3;0.850;1134;;
10:13:14.872;135;65;88;75;86.5;260;795;1646;6.5;0.806;1075;;
10:13:15.669;140;65;91;75;89.3;270;795;1638;6.7;0.811;1081;;
10:13:16.466;144;67;93;75;94.0;275;805;1667;7.0;0.796;1062;;
10:13:17.267;142;68;93;76;94.3;270;790;1642;7.2;0.777;1037;;
10:13:18.063;140;68;91;76;92.8;265;790;1588;7.0;0.773;1031;;
10:13:18.853;137;66;91;77;93.8;265;775;1583;7.3;0.748;998;;
10:13:19.622;141;67;94;78;95.5;270;765;1625;7.5;0.755;1007;;
10:13:20.389;148;70;98;77;97.5;275;775;1671;7.5;0.781;1041;;
10:13:21.166;150;72;100;78;97.5;275;770;1671;7.6;0.790;1053;;
10:13:21.934;149;73;100;78;94.8;270;765;1646;7.4;0.803;1071;;
10:13:22.701;149;73;99;77;94.8;275;780;1633;7.3;0.817;1089;;
10:13:23.479;151;73;101;77;96.0;275;780;1658;7.4;0.819;1091;;
10:13:24.261;151;73;100;77;97.0;280;775;1663;7.5;0.801;1068;;
10:13:25.032;151;73;101;77;96.8;275;780;1658;7.4;0.814;1086;;
10:13:25.814;154;73;103;76;99.3;280;785;1696;7.6;0.815;1086;;
10:13:26.601;154;74;102;75;99.0;280;800;1675;7.4;0.824;1099;;
10:13:27.397;149;73;100;77;96.0;280;780;1642;7.4;0.810;1081;;
10:13:28.180;148;73;100;77;95.0;280;780;1596;7.3;0.823;1097;;
10:13:28.959;151;74;102;77;97.0;280;780;1600;7.5;0.822;1096;;
10:13:29.739;151;74;101;76;95.3;280;785;1579;7.3;0.832;1110;;
10:13:30.525;148;73;100;77;94.3;280;780;1571;7.3;0.826;1101;;
10:13:31.306;148;73;100;76;94.3;280;790;1563;7.2;0.834;1112;;
10:13:32.098;147;72;100;77;96.5;280;775;1575;7.5;0.803;1071;;
10:13:32.873;148;73;101;77;94.3;280;780;1529;7.3;0.832;1109;;
10:13:33.651;150;74;101;77;95.8;285;780;1563;7.4;0.823;1097;;
10:13:34.433;147;73;100;78;94.8;280;765;1525;7.4;0.805;1074;;
10:13:35.198;146;73;101;78;94.8;280;765;1525;7.4;0.815;1087;;
10:13:35.961;150;74;103;78;95.3;285;765;1529;7.5;0.827;1103;;
10:13:36.724;151;75;102;78;94.0;280;770;1504;7.3;0.838;1117;;
10:13:37.492;145;73;100;81;91.3;275;745;1475;7.3;0.814;1086;;
10:13:38.237;144;73;101;81;91.0;280;740;1467;7.4;0.817;1090;;
10:13:38.979;150;75;104;81;93.3;280;745;1504;7.5;0.829;1105;;
10:13:39.726;152;76;106;79;93.8;285;755;1500;7.5;0.850;1133;;
10:13:40.481;151;77;103;78;90.0;280;765;1471;7.1;0.873;1165;;
10:13:41.246;144;74;99;81;87.5;275;745;1446;7.0;0.843;1124;;
10:13:41.991;144;73;101;82;90.0;275;735;1467;7.3;0.821;1094;;
10:13:42.728;151;75;105;81;93.0;280;745;1538;7.5;0.841;1122;;
10:13:43.469;156;78;108;81;92.3;280;740;1546;7.5;0.862;1150;;
10:13:44.213;155;78;105;80;90.8;280;750;1558;7.3;0.864;1152;;
10:13:44.959;150;75;101;82;89.5;275;735;1579;7.3;0.831;1109;;
10:13:45.692;152;73;103;82;92.8;275;735;1658;7.6;0.812;1083;;
10:13:46.431;158;75;106;81;95.5;280;745;1729;7.7;0.823;1097;;
10:13:47.174;160;76;107;81;96.0;275;745;1733;7.7;0.828;1105;;
10:13:47.923;158;76;104;80;95.0;275;750;1742;7.6;0.823;1097;;
10:13:48.669;153;74;101;81;93.3;275;745;1696;7.5;0.809;1079;;
10:13:49.415;157;73;104;80;99.0;275;750;1788;7.9;0.786;1048;;
10:13:50.165;160;74;106;79;101.0;280;760;1775;8.0;0.794;1058;;
10:13:50.924;158;74;104;79;99.0;280;760;1750;7.8;0.798;1065;;
10:13:51.688;154;74;101;79;95.5;275;760;1708;7.5;0.804;1072;;
10:13:52.444;152;73;100;78;95.3;275;765;1679;7.5;0.805;1074;;
10:13:53.210;155;72;102;77;99.8;280;775;1717;7.7;0.791;1054;;
10:13:53.986;153;72;101;78;98.5;280;770;1683;7.7;0.790;1053;;
10:13:54.756;151;72;99;78;97.0;275;770;1650;7.6;0.788;1050;;
10:13:55.526;149;71;99;78;97.3;275;765;1633;7.6;0.781;1041;;
10:13:56.291;151;71;100;77;99.3;280;775;1629;7.7;0.779;1039;;
10:13:57.062;150;71;100;78;98.5;275;770;1629;7.7;0.780;1040;;
10:13:57.838;149;71;99;77;99.0;280;775;1592;7.7;0.775;1033;;
10:13:58.609;148;72;99;77;96.8;275;775;1571;7.5;0.789;1052;;
10:13:59.386;148;70;99;77;100.3;280;780;1579;7.7;0.768;1024;;
10:14:00.164;147;71;98;76;99.0;280;790;1554;7.5;0.782;1043;;
10:14:00.954;145;70;96;76;97.5;275;790;1529;7.4;0.780;1040;;
10:14:01.748;144;69;96;76;99.0;280;790;1504;7.5;0.766;1021;;
10:14:02.532;143;69;96;75;99.0;280;800;1483;7.4;0.774;1032;;
10:14:03.332;141;68;95;76;98.5;280;785;1483;7.5;0.759;1012;;
10:14:04.117;142;69;96;77;97.5;280;780;1433;7.5;0.770;1027;;
10:14:04.901;142;69;96;76;100.3;280;785;1463;7.7;0.752;1002;;
10:14:05.684;140;69;98;78;98.5;280;765;1442;7.7;0.757;1010;;
10:14:06.449;146;72;100;77;98.0;280;775;1417;7.6;0.793;1057;;
10:14:07.224;145;72;100;79;98.0;280;755;1433;7.8;0.772;1030;;
10:14:07.980;145;72;100;82;98.0;280;735;1433;8.0;0.752;1003;;
10:14:08.715;145;72;100;78;98.0;280;765;1433;7.7;0.783;1043;;
10:14:09.479;158;82;111;79;78.3;285;755;1546;6.2;1.073;1431;;
10:14:10.238;158;82;110;79;78.3;285;755;1546;6.2;1.064;1418;;
10:14:10.991;154;81;108;81;75.0;275;740;1496;6.1;1.063;1418;;
10:14:11.729;156;79;110;83;81.5;275;720;1575;6.8;0.974;1299;;
10:14:12.451;164;82;115;82;86.8;285;735;1658;7.1;0.974;1299;;
10:14:13.186;170;85;117;81;87.3;285;745;1717;7.0;0.999;1332;;
10:14:13.929;168;85;114;81;86.5;280;740;1692;7.0;0.977;1303;;
10:14:14.669;164;82;112;83;86.5;275;725;1700;7.2;0.937;1249;;
10:14:15.396;168;81;116;83;91.5;280;720;1804;7.6;0.911;1214;;
10:14:16.116;174;85;119;82;91.0;280;735;1846;7.4;0.957;1276;;
10:14:16.849;176;86;119;81;91.5;280;740;1858;7.4;0.958;1278;;
10:14:17.591;172;84;115;81;90.8;275;740;1850;7.4;0.936;1248;;
10:14:18.331;167;82;112;82;89.5;275;735;1825;7.3;0.916;1221;;
10:14:19.066;170;79;113;82;95.3;280;735;1938;7.8;0.874;1165;;
10:14:19.799;174;80;116;81;97.5;280;745;1967;7.9;0.884;1179;;
10:14:20.544;175;81;115;79;98.8;280;755;1963;7.8;0.881;1175;;
10:14:21.299;170;79;112;81;97.3;275;745;1917;7.8;0.854;1139;;
10:14:22.044;165;77;109;81;96.8;275;745;1879;7.8;0.839;1119;;
10:14:22.789;170;77;112;80;100.8;275;750;1963;8.1;0.834;1112;;
10:14:23.539;174;78;114;79;103.8;280;760;1963;8.2;0.831;1109;;
10:14:24.301;172;78;111;79;102.0;280;760;1933;8.1;0.823;1098;;
10:14:25.059;165;76;108;81;99.5;275;745;1888;8.0;0.805;1073;;
10:14:25.808;167;76;108;79;102.3;280;755;1938;8.1;0.799;1066;;
10:14:26.561;169;75;109;78;105.5;280;770;1954;8.2;0.792;1056;;
10:14:27.333;166;74;105;77;104.8;280;780;1942;8.1;0.780;1040;;
10:14:28.109;159;72;102;79;103.8;275;760;1867;8.2;0.744;991;;
10:14:28.867;158;71;101;78;102.8;270;765;1842;8.1;0.754;1005;;
10:14:29.636;161;71;103;77;107.8;280;775;1883;8.3;0.737;983;;
10:14:30.413;159;71;101;77;106.3;280;780;1850;8.2;0.738;984;;
10:14:31.191;154;69;98;78;105.0;275;765;1829;8.2;0.712;950;;
10:14:31.952;155;69;100;79;105.8;275;760;1829;8.3;0.715;953;;
10:14:32.716;158;69;100;77;109.5;280;780;1846;8.4;0.712;950;;
10:14:33.496;155;69;98;76;107.5;275;785;1804;8.2;0.714;952;;
10:14:34.283;150;67;95;77;105.8;275;775;1763;8.2;0.696;928;;
10:14:35.056;149;68;96;77;102.5;270;780;1721;7.9;0.727;969;;
10:14:35.836;153;68;98;76;108.0;275;785;1775;8.3;0.712;950;;
10:14:36.619;152;70;97;76;104.0;275;790;1708;7.9;0.739;985;;
10:14:37.413;149;69;96;77;103.3;275;780;1700;7.9;0.725;967;;
10:14:38.191;149;69;99;78;103.5;275;770;1679;8.1;0.735;980;;
10:14:38.963;155;72;101;75;104.0;280;795;1688;7.8;0.774;1032;;
10:14:39.756;154;73;101;76;101.8;280;790;1658;7.7;0.784;1046;;
10:14:40.546;151;73;100;77;97.5;275;775;1596;7.5;0.795;1060;;
10:14:41.323;149;73;99;77;95.0;275;775;1563;7.4;0.808;1077;;
10:14:42.098;149;72;100;78;96.3;275;770;1596;7.5;0.802;1069;;
10:14:42.868;153;74;103;76;98.5;280;785;1575;7.5;0.817;1089;;
10:14:43.651;154;75;103;76;99.0;280;790;1588;7.5;0.822;1096;;
10:14:44.439;150;74;102;78;96.5;275;770;1554;7.5;0.814;1085;;
10:14:45.211;152;76;104;76;95.5;280;790;1542;7.3;0.856;1142;;
10:14:46.000;155;75;105;75;98.3;280;795;1563;7.4;0.850;1133;;
10:14:46.796;153;76;104;75;95.5;280;795;1525;7.2;0.868;1157;;
10:14:47.589;150;75;103;75;94.5;280;795;1500;7.1;0.864;1153;;
10:14:48.388;151;75;103;75;95.0;280;805;1504;7.1;0.873;1164;;
10:14:49.187;152;75;105;75;96.0;280;795;1500;7.2;0.865;1154;;
10:14:49.986;152;76;104;75;95.5;280;800;1496;7.2;0.869;1159;;
10:14:50.784;149;75;103;76;94.5;280;790;1492;7.2;0.857;1143;;
10:14:51.574;152;75;105;76;97.3;280;790;1508;7.4;0.853;1137;;
10:14:52.368;156;77;108;76;97.8;290;790;1513;7.4;0.875;1166;;
10:14:53.156;157;79;109;76;95.5;285;790;1508;7.3;0.900;1199;;
10:14:53.944;155;79;107;78;92.0;280;765;1504;7.2;0.892;1189;;
10:14:54.713;153;78;108;80;90.3;280;750;1513;7.2;0.893;1191;;
10:14:55.461;161;80;112;79;93.3;285;755;1567;7.4;0.907;1209;;
10:14:56.216;166;83;115;79;93.0;285;760;1613;7.3;0.938;1250;;
10:14:56.976;167;83;114;79;92.5;285;760;1625;7.3;0.939;1252;;
10:14:57.734;163;82;112;81;90.3;280;745;1617;7.3;0.925;1233;;
10:14:58.481;163;80;113;81;91.8;280;745;1654;7.4;0.916;1221;;
10:14:59.224;169;83;116;79;91.5;285;755;1696;7.3;0.953;1271;;
10:14:59.981;169;83;115;79;93.0;285;760;1721;7.3;0.940;1253;;
10:15:00.739;167;83;113;79;90.0;280;760;1667;7.1;0.952;1269;;
10:15:01.497;164;81;110;78;89.8;280;770;1663;7.0;0.946;1261;;
10:15:02.269;163;79;110;79;89.8;280;755;1692;7.1;0.927;1237;;
10:15:03.025;163;79;110;79;89.8;280;760;1692;7.1;0.934;1245;;
10:15:03.785;163;79;110;76;89.8;280;785;1692;6.9;0.964;1286;;
10:15:04.573;165;82;112;78;80.0;285;765;1771;6.3;1.073;1431;;
10:15:05.334;166;81;111;77;81.3;285;780;1733;6.3;1.068;1424;;
10:15:06.116;165;79;110;77;84.3;285;780;1750;6.5;1.021;1361;;
10:15:06.894;159;78;108;79;85.5;280;760;1671;6.8;0.960;1280;;
10:15:07.658;160;78;110;79;90.8;285;760;1700;7.2;0.921;1228;;
10:15:08.416;165;80;112;77;90.8;285;775;1704;7.0;0.952;1270;;
10:15:09.191;165;79;110;78;92.0;285;770;1708;7.2;0.923;1230;;
10:15:09.961;161;79;108;78;90.5;280;765;1671;7.1;0.909;1212;;
10:15:10.726;157;77;106;80;90.5;280;750;1663;7.2;0.876;1169;;
10:15:11.474;161;77;109;81;93.5;280;745;1713;7.5;0.869;1158;;
10:15:12.219;167;79;112;79;95.8;285;760;1758;7.6;0.885;1180;;
10:15:12.983;167;79;111;79;95.8;285;760;1767;7.6;0.881;1175;;
10:15:13.743;162;78;109;80;92.0;280;750;1742;7.4;0.885;1179;;
10:15:14.491;161;78;109;82;90.0;280;735;1746;7.3;0.888;1184;;
10:15:15.224;167;80;113;80;92.0;280;750;1775;7.4;0.917;1223;;
10:15:15.972;170;81;113;79;93.8;285;760;1838;7.4;0.918;1224;;
10:15:16.734;168;81;110;79;91.0;280;760;1800;7.2;0.919;1225;;
10:15:17.498;160;78;105;79;88.5;275;760;1738;7.0;0.900;1199;;
10:15:18.254;160;75;105;79;92.0;275;760;1779;7.3;0.865;1154;;
10:15:19.016;163;76;105;76;95.0;285;785;1808;7.3;0.866;1154;;
10:15:19.800;160;74;102;76;95.3;280;790;1788;7.2;0.848;1131;;
10:15:20.589;154;72;98;76;93.5;275;790;1713;7.1;0.828;1104;;
10:15:21.381;148;70;96;77;94.0;270;780;1671;7.2;0.795;1059;;
10:15:22.159;150;70;97;76;95.3;275;785;1654;7.3;0.799;1066;;
10:15:22.944;154;70;99;76;99.5;280;790;1713;7.6;0.786;1048;;
10:15:23.736;152;71;98;75;97.8;280;800;1667;7.3;0.798;1064;;
10:15:24.536;149;70;96;75;96.3;275;795;1621;7.3;0.789;1052;;
10:15:25.331;147;69;96;75;97.3;275;795;1625;7.3;0.783;1044;;
10:15:26.125;150;70;97;74;99.3;280;815;1621;7.3;0.797;1062;;
10:15:26.939;150;69;97;73;99.3;280;820;1613;7.3;0.797;1063;;
10:15:27.761;147;69;94;73;97.5;280;825;1575;7.1;0.797;1063;;
10:15:28.584;143;67;94;75;96.5;275;805;1563;7.2;0.782;1043;;
10:15:29.391;146;69;96;74;96.8;280;815;1521;7.1;0.804;1073;;
10:15:30.208;147;69;97;74;99.0;280;815;1542;7.3;0.794;1059;;
10:15:31.019;145;70;95;74;94.8;280;810;1504;7.0;0.812;1083;;
10:15:31.831;142;68;93;74;95.0;280;810;1479;7.0;0.793;1057;;
10:15:32.641;142;68;93;74;94.5;275;815;1467;7.0;0.800;1067;;
10:15:33.454;143;68;94;73;98.0;280;825;1467;7.1;0.787;1049;;
10:15:34.277;142;67;93;73;97.5;280;825;1450;7.1;0.783;1044;;
10:15:35.102;138;66;92;74;96.8;275;810;1425;7.2;0.766;1021;;
10:15:35.914;140;67;92;72;96.5;280;830;1400;7.0;0.793;1058;;
10:15:36.744;142;68;94;72;97.0;280;835;1433;7.0;0.811;1082;;
10:15:37.577;142;69;94;73;95.3;280;820;1438;7.0;0.811;1082;;
10:15:38.397;141;69;94;74;95.0;275;810;1429;7.0;0.804;1071;;
10:15:39.207;142;70;95;73;94.0;280;820;1421;6.9;0.831;1108;;
10:15:40.031;144;70;96;73;95.8;280;820;1421;7.0;0.824;1099;;
10:15:40.853;142;71;96;75;93.5;280;805;1396;7.0;0.829;1105;;
10:15:41.655;144;73;98;74;91.5;280;810;1371;6.8;0.865;1154;;
10:15:42.466;145;72;98;74;93.0;285;810;1396;6.9;0.849;1132;;
10:15:43.278;141;70;95;75;92.8;280;805;1392;6.9;0.825;1099;;
10:15:44.081;142;70;98;76;94.5;280;790;1417;7.2;0.817;1090;;
10:15:44.873;147;73;100;74;94.8;285;810;1408;7.0;0.855;1140;;
10:15:45.679;147;73;100;76;95.0;285;790;1433;7.2;0.827;1103;;
10:15:46.467;145;73;99;78;91.5;280;770;1417;7.1;0.835;1114;;
10:15:47.237;149;74;104;79;94.3;285;760;1488;7.4;0.837;1115;;
10:15:47.999;156;77;107;77;93.3;285;775;1479;7.2;0.887;1183;;
10:15:48.774;158;78;106;77;93.0;285;775;1496;7.2;0.883;1178;;
10:15:49.549;153;76;103;79;89.8;280;755;1517;7.1;0.866;1155;;
10:15:50.308;156;76;105;79;92.3;285;760;1571;7.3;0.863;1151;;
10:15:51.064;160;77;106;77;94.0;285;775;1629;7.3;0.876;1168;;
10:15:51.841;160;77;104;76;94.0;280;790;1646;7.1;0.876;1168;;
10:15:52.627;153;74;100;78;92.8;275;770;1617;7.2;0.826;1101;;
10:15:53.401;150;71;99;78;94.0;275;765;1608;7.4;0.806;1074;;
10:15:54.165;154;73;99;77;94.8;280;780;1629;7.3;0.815;1087;;
10:15:54.942;153;70;98;76;99.8;280;785;1646;7.6;0.773;1031;;
10:15:55.729;148;70;95;76;97.0;280;785;1604;7.4;0.767;1022;;
10:15:56.515;144;68;93;77;95.3;270;775;1592;7.4;0.759;1012;;
10:15:57.291;147;68;96;76;100.5;280;785;1642;7.7;0.748;997;;
10:15:58.074;150;69;96;74;100.8;280;810;1638;7.5;0.768;1024;;
10:15:58.885;146;67;96;75;100.8;280;800;1600;7.6;0.758;1011;;
10:15:59.685;146;67;96;76;100.8;280;790;1600;7.7;0.749;998;;
10:16:00.475;146;67;96;73;100.8;280;825;1600;7.3;0.782;1043;;
10:16:01.297;145;64;91;73;96.5;280;820;1642;7.1;0.771;1028;;
10:16:02.121;145;64;91;72;98.5;280;830;1663;7.1;0.767;1022;;
10:16:02.949;141;63;89;71;96.0;275;840;1621;6.9;0.774;1033;;
10:16:03.789;142;63;90;72;101.0;275;830;1613;7.3;0.740;986;;
10:16:04.619;141;64;90;72;104.8;275;830;1571;7.6;0.715;953;;
10:16:05.449;142;64;92;72;105.5;275;835;1567;7.6;0.730;974;;
10:16:06.288;145;66;93;72;107.8;285;835;1571;7.7;0.723;964;;
10:16:07.123;143;65;94;74;108.3;285;815;1563;8.0;0.704;939;;
10:16:07.938;143;67;92;74;104.0;285;815;1533;7.7;0.721;961;;
10:16:08.751;143;64;95;76;110.5;285;790;1583;8.4;0.679;906;;
10:16:09.541;149;67;98;75;111.3;290;795;1613;8.4;0.697;929;;
10:16:10.336;152;68;97;75;110.3;290;795;1621;8.3;0.699;933;;
10:16:11.129;148;67;95;75;110.5;285;800;1608;8.3;0.688;917;;
10:16:11.929;146;66;93;75;107.8;285;795;1600;8.1;0.682;910;;
10:16:12.726;143;65;93;77;106.8;280;780;1629;8.2;0.681;908;;
10:16:13.506;148;68;96;76;105.8;290;790;1633;8.0;0.719;959;;
10:16:14.292;151;69;98;75;107.3;290;795;1633;8.1;0.725;966;;
10:16:15.091;151;70;96;75;104.5;285;800;1633;7.8;0.737;982;;
10:16:15.889;144;68;93;77;101.8;280;780;1617;7.8;0.711;948;;
10:16:16.671;142;67;92;76;101.0;275;785;1604;7.7;0.717;956;;
10:16:17.454;147;68;95;76;103.0;285;785;1596;7.9;0.726;968;;
10:16:18.241;148;69;95;75;103.0;280;800;1583;7.7;0.738;984;;
10:16:19.039;144;69;93;75;100.3;280;795;1571;7.6;0.734;978;;
10:16:19.836;140;67;92;77;99.3;275;775;1550;7.7;0.718;958;;
10:16:20.611;145;69;96;76;101.0;280;790;1563;7.7;0.747;996;;
10:16:21.399;149;70;98;76;102.5;280;785;1579;7.8;0.752;1003;;
10:16:22.188;149;72;98;76;99.5;275;790;1513;7.6;0.780;1040;;
10:16:22.976;147;72;97;76;96.5;270;785;1492;7.4;0.785;1047;;
10:16:23.759;143;71;96;78;93.8;270;770;1479;7.3;0.791;1054;;
10:16:24.527;148;73;100;77;95.3;275;780;1496;7.3;0.815;1086;;
10:16:25.309;153;74;103;77;98.8;280;775;1533;7.6;0.806;1075;;
10:16:26.084;154;76;103;78;95.8;280;770;1525;7.5;0.830;1107;;
10:16:26.856;154;76;103;77;94.8;280;775;1513;7.3;0.842;1123;;
10:16:27.631;154;76;103;77;95.8;280;775;1517;7.4;0.836;1114;;
10:16:28.404;156;76;105;77;96.3;280;780;1533;7.4;0.847;1129;;
10:16:29.184;159;76;106;76;99.8;285;785;1575;7.6;0.834;1112;;
10:16:29.969;159;76;105;75;99.0;285;795;1575;7.5;0.845;1127;;
10:16:30.766;158;76;104;75;99.8;285;800;1592;7.5;0.836;1115;;
10:16:31.566;156;74;105;76;100.3;285;785;1571;7.7;0.818;1091;;
10:16:32.353;159;76;106;76;99.8;290;790;1571;7.6;0.836;1114;;
10:16:33.141;159;76;106;75;100.5;285;795;1571;7.6;0.835;1113;;
10:16:33.934;157;75;106;78;99.0;285;770;1567;7.7;0.824;1099;;
10:16:34.704;159;78;107;78;95.8;285;770;1538;7.5;0.860;1147;;
10:16:35.478;161;77;107;77;98.5;290;780;1579;7.6;0.843;1124;;
10:16:36.254;156;75;104;78;96.8;285;765;1583;7.6;0.820;1094;;
10:16:37.021;156;74;106;79;99.3;290;755;1608;7.9;0.808;1078;;
10:16:37.775;163;78;109;77;97.8;290;775;1600;7.6;0.864;1152;;
10:16:38.549;164;78;109;76;99.5;290;785;1621;7.6;0.860;1147;;
10:16:39.335;160;77;105;77;96.8;285;775;1588;7.5;0.843;1124;;
10:16:40.111;152;75;102;80;93.8;275;750;1554;7.5;0.816;1088;;
10:16:40.860;153;74;103;80;95.8;285;750;1579;7.7;0.809;1078;;
10:16:41.611;159;75;108;80;99.8;290;750;1654;8.0;0.808;1078;;
10:16:42.360;163;79;110;80;97.0;290;750;1600;7.8;0.852;1137;;
10:16:43.111;162;80;110;80;93.3;285;750;1575;7.5;0.883;1177;;
10:16:43.863;159;81;106;79;89.0;280;755;1542;7.1;0.901;1202;;
10:16:44.614;153;77;103;82;87.8;275;735;1538;7.2;0.865;1153;;
10:16:45.351;154;76;105;82;89.3;280;735;1575;7.3;0.865;1153;;
10:16:46.084;161;79;109;81;90.5;280;740;1600;7.3;0.889;1186;;
10:16:46.826;163;80;110;81;90.5;280;740;1596;7.3;0.899;1199;;
10:16:47.568;162;80;108;81;89.0;280;740;1571;7.2;0.900;1200;;
10:16:48.304;159;79;107;83;88.0;275;725;1579;7.3;0.884;1178;;
10:16:49.031;162;79;110;82;90.3;280;730;1638;7.4;0.886;1181;;
10:16:49.759;167;80;112;81;92.8;280;740;1688;7.5;0.892;1189;;
10:16:50.501;168;81;112;80;93.8;280;750;1721;7.5;0.898;1197;;
10:16:51.251;167;80;111;80;92.8;280;750;1717;7.4;0.900;1199;;
10:16:52.001;164;79;109;81;92.8;280;745;1696;7.5;0.876;1167;;
10:16:52.744;161;78;109;82;92.5;275;730;1708;7.6;0.856;1142;;
10:16:53.478;165;78;110;81;95.3;280;745;1758;7.7;0.862;1150;;
10:16:54.220;168;79;112;80;97.3;280;750;1758;7.8;0.864;1152;;
10:16:54.969;168;80;112;80;97.3;280;750;1725;7.8;0.864;1152;;
10:16:55.720;168;80;112;81;97.3;280;745;1725;7.8;0.858;1144;;
10:16:56.465;168;80;112;78;97.3;280;765;1725;7.6;0.881;1175;;
10:16:57.233;162;80;107;78;79.3;275;765;1713;6.2;1.030;1374;;
10:16:57.994;157;76;104;81;83.0;270;745;1679;6.7;0.936;1248;;
10:16:58.741;156;75;104;81;83.5;270;745;1650;6.7;0.923;1231;;
10:16:59.484;160;75;107;80;90.8;275;750;1713;7.3;0.880;1174;;
10:17:00.234;164;77;109;79;95.3;280;760;1688;7.5;0.872;1162;;
10:17:00.994;164;77;108;79;95.0;280;760;1696;7.5;0.864;1152;;
10:17:01.756;160;77;105;79;93.0;275;760;1671;7.3;0.858;1144;;
10:17:02.516;155;75;103;78;91.5;270;765;1642;7.2;0.857;1143;;
10:17:03.277;153;74;100;79;91.0;270;755;1629;7.2;0.830;1106;;
10:17:04.034;148;71;99;80;92.3;265;750;1608;7.4;0.803;1070;;
10:17:04.786;152;72;100;78;95.0;270;765;1613;7.5;0.803;1071;;
10:17:05.547;154;71;101;78;99.3;275;765;1679;7.8;0.777;1035;;
10:17:06.316;152;71;99;79;98.0;275;760;1638;7.7;0.764;1019;;
10:17:07.078;147;69;97;80;96.5;270;750;1604;7.7;0.756;1008;;
10:17:07.828;151;72;100;78;96.3;270;765;1596;7.5;0.791;1054;;
10:17:08.589;154;71;102;79;101.3;275;760;1646;8.0;0.766;1021;;
10:17:09.349;154;73;102;78;97.8;275;765;1604;7.7;0.798;1064;;
10:17:10.114;153;74;101;79;95.3;270;755;1588;7.6;0.803;1070;;
10:17:10.873;149;72;100;81;94.0;270;745;1542;7.6;0.789;1051;;
10:17:11.616;151;73;102;81;94.8;270;745;1571;7.6;0.800;1067;;
10:17:12.360;158;74;106;79;99.0;275;760;1613;7.8;0.812;1082;;
10:17:13.119;161;76;108;78;99.8;275;765;1638;7.8;0.824;1099;;
10:17:13.884;161;77;107;78;97.0;275;765;1600;7.6;0.844;1125;;
10:17:14.650;156;76;105;80;93.8;270;750;1571;7.5;0.836;1115;;
10:17:15.403;155;75;104;78;95.3;275;765;1592;7.5;0.837;1116;;
10:17:16.164;160;76;107;78;97.8;275;770;1621;7.6;0.841;1121;;
10:17:16.934;162;76;107;77;99.8;280;780;1617;7.7;0.839;1118;;
10:17:17.716;159;76;105;78;98.0;275;770;1617;7.6;0.827;1103;;
10:17:18.484;153;74;103;79;93.5;270;755;1575;7.4;0.828;1104;;
10:17:19.243;157;75;105;78;96.0;275;765;1579;7.5;0.837;1116;;
10:17:20.004;162;76;108;78;99.5;275;765;1583;7.8;0.830;1107;;
10:17:20.773;162;77;107;78;98.5;280;770;1588;7.7;0.833;1110;;
10:17:21.539;156;75;104;81;95.3;270;745;1563;7.7;0.811;1082;;
10:17:22.284;157;74;106;81;98.3;275;740;1596;8.0;0.798;1064;;
10:17:23.022;164;76;111;81;101.5;280;745;1642;8.2;0.815;1086;;
10:17:23.771;170;79;114;79;102.3;285;755;1675;8.1;0.842;1122;;
10:17:24.522;171;81;114;79;99.8;280;760;1650;7.9;0.867;1156;;
10:17:25.282;169;81;112;78;97.0;275;770;1629;7.6;0.885;1180;;
10:17:26.056;166;78;109;78;97.3;280;770;1650;7.6;0.859;1145;;
10:17:26.826;161;76;104;78;96.5;275;765;1621;7.6;0.826;1102;;
10:17:27.589;156;73;103;79;98.3;270;755;1646;7.8;0.788;1050;;
10:17:28.344;160;73;104;79;101.0;275;760;1667;8.0;0.783;1043;;
10:17:29.106;161;72;103;77;104.5;280;775;1667;8.1;0.764;1019;;
10:17:29.879;158;70;101;78;106.0;275;765;1667;8.3;0.729;972;;
10:17:30.646;153;68;98;79;105.8;275;755;1646;8.4;0.700;933;;
10:17:31.399;153;68;99;81;108.0;275;745;1679;8.7;0.685;913;;
10:17:32.145;158;68;104;80;114.0;280;750;1746;9.1;0.681;908;;
10:17:32.894;165;71;107;79;114.8;280;760;1729;9.1;0.709;945;;
10:17:33.656;166;73;106;76;112.8;280;785;1696;8.6;0.740;986;;
10:17:34.439;161;73;103;76;109.0;275;790;1696;8.3;0.748;998;;
10:17:35.231;156;71;100;76;106.8;275;790;1683;8.1;0.740;987;;
10:17:36.019;150;70;96;76;102.0;270;790;1608;7.7;0.744;991;;
10:17:36.810;146;66;94;77;107.5;270;775;1592;8.3;0.674;899;;
10:17:37.584;145;66;95;77;105.5;270;775;1600;8.2;0.694;926;;
10:17:38.361;151;66;97;76;112.8;280;790;1658;8.6;0.681;909;;
10:17:39.147;151;67;97;77;112.8;280;775;1650;8.7;0.663;884;;
10:17:39.926;145;65;94;78;112.0;275;765;1617;8.8;0.644;858;;
10:17:40.690;148;66;96;77;110.3;275;775;1588;8.5;0.673;897;;
10:17:41.464;151;66;98;77;116.5;275;780;1608;9.0;0.658;877;;
10:17:42.248;150;67;96;77;113.8;280;780;1567;8.8;0.658;878;;
10:17:43.028;144;65;92;77;113.5;275;775;1542;8.8;0.628;838;;
10:17:43.801;140;61;90;78;116.0;275;765;1492;9.1;0.590;787;;
10:17:44.562;141;61;92;79;118.0;275;755;1500;9.4;0.587;783;;
10:17:45.321;147;64;95;78;121.0;280;765;1517;9.5;0.599;799;;
10:17:46.084;148;64;95;78;123.0;280;770;1521;9.6;0.595;793;;
10:17:46.854;147;64;94;78;120.8;275;770;1508;9.4;0.596;795;;
10:17:47.624;143;63;91;79;119.5;275;760;1508;9.4;0.577;770;;
10:17:48.384;139;61;89;81;118.5;270;745;1508;9.5;0.558;744;;
10:17:49.133;142;60;91;80;126.8;280;750;1575;10.1;0.538;718;;
10:17:49.877;148;60;91;82;126.8;280;735;1629;10.3;0.528;704;;
10:17:50.615;148;60;91;77;126.8;280;775;1629;9.8;0.556;742;;
10:17:51.390;148;60;91;79;126.8;280;755;1629;10.1;0.542;723;;
10:17:52.145;148;60;91;77;126.8;280;780;1629;9.8;0.560;747;;
10:17:52.926;141;60;87;78;107.3;270;770;1421;8.4;0.623;830;;
10:17:53.698;138;58;83;78;107.8;270;770;1408;8.4;0.595;793;;
10:17:54.464;133;56;81;81;112.5;270;745;1429;9.1;0.538;717;;
10:17:55.209;135;55;84;81;122.5;275;740;1492;9.9;0.509;679;;
10:17:55.949;144;57;90;81;132.5;280;740;1567;10.7;0.504;672;;
10:17:56.691;149;61;93;79;132.3;280;755;1542;10.5;0.528;704;;
10:17:57.444;147;62;91;79;129.8;275;760;1513;10.2;0.533;711;;
10:17:58.202;143;61;89;79;126.0;270;755;1475;10.0;0.533;711;;
10:17:58.957;140;61;87;78;123.0;270;765;1458;9.6;0.541;721;;
10:17:59.724;140;60;86;78;124.8;270;765;1467;9.8;0.526;701;;
10:18:00.487;137;58;86;81;126.8;270;740;1475;10.3;0.502;669;;
10:18:01.231;141;59;90;81;131.8;275;745;1508;10.6;0.509;679;;
10:18:01.976;150;62;94;79;135.0;280;755;1529;10.7;0.526;701;;
10:18:02.733;152;63;95;78;137.0;280;765;1538;10.7;0.529;705;;
10:18:03.495;151;63;94;77;136.3;275;775;1558;10.5;0.532;709;;
10:18:04.269;150;62;92;77;134.0;275;775;1579;10.4;0.534;711;;
10:18:05.046;147;62;90;78;132.3;275;765;1521;10.4;0.522;696;;
10:18:05.811;142;59;89;79;133.0;270;755;1500;10.6;0.504;672;;
10:18:06.564;146;61;91;79;133.8;275;760;1500;10.6;0.517;689;;
10:18:07.326;150;62;93;78;138.8;280;770;1521;10.8;0.516;688;;
10:18:08.094;150;62;92;78;137.3;275;765;1525;10.8;0.511;682;;
10:18:08.860;146;60;91;79;138.8;275;755;1550;11.0;0.492;657;;
10:18:09.616;149;61;92;79;138.8;280;760;1525;11.0;0.504;672;;
10:18:10.376;154;61;93;78;146.5;280;770;1588;11.4;0.489;652;;
10:18:11.144;153;60;92;78;148.5;280;770;1621;11.6;0.476;634;;
10:18:11.914;147;59;91;80;144.0;275;750;1583;11.5;0.473;630;;
10:18:12.664;148;62;92;79;139.8;275;755;1533;11.1;0.494;659;;
10:18:13.421;152;61;93;78;147.3;280;765;1592;11.5;0.481;641;;
10:18:14.186;149;61;91;81;145.3;280;745;1558;11.7;0.467;622;;
10:18:14.930;145;59;90;82;141.8;275;730;1550;11.7;0.465;620;;
10:18:15.661;151;61;92;81;143.5;280;745;1600;11.6;0.479;639;;
10:18:16.406;154;62;94;81;147.8;280;745;1650;11.9;0.475;634;;
10:18:17.151;152;62;92;81;145.8;280;740;1633;11.8;0.467;623;;
10:18:17.891;147;60;91;82;143.3;275;730;1542;11.8;0.464;618;;
10:18:18.619;152;62;94;81;144.0;275;740;1513;11.7;0.482;642;;
10:18:19.361;156;63;96;80;150.3;280;750;1529;12.0;0.477;636;;
10:18:20.107;152;62;94;81;152.3;275;740;1429;12.3;0.457;609;;
10:18:20.849;148;61;92;82;147.0;270;730;1413;12.1;0.458;611;;
10:18:21.580;138;63;96;81;154.3;295;745;1263;12.4;0.465;620;;
