# Supplementary material for: Influence of beat-to-beat blood pressure variability on vascular elasticity in hypertensive population
Source: Sci Rep. 2017 Aug 21;7:8394. doi: 10.1038/s41598-017-08640-4 (PMC5566212; doi:10.1038/s41598-017-08640-4)
Supplement: Supplementary file 1 — Dataset 1 [file 41598_2017_8640_MOESM1_ESM.zip › Data of hypertensive population/1096-beats.txt]

BeatScope Easy - v02.10 build 004

Identification;Identification;Age (yrs);Height (cm);Weight (kg);Gender;Procedure;Model number
1096;;66;183;84;Male;;9971

Reconstructed pressure level: 
brachial

Time (s);Systolic Pressure (mmHg);Diastolic Pressure (mmHg);Mean Pressure (mmHg);Heart rate (bpm);Stroke Volume (ml);Left Ventricular Ejection Time (ms);Pulse Interval (ms);Maximum Slope (mmHg/s);Cardiac Output (l/min);Total Peripheral Resistance Medical Unit (mmHg.min/l);Total Peripheral Resistance CGS (dyn.s/cm5);Markers;
15:48:14.550;0;0;0;85;0.0;0;705;0;0.0;0.000;0;;
15:48:15.255;0;0;0;85;0.0;0;705;0;0.0;0.000;0;;
15:48:15.960;0;0;0;86;0.0;0;695;0;0.0;0.000;0;;
15:48:16.655;0;0;0;85;0.0;0;710;0;0.0;0.000;0;;
15:48:17.365;0;0;0;83;0.0;0;725;0;0.0;0.000;0;;
15:48:18.090;0;0;0;84;0.0;0;715;0;0.0;0.000;0;;
15:48:18.805;0;0;0;86;0.0;0;695;0;0.0;0.000;0;;
15:48:19.500;0;0;0;88;0.0;0;685;0;0.0;0.000;0;;
15:48:20.185;0;0;0;85;0.0;0;710;0;0.0;0.000;0;;
15:48:20.895;0;0;0;85;0.0;0;705;0;0.0;0.000;0;;
15:48:21.600;0;0;0;85;0.0;0;705;0;0.0;0.000;0;;
15:48:22.304;152;69;100;87;93.0;300;690;2258;8.1;0.744;992;;
15:48:22.998;155;70;102;84;100.8;305;715;2313;8.5;0.720;960;;
15:48:23.709;154;70;100;82;105.0;300;730;2296;8.6;0.697;929;;
15:48:24.441;152;69;98;83;110.5;300;725;2279;9.1;0.645;860;;
15:48:25.164;150;68;98;86;113.5;295;695;2217;9.8;0.602;802;;
15:48:25.861;151;70;99;85;115.3;300;710;2238;9.7;0.611;815;;
15:48:26.571;152;69;99;83;120.5;305;720;2275;10.0;0.593;791;;
15:48:27.290;150;68;98;85;120.8;300;705;2254;10.3;0.572;763;;
15:48:27.996;150;68;99;86;121.0;300;695;2238;10.4;0.569;758;;
15:48:28.687;153;70;99;87;121.0;300;690;2258;10.5;0.565;753;;
15:48:29.380;153;70;99;83;121.0;300;720;2258;10.1;0.589;785;;
15:48:30.100;153;70;99;88;121.0;300;680;2258;10.7;0.556;742;;
15:48:30.780;153;70;99;85;121.0;300;705;2258;10.3;0.577;769;;
15:48:31.486;153;70;102;86;102.8;290;700;2333;8.8;0.697;929;;
15:48:32.186;156;71;102;82;103.8;320;730;2388;8.5;0.714;952;;
15:48:32.914;156;70;100;82;108.3;310;735;2450;8.8;0.679;905;;
15:48:33.651;153;69;98;85;113.0;300;710;2417;9.5;0.617;823;;
15:48:34.363;151;68;98;86;117.0;300;700;2358;10.0;0.586;782;;
15:48:35.059;154;69;100;86;118.8;305;700;2375;10.2;0.591;788;;
15:48:35.759;155;70;101;85;121.5;305;705;2413;10.3;0.585;779;;
15:48:36.465;154;70;101;87;121.0;295;690;2400;10.5;0.575;766;;
15:48:37.158;154;70;102;88;120.3;300;685;2375;10.5;0.580;773;;
15:48:37.841;159;72;102;86;120.3;300;695;2425;10.4;0.588;784;;
15:48:38.535;159;72;102;85;120.3;300;705;2425;10.2;0.597;795;;
15:48:39.240;159;72;102;83;120.3;300;720;2425;10.0;0.609;812;;
15:48:39.961;154;69;100;85;112.0;300;705;2429;9.5;0.628;837;;
15:48:40.664;156;70;100;84;112.0;300;715;2429;9.4;0.638;851;;
15:48:41.383;155;69;98;82;112.8;305;730;2433;9.3;0.635;846;;
15:48:42.109;150;67;96;85;117.8;300;710;2375;10.0;0.577;770;;
15:48:42.821;148;66;96;86;121.3;300;700;2363;10.4;0.551;735;;
15:48:43.521;151;67;96;85;123.0;300;710;2392;10.4;0.556;741;;
15:48:44.231;150;66;95;83;125.0;300;720;2404;10.4;0.547;730;;
15:48:44.949;147;65;94;86;125.3;300;695;2346;10.8;0.523;697;;
15:48:45.646;148;66;96;86;125.0;300;695;2363;10.8;0.532;710;;
15:48:46.339;151;68;96;86;125.0;300;695;2358;10.8;0.532;710;;
15:48:47.035;151;68;96;85;125.0;300;710;2358;10.6;0.544;725;;
15:48:47.745;151;68;96;85;125.0;300;705;2358;10.6;0.540;720;;
15:48:48.453;144;67;96;85;111.8;300;705;1983;9.5;0.602;803;;
15:48:49.156;146;67;97;83;113.8;305;720;2008;9.5;0.612;817;;
15:48:49.876;144;67;95;84;112.5;305;715;1963;9.4;0.605;807;;
15:48:50.589;141;65;94;87;117.0;300;690;1938;10.2;0.554;739;;
15:48:51.281;143;66;96;86;122.0;305;700;1946;10.5;0.548;731;;
15:48:51.981;145;67;96;85;125.0;305;710;1979;10.6;0.545;727;;
15:48:52.691;144;66;95;84;126.3;305;715;1954;10.6;0.535;714;;
15:48:53.408;141;65;93;85;125.8;305;705;1979;10.7;0.521;695;;
15:48:54.111;141;65;94;86;126.0;305;700;1958;10.8;0.522;696;;
15:48:54.811;144;66;94;84;126.0;305;715;1996;10.6;0.533;711;;
15:48:55.525;144;66;94;82;126.0;305;730;1996;10.4;0.545;726;;
15:48:56.255;144;66;94;82;126.0;305;735;1996;10.3;0.548;731;;
15:48:56.991;136;61;90;85;116.8;305;705;1908;9.9;0.540;721;;
15:48:57.696;138;62;90;83;117.8;305;720;1921;9.8;0.550;734;;
15:48:58.416;136;62;88;83;117.3;305;720;1917;9.8;0.542;723;;
15:48:59.136;133;60;87;86;122.8;305;700;1896;10.5;0.498;663;;
15:48:59.834;134;61;90;88;126.0;305;685;1863;11.0;0.487;649;;
15:49:00.519;139;64;93;87;124.8;300;690;1904;10.8;0.513;684;;
15:49:01.209;143;65;94;83;130.8;310;720;1958;10.9;0.518;690;;
15:49:01.929;143;65;93;82;132.8;305;730;1996;10.9;0.513;684;;
15:49:02.663;140;64;92;83;130.0;305;720;1963;10.8;0.507;676;;
15:49:03.380;138;63;90;85;127.0;305;710;1913;10.7;0.500;667;;
15:49:04.093;135;61;89;86;127.0;300;695;1938;11.0;0.488;651;;
15:49:04.786;140;64;92;86;126.8;305;700;1946;10.9;0.507;676;;
15:49:05.482;142;64;93;85;130.8;300;710;2021;11.0;0.506;675;;
15:49:06.192;142;65;93;86;128.5;300;700;2025;11.0;0.508;677;;
15:49:06.896;141;65;94;88;126.3;300;685;1996;11.1;0.510;680;;
15:49:07.581;145;67;96;85;125.0;305;705;2004;10.6;0.540;720;;
15:49:08.282;146;67;97;86;127.8;305;700;2063;10.9;0.533;711;;
15:49:08.984;148;68;98;86;126.8;300;695;2075;10.9;0.537;716;;
15:49:09.677;147;68;97;85;126.0;305;705;2046;10.7;0.544;726;;
15:49:10.384;145;68;97;87;126.0;305;690;2033;11.0;0.533;710;;
15:49:11.075;145;68;97;90;126.0;305;670;2033;11.3;0.517;689;;
15:49:11.745;145;68;97;85;126.0;305;710;2033;10.6;0.548;731;;
15:49:12.454;147;68;98;86;112.0;300;700;2125;9.6;0.609;813;;
15:49:13.152;146;67;97;89;112.5;300;675;2054;10.0;0.582;776;;
15:49:13.830;145;67;98;91;111.5;300;660;2013;10.1;0.579;771;;
15:49:14.493;145;69;97;89;114.8;305;675;2013;10.2;0.569;759;;
15:49:15.164;143;67;94;89;118.8;300;675;2029;10.6;0.536;714;;
15:49:15.837;141;65;93;91;121.3;295;660;2042;11.0;0.506;675;;
15:49:16.501;142;65;93;88;124.0;300;685;2063;10.9;0.512;683;;
15:49:17.186;143;64;92;86;128.5;300;695;2100;11.1;0.499;665;;
15:49:17.881;140;63;90;86;127.3;300;700;2075;10.9;0.495;660;;
15:49:18.577;137;62;90;89;126.0;295;675;2050;11.2;0.481;641;;
15:49:19.256;140;64;92;87;127.3;300;690;2029;11.1;0.499;665;;
15:49:19.946;143;65;94;86;129.8;300;700;2063;11.1;0.506;674;;
15:49:20.644;143;66;94;86;128.3;300;695;2033;11.1;0.511;681;;
15:49:21.340;141;66;95;88;125.3;295;680;1996;11.1;0.513;684;;
15:49:22.021;145;67;98;88;125.3;295;685;2013;11.0;0.533;711;;
15:49:22.704;149;69;100;86;127.0;300;695;2050;11.0;0.547;730;;
15:49:23.397;148;70;99;86;124.3;300;695;2025;10.7;0.555;740;;
15:49:24.096;147;69;99;89;123.5;300;675;2021;11.0;0.542;723;;
15:49:24.771;150;71;101;87;121.8;300;690;1988;10.6;0.574;765;;
15:49:25.459;152;71;103;86;124.0;300;695;2058;10.7;0.574;766;;
15:49:26.154;150;71;101;86;122.5;300;695;2004;10.6;0.573;764;;
15:49:26.849;148;70;101;90;119.8;295;670;2017;10.7;0.562;750;;
15:49:27.521;151;72;102;88;120.0;300;685;1992;10.5;0.582;776;;
15:49:28.202;153;72;103;87;122.8;305;690;2063;10.7;0.580;774;;
15:49:28.894;151;71;101;87;122.3;300;690;2029;10.6;0.571;762;;
15:49:29.584;149;70;101;90;119.0;300;670;2033;10.7;0.569;758;;
15:49:30.256;151;72;102;88;119.8;300;685;2050;10.5;0.582;776;;
15:49:30.940;152;71;101;87;122.5;305;690;2071;10.7;0.570;760;;
15:49:31.631;148;69;99;89;122.8;305;675;2067;10.9;0.546;728;;
15:49:32.306;149;69;99;90;122.8;305;665;2075;11.1;0.538;717;;
15:49:32.970;149;69;99;89;122.8;305;675;2075;10.9;0.546;728;;
15:49:33.645;149;69;99;86;122.8;305;700;2075;10.5;0.566;755;;
15:49:34.348;150;70;101;90;108.3;300;670;2117;9.7;0.622;829;;
15:49:35.018;151;70;102;88;109.8;300;680;2088;9.7;0.629;839;;
15:49:35.694;152;70;102;87;111.3;305;690;2133;9.7;0.630;839;;
15:49:36.384;150;69;99;87;117.0;300;690;2113;10.2;0.585;780;;
15:49:37.074;147;68;98;89;120.8;300;675;2088;10.7;0.546;729;;
15:49:37.750;148;68;98;88;120.5;305;685;2058;10.6;0.554;739;;
15:49:38.438;148;67;97;86;126.3;305;700;2117;10.8;0.536;715;;
15:49:39.136;144;65;94;86;127.0;305;700;2083;10.9;0.518;691;;
15:49:39.832;142;64;94;88;125.8;300;680;2067;11.1;0.506;674;;
15:49:40.516;143;65;93;86;126.5;300;695;2025;10.9;0.511;681;;
15:49:41.211;142;64;92;85;129.8;305;710;2075;11.0;0.502;669;;
15:49:41.921;139;63;90;84;129.8;300;715;2038;10.9;0.496;661;;
15:49:42.634;138;62;90;85;130.3;300;705;1988;11.1;0.484;646;;
15:49:43.343;137;62;89;85;129.5;305;710;1975;10.9;0.487;649;;
15:49:44.051;136;61;89;84;130.8;305;715;1963;11.0;0.484;645;;
15:49:44.764;136;61;89;84;130.3;300;715;1942;10.9;0.486;648;;
15:49:45.479;135;61;88;85;130.0;305;710;1933;11.0;0.479;639;;
15:49:46.193;134;60;88;86;129.8;300;695;1925;11.2;0.470;627;;
15:49:46.886;136;62;90;85;130.3;300;705;1908;11.1;0.484;646;;
15:49:47.591;138;62;90;85;132.3;305;710;1938;11.2;0.485;646;;
15:49:48.301;137;62;89;85;131.3;305;710;1908;11.1;0.483;644;;
15:49:49.011;135;61;89;86;129.3;300;695;1896;11.2;0.477;636;;
15:49:49.704;136;62;91;86;129.5;300;695;1904;11.2;0.488;651;;
15:49:50.399;140;64;93;85;131.0;305;710;1946;11.1;0.504;672;;
15:49:51.109;141;65;93;84;131.3;305;715;1938;11.0;0.505;674;;
15:49:51.828;138;63;91;86;129.3;305;695;1925;11.2;0.491;654;;
15:49:52.523;138;64;93;87;128.0;300;690;1908;11.1;0.499;665;;
15:49:53.211;142;66;94;85;128.5;305;710;1938;10.9;0.518;691;;
15:49:53.919;142;65;94;85;130.5;305;710;1967;11.0;0.511;682;;
15:49:54.633;139;65;93;87;128.3;305;690;1925;11.2;0.500;667;;
15:49:55.321;139;65;94;88;126.3;300;680;1904;11.1;0.508;677;;
15:49:56.001;144;67;96;86;127.5;305;695;1954;11.0;0.525;700;;
15:49:56.694;145;68;97;86;129.3;305;700;1954;11.1;0.527;702;;
15:49:57.396;143;67;96;87;128.3;305;690;1942;11.2;0.518;690;;
15:49:58.086;143;67;98;88;126.3;300;685;1921;11.1;0.529;705;;
15:49:58.773;147;69;99;86;126.8;305;700;1950;10.9;0.545;727;;
15:49:59.473;147;69;98;83;129.3;305;720;1975;10.8;0.546;728;;
15:50:00.189;145;67;97;85;127.8;305;710;1963;10.8;0.536;715;;
15:50:00.899;143;67;96;87;125.5;300;690;1933;10.9;0.528;704;;
15:50:01.589;146;68;96;87;125.5;300;690;1954;10.9;0.528;704;;
15:50:02.280;146;68;96;85;125.5;300;705;1954;10.7;0.539;719;;
15:50:02.985;146;68;96;83;125.5;300;720;1954;10.5;0.551;734;;
15:50:03.706;142;65;94;87;114.5;300;690;2021;10.0;0.565;753;;
15:50:04.392;144;66;96;87;115.0;300;690;2017;10.0;0.573;764;;
15:50:05.086;146;66;96;86;117.0;305;700;2050;10.0;0.576;768;;
15:50:05.786;144;65;95;86;122.5;300;700;2054;10.5;0.543;724;;
15:50:06.482;144;66;96;87;124.8;300;690;2046;10.8;0.530;706;;
15:50:07.176;147;67;97;84;127.8;305;715;2071;10.7;0.540;720;;
15:50:07.891;147;67;96;82;129.3;305;730;2071;10.6;0.539;719;;
15:50:08.619;143;64;94;85;131.8;305;705;2046;11.2;0.502;669;;
15:50:09.325;142;64;93;86;128.8;300;695;1996;11.1;0.503;671;;
15:50:10.019;144;65;94;85;130.0;305;710;2038;11.0;0.512;683;;
15:50:10.730;144;64;94;84;133.5;305;715;2054;11.2;0.502;669;;
15:50:11.446;143;64;93;84;133.5;305;715;2025;11.2;0.497;662;;
15:50:12.163;140;63;91;85;131.5;305;705;2008;11.2;0.488;650;;
15:50:12.866;140;63;92;86;131.8;305;695;1996;11.4;0.484;645;;
15:50:13.561;142;64;93;85;133.5;305;710;2004;11.3;0.496;661;;
15:50:14.271;143;64;93;83;135.8;305;720;2021;11.3;0.493;658;;
15:50:14.991;140;63;92;86;134.0;305;700;2004;11.5;0.479;639;;
15:50:15.693;140;63;93;86;133.0;305;700;1975;11.4;0.488;651;;
15:50:16.389;143;65;94;84;132.5;305;715;2008;11.1;0.507;676;;
15:50:17.104;143;65;94;83;134.8;305;720;1996;11.2;0.501;668;;
15:50:17.826;141;64;93;86;132.8;305;700;1967;11.4;0.490;654;;
15:50:18.526;141;64;94;87;131.3;305;690;1950;11.4;0.494;659;;
15:50:19.216;145;66;97;86;132.3;305;700;1983;11.3;0.511;681;;
15:50:19.916;147;67;98;85;134.3;305;710;2000;11.3;0.517;689;;
15:50:20.624;145;67;97;86;132.5;305;700;1975;11.4;0.511;682;;
15:50:21.324;146;66;98;87;131.0;305;690;1996;11.4;0.514;685;;
15:50:22.012;150;68;100;86;132.0;305;695;2033;11.4;0.527;702;;
15:50:22.711;152;69;101;84;134.0;305;715;2092;11.2;0.536;715;;
15:50:23.426;150;68;99;85;132.5;305;710;2079;11.2;0.529;706;;
15:50:24.134;148;67;98;87;130.5;305;690;2050;11.3;0.519;693;;
15:50:24.826;150;68;99;85;130.5;305;705;2092;11.1;0.536;715;;
15:50:25.530;151;68;99;83;133.3;310;720;2113;11.1;0.534;711;;
15:50:26.251;147;66;96;85;131.5;305;705;2104;11.2;0.513;684;;
15:50:26.956;144;65;95;86;130.3;305;695;2075;11.2;0.504;672;;
15:50:27.647;146;66;96;86;129.8;305;700;2071;11.1;0.518;691;;
15:50:28.349;147;66;97;85;134.5;305;710;2088;11.4;0.512;683;;
15:50:29.057;146;66;96;86;131.5;305;695;2058;11.4;0.509;678;;
15:50:29.752;144;65;96;88;130.8;305;680;2042;11.5;0.499;666;;
15:50:30.436;148;67;98;87;131.5;305;690;2063;11.4;0.516;687;;
15:50:31.126;150;68;100;85;134.8;310;705;2100;11.5;0.521;694;;
15:50:31.833;149;68;98;85;133.0;305;710;2104;11.2;0.523;698;;
15:50:32.539;146;66;97;87;132.5;305;690;2092;11.5;0.503;670;;
15:50:33.231;147;67;98;86;131.5;305;695;2092;11.4;0.515;687;;
15:50:33.925;149;67;98;85;133.8;310;710;2100;11.3;0.520;694;;
15:50:34.635;147;66;97;85;133.8;305;710;2079;11.3;0.512;683;;
15:50:35.344;144;65;95;86;131.5;305;695;2042;11.4;0.499;666;;
15:50:36.041;143;65;95;88;130.5;305;685;2033;11.4;0.499;665;;
15:50:36.726;146;66;97;86;132.0;305;700;2058;11.3;0.513;684;;
15:50:37.426;147;67;97;83;134.5;310;720;2088;11.2;0.519;692;;
15:50:38.142;146;66;97;85;134.5;310;705;2067;11.4;0.508;678;;
15:50:38.850;146;66;97;86;134.5;310;695;2067;11.6;0.501;668;;
15:50:39.545;146;66;97;83;134.5;310;720;2067;11.2;0.519;692;;
15:50:40.265;145;65;94;83;119.3;310;720;2075;9.9;0.569;759;;
15:50:40.982;143;64;93;83;120.0;305;720;2058;10.0;0.556;742;;
15:50:41.704;141;63;91;83;119.8;305;720;2021;10.0;0.549;732;;
15:50:42.426;139;63;90;83;124.3;305;725;2000;10.3;0.525;700;;
15:50:43.153;138;62;89;83;128.8;305;725;1983;10.7;0.500;666;;
15:50:43.878;135;61;88;84;129.8;305;715;1988;10.9;0.484;645;;
15:50:44.593;137;61;89;84;132.3;305;715;1992;11.1;0.483;643;;
15:50:45.306;139;62;91;83;134.3;305;725;1975;11.1;0.489;652;;
15:50:46.029;139;62;91;83;135.5;305;720;1988;11.3;0.482;643;;
15:50:46.751;138;63;91;83;134.0;305;720;1958;11.2;0.488;650;;
15:50:47.469;138;63;92;86;131.8;305;700;1933;11.3;0.489;652;;
15:50:48.173;142;65;94;85;133.0;305;710;1963;11.2;0.503;671;;
15:50:48.879;144;66;96;85;134.5;305;710;1967;11.4;0.505;674;;
15:50:49.593;143;66;94;85;133.0;310;710;1983;11.2;0.503;671;;
15:50:50.303;142;65;94;86;132.0;305;700;1983;11.3;0.498;665;;
15:50:50.999;145;66;96;85;132.3;305;705;2000;11.3;0.512;682;;
15:50:51.706;147;66;97;84;135.5;310;715;2029;11.4;0.511;681;;
15:50:52.420;145;66;95;85;133.0;310;710;2017;11.2;0.508;678;;
15:50:53.131;142;65;94;85;131.0;305;705;1996;11.1;0.503;671;;
15:50:53.832;143;64;95;86;133.3;300;700;2063;11.4;0.498;664;;
15:50:54.534;145;66;95;84;133.3;305;715;2029;11.2;0.510;680;;
15:50:55.249;143;65;93;84;133.8;310;715;2025;11.2;0.498;665;;
15:50:55.964;140;63;92;86;132.0;305;700;2042;11.3;0.487;649;;
15:50:56.664;140;63;93;86;132.3;305;695;2013;11.4;0.489;652;;
15:50:57.359;144;65;95;85;133.0;305;705;2029;11.3;0.504;671;;
15:50:58.066;144;65;94;84;134.8;305;715;2038;11.3;0.500;667;;
15:50:58.779;140;64;93;86;132.3;305;700;2008;11.3;0.490;653;;
15:50:59.483;140;64;93;86;132.0;305;695;1996;11.4;0.487;649;;
15:51:00.174;141;64;94;88;131.3;305;685;1971;11.5;0.488;651;;
15:51:00.863;142;65;94;87;132.0;305;690;2004;11.5;0.493;657;;
15:51:01.551;144;66;95;85;131.5;310;710;1996;11.1;0.512;682;;
15:51:02.261;143;65;93;82;134.3;305;730;2042;11.0;0.506;674;;
15:51:02.989;141;63;91;83;134.3;305;720;2021;11.2;0.488;651;;
15:51:03.707;139;61;88;84;134.5;300;715;2033;11.3;0.469;626;;
15:51:04.424;137;59;86;85;136.8;305;705;2067;11.6;0.441;588;;
15:51:05.131;133;56;84;87;140.3;300;690;2096;12.2;0.411;548;;
15:51:05.823;135;56;84;86;144.8;305;700;2125;12.4;0.405;540;;
15:51:06.519;136;55;85;86;148.8;300;700;2154;12.7;0.398;530;;
15:51:07.219;136;56;85;86;150.0;305;695;2100;12.9;0.393;524;;
15:51:07.915;135;56;85;88;148.8;300;685;2071;13.0;0.390;520;;
15:51:08.599;137;57;87;88;150.5;300;685;2071;13.2;0.396;528;;
15:51:09.284;140;58;89;86;152.8;305;700;2092;13.1;0.409;545;;
15:51:09.982;141;60;90;86;150.8;305;695;2104;13.0;0.416;555;;
15:51:10.681;140;60;89;86;147.8;300;695;2071;12.8;0.420;560;;
15:51:11.372;139;59;91;89;146.8;300;675;2058;13.0;0.416;555;;
15:51:12.051;143;62;93;87;147.5;305;690;2079;12.8;0.434;579;;
15:51:12.740;144;62;94;87;148.3;305;690;2104;12.9;0.436;582;;
15:51:13.431;142;62;92;87;145.5;305;690;2054;12.7;0.435;580;;
15:51:14.119;140;61;92;88;144.5;300;680;2046;12.8;0.431;574;;
15:51:14.799;144;62;93;86;146.3;300;700;2063;12.5;0.443;590;;
15:51:15.499;144;62;92;86;147.8;305;700;2108;12.7;0.437;583;;
15:51:16.201;141;61;90;85;145.8;305;710;2058;12.3;0.436;581;;
15:51:16.907;137;59;88;86;144.0;295;695;2021;12.4;0.424;565;;
15:51:17.604;138;60;88;85;144.5;300;705;2013;12.3;0.431;574;;
15:51:18.309;139;60;89;86;147.8;305;700;2038;12.7;0.422;562;;
15:51:19.013;137;60;88;86;144.8;305;700;1996;12.4;0.424;566;;
15:51:19.711;135;59;88;87;143.3;300;690;1996;12.5;0.421;562;;
15:51:20.399;139;60;90;86;145.3;300;695;2021;12.5;0.432;576;;
15:51:21.094;141;62;92;86;145.8;300;700;2029;12.5;0.441;588;;
15:51:21.794;140;62;92;88;145.8;300;685;2000;12.8;0.431;575;;
15:51:22.480;140;62;92;89;145.8;300;675;2000;13.0;0.425;567;;
15:51:23.155;140;62;92;85;145.8;300;710;2000;12.3;0.447;596;;
15:51:23.868;154;72;102;86;115.3;305;700;2275;9.9;0.621;828;;
15:51:24.564;151;71;100;86;114.0;305;695;2196;9.8;0.611;815;;
15:51:25.259;149;70;100;88;111.8;300;680;2171;9.9;0.607;809;;
15:51:25.941;151;71;101;86;115.8;305;695;2154;10.0;0.603;805;;
15:51:26.636;151;71;101;86;122.8;305;700;2175;10.5;0.575;766;;
15:51:27.336;149;70;99;86;122.8;300;695;2129;10.6;0.558;744;;
15:51:28.031;146;69;97;88;122.0;300;685;2133;10.7;0.546;728;;
15:51:28.714;148;70;99;88;122.5;300;685;2113;10.7;0.554;738;;
15:51:29.403;150;70;100;87;125.8;300;690;2163;10.9;0.547;730;;
15:51:30.091;148;70;99;88;124.3;300;680;2108;11.0;0.540;721;;
15:51:30.771;147;70;100;90;122.5;300;670;2129;11.0;0.544;726;;
15:51:31.441;151;71;101;88;123.0;300;685;2129;10.8;0.564;752;;
15:51:32.125;153;72;103;87;126.0;300;690;2171;11.0;0.563;750;;
15:51:32.814;152;71;102;88;124.8;300;680;2142;11.0;0.556;741;;
15:51:33.496;151;71;103;89;123.0;300;675;2150;10.9;0.563;750;;
15:51:34.173;155;73;104;86;122.3;305;695;2163;10.6;0.590;786;;
15:51:34.864;156;73;104;85;125.8;300;705;2213;10.7;0.582;776;;
15:51:35.567;154;71;101;85;125.0;300;705;2221;10.6;0.571;761;;
15:51:36.274;151;70;100;87;123.8;300;690;2229;10.8;0.558;743;;
15:51:36.966;152;70;99;85;123.5;300;710;2217;10.4;0.571;761;;
15:51:37.678;151;68;99;85;128.0;305;710;2279;10.8;0.548;730;;
15:51:38.384;148;67;96;86;125.3;300;700;2204;10.7;0.538;717;;
15:51:39.085;146;66;96;86;125.3;300;695;2204;10.8;0.533;710;;
15:51:39.779;149;68;98;86;125.5;300;695;2208;10.8;0.543;724;;
15:51:40.476;150;68;98;85;127.5;300;705;2221;10.9;0.543;724;;
15:51:41.179;148;67;97;87;127.3;300;690;2196;11.1;0.527;703;;
15:51:41.871;147;67;98;87;126.3;300;690;2171;11.0;0.533;710;;
15:51:42.559;151;69;100;86;125.8;300;695;2192;10.9;0.550;733;;
15:51:43.258;151;69;99;85;128.8;305;710;2200;10.9;0.547;730;;
15:51:43.966;149;68;98;85;127.3;305;705;2171;10.8;0.540;720;;
15:51:44.669;147;67;97;87;125.0;300;690;2150;10.9;0.535;714;;
15:51:45.359;149;68;98;85;125.3;300;705;2158;10.7;0.552;735;;
15:51:46.064;150;68;98;86;127.5;300;700;2188;10.9;0.539;719;;
15:51:46.765;147;67;97;87;126.8;300;690;2133;11.0;0.525;700;;
15:51:47.456;146;67;97;87;125.0;305;690;2146;10.9;0.534;712;;
15:51:48.144;149;68;99;87;125.5;300;690;2175;10.9;0.546;728;;
15:51:48.834;151;69;101;86;126.5;305;695;2167;10.9;0.552;736;;
15:51:49.529;150;69;100;88;125.8;300;680;2150;11.1;0.542;723;;
15:51:50.213;150;70;102;89;124.0;300;675;2125;11.0;0.554;739;;
15:51:50.888;155;72;104;87;124.0;300;690;2171;10.8;0.577;770;;
15:51:51.576;156;72;105;86;126.8;305;700;2225;10.9;0.577;769;;
15:51:52.274;155;72;104;86;125.3;300;700;2188;10.7;0.578;771;;
15:51:52.974;152;71;102;87;123.5;305;690;2179;10.7;0.567;756;;
15:51:53.665;152;70;102;88;123.5;300;685;2208;10.8;0.566;754;;
15:51:54.351;155;71;102;86;124.8;305;700;2250;10.7;0.574;765;;
15:51:55.051;154;70;101;85;126.5;300;710;2267;10.7;0.564;752;;
15:51:55.757;151;68;99;87;125.8;300;690;2267;10.9;0.542;722;;
15:51:56.449;150;68;99;87;125.8;300;690;2233;10.9;0.545;726;;
15:51:57.141;152;69;99;84;126.8;305;715;2271;10.6;0.560;746;;
15:51:57.854;149;68;97;85;126.5;305;705;2238;10.8;0.542;723;;
15:51:58.561;147;66;96;86;126.5;300;700;2233;10.8;0.530;706;;
15:51:59.259;148;67;97;85;126.5;300;710;2213;10.7;0.543;724;;
15:51:59.967;149;67;98;85;129.5;300;710;2233;10.9;0.535;713;;
15:52:00.679;147;66;96;85;127.0;300;705;2188;10.8;0.530;707;;
15:52:01.388;145;65;96;87;127.8;300;690;2196;11.1;0.519;691;;
15:52:02.078;149;68;100;86;125.3;305;700;2213;10.7;0.559;745;;
15:52:02.774;153;70;102;85;127.0;300;710;2229;10.7;0.570;760;;
15:52:03.484;152;71;102;85;125.3;300;705;2158;10.7;0.573;764;;
15:52:04.191;151;70;101;86;123.8;305;695;2167;10.7;0.569;758;;
15:52:04.884;154;72;103;86;123.0;305;700;2179;10.5;0.588;783;;
15:52:05.586;155;72;103;83;124.8;305;725;2221;10.3;0.597;796;;
15:52:06.311;153;71;100;83;124.0;305;725;2204;10.3;0.585;780;;
15:52:07.034;149;68;97;84;123.3;300;715;2183;10.3;0.564;752;;
15:52:07.749;149;68;97;83;123.0;300;720;2196;10.3;0.569;759;;
15:52:08.469;148;67;96;83;124.8;305;720;2183;10.4;0.556;741;;
15:52:09.193;145;66;94;82;126.0;305;730;2163;10.4;0.546;728;;
15:52:09.919;143;65;93;83;123.5;300;720;2117;10.3;0.539;719;;
15:52:10.641;140;63;92;85;124.8;295;710;2088;10.5;0.522;696;;
15:52:11.351;142;64;94;85;126.0;300;710;2113;10.6;0.530;706;;
15:52:12.059;146;67;94;84;126.0;300;715;2150;10.6;0.533;711;;
15:52:12.775;146;67;94;85;126.0;300;710;2150;10.6;0.530;706;;
15:52:13.485;146;67;94;82;126.0;300;735;2150;10.3;0.548;731;;
15:52:14.219;143;64;93;85;113.8;300;705;2121;9.7;0.576;769;;
15:52:14.928;143;64;94;85;115.8;300;710;2113;9.8;0.575;767;;
15:52:15.634;147;66;96;84;115.8;305;715;2158;9.7;0.593;791;;
15:52:16.349;147;66;96;83;121.5;300;720;2179;10.1;0.570;760;;
15:52:17.069;146;66;95;85;125.0;300;710;2154;10.6;0.541;721;;
15:52:17.779;145;66;96;86;125.0;300;700;2108;10.7;0.536;715;;
15:52:18.479;148;67;98;85;127.3;300;710;2158;10.8;0.544;725;;
15:52:19.191;149;67;98;83;129.3;305;720;2175;10.8;0.545;726;;
15:52:19.911;147;67;96;83;128.5;305;720;2146;10.7;0.538;717;;
15:52:20.629;145;66;95;85;127.0;300;710;2121;10.7;0.531;708;;
15:52:21.341;147;66;97;84;129.5;300;715;2150;10.9;0.534;712;;
15:52:22.058;149;67;97;82;130.0;305;735;2171;10.6;0.547;729;;
15:52:22.789;147;67;95;81;129.8;305;740;2121;10.5;0.542;722;;
15:52:23.529;143;65;93;83;127.5;300;720;2121;10.6;0.525;700;;
15:52:24.253;144;65;93;82;128.8;300;730;2113;10.6;0.529;705;;
15:52:24.979;145;65;93;81;130.5;305;745;2121;10.5;0.529;706;;
15:52:25.722;142;64;90;81;129.8;300;745;2079;10.4;0.518;691;;
15:52:26.471;137;61;88;82;128.3;300;730;2046;10.5;0.499;666;;
15:52:27.197;138;61;90;84;130.0;300;715;2033;10.9;0.494;658;;
15:52:27.914;140;63;91;82;131.0;300;730;2029;10.8;0.506;674;;
15:52:28.644;140;63;91;83;130.3;305;725;2033;10.8;0.507;675;;
15:52:29.371;139;63;91;83;130.0;300;720;2008;10.8;0.505;674;;
15:52:30.089;143;64;94;83;130.8;300;720;2054;10.9;0.519;692;;
15:52:30.809;147;66;97;82;132.5;305;730;2108;10.9;0.532;709;;
15:52:31.539;148;67;96;81;132.5;305;745;2104;10.7;0.538;718;;
15:52:32.286;145;65;94;82;131.8;300;735;2142;10.8;0.526;701;;
15:52:33.023;145;65;95;83;131.3;305;720;2146;10.9;0.523;697;;
15:52:33.740;148;67;97;83;130.0;305;725;2163;10.8;0.541;721;;
15:52:34.466;148;67;96;82;131.8;305;735;2188;10.8;0.534;712;;
15:52:35.199;145;65;94;83;130.0;300;720;2171;10.8;0.522;696;;
15:52:35.919;145;65;95;85;130.3;305;710;2163;11.0;0.519;692;;
15:52:36.631;148;67;97;83;129.8;305;725;2192;10.7;0.539;719;;
15:52:37.356;147;66;95;82;130.8;305;730;2167;10.7;0.529;705;;
15:52:38.086;143;64;93;85;130.3;300;710;2167;11.0;0.504;672;;
15:52:38.796;143;64;94;85;131.8;300;705;2146;11.2;0.502;669;;
15:52:39.501;145;65;95;84;131.5;305;715;2142;11.0;0.517;689;;
15:52:40.214;145;66;95;86;131.8;305;700;2121;11.3;0.506;675;;
15:52:40.918;143;65;95;88;130.3;305;685;2096;11.4;0.501;668;;
15:52:41.603;146;67;98;87;130.3;305;690;2104;11.3;0.517;689;;
15:52:42.289;149;69;100;86;130.3;300;695;2129;11.2;0.531;708;;
15:52:42.988;150;69;99;86;130.8;305;700;2113;11.2;0.531;708;;
15:52:43.682;148;68;99;88;128.0;300;680;2092;11.3;0.526;701;;
15:52:44.364;149;69;101;89;127.5;300;675;2104;11.3;0.536;715;;
15:52:45.043;153;71;103;87;128.0;305;690;2142;11.1;0.554;739;;
15:52:45.733;153;71;102;86;128.8;305;695;2171;11.1;0.548;731;;
15:52:46.426;151;69;100;88;127.5;300;685;2183;11.2;0.537;716;;
15:52:47.109;153;70;102;88;127.0;300;685;2204;11.1;0.547;730;;
15:52:47.796;154;70;101;86;128.8;300;700;2263;11.0;0.549;732;;
15:52:48.492;151;68;99;87;128.8;300;690;2263;11.2;0.529;706;;
15:52:49.186;148;67;97;88;127.3;300;680;2250;11.2;0.517;689;;
15:52:49.865;149;67;98;88;127.8;300;680;2242;11.3;0.520;694;;
15:52:50.546;150;68;99;88;129.5;300;685;2283;11.3;0.521;695;;
15:52:51.231;148;67;98;89;129.8;300;675;2267;11.5;0.507;676;;
15:52:51.906;148;67;98;91;127.0;300;660;2229;11.5;0.511;681;;
15:52:52.566;151;69;101;90;126.3;300;670;2250;11.3;0.533;711;;
15:52:53.234;153;70;102;88;129.3;300;680;2279;11.4;0.535;714;;
15:52:53.914;152;70;101;90;128.0;300;670;2275;11.5;0.529;705;;
15:52:54.586;151;70;102;90;126.5;300;670;2246;11.3;0.538;717;;
15:52:55.252;154;71;103;89;126.3;300;675;2267;11.2;0.548;731;;
15:52:55.930;154;70;102;88;128.8;300;685;2283;11.3;0.540;720;;
15:52:56.616;151;69;100;89;127.3;300;675;2258;11.3;0.528;704;;
15:52:57.289;151;68;100;90;127.3;300;670;2246;11.4;0.528;704;;
15:52:57.959;153;69;100;88;128.0;300;685;2258;11.2;0.536;715;;
15:52:58.645;151;68;98;87;130.3;300;690;2267;11.3;0.520;694;;
15:52:59.336;146;66;96;88;128.8;300;680;2242;11.4;0.504;673;;
15:53:00.015;145;65;96;90;128.0;300;670;2221;11.5;0.501;668;;
15:53:00.686;148;67;97;88;129.3;300;685;2250;11.3;0.514;685;;
15:53:01.369;148;67;97;87;131.5;300;690;2246;11.4;0.509;679;;
15:53:02.060;146;66;96;89;130.0;300;675;2204;11.6;0.498;665;;
15:53:02.735;145;66;96;92;130.0;300;655;2167;11.9;0.484;645;;
15:53:03.390;145;66;96;90;130.0;300;670;2167;11.6;0.495;660;;
15:53:04.060;145;66;96;87;130.0;300;690;2167;11.3;0.510;679;;
15:53:04.749;151;70;100;89;111.5;300;675;2288;9.9;0.607;809;;
15:53:05.424;151;69;101;91;113.0;300;660;2258;10.3;0.590;787;;
15:53:06.086;154;71;103;90;110.3;300;665;2242;9.9;0.623;830;;
15:53:06.753;156;72;104;88;117.5;305;680;2267;10.4;0.602;802;;
15:53:07.427;154;71;102;89;122.0;300;675;2271;10.8;0.563;751;;
15:53:08.102;152;69;101;90;122.5;295;670;2263;11.0;0.550;733;;
15:53:08.774;152;70;103;91;122.5;300;660;2283;11.1;0.552;736;;
15:53:09.436;155;72;103;88;121.5;300;680;2308;10.7;0.575;767;;
15:53:10.114;155;70;101;86;126.5;300;700;2383;10.8;0.560;747;;
15:53:10.816;152;69;99;85;124.5;300;705;2342;10.6;0.558;744;;
15:53:11.519;148;68;96;85;122.5;300;705;2288;10.4;0.551;735;;
15:53:12.222;145;66;94;88;122.5;295;685;2250;10.7;0.524;699;;
15:53:12.913;144;65;94;87;124.3;300;690;2213;10.8;0.519;692;;
15:53:13.601;145;65;94;86;125.0;295;700;2246;10.7;0.525;700;;
15:53:14.301;144;65;93;85;128.3;300;710;2238;10.8;0.513;685;;
15:53:15.010;142;64;92;85;127.8;295;705;2213;10.9;0.508;677;;
15:53:15.714;140;63;91;87;126.8;295;690;2158;11.0;0.494;659;;
15:53:16.408;138;63;90;88;125.8;295;685;2146;11.0;0.492;655;;
15:53:17.091;142;64;93;86;128.0;295;695;2133;11.1;0.502;670;;
15:53:17.784;144;65;95;86;130.8;300;700;2183;11.2;0.506;675;;
15:53:18.484;144;66;95;86;129.3;295;695;2146;11.2;0.511;681;;
15:53:19.181;142;66;94;86;127.0;300;695;2108;11.0;0.513;684;;
15:53:19.878;141;65;94;87;125.8;295;690;2108;10.9;0.516;688;;
15:53:20.564;144;67;95;85;126.8;300;705;2121;10.8;0.530;706;;
15:53:21.271;145;67;95;83;128.5;300;720;2133;10.7;0.532;710;;
15:53:21.989;143;66;94;83;126.5;295;720;2108;10.5;0.534;711;;
15:53:22.709;142;65;93;83;126.3;300;720;2075;10.5;0.529;705;;
15:53:23.429;141;65;92;83;125.0;295;720;2067;10.4;0.527;703;;
15:53:24.147;139;63;90;85;125.8;295;710;2054;10.6;0.510;679;;
15:53:24.857;140;63;92;84;127.3;295;715;2063;10.7;0.516;687;;
15:53:25.574;142;64;93;83;128.8;300;720;2071;10.7;0.520;693;;
15:53:26.294;142;65;93;82;127.8;300;735;2050;10.4;0.532;710;;
15:53:27.027;141;65;92;83;126.5;295;725;2038;10.5;0.526;701;;
15:53:27.754;139;64;91;84;124.3;295;715;2008;10.4;0.522;696;;
15:53:28.467;139;64;91;85;126.3;300;710;2017;10.7;0.513;684;;
15:53:29.177;141;64;93;85;127.5;295;705;2050;10.9;0.514;686;;
15:53:29.884;143;66;94;83;125.5;300;720;2079;10.5;0.538;717;;
15:53:30.608;145;66;94;81;128.0;300;745;2100;10.3;0.544;726;;
15:53:31.349;144;65;93;82;127.5;300;735;2104;10.4;0.533;711;;
15:53:32.084;142;64;91;82;125.5;295;730;2100;10.3;0.528;704;;
15:53:32.814;141;62;89;83;127.5;295;720;2171;10.6;0.504;672;;
15:53:33.536;141;62;89;84;129.0;295;715;2246;10.8;0.491;654;;
15:53:34.251;140;60;89;86;131.8;295;700;2254;11.3;0.470;627;;
15:53:34.949;144;61;91;85;135.0;295;710;2304;11.4;0.477;636;;
15:53:35.659;147;62;94;85;138.8;300;705;2338;11.8;0.475;633;;
15:53:36.366;148;64;94;84;137.3;300;715;2254;11.5;0.487;649;;
15:53:37.077;148;64;95;85;136.0;295;710;2254;11.5;0.495;660;;
15:53:37.789;149;65;95;84;134.5;300;715;2267;11.3;0.506;675;;
15:53:38.505;149;65;96;84;134.0;295;715;2275;11.2;0.511;681;;
15:53:39.221;152;66;97;82;134.0;300;730;2304;11.0;0.527;703;;
15:53:39.951;151;66;96;82;133.3;300;735;2321;10.9;0.530;706;;
15:53:40.688;149;65;94;80;132.5;300;750;2304;10.6;0.529;706;;
15:53:41.436;146;64;92;80;132.5;295;750;2271;10.6;0.519;692;;
15:53:42.186;144;63;90;79;132.0;300;760;2225;10.4;0.517;689;;
15:53:42.948;140;61;87;79;132.8;300;760;2213;10.5;0.500;666;;
15:53:43.706;140;61;88;80;132.8;295;750;2150;10.6;0.496;661;;
15:53:44.458;140;61;87;78;134.5;300;765;2150;10.5;0.496;662;;
15:53:45.219;138;60;86;78;133.3;300;765;2113;10.5;0.494;658;;
15:53:45.985;135;59;85;80;133.5;295;750;2054;10.7;0.475;633;;
15:53:46.734;133;58;85;82;133.3;295;735;2025;10.9;0.469;625;;
15:53:47.471;136;60;87;80;134.3;305;750;2042;10.7;0.483;644;;
15:53:48.217;137;61;87;81;134.0;300;740;2054;10.9;0.482;642;;
15:53:48.961;134;60;87;83;131.8;295;725;2004;10.9;0.476;635;;
15:53:49.684;137;61;89;83;132.5;300;725;2029;11.0;0.487;649;;
15:53:50.409;140;63;91;82;133.3;300;730;2058;11.0;0.496;661;;
15:53:51.137;139;63;90;83;132.0;295;720;2050;11.0;0.490;653;;
15:53:51.861;137;63;90;85;128.8;295;710;2017;10.9;0.495;660;;
15:53:52.569;142;65;94;85;128.8;295;710;2033;10.9;0.517;689;;
15:53:53.279;145;67;96;82;131.3;300;730;2083;10.8;0.531;708;;
15:53:54.007;145;67;96;83;131.3;300;725;2079;10.9;0.528;703;;
15:53:54.735;145;67;96;85;131.3;300;710;2079;11.1;0.517;689;;
15:53:55.445;145;67;96;82;131.3;300;735;2079;10.7;0.535;713;;
15:53:56.179;144;67;95;83;114.0;300;725;2088;9.4;0.603;803;;
15:53:56.906;142;66;93;83;114.0;300;720;2075;9.5;0.586;781;;
15:53:57.624;139;65;92;85;113.8;295;710;2038;9.6;0.574;766;;
15:53:58.334;143;66;94;84;117.3;295;715;2063;9.8;0.573;764;;
15:53:59.051;144;66;94;83;125.5;300;725;2083;10.4;0.544;726;;
15:53:59.774;142;65;93;85;125.5;295;710;2079;10.6;0.526;702;;
15:54:00.486;142;65;95;85;126.0;295;705;2079;10.7;0.529;705;;
15:54:01.189;146;67;96;83;125.8;300;720;2096;10.5;0.547;729;;
15:54:01.911;146;67;95;82;128.5;300;735;2129;10.5;0.541;721;;
15:54:02.642;143;65;93;83;126.5;295;720;2092;10.5;0.529;706;;
15:54:03.366;143;65;94;83;127.8;300;720;2121;10.6;0.527;703;;
15:54:04.084;145;66;94;82;126.5;300;730;2129;10.4;0.542;723;;
15:54:04.814;144;65;92;82;129.0;300;735;2129;10.5;0.526;701;;
15:54:05.549;141;64;91;83;128.5;295;725;2121;10.6;0.511;681;;
15:54:06.274;139;63;91;85;128.5;295;710;2088;10.9;0.501;669;;
15:54:06.986;142;64;92;83;129.8;300;720;2121;10.8;0.512;683;;
15:54:07.706;143;64;92;82;131.5;300;730;2133;10.8;0.508;677;;
15:54:08.434;140;63;91;84;130.0;300;715;2096;10.9;0.498;664;;
15:54:09.147;141;64;92;84;129.8;295;715;2096;10.9;0.506;674;;
15:54:09.866;142;64;92;82;131.0;300;730;2088;10.8;0.513;684;;
15:54:10.596;140;64;90;82;128.5;300;730;2096;10.6;0.513;684;;
15:54:11.326;137;62;89;83;127.5;295;720;2079;10.6;0.504;672;;
15:54:12.046;140;64;90;82;126.5;300;730;2067;10.4;0.521;694;;
15:54:12.772;140;63;90;82;129.0;300;735;2063;10.5;0.513;684;;
15:54:13.509;137;62;89;81;129.3;300;740;2029;10.5;0.508;677;;
15:54:14.249;135;62;87;83;125.8;300;725;1975;10.4;0.503;671;;
15:54:14.976;132;61;86;84;124.3;295;715;1946;10.4;0.492;656;;
15:54:15.689;135;62;88;84;126.3;295;715;1946;10.6;0.498;665;;
15:54:16.404;136;62;90;84;129.0;300;715;1979;10.8;0.496;661;;
15:54:17.121;137;63;89;83;128.5;300;720;1979;10.7;0.499;665;;
15:54:17.843;134;62;88;84;125.8;300;715;1946;10.6;0.499;665;;
15:54:18.554;137;63;90;85;125.5;295;710;1963;10.6;0.509;679;;
15:54:19.268;139;64;92;83;129.3;305;725;1992;10.7;0.513;684;;
15:54:19.993;138;64;90;83;127.5;300;725;1996;10.6;0.513;684;;
15:54:20.718;136;63;89;83;125.3;300;720;1979;10.4;0.512;682;;
15:54:21.434;139;64;91;82;125.5;295;730;1992;10.3;0.528;704;;
15:54:22.166;140;64;90;81;129.3;300;745;2054;10.4;0.520;694;;
15:54:22.907;138;62;89;82;127.8;295;730;2021;10.5;0.506;674;;
15:54:23.641;136;61;87;83;126.8;300;725;2033;10.5;0.499;665;;
15:54:24.366;139;62;89;82;128.0;300;735;2088;10.4;0.511;681;;
15:54:25.099;141;63;90;82;130.3;300;730;2104;10.7;0.504;673;;
15:54:25.831;138;62;89;83;130.0;300;725;2096;10.8;0.496;662;;
15:54:26.556;138;62;89;84;127.8;300;715;2083;10.7;0.500;666;;
15:54:27.270;141;64;91;83;128.3;300;725;2104;10.6;0.514;686;;
15:54:27.992;142;64;92;83;129.8;295;725;2129;10.7;0.514;685;;
15:54:28.721;141;64;91;83;128.8;300;725;2108;10.7;0.512;683;;
15:54:29.444;140;64;91;83;126.0;300;720;2071;10.5;0.520;693;;
15:54:30.164;142;65;93;83;126.5;295;725;2108;10.5;0.530;707;;
15:54:30.891;143;65;93;82;128.5;300;735;2117;10.5;0.532;709;;
15:54:31.622;141;65;92;83;126.8;300;725;2092;10.5;0.526;702;;
15:54:32.349;140;64;93;85;125.5;300;710;2079;10.6;0.523;698;;
15:54:33.063;143;66;94;83;127.0;300;720;2092;10.6;0.533;711;;
15:54:33.781;145;66;95;83;128.8;300;720;2117;10.7;0.528;705;;
15:54:34.503;143;65;94;85;127.0;300;710;2129;10.7;0.524;699;;
15:54:35.211;144;65;95;86;127.0;300;695;2121;11.0;0.521;695;;
15:54:35.906;148;68;97;85;127.3;300;705;2163;10.8;0.539;718;;
15:54:36.613;149;68;98;85;129.0;305;710;2196;10.9;0.537;716;;
15:54:37.321;147;67;96;86;126.5;300;700;2196;10.8;0.533;710;;
15:54:38.021;147;67;97;86;126.8;300;695;2188;10.9;0.533;711;;
15:54:38.714;151;69;99;85;127.3;305;705;2225;10.8;0.548;731;;
15:54:39.421;151;68;97;84;128.0;305;715;2242;10.7;0.543;724;;
15:54:40.136;146;66;95;86;125.8;300;700;2204;10.8;0.529;705;;
15:54:40.836;148;67;97;86;127.5;300;700;2229;10.9;0.531;708;;
15:54:41.536;149;67;97;85;129.0;305;710;2254;10.9;0.534;712;;
15:54:42.248;146;66;96;86;128.3;300;700;2208;11.0;0.523;697;;
15:54:42.948;147;67;98;86;128.3;300;695;2213;11.1;0.528;704;;
15:54:43.641;152;69;99;84;128.5;305;715;2246;10.8;0.551;734;;
15:54:44.356;150;68;97;84;128.3;300;715;2250;10.8;0.539;719;;
15:54:45.069;146;66;96;86;126.0;300;700;2204;10.8;0.532;709;;
15:54:45.769;149;68;96;86;126.0;300;700;2208;10.8;0.532;709;;
15:54:46.470;149;68;96;83;126.0;300;720;2208;10.5;0.547;730;;
15:54:47.190;149;68;96;83;126.0;300;725;2208;10.4;0.551;735;;
15:54:47.918;145;64;94;85;116.8;300;705;2308;9.9;0.569;759;;
15:54:48.621;148;66;95;84;116.3;305;715;2313;9.8;0.584;779;;
15:54:49.334;147;66;95;84;116.5;300;715;2304;9.8;0.580;773;;
15:54:50.049;144;64;93;85;122.0;300;705;2275;10.4;0.539;718;;
15:54:50.754;147;66;95;84;125.8;300;715;2275;10.6;0.540;720;;
15:54:51.467;149;67;96;83;126.5;300;720;2321;10.5;0.546;729;;
15:54:52.187;146;66;94;84;127.3;300;715;2275;10.7;0.527;702;;
15:54:52.906;143;64;93;85;126.5;300;710;2246;10.7;0.522;696;;
15:54:53.614;146;66;95;85;125.5;300;710;2254;10.6;0.536;715;;
15:54:54.326;146;66;95;83;128.5;300;720;2246;10.7;0.531;708;;
15:54:55.044;144;65;94;85;127.5;300;710;2238;10.8;0.525;700;;
15:54:55.755;144;66;96;86;126.3;300;700;2200;10.8;0.530;706;;
15:54:56.454;148;68;98;85;125.3;300;710;2213;10.6;0.553;737;;
15:54:57.162;149;68;98;83;128.3;305;720;2250;10.7;0.550;734;;
15:54:57.886;147;68;96;84;125.3;300;715;2217;10.5;0.545;727;;
15:54:58.603;145;66;96;85;127.3;300;710;2200;10.8;0.533;710;;
15:54:59.313;148;67;97;83;127.5;305;725;2204;10.6;0.552;735;;
15:55:00.036;147;67;95;82;126.8;305;730;2225;10.4;0.547;730;;
15:55:00.764;143;65;92;84;126.5;300;715;2175;10.6;0.520;693;;
15:55:01.481;140;63;92;85;126.0;300;705;2138;10.7;0.512;683;;
15:55:02.184;144;65;94;85;127.5;300;710;2142;10.8;0.523;698;;
15:55:02.894;145;65;95;84;130.5;305;715;2167;11.0;0.518;690;;
15:55:03.609;143;65;93;83;129.0;300;720;2158;10.8;0.519;692;;
15:55:04.329;141;64;92;84;128.8;300;715;2100;10.8;0.508;678;;
15:55:05.044;139;63;92;86;128.0;300;700;2071;11.0;0.502;669;;
15:55:05.748;143;65;94;85;129.5;305;710;2133;10.9;0.513;684;;
15:55:06.456;144;65;94;84;131.5;300;715;2133;11.0;0.511;681;;
15:55:07.173;143;65;93;83;130.3;300;720;2142;10.9;0.513;684;;
15:55:07.891;141;64;92;84;129.5;300;715;2125;10.9;0.505;674;;
15:55:08.604;141;63;93;85;130.5;300;705;2113;11.1;0.500;666;;
15:55:09.313;143;65;93;83;130.8;305;725;2125;10.8;0.514;686;;
15:55:10.034;142;64;92;83;129.8;300;725;2125;10.7;0.511;682;;
15:55:10.761;139;63;90;84;129.5;300;715;2104;10.9;0.496;661;;
15:55:11.476;138;62;90;84;129.3;300;715;2083;10.8;0.496;662;;
15:55:12.189;140;63;91;83;131.0;300;725;2100;10.8;0.502;670;;
15:55:12.916;140;63;90;82;131.3;300;730;2088;10.8;0.501;667;;
15:55:13.642;137;62;88;84;129.3;300;715;2042;10.8;0.488;651;;
15:55:14.361;136;62;89;85;129.5;300;705;2046;11.0;0.486;648;;
15:55:15.064;139;63;91;85;129.8;300;710;2042;11.0;0.498;664;;
15:55:15.776;140;64;91;85;129.5;305;705;2079;11.0;0.497;662;;
15:55:16.481;138;63;91;86;129.5;300;700;2033;11.1;0.489;652;;
15:55:17.179;141;63;93;86;130.5;300;695;2088;11.3;0.495;660;;
15:55:17.876;145;66;95;85;132.0;305;710;2117;11.2;0.512;683;;
15:55:18.584;146;66;95;85;131.0;300;710;2113;11.1;0.515;687;;
15:55:19.294;143;65;94;87;129.5;300;690;2113;11.3;0.498;664;;
15:55:19.988;142;64;94;88;129.0;300;680;2117;11.4;0.496;661;;
15:55:20.664;148;67;97;88;127.5;300;685;2146;11.2;0.522;697;;
15:55:21.347;151;68;100;86;132.8;305;695;2254;11.5;0.521;695;;
15:55:22.046;152;68;101;86;133.3;305;695;2242;11.5;0.524;699;;
15:55:22.741;150;69;100;88;127.5;300;685;2192;11.2;0.536;715;;
15:55:23.424;150;69;99;90;126.0;300;665;2179;11.4;0.522;697;;
15:55:24.089;151;70;100;90;124.5;300;665;2254;11.2;0.531;709;;
15:55:24.756;149;68;98;90;126.8;305;665;2313;11.4;0.512;682;;
15:55:25.419;149;67;98;91;126.5;295;660;2338;11.5;0.510;680;;
15:55:26.079;152;69;99;89;127.5;300;675;2379;11.3;0.524;699;;
15:55:26.755;151;68;98;88;128.8;300;680;2396;11.4;0.518;690;;
15:55:27.436;148;66;96;90;127.8;300;670;2354;11.4;0.503;671;;
15:55:28.106;149;67;98;89;127.8;295;675;2350;11.4;0.515;687;;
15:55:28.783;152;69;99;87;128.0;300;690;2383;11.1;0.534;712;;
15:55:29.470;151;69;98;86;126.8;300;695;2358;10.9;0.535;713;;
15:55:30.164;148;67;96;88;126.0;295;685;2325;11.0;0.522;696;;
15:55:30.849;149;67;97;86;127.3;295;695;2329;11.0;0.531;708;;
15:55:31.545;151;68;98;85;127.8;300;705;2354;10.9;0.538;717;;
15:55:32.253;149;67;96;84;127.3;295;715;2313;10.7;0.537;715;;
15:55:32.966;145;65;93;85;125.8;295;705;2275;10.7;0.521;695;;
15:55:33.671;143;64;93;86;126.5;295;700;2246;10.8;0.515;686;;
15:55:34.369;146;66;95;85;127.0;295;705;2267;10.8;0.525;699;;
15:55:35.074;146;65;94;85;129.3;295;710;2263;10.9;0.518;690;;
15:55:35.782;144;65;94;86;127.5;295;695;2242;11.0;0.512;683;;
15:55:36.479;145;66;94;88;127.5;295;680;2213;11.3;0.501;668;;
15:55:37.160;145;66;94;87;127.5;295;690;2213;11.1;0.509;678;;
15:55:37.850;145;66;94;83;127.5;295;725;2213;10.6;0.535;713;;
15:55:38.574;149;68;98;86;111.8;300;700;2313;9.6;0.611;814;;
15:55:39.278;148;68;98;85;113.3;295;705;2271;9.6;0.607;809;;
15:55:39.977;151;69;99;85;111.3;300;710;2279;9.4;0.630;840;;
15:55:40.687;151;68;99;84;120.3;300;715;2313;10.1;0.586;781;;
15:55:41.406;148;68;95;84;121.8;300;715;2229;10.2;0.559;746;;
15:55:42.119;143;65;93;86;122.0;295;700;2200;10.5;0.534;711;;
15:55:42.819;142;64;94;90;123.8;295;670;2188;11.1;0.509;679;;
15:55:43.491;143;66;95;88;122.0;295;680;2167;10.8;0.527;702;;
15:55:44.170;148;67;96;85;126.5;300;710;2233;10.7;0.539;718;;
15:55:44.881;149;66;96;83;131.3;300;725;2317;10.9;0.528;703;;
15:55:45.608;147;65;93;81;131.3;300;740;2313;10.6;0.524;699;;
15:55:46.342;145;63;91;82;130.3;295;730;2300;10.7;0.509;678;;
15:55:47.074;142;61;88;82;131.8;295;735;2296;10.8;0.491;655;;
15:55:47.809;140;59;86;83;134.3;295;725;2288;11.1;0.464;619;;
15:55:48.532;138;58;85;83;135.5;295;720;2246;11.3;0.449;599;;
15:55:49.256;137;57;84;83;138.8;295;720;2208;11.6;0.435;579;;
15:55:49.976;136;57;83;83;139.8;300;720;2217;11.6;0.428;570;;
15:55:50.694;136;56;84;85;141.0;295;710;2225;11.9;0.424;566;;
15:55:51.404;141;58;87;83;144.0;295;720;2258;12.0;0.435;580;;
15:55:52.126;142;59;88;82;144.8;300;735;2258;11.8;0.448;597;;
15:55:52.861;142;60;89;81;141.8;300;740;2254;11.5;0.463;618;;
15:55:53.601;143;61;89;81;139.3;295;745;2258;11.2;0.476;635;;
15:55:54.344;142;61;89;81;137.0;295;740;2246;11.1;0.479;639;;
15:55:55.086;141;61;88;80;135.3;295;750;2225;10.8;0.488;651;;
15:55:55.834;140;60;87;80;136.0;300;750;2213;10.9;0.481;642;;
15:55:56.584;139;60;87;81;134.0;295;745;2179;10.8;0.482;643;;
15:55:57.331;137;60;86;82;135.0;295;730;2142;11.1;0.465;620;;
15:55:58.063;136;59;87;83;135.0;300;725;2125;11.2;0.465;619;;
15:55:58.784;140;61;90;83;137.3;300;720;2179;11.4;0.470;626;;
15:55:59.506;142;62;91;82;137.5;300;730;2208;11.3;0.482;642;;
15:56:00.235;143;63;92;81;136.0;300;740;2200;11.0;0.498;664;;
15:56:00.974;144;64;92;81;134.5;295;745;2188;10.8;0.511;681;;
15:56:01.719;145;64;93;82;133.0;295;730;2204;10.9;0.510;681;;
15:56:02.453;146;65;94;81;132.8;295;740;2204;10.8;0.521;695;;
15:56:03.189;147;65;96;88;131.5;295;680;2271;11.6;0.498;664;;
15:56:03.869;144;68;91;76;122.3;295;785;2171;9.3;0.584;779;;
15:56:04.656;150;64;96;83;135.8;295;725;2442;11.2;0.514;685;;
15:56:05.379;151;68;98;83;129.5;300;725;2275;10.7;0.547;730;;
15:56:06.104;153;68;99;82;131.0;300;735;2367;10.7;0.554;739;;
15:56:06.839;153;69;99;82;128.5;300;735;2321;10.5;0.568;757;;
15:56:07.576;153;70;100;82;126.5;300;730;2304;10.4;0.574;766;;
15:56:08.306;154;71;101;83;124.5;300;720;2296;10.4;0.583;777;;
15:56:09.025;157;72;103;82;124.3;300;735;2329;10.1;0.606;808;;
15:56:09.759;158;72;103;81;126.3;300;745;2379;10.2;0.608;810;;
15:56:10.505;157;72;102;79;124.5;300;760;2333;9.8;0.621;828;;
15:56:11.266;154;71;100;81;122.3;300;740;2313;9.9;0.605;807;;
15:56:12.005;153;70;100;83;120.8;300;720;2283;10.1;0.596;795;;
15:56:12.728;157;72;103;83;122.3;305;725;2338;10.1;0.608;810;;
15:56:13.449;159;72;104;82;124.0;305;730;2375;10.2;0.611;814;;
15:56:14.181;158;73;103;83;122.0;305;720;2350;10.2;0.608;810;;
15:56:14.903;155;72;102;85;119.8;300;710;2342;10.1;0.603;804;;
15:56:15.611;158;72;104;84;121.3;300;715;2379;10.2;0.613;818;;
15:56:16.325;162;74;106;84;121.8;305;715;2425;10.2;0.624;832;;
15:56:17.041;161;74;106;83;121.5;305;725;2421;10.1;0.630;839;;
15:56:17.764;159;74;105;84;118.5;300;715;2413;9.9;0.632;843;;
15:56:18.477;162;75;107;84;118.8;300;715;2421;10.0;0.643;857;;
15:56:19.195;164;75;107;81;120.0;305;740;2442;9.7;0.658;878;;
15:56:19.934;163;75;105;81;118.8;300;740;2479;9.6;0.656;874;;
15:56:20.675;158;73;103;84;117.0;300;715;2400;9.8;0.628;837;;
15:56:21.391;157;72;104;85;117.8;300;705;2388;10.0;0.620;826;;
15:56:22.094;162;74;106;85;118.5;300;710;2442;10.0;0.635;847;;
15:56:22.804;163;74;107;83;120.3;305;720;2396;10.0;0.638;850;;
15:56:23.526;162;73;105;83;119.8;300;720;2496;10.0;0.628;838;;
15:56:24.246;160;72;104;85;118.8;300;710;2479;10.0;0.620;827;;
15:56:24.954;163;73;105;84;119.3;300;715;2504;10.0;0.630;839;;
15:56:25.671;163;72;104;82;123.0;305;730;2554;10.1;0.617;823;;
15:56:26.400;160;71;102;83;122.3;300;720;2546;10.2;0.599;799;;
15:56:27.123;157;70;100;83;121.0;300;720;2542;10.1;0.597;795;;
15:56:27.839;159;70;101;83;122.3;300;725;2579;10.1;0.599;799;;
15:56:28.568;158;70;101;82;122.3;300;730;2575;10.0;0.603;804;;
15:56:29.295;158;70;101;83;122.3;300;720;2575;10.2;0.595;793;;
15:56:30.015;158;70;101;83;122.3;300;725;2575;10.1;0.599;799;;
15:56:30.739;154;68;99;85;110.8;300;710;2546;9.4;0.635;846;;
15:56:31.453;157;70;101;83;110.0;305;720;2554;9.2;0.661;881;;
15:56:32.171;155;70;100;84;109.0;300;715;2496;9.1;0.656;875;;
15:56:32.885;154;70;100;85;112.8;300;710;2463;9.5;0.628;838;;
15:56:33.592;157;71;102;84;117.0;300;715;2496;9.8;0.622;829;;
15:56:34.311;157;71;102;82;119.5;305;730;2467;9.8;0.620;827;;
15:56:35.041;154;70;100;83;119.5;300;720;2442;10.0;0.599;799;;
15:56:35.760;152;69;99;83;119.5;300;720;2392;10.0;0.593;791;;
15:56:36.477;154;69;99;82;120.8;300;730;2446;9.9;0.600;800;;
15:56:37.211;153;69;99;82;122.3;305;730;2404;10.0;0.588;784;;
15:56:37.943;149;68;96;83;121.8;300;725;2371;10.1;0.572;762;;
15:56:38.664;148;67;97;84;120.8;300;715;2342;10.1;0.571;762;;
15:56:39.379;151;69;99;83;122.0;305;720;2392;10.2;0.584;779;;
15:56:40.099;153;69;100;83;123.0;305;720;2392;10.3;0.582;777;;
15:56:40.821;151;69;99;85;121.3;300;710;2333;10.2;0.578;771;;
15:56:41.533;151;69;100;85;120.8;300;705;2333;10.3;0.585;780;;
15:56:42.234;155;71;103;85;120.8;305;710;2379;10.2;0.603;804;;
15:56:42.944;156;72;104;85;122.3;305;710;2388;10.3;0.601;801;;
15:56:43.656;155;72;103;86;120.3;305;700;2346;10.3;0.597;796;;
15:56:44.356;155;72;103;86;118.8;300;695;2354;10.3;0.604;806;;
15:56:45.051;159;73;105;85;120.3;305;710;2421;10.2;0.618;825;;
15:56:45.759;160;73;104;84;121.3;305;715;2463;10.2;0.613;818;;
15:56:46.478;157;71;102;85;120.5;300;710;2450;10.2;0.600;799;;
15:56:47.185;156;71;102;85;120.3;300;705;2438;10.2;0.598;797;;
15:56:47.887;158;71;102;83;121.0;305;720;2475;10.1;0.607;809;;
15:56:48.607;157;70;100;83;122.3;305;725;2467;10.1;0.595;793;;
15:56:49.335;152;68;97;83;123.0;300;720;2417;10.3;0.568;757;;
15:56:50.054;150;67;97;85;122.3;300;710;2413;10.3;0.565;753;;
15:56:50.766;153;68;98;83;123.8;305;720;2421;10.3;0.569;758;;
15:56:51.488;151;67;97;83;125.8;305;720;2413;10.5;0.555;741;;
15:56:52.206;148;66;96;85;125.0;300;710;2363;10.6;0.544;725;;
15:56:52.914;149;67;98;86;123.8;300;700;2354;10.6;0.554;739;;
15:56:53.618;153;69;100;84;124.8;305;715;2371;10.5;0.572;762;;
15:56:54.331;153;69;100;83;125.8;305;725;2346;10.4;0.574;765;;
15:56:55.056;151;68;98;84;124.0;300;715;2333;10.4;0.567;755;;
15:56:55.773;150;68;99;85;122.5;300;710;2296;10.4;0.572;763;;
15:56:56.479;154;70;101;83;123.3;305;720;2338;10.3;0.587;783;;
15:56:57.199;154;69;100;82;125.0;305;730;2363;10.3;0.583;777;;
15:56:57.927;152;69;98;82;124.0;300;730;2325;10.2;0.578;771;;
15:56:58.659;149;68;97;83;122.5;300;720;2275;10.2;0.567;756;;
15:56:59.380;147;67;96;85;121.8;300;710;2258;10.3;0.560;746;;
15:57:00.091;151;68;99;85;124.0;300;710;2300;10.5;0.565;754;;
15:57:00.803;152;69;100;83;125.3;305;720;2338;10.4;0.572;763;;
15:57:01.523;151;69;98;83;124.0;305;720;2304;10.3;0.569;759;;
15:57:02.241;149;68;98;85;123.3;300;705;2300;10.5;0.558;744;;
15:57:02.942;152;69;100;85;122.3;300;705;2321;10.4;0.574;765;;
15:57:03.651;154;69;100;83;125.5;305;720;2358;10.5;0.571;761;;
15:57:04.369;151;68;98;85;124.3;300;710;2346;10.5;0.560;747;;
15:57:05.081;151;68;99;85;122.8;300;705;2313;10.4;0.567;756;;
15:57:05.785;155;70;101;83;124.3;300;720;2358;10.4;0.582;776;;
15:57:06.508;155;70;100;81;126.3;305;740;2392;10.2;0.585;780;;
15:57:07.245;153;68;98;82;125.3;305;730;2358;10.3;0.568;758;;
15:57:07.976;150;67;96;83;124.0;305;720;2367;10.3;0.557;743;;
15:57:08.695;152;68;97;82;124.5;300;735;2346;10.2;0.571;762;;
15:57:09.429;152;67;96;81;127.8;305;745;2404;10.3;0.561;748;;
15:57:10.176;149;66;94;81;126.0;305;745;2363;10.1;0.554;739;;
15:57:10.919;145;64;92;83;126.0;300;725;2325;10.4;0.531;708;;
15:57:11.648;145;64;94;83;127.8;300;720;2329;10.6;0.528;705;;
15:57:12.368;149;66;96;82;128.0;305;730;2338;10.5;0.547;730;;
15:57:13.094;150;67;97;83;127.3;300;720;2338;10.6;0.546;728;;
15:57:13.816;148;66;95;84;126.0;300;715;2300;10.6;0.538;717;;
15:57:14.531;150;66;97;84;128.3;300;715;2333;10.8;0.539;719;;
15:57:15.244;152;68;98;82;127.5;305;730;2350;10.5;0.560;746;;
15:57:15.978;151;67;96;81;128.0;305;745;2371;10.3;0.559;745;;
15:57:16.720;148;66;94;82;126.8;305;735;2329;10.3;0.545;727;;
15:57:17.454;146;65;93;83;125.5;300;720;2329;10.5;0.535;713;;
15:57:18.176;148;66;94;82;126.3;300;730;2342;10.4;0.545;727;;
15:57:18.905;148;65;94;81;128.8;305;740;2354;10.4;0.542;722;;
15:57:19.644;147;65;94;83;127.8;300;720;2354;10.6;0.530;706;;
15:57:20.366;146;66;94;86;127.8;300;700;2296;10.9;0.515;687;;
15:57:21.065;146;66;94;85;127.8;300;705;2296;10.9;0.519;692;;
15:57:21.770;146;66;94;82;127.8;300;730;2296;10.5;0.537;716;;
15:57:22.499;151;68;98;85;112.8;300;710;2442;9.5;0.614;819;;
15:57:23.211;151;68;99;85;113.8;300;705;2383;9.7;0.612;816;;
15:57:23.914;155;70;101;85;112.3;300;710;2379;9.5;0.637;850;;
15:57:24.626;156;70;100;83;118.3;305;720;2396;9.9;0.610;814;;
15:57:25.344;152;68;99;86;123.0;300;700;2379;10.5;0.562;749;;
15:57:26.048;152;68;100;86;123.3;300;695;2371;10.6;0.562;750;;
15:57:26.740;155;70;101;85;123.5;305;710;2392;10.4;0.579;772;;
15:57:27.450;155;69;100;85;126.3;305;710;2417;10.7;0.561;748;;
15:57:28.160;151;68;98;86;125.0;300;700;2396;10.7;0.547;730;;
15:57:28.861;152;68;100;87;126.3;300;690;2400;11.0;0.544;725;;
15:57:29.553;155;70;101;85;125.8;305;705;2404;10.7;0.566;755;;
15:57:30.255;155;70;102;85;127.8;305;705;2400;10.9;0.560;747;;
15:57:30.960;154;69;100;86;126.5;300;700;2379;10.8;0.555;740;;
15:57:31.659;154;70;101;87;124.8;300;690;2358;10.8;0.560;747;;
15:57:32.351;158;71;103;85;126.0;300;705;2404;10.7;0.576;768;;
15:57:33.052;160;72;104;84;127.5;305;715;2454;10.7;0.580;774;;
15:57:33.771;157;70;101;84;128.0;305;715;2458;10.7;0.563;750;;
15:57:34.482;154;69;99;86;125.0;300;700;2429;10.7;0.554;739;;
15:57:35.186;155;69;99;85;125.3;300;710;2438;10.6;0.563;750;;
15:57:35.896;155;68;99;84;128.3;305;715;2458;10.8;0.549;732;;
15:57:36.611;151;66;96;85;127.8;300;705;2446;10.9;0.531;708;;
15:57:37.314;149;66;97;87;125.5;300;690;2421;10.9;0.532;709;;
15:57:38.004;153;68;99;86;126.3;300;695;2442;10.9;0.545;727;;
15:57:38.703;156;69;101;85;129.5;305;705;2471;11.0;0.548;731;;
15:57:39.404;155;69;101;87;127.0;300;690;2458;11.0;0.549;732;;
15:57:40.098;156;70;103;88;126.3;300;685;2438;11.1;0.556;742;;
15:57:40.781;160;72;104;85;126.0;305;705;2467;10.7;0.581;774;;
15:57:41.485;160;72;104;85;128.5;305;705;2479;10.9;0.571;761;;
15:57:42.193;157;71;102;86;126.8;305;700;2467;10.9;0.562;749;;
15:57:42.889;156;70;102;87;125.5;300;690;2450;10.9;0.562;750;;
15:57:43.579;158;71;103;85;126.0;300;705;2467;10.7;0.574;765;;
15:57:44.286;158;70;102;84;128.5;305;715;2483;10.8;0.568;757;;
15:57:45.000;156;69;100;85;126.8;300;710;2463;10.7;0.560;747;;
15:57:45.710;155;68;100;86;127.5;300;700;2442;10.9;0.549;732;;
15:57:46.407;157;70;101;85;126.0;300;705;2488;10.7;0.565;753;;
15:57:47.118;158;69;101;84;130.0;305;715;2517;10.9;0.553;737;;
15:57:47.829;155;68;98;85;129.3;300;710;2508;10.9;0.540;720;;
15:57:48.537;154;67;100;87;127.8;300;690;2508;11.1;0.537;717;;
15:57:49.233;157;69;100;84;128.8;305;715;2513;10.8;0.557;742;;
15:57:49.944;158;69;100;84;129.5;300;715;2558;10.9;0.554;738;;
15:57:50.659;154;67;98;85;128.8;300;705;2521;11.0;0.538;717;;
15:57:51.364;154;67;100;86;128.5;300;695;2508;11.1;0.538;718;;
15:57:52.059;156;70;101;85;127.0;300;705;2504;10.8;0.561;748;;
15:57:52.764;157;70;102;85;128.8;300;710;2521;10.9;0.560;746;;
15:57:53.472;155;69;101;87;126.5;300;690;2479;11.0;0.552;736;;
15:57:54.168;157;70;103;87;126.3;300;690;2454;11.0;0.563;751;;
15:57:54.856;161;72;105;85;126.8;305;705;2446;10.8;0.581;775;;
15:57:55.563;161;72;104;85;127.8;305;710;2508;10.8;0.577;769;;
15:57:56.271;159;71;104;85;128.3;305;705;2500;10.9;0.569;759;;
15:57:56.976;159;72;104;87;123.0;300;690;2517;10.7;0.581;774;;
15:57:57.662;161;73;105;87;121.8;300;690;2500;10.6;0.592;790;;
15:57:58.356;162;72;104;85;125.5;305;710;2546;10.6;0.587;783;;
15:57:59.066;160;71;102;85;125.5;300;710;2554;10.6;0.574;766;;
15:57:59.774;155;69;99;86;123.0;300;695;2492;10.6;0.557;742;;
15:58:00.473;151;67;96;88;124.0;300;685;2458;10.9;0.532;709;;
15:58:01.152;153;67;98;88;125.8;295;680;2479;11.1;0.529;705;;
15:58:01.836;156;67;99;87;130.0;300;690;2529;11.3;0.527;702;;
15:58:02.525;155;68;99;88;128.3;300;680;2513;11.3;0.525;700;;
15:58:03.202;154;68;100;90;127.0;295;665;2513;11.5;0.524;698;;
15:58:03.871;159;70;103;88;127.5;300;680;2529;11.3;0.547;729;;
15:58:04.549;161;71;104;88;128.5;295;685;2592;11.3;0.553;737;;
15:58:05.236;160;71;102;87;128.0;300;690;2550;11.1;0.551;735;;
15:58:05.925;158;70;101;88;126.3;295;685;2563;11.1;0.548;731;;
15:58:06.609;160;71;102;87;126.0;295;690;2588;11.0;0.560;747;;
15:58:07.299;161;70;102;86;128.8;300;700;2625;11.0;0.556;741;;
15:58:08.001;158;70;100;85;125.3;300;705;2583;10.7;0.560;747;;
15:58:08.705;154;68;98;87;125.5;295;690;2592;10.9;0.537;717;;
15:58:09.396;156;69;99;86;125.5;295;700;2575;10.8;0.549;733;;
15:58:10.094;156;68;99;85;127.5;300;705;2625;10.9;0.546;728;;
15:58:10.801;154;68;99;86;127.5;300;700;2567;10.9;0.542;723;;
15:58:11.500;154;68;99;86;127.5;300;700;2567;10.9;0.542;723;;
15:58:12.200;154;68;99;75;127.5;300;800;2567;9.6;0.620;826;;
15:58:13.003;102;67;69;69;60.0;255;865;1013;4.2;0.998;1331;;
15:58:13.866;147;54;89;83;137.0;295;720;2846;11.4;0.469;625;;
15:58:14.588;145;63;90;84;118.0;295;715;2413;9.9;0.547;729;;
15:58:15.301;143;62;90;85;123.0;295;705;2367;10.5;0.517;690;;
15:58:16.006;143;63;93;86;126.5;295;695;2250;10.9;0.512;683;;
15:58:16.701;149;67;98;85;128.5;295;705;2246;10.9;0.538;717;;
15:58:17.406;152;70;101;85;126.8;295;710;2217;10.7;0.563;751;;
15:58:18.116;153;71;101;84;124.5;300;715;2192;10.4;0.580;773;;
15:58:18.831;153;71;101;85;122.8;295;710;2229;10.4;0.584;779;;
15:58:19.537;154;70;113;128;120.0;295;470;2271;15.3;0.443;590;;
15:58:20.009;134;98;85;59;56.5;260;1015;1033;3.3;1.531;2042;;
15:58:21.026;160;61;101;86;138.5;295;695;2771;12.0;0.508;677;;
15:58:21.723;150;73;94;75;110.5;295;800;2146;8.3;0.682;910;;
15:58:22.519;156;67;100;82;124.5;295;730;2496;10.2;0.585;780;;
15:58:23.249;154;69;111;120;116.3;300;500;2300;13.9;0.477;637;;
15:58:23.749;144;93;89;60;74.0;265;1005;1442;4.4;1.209;1612;;
15:58:24.756;159;62;101;81;136.5;300;740;2796;11.1;0.549;732;;
15:58:25.494;159;73;104;82;117.0;305;730;2300;9.6;0.650;867;;
15:58:26.225;163;73;106;81;121.3;310;745;2425;9.8;0.648;864;;
15:58:26.970;161;73;105;81;118.3;305;740;2392;9.6;0.657;876;;
15:58:27.709;162;73;106;82;120.8;300;730;2408;9.9;0.639;852;;
15:58:28.440;164;75;107;80;119.8;310;750;2413;9.6;0.669;891;;
15:58:29.190;165;74;106;78;121.3;310;765;2433;9.5;0.667;890;;
15:58:29.954;160;72;103;79;120.0;305;755;2425;9.5;0.646;862;;
15:58:30.709;159;71;102;81;120.3;300;745;2446;9.7;0.633;845;;
15:58:31.454;160;72;102;80;118.8;305;750;2446;9.5;0.644;859;;
15:58:32.208;158;70;100;79;121.3;305;760;2442;9.6;0.625;834;;
15:58:32.965;153;68;98;82;120.8;305;735;2408;9.9;0.593;791;;
15:58:33.701;151;67;98;82;122.3;305;730;2363;10.0;0.582;776;;
15:58:34.429;154;69;99;82;121.5;305;735;2392;9.9;0.597;797;;
15:58:35.166;154;69;99;81;124.3;305;745;2379;10.0;0.591;787;;
15:58:35.909;151;68;98;83;123.0;305;725;2358;10.2;0.575;766;;
15:58:36.636;153;68;99;83;123.0;300;725;2363;10.2;0.585;780;;
15:58:37.361;155;69;100;82;123.8;305;735;2375;10.1;0.592;790;;
15:58:38.096;153;69;99;82;124.0;305;735;2350;10.1;0.584;778;;
15:58:38.833;151;68;98;82;123.0;300;730;2338;10.1;0.579;772;;
15:58:39.559;153;69;99;82;122.5;300;730;2354;10.1;0.590;787;;
15:58:40.289;154;69;99;81;125.0;305;740;2354;10.1;0.586;781;;
15:58:41.031;151;67;97;83;124.0;305;725;2367;10.3;0.567;756;;
15:58:41.756;149;66;97;84;123.3;300;715;2329;10.3;0.561;748;;
15:58:42.471;153;68;99;83;123.5;300;720;2375;10.3;0.577;770;;
15:58:43.189;154;69;100;84;124.8;300;715;2383;10.5;0.573;764;;
15:58:43.906;153;69;99;85;124.3;300;710;2354;10.5;0.567;756;;
15:58:44.616;154;69;101;85;124.8;300;705;2367;10.6;0.571;761;;
15:58:45.319;158;71;103;84;124.5;305;715;2408;10.4;0.593;791;;
15:58:46.034;158;71;102;84;124.3;305;715;2421;10.4;0.588;785;;
15:58:46.747;156;70;102;86;122.8;300;700;2421;10.5;0.582;776;;
15:58:47.451;159;72;104;85;121.5;305;710;2463;10.3;0.605;806;;
15:58:48.163;161;72;103;83;123.5;305;720;2504;10.3;0.600;801;;
15:58:48.881;157;70;100;84;124.5;305;715;2492;10.4;0.576;768;;
15:58:49.596;154;68;99;85;123.0;300;705;2454;10.5;0.566;755;;
15:58:50.299;153;68;100;88;122.5;300;685;2429;10.7;0.556;742;;
15:58:50.985;154;69;100;86;122.8;300;695;2425;10.6;0.563;751;;
15:58:51.680;157;70;100;83;125.0;305;725;2471;10.3;0.577;769;;
15:58:52.404;155;68;97;82;128.3;300;735;2521;10.5;0.557;743;;
15:58:53.141;152;66;94;81;128.0;300;740;2438;10.4;0.542;723;;
15:58:53.881;147;63;91;82;129.0;295;730;2425;10.6;0.514;685;;
15:58:54.613;144;61;87;82;131.0;300;730;2379;10.8;0.486;648;;
15:58:55.339;140;58;86;85;134.0;295;710;2383;11.3;0.453;604;;
15:58:56.051;141;58;85;83;138.5;300;725;2317;11.5;0.446;595;;
15:58:56.778;141;57;85;82;143.0;295;735;2300;11.7;0.437;583;;
15:58:57.511;138;56;84;83;143.5;295;725;2242;11.9;0.423;564;;
15:58:58.236;139;57;85;83;143.8;300;725;2208;11.9;0.429;572;;
15:58:58.960;142;58;88;82;146.3;300;735;2233;11.9;0.442;590;;
15:58:59.692;145;60;90;82;144.3;300;735;2258;11.8;0.459;611;;
15:59:00.433;145;61;90;82;142.0;300;730;2283;11.7;0.463;617;;
15:59:01.157;147;63;93;83;138.3;295;720;2300;11.5;0.483;644;;
15:59:01.877;149;64;94;83;138.5;300;720;2325;11.5;0.490;653;;
15:59:02.600;150;65;95;83;136.3;300;725;2333;11.3;0.503;670;;
15:59:03.324;149;65;95;85;136.3;300;705;2346;11.6;0.489;652;;
15:59:04.030;149;65;95;86;136.3;300;700;2346;11.7;0.486;647;;
15:59:04.730;149;65;95;82;136.3;300;735;2346;11.1;0.510;680;;
15:59:05.465;159;70;102;86;112.0;295;700;2742;9.6;0.634;846;;
15:59:06.162;160;71;102;86;111.3;295;700;2683;9.5;0.639;852;;
15:59:06.866;160;71;102;85;110.8;295;710;2663;9.4;0.654;872;;
15:59:07.575;158;72;101;86;113.3;295;700;2629;9.7;0.626;834;;
15:59:08.276;158;71;102;86;117.5;295;695;2583;10.1;0.600;800;;
15:59:08.967;160;72;103;86;119.0;295;700;2617;10.2;0.604;806;;
15:59:09.671;161;71;102;85;122.3;300;705;2625;10.4;0.590;786;;
15:59:10.378;158;71;100;85;122.5;300;705;2596;10.4;0.576;767;;
15:59:11.081;156;69;100;86;122.5;300;695;2563;10.6;0.565;753;;
15:59:11.774;158;70;101;86;123.5;295;695;2596;10.7;0.567;756;;
15:59:12.471;161;69;104;86;131.3;300;695;2629;11.3;0.549;733;;
15:59:13.166;161;72;103;86;125.5;300;695;2688;10.8;0.570;761;;
15:59:13.859;159;72;102;85;122.8;300;705;2642;10.4;0.584;779;;
15:59:14.564;157;71;101;86;120.5;295;700;2638;10.3;0.584;778;;
15:59:15.265;155;71;99;88;119.5;295;685;2608;10.5;0.569;759;;
15:59:15.951;154;70;100;88;120.3;295;685;2592;10.5;0.567;756;;
15:59:16.636;159;71;102;86;122.3;295;695;2650;10.6;0.578;771;;
15:59:17.329;160;72;103;86;123.0;295;695;2667;10.6;0.582;776;;
15:59:18.026;159;72;102;86;120.5;295;695;2650;10.4;0.590;786;;
15:59:18.721;158;72;102;87;120.3;295;690;2650;10.5;0.585;780;;
15:59:19.407;160;73;104;86;120.0;295;695;2654;10.4;0.602;803;;
15:59:20.108;163;73;105;85;122.3;300;710;2688;10.3;0.608;811;;
15:59:20.814;161;74;104;85;119.8;295;705;2663;10.2;0.611;814;;
15:59:21.519;158;72;102;86;118.3;295;695;2613;10.2;0.598;797;;
15:59:22.214;160;73;103;85;117.8;295;705;2613;10.0;0.617;822;;
15:59:22.917;161;73;104;84;120.8;300;715;2650;10.1;0.614;819;;
15:59:23.634;160;73;103;84;119.0;295;715;2617;10.0;0.620;827;;
15:59:24.349;158;73;103;85;116.8;295;710;2579;9.9;0.623;831;;
15:59:25.061;158;72;103;86;116.8;295;700;2554;10.0;0.618;823;;
15:59:25.763;160;74;104;85;116.5;300;710;2550;9.8;0.635;847;;
15:59:26.471;161;73;104;84;118.3;300;715;2563;9.9;0.629;838;;
15:59:27.184;158;73;103;85;116.3;300;705;2546;9.9;0.622;829;;
15:59:27.889;157;72;103;87;115.3;295;690;2521;10.0;0.617;822;;
15:59:28.579;161;74;105;86;115.3;295;700;2550;9.9;0.638;850;;
15:59:29.280;163;74;106;85;118.5;300;710;2588;10.0;0.632;843;;
15:59:29.989;160;74;104;86;115.5;300;700;2546;9.9;0.629;838;;
15:59:30.690;157;72;102;87;114.0;295;690;2517;9.9;0.617;823;;
15:59:31.379;157;72;104;89;115.0;295;675;2508;10.2;0.609;812;;
15:59:32.058;159;74;106;90;114.3;295;670;2500;10.2;0.620;827;;
15:59:32.726;161;76;105;86;112.3;295;695;2500;9.7;0.652;869;;
15:59:33.420;166;75;107;83;117.5;300;725;2613;9.7;0.659;878;;
15:59:34.144;165;75;107;86;116.3;300;695;2596;10.0;0.638;851;;
15:59:34.843;163;74;105;88;115.5;300;685;2571;10.1;0.623;830;;
15:59:35.524;161;73;103;88;114.8;295;685;2592;10.1;0.612;816;;
15:59:36.210;157;71;99;87;116.5;295;690;2633;10.1;0.588;784;;
15:59:36.901;155;69;96;86;119.0;290;695;2663;10.3;0.562;750;;
15:59:37.594;151;66;94;87;121.0;290;690;2654;10.5;0.535;713;;
15:59:38.284;151;65;94;86;123.5;295;695;2658;10.7;0.526;702;;
15:59:38.980;151;64;94;86;127.0;295;700;2675;10.9;0.518;691;;
15:59:39.681;151;65;94;85;127.3;295;710;2629;10.8;0.526;701;;
15:59:40.387;153;66;96;85;127.0;295;705;2658;10.8;0.533;711;;
15:59:41.096;154;67;98;85;125.0;295;710;2633;10.6;0.554;738;;
15:59:41.804;156;69;99;84;123.0;290;715;2675;10.3;0.573;763;;
15:59:42.517;157;69;100;85;122.5;290;710;2675;10.4;0.577;769;;
15:59:43.231;157;70;99;84;121.5;295;715;2671;10.2;0.584;779;;
15:59:43.944;156;70;99;85;119.5;290;710;2679;10.1;0.588;784;;
15:59:44.655;156;69;99;85;119.8;290;705;2654;10.2;0.584;779;;
15:59:45.361;156;70;100;85;119.0;290;705;2617;10.1;0.589;786;;
15:59:46.066;156;70;100;85;118.5;295;705;2596;10.1;0.593;791;;
15:59:46.771;156;70;100;85;118.0;295;705;2567;10.0;0.597;797;;
15:59:47.475;155;70;99;85;117.8;295;705;2558;10.0;0.593;790;;
15:59:48.179;152;69;98;87;117.0;295;690;2538;10.2;0.579;773;;
15:59:48.873;156;70;100;85;119.0;295;710;2533;10.1;0.595;794;;
15:59:49.579;157;70;100;84;120.5;295;715;2583;10.1;0.593;791;;
15:59:50.294;154;69;99;84;120.0;295;715;2513;10.1;0.587;783;;
15:59:51.009;152;69;97;85;118.3;290;710;2454;10.0;0.581;775;;
15:59:51.719;148;68;96;86;117.0;290;695;2425;10.1;0.567;756;;
15:59:52.416;151;68;98;86;120.0;295;700;2442;10.3;0.573;764;;
15:59:53.114;156;70;101;85;121.3;300;705;2479;10.3;0.589;785;;
15:59:53.819;157;71;101;85;121.3;300;705;2467;10.3;0.589;785;;
15:59:54.525;157;71;101;86;121.3;300;700;2467;10.4;0.585;779;;
15:59:55.225;157;71;101;85;121.3;300;710;2467;10.2;0.593;791;;
15:59:55.936;159;72;104;86;105.5;295;695;2475;9.1;0.683;911;;
15:59:56.631;163;74;106;85;105.5;300;705;2538;9.0;0.707;942;;
15:59:57.336;163;74;106;85;105.8;300;705;2567;9.0;0.707;942;;
15:59:58.039;162;74;106;86;108.5;295;695;2533;9.4;0.677;903;;
15:59:58.734;165;75;108;86;112.3;300;695;2554;9.7;0.669;892;;
15:59:59.429;167;77;110;86;114.0;300;700;2579;9.8;0.672;896;;
16:00:00.133;166;77;109;86;113.8;300;700;2600;9.8;0.668;890;;
16:00:00.831;163;76;107;87;112.3;300;690;2558;9.8;0.656;875;;
16:00:01.523;165;76;108;85;113.8;300;705;2575;9.7;0.666;888;;
16:00:02.224;166;76;108;85;115.5;300;705;2638;9.8;0.656;875;;
16:00:02.931;163;74;105;85;115.8;300;705;2600;9.9;0.638;851;;
16:00:03.634;159;72;103;87;114.5;295;690;2588;10.0;0.621;828;;
16:00:04.324;162;74;105;86;114.8;295;695;2588;9.9;0.636;848;;
16:00:05.020;163;74;106;85;117.8;300;705;2617;10.0;0.633;844;;
16:00:05.724;162;74;105;85;117.5;300;705;2613;10.0;0.628;838;;
16:00:06.431;159;72;103;86;116.3;300;700;2550;10.0;0.619;825;;
16:00:07.127;160;73;104;86;116.3;295;700;2554;10.0;0.626;835;;
16:00:07.829;161;73;104;85;117.5;300;705;2588;10.0;0.625;834;;
16:00:08.536;159;72;102;85;118.3;300;705;2533;10.1;0.610;813;;
16:00:09.240;157;71;103;86;117.3;295;695;2525;10.1;0.608;810;;
16:00:09.935;159;72;104;86;118.5;300;700;2517;10.2;0.613;817;;
16:00:10.634;159;72;104;87;116.8;300;690;2513;10.2;0.612;816;;
16:00:11.326;155;72;103;89;114.8;295;675;2429;10.2;0.604;806;;
16:00:12.003;160;75;106;88;112.8;295;680;2433;9.9;0.638;850;;
16:00:12.679;165;75;109;88;117.5;300;685;2550;10.3;0.633;843;;
16:00:13.366;165;76;109;87;118.0;300;690;2554;10.3;0.634;846;;
16:00:14.056;164;75;107;86;117.5;300;695;2567;10.1;0.630;840;;
16:00:14.750;161;73;104;88;115.0;295;685;2542;10.1;0.619;826;;
16:00:15.436;160;73;104;87;115.5;295;690;2571;10.0;0.618;824;;
16:00:16.124;161;72;104;86;117.5;300;695;2583;10.1;0.612;816;;
16:00:16.819;160;72;102;86;117.0;295;695;2600;10.1;0.607;810;;
16:00:17.516;157;70;101;87;116.8;295;690;2575;10.2;0.595;794;;
16:00:18.204;159;72;103;87;116.5;295;690;2592;10.1;0.610;813;;
16:00:18.894;161;72;104;86;118.5;300;700;2642;10.2;0.613;817;;
16:00:19.596;160;72;103;85;118.0;300;710;2625;10.0;0.617;822;;
16:00:20.305;157;71;101;85;116.5;295;705;2600;9.9;0.610;813;;
16:00:21.009;157;71;101;86;116.0;295;700;2604;9.9;0.609;813;;
16:00:21.711;159;71;102;85;118.0;300;710;2617;10.0;0.611;814;;
16:00:22.423;158;71;100;83;118.0;300;725;2600;9.8;0.616;821;;
16:00:23.148;155;70;98;83;116.5;295;725;2575;9.6;0.610;813;;
16:00:23.870;153;69;98;84;116.5;295;715;2525;9.8;0.598;798;;
16:00:24.586;156;69;99;83;119.5;300;725;2579;9.9;0.599;799;;
16:00:25.311;155;69;97;81;119.8;300;740;2558;9.7;0.598;797;;
16:00:26.049;151;67;94;82;120.0;295;730;2567;9.9;0.573;764;;
16:00:26.779;150;66;94;82;119.5;295;730;2517;9.8;0.571;762;;
16:00:27.511;152;66;95;80;122.0;295;750;2571;9.8;0.581;775;;
16:00:28.261;152;66;94;80;122.5;300;750;2554;9.8;0.574;765;;
16:00:29.007;148;66;92;80;120.8;295;750;2492;9.7;0.570;760;;
16:00:29.759;144;64;91;82;118.5;295;735;2446;9.7;0.561;748;;
16:00:30.494;148;65;93;81;120.0;295;740;2442;9.7;0.574;765;;
16:00:31.236;151;67;95;78;123.3;300;765;2521;9.7;0.587;782;;
16:00:31.999;151;67;94;78;121.5;300;770;2517;9.5;0.597;796;;
16:00:32.770;146;66;92;78;117.3;295;765;2417;9.2;0.599;798;;
16:00:33.534;148;66;95;80;118.5;295;750;2404;9.5;0.601;802;;
16:00:34.282;155;70;98;77;118.3;305;775;2433;9.2;0.639;852;;
16:00:35.060;155;70;96;72;117.5;300;830;2429;8.5;0.680;907;;
16:00:35.891;151;69;93;72;114.5;300;835;2363;8.2;0.678;904;;
16:00:36.725;144;67;90;75;110.3;295;805;2229;8.2;0.655;874;;
16:00:37.531;139;66;87;76;108.5;295;790;2158;8.2;0.635;847;;
16:00:38.321;135;64;87;79;108.5;290;760;2088;8.6;0.606;808;;
16:00:39.083;139;65;90;80;111.3;295;750;2163;8.9;0.608;811;;
16:00:39.831;149;68;96;79;115.5;300;760;2283;9.1;0.632;842;;
16:00:40.591;152;70;98;77;114.8;300;780;2350;8.8;0.664;886;;
16:00:41.370;154;71;98;75;113.5;300;805;2342;8.5;0.693;924;;
16:00:42.174;152;71;97;76;110.5;300;790;2300;8.4;0.693;925;;
16:00:42.962;148;70;96;78;107.5;295;770;2242;8.4;0.684;912;;
16:00:43.736;153;71;98;76;110.5;300;785;2325;8.4;0.693;924;;
16:00:44.521;154;71;98;75;112.0;300;805;2367;8.3;0.701;934;;
16:00:45.324;153;70;97;74;112.0;300;810;2379;8.3;0.700;933;;
16:00:46.136;151;70;97;74;112.0;300;810;2333;8.3;0.700;933;;
16:00:46.945;151;70;97;75;112.0;300;805;2333;8.3;0.695;927;;
16:00:47.750;151;70;97;76;112.0;300;790;2333;8.5;0.682;910;;
16:00:48.539;145;69;95;79;98.5;295;755;2246;7.8;0.728;971;;
16:00:49.294;151;71;100;81;99.5;300;745;2308;8.0;0.745;993;;
16:00:50.041;156;73;103;79;99.5;300;760;2354;7.9;0.783;1044;;
16:00:50.801;157;74;103;79;102.8;300;755;2354;8.2;0.759;1012;;
16:00:51.558;155;74;103;79;106.0;300;755;2333;8.4;0.732;976;;
16:00:52.310;159;76;105;78;106.5;300;765;2346;8.4;0.754;1006;;
16:00:53.075;160;75;105;77;109.3;305;780;2367;8.4;0.746;995;;
16:00:53.856;157;74;101;76;108.8;300;790;2354;8.3;0.736;981;;
16:00:54.644;151;72;98;78;107.8;300;765;2292;8.5;0.698;930;;
16:00:55.407;150;71;99;82;108.3;300;735;2279;8.8;0.670;894;;
16:00:56.146;154;72;100;79;109.5;300;755;2342;8.7;0.686;915;;
16:00:56.900;156;72;100;77;113.8;305;775;2400;8.8;0.683;911;;
16:00:57.675;155;71;100;77;114.8;305;775;2396;8.9;0.672;896;;
16:00:58.451;154;71;99;77;113.5;300;780;2400;8.7;0.679;905;;
16:00:59.229;153;71;98;77;110.8;300;780;2363;8.5;0.690;920;;
16:01:00.010;151;70;96;77;110.0;300;775;2304;8.5;0.678;904;;
16:01:00.782;149;69;97;79;110.5;300;755;2288;8.8;0.659;879;;
16:01:01.540;150;70;97;79;108.8;300;755;2275;8.6;0.675;900;;
16:01:02.292;150;71;98;82;106.8;300;730;2263;8.8;0.670;894;;
16:01:03.024;149;71;99;83;104.5;295;720;2242;8.7;0.679;905;;
16:01:03.745;155;73;103;82;107.5;300;730;2333;8.8;0.698;930;;
16:01:04.472;162;75;107;82;111.3;300;735;2442;9.1;0.707;943;;
16:01:05.213;164;77;107;79;110.3;305;760;2442;8.7;0.739;986;;
16:01:05.973;164;77;106;75;108.5;300;795;2458;8.2;0.775;1033;;
16:01:06.766;162;76;104;76;107.0;300;790;2463;8.1;0.768;1024;;
16:01:07.556;158;75;102;77;104.5;300;780;2367;8.0;0.758;1010;;
16:01:08.338;155;73;99;76;104.5;295;785;2346;8.0;0.742;989;;
16:01:09.120;148;71;95;79;101.3;295;760;2275;8.0;0.711;948;;
16:01:09.880;146;69;96;82;103.8;295;735;2225;8.5;0.677;902;;
16:01:10.612;153;71;99;81;106.8;300;745;2329;8.6;0.691;921;;
16:01:11.361;156;72;100;76;110.0;305;785;2404;8.4;0.712;949;;
16:01:12.145;155;72;99;75;107.8;300;800;2396;8.1;0.731;975;;
16:01:12.948;151;72;96;74;104.8;295;810;2308;7.8;0.740;987;;
16:01:13.756;146;70;93;76;102.0;290;785;2221;7.8;0.714;952;;
16:01:14.543;142;68;91;77;103.8;290;780;2171;8.0;0.682;910;;
16:01:15.319;139;67;90;80;103.3;290;750;2138;8.3;0.654;872;;
16:01:16.069;141;66;92;82;107.0;290;735;2179;8.7;0.634;845;;
16:01:16.804;149;68;98;81;110.3;300;745;2304;8.9;0.659;878;;
16:01:17.549;154;71;101;81;111.3;295;745;2350;9.0;0.675;900;;
16:01:18.296;154;72;101;81;109.5;300;745;2313;8.8;0.685;914;;
16:01:19.039;155;72;103;81;111.3;295;745;2292;9.0;0.688;917;;
16:01:19.788;160;74;105;78;112.8;300;770;2354;8.8;0.717;956;;
16:01:20.558;161;75;105;77;111.8;300;780;2367;8.6;0.733;977;;
16:01:21.336;160;75;104;77;110.0;300;780;2371;8.5;0.737;983;;
16:01:22.116;157;74;103;78;108.3;300;765;2346;8.5;0.724;966;;
16:01:22.879;157;73;104;81;108.0;300;745;2342;8.7;0.717;957;;
16:01:23.628;162;76;106;78;109.8;305;765;2404;8.6;0.741;987;;
16:01:24.390;162;76;107;78;109.0;305;765;2400;8.5;0.747;997;;
16:01:25.158;159;76;104;79;106.0;305;755;2371;8.4;0.743;990;;
16:01:25.910;156;74;103;81;104.5;300;740;2333;8.5;0.726;968;;
16:01:26.649;159;75;104;81;106.0;300;745;2338;8.5;0.729;972;;
16:01:27.395;159;74;103;79;108.8;305;760;2408;8.6;0.722;962;;
16:01:28.156;157;72;101;78;110.3;305;765;2383;8.6;0.699;932;;
16:01:28.919;153;71;99;81;108.0;300;745;2350;8.7;0.681;908;;
16:01:29.666;150;70;97;81;108.3;300;740;2317;8.8;0.663;884;;
16:01:30.404;152;70;99;81;109.8;300;740;2354;8.9;0.664;886;;
16:01:31.145;154;70;100;81;112.3;305;740;2363;9.1;0.661;881;;
16:01:31.885;153;71;99;83;109.5;300;725;2367;9.1;0.657;876;;
16:01:32.609;149;70;99;86;107.8;300;695;2317;9.3;0.637;849;;
16:01:33.306;152;71;101;88;109.0;300;685;2308;9.5;0.636;848;;
16:01:33.989;156;73;104;88;109.5;300;685;2333;9.6;0.652;870;;
16:01:34.678;162;75;106;82;113.5;310;730;2408;9.3;0.682;909;;
16:01:35.405;164;75;105;81;115.0;310;745;2488;9.3;0.682;909;;
16:01:36.150;160;73;102;81;113.8;305;745;2463;9.2;0.670;893;;
16:01:36.895;156;71;99;81;112.5;300;745;2425;9.1;0.652;870;;
