# Supplementary material for: Influence of beat-to-beat blood pressure variability on vascular elasticity in hypertensive population
Source: Sci Rep. 2017 Aug 21;7:8394. doi: 10.1038/s41598-017-08640-4 (PMC5566212; doi:10.1038/s41598-017-08640-4)
Supplement: Supplementary file 1 — Dataset 1 [file 41598_2017_8640_MOESM1_ESM.zip › Data of hypertensive population/1099-beats.txt]

BeatScope Easy - v02.10 build 004

Identification;Identification;Age (yrs);Height (cm);Weight (kg);Gender;Procedure;Model number
1099;;75;175;65;Male;;9971

Reconstructed pressure level: 
brachial

Time (s);Systolic Pressure (mmHg);Diastolic Pressure (mmHg);Mean Pressure (mmHg);Heart rate (bpm);Stroke Volume (ml);Left Ventricular Ejection Time (ms);Pulse Interval (ms);Maximum Slope (mmHg/s);Cardiac Output (l/min);Total Peripheral Resistance Medical Unit (mmHg.min/l);Total Peripheral Resistance CGS (dyn.s/cm5);Markers;
09:56:33.645;0;0;0;55;0.0;0;1090;0;0.0;0.000;0;;
09:56:34.735;0;0;0;56;0.0;0;1080;0;0.0;0.000;0;;
09:56:35.815;0;0;0;57;0.0;0;1045;0;0.0;0.000;0;;
09:56:36.860;0;0;0;52;0.0;0;1145;0;0.0;0.000;0;;
09:56:38.005;0;0;0;55;0.0;0;1090;0;0.0;0.000;0;;
09:56:39.095;0;0;0;54;0.0;0;1105;0;0.0;0.000;0;;
09:56:40.200;0;0;0;56;0.0;0;1075;0;0.0;0.000;0;;
09:56:41.275;0;0;0;55;0.0;0;1095;0;0.0;0.000;0;;
09:56:42.370;0;0;0;55;0.0;0;1085;0;0.0;0.000;0;;
09:56:43.455;0;0;0;57;0.0;0;1045;0;0.0;0.000;0;;
09:56:44.500;0;0;0;55;0.0;0;1085;0;0.0;0.000;0;;
09:56:45.585;0;0;0;57;0.0;0;1060;0;0.0;0.000;0;;
09:56:46.645;0;0;0;53;0.0;0;1130;0;0.0;0.000;0;;
09:56:47.774;155;62;96;55;99.0;335;1085;2258;5.5;1.049;1399;;
09:56:48.857;160;65;97;54;95.8;330;1105;2292;5.2;1.119;1493;;
09:56:49.965;161;65;99;55;105.8;340;1085;2292;5.8;1.016;1354;;
09:56:51.049;159;65;98;57;108.5;325;1055;2267;6.2;0.948;1264;;
09:56:52.106;153;65;94;58;108.8;320;1040;2183;6.3;0.901;1202;;
09:56:53.142;155;64;93;55;112.5;325;1100;2225;6.1;0.907;1209;;
09:56:54.248;154;61;91;54;120.8;330;1115;2204;6.5;0.843;1123;;
09:56:55.360;150;60;90;56;117.5;315;1075;2188;6.6;0.823;1098;;
09:56:56.438;154;61;91;55;122.5;335;1095;2196;6.7;0.816;1088;;
09:56:57.533;150;60;91;56;122.5;335;1075;2171;6.8;0.801;1068;;
09:56:58.605;150;60;91;56;122.5;335;1080;2171;6.8;0.804;1073;;
09:56:59.685;150;60;91;52;122.5;335;1150;2171;6.4;0.857;1142;;
09:57:00.832;142;58;87;55;106.8;315;1090;2296;5.9;0.891;1188;;
09:57:01.924;152;60;90;54;109.5;335;1110;2463;5.9;0.915;1220;;
09:57:03.036;148;59;89;55;110.3;330;1090;2417;6.1;0.880;1173;;
09:57:04.126;148;61;90;55;112.8;320;1100;2442;6.2;0.876;1167;;
09:57:05.224;157;61;93;54;125.5;335;1105;2538;6.8;0.819;1092;;
09:57:06.331;152;61;93;56;122.0;320;1080;2529;6.8;0.821;1095;;
09:57:07.413;161;64;96;54;125.0;335;1105;2583;6.8;0.849;1132;;
09:57:08.518;158;62;97;56;127.0;330;1080;2571;7.1;0.823;1097;;
09:57:09.596;162;66;99;55;122.5;330;1085;2592;6.8;0.879;1172;;
09:57:10.683;165;65;99;56;122.5;330;1070;2567;6.9;0.867;1156;;
09:57:11.750;165;65;99;57;122.5;330;1055;2567;7.0;0.855;1140;;
09:57:12.805;165;65;99;55;122.5;330;1095;2567;6.7;0.887;1183;;
09:57:13.900;159;65;101;59;107.8;325;1015;2554;6.4;0.947;1262;;
09:57:14.916;166;69;103;57;103.5;330;1045;2617;5.9;1.037;1383;;
09:57:15.963;169;67;106;59;110.3;330;1020;2679;6.5;0.978;1304;;
09:57:16.979;170;71;107;58;109.0;325;1030;2704;6.3;1.009;1345;;
09:57:18.009;177;71;108;58;119.8;330;1040;2758;6.9;0.938;1251;;
09:57:19.051;170;69;106;59;118.3;325;1020;2792;7.0;0.910;1213;;
09:57:20.071;176;70;106;57;120.8;330;1055;2883;6.9;0.924;1232;;
09:57:21.126;171;66;103;58;125.0;325;1040;2904;7.2;0.859;1145;;
09:57:22.166;171;67;102;56;122.5;325;1065;2913;6.9;0.885;1179;;
09:57:23.231;169;65;102;56;122.5;325;1065;2892;6.9;0.885;1179;;
09:57:24.295;169;65;102;57;122.5;325;1045;2892;7.0;0.868;1157;;
09:57:25.340;169;65;102;54;122.5;325;1115;2892;6.6;0.926;1235;;
09:57:26.454;154;61;94;57;110.8;325;1050;2417;6.3;0.894;1191;;
09:57:27.506;160;63;96;56;110.3;330;1075;2350;6.2;0.938;1251;;
09:57:28.581;160;62;97;57;114.0;330;1050;2392;6.5;0.896;1194;;
09:57:29.631;157;63;98;61;116.5;330;990;2304;7.1;0.833;1110;;
09:57:30.621;156;64;93;53;120.0;325;1125;2342;6.4;0.872;1163;;
09:57:31.742;162;61;96;55;129.8;330;1085;2500;7.2;0.801;1068;;
09:57:32.833;159;63;96;56;126.0;330;1065;2458;7.1;0.809;1079;;
09:57:33.894;164;63;96;56;131.0;330;1070;2521;7.3;0.782;1043;;
09:57:34.962;160;60;95;58;133.0;325;1035;2629;7.7;0.735;981;;
09:57:36.001;166;62;95;57;133.0;325;1055;2679;7.6;0.750;999;;
09:57:37.055;166;62;95;58;133.0;325;1035;2679;7.7;0.735;981;;
09:57:38.090;166;62;95;55;133.0;325;1095;2679;7.3;0.778;1037;;
09:57:39.184;170;66;99;56;112.5;330;1065;2700;6.3;0.937;1250;;
09:57:40.247;161;63;96;57;113.0;320;1045;2679;6.5;0.883;1178;;
09:57:41.296;168;63;98;56;117.8;330;1070;2771;6.6;0.886;1181;;
09:57:42.364;166;61;97;57;128.5;330;1050;2779;7.3;0.795;1060;;
09:57:43.416;166;63;97;56;129.3;330;1075;2758;7.2;0.805;1073;;
09:57:44.489;170;62;98;56;137.3;335;1065;2758;7.7;0.760;1014;;
09:57:45.558;162;61;96;58;135.5;325;1040;2742;7.8;0.739;985;;
09:57:46.596;169;63;99;56;137.3;335;1075;2800;7.7;0.771;1029;;
09:57:47.669;167;62;98;56;139.8;335;1070;2717;7.8;0.747;995;;
09:57:48.741;162;62;96;56;134.8;325;1070;2683;7.6;0.762;1016;;
09:57:49.807;166;62;97;56;138.8;335;1075;2629;7.7;0.750;999;;
09:57:50.886;159;61;96;57;135.0;325;1060;2575;7.6;0.752;1002;;
09:57:51.944;167;63;99;56;138.0;335;1080;2638;7.7;0.771;1028;;
09:57:53.026;165;62;99;57;139.8;335;1055;2571;7.9;0.744;991;;
09:57:54.079;162;63;98;58;133.0;325;1035;2592;7.7;0.765;1019;;
09:57:55.116;167;64;99;56;138.0;340;1080;2546;7.7;0.775;1033;;
09:57:56.196;161;62;97;57;136.0;330;1045;2513;7.8;0.747;996;;
09:57:57.241;164;64;99;56;133.8;335;1070;2550;7.5;0.790;1053;;
09:57:58.313;166;63;99;56;138.5;335;1070;2542;7.8;0.761;1015;;
09:57:59.380;160;63;99;58;138.5;335;1040;2529;8.0;0.740;986;;
09:58:00.420;160;63;99;55;138.5;335;1090;2529;7.6;0.775;1034;;
09:58:01.510;160;63;99;55;138.5;335;1090;2529;7.6;0.775;1034;;
09:58:02.600;167;70;101;54;105.3;335;1110;2371;5.7;1.063;1417;;
09:58:03.710;164;65;101;56;113.5;335;1065;2392;6.4;0.948;1264;;
09:58:04.776;164;68;100;55;106.3;335;1095;2367;5.8;1.025;1367;;
09:58:05.871;163;65;101;57;118.5;335;1055;2400;6.7;0.895;1193;;
09:58:06.926;161;70;99;56;111.3;335;1075;2229;6.2;0.952;1269;;
09:58:08.001;162;65;101;57;123.5;335;1045;2450;7.1;0.850;1134;;
09:58:09.042;166;68;104;59;122.3;340;1015;2433;7.2;0.859;1146;;
09:58:10.060;167;69;102;54;121.5;340;1110;2413;6.6;0.927;1236;;
09:58:11.171;166;66;100;55;125.3;335;1095;2429;6.9;0.874;1166;;
09:58:12.265;157;66;95;55;116.3;325;1100;2242;6.3;0.894;1192;;
09:58:13.365;154;64;93;56;115.8;320;1065;2383;6.5;0.858;1144;;
09:58:14.429;162;63;95;56;124.3;335;1070;2492;7.0;0.814;1085;;
09:58:15.499;157;61;92;57;124.8;325;1050;2638;7.1;0.776;1035;;
09:58:16.551;166;62;94;55;132.8;330;1085;2796;7.3;0.766;1022;;
09:58:17.638;164;60;92;56;137.8;335;1080;2813;7.7;0.721;962;;
09:58:18.712;162;60;91;56;134.8;325;1075;2854;7.5;0.722;963;;
09:58:19.793;167;59;92;55;145.5;335;1085;2871;8.0;0.686;915;;
09:58:20.878;160;58;91;56;141.0;325;1070;2867;7.9;0.692;923;;
09:58:21.942;167;61;94;55;143.0;330;1100;2833;7.8;0.723;964;;
09:58:23.046;164;60;94;56;144.3;330;1080;2842;8.0;0.706;941;;
09:58:24.128;169;62;95;55;145.3;340;1100;2850;7.9;0.716;954;;
09:58:25.224;162;59;93;56;144.3;330;1080;2871;8.0;0.694;926;;
09:58:26.306;166;59;93;54;147.3;335;1110;2867;8.0;0.703;937;;
09:58:27.418;158;58;90;55;144.3;330;1090;2692;7.9;0.682;909;;
09:58:28.504;156;59;89;55;136.8;330;1100;2696;7.5;0.716;955;;
09:58:29.604;159;58;90;55;145.3;335;1100;2675;7.9;0.680;906;;
09:58:30.702;152;57;89;56;137.5;325;1080;2650;7.6;0.695;927;;
09:58:31.786;159;58;91;54;144.0;335;1115;2613;7.7;0.701;934;;
09:58:32.903;153;57;90;55;141.3;330;1085;2608;7.8;0.687;917;;
09:58:33.985;157;60;90;55;141.3;330;1085;2592;7.8;0.687;917;;
09:58:35.070;157;60;90;56;141.3;330;1075;2592;7.9;0.681;908;;
09:58:36.145;157;60;90;54;141.3;330;1105;2592;7.7;0.700;934;;
09:58:37.249;165;65;99;55;113.8;335;1100;2454;6.2;0.955;1273;;
09:58:38.350;159;63;97;56;114.5;330;1080;2450;6.4;0.917;1223;;
09:58:39.430;164;66;100;55;111.8;330;1090;2471;6.2;0.971;1294;;
09:58:40.523;168;64;102;56;122.8;335;1065;2554;6.9;0.887;1183;;
09:58:41.582;169;69;103;56;118.5;325;1080;2621;6.6;0.934;1246;;
09:58:42.668;169;70;101;56;117.0;330;1080;2671;6.5;0.932;1243;;
09:58:43.745;169;66;103;56;124.8;330;1065;2738;7.0;0.879;1172;;
09:58:44.810;175;68;105;56;128.5;335;1075;2725;7.2;0.878;1171;;
09:58:45.884;170;67;104;58;127.0;330;1030;2725;7.4;0.839;1119;;
09:58:46.915;172;69;102;57;123.5;330;1060;2742;7.0;0.878;1170;;
09:58:47.976;169;64;101;57;135.5;335;1055;2546;7.7;0.786;1049;;
09:58:49.029;171;68;104;57;124.0;325;1045;2679;7.1;0.872;1163;;
09:58:50.076;177;69;105;56;131.5;335;1080;2725;7.3;0.864;1153;;
09:58:51.154;171;67;104;58;128.0;325;1040;2713;7.4;0.841;1121;;
09:58:52.195;175;69;105;56;126.3;330;1070;2754;7.1;0.886;1181;;
09:58:53.268;176;68;105;56;131.0;335;1065;2779;7.4;0.850;1133;;
09:58:54.331;169;68;105;59;122.3;325;1015;2783;7.2;0.868;1157;;
09:58:55.346;180;70;108;57;128.3;330;1060;2804;7.3;0.893;1190;;
09:58:56.406;177;69;107;57;128.5;330;1055;2846;7.3;0.876;1169;;
09:58:57.461;176;70;107;58;124.0;325;1040;2838;7.2;0.897;1197;;
09:58:58.500;180;71;110;60;125.5;330;1005;2829;7.5;0.879;1172;;
09:58:59.504;176;71;110;62;124.8;330;970;2788;7.7;0.855;1140;;
09:59:00.476;179;73;108;58;121.3;325;1035;2829;7.0;0.920;1226;;
09:59:01.507;179;70;106;58;125.5;325;1030;2888;7.3;0.872;1163;;
09:59:02.537;171;69;103;59;119.8;320;1015;2871;7.1;0.873;1164;;
09:59:03.556;176;68;102;57;127.3;330;1050;2921;7.3;0.842;1122;;
09:59:04.606;169;64;99;59;128.5;325;1020;2983;7.6;0.786;1048;;
09:59:05.628;172;65;99;57;129.8;325;1055;3083;7.4;0.803;1071;;
09:59:06.677;176;63;99;57;138.3;330;1060;3163;7.8;0.757;1010;;
09:59:07.737;168;62;97;58;135.0;320;1040;3254;7.8;0.747;996;;
09:59:08.781;174;63;98;55;140.5;330;1095;3379;7.7;0.764;1018;;
09:59:09.876;170;60;97;56;143.0;330;1070;3354;8.0;0.726;968;;
09:59:10.945;171;63;98;55;137.3;325;1085;3342;7.6;0.771;1028;;
09:59:12.027;173;63;99;55;142.3;330;1085;3258;7.9;0.753;1004;;
09:59:13.112;169;63;99;56;137.0;325;1065;3279;7.7;0.770;1026;;
09:59:14.181;174;64;100;54;141.0;335;1105;3158;7.7;0.786;1048;;
09:59:15.282;167;63;99;56;136.3;325;1065;3104;7.7;0.774;1032;;
09:59:16.347;171;66;101;55;134.0;330;1085;3058;7.4;0.814;1085;;
09:59:17.438;171;64;100;55;139.8;335;1090;3000;7.7;0.782;1043;;
09:59:18.526;168;64;100;56;139.8;335;1075;3038;7.8;0.771;1028;;
09:59:19.600;168;64;100;54;139.8;335;1110;3038;7.6;0.796;1062;;
09:59:20.710;168;64;100;54;139.8;335;1115;3038;7.5;0.800;1066;;
09:59:21.824;169;70;102;54;104.5;330;1110;2538;5.6;1.081;1441;;
09:59:22.934;169;67;101;54;112.0;335;1105;2600;6.1;0.996;1329;;
09:59:24.039;164;66;101;55;109.0;325;1085;2633;6.0;1.000;1334;;
09:59:25.124;170;67;102;54;117.0;335;1110;2613;6.3;0.965;1287;;
09:59:26.236;163;65;100;56;120.3;330;1070;2571;6.7;0.892;1189;;
09:59:27.304;168;68;101;54;120.3;335;1110;2600;6.5;0.935;1246;;
09:59:28.415;168;66;101;54;125.3;335;1105;2588;6.8;0.891;1188;;
09:59:29.521;165;66;100;55;121.5;330;1095;2604;6.7;0.903;1205;;
09:59:30.614;169;67;101;55;125.8;335;1100;2567;6.9;0.886;1181;;
09:59:31.716;162;66;100;55;121.0;330;1085;2533;6.7;0.894;1193;;
09:59:32.801;168;67;101;54;124.5;335;1110;2513;6.7;0.903;1204;;
09:59:33.909;162;66;100;56;122.3;325;1080;2529;6.8;0.881;1175;;
09:59:34.990;167;68;102;54;121.3;330;1110;2521;6.6;0.929;1239;;
09:59:36.103;169;67;102;54;125.0;335;1105;2513;6.8;0.904;1205;;
09:59:37.208;163;67;101;56;119.5;325;1080;2521;6.6;0.913;1217;;
09:59:38.288;170;69;103;54;121.3;335;1115;2533;6.5;0.947;1263;;
09:59:39.399;170;68;103;54;123.5;335;1110;2525;6.7;0.926;1234;;
09:59:40.511;162;66;100;55;119.8;325;1085;2454;6.6;0.908;1211;;
09:59:41.596;166;68;101;54;118.5;335;1115;2471;6.4;0.946;1261;;
09:59:42.709;166;66;101;55;123.0;335;1100;2471;6.7;0.903;1204;;
09:59:43.810;161;66;100;55;118.5;325;1085;2429;6.6;0.918;1224;;
09:59:44.898;168;68;102;54;122.0;335;1115;2471;6.6;0.930;1240;;
09:59:46.011;164;66;101;55;123.5;335;1095;2442;6.8;0.893;1191;;
09:59:47.105;163;67;101;56;118.8;330;1075;2488;6.6;0.917;1222;;
09:59:48.183;166;65;103;57;127.8;335;1045;2608;7.3;0.845;1126;;
09:59:49.225;163;67;101;56;119.5;330;1075;2525;6.7;0.904;1205;;
09:59:50.299;166;67;100;55;121.8;330;1100;2542;6.6;0.903;1205;;
09:59:51.403;158;65;96;55;117.5;325;1085;2467;6.5;0.889;1185;;
09:59:52.486;161;65;95;55;117.3;325;1100;2575;6.4;0.894;1191;;
09:59:53.582;160;63;93;55;121.0;325;1085;2696;6.7;0.836;1115;;
09:59:54.669;160;62;92;55;121.0;325;1095;2904;6.6;0.835;1113;;
09:59:55.764;166;60;94;54;132.8;330;1105;3050;7.2;0.780;1040;;
09:59:56.871;161;59;92;55;131.8;325;1085;3133;7.3;0.756;1007;;
09:59:57.954;165;61;93;55;129.5;325;1100;3183;7.1;0.786;1048;;
09:59:59.054;169;60;95;55;139.0;330;1100;3188;7.6;0.750;1000;;
10:00:00.155;166;61;96;55;134.0;325;1090;3271;7.4;0.777;1036;;
10:00:01.246;173;62;98;54;140.3;335;1115;3246;7.5;0.781;1041;;
10:00:02.359;167;61;98;56;136.5;325;1080;3113;7.6;0.771;1029;;
10:00:03.441;171;65;99;54;133.0;330;1105;3063;7.2;0.818;1091;;
10:00:04.546;168;63;99;55;136.0;330;1085;3050;7.5;0.788;1050;;
10:00:05.630;168;65;99;55;128.3;325;1100;2963;7.0;0.845;1126;;
10:00:06.731;170;64;99;54;133.8;330;1110;2950;7.2;0.820;1093;;
10:00:07.837;166;64;99;55;127.5;325;1090;2925;7.0;0.844;1126;;
10:00:08.930;172;65;101;54;133.3;335;1110;2892;7.2;0.837;1116;;
10:00:10.039;164;64;97;56;128.5;325;1080;2858;7.1;0.815;1087;;
10:00:11.121;165;64;97;54;131.3;330;1110;2875;7.1;0.822;1097;;
10:00:12.231;165;63;98;55;133.5;335;1100;2821;7.3;0.803;1071;;
10:00:13.331;163;64;97;54;126.3;325;1105;2833;6.9;0.845;1126;;
10:00:14.434;165;64;97;54;131.8;330;1105;2779;7.2;0.811;1082;;
10:00:15.539;158;62;97;56;131.8;330;1075;2783;7.4;0.789;1053;;
10:00:16.615;158;62;97;55;131.8;330;1090;2783;7.3;0.800;1067;;
10:00:17.705;158;62;97;54;131.8;330;1110;2783;7.1;0.815;1087;;
10:00:18.815;168;70;103;55;101.3;330;1100;2446;5.5;1.122;1496;;
10:00:19.916;169;69;104;55;106.3;335;1090;2492;5.8;1.067;1423;;
10:00:21.004;168;70;104;55;102.3;325;1085;2554;5.7;1.101;1468;;
10:00:22.089;172;69;105;55;111.5;335;1100;2550;6.1;1.031;1375;;
10:00:23.191;166;68;103;55;115.8;330;1090;2508;6.4;0.965;1287;;
10:00:24.280;170;70;103;54;114.5;330;1105;2563;6.2;0.996;1329;;
10:00:25.385;169;68;103;54;118.5;330;1105;2558;6.4;0.956;1274;;
10:00:26.489;165;68;102;56;116.3;325;1080;2550;6.5;0.945;1260;;
10:00:27.571;170;68;104;55;121.3;335;1095;2542;6.6;0.935;1246;;
10:00:28.664;165;68;102;56;117.8;325;1075;2538;6.6;0.931;1242;;
10:00:29.741;170;69;106;56;120.5;335;1070;2588;6.8;0.937;1249;;
10:00:30.807;173;70;109;59;121.5;330;1020;2650;7.1;0.913;1217;;
10:00:31.829;174;72;107;58;117.8;335;1040;2600;6.8;0.945;1260;;
10:00:32.869;169;69;105;59;117.5;325;1015;2646;6.9;0.909;1212;;
10:00:33.886;173;71;105;57;117.0;330;1045;2708;6.7;0.940;1253;;
10:00:34.927;174;69;105;58;121.3;330;1035;2829;7.0;0.894;1192;;
10:00:35.964;171;68;102;58;119.5;320;1035;2983;6.9;0.886;1181;;
10:00:37.003;176;66;102;56;127.8;330;1075;3138;7.1;0.860;1147;;
10:00:38.076;172;64;100;57;129.8;325;1060;3242;7.3;0.813;1084;;
10:00:39.132;172;65;99;57;127.0;320;1060;3342;7.2;0.822;1096;;
10:00:40.194;175;63;99;55;136.5;330;1090;3325;7.5;0.789;1051;;
10:00:41.286;168;61;97;57;134.0;325;1055;3300;7.6;0.760;1013;;
10:00:42.337;172;64;98;55;133.0;330;1085;3267;7.4;0.802;1069;;
10:00:43.422;173;63;99;55;139.0;330;1090;3229;7.7;0.774;1032;;
10:00:44.516;166;62;97;56;132.5;325;1065;3167;7.5;0.782;1042;;
10:00:45.579;172;64;99;55;135.3;330;1100;3088;7.4;0.807;1076;;
10:00:46.679;169;62;99;56;136.0;325;1070;3079;7.6;0.779;1039;;
10:00:47.751;169;65;99;56;129.8;325;1075;3079;7.2;0.822;1096;;
10:00:48.826;173;64;100;55;135.5;335;1090;3025;7.5;0.806;1075;;
10:00:49.912;168;64;100;57;128.8;325;1060;3083;7.3;0.825;1100;;
10:00:50.972;173;66;102;55;131.3;330;1090;3021;7.2;0.843;1124;;
10:00:52.066;168;64;100;56;132.0;330;1065;2988;7.4;0.805;1073;;
10:00:53.131;168;66;101;56;126.5;325;1080;2954;7.0;0.860;1147;;
10:00:54.207;173;66;101;55;130.8;330;1100;2888;7.1;0.852;1136;;
10:00:55.307;166;64;101;57;129.3;325;1045;2892;7.4;0.819;1091;;
10:00:56.358;172;67;102;55;129.0;335;1100;2858;7.0;0.868;1157;;
10:00:57.456;169;65;102;56;131.3;330;1065;2888;7.4;0.830;1106;;
10:00:58.521;169;68;102;56;124.5;325;1075;2829;6.9;0.883;1177;;
10:00:59.598;172;67;103;55;130.3;335;1090;2808;7.2;0.862;1149;;
10:01:00.686;168;66;102;56;126.3;325;1075;2858;7.0;0.869;1158;;
10:01:01.759;172;67;102;55;129.0;335;1095;2796;7.1;0.864;1152;;
10:01:02.855;165;65;100;56;126.3;325;1080;2850;7.0;0.855;1141;;
10:01:03.936;170;66;100;54;129.3;335;1115;2813;7.0;0.863;1150;;
10:01:05.051;162;63;98;56;126.8;325;1080;2813;7.0;0.833;1111;;
10:01:06.133;166;65;98;53;127.3;335;1130;2713;6.8;0.866;1154;;
10:01:07.259;161;62;97;55;131.0;330;1100;2746;7.1;0.810;1080;;
10:01:08.361;161;65;96;54;123.3;330;1120;2700;6.6;0.870;1160;;
10:01:09.481;160;63;96;55;128.8;335;1100;2658;7.0;0.820;1094;;
10:01:10.583;158;64;95;54;122.8;330;1110;2613;6.6;0.855;1139;;
10:01:11.690;160;63;96;54;128.8;335;1105;2608;7.0;0.822;1096;;
10:01:12.795;156;62;97;50;124.8;325;1205;2750;6.2;0.939;1252;;
10:01:14.001;143;119;94;67;30.0;360;895;1733;2.0;2.804;3739;;
10:01:14.894;170;67;103;55;119.3;330;1090;2746;6.6;0.944;1258;;
10:01:15.982;171;68;104;57;117.8;335;1060;2688;6.7;0.934;1245;;
10:01:17.046;164;66;101;55;115.0;325;1085;2550;6.4;0.948;1264;;
10:01:18.131;173;70;103;55;110.0;325;1085;2742;6.1;1.018;1358;;
10:01:19.212;171;67;103;58;117.0;325;1035;2850;6.8;0.907;1209;;
10:01:20.247;177;71;104;58;112.8;320;1040;3058;6.5;0.955;1273;;
10:01:21.289;180;65;103;58;128.0;330;1030;3321;7.5;0.825;1100;;
10:01:22.321;183;64;103;58;128.0;330;1040;3708;7.4;0.833;1110;;
10:01:23.360;183;64;103;59;128.0;330;1020;3708;7.5;0.817;1089;;
10:01:24.380;183;64;103;54;128.0;330;1105;3708;7.0;0.885;1180;;
10:01:25.484;191;67;107;55;119.0;335;1100;3654;6.5;0.987;1316;;
10:01:26.588;186;63;106;57;127.0;330;1055;3750;7.2;0.876;1169;;
10:01:27.640;189;66;106;56;122.3;325;1070;3754;6.9;0.928;1237;;
10:01:28.709;192;65;107;56;134.5;330;1080;3796;7.5;0.859;1146;;
10:01:29.789;184;64;105;57;136.3;325;1050;3696;7.8;0.811;1081;;
10:01:30.843;190;67;107;56;137.3;335;1080;3663;7.6;0.842;1123;;
10:01:31.921;188;66;106;56;140.0;335;1075;3558;7.8;0.816;1088;;
10:01:32.994;183;66;105;56;134.8;330;1065;3504;7.6;0.828;1104;;
10:01:34.061;188;66;105;55;140.5;335;1085;3496;7.8;0.813;1084;;
10:01:35.142;179;64;104;57;135.3;325;1050;3500;7.7;0.804;1071;;
10:01:36.194;186;67;105;55;138.3;335;1090;3429;7.6;0.830;1106;;
10:01:37.284;180;64;104;57;140.3;330;1055;3463;8.0;0.780;1041;;
10:01:38.341;181;67;103;55;132.0;325;1090;3325;7.3;0.853;1137;;
10:01:39.429;182;65;103;55;138.3;335;1085;3263;7.6;0.810;1080;;
10:01:40.512;176;66;101;56;129.8;325;1080;3246;7.2;0.841;1121;;
10:01:41.596;180;66;103;55;136.8;335;1095;3229;7.5;0.823;1097;;
10:01:42.691;171;64;100;56;129.8;325;1075;3121;7.2;0.826;1102;;
10:01:43.766;176;66;101;54;131.5;330;1105;3133;7.1;0.851;1134;;
10:01:44.869;173;64;103;57;134.3;330;1055;3046;7.6;0.805;1074;;
10:01:45.924;175;68;103;56;126.3;330;1080;2958;7.0;0.879;1172;;
10:01:47.006;177;67;103;55;132.0;335;1090;2988;7.3;0.851;1134;;
10:01:48.096;170;66;102;56;126.0;325;1065;2983;7.1;0.858;1144;;
10:01:49.161;175;67;99;54;129.0;335;1110;2913;7.0;0.854;1139;;
10:01:50.271;164;55;95;56;147.8;325;1070;3508;8.3;0.686;915;;
10:01:51.337;167;64;99;55;130.0;330;1095;2871;7.1;0.830;1106;;
10:01:52.436;167;64;99;56;130.0;330;1075;2771;7.3;0.815;1086;;
10:01:53.510;167;64;99;57;130.0;330;1055;2771;7.4;0.799;1066;;
10:01:54.565;167;64;99;54;130.0;330;1115;2771;7.0;0.845;1126;;
10:01:55.679;168;68;103;57;104.5;325;1060;2592;5.9;1.042;1390;;
10:01:56.740;174;70;104;55;104.5;325;1085;2717;5.8;1.082;1443;;
10:01:57.828;173;68;106;57;111.0;330;1055;2754;6.3;1.003;1337;;
10:01:58.881;175;71;106;56;109.8;325;1065;2775;6.2;1.029;1371;;
10:01:59.946;178;70;106;55;120.5;335;1085;2800;6.7;0.954;1273;;
10:02:01.029;172;69;105;57;117.3;320;1050;2829;6.7;0.943;1257;;
10:02:02.081;177;70;106;55;122.0;330;1090;2796;6.7;0.945;1260;;
10:02:03.171;173;68;105;56;124.3;330;1065;2775;7.0;0.896;1194;;
10:02:04.234;172;69;104;57;119.0;320;1060;2846;6.7;0.929;1238;;
10:02:05.294;178;70;107;56;125.5;330;1075;2833;7.0;0.919;1225;;
10:02:06.373;174;69;107;57;123.0;325;1045;2796;7.1;0.905;1206;;
10:02:07.414;178;72;109;56;120.8;325;1065;2833;6.8;0.957;1276;;
10:02:08.481;181;71;109;56;126.0;330;1075;2846;7.0;0.928;1237;;
10:02:09.552;177;71;109;58;120.5;320;1035;2904;7.0;0.934;1245;;
10:02:10.587;182;72;109;56;122.0;330;1070;2888;6.8;0.956;1275;;
10:02:11.659;179;70;108;57;123.5;330;1060;2867;7.0;0.923;1230;;
10:02:12.719;177;71;107;58;118.8;320;1040;2963;6.9;0.939;1252;;
10:02:13.760;183;71;108;55;124.3;330;1085;2954;6.9;0.945;1260;;
10:02:14.846;177;69;106;57;124.8;325;1045;2967;7.2;0.890;1187;;
10:02:15.891;177;70;102;51;121.3;325;1170;3008;6.2;0.987;1316;;
10:02:17.059;177;66;105;56;130.3;330;1080;3046;7.2;0.869;1158;;
10:02:18.139;172;68;104;58;123.0;330;1035;2842;7.1;0.877;1170;;
10:02:19.178;174;67;106;58;125.0;325;1035;2988;7.2;0.878;1170;;
10:02:20.209;176;71;104;57;117.3;325;1045;2854;6.7;0.927;1236;;
10:02:21.258;172;68;103;59;120.5;325;1015;2954;7.1;0.865;1154;;
10:02:22.269;179;68;100;55;124.3;330;1090;3142;6.8;0.877;1170;;
10:02:23.357;177;62;98;56;135.5;325;1070;3513;7.6;0.774;1032;;
10:02:24.427;181;62;97;56;136.8;325;1075;3721;7.6;0.763;1017;;
10:02:25.502;182;59;96;56;148.3;330;1070;3838;8.3;0.691;921;;
10:02:26.578;175;56;93;57;151.8;325;1060;3850;8.6;0.646;862;;
10:02:27.634;179;57;94;56;153.5;320;1070;3950;8.6;0.652;869;;
10:02:28.704;184;57;95;56;162.0;325;1070;4046;9.1;0.629;839;;
10:02:29.774;182;56;95;57;160.0;325;1060;4142;9.1;0.628;837;;
10:02:30.835;185;58;95;56;160.0;325;1075;4013;8.9;0.637;849;;
10:02:31.910;185;58;95;56;160.0;325;1065;4013;9.0;0.631;841;;
10:02:32.975;185;58;95;55;160.0;325;1100;4013;8.7;0.651;869;;
10:02:34.074;185;68;105;55;119.0;330;1100;3325;6.5;0.968;1291;;
10:02:35.172;182;66;103;56;120.0;325;1080;3338;6.7;0.929;1239;;
10:02:36.258;179;66;102;55;117.0;325;1085;3371;6.5;0.944;1258;;
10:02:37.340;183;66;103;54;126.5;330;1105;3267;6.9;0.902;1203;;
10:02:38.445;177;65;101;55;130.5;325;1090;3179;7.2;0.846;1128;;
10:02:39.538;177;67;101;54;127.0;325;1110;3204;6.9;0.881;1174;;
10:02:40.646;179;66;102;54;133.3;330;1115;3183;7.2;0.849;1132;;
10:02:41.759;172;65;100;56;128.8;325;1080;3079;7.2;0.837;1116;;
10:02:42.843;177;66;101;54;132.0;330;1115;3113;7.1;0.855;1140;;
10:02:43.956;176;65;102;55;134.0;330;1095;3058;7.3;0.831;1109;;
10:02:45.051;173;67;101;55;127.3;325;1085;3063;7.0;0.863;1151;;
10:02:46.138;178;67;103;54;132.3;335;1120;2983;7.1;0.870;1160;;
10:02:47.254;173;66;102;55;129.3;325;1095;2933;7.1;0.860;1147;;
10:02:48.349;175;68;103;55;125.5;325;1095;2913;6.9;0.897;1195;;
10:02:49.444;177;68;104;54;129.8;330;1105;2879;7.0;0.888;1184;;
10:02:50.550;172;68;104;56;125.5;325;1065;2875;7.1;0.885;1180;;
10:02:51.615;179;71;106;54;124.8;330;1105;2883;6.8;0.941;1255;;
10:02:52.717;179;70;108;55;127.5;330;1090;2829;7.0;0.919;1225;;
10:02:53.811;176;71;108;56;121.3;325;1065;2867;6.8;0.949;1265;;
10:02:54.874;182;73;110;55;124.8;335;1090;2842;6.9;0.959;1279;;
10:02:55.964;179;71;109;56;124.5;330;1075;2817;6.9;0.941;1255;;
10:02:57.039;178;74;109;57;116.0;320;1050;2800;6.6;0.989;1319;;
10:02:58.093;182;73;111;57;123.0;330;1045;2808;7.1;0.945;1260;;
10:02:59.136;178;74;112;60;119.3;330;995;2817;7.2;0.937;1249;;
10:03:00.130;180;74;113;61;118.5;330;980;2908;7.3;0.932;1243;;
10:03:01.113;185;76;112;58;117.8;330;1040;2950;6.8;0.991;1322;;
10:03:02.151;189;74;113;57;123.3;325;1045;3096;7.1;0.958;1277;;
10:03:03.196;186;74;105;49;119.0;320;1220;3196;5.9;1.079;1439;;
10:03:04.418;191;68;106;54;132.3;330;1120;3517;7.1;0.900;1200;;
10:03:05.534;182;66;101;55;131.0;325;1085;3492;7.2;0.839;1118;;
10:03:06.620;182;65;99;55;133.3;320;1095;3713;7.3;0.809;1079;;
10:03:07.712;188;61;100;54;148.5;330;1115;3896;8.0;0.749;999;;
10:03:08.827;178;60;98;55;147.0;320;1085;3879;8.1;0.720;960;;
10:03:09.918;185;61;98;54;147.0;320;1115;3954;7.9;0.740;986;;
10:03:11.030;185;61;98;56;147.0;320;1070;3954;8.2;0.710;946;;
10:03:12.100;185;61;98;53;147.0;320;1135;3954;7.8;0.753;1004;;
10:03:13.234;185;66;105;54;120.8;325;1120;3608;6.5;0.972;1295;;
10:03:14.358;181;65;103;55;122.3;330;1100;3525;6.7;0.929;1239;;
10:03:15.456;180;66;101;54;116.5;320;1120;3471;6.2;0.971;1295;;
10:03:16.575;179;63;104;55;130.0;325;1085;3521;7.2;0.868;1157;;
10:03:17.661;185;68;106;54;131.0;330;1120;3408;7.0;0.902;1203;;
10:03:18.779;180;66;106;55;132.0;325;1085;3363;7.3;0.869;1159;;
10:03:19.868;184;70;106;54;126.8;325;1120;3321;6.8;0.939;1252;;
10:03:20.982;185;69;107;54;132.0;325;1110;3288;7.1;0.900;1200;;
10:03:22.096;177;68;104;55;125.8;320;1095;3238;6.9;0.906;1207;;
10:03:23.189;183;69;105;53;129.5;330;1130;3217;6.9;0.916;1222;;
10:03:24.319;177;66;103;55;130.0;330;1100;3117;7.1;0.874;1165;;
10:03:25.421;176;68;103;54;124.3;325;1115;3121;6.7;0.920;1226;;
10:03:26.534;180;67;104;53;130.5;330;1125;3075;7.0;0.899;1198;;
10:03:27.661;174;67;104;54;125.5;320;1105;3079;6.8;0.911;1215;;
10:03:28.766;180;69;105;52;128.8;335;1150;3042;6.7;0.936;1248;;
10:03:29.914;178;68;104;54;128.0;330;1120;2946;6.9;0.912;1216;;
10:03:31.034;175;69;104;54;122.8;320;1110;2958;6.6;0.943;1257;;
10:03:32.146;180;69;106;53;128.0;330;1135;2975;6.8;0.938;1250;;
10:03:33.281;174;68;103;54;125.8;325;1110;2954;6.8;0.907;1209;;
10:03:34.387;174;68;103;53;125.8;325;1135;2921;6.6;0.927;1237;;
10:03:35.525;177;68;104;53;126.8;330;1135;2921;6.7;0.929;1239;;
10:03:36.657;171;68;103;54;122.3;325;1110;2829;6.6;0.931;1241;;
10:03:37.771;175;69;104;53;124.5;330;1125;2875;6.6;0.937;1250;;
10:03:38.896;174;68;105;54;126.5;330;1105;2842;6.9;0.919;1226;;
10:03:40.000;176;71;106;54;119.8;325;1115;2867;6.4;0.989;1319;;
10:03:41.114;181;71;108;54;125.5;330;1120;2879;6.7;0.966;1288;;
10:03:42.234;176;70;107;55;121.0;325;1095;2842;6.6;0.966;1288;;
10:03:43.329;178;72;104;54;119.8;330;1105;2842;6.5;0.962;1283;;
10:03:44.436;180;72;108;55;121.0;330;1090;2892;6.7;0.968;1291;;
10:03:45.526;177;70;104;54;126.0;335;1110;2913;6.8;0.918;1225;;
10:03:46.636;165;66;108;57;125.5;330;1060;2975;7.1;0.910;1213;;
10:03:47.694;191;78;114;56;116.0;330;1080;3025;6.4;1.059;1412;;
10:03:48.775;187;76;111;55;117.0;325;1085;2967;6.5;1.029;1372;;
10:03:49.863;180;74;110;56;111.0;315;1070;2946;6.2;1.056;1407;;
10:03:50.927;179;74;109;56;114.5;325;1080;2913;6.4;1.028;1371;;
10:03:52.013;176;73;108;57;108.3;320;1055;2996;6.2;1.048;1397;;
10:03:53.064;184;76;112;57;109.8;325;1055;2954;6.2;1.072;1429;;
10:03:54.120;184;74;110;57;114.0;325;1050;3033;6.5;1.013;1351;;
10:03:55.170;182;73;113;61;111.0;315;990;3192;6.7;1.003;1338;;
10:03:56.159;191;78;116;58;111.3;320;1030;3171;6.5;1.069;1426;;
10:03:57.190;194;75;116;59;117.3;320;1010;3350;7.0;1.001;1335;;
10:03:58.201;189;77;112;57;112.0;315;1055;3125;6.4;1.050;1400;;
10:03:59.254;185;73;111;58;112.3;310;1035;3267;6.5;1.026;1368;;
10:04:00.291;193;75;114;57;117.3;320;1050;3254;6.7;1.016;1355;;
10:04:01.339;188;72;112;59;119.5;315;1025;3313;7.0;0.961;1281;;
10:04:02.365;192;74;112;56;117.5;315;1065;3433;6.6;1.013;1351;;
10:04:03.429;196;72;112;56;123.8;320;1070;3500;6.9;0.964;1285;;
10:04:04.499;187;70;109;57;122.5;315;1055;3467;7.0;0.939;1252;;
10:04:05.554;193;71;110;56;126.5;325;1075;3496;7.1;0.933;1244;;
10:04:06.631;188;69;107;56;127.3;320;1070;3392;7.1;0.900;1200;;
10:04:07.701;185;67;106;56;128.8;315;1075;3604;7.2;0.881;1174;;
10:04:08.774;187;66;109;54;135.0;325;1105;3363;7.3;0.890;1187;;
10:04:09.879;182;72;109;56;120.5;315;1070;2971;6.8;0.970;1293;;
10:04:10.949;187;73;109;55;122.5;325;1090;3058;6.7;0.968;1290;;
10:04:12.041;183;70;108;55;124.3;320;1095;3117;6.8;0.947;1263;;
10:04:13.136;183;70;107;55;125.3;330;1090;3017;6.9;0.933;1244;;
10:04:14.226;177;70;106;55;120.0;320;1085;2983;6.6;0.954;1272;;
10:04:15.310;181;70;107;55;123.3;330;1100;2904;6.7;0.951;1267;;
10:04:16.407;175;70;106;56;117.5;315;1075;2825;6.6;0.968;1290;;
10:04:17.488;182;72;107;54;118.3;335;1105;2792;6.4;0.998;1330;;
10:04:18.587;172;66;106;56;125.8;325;1075;2825;7.0;0.902;1203;;
10:04:19.664;177;72;107;55;116.0;325;1095;2775;6.4;1.005;1340;;
10:04:20.761;178;70;107;55;121.5;330;1095;2750;6.7;0.960;1280;;
10:04:21.854;174;70;105;55;116.3;320;1095;2758;6.4;0.987;1316;;
10:04:22.949;179;70;107;54;121.3;330;1110;2754;6.6;0.980;1306;;
10:04:24.059;175;70;106;55;117.8;325;1090;2696;6.5;0.979;1305;;
10:04:25.149;177;72;107;55;113.8;325;1095;2679;6.2;1.025;1367;;
10:04:26.246;180;71;107;55;118.8;330;1100;2654;6.5;0.993;1325;;
10:04:27.344;173;71;105;56;112.5;325;1065;2679;6.3;0.994;1325;;
10:04:28.413;177;74;105;56;112.5;325;1065;2692;6.3;0.994;1325;;
10:04:29.475;177;74;105;58;112.5;325;1040;2692;6.5;0.971;1294;;
10:04:30.515;177;74;105;58;112.5;325;1035;2692;6.5;0.966;1288;;
10:04:31.551;179;75;108;55;94.5;330;1095;2638;5.2;1.251;1669;;
10:04:32.642;171;72;103;55;95.0;320;1090;2679;5.2;1.185;1580;;
10:04:33.736;166;71;99;56;93.0;315;1080;2642;5.2;1.150;1533;;
10:04:34.814;162;70;97;57;95.0;310;1060;2683;5.4;1.080;1439;;
10:04:35.874;169;68;100;56;107.5;315;1065;2958;6.1;0.993;1324;;
10:04:36.943;177;67;102;57;118.0;325;1060;3146;6.7;0.919;1225;;
10:04:38.001;177;67;102;56;118.0;320;1065;3383;6.6;0.918;1224;;
10:04:39.066;182;66;106;52;126.5;325;1145;3533;6.6;0.957;1276;;
10:04:40.207;186;70;105;59;124.8;325;1020;3483;7.3;0.856;1142;;
10:04:41.230;169;71;98;54;111.0;320;1120;2775;5.9;0.991;1322;;
10:04:42.351;179;67;104;55;122.8;320;1090;3363;6.8;0.924;1231;;
10:04:43.441;176;70;98;55;115.3;315;1095;3254;6.3;0.931;1241;;
10:04:44.536;157;61;92;56;118.5;300;1075;3275;6.6;0.830;1107;;
10:04:45.607;153;63;90;55;111.3;310;1085;2829;6.2;0.873;1164;;
10:04:46.696;158;62;92;56;119.3;315;1080;2958;6.6;0.835;1114;;
10:04:47.775;162;63;98;56;121.5;315;1065;3000;6.8;0.857;1142;;
10:04:48.841;175;66;104;56;130.0;330;1080;3146;7.2;0.866;1155;;
10:04:49.921;165;64;99;56;125.3;320;1075;2988;7.0;0.845;1127;;
10:04:50.992;163;66;96;55;115.3;310;1085;2896;6.4;0.899;1199;;
10:04:52.081;163;64;96;55;119.8;320;1085;2975;6.6;0.872;1163;;
10:04:53.166;168;64;100;56;127.5;320;1080;3004;7.1;0.849;1132;;
10:04:54.248;170;65;102;56;129.8;330;1075;2938;7.2;0.845;1127;;
10:04:55.319;171;68;102;55;121.8;320;1085;2888;6.7;0.905;1206;;
10:04:56.404;168;66;103;56;122.8;320;1065;2967;6.9;0.891;1189;;
10:04:57.471;176;69;105;55;124.8;330;1095;2838;6.8;0.922;1229;;
10:04:58.564;173;68;103;55;122.0;325;1085;2800;6.7;0.916;1221;;
10:04:59.649;168;68;101;55;116.0;320;1090;2771;6.4;0.944;1259;;
10:05:00.741;171;67;101;55;123.0;330;1095;2738;6.7;0.901;1202;;
10:05:01.835;165;66;99;55;119.8;325;1085;2713;6.6;0.897;1196;;
10:05:02.920;169;66;99;55;122.8;325;1100;2700;6.7;0.889;1186;;
10:05:04.021;161;64;97;55;122.5;330;1095;2642;6.7;0.863;1150;;
10:05:05.114;164;64;100;56;124.3;325;1080;2838;6.9;0.867;1156;;
10:05:06.195;169;67;101;54;125.0;335;1120;2725;6.7;0.903;1204;;
10:05:07.314;168;66;100;54;124.3;330;1115;2688;6.7;0.897;1197;;
10:05:08.430;162;66;97;54;119.0;325;1110;2513;6.4;0.902;1203;;
10:05:09.537;156;65;95;55;115.5;320;1095;2500;6.3;0.901;1201;;
10:05:10.632;162;65;98;57;121.0;330;1055;2492;6.9;0.857;1142;;
10:05:11.687;158;64;95;53;121.0;320;1135;2663;6.4;0.889;1185;;
10:05:12.825;163;64;99;55;125.0;330;1095;2621;6.8;0.869;1159;;
10:05:13.921;165;65;103;58;126.5;335;1040;2554;7.3;0.845;1126;;
10:05:14.961;165;69;102;55;120.0;330;1085;2442;6.6;0.918;1224;;
10:05:16.045;159;68;97;55;111.5;320;1100;2375;6.1;0.957;1276;;
10:05:17.148;153;65;95;55;111.0;320;1100;2346;6.1;0.941;1255;;
10:05:18.246;158;66;96;54;111.5;325;1120;2404;6.0;0.959;1279;;
10:05:19.366;159;65;96;54;114.3;325;1105;2467;6.2;0.926;1235;;
10:05:20.469;160;65;96;55;114.5;320;1095;2542;6.3;0.920;1227;;
10:05:21.565;162;65;97;54;118.0;325;1105;2654;6.4;0.911;1214;;
10:05:22.671;166;65;99;54;121.5;330;1115;2654;6.5;0.904;1205;;
10:05:23.786;165;65;99;54;119.3;325;1105;2808;6.5;0.920;1226;;
10:05:24.889;173;66;101;54;125.3;330;1120;2821;6.7;0.901;1201;;
10:05:26.011;166;65;97;54;122.3;330;1105;2742;6.6;0.872;1163;;
10:05:27.118;165;63;99;54;124.3;325;1110;2992;6.7;0.880;1173;;
10:05:28.224;174;66;101;54;125.8;330;1120;2871;6.7;0.900;1199;;
10:05:29.344;165;64;99;55;123.0;325;1095;2842;6.7;0.884;1178;;
10:05:30.441;171;66;100;53;126.0;335;1130;2842;6.7;0.899;1199;;
10:05:31.571;166;64;98;54;126.3;330;1105;2792;6.9;0.858;1144;;
10:05:32.676;162;65;97;54;118.0;325;1110;2738;6.4;0.910;1213;;
10:05:33.784;167;65;99;54;124.8;330;1115;2783;6.7;0.887;1183;;
10:05:34.899;161;64;98;55;121.0;325;1100;2679;6.6;0.886;1182;;
10:05:36.001;165;66;99;54;119.8;325;1120;2646;6.4;0.926;1235;;
10:05:37.121;166;66;100;54;123.3;330;1105;2633;6.7;0.897;1195;;
10:05:38.226;164;66;100;55;119.3;325;1100;2704;6.5;0.925;1233;;
10:05:39.324;170;67;102;53;123.3;330;1125;2683;6.6;0.931;1241;;
10:05:40.449;165;66;101;55;122.5;330;1100;2650;6.7;0.905;1206;;
10:05:41.547;168;68;102;54;119.5;330;1115;2675;6.4;0.954;1272;;
10:05:42.664;170;67;102;53;123.8;335;1130;2621;6.6;0.929;1239;;
10:05:43.794;162;66;100;55;118.0;325;1100;2558;6.4;0.935;1246;;
10:05:44.894;168;68;102;54;119.0;330;1115;2596;6.4;0.958;1277;;
10:05:46.013;166;67;102;54;120.8;330;1110;2508;6.5;0.933;1244;;
10:05:47.119;165;68;102;54;120.8;330;1105;2533;6.6;0.929;1238;;
10:05:48.225;165;68;102;56;120.8;330;1080;2533;6.7;0.908;1210;;
10:05:49.305;165;68;102;57;120.8;330;1050;2533;6.9;0.883;1177;;
10:05:50.355;165;68;102;57;120.8;330;1060;2533;6.8;0.891;1188;;
10:05:51.416;170;72;104;55;89.3;330;1085;2388;4.9;1.261;1682;;
10:05:52.500;165;70;104;57;90.3;320;1055;2400;5.1;1.213;1617;;
10:05:53.554;174;72;107;56;96.8;330;1080;2521;5.4;1.189;1585;;
10:05:54.636;172;71;104;56;102.3;325;1075;2567;5.7;1.096;1461;;
10:05:55.711;170;70;102;55;104.5;320;1095;2642;5.7;1.066;1422;;
10:05:56.806;173;68;101;53;113.3;330;1125;2758;6.0;1.003;1338;;
10:05:57.933;168;66;99;54;114.8;325;1110;2763;6.2;0.955;1274;;
10:05:59.041;170;66;98;53;118.0;330;1140;2813;6.2;0.949;1266;;
10:06:00.179;169;64;97;54;121.0;330;1120;2813;6.5;0.900;1200;;
10:06:01.301;162;63;96;55;118.5;320;1100;2771;6.5;0.891;1188;;
10:06:02.397;168;65;99;53;121.5;330;1130;2746;6.5;0.916;1221;;
10:06:03.531;168;65;99;54;123.5;330;1115;2733;6.6;0.896;1195;;
10:06:04.644;165;66;100;55;118.5;325;1100;2725;6.5;0.926;1235;;
10:06:05.746;173;67;102;54;122.8;330;1115;2683;6.6;0.929;1238;;
10:06:06.859;166;67;101;55;118.0;325;1090;2617;6.5;0.928;1238;;
10:06:07.953;170;68;103;54;118.0;330;1105;2704;6.4;0.967;1289;;
10:06:09.056;175;69;105;54;122.0;330;1110;2646;6.6;0.953;1271;;
10:06:10.166;168;68;103;55;115.0;325;1085;2642;6.4;0.972;1296;;
10:06:11.250;174;71;105;54;116.0;330;1105;2613;6.3;0.998;1330;;
10:06:12.354;169;68;104;55;119.8;330;1085;2604;6.6;0.945;1259;;
10:06:13.440;170;71;105;55;112.3;320;1095;2579;6.2;1.022;1362;;
10:06:14.534;175;70;106;55;117.5;330;1100;2600;6.4;0.990;1320;;
10:06:15.634;169;69;104;55;114.8;320;1090;2608;6.3;0.986;1314;;
10:06:16.726;175;69;106;54;120.0;335;1105;2600;6.5;0.974;1298;;
10:06:17.831;169;69;104;55;116.0;325;1090;2575;6.4;0.973;1297;;
10:06:18.920;171;69;104;54;118.0;330;1105;2608;6.4;0.976;1302;;
10:06:20.028;170;68;104;55;119.5;330;1100;2567;6.5;0.953;1270;;
10:06:21.124;169;70;102;54;113.8;325;1105;2563;6.2;0.993;1324;;
10:06:22.229;171;67;104;55;122.3;330;1090;2600;6.7;0.927;1236;;
10:06:23.320;169;68;104;55;116.0;325;1085;2604;6.4;0.968;1291;;
10:06:24.402;174;69;105;55;119.8;330;1100;2621;6.5;0.965;1286;;
10:06:25.505;168;68;103;55;117.3;325;1085;2600;6.5;0.949;1265;;
10:06:26.587;170;68;101;53;118.0;325;1135;2621;6.2;0.974;1299;;
10:06:27.722;163;60;101;56;131.3;320;1075;3279;7.3;0.827;1103;;
10:06:28.803;175;70;106;55;115.3;325;1090;2575;6.3;1.000;1334;;
10:06:29.891;177;72;106;55;117.0;330;1085;2467;6.5;0.983;1311;;
10:06:30.974;170;70;104;57;113.5;325;1045;2617;6.5;0.953;1271;;
10:06:32.019;173;70;107;59;116.5;330;1020;2571;6.9;0.939;1252;;
10:06:33.041;175;73;105;54;113.5;330;1120;2554;6.1;1.034;1378;;
10:06:34.160;171;69;102;54;115.5;325;1105;2538;6.3;0.971;1295;;
10:06:35.264;163;69;99;55;108.8;320;1100;2429;5.9;0.996;1328;;
10:06:36.362;165;66;99;55;114.8;325;1095;2483;6.3;0.945;1260;;
10:06:37.460;163;66;98;56;111.3;315;1070;2588;6.2;0.945;1260;;
10:06:38.531;172;68;101;55;114.3;325;1095;2758;6.3;0.963;1284;;
10:06:39.625;171;66;99;56;117.5;325;1080;2913;6.5;0.912;1216;;
10:06:40.706;172;67;98;55;114.8;320;1095;3021;6.3;0.938;1250;;
10:06:41.799;173;63;97;55;126.5;325;1095;3063;6.9;0.835;1114;;
10:06:42.894;169;63;97;55;123.5;315;1095;3200;6.8;0.858;1144;;
10:06:43.991;177;63;99;54;131.5;325;1110;3242;7.1;0.834;1111;;
10:06:45.100;163;61;97;55;128.5;320;1100;2992;7.0;0.826;1101;;
10:06:46.201;176;66;101;54;127.0;325;1115;3071;6.8;0.885;1179;;
10:06:47.314;168;65;100;55;122.3;320;1090;2917;6.7;0.889;1186;;
10:06:48.405;175;67;102;54;122.5;320;1110;2904;6.6;0.920;1226;;
10:06:49.516;173;67;102;55;122.5;325;1100;2813;6.7;0.916;1221;;
10:06:50.612;172;68;103;56;118.3;320;1075;2838;6.6;0.939;1252;;
10:06:51.691;179;69;106;54;124.0;330;1105;2846;6.7;0.947;1262;;
10:06:52.795;177;70;106;55;117.0;320;1085;2875;6.5;0.985;1314;;
10:06:53.877;180;71;106;54;119.0;325;1105;2838;6.5;0.987;1315;;
10:06:54.984;175;69;105;55;120.0;320;1090;2771;6.6;0.951;1269;;
10:06:56.078;174;70;105;55;117.0;320;1100;2775;6.4;0.982;1310;;
10:06:57.176;177;69;105;54;121.8;330;1105;2725;6.6;0.955;1274;;
10:06:58.279;170;68;104;55;118.3;320;1085;2713;6.5;0.952;1269;;
10:06:59.368;177;70;106;54;121.5;325;1110;2708;6.6;0.968;1291;;
10:07:00.478;175;70;105;54;119.3;325;1105;2683;6.5;0.971;1294;;
10:07:01.579;172;69;104;55;116.5;320;1090;2683;6.4;0.971;1294;;
10:07:02.671;176;69;105;54;121.5;330;1110;2646;6.6;0.962;1282;;
10:07:03.780;170;68;104;55;118.5;320;1090;2613;6.5;0.954;1272;;
10:07:04.869;175;70;105;54;118.3;325;1105;2625;6.4;0.984;1311;;
10:07:05.976;174;69;105;55;120.0;325;1100;2613;6.5;0.958;1277;;
10:07:07.074;173;70;105;55;120.0;325;1100;2679;6.5;0.958;1277;;
10:07:08.175;173;70;105;56;120.0;325;1070;2679;6.7;0.932;1242;;
10:07:09.245;173;70;105;57;120.0;325;1060;2679;6.8;0.923;1231;;
10:07:10.306;170;71;104;55;97.5;325;1085;2483;5.4;1.157;1543;;
10:07:11.391;175;70;106;54;103.0;325;1105;2563;5.6;1.132;1509;;
10:07:12.496;170;69;105;57;104.0;325;1055;2563;5.9;1.068;1424;;
10:07:13.549;176;72;107;56;105.3;320;1070;2633;5.9;1.090;1454;;
10:07:14.619;179;71;107;55;115.0;330;1085;2729;6.4;1.010;1346;;
10:07:15.704;174;70;106;57;112.8;315;1050;2788;6.4;0.987;1316;;
10:07:16.758;182;71;108;55;116.5;325;1090;2917;6.4;1.013;1350;;
10:07:17.846;184;71;109;55;118.8;325;1085;2946;6.6;0.991;1322;;
10:07:18.931;177;71;108;56;115.5;320;1065;2938;6.5;0.994;1325;;
10:07:19.995;185;72;110;55;118.8;325;1095;2946;6.5;1.012;1349;;
10:07:21.089;180;71;108;56;118.3;320;1080;2963;6.6;0.986;1315;;
10:07:22.169;181;72;109;56;115.5;320;1075;2963;6.4;1.012;1350;;
10:07:23.248;184;71;109;55;120.3;330;1085;2921;6.6;0.983;1311;;
10:07:24.333;178;71;108;56;116.3;320;1065;2938;6.5;0.987;1316;;
10:07:25.396;183;71;108;55;119.5;330;1100;2913;6.5;0.996;1329;;
10:07:26.498;176;69;107;56;119.0;325;1065;2879;6.7;0.953;1271;;
10:07:27.560;179;71;108;55;116.0;325;1085;2883;6.4;1.005;1341;;
10:07:28.646;180;70;108;55;120.5;330;1085;2854;6.7;0.968;1291;;
10:07:29.729;175;70;107;56;116.3;320;1065;2896;6.5;0.978;1304;;
10:07:30.794;181;71;108;55;120.0;330;1095;2825;6.6;0.988;1317;;
10:07:31.891;176;70;107;56;118.5;325;1070;2813;6.6;0.968;1291;;
10:07:32.959;179;72;108;56;114.8;325;1075;2800;6.4;1.014;1352;;
10:07:34.034;180;71;109;56;119.0;330;1070;2783;6.7;0.976;1301;;
10:07:35.104;175;71;108;57;115.0;320;1060;2808;6.5;0.991;1321;;
10:07:36.168;181;71;108;55;119.0;330;1090;2779;6.6;0.992;1322;;
10:07:37.255;175;69;107;57;117.3;325;1060;2796;6.6;0.963;1284;;
10:07:38.316;178;72;108;55;116.3;325;1085;2750;6.4;1.008;1344;;
10:07:39.400;180;71;109;56;120.0;330;1080;2788;6.7;0.981;1308;;
10:07:40.479;176;71;109;57;115.8;325;1060;2788;6.6;0.994;1325;;
10:07:41.541;181;72;111;58;119.3;335;1035;2813;6.9;0.963;1285;;
10:07:42.578;179;73;112;59;115.5;325;1010;2783;6.9;0.979;1306;;
10:07:43.586;183;75;110;54;114.3;335;1110;2779;6.2;1.064;1418;;
10:07:44.694;182;72;109;55;117.5;330;1095;2892;6.4;1.018;1357;;
10:07:45.793;180;71;108;55;118.8;330;1085;2767;6.6;0.982;1310;;
10:07:46.876;176;71;104;55;111.0;320;1085;2833;6.1;1.017;1355;;
10:07:47.959;178;67;102;55;121.0;325;1095;3029;6.6;0.921;1228;;
10:07:49.054;172;64;99;56;122.0;320;1075;3146;6.8;0.872;1163;;
10:07:50.129;175;65;99;55;122.3;320;1095;3308;6.7;0.885;1179;;
10:07:51.228;178;62;99;54;134.8;330;1110;3467;7.3;0.818;1090;;
10:07:52.334;177;64;100;54;130.0;320;1105;3442;7.1;0.848;1131;;
10:07:53.439;181;63;101;54;137.3;330;1110;3429;7.4;0.817;1089;;
10:07:54.547;176;63;100;55;133.0;320;1100;3446;7.3;0.827;1103;;
10:07:55.653;181;64;101;53;138.3;330;1125;3408;7.4;0.818;1090;;
10:07:56.774;174;62;100;55;136.3;320;1100;3338;7.4;0.805;1074;;
10:07:57.876;177;66;102;54;130.3;320;1110;3267;7.0;0.867;1156;;
10:07:58.986;180;66;103;54;134.5;330;1110;3242;7.3;0.852;1136;;
10:08:00.094;176;66;103;54;129.0;320;1105;3158;7.0;0.878;1171;;
10:08:01.201;177;66;104;55;132.5;330;1095;3113;7.3;0.859;1146;;
10:08:02.294;176;68;104;54;125.3;320;1115;3079;6.7;0.926;1234;;
10:08:03.410;178;66;114;54;129.5;330;1105;3004;7.0;0.971;1294;;
10:08:04.516;176;96;100;54;83.5;325;1120;2025;4.5;1.345;1793;;
10:08:05.634;165;63;101;55;128.5;330;1090;2679;7.1;0.859;1145;;
10:08:06.724;168;68;102;55;115.0;320;1085;2763;6.4;0.962;1283;;
10:08:07.810;180;69;108;56;122.0;330;1075;2900;6.8;0.947;1263;;
10:08:08.886;179;70;108;56;120.8;330;1070;2888;6.8;0.953;1270;;
10:08:09.954;177;70;102;53;119.8;325;1135;2829;6.3;0.969;1292;;
10:08:11.091;169;66;102;57;118.3;320;1050;2879;6.8;0.906;1208;;
10:08:12.141;176;69;104;55;120.3;325;1090;2833;6.6;0.940;1254;;
10:08:13.229;173;67;103;56;121.8;325;1065;2963;6.9;0.897;1195;;
10:08:14.295;176;69;104;55;119.0;320;1090;3092;6.6;0.948;1264;;
10:08:15.385;183;68;105;54;127.8;330;1110;3179;6.9;0.912;1216;;
10:08:16.498;175;67;103;56;123.8;320;1080;3171;6.9;0.901;1201;;
10:08:17.578;183;68;105;53;127.8;330;1125;3192;6.8;0.925;1233;;
10:08:18.701;179;67;104;54;129.0;325;1105;3196;7.0;0.891;1188;;
10:08:19.804;179;68;104;54;123.5;320;1105;3175;6.7;0.933;1244;;
10:08:20.907;183;68;105;53;128.5;325;1130;3113;6.8;0.923;1231;;
10:08:22.039;175;67;104;55;125.0;320;1085;3096;6.9;0.901;1201;;
10:08:23.126;181;70;105;53;125.0;325;1130;3079;6.6;0.951;1269;;
10:08:24.254;178;67;105;55;127.3;325;1095;3058;7.0;0.904;1205;;
10:08:25.353;178;70;105;53;127.3;325;1130;2988;6.8;0.932;1243;;
10:08:26.480;178;70;105;53;127.3;325;1125;2988;6.8;0.928;1238;;
10:08:27.605;178;70;105;53;127.3;325;1130;2988;6.8;0.932;1243;;
10:08:28.736;173;67;102;52;109.0;330;1150;2846;5.7;1.071;1428;;
10:08:29.884;168;66;99;54;110.0;325;1120;2788;5.9;1.008;1344;;
10:08:31.006;167;67;99;53;106.8;325;1130;2763;5.7;1.043;1390;;
10:08:32.134;169;65;99;53;116.8;330;1140;2750;6.1;0.969;1292;;
10:08:33.274;163;64;98;54;119.5;325;1110;2704;6.5;0.906;1208;;
10:08:34.384;167;66;99;53;119.8;330;1135;2708;6.3;0.936;1248;;
10:08:35.519;167;65;99;53;123.8;330;1135;2696;6.5;0.906;1208;;
10:08:36.654;165;66;99;54;119.3;325;1120;2688;6.4;0.930;1240;;
10:08:37.776;169;66;101;53;125.3;335;1130;2608;6.7;0.911;1215;;
10:08:38.904;164;66;100;54;120.5;325;1110;2596;6.5;0.919;1225;;
10:08:40.014;168;68;101;53;118.0;325;1125;2592;6.3;0.965;1287;;
10:08:41.140;170;67;102;53;122.8;335;1130;2588;6.5;0.939;1252;;
10:08:42.269;165;67;101;55;118.8;325;1100;2550;6.5;0.938;1251;;
10:08:43.369;171;69;103;53;118.8;330;1125;2550;6.3;0.976;1301;;
10:08:44.498;170;68;103;53;120.8;330;1130;2542;6.4;0.959;1279;;
10:08:45.624;167;68;103;55;116.3;325;1100;2575;6.3;0.975;1299;;
10:08:46.728;173;70;105;53;120.8;335;1130;2542;6.4;0.983;1310;;
10:08:47.856;170;69;103;54;117.8;330;1120;2471;6.3;0.977;1303;;
10:08:48.976;165;68;100;54;114.0;325;1105;2479;6.2;0.972;1296;;
10:08:50.079;168;68;105;57;118.0;330;1060;2717;6.7;0.939;1252;;
10:08:51.139;172;71;105;54;115.3;330;1105;2738;6.3;1.009;1345;;
10:08:52.244;175;71;107;54;117.0;325;1120;2738;6.3;1.022;1363;;
10:08:53.366;180;72;107;54;115.8;325;1105;2829;6.3;1.024;1365;;
10:08:54.469;180;71;104;55;114.8;320;1095;3067;6.3;0.990;1320;;
10:08:55.566;178;66;97;54;122.8;320;1105;3392;6.7;0.875;1167;;
10:08:56.671;177;60;93;55;137.3;320;1100;3646;7.5;0.741;988;;
10:08:57.769;175;55;90;55;151.5;320;1100;3858;8.3;0.652;869;;
10:08:58.871;182;51;90;54;175.0;330;1115;4013;9.4;0.572;762;;
10:08:59.984;179;50;83;54;181.3;320;1115;4025;9.8;0.512;683;;
10:09:01.101;176;45;81;53;194.8;330;1130;4158;10.3;0.471;629;;
10:09:02.229;185;48;86;53;201.0;325;1125;4217;10.7;0.483;644;;
10:09:03.354;183;43;86;54;201.0;325;1105;4404;10.9;0.474;632;;
10:09:04.460;183;43;86;54;201.0;325;1115;4404;10.8;0.478;638;;
10:09:05.575;183;43;86;51;201.0;325;1170;4404;10.3;0.502;669;;
10:09:06.744;181;54;88;52;152.5;320;1150;3863;8.0;0.664;885;;
10:09:07.898;165;50;84;52;157.8;325;1145;3538;8.3;0.612;815;;
10:09:09.041;165;51;84;53;157.8;325;1125;3608;8.4;0.601;801;;
10:09:10.165;165;51;84;53;157.8;325;1125;3608;8.4;0.601;801;;
10:09:11.290;165;51;84;52;157.8;325;1165;3608;8.1;0.622;830;;
10:09:12.454;163;59;91;53;121.3;325;1130;2958;6.4;0.848;1131;;
10:09:13.586;164;59;92;52;121.8;325;1150;3092;6.4;0.869;1159;;
10:09:14.732;166;60;94;53;124.0;325;1125;3050;6.6;0.853;1137;;
10:09:15.861;161;61;93;55;122.8;320;1100;3038;6.7;0.831;1108;;
10:09:16.961;168;62;97;53;133.8;330;1125;3138;7.1;0.812;1082;;
10:09:18.082;171;63;100;55;134.8;330;1100;3038;7.4;0.812;1083;;
10:09:19.188;172;66;100;56;130.5;330;1070;2963;7.3;0.822;1096;;
10:09:20.256;168;66;102;57;126.3;325;1045;2892;7.2;0.840;1120;;
10:09:21.300;171;68;101;57;126.0;330;1045;2875;7.2;0.840;1120;;
10:09:22.346;165;67;97;52;123.0;320;1160;2875;6.4;0.917;1223;;
10:09:23.505;172;66;101;55;126.8;325;1095;2933;6.9;0.875;1166;;
10:09:24.601;166;67;100;55;120.5;320;1085;2800;6.7;0.903;1204;;
10:09:25.686;173;69;103;54;124.3;330;1105;2904;6.7;0.918;1224;;
10:09:26.787;173;68;106;56;125.8;325;1070;2929;7.1;0.898;1197;;
10:09:27.860;179;72;108;55;122.3;325;1090;2917;6.7;0.963;1284;;
10:09:28.951;180;71;109;55;127.0;330;1090;2958;7.0;0.936;1247;;
10:09:30.037;180;74;109;54;118.8;320;1105;2929;6.4;1.014;1352;;
10:09:31.144;184;73;110;54;123.8;330;1105;2913;6.7;0.984;1313;;
10:09:32.249;178;73;109;54;117.0;320;1105;2863;6.4;1.027;1369;;
10:09:33.358;183;74;109;53;121.0;330;1135;2808;6.4;1.022;1363;;
10:09:34.491;176;73;108;55;116.8;325;1090;2692;6.4;1.004;1338;;
10:09:35.581;176;73;105;54;114.3;320;1115;2717;6.1;1.027;1370;;
10:09:36.694;173;70;106;54;118.8;325;1105;2833;6.4;0.986;1315;;
10:09:37.799;180;72;109;54;121.3;330;1120;2833;6.5;1.002;1336;;
10:09:38.919;176;71;107;55;119.5;325;1100;2713;6.5;0.980;1307;;
10:09:40.023;173;72;105;54;114.3;325;1115;2717;6.1;1.027;1370;;
10:09:41.138;177;71;107;53;121.3;330;1125;2708;6.5;0.990;1321;;
10:09:42.261;170;70;105;54;117.3;325;1105;2625;6.4;0.987;1316;;
10:09:43.364;173;72;105;53;115.5;325;1125;2633;6.2;1.023;1364;;
10:09:44.489;173;70;105;54;119.5;330;1115;2633;6.4;0.982;1309;;
10:09:45.604;169;70;104;54;114.0;320;1105;2604;6.2;1.008;1344;;
10:09:46.709;174;70;105;54;119.3;330;1115;2596;6.4;0.984;1312;;
10:09:47.828;170;70;103;54;116.8;330;1115;2533;6.3;0.986;1315;;
10:09:48.939;168;70;103;54;113.0;320;1115;2542;6.1;1.016;1355;;
10:09:50.054;172;69;105;54;118.3;330;1105;2550;6.4;0.979;1305;;
10:09:51.159;168;69;104;56;115.8;325;1070;2517;6.5;0.964;1285;;
10:09:52.233;171;70;105;54;116.3;330;1105;2500;6.3;0.993;1324;;
10:09:53.338;171;70;106;57;116.3;330;1060;2467;6.6;0.964;1286;;
10:09:54.394;169;71;105;59;112.3;325;1020;2450;6.6;0.956;1275;;
10:09:55.412;166;70;104;60;111.0;330;1000;2446;6.7;0.939;1252;;
10:09:56.416;167;71;102;56;108.0;320;1065;2471;6.1;1.003;1338;;
10:09:57.479;169;68;102;56;116.5;325;1080;2538;6.5;0.943;1258;;
10:09:58.559;163;67;100;56;112.3;320;1075;2492;6.3;0.955;1274;;
10:09:59.632;166;67;100;54;115.0;325;1110;2450;6.2;0.965;1287;;
10:10:00.744;163;67;99;55;113.0;325;1100;2404;6.2;0.959;1278;;
10:10:01.844;160;67;99;55;110.8;320;1085;2425;6.1;0.965;1287;;
10:10:02.931;167;68;101;54;115.5;330;1120;2404;6.2;0.977;1303;;
10:10:04.051;164;67;100;54;114.5;325;1110;2375;6.2;0.969;1293;;
10:10:05.159;164;68;102;55;111.5;315;1095;2442;6.1;0.997;1329;;
10:10:06.256;171;69;104;54;115.8;330;1115;2408;6.2;1.002;1336;;
10:10:07.371;166;69;104;56;111.5;320;1075;2471;6.2;1.000;1334;;
10:10:08.444;172;71;107;55;112.5;325;1100;2567;6.1;1.041;1388;;
10:10:09.546;175;71;107;54;115.3;330;1110;2521;6.2;1.026;1368;;
