# Supplementary material for: Influence of beat-to-beat blood pressure variability on vascular elasticity in hypertensive population
Source: Sci Rep. 2017 Aug 21;7:8394. doi: 10.1038/s41598-017-08640-4 (PMC5566212; doi:10.1038/s41598-017-08640-4)
Supplement: Supplementary file 1 — Dataset 1 [file 41598_2017_8640_MOESM1_ESM.zip › Data of hypertensive population/1102—beats.txt]

BeatScope Easy - v02.10 build 004

Identification;Identification;Age (yrs);Height (cm);Weight (kg);Gender;Procedure;Model number
1102;����Ԩ;50;160;54;Male;;9971

Reconstructed pressure level: 
brachial

Time (s);Systolic Pressure (mmHg);Diastolic Pressure (mmHg);Mean Pressure (mmHg);Heart rate (bpm);Stroke Volume (ml);Left Ventricular Ejection Time (ms);Pulse Interval (ms);Maximum Slope (mmHg/s);Cardiac Output (l/min);Total Peripheral Resistance Medical Unit (mmHg.min/l);Total Peripheral Resistance CGS (dyn.s/cm5);Markers;
14:50:18.625;0;0;0;69;0.0;0;875;0;0.0;0.000;0;;
14:50:19.500;0;0;0;69;0.0;0;875;0;0.0;0.000;0;;
14:50:20.375;0;0;0;68;0.0;0;880;0;0.0;0.000;0;;
14:50:21.255;0;0;0;67;0.0;0;895;0;0.0;0.000;0;;
14:50:22.150;0;0;0;66;0.0;0;905;0;0.0;0.000;0;;
14:50:23.055;0;0;0;64;0.0;0;935;0;0.0;0.000;0;;
14:50:23.990;0;0;0;67;0.0;0;900;0;0.0;0.000;0;;
14:50:24.890;0;0;0;66;0.0;0;910;0;0.0;0.000;0;;
14:50:25.800;0;0;0;66;0.0;0;910;0;0.0;0.000;0;;
14:50:26.710;0;0;0;68;0.0;0;880;0;0.0;0.000;0;;
14:50:27.590;0;0;0;67;0.0;0;890;0;0.0;0.000;0;;
14:50:28.480;0;0;0;69;0.0;0;870;0;0.0;0.000;0;;
14:50:29.350;0;0;0;67;0.0;0;895;0;0.0;0.000;0;;
14:50:30.248;153;87;111;71;49.5;295;840;1517;3.5;1.888;2517;;
14:50:31.086;155;89;113;71;50.8;295;840;1529;3.6;1.862;2483;;
14:50:31.926;156;89;113;71;53.8;300;845;1500;3.8;1.780;2374;;
14:50:32.771;156;90;113;71;56.0;295;850;1500;4.0;1.711;2282;;
14:50:33.619;155;89;112;69;58.8;295;865;1496;4.1;1.649;2199;;
14:50:34.486;156;89;113;69;61.0;300;875;1517;4.2;1.621;2161;;
14:50:35.361;155;89;113;69;61.0;300;870;1458;4.2;1.612;2149;;
14:50:36.229;154;89;112;70;59.5;295;860;1429;4.2;1.615;2154;;
14:50:37.089;154;89;113;71;59.5;295;840;1442;4.3;1.595;2127;;
14:50:37.929;157;91;113;76;59.5;295;790;1454;4.5;1.500;2000;;
14:50:38.720;157;91;113;73;59.5;295;825;1454;4.3;1.567;2089;;
14:50:39.545;157;91;113;69;59.5;295;875;1454;4.1;1.662;2216;;
14:50:40.421;170;100;126;72;52.3;290;835;1863;3.8;2.018;2690;;
14:50:41.258;168;98;122;69;53.8;290;875;1738;3.7;1.990;2653;;
14:50:42.131;164;94;118;68;55.3;295;885;1688;3.7;1.886;2515;;
14:50:43.014;159;91;113;66;56.8;290;905;1617;3.8;1.802;2403;;
14:50:43.919;156;88;112;67;60.8;290;900;1629;4.1;1.656;2207;;
14:50:44.823;154;87;109;64;61.8;295;935;1542;4.0;1.650;2201;;
14:50:45.752;150;85;107;65;61.8;295;920;1488;4.0;1.590;2121;;
14:50:46.674;147;83;107;68;61.5;290;885;1467;4.2;1.536;2048;;
14:50:47.561;149;85;107;67;62.0;295;895;1438;4.2;1.548;2064;;
14:50:48.456;148;84;107;67;62.0;295;890;1458;4.2;1.540;2053;;
14:50:49.345;148;84;107;69;62.0;295;865;1458;4.3;1.496;1995;;
14:50:50.210;148;84;107;66;62.0;295;905;1458;4.1;1.566;2087;;
14:50:51.114;160;93;118;68;56.0;295;885;1700;3.8;1.857;2476;;
14:50:52.001;158;91;117;69;57.0;295;870;1667;3.9;1.786;2381;;
14:50:52.873;162;92;121;71;58.3;295;840;1721;4.2;1.741;2322;;
14:50:53.711;163;95;121;73;58.3;290;825;1608;4.2;1.707;2276;;
14:50:54.536;163;92;121;74;62.0;290;810;1667;4.6;1.584;2112;;
14:50:55.346;168;97;126;75;63.3;295;800;1683;4.7;1.594;2125;;
14:50:56.142;166;95;123;79;61.5;290;760;1625;4.9;1.520;2027;;
14:50:56.908;171;99;126;79;62.3;290;755;1767;4.9;1.528;2038;;
14:50:57.661;168;96;121;76;61.8;290;785;1717;4.7;1.541;2055;;
14:50:58.448;164;93;121;71;61.8;290;850;1688;4.4;1.669;2225;;
14:50:59.295;164;93;121;67;61.8;290;895;1688;4.1;1.757;2343;;
14:51:00.190;164;93;121;65;61.8;290;930;1688;4.0;1.826;2435;;
14:51:01.119;148;86;107;65;58.0;295;920;1304;3.8;1.697;2263;;
14:51:02.039;144;83;105;67;58.3;295;895;1263;3.9;1.617;2156;;
14:51:02.936;144;83;106;68;58.8;300;885;1208;4.0;1.593;2124;;
14:51:03.821;144;83;106;66;61.0;300;905;1221;4.0;1.565;2087;;
14:51:04.722;143;82;106;67;63.8;295;890;1246;4.3;1.480;1973;;
14:51:05.612;146;84;108;67;64.8;295;900;1250;4.3;1.494;1992;;
14:51:06.512;147;84;108;66;66.3;300;905;1263;4.4;1.475;1967;;
14:51:07.421;146;84;108;67;66.0;300;900;1279;4.4;1.473;1964;;
14:51:08.321;148;85;108;65;66.8;300;920;1267;4.4;1.492;1989;;
14:51:09.240;148;84;108;65;66.8;300;925;1263;4.3;1.500;2000;;
14:51:10.165;148;84;108;67;66.8;300;900;1263;4.5;1.460;1946;;
14:51:11.065;148;84;108;65;66.8;300;925;1263;4.3;1.500;2000;;
14:51:11.993;160;94;118;65;56.3;305;920;1517;3.7;1.934;2579;;
14:51:12.911;157;91;116;65;59.3;300;930;1467;3.8;1.825;2433;;
14:51:13.837;156;90;116;65;58.0;300;920;1429;3.8;1.840;2453;;
14:51:14.761;156;90;115;64;61.0;305;940;1408;3.9;1.772;2363;;
14:51:15.701;154;89;114;65;64.0;305;925;1388;4.2;1.648;2197;;
14:51:16.624;152;88;113;65;64.8;305;920;1408;4.2;1.606;2141;;
14:51:17.544;153;87;113;65;66.0;305;920;1358;4.3;1.572;2096;;
14:51:18.464;152;87;112;64;66.3;305;940;1308;4.2;1.582;2109;;
14:51:19.406;150;86;111;65;66.8;305;925;1329;4.3;1.535;2046;;
14:51:20.329;150;86;111;66;66.5;300;905;1338;4.4;1.514;2019;;
14:51:21.236;150;86;111;66;67.8;305;905;1292;4.5;1.476;1968;;
14:51:22.141;148;85;109;65;67.0;305;925;1283;4.3;1.505;2006;;
14:51:23.064;146;84;109;66;66.8;300;905;1313;4.4;1.471;1961;;
14:51:23.970;148;86;112;75;65.8;305;800;1329;4.9;1.366;1821;;
14:51:24.771;150;88;114;76;66.3;305;790;1263;5.0;1.359;1813;;
14:51:25.561;153;90;114;70;66.0;305;860;1313;4.6;1.482;1976;;
14:51:26.419;154;88;115;69;67.5;300;865;1400;4.7;1.471;1961;;
14:51:27.284;158;90;117;67;68.5;300;890;1442;4.6;1.517;2023;;
14:51:28.176;159;90;117;66;69.8;305;915;1442;4.6;1.528;2038;;
14:51:29.091;157;90;117;66;69.8;305;910;1425;4.6;1.520;2027;;
14:51:30.000;157;90;117;69;69.8;305;875;1425;4.8;1.461;1949;;
14:51:30.875;157;90;117;64;69.8;305;940;1425;4.5;1.570;2093;;
14:51:31.816;169;99;125;65;56.3;300;920;1625;3.7;2.049;2731;;
14:51:32.734;165;96;123;67;56.3;300;895;1567;3.8;1.953;2604;;
14:51:33.630;163;95;123;69;56.5;300;875;1617;3.9;1.901;2535;;
14:51:34.508;165;95;123;67;59.8;305;895;1504;4.0;1.839;2452;;
14:51:35.401;165;95;123;66;62.8;300;915;1525;4.1;1.786;2382;;
14:51:36.316;163;94;122;66;63.3;300;910;1567;4.2;1.755;2340;;
14:51:37.224;165;95;123;67;64.0;300;900;1563;4.3;1.733;2311;;
14:51:38.128;165;95;121;64;65.0;305;940;1517;4.1;1.750;2333;;
14:51:39.064;162;93;119;64;65.3;300;940;1496;4.2;1.714;2286;;
14:51:40.004;159;91;119;67;65.5;300;900;1533;4.4;1.639;2185;;
14:51:40.906;161;92;119;65;65.5;305;920;1479;4.3;1.664;2219;;
14:51:41.822;159;91;117;65;65.5;300;930;1446;4.2;1.658;2210;;
14:51:42.756;155;89;116;66;65.8;300;910;1463;4.3;1.602;2136;;
14:51:43.666;159;91;118;67;66.5;305;895;1488;4.5;1.588;2117;;
14:51:44.561;159;91;118;65;67.0;305;925;1467;4.3;1.622;2163;;
14:51:45.486;157;90;115;64;67.5;300;940;1458;4.3;1.605;2140;;
14:51:46.424;154;88;115;65;67.0;300;920;1479;4.4;1.576;2101;;
14:51:47.346;156;89;114;63;67.0;305;945;1442;4.3;1.604;2139;;
14:51:48.291;153;87;113;65;68.0;305;925;1413;4.4;1.530;2040;;
14:51:49.218;151;86;111;65;67.3;305;920;1400;4.4;1.522;2029;;
14:51:50.136;151;86;114;67;67.8;300;895;1433;4.5;1.499;1999;;
14:51:51.027;157;89;117;66;68.0;300;910;1438;4.5;1.562;2083;;
14:51:51.937;160;90;119;65;69.5;305;925;1463;4.5;1.580;2107;;
14:51:52.866;161;91;120;66;68.5;300;915;1496;4.5;1.596;2128;;
14:51:53.783;162;92;120;65;68.5;305;925;1554;4.4;1.624;2165;;
14:51:54.704;164;92;120;64;69.5;305;935;1504;4.5;1.618;2157;;
14:51:55.639;162;91;119;64;69.8;305;935;1500;4.5;1.592;2122;;
14:51:56.574;159;90;118;66;68.5;300;905;1554;4.5;1.562;2083;;
14:51:57.479;161;91;118;66;68.8;305;915;1504;4.5;1.574;2098;;
14:51:58.394;160;90;118;66;68.8;305;915;1521;4.5;1.574;2098;;
14:51:59.310;160;90;118;67;68.8;305;890;1521;4.6;1.531;2041;;
14:52:00.200;160;90;118;66;68.8;305;905;1521;4.6;1.557;2075;;
14:52:01.105;170;98;127;66;57.3;305;905;1717;3.8;2.004;2672;;
14:52:02.011;169;96;126;66;59.0;300;905;1671;3.9;1.929;2572;;
14:52:02.916;167;96;126;67;58.3;300;895;1663;3.9;1.932;2576;;
14:52:03.811;170;97;126;66;60.5;300;910;1671;4.0;1.891;2522;;
14:52:04.719;170;96;125;65;64.8;305;930;1629;4.2;1.792;2389;;
14:52:05.651;166;95;123;65;65.3;300;920;1621;4.3;1.731;2308;;
14:52:06.571;164;94;122;66;65.3;300;905;1642;4.3;1.696;2261;;
14:52:07.474;164;93;121;66;66.3;300;910;1567;4.4;1.665;2221;;
14:52:08.388;162;92;119;65;66.8;305;925;1563;4.3;1.653;2203;;
14:52:09.309;159;91;119;67;66.3;300;895;1567;4.4;1.604;2139;;
14:52:10.208;161;92;120;69;66.5;300;875;1525;4.6;1.582;2110;;
14:52:11.079;161;92;121;70;66.8;300;855;1517;4.7;1.550;2067;;
14:52:11.934;162;93;123;72;66.0;300;835;1550;4.7;1.553;2071;;
14:52:12.769;166;96;126;72;66.3;300;835;1571;4.8;1.585;2113;;
14:52:13.608;169;97;126;70;66.3;300;855;1558;4.6;1.623;2164;;
14:52:14.463;167;96;124;69;66.0;300;870;1571;4.6;1.631;2175;;
14:52:15.331;166;94;126;73;67.3;300;825;1675;4.9;1.543;2057;;
14:52:16.154;168;98;125;71;64.0;300;845;1575;4.5;1.647;2196;;
14:52:16.999;166;95;123;71;65.5;300;850;1579;4.6;1.596;2128;;
14:52:17.853;163;94;121;70;64.5;300;855;1571;4.5;1.597;2130;;
14:52:18.708;161;93;121;71;65.3;300;840;1600;4.7;1.554;2073;;
14:52:19.548;162;92;119;68;66.3;300;880;1538;4.5;1.581;2108;;
14:52:20.428;160;90;117;68;67.0;300;885;1538;4.5;1.549;2065;;
14:52:21.313;158;90;116;66;66.5;300;910;1542;4.4;1.591;2121;;
14:52:22.219;160;90;117;66;67.8;300;915;1563;4.4;1.577;2102;;
14:52:23.138;159;89;117;66;68.5;300;905;1533;4.5;1.542;2057;;
14:52:24.041;157;89;116;67;67.3;300;890;1513;4.5;1.532;2042;;
14:52:24.931;157;88;118;69;68.3;300;870;1563;4.7;1.504;2006;;
14:52:25.799;162;91;120;67;68.0;300;890;1542;4.6;1.571;2094;;
14:52:26.690;163;92;121;67;68.5;300;895;1563;4.6;1.581;2108;;
14:52:27.584;163;93;122;68;67.3;300;880;1600;4.6;1.596;2129;;
14:52:28.468;166;94;123;67;67.8;305;900;1579;4.5;1.631;2174;;
14:52:29.366;166;93;121;66;68.3;300;915;1575;4.5;1.622;2163;;
14:52:30.281;163;92;119;67;68.5;300;900;1554;4.6;1.567;2089;;
14:52:31.183;159;90;119;68;68.0;300;885;1571;4.6;1.542;2056;;
14:52:32.064;161;91;118;67;68.0;300;895;1521;4.6;1.556;2075;;
14:52:32.959;159;89;117;67;69.8;300;900;1525;4.7;1.513;2017;;
14:52:33.859;158;89;117;68;69.3;300;885;1529;4.7;1.492;1989;;
14:52:34.744;159;90;118;69;68.5;300;865;1550;4.8;1.493;1991;;
14:52:35.609;160;90;118;70;68.5;300;860;1504;4.8;1.485;1979;;
14:52:36.470;160;90;118;69;68.5;300;865;1504;4.8;1.493;1991;;
14:52:37.335;160;90;118;68;68.5;300;885;1504;4.6;1.528;2037;;
14:52:38.219;175;101;130;67;56.0;300;890;1788;3.8;2.066;2755;;
14:52:39.109;172;99;127;65;57.5;300;930;1729;3.7;2.050;2733;;
14:52:40.039;169;97;125;65;58.0;300;930;1700;3.7;1.996;2662;;
14:52:40.971;164;95;124;67;59.3;300;895;1671;4.0;1.866;2487;;
14:52:41.866;166;96;123;67;61.3;300;900;1596;4.1;1.811;2415;;
14:52:42.764;164;94;122;66;62.5;300;905;1575;4.1;1.767;2355;;
14:52:43.671;162;94;121;66;62.8;300;905;1563;4.2;1.745;2327;;
14:52:44.574;163;94;123;67;63.8;300;890;1621;4.3;1.714;2285;;
14:52:45.464;165;95;123;66;64.0;300;910;1550;4.2;1.745;2327;;
14:52:46.376;163;94;121;66;64.3;300;915;1533;4.2;1.720;2293;;
14:52:47.293;160;92;120;67;63.8;300;900;1504;4.3;1.687;2249;;
14:52:48.191;160;92;121;67;64.5;300;890;1567;4.3;1.663;2217;;
14:52:49.081;161;93;121;67;64.5;300;890;1483;4.3;1.663;2217;;
14:52:49.971;160;93;120;67;64.3;300;890;1488;4.3;1.659;2212;;
14:52:50.859;158;92;119;68;63.0;300;880;1496;4.3;1.666;2221;;
14:52:51.739;161;93;121;69;64.3;300;875;1508;4.4;1.644;2193;;
14:52:52.614;161;93;119;67;64.8;300;895;1475;4.3;1.645;2193;;
14:52:53.511;158;91;117;66;64.3;300;915;1467;4.2;1.659;2212;;
14:52:54.422;155;89;116;68;64.3;295;885;1467;4.4;1.601;2135;;
14:52:55.311;157;90;117;67;65.3;300;890;1454;4.4;1.599;2132;;
14:52:56.201;157;90;118;69;66.0;300;875;1438;4.5;1.564;2086;;
14:52:57.074;158;92;120;70;64.5;295;855;1450;4.5;1.591;2121;;
14:52:57.933;161;93;122;70;64.8;295;860;1521;4.5;1.624;2165;;
14:52:58.791;166;96;124;68;65.0;300;880;1529;4.4;1.682;2243;;
14:52:59.669;166;96;124;67;65.0;295;895;1542;4.4;1.704;2272;;
14:53:00.566;164;95;122;67;64.5;295;900;1538;4.3;1.695;2260;;
14:53:01.468;162;93;122;68;65.0;295;885;1571;4.4;1.658;2210;;
14:53:02.353;163;94;120;66;64.8;300;915;1508;4.2;1.689;2252;;
14:53:03.264;160;91;118;67;65.5;295;895;1513;4.4;1.612;2150;;
14:53:04.161;157;90;116;67;64.8;295;895;1513;4.3;1.603;2138;;
14:53:05.058;157;89;117;67;66.5;300;895;1538;4.5;1.568;2091;;
14:53:05.951;158;89;117;67;67.3;300;890;1496;4.5;1.548;2065;;
14:53:06.841;157;89;116;66;66.5;300;905;1483;4.4;1.572;2096;;
14:53:07.744;155;88;116;69;65.5;295;875;1513;4.5;1.550;2066;;
14:53:08.619;158;91;118;69;66.0;295;865;1513;4.6;1.547;2062;;
14:53:09.482;158;90;117;69;66.3;295;870;1479;4.6;1.540;2053;;
14:53:10.356;156;89;115;67;65.8;295;890;1483;4.4;1.560;2080;;
14:53:11.244;154;89;117;70;65.8;295;860;1513;4.6;1.527;2036;;
14:53:12.104;158;91;118;69;65.8;300;870;1479;4.5;1.555;2073;;
14:53:12.976;157;90;117;69;66.3;300;875;1463;4.5;1.545;2060;;
14:53:13.851;156;90;119;71;65.5;295;845;1521;4.7;1.538;2051;;
14:53:14.698;162;94;122;70;65.8;300;855;1525;4.6;1.586;2115;;
14:53:15.551;164;94;123;69;66.5;295;870;1525;4.6;1.603;2137;;
14:53:16.423;163;94;123;68;65.8;295;880;1571;4.5;1.640;2186;;
14:53:17.299;167;95;124;68;66.0;295;885;1596;4.5;1.659;2212;;
14:53:18.184;166;94;123;67;67.0;300;900;1575;4.5;1.646;2194;;
14:53:19.084;163;93;121;67;66.3;295;890;1558;4.5;1.626;2167;;
14:53:19.974;160;92;121;70;65.5;295;855;1575;4.6;1.576;2102;;
14:53:20.833;162;93;121;69;66.0;295;865;1529;4.6;1.579;2106;;
14:53:21.694;161;92;121;70;66.0;295;860;1529;4.6;1.570;2094;;
14:53:22.555;161;92;121;70;66.0;295;860;1529;4.6;1.570;2094;;
14:53:23.415;161;92;121;67;66.0;295;900;1529;4.4;1.643;2191;;
14:53:24.314;168;96;125;67;57.8;295;900;1671;3.9;1.940;2587;;
14:53:25.214;165;95;123;66;58.3;295;905;1629;3.9;1.903;2538;;
14:53:26.123;162;93;120;67;57.8;295;900;1608;3.9;1.870;2494;;
14:53:27.023;161;93;120;66;60.3;295;905;1604;4.0;1.799;2398;;
14:53:27.924;160;92;118;66;63.8;295;915;1533;4.2;1.697;2263;;
14:53:28.843;158;90;116;65;64.0;300;930;1517;4.1;1.686;2248;;
14:53:29.773;154;89;116;66;64.0;295;905;1521;4.2;1.633;2178;;
14:53:30.674;158;91;118;66;64.5;295;905;1500;4.3;1.652;2203;;
14:53:31.579;158;91;118;66;65.5;300;910;1479;4.3;1.632;2177;;
14:53:32.491;156;90;117;66;64.8;300;905;1479;4.3;1.628;2171;;
14:53:33.396;154;90;116;67;64.5;295;900;1479;4.3;1.622;2163;;
14:53:34.294;157;90;117;66;65.0;300;910;1458;4.3;1.631;2175;;
14:53:35.206;155;90;115;65;65.5;300;930;1438;4.2;1.633;2177;;
14:53:36.138;153;88;114;65;65.5;300;930;1413;4.2;1.612;2149;;
14:53:37.066;152;87;115;66;65.5;300;910;1442;4.3;1.594;2126;;
14:53:37.972;156;90;116;65;65.3;295;925;1417;4.2;1.641;2188;;
14:53:38.901;155;89;115;63;66.5;300;960;1417;4.2;1.657;2209;;
14:53:39.857;154;88;114;63;65.5;295;955;1417;4.1;1.658;2211;;
14:53:40.814;151;87;114;66;65.3;295;915;1450;4.3;1.595;2127;;
14:53:41.733;153;89;115;67;65.5;300;900;1392;4.4;1.573;2098;;
14:53:42.633;153;89;115;67;65.5;300;890;1383;4.4;1.563;2083;;
14:53:43.521;153;89;116;68;64.8;295;880;1408;4.4;1.580;2107;;
14:53:44.397;157;90;120;70;65.8;295;855;1467;4.6;1.560;2081;;
14:53:45.252;161;94;121;69;65.3;300;875;1433;4.5;1.626;2168;;
14:53:46.129;162;94;121;68;65.0;295;885;1475;4.4;1.651;2201;;
14:53:47.014;161;94;121;68;64.0;295;880;1504;4.4;1.667;2223;;
14:53:47.898;164;95;123;67;65.8;300;890;1567;4.4;1.658;2211;;
14:53:48.788;164;94;122;67;66.0;300;900;1517;4.4;1.657;2209;;
14:53:49.688;161;93;119;66;65.5;300;915;1521;4.3;1.655;2207;;
14:53:50.603;157;90;118;67;65.8;295;895;1538;4.4;1.599;2133;;
14:53:51.494;159;91;118;68;65.8;300;885;1508;4.5;1.585;2113;;
14:53:52.379;156;90;116;67;66.0;300;895;1475;4.4;1.566;2088;;
14:53:53.272;154;88;114;69;65.8;295;870;1463;4.5;1.508;2011;;
14:53:54.146;153;88;116;70;66.0;295;855;1517;4.6;1.496;1995;;
14:53:55.001;156;89;116;69;67.0;300;865;1463;4.6;1.501;2001;;
14:53:55.864;155;89;115;68;66.0;295;885;1454;4.5;1.535;2047;;
14:53:56.749;152;88;113;68;65.5;295;880;1454;4.5;1.522;2029;;
14:53:57.631;153;88;114;67;66.5;300;900;1483;4.4;1.536;2048;;
14:53:58.529;153;87;113;66;67.5;300;905;1438;4.5;1.508;2011;;
14:53:59.436;150;86;110;65;66.3;295;925;1408;4.3;1.539;2052;;
14:54:00.359;147;84;110;66;66.0;295;910;1396;4.4;1.510;2013;;
14:54:01.273;149;86;111;65;66.8;300;925;1392;4.3;1.531;2042;;
14:54:02.194;150;85;111;65;68.0;300;925;1371;4.4;1.513;2018;;
14:54:03.121;150;86;111;65;67.0;300;930;1367;4.3;1.544;2059;;
14:54:04.051;149;86;112;65;66.8;300;920;1392;4.4;1.544;2058;;
14:54:04.971;152;87;113;64;67.5;300;940;1363;4.3;1.570;2094;;
14:54:05.909;151;86;112;64;68.0;300;940;1363;4.3;1.548;2064;;
14:54:06.849;150;86;111;65;66.5;300;925;1350;4.3;1.544;2059;;
14:54:07.776;149;86;112;66;66.3;300;905;1396;4.4;1.530;2040;;
14:54:08.679;152;87;113;66;67.0;300;915;1350;4.4;1.540;2053;;
14:54:09.596;151;87;112;65;67.5;305;930;1363;4.4;1.540;2053;;
14:54:10.528;150;86;111;66;66.8;300;915;1367;4.4;1.525;2033;;
14:54:11.441;149;86;113;68;67.0;300;885;1392;4.5;1.493;1990;;
14:54:12.326;152;88;114;67;67.0;300;895;1354;4.5;1.516;2022;;
14:54:13.219;152;88;113;66;66.5;300;905;1358;4.4;1.534;2046;;
14:54:14.126;150;86;112;67;66.5;300;895;1375;4.5;1.507;2010;;
14:54:15.017;152;87;114;69;66.8;300;875;1433;4.6;1.494;1993;;
14:54:15.894;153;89;114;68;66.3;300;880;1363;4.5;1.518;2023;;
14:54:16.778;152;88;113;68;66.0;300;880;1367;4.5;1.510;2013;;
14:54:17.658;150;88;113;70;66.0;300;855;1396;4.6;1.467;1956;;
14:54:18.510;150;88;113;69;66.0;300;875;1396;4.5;1.501;2002;;
14:54:19.385;150;88;113;65;66.0;300;920;1396;4.3;1.579;2105;;
14:54:20.305;164;97;123;67;54.8;300;900;1604;3.7;2.014;2685;;
14:54:21.204;161;95;122;69;54.8;295;875;1617;3.8;1.954;2605;;
14:54:22.080;164;96;124;70;55.0;300;860;1579;3.8;1.931;2575;;
14:54:22.943;163;96;123;69;57.3;300;870;1558;3.9;1.869;2492;;
14:54:23.809;162;96;123;69;59.3;295;875;1571;4.1;1.813;2417;;
14:54:24.682;165;96;125;68;61.3;295;885;1646;4.2;1.806;2408;;
14:54:25.573;166;96;124;64;62.8;300;935;1604;4.0;1.840;2454;;
14:54:26.508;164;95;121;63;62.5;295;950;1600;3.9;1.839;2452;;
14:54:27.456;160;93;120;65;62.0;295;925;1604;4.0;1.783;2377;;
14:54:28.379;160;94;119;65;61.8;295;925;1571;4.0;1.783;2377;;
14:54:29.306;158;92;116;63;62.8;300;955;1517;3.9;1.769;2359;;
14:54:30.261;155;90;115;64;62.5;295;940;1500;4.0;1.722;2296;;
14:54:31.203;152;88;115;66;63.0;295;915;1525;4.1;1.670;2227;;
14:54:32.116;155;90;115;64;63.5;300;935;1450;4.1;1.697;2263;;
14:54:33.051;154;89;114;63;64.0;300;960;1471;4.0;1.710;2280;;
14:54:34.011;153;88;114;64;64.3;300;940;1463;4.1;1.661;2214;;
14:54:34.947;151;88;115;66;63.3;295;905;1463;4.2;1.638;2184;;
14:54:35.854;155;90;116;65;63.8;300;920;1454;4.2;1.678;2237;;
14:54:36.774;156;90;116;64;65.3;300;940;1442;4.2;1.675;2233;;
14:54:37.712;155;90;116;65;64.3;295;930;1450;4.1;1.679;2239;;
14:54:38.642;155;90;118;67;64.5;295;895;1500;4.3;1.634;2179;;
14:54:39.539;158;92;118;65;64.3;300;920;1442;4.2;1.682;2243;;
14:54:40.459;156;90;116;65;64.5;300;925;1458;4.2;1.664;2218;;
14:54:41.386;154;89;115;66;63.8;300;910;1454;4.2;1.645;2194;;
14:54:42.294;156;91;118;66;64.3;300;905;1467;4.3;1.659;2211;;
14:54:43.197;158;91;119;67;64.8;300;895;1454;4.3;1.648;2198;;
14:54:44.094;159;92;119;67;63.5;295;900;1479;4.2;1.687;2249;;
14:54:44.994;159;92;120;67;63.8;295;895;1542;4.3;1.685;2246;;
14:54:45.893;162;93;121;66;65.0;300;910;1513;4.3;1.694;2259;;
14:54:46.803;161;93;119;65;64.5;300;920;1508;4.2;1.701;2268;;
14:54:47.723;158;91;118;66;63.5;295;915;1517;4.2;1.693;2257;;
14:54:48.634;158;91;118;67;64.0;295;900;1546;4.3;1.656;2208;;
14:54:49.536;158;90;118;66;66.3;300;915;1508;4.3;1.623;2164;;
14:54:50.453;157;90;117;66;66.0;300;910;1521;4.4;1.613;2151;;
14:54:51.363;156;90;118;69;65.3;300;875;1542;4.5;1.579;2105;;
14:54:52.236;159;92;119;69;65.3;300;870;1533;4.5;1.590;2120;;
14:54:53.104;159;91;118;67;66.3;300;890;1521;4.5;1.582;2109;;
14:54:53.996;158;90;117;67;67.3;300;890;1567;4.5;1.552;2069;;
14:54:54.884;156;90;118;69;65.8;295;870;1538;4.5;1.555;2073;;
14:54:55.756;158;91;118;68;66.0;300;885;1513;4.5;1.579;2105;;
14:54:56.643;158;90;117;66;67.0;300;905;1508;4.4;1.577;2103;;
14:54:57.544;156;90;116;67;66.0;295;900;1504;4.4;1.585;2114;;
14:54:58.444;156;89;118;69;65.5;295;875;1542;4.5;1.570;2093;;
14:54:59.321;159;91;119;68;65.5;300;880;1492;4.5;1.592;2123;;
14:55:00.201;158;91;117;67;65.3;300;890;1504;4.4;1.599;2132;;
14:55:01.089;156;90;116;68;65.0;295;885;1508;4.4;1.583;2110;;
14:55:01.976;156;90;117;69;64.8;295;875;1538;4.4;1.581;2108;;
14:55:02.851;158;91;118;67;65.8;300;895;1496;4.4;1.603;2137;;
14:55:03.742;158;91;117;67;65.3;295;900;1496;4.4;1.617;2156;;
14:55:04.642;157;90;117;66;65.0;295;915;1492;4.3;1.640;2187;;
14:55:05.563;156;90;116;65;65.0;295;920;1521;4.2;1.642;2189;;
14:55:06.483;158;90;118;64;66.3;300;940;1521;4.2;1.667;2223;;
14:55:07.421;159;90;118;63;66.8;300;945;1496;4.2;1.667;2223;;
14:55:08.368;158;91;118;65;65.8;300;930;1508;4.2;1.662;2216;;
14:55:09.296;157;91;118;67;64.5;295;895;1488;4.3;1.637;2183;;
14:55:10.189;160;92;120;67;64.8;295;890;1550;4.4;1.649;2199;;
14:55:11.079;161;93;121;67;66.0;300;890;1500;4.4;1.628;2171;;
14:55:11.971;161;93;120;67;65.5;300;890;1500;4.4;1.631;2174;;
14:55:12.859;159;92;120;69;64.8;295;870;1533;4.5;1.609;2145;;
14:55:13.729;161;93;121;69;65.3;295;870;1550;4.5;1.613;2151;;
14:55:14.603;161;92;120;67;66.5;300;895;1529;4.5;1.608;2144;;
14:55:15.498;159;91;118;66;66.8;300;910;1517;4.4;1.602;2136;;
14:55:16.406;156;89;116;66;66.0;295;915;1529;4.3;1.605;2140;;
14:55:17.317;156;89;115;65;66.8;300;925;1483;4.3;1.590;2120;;
14:55:18.246;154;87;113;64;67.5;295;935;1471;4.3;1.562;2082;;
14:55:19.177;151;86;113;67;66.5;295;900;1446;4.4;1.523;2030;;
14:55:20.081;152;87;114;67;67.0;300;890;1496;4.5;1.514;2019;;
14:55:20.969;154;88;115;67;67.3;300;900;1446;4.5;1.539;2052;;
14:55:21.871;154;88;115;66;66.8;300;905;1446;4.4;1.556;2074;;
14:55:22.772;153;88;115;68;66.8;300;885;1463;4.5;1.521;2029;;
14:55:23.660;153;88;115;69;66.8;300;870;1463;4.6;1.496;1994;;
14:55:24.530;153;88;115;66;66.8;300;910;1463;4.4;1.564;2086;;
14:55:25.441;161;94;120;66;56.5;295;910;1588;3.7;1.929;2572;;
14:55:26.349;158;92;119;67;56.5;295;895;1600;3.8;1.885;2513;;
14:55:27.248;160;93;121;68;57.5;300;880;1592;3.9;1.844;2459;;
14:55:28.126;160;93;120;68;59.5;300;885;1525;4.0;1.781;2375;;
14:55:29.013;159;92;120;68;61.8;295;880;1517;4.2;1.703;2271;;
14:55:29.889;157;93;120;70;60.8;290;855;1538;4.3;1.692;2257;;
14:55:30.748;162;95;123;69;62.3;295;865;1546;4.3;1.706;2274;;
14:55:31.609;163;95;123;68;62.8;295;880;1521;4.3;1.718;2291;;
14:55:32.489;162;94;121;69;62.5;295;875;1517;4.3;1.698;2263;;
14:55:33.366;159;93;121;70;61.8;295;855;1529;4.3;1.668;2225;;
14:55:34.223;162;94;123;71;62.8;295;840;1538;4.5;1.647;2195;;
14:55:35.059;162;95;122;70;62.3;295;860;1496;4.3;1.689;2252;;
14:55:35.919;162;95;121;69;62.0;295;870;1500;4.3;1.698;2264;;
14:55:36.793;159;93;121;70;62.5;295;855;1529;4.4;1.648;2198;;
14:55:37.644;162;95;123;71;62.8;295;845;1542;4.5;1.650;2199;;
14:55:38.491;162;94;122;70;63.0;295;860;1496;4.4;1.659;2211;;
14:55:39.353;160;93;120;69;62.5;295;870;1504;4.3;1.663;2218;;
14:55:40.219;158;92;120;71;62.5;295;850;1533;4.4;1.625;2167;;
14:55:41.073;161;94;121;70;63.0;300;855;1521;4.4;1.635;2180;;
14:55:41.926;160;93;119;69;63.5;295;870;1500;4.4;1.634;2178;;
14:55:42.794;158;92;118;69;63.0;295;875;1500;4.3;1.635;2181;;
14:55:43.671;156;90;117;69;63.3;295;870;1521;4.4;1.613;2150;;
14:55:44.541;158;91;118;67;64.0;295;890;1483;4.3;1.634;2179;;
14:55:45.431;157;90;117;67;64.3;295;895;1475;4.3;1.623;2164;;
14:55:46.326;155;90;116;68;63.5;295;880;1458;4.3;1.611;2148;;
14:55:47.206;155;90;117;68;63.3;295;885;1488;4.3;1.634;2178;;
14:55:48.089;158;92;119;68;64.0;295;885;1475;4.3;1.642;2189;;
14:55:48.974;158;92;118;67;64.0;295;895;1458;4.3;1.650;2200;;
14:55:49.869;156;91;117;66;63.5;290;905;1463;4.2;1.660;2214;;
14:55:50.772;155;90;117;68;63.5;295;880;1492;4.3;1.625;2167;;
14:55:51.652;157;91;118;67;63.8;295;890;1463;4.3;1.644;2192;;
14:55:52.546;156;90;117;67;64.0;295;895;1454;4.3;1.629;2172;;
14:55:53.441;155;90;116;68;63.3;295;885;1454;4.3;1.616;2155;;
14:55:54.322;155;90;116;68;63.5;290;885;1488;4.3;1.620;2160;;
14:55:55.209;156;90;116;66;65.0;295;910;1450;4.3;1.624;2165;;
14:55:56.117;155;89;114;64;64.8;295;940;1454;4.1;1.659;2211;;
14:55:57.059;152;87;113;65;64.5;290;930;1467;4.2;1.626;2168;;
14:55:57.989;153;88;114;65;65.3;295;925;1458;4.2;1.613;2150;;
14:55:58.916;153;87;114;66;65.8;295;905;1417;4.4;1.562;2083;;
14:55:59.821;150;87;113;67;63.8;295;890;1392;4.3;1.571;2094;;
14:56:00.709;152;87;114;69;64.3;295;875;1450;4.4;1.556;2075;;
14:56:01.586;154;89;116;67;64.8;295;890;1425;4.4;1.588;2117;;
14:56:02.472;155;90;115;65;64.0;295;920;1438;4.2;1.646;2195;;
14:56:03.394;153;88;114;66;64.5;295;915;1446;4.2;1.610;2147;;
14:56:04.309;151;88;113;66;63.8;295;910;1467;4.2;1.613;2151;;
14:56:05.221;153;88;113;65;65.0;295;930;1429;4.2;1.613;2151;;
14:56:06.149;152;87;112;63;66.0;300;945;1429;4.2;1.607;2143;;
14:56:07.092;151;87;112;63;65.3;295;950;1425;4.1;1.623;2164;;
14:56:08.044;149;86;111;64;64.5;295;935;1425;4.1;1.609;2145;;
14:56:08.981;151;87;112;65;65.8;300;925;1421;4.3;1.579;2106;;
14:56:09.908;151;87;112;65;66.3;300;920;1388;4.3;1.559;2078;;
14:56:10.824;150;87;112;66;64.8;300;915;1379;4.2;1.579;2106;;
14:56:11.741;149;86;112;67;64.8;300;890;1400;4.4;1.536;2048;;
14:56:12.631;151;88;114;67;65.3;300;890;1413;4.4;1.552;2069;;
14:56:13.519;153;88;115;67;66.3;300;895;1396;4.4;1.550;2067;;
14:56:14.418;153;89;115;67;65.5;300;900;1408;4.4;1.573;2098;;
14:56:15.316;152;89;113;66;64.3;300;910;1408;4.2;1.604;2139;;
14:56:16.222;153;88;115;66;66.0;295;905;1458;4.4;1.577;2103;;
14:56:17.127;155;89;116;66;65.8;300;905;1417;4.4;1.593;2124;;
14:56:18.034;154;89;115;66;64.8;295;905;1413;4.3;1.607;2143;;
14:56:18.939;152;89;115;68;64.0;295;885;1433;4.3;1.587;2116;;
14:56:19.826;156;90;117;67;65.3;300;890;1471;4.4;1.599;2132;;
14:56:20.714;158;91;117;66;65.3;295;915;1458;4.3;1.644;2192;;
14:56:21.627;156;90;116;65;64.5;295;920;1463;4.2;1.647;2197;;
14:56:22.551;153;89;115;67;64.0;295;890;1488;4.3;1.596;2128;;
14:56:23.441;155;90;117;69;65.0;300;875;1488;4.5;1.568;2091;;
14:56:24.312;156;90;117;68;64.8;295;885;1446;4.4;1.592;2123;;
14:56:25.197;156;90;117;67;64.8;295;890;1458;4.4;1.601;2135;;
14:56:26.091;155;90;116;67;64.0;295;895;1483;4.3;1.622;2163;;
14:56:26.984;157;90;116;69;64.0;295;870;1517;4.4;1.577;2102;;
14:56:27.855;157;90;116;67;64.0;295;890;1517;4.3;1.613;2151;;
14:56:28.745;157;90;116;65;64.0;295;925;1517;4.2;1.677;2235;;
14:56:29.671;157;92;118;66;57.3;295;905;1538;3.8;1.861;2482;;
14:56:30.578;157;91;119;68;57.8;295;880;1579;3.9;1.817;2423;;
14:56:31.454;161;94;121;67;57.3;295;895;1517;3.8;1.888;2517;;
14:56:32.349;161;94;120;66;59.5;295;910;1521;3.9;1.835;2447;;
14:56:33.261;159;92;119;66;62.3;295;915;1533;4.1;1.745;2327;;
14:56:34.174;159;92;120;66;63.3;295;905;1583;4.2;1.713;2285;;
14:56:35.079;161;93;120;65;64.0;300;920;1525;4.2;1.718;2290;;
14:56:36.003;159;92;118;65;64.3;300;920;1517;4.2;1.690;2253;;
14:56:36.923;156;90;117;67;63.8;295;900;1529;4.3;1.645;2193;;
14:56:37.819;157;91;119;69;64.3;295;870;1563;4.4;1.605;2139;;
14:56:38.693;158;91;118;67;64.8;300;890;1513;4.4;1.625;2167;;
14:56:39.579;159;91;118;67;64.3;295;900;1538;4.3;1.656;2209;;
14:56:40.481;158;91;118;68;64.0;295;885;1550;4.3;1.632;2176;;
14:56:41.366;159;91;120;69;65.0;295;865;1613;4.5;1.600;2134;;
14:56:42.233;162;93;120;67;65.3;300;895;1550;4.4;1.649;2199;;
14:56:43.126;160;92;119;66;65.3;295;910;1575;4.3;1.656;2208;;
14:56:44.035;158;91;117;66;64.3;295;910;1567;4.2;1.654;2205;;
14:56:44.944;157;90;118;67;65.3;295;890;1604;4.4;1.606;2141;;
14:56:45.834;157;90;116;65;65.0;295;920;1517;4.2;1.638;2184;;
14:56:46.756;155;88;115;66;65.8;295;915;1504;4.3;1.600;2134;;
14:56:47.673;154;89;116;67;64.3;295;890;1517;4.3;1.603;2138;;
14:56:48.563;158;91;119;67;65.3;300;895;1525;4.4;1.625;2167;;
14:56:49.458;159;91;118;66;65.8;300;915;1521;4.3;1.642;2190;;
14:56:50.369;158;91;117;65;65.3;295;925;1529;4.2;1.655;2207;;
14:56:51.296;156;90;117;66;64.8;295;905;1558;4.3;1.632;2176;;
14:56:52.199;159;90;118;66;66.8;300;915;1563;4.4;1.611;2148;;
14:56:53.116;158;91;116;65;65.0;295;920;1550;4.2;1.638;2184;;
14:56:54.034;156;88;117;67;67.0;295;900;1600;4.5;1.565;2087;;
14:56:54.934;159;91;118;65;65.5;300;920;1558;4.3;1.661;2215;;
14:56:55.854;159;91;117;66;65.8;300;915;1558;4.3;1.632;2176;;
14:56:56.771;156;88;116;67;66.8;300;900;1600;4.5;1.564;2085;;
14:56:57.671;159;90;117;65;67.3;300;925;1554;4.4;1.602;2137;;
14:56:58.596;158;89;114;63;67.3;300;945;1558;4.3;1.605;2141;;
14:56:59.543;154;86;112;63;67.5;300;955;1571;4.2;1.588;2118;;
14:57:00.494;155;87;113;63;67.0;295;945;1567;4.3;1.590;2120;;
14:57:01.439;154;86;112;63;67.8;300;955;1525;4.3;1.575;2100;;
14:57:02.398;151;85;110;63;67.0;300;960;1521;4.2;1.576;2101;;
14:57:03.358;150;84;111;64;67.0;300;940;1525;4.3;1.554;2072;;
14:57:04.296;151;86;110;62;67.0;300;970;1467;4.1;1.596;2128;;
14:57:05.262;149;84;109;62;66.8;295;965;1488;4.2;1.572;2096;;
14:57:06.227;146;83;108;65;65.8;295;930;1471;4.2;1.528;2037;;
14:57:07.160;149;85;111;65;66.3;300;920;1496;4.3;1.534;2046;;
14:57:08.081;151;86;112;65;66.8;300;920;1471;4.4;1.540;2054;;
14:57:09.001;151;87;112;64;66.0;300;940;1463;4.2;1.592;2122;;
14:57:09.939;151;87;113;65;65.5;295;920;1500;4.3;1.591;2121;;
14:57:10.857;155;89;114;65;65.3;300;920;1479;4.3;1.604;2138;;
14:57:11.781;153;88;113;65;65.8;300;930;1475;4.2;1.595;2126;;
14:57:12.711;151;87;112;65;64.3;295;925;1488;4.2;1.609;2145;;
14:57:13.634;152;87;113;65;65.0;295;920;1513;4.2;1.599;2133;;
14:57:14.552;152;87;113;65;65.5;295;930;1475;4.2;1.597;2130;;
14:57:15.486;150;87;111;64;64.5;300;935;1467;4.1;1.605;2141;;
14:57:16.417;149;86;111;65;64.3;295;925;1483;4.2;1.598;2131;;
14:57:17.346;152;88;113;63;65.5;300;955;1488;4.1;1.640;2187;;
14:57:18.301;153;87;113;62;66.5;300;975;1479;4.1;1.653;2204;;
14:57:19.272;151;87;112;63;65.8;295;955;1463;4.1;1.627;2169;;
14:57:20.231;150;86;112;63;65.3;300;945;1467;4.1;1.618;2158;;
14:57:21.172;152;88;113;63;65.5;300;950;1446;4.1;1.632;2176;;
14:57:22.122;151;87;112;64;65.8;300;940;1450;4.2;1.605;2140;;
14:57:23.064;150;87;112;65;64.5;295;925;1446;4.2;1.603;2137;;
14:57:23.991;152;87;114;66;65.5;300;915;1479;4.3;1.586;2114;;
14:57:24.906;152;88;113;65;66.3;300;930;1433;4.3;1.586;2115;;
14:57:25.836;151;87;112;63;65.3;300;945;1442;4.1;1.618;2158;;
14:57:26.781;149;86;112;64;65.3;295;935;1454;4.2;1.598;2130;;
14:57:27.716;152;87;112;62;65.8;300;965;1433;4.1;1.636;2182;;
14:57:28.679;150;86;111;63;66.8;300;960;1442;4.2;1.596;2129;;
14:57:29.639;149;86;111;64;65.8;295;940;1421;4.2;1.590;2121;;
14:57:30.581;150;86;113;65;66.5;295;930;1458;4.3;1.580;2107;;
14:57:31.507;154;89;115;65;65.8;300;920;1438;4.3;1.606;2141;;
14:57:32.429;153;89;114;65;65.5;295;930;1446;4.2;1.615;2153;;
14:57:33.361;151;87;114;65;65.5;295;920;1463;4.3;1.598;2130;;
14:57:34.280;151;87;114;65;65.5;295;930;1463;4.2;1.615;2153;;
14:57:35.210;151;87;114;60;65.5;295;995;1463;3.9;1.728;2304;;
14:57:36.208;157;90;115;62;59.0;300;975;1604;3.6;1.905;2539;;
14:57:37.181;153;88;114;63;58.8;295;950;1558;3.7;1.835;2447;;
14:57:38.129;153;88;114;63;59.0;300;945;1533;3.7;1.826;2435;;
14:57:39.074;153;88;113;62;61.5;300;965;1496;3.8;1.777;2369;;
14:57:40.039;152;88;113;62;63.8;295;970;1492;3.9;1.712;2282;;
14:57:41.007;151;87;113;64;63.3;295;935;1508;4.1;1.674;2232;;
14:57:41.944;155;90;116;65;63.5;300;930;1483;4.1;1.695;2260;;
14:57:42.876;155;89;114;62;64.8;300;970;1488;4.0;1.708;2277;;
14:57:43.844;153;88;113;63;64.5;295;955;1463;4.1;1.669;2226;;
14:57:44.797;150;87;112;64;63.5;295;935;1463;4.1;1.649;2199;;
14:57:45.736;153;88;114;63;65.0;300;945;1483;4.1;1.657;2210;;
14:57:46.677;153;88;114;63;65.3;300;945;1446;4.1;1.651;2201;;
14:57:47.624;152;88;113;63;64.5;300;950;1442;4.1;1.661;2214;;
14:57:48.576;149;87;112;65;63.5;295;930;1450;4.1;1.640;2187;;
14:57:49.502;152;88;114;67;64.3;295;900;1442;4.3;1.597;2129;;
14:57:50.408;152;89;114;65;64.5;300;920;1404;4.2;1.619;2159;;
14:57:51.324;151;88;113;65;63.5;295;920;1408;4.1;1.630;2173;;
14:57:52.244;149;87;112;66;63.3;295;905;1421;4.2;1.606;2141;;
14:57:53.149;152;89;115;67;64.0;295;900;1442;4.3;1.610;2147;;
14:57:54.049;153;89;114;65;64.5;300;920;1421;4.2;1.622;2163;;
14:57:54.967;151;88;112;65;63.5;295;920;1421;4.1;1.626;2168;;
14:57:55.889;148;86;112;67;63.3;295;890;1438;4.3;1.572;2097;;
14:57:56.781;152;89;114;67;63.5;295;890;1429;4.3;1.594;2126;;
14:57:57.673;152;88;113;66;64.5;300;905;1413;4.3;1.589;2119;;
14:57:58.578;151;88;113;66;64.0;300;910;1400;4.2;1.603;2138;;
14:57:59.484;151;88;114;66;63.5;295;910;1454;4.2;1.634;2178;;
14:58:00.394;154;90;115;65;64.0;295;920;1421;4.2;1.646;2195;;
14:58:01.316;152;88;113;65;64.0;295;930;1404;4.1;1.638;2185;;
14:58:02.248;149;87;111;64;63.8;295;940;1396;4.1;1.629;2172;;
14:58:03.186;148;86;112;66;64.5;295;910;1438;4.3;1.573;2097;;
14:58:04.096;150;87;112;65;64.5;300;925;1371;4.2;1.599;2132;;
14:58:05.019;148;86;111;65;63.8;295;925;1363;4.1;1.603;2138;;
14:58:05.948;147;86;110;66;63.3;295;910;1363;4.2;1.579;2105;;
14:58:06.858;148;86;112;67;64.8;295;895;1408;4.3;1.545;2060;;
14:58:07.749;150;88;113;66;64.8;300;915;1367;4.2;1.590;2120;;
14:58:08.664;150;88;112;65;64.0;295;930;1375;4.1;1.631;2175;;
14:58:09.594;150;88;113;65;64.0;295;930;1375;4.1;1.635;2180;;
14:58:10.526;151;88;114;66;64.0;295;915;1425;4.2;1.633;2178;;
14:58:11.443;156;90;116;64;64.8;300;940;1413;4.1;1.680;2241;;
14:58:12.377;154;90;115;63;64.3;295;950;1433;4.1;1.693;2257;;
14:58:13.329;152;88;114;63;64.0;295;945;1425;4.1;1.676;2235;;
14:58:14.276;152;88;115;66;64.3;295;915;1463;4.2;1.634;2179;;
14:58:15.189;155;90;115;64;63.8;300;935;1417;4.1;1.687;2249;;
14:58:16.122;153;89;114;63;64.5;295;945;1421;4.1;1.670;2227;;
14:58:17.069;151;88;113;65;64.0;295;920;1421;4.2;1.621;2161;;
14:58:17.987;151;87;115;68;64.5;295;880;1458;4.4;1.569;2092;;
14:58:18.871;155;90;117;67;64.5;300;890;1425;4.3;1.611;2148;;
14:58:19.761;156;91;118;67;64.8;295;890;1458;4.4;1.615;2153;;
14:58:20.651;157;92;117;68;62.8;295;885;1483;4.3;1.654;2205;;
14:58:21.534;157;91;119;69;64.0;295;875;1542;4.4;1.624;2165;;
14:58:22.410;161;93;120;67;64.5;295;890;1550;4.3;1.659;2212;;
14:58:23.303;160;92;118;65;64.5;295;925;1542;4.2;1.692;2256;;
14:58:24.224;157;90;116;66;64.0;295;915;1546;4.2;1.655;2206;;
14:58:25.143;154;88;115;67;64.8;295;900;1558;4.3;1.595;2127;;
14:58:26.039;155;90;115;66;64.3;295;910;1504;4.2;1.629;2172;;
14:58:26.951;154;88;113;65;65.3;295;925;1500;4.2;1.605;2141;;
14:58:27.876;152;87;111;63;64.8;295;950;1475;4.1;1.629;2171;;
14:58:28.822;148;85;110;65;64.5;295;925;1488;4.2;1.578;2103;;
14:58:29.747;151;87;111;65;64.8;295;930;1471;4.2;1.598;2131;;
14:58:30.681;150;85;111;63;67.0;300;955;1442;4.2;1.579;2105;;
14:58:31.634;149;85;110;63;65.8;295;945;1438;4.2;1.581;2108;;
14:58:32.577;148;85;112;66;65.0;295;915;1458;4.3;1.570;2093;;
14:58:33.494;151;88;113;65;65.0;295;925;1404;4.2;1.601;2135;;
14:58:34.417;150;87;112;64;65.3;295;940;1417;4.2;1.610;2147;;
14:58:35.359;149;86;110;63;64.8;295;950;1396;4.1;1.614;2152;;
14:58:36.311;146;84;110;66;65.0;295;910;1421;4.3;1.536;2049;;
14:58:37.223;149;86;111;66;65.3;300;910;1375;4.3;1.545;2059;;
14:58:38.129;148;86;110;65;65.3;300;920;1379;4.3;1.547;2063;;
14:58:39.051;147;85;109;66;65.5;295;910;1383;4.3;1.518;2024;;
14:58:39.959;147;85;109;67;65.5;295;890;1392;4.4;1.484;1979;;
14:58:40.850;147;85;109;66;65.5;295;910;1392;4.3;1.518;2024;;
14:58:41.760;147;85;109;63;65.5;295;955;1392;4.1;1.593;2124;;
14:58:42.716;154;90;114;63;56.0;295;955;1521;3.5;1.940;2586;;
14:58:43.671;151;88;113;64;57.3;295;935;1483;3.7;1.841;2455;;
14:58:44.606;153;89;116;66;57.5;295;915;1488;3.8;1.838;2451;;
14:58:45.519;155;90;116;64;59.8;295;935;1442;3.8;1.819;2426;;
14:58:46.452;155;91;116;63;61.5;295;950;1454;3.9;1.788;2384;;
14:58:47.404;154;90;117;65;61.5;295;920;1496;4.0;1.743;2324;;
14:58:48.326;158;93;119;65;61.5;300;920;1488;4.0;1.776;2369;;
14:58:49.244;158;92;118;63;62.8;295;945;1483;4.0;1.773;2364;;
14:58:50.189;157;91;116;63;62.5;295;950;1492;3.9;1.767;2356;;
14:58:51.139;154;90;117;66;62.3;295;915;1517;4.1;1.716;2288;;
14:58:52.056;157;92;118;66;62.5;300;910;1483;4.1;1.714;2286;;
14:58:52.966;157;91;118;65;63.3;300;920;1488;4.1;1.720;2293;;
14:58:53.886;158;92;119;65;62.8;295;925;1496;4.1;1.750;2334;;
14:58:54.813;159;92;120;65;63.5;295;925;1538;4.1;1.752;2336;;
14:58:55.736;163;95;122;64;63.8;300;940;1525;4.1;1.799;2399;;
14:58:56.676;162;94;121;63;64.0;300;950;1529;4.0;1.792;2390;;
14:58:57.624;160;93;119;64;63.3;295;935;1513;4.1;1.763;2350;;
14:58:58.561;157;92;119;66;62.8;295;905;1538;4.2;1.720;2293;;
14:58:59.468;161;93;121;66;63.5;300;910;1500;4.2;1.727;2302;;
14:59:00.374;161;93;121;65;64.0;295;920;1542;4.2;1.732;2310;;
14:59:01.294;160;93;120;65;63.5;295;920;1550;4.1;1.731;2308;;
14:59:02.214;160;92;121;67;63.8;295;900;1613;4.3;1.701;2268;;
14:59:03.116;162;93;121;66;64.3;300;915;1579;4.2;1.720;2293;;
14:59:04.030;161;93;120;66;63.5;295;915;1575;4.2;1.722;2296;;
14:59:04.948;158;91;119;66;63.5;295;910;1596;4.2;1.698;2264;;
14:59:05.854;161;92;120;66;63.8;295;905;1608;4.2;1.700;2267;;
14:59:06.763;160;92;119;64;64.5;300;940;1550;4.1;1.727;2303;;
14:59:07.703;158;91;117;66;64.0;300;915;1571;4.2;1.673;2230;;
14:59:08.614;155;90;117;68;62.5;295;885;1546;4.2;1.650;2200;;
14:59:09.499;158;90;121;70;64.3;295;855;1592;4.5;1.610;2147;;
14:59:10.358;164;95;124;67;63.8;295;890;1567;4.3;1.731;2308;;
14:59:11.248;167;97;125;65;63.3;295;920;1613;4.1;1.818;2424;;
14:59:12.166;167;97;125;64;62.5;295;935;1650;4.0;1.863;2483;;
14:59:13.103;167;96;125;65;63.5;295;925;1721;4.1;1.825;2433;;
14:59:14.022;169;97;124;63;63.3;295;950;1654;4.0;1.866;2488;;
14:59:14.974;166;95;121;63;63.8;295;955;1663;4.0;1.816;2422;;
14:59:15.931;161;92;120;63;64.3;295;945;1658;4.1;1.758;2344;;
14:59:16.874;161;92;120;65;64.5;295;920;1671;4.2;1.715;2287;;
14:59:17.794;162;92;119;63;64.8;300;950;1604;4.1;1.739;2318;;
14:59:18.746;159;90;116;61;66.0;300;985;1608;4.0;1.724;2298;;
14:59:19.729;155;87;114;62;66.0;295;970;1600;4.1;1.672;2229;;
14:59:20.701;155;87;115;63;66.5;295;945;1608;4.2;1.627;2169;;
14:59:21.646;156;88;114;62;66.5;300;965;1558;4.1;1.658;2211;;
14:59:22.609;154;87;114;63;66.3;295;960;1542;4.1;1.645;2193;;
14:59:23.569;153;87;114;65;65.3;295;930;1558;4.2;1.628;2171;;
14:59:24.499;157;89;117;66;65.3;300;915;1563;4.3;1.637;2183;;
14:59:25.418;158;90;117;66;65.5;300;915;1571;4.3;1.638;2184;;
14:59:26.329;158;91;118;66;64.3;295;910;1563;4.2;1.671;2228;;
14:59:27.241;158;91;119;67;63.8;295;895;1621;4.3;1.667;2223;;
14:59:28.135;162;93;121;66;64.3;295;905;1625;4.3;1.701;2268;;
14:59:29.039;163;93;120;63;64.3;295;945;1625;4.1;1.761;2348;;
14:59:29.982;161;92;119;63;64.5;295;960;1617;4.0;1.764;2352;;
14:59:30.942;158;91;117;63;63.5;295;950;1629;4.0;1.750;2334;;
14:59:31.896;159;90;119;64;65.3;295;935;1642;4.2;1.698;2264;;
14:59:32.833;161;91;119;63;65.5;300;955;1588;4.1;1.728;2304;;
14:59:33.784;159;91;117;63;63.8;295;945;1596;4.0;1.738;2317;;
14:59:34.730;157;90;116;65;63.3;295;930;1579;4.1;1.709;2279;;
14:59:35.659;158;90;119;66;64.5;295;910;1604;4.3;1.672;2229;;
14:59:36.569;160;92;119;66;64.0;295;915;1583;4.2;1.701;2268;;
14:59:37.488;160;92;118;64;64.0;295;940;1596;4.1;1.737;2316;;
14:59:38.426;159;91;118;65;63.5;295;925;1617;4.1;1.715;2287;;
14:59:39.347;159;91;120;67;64.0;295;890;1629;4.3;1.662;2216;;
14:59:40.241;161;93;120;66;63.5;295;915;1588;4.2;1.722;2296;;
14:59:41.154;160;92;118;65;63.5;295;930;1600;4.1;1.728;2304;;
14:59:42.085;159;91;117;65;63.0;295;925;1596;4.1;1.718;2290;;
14:59:43.011;157;90;118;66;64.0;295;915;1638;4.2;1.680;2240;;
14:59:43.928;159;91;118;63;65.3;300;945;1579;4.1;1.702;2269;;
14:59:44.873;159;90;117;63;65.0;295;960;1604;4.1;1.721;2294;;
14:59:45.829;157;89;115;63;64.3;295;960;1571;4.0;1.715;2286;;
14:59:46.789;153;88;115;64;64.3;295;935;1575;4.1;1.670;2227;;
14:59:47.725;153;88;115;65;64.3;295;920;1575;4.2;1.643;2191;;
14:59:48.645;153;88;115;63;64.3;295;950;1575;4.1;1.697;2262;;
14:59:49.596;158;90;119;65;58.3;295;925;1621;3.8;1.882;2509;;
14:59:50.521;160;92;121;66;58.0;295;910;1658;3.8;1.898;2531;;
14:59:51.427;166;95;124;65;57.0;295;920;1633;3.7;1.993;2658;;
14:59:52.351;166;95;123;63;60.3;295;950;1658;3.8;1.939;2586;;
14:59:53.297;165;94;121;62;63.0;295;970;1658;3.9;1.863;2484;;
14:59:54.269;161;92;120;64;63.3;295;940;1692;4.0;1.787;2383;;
14:59:55.211;163;93;120;63;64.5;300;945;1654;4.1;1.762;2349;;
14:59:56.156;161;91;119;63;66.0;300;950;1638;4.2;1.709;2279;;
14:59:57.104;159;90;117;64;65.8;295;940;1617;4.2;1.676;2235;;
14:59:58.042;156;89;117;66;65.5;295;910;1638;4.3;1.629;2172;;
14:59:58.952;161;92;120;66;65.5;295;910;1642;4.3;1.664;2218;;
14:59:59.862;162;91;119;64;67.3;300;935;1633;4.3;1.658;2211;;
15:00:00.797;161;91;119;64;67.0;295;935;1642;4.3;1.654;2205;;
15:00:01.736;159;90;118;66;66.5;295;915;1638;4.4;1.617;2156;;
15:00:02.647;159;90;119;67;66.5;295;900;1650;4.4;1.611;2147;;
15:00:03.549;161;91;119;65;67.0;300;925;1613;4.3;1.636;2181;;
15:00:04.476;160;90;117;64;67.3;300;940;1629;4.3;1.639;2185;;
15:00:05.412;158;89;116;65;66.8;295;930;1621;4.3;1.620;2160;;
15:00:06.346;157;89;117;66;66.3;295;915;1633;4.3;1.609;2145;;
15:00:07.261;159;90;118;65;66.8;300;920;1592;4.4;1.619;2159;;
15:00:08.180;159;90;117;65;67.0;295;920;1596;4.4;1.610;2147;;
15:00:09.103;157;89;116;65;66.0;300;925;1600;4.3;1.619;2158;;
15:00:10.025;156;88;117;68;65.8;295;885;1608;4.5;1.571;2095;;
15:00:10.913;159;91;119;67;66.3;300;890;1604;4.5;1.592;2123;;
15:00:11.803;161;91;118;64;66.8;300;940;1596;4.3;1.655;2206;;
15:00:12.737;159;90;116;63;66.8;295;955;1625;4.2;1.652;2203;;
15:00:13.692;155;88;115;66;66.0;295;910;1633;4.4;1.579;2105;;
15:00:14.605;156;89;117;69;66.0;295;870;1617;4.6;1.536;2048;;
15:00:15.478;158;90;117;67;66.5;300;890;1563;4.5;1.569;2092;;
15:00:16.366;159;90;117;65;66.3;295;920;1604;4.3;1.621;2162;;
15:00:17.286;157;89;117;67;66.5;295;900;1646;4.4;1.583;2111;;
15:00:18.185;162;92;120;67;66.5;295;890;1625;4.5;1.609;2146;;
15:00:19.078;161;93;120;67;65.8;295;895;1604;4.4;1.637;2182;;
15:00:19.971;161;92;120;68;65.0;295;880;1617;4.4;1.625;2166;;
15:00:20.847;161;92;122;71;65.3;295;850;1658;4.6;1.586;2115;;
15:00:21.701;165;95;124;70;65.8;300;860;1617;4.6;1.615;2154;;
15:00:22.559;165;95;122;67;65.5;295;900;1625;4.4;1.676;2235;;
15:00:23.461;163;93;120;66;66.3;295;915;1654;4.3;1.661;2214;;
15:00:24.378;161;91;121;68;66.8;295;885;1704;4.5;1.598;2130;;
15:00:25.259;164;93;122;68;66.3;295;885;1650;4.5;1.626;2169;;
15:00:26.146;163;93;120;66;66.5;295;915;1654;4.4;1.655;2206;;
15:00:27.061;161;91;118;64;66.3;295;935;1650;4.3;1.658;2211;;
15:00:27.994;158;89;117;66;67.3;295;905;1679;4.5;1.578;2104;;
15:00:28.897;160;91;118;67;66.5;295;900;1617;4.4;1.597;2129;;
15:00:29.799;159;89;116;66;67.5;295;915;1621;4.4;1.576;2101;;
15:00:30.714;156;88;115;66;67.3;295;915;1588;4.4;1.558;2077;;
15:00:31.627;155;87;115;68;67.0;295;885;1638;4.5;1.522;2030;;
15:00:32.518;154;88;117;71;67.8;295;850;1558;4.8;1.465;1953;;
15:00:33.365;157;90;119;77;66.0;295;775;1571;5.1;1.397;1863;;
15:00:34.143;158;92;119;75;63.8;295;795;1508;4.8;1.481;1975;;
15:00:34.938;158;92;117;69;64.8;295;865;1575;4.5;1.556;2075;;
15:00:35.799;157;89;115;67;65.8;290;895;1621;4.4;1.562;2083;;
15:00:36.692;157;89;115;66;67.3;295;910;1617;4.4;1.556;2075;;
15:00:37.604;156;87;114;65;67.8;295;920;1571;4.4;1.541;2055;;
15:00:38.528;153;86;111;63;66.8;295;945;1550;4.2;1.575;2100;;
15:00:39.471;150;85;111;64;66.5;290;935;1558;4.3;1.557;2076;;
15:00:40.404;153;86;113;65;67.3;295;920;1529;4.4;1.542;2057;;
15:00:41.326;153;86;113;63;68.0;295;945;1492;4.3;1.563;2085;;
15:00:42.267;153;87;114;64;67.5;295;935;1496;4.3;1.572;2096;;
15:00:43.206;154;88;115;65;66.5;295;920;1483;4.3;1.591;2121;;
15:00:44.126;157;89;118;66;67.0;295;910;1550;4.4;1.596;2128;;
15:00:45.032;159;91;119;65;66.8;295;925;1496;4.3;1.642;2190;;
15:00:45.961;159;91;118;64;67.0;295;935;1504;4.3;1.643;2191;;
15:00:46.894;157;90;118;66;66.0;295;915;1538;4.3;1.629;2172;;
15:00:47.813;160;91;119;65;66.5;295;920;1550;4.3;1.639;2186;;
15:00:48.729;160;91;118;64;67.8;300;935;1542;4.3;1.628;2171;;
15:00:49.668;159;90;116;63;68.0;300;950;1550;4.3;1.624;2165;;
15:00:50.616;156;88;116;65;67.0;295;920;1567;4.4;1.589;2119;;
15:00:51.538;158;90;117;66;67.0;300;905;1558;4.4;1.584;2112;;
15:00:52.443;159;90;117;65;67.0;300;920;1558;4.4;1.610;2147;;
15:00:53.360;159;90;117;65;67.0;300;925;1558;4.3;1.619;2158;;
15:00:54.285;159;90;117;63;67.0;300;955;1558;4.2;1.671;2228;;
15:00:55.240;157;89;116;65;60.8;300;930;1617;3.9;1.772;2363;;
15:00:56.173;156;88;115;63;61.8;300;945;1563;3.9;1.756;2341;;
15:00:57.116;154;87;113;64;62.0;300;940;1533;4.0;1.717;2289;;
15:00:58.056;152;86;112;65;63.3;295;920;1525;4.1;1.633;2177;;
15:00:58.974;152;86;114;68;66.0;295;885;1529;4.5;1.529;2038;;
15:00:59.861;154;88;115;66;66.5;300;905;1483;4.4;1.562;2082;;
15:01:00.762;156;88;116;66;67.3;295;905;1496;4.5;1.561;2081;;
15:01:01.673;156;90;116;66;66.3;295;910;1521;4.4;1.597;2129;;
15:01:02.579;157;90;119;68;66.8;295;880;1533;4.6;1.562;2083;;
15:01:03.459;160;92;119;67;66.5;300;895;1504;4.5;1.602;2135;;
15:01:04.358;160;91;119;65;67.0;300;920;1513;4.4;1.627;2170;;
15:01:05.278;160;91;119;64;67.5;300;940;1521;4.3;1.657;2210;;
15:01:06.218;160;91;121;66;67.0;295;910;1575;4.4;1.637;2182;;
15:01:07.126;164;94;122;66;66.8;300;910;1546;4.4;1.656;2209;;
15:01:08.038;163;93;121;66;67.0;300;915;1538;4.4;1.646;2194;;
15:01:08.953;160;92;119;67;66.3;300;900;1538;4.4;1.620;2160;;
15:01:09.853;158;91;119;69;65.5;295;870;1563;4.5;1.584;2112;;
15:01:10.723;161;92;120;68;66.0;300;885;1550;4.5;1.602;2137;;
15:01:11.604;161;91;118;65;67.3;295;925;1550;4.4;1.623;2164;;
15:01:12.531;158;89;116;64;68.0;300;935;1563;4.4;1.595;2127;;
15:01:13.466;155;88;115;67;67.0;295;895;1563;4.5;1.540;2053;;
15:01:14.361;158;89;118;68;67.3;300;880;1554;4.6;1.541;2054;;
15:01:15.239;160;91;119;67;68.0;300;895;1521;4.6;1.566;2088;;
15:01:16.134;161;92;120;66;67.0;295;905;1546;4.4;1.614;2152;;
15:01:17.041;161;92;120;66;66.8;295;905;1583;4.4;1.624;2165;;
