# Supplementary material for: Influence of beat-to-beat blood pressure variability on vascular elasticity in hypertensive population
Source: Sci Rep. 2017 Aug 21;7:8394. doi: 10.1038/s41598-017-08640-4 (PMC5566212; doi:10.1038/s41598-017-08640-4)
Supplement: Supplementary file 1 — Dataset 1 [file 41598_2017_8640_MOESM1_ESM.zip › Data of hypertensive population/1105_beats.txt]

BeatScope Easy - v02.10 build 004

Identification;Identification;Age (yrs);Height (cm);Weight (kg);Gender;Procedure;Model number
1105;����;71;155;65;Female;;9971

Reconstructed pressure level: 
brachial

Time (s);Systolic Pressure (mmHg);Diastolic Pressure (mmHg);Mean Pressure (mmHg);Heart rate (bpm);Stroke Volume (ml);Left Ventricular Ejection Time (ms);Pulse Interval (ms);Maximum Slope (mmHg/s);Cardiac Output (l/min);Total Peripheral Resistance Medical Unit (mmHg.min/l);Total Peripheral Resistance CGS (dyn.s/cm5);Markers;
10:47:29.915;0;0;0;67;0.0;0;895;0;0.0;0.000;0;;
10:47:30.810;0;0;0;66;0.0;0;905;0;0.0;0.000;0;;
10:47:31.715;0;0;0;68;0.0;0;880;0;0.0;0.000;0;;
10:47:32.595;0;0;0;65;0.0;0;920;0;0.0;0.000;0;;
10:47:33.515;0;0;0;67;0.0;0;890;0;0.0;0.000;0;;
10:47:34.405;0;0;0;67;0.0;0;890;0;0.0;0.000;0;;
10:47:35.295;0;0;0;67;0.0;0;895;0;0.0;0.000;0;;
10:47:36.190;0;0;0;73;0.0;0;820;0;0.0;0.000;0;;
10:47:37.010;0;0;0;68;0.0;0;885;0;0.0;0.000;0;;
10:47:37.895;0;0;0;70;0.0;0;855;0;0.0;0.000;0;;
10:47:38.750;0;0;0;70;0.0;0;860;0;0.0;0.000;0;;
10:47:39.611;146;79;106;68;41.5;320;885;1050;2.8;2.266;3021;;
10:47:40.496;146;78;106;69;47.3;330;875;1008;3.2;1.963;2617;;
10:47:41.371;143;77;105;69;49.0;320;870;983;3.4;1.869;2492;;
10:47:42.241;145;78;105;69;52.3;325;875;963;3.6;1.763;2350;;
10:47:43.118;141;76;104;70;55.5;320;855;958;3.9;1.598;2131;;
10:47:43.971;143;77;104;67;56.3;320;895;954;3.8;1.647;2196;;
10:47:44.866;144;76;104;68;59.3;325;885;942;4.0;1.550;2066;;
10:47:45.751;140;75;103;69;59.3;320;870;925;4.1;1.505;2007;;
10:47:46.619;142;76;103;67;59.3;320;890;925;4.0;1.543;2058;;
10:47:47.509;141;74;103;70;59.3;320;855;904;4.2;1.483;1977;;
10:47:48.365;141;74;103;68;59.3;320;880;904;4.0;1.526;2035;;
10:47:49.245;141;74;103;69;59.3;320;865;904;4.1;1.500;2000;;
10:47:50.110;141;74;103;69;59.3;320;870;904;4.1;1.509;2012;;
10:47:50.979;141;75;102;68;50.3;320;885;954;3.4;1.796;2395;;
10:47:51.868;141;74;102;69;52.8;330;870;933;3.6;1.682;2243;;
10:47:52.736;138;73;101;69;54.0;320;865;900;3.7;1.614;2152;;
10:47:53.599;140;74;101;68;57.0;325;880;892;3.9;1.552;2069;;
10:47:54.481;137;71;99;69;61.5;320;865;883;4.3;1.396;1861;;
10:47:55.346;137;73;99;67;61.0;320;895;892;4.1;1.449;1932;;
10:47:56.239;137;71;99;69;63.8;325;865;867;4.4;1.343;1791;;
10:47:57.106;135;71;99;69;62.8;315;865;858;4.4;1.358;1810;;
10:47:57.969;138;73;99;69;63.3;320;875;863;4.3;1.366;1821;;
10:47:58.846;134;70;99;72;63.3;320;835;842;4.5;1.304;1738;;
10:47:59.680;134;70;99;67;63.3;320;895;842;4.2;1.397;1863;;
10:48:00.575;134;70;99;71;63.3;320;845;842;4.5;1.319;1759;;
10:48:01.420;134;70;99;68;63.3;320;885;842;4.3;1.382;1842;;
10:48:02.308;142;76;103;69;51.0;325;870;942;3.5;1.749;2331;;
10:48:03.174;139;74;102;70;52.3;320;855;925;3.7;1.661;2215;;
10:48:04.029;142;75;102;68;54.0;320;880;913;3.7;1.654;2205;;
10:48:04.909;139;72;102;71;58.5;320;840;896;4.2;1.461;1948;;
10:48:05.751;141;75;102;69;59.5;320;870;900;4.1;1.491;1989;;
10:48:06.621;142;74;103;70;62.8;325;860;904;4.4;1.412;1882;;
10:48:07.479;141;74;103;71;61.8;320;845;896;4.4;1.413;1884;;
10:48:08.326;144;77;103;68;62.0;325;885;908;4.2;1.474;1965;;
10:48:09.211;141;73;102;71;64.0;320;850;888;4.5;1.358;1811;;
10:48:10.061;140;74;102;69;64.0;320;870;888;4.4;1.390;1853;;
10:48:10.930;140;74;102;66;64.0;320;905;888;4.2;1.446;1928;;
10:48:11.835;140;74;102;71;64.0;320;845;888;4.5;1.350;1800;;
10:48:12.680;140;74;102;68;64.0;320;880;888;4.4;1.406;1875;;
10:48:13.561;143;75;103;68;52.3;325;880;971;3.6;1.735;2313;;
10:48:14.443;140;73;102;70;53.8;325;855;946;3.8;1.626;2169;;
10:48:15.296;142;75;102;67;55.0;320;895;942;3.7;1.656;2208;;
10:48:16.191;141;72;102;69;60.5;325;865;921;4.2;1.455;1940;;
10:48:17.056;139;73;101;67;61.0;320;890;917;4.1;1.466;1955;;
10:48:17.944;142;73;101;67;64.0;325;895;913;4.3;1.412;1883;;
10:48:18.841;138;71;99;67;64.8;325;895;892;4.3;1.368;1825;;
10:48:19.734;138;72;98;66;64.3;320;905;883;4.3;1.380;1841;;
10:48:20.639;137;70;97;66;66.8;325;910;875;4.4;1.326;1768;;
10:48:21.551;135;69;97;67;66.8;325;895;892;4.5;1.304;1739;;
10:48:22.445;135;69;97;66;66.8;325;910;892;4.4;1.326;1768;;
10:48:23.355;135;69;97;70;66.8;325;855;892;4.7;1.246;1661;;
10:48:24.210;135;69;97;65;66.8;325;930;892;4.3;1.355;1807;;
10:48:25.139;139;72;99;65;55.0;325;920;1054;3.6;1.656;2208;;
10:48:26.063;137;70;98;65;56.8;325;920;1004;3.7;1.585;2113;;
10:48:26.981;133;69;96;68;58.3;325;885;983;3.9;1.462;1950;;
10:48:27.864;129;69;94;69;57.8;320;865;958;4.0;1.408;1877;;
10:48:28.729;128;68;92;67;61.5;325;890;946;4.1;1.335;1780;;
10:48:29.621;126;67;91;66;63.3;320;905;921;4.2;1.298;1731;;
10:48:30.524;123;66;91;67;63.8;320;895;908;4.3;1.271;1694;;
10:48:31.421;126;67;93;66;65.8;320;905;883;4.4;1.273;1698;;
10:48:32.326;129;68;94;65;66.8;325;920;942;4.4;1.296;1727;;
10:48:33.244;130;68;94;67;65.5;325;895;942;4.4;1.281;1708;;
10:48:34.141;129;67;93;68;65.0;320;880;963;4.4;1.252;1670;;
10:48:35.021;131;69;95;67;63.5;325;895;925;4.3;1.332;1776;;
10:48:35.918;133;69;97;68;66.5;325;880;958;4.5;1.280;1707;;
10:48:36.798;134;71;98;67;64.3;320;900;946;4.3;1.369;1826;;
10:48:37.694;137;72;99;66;65.8;325;915;967;4.3;1.381;1842;;
10:48:38.609;137;72;100;68;65.3;325;885;958;4.4;1.360;1813;;
10:48:39.496;139;74;101;65;62.8;325;920;971;4.1;1.481;1974;;
10:48:40.416;141;79;102;65;58.8;330;930;917;3.8;1.615;2153;;
10:48:41.346;139;74;103;66;63.3;325;915;963;4.1;1.490;1987;;
10:48:42.261;140;75;103;67;63.3;325;900;971;4.2;1.466;1954;;
10:48:43.160;140;75;103;64;63.3;325;935;971;4.1;1.523;2030;;
10:48:44.095;140;75;103;64;63.3;325;940;971;4.0;1.531;2041;;
10:48:45.036;153;82;112;65;51.0;325;920;1346;3.3;2.016;2688;;
10:48:45.958;152;84;110;64;49.0;325;935;1208;3.1;2.094;2792;;
10:48:46.889;146;81;106;64;49.3;325;935;1142;3.2;2.003;2671;;
10:48:47.824;138;78;100;66;49.8;315;910;1092;3.3;1.829;2439;;
10:48:48.734;137;75;99;65;53.8;315;920;1067;3.5;1.699;2265;;
10:48:49.652;138;74;102;66;56.0;315;915;1079;3.7;1.658;2211;;
10:48:50.567;144;78;103;65;55.8;320;925;1067;3.6;1.713;2284;;
10:48:51.492;142;77;102;65;56.5;320;925;1075;3.7;1.670;2227;;
10:48:52.419;138;75;102;66;57.0;320;905;1038;3.8;1.623;2165;;
10:48:53.326;143;78;106;64;57.8;325;935;996;3.7;1.716;2288;;
10:48:54.257;146;79;108;64;58.8;320;935;1033;3.8;1.719;2292;;
10:48:55.198;147;81;108;65;57.8;325;925;1008;3.7;1.730;2306;;
10:48:56.119;141;80;105;66;54.8;315;905;1017;3.6;1.727;2303;;
10:48:57.028;139;77;104;66;55.8;320;915;1008;3.7;1.699;2265;;
10:48:57.941;143;78;105;63;57.8;325;950;1004;3.6;1.719;2292;;
10:48:58.889;143;77;104;63;59.3;325;945;1029;3.8;1.651;2201;;
10:48:59.836;139;74;102;65;60.5;325;930;1013;3.9;1.572;2096;;
10:49:00.768;141;76;102;62;59.8;330;965;992;3.7;1.651;2202;;
10:49:01.733;140;74;102;62;62.8;330;975;996;3.9;1.585;2113;;
10:49:02.704;137;73;99;61;61.8;325;980;954;3.8;1.575;2100;;
10:49:03.684;130;70;96;63;61.5;320;960;900;3.8;1.495;1993;;
10:49:04.646;128;71;93;62;59.3;320;975;850;3.6;1.534;2046;;
10:49:05.621;124;68;91;62;60.0;320;970;833;3.7;1.471;1962;;
10:49:06.587;122;66;92;62;62.3;320;965;821;3.9;1.430;1907;;
10:49:07.552;128;67;94;62;64.5;320;965;833;4.0;1.403;1870;;
10:49:08.517;128;68;94;63;63.5;325;955;829;4.0;1.414;1885;;
10:49:09.476;133;68;96;62;67.3;325;965;913;4.2;1.381;1842;;
10:49:10.441;134;70;98;63;66.3;330;960;879;4.1;1.424;1898;;
10:49:11.401;136;72;100;63;65.0;330;945;896;4.1;1.457;1943;;
10:49:12.346;137;73;100;65;65.0;330;930;908;4.2;1.434;1912;;
10:49:13.275;137;73;100;63;65.0;330;945;908;4.1;1.457;1943;;
10:49:14.220;137;73;100;124;65.0;330;485;908;8.0;0.748;997;;
10:49:14.706;115;116;98;124;3.5;260;485;954;0.4;13.545;18060;;
10:49:15.191;154;83;111;63;47.3;325;945;1254;3.0;2.215;2953;;
10:49:16.136;150;80;110;63;49.3;330;945;1221;3.1;2.101;2801;;
10:49:17.083;151;81;110;63;51.8;335;955;1183;3.3;2.025;2700;;
10:49:18.038;151;80;109;62;54.0;340;965;1163;3.4;1.943;2591;;
10:49:18.999;146;78;107;63;55.5;330;950;1133;3.5;1.827;2436;;
10:49:19.949;147;79;107;63;56.5;330;955;1100;3.5;1.809;2411;;
10:49:20.906;146;78;106;63;58.0;340;960;1058;3.6;1.746;2328;;
10:49:21.864;142;75;104;63;58.5;325;945;1038;3.7;1.684;2245;;
10:49:22.807;145;77;106;63;58.5;330;955;1025;3.7;1.726;2302;;
10:49:23.766;146;77;106;63;59.8;335;945;1025;3.8;1.680;2241;;
10:49:24.713;143;77;105;64;59.0;335;940;1004;3.8;1.677;2236;;
10:49:25.649;147;78;108;64;59.0;330;940;1025;3.8;1.717;2289;;
10:49:26.591;149;79;108;64;59.3;335;940;1025;3.8;1.717;2290;;
10:49:27.531;146;78;107;65;58.5;330;925;1021;3.8;1.696;2261;;
10:49:28.458;148;79;107;64;58.8;335;940;979;3.8;1.716;2288;;
10:49:29.398;147;77;107;65;60.3;335;930;1000;3.9;1.652;2202;;
10:49:30.324;148;79;108;64;59.3;330;935;1021;3.8;1.700;2267;;
10:49:31.261;150;79;109;63;60.5;335;945;1017;3.8;1.695;2260;;
10:49:32.204;150;79;108;64;60.3;335;940;1029;3.8;1.685;2247;;
10:49:33.144;145;77;106;65;59.3;330;930;1029;3.8;1.660;2213;;
10:49:34.074;144;77;107;66;59.8;330;910;1042;3.9;1.622;2163;;
10:49:34.986;146;79;107;64;58.5;330;935;1058;3.8;1.710;2280;;
10:49:35.921;149;78;108;63;61.0;335;950;1108;3.9;1.686;2248;;
10:49:36.871;148;78;107;63;60.3;330;950;1158;3.8;1.691;2255;;
10:49:37.819;146;78;104;63;58.5;325;955;1142;3.7;1.698;2264;;
10:49:38.774;142;76;100;62;58.0;325;965;1092;3.6;1.655;2207;;
10:49:39.739;137;73;96;62;57.5;325;970;1025;3.6;1.611;2148;;
10:49:40.713;132;71;92;61;58.0;330;985;971;3.5;1.567;2089;;
10:49:41.696;127;68;90;61;58.5;325;985;942;3.6;1.520;2026;;
10:49:42.681;127;68;91;60;59.3;325;995;954;3.6;1.528;2038;;
10:49:43.676;126;68;92;60;60.5;330;1000;950;3.6;1.512;2017;;
10:49:44.678;126;67;91;60;62.0;330;1000;933;3.7;1.472;1962;;
10:49:45.676;124;66;91;63;62.5;330;960;925;3.9;1.402;1869;;
10:49:46.636;124;67;91;62;62.0;330;975;925;3.8;1.427;1903;;
10:49:47.611;124;66;91;61;64.5;330;985;900;3.9;1.390;1853;;
10:49:48.594;124;66;91;62;65.0;330;975;879;4.0;1.365;1820;;
10:49:49.569;124;66;92;62;65.0;330;975;879;4.0;1.373;1830;;
10:49:50.546;127;67;94;62;65.5;330;965;900;4.1;1.378;1837;;
10:49:51.511;130;69;94;63;65.5;330;950;892;4.1;1.356;1808;;
10:49:52.460;130;69;94;63;65.5;330;950;892;4.1;1.356;1808;;
10:49:53.410;130;69;94;128;65.5;330;470;892;8.4;0.671;895;;
10:49:53.881;110;110;93;122;3.8;265;490;992;0.5;12.185;16246;;
10:49:54.369;150;79;107;64;48.0;330;940;1271;3.1;2.100;2800;;
10:49:55.309;150;79;108;64;49.8;335;940;1208;3.2;2.045;2727;;
10:49:56.253;148;79;108;65;52.3;335;925;1200;3.4;1.916;2555;;
10:49:57.176;150;80;110;64;52.8;330;935;1213;3.4;1.941;2588;;
10:49:58.110;153;81;112;64;55.5;335;935;1221;3.6;1.878;2505;;
10:49:59.045;154;82;112;65;56.0;335;925;1221;3.6;1.850;2467;;
10:49:59.971;152;82;112;65;55.3;330;925;1213;3.6;1.867;2489;;
10:50:00.892;154;82;113;65;56.3;330;930;1217;3.6;1.864;2486;;
10:50:01.824;155;83;113;65;56.8;335;930;1192;3.7;1.848;2464;;
10:50:02.756;153;82;112;65;56.8;335;920;1158;3.7;1.812;2416;;
10:50:03.678;151;81;110;64;56.8;330;935;1171;3.6;1.816;2422;;
10:50:04.609;153;81;111;65;57.5;330;930;1163;3.7;1.799;2399;;
10:50:05.541;153;81;111;65;58.0;335;930;1138;3.7;1.784;2378;;
10:50:06.471;152;81;110;65;57.5;335;925;1129;3.7;1.774;2365;;
10:50:07.396;150;80;110;65;57.3;330;925;1146;3.7;1.769;2359;;
10:50:08.323;152;81;111;65;58.3;335;930;1146;3.8;1.764;2352;;
10:50:09.251;153;81;111;65;58.8;335;930;1129;3.8;1.761;2348;;
10:50:10.179;154;82;111;65;58.0;330;930;1133;3.7;1.780;2373;;
10:50:11.111;151;80;110;65;58.3;330;925;1154;3.8;1.751;2334;;
10:50:12.036;152;80;110;64;58.5;330;935;1163;3.8;1.762;2349;;
10:50:12.969;153;80;111;65;58.8;330;925;1146;3.8;1.752;2335;;
10:50:13.896;153;82;111;65;57.3;330;930;1167;3.7;1.803;2404;;
10:50:14.826;150;80;109;65;58.0;330;930;1158;3.7;1.744;2325;;
10:50:15.756;146;78;107;65;57.5;325;930;1158;3.7;1.727;2302;;
10:50:16.686;147;78;107;64;58.3;330;940;1154;3.7;1.727;2302;;
10:50:17.626;147;77;106;63;59.3;330;945;1138;3.8;1.695;2259;;
10:50:18.571;145;76;105;64;59.8;330;940;1113;3.8;1.648;2197;;
10:50:19.513;144;76;105;63;59.5;325;945;1129;3.8;1.664;2218;;
10:50:20.454;147;77;107;63;59.3;325;945;1179;3.8;1.699;2265;;
10:50:21.401;146;76;105;64;59.8;325;935;1183;3.8;1.647;2196;;
10:50:22.334;145;76;105;65;58.5;320;930;1204;3.8;1.669;2226;;
10:50:23.264;148;78;107;64;58.5;325;935;1196;3.8;1.702;2270;;
10:50:24.201;147;78;107;65;58.5;325;925;1196;3.8;1.692;2256;;
10:50:25.124;148;80;108;64;56.8;320;935;1188;3.6;1.775;2367;;
10:50:26.061;147;79;108;65;57.8;320;930;1192;3.7;1.735;2314;;
10:50:26.991;147;80;109;64;57.3;320;935;1200;3.7;1.776;2368;;
10:50:27.924;150;81;110;63;58.0;325;945;1213;3.7;1.784;2379;;
10:50:28.871;147;79;109;65;58.3;325;930;1200;3.8;1.732;2310;;
10:50:29.803;148;80;109;63;58.0;325;950;1200;3.7;1.777;2370;;
10:50:30.749;148;79;108;63;59.0;325;950;1183;3.7;1.731;2308;;
10:50:31.701;143;77;105;63;58.3;325;950;1163;3.7;1.717;2289;;
10:50:32.651;144;77;105;63;59.0;325;955;1142;3.7;1.691;2255;;
10:50:33.608;140;75;103;63;59.5;325;945;1125;3.8;1.632;2176;;
10:50:34.551;140;75;103;63;60.0;325;955;1100;3.8;1.635;2181;;
10:50:35.506;138;74;102;63;60.5;325;945;1088;3.8;1.585;2114;;
10:50:36.451;139;74;102;63;60.0;325;950;1079;3.8;1.611;2148;;
10:50:37.401;139;74;102;63;60.8;325;945;1063;3.9;1.579;2105;;
10:50:38.344;137;73;101;64;60.5;320;935;1071;3.9;1.565;2086;;
10:50:39.281;141;75;101;64;60.5;320;940;1050;3.9;1.573;2098;;
10:50:40.220;141;75;101;65;60.5;320;925;1050;3.9;1.548;2064;;
10:50:41.145;141;75;101;129;60.5;320;465;1050;7.8;0.778;1038;;
10:50:41.610;114;114;97;126;3.3;260;475;1004;0.4;14.104;18805;;
10:50:42.085;155;82;111;64;47.3;320;935;1367;3.0;2.197;2929;;
10:50:43.021;153;80;110;65;49.3;330;930;1292;3.2;2.082;2776;;
10:50:43.949;153;81;111;65;51.0;325;920;1304;3.3;2.007;2676;;
10:50:44.871;156;82;112;65;52.5;335;930;1300;3.4;1.988;2651;;
10:50:45.801;154;82;113;66;54.3;330;915;1317;3.6;1.897;2530;;
10:50:46.714;156;84;114;65;53.5;325;925;1333;3.5;1.971;2628;;
10:50:47.641;158;85;115;65;54.5;335;920;1329;3.6;1.941;2588;;
10:50:48.561;156;84;114;66;54.3;325;915;1321;3.6;1.927;2569;;
10:50:49.476;158;85;116;65;54.5;330;925;1338;3.5;1.960;2614;;
10:50:50.399;159;84;115;65;55.3;330;920;1325;3.6;1.919;2559;;
10:50:51.321;156;83;114;65;55.5;330;925;1329;3.6;1.900;2533;;
10:50:52.246;158;84;114;64;55.8;330;935;1325;3.6;1.916;2555;;
10:50:53.181;157;83;113;64;55.5;335;935;1308;3.6;1.908;2544;;
10:50:54.116;153;82;111;64;55.3;330;940;1304;3.5;1.893;2524;;
10:50:55.056;154;81;111;63;56.3;330;950;1283;3.6;1.870;2494;;
10:50:56.005;151;80;109;63;56.5;330;950;1258;3.6;1.829;2438;;
10:50:56.952;149;79;108;63;56.0;330;955;1242;3.5;1.833;2444;;
10:50:57.907;151;78;108;62;58.0;330;970;1221;3.6;1.798;2397;;
10:50:58.881;147;77;106;63;58.5;335;945;1175;3.7;1.704;2272;;
10:50:59.824;141;76;103;65;57.0;325;930;1154;3.7;1.681;2241;;
10:51:00.758;141;75;102;63;57.8;330;955;1142;3.6;1.687;2249;;
10:51:01.711;142;74;103;63;60.0;335;960;1113;3.8;1.644;2192;;
10:51:02.671;143;75;103;63;60.5;335;950;1113;3.8;1.621;2162;;
10:51:03.621;141;75;103;63;59.3;330;945;1133;3.8;1.639;2185;;
10:51:04.566;143;76;104;63;59.5;335;955;1108;3.7;1.669;2226;;
10:51:05.521;143;75;104;64;60.5;335;940;1100;3.9;1.608;2144;;
10:51:06.461;142;75;103;63;59.0;330;955;1121;3.7;1.663;2218;;
10:51:07.414;143;75;104;63;60.3;330;945;1113;3.8;1.631;2175;;
10:51:08.361;143;76;104;63;60.0;335;950;1092;3.8;1.639;2185;;
10:51:09.309;141;74;103;64;59.8;330;935;1117;3.8;1.612;2149;;
10:51:10.248;143;76;104;63;59.5;335;945;1133;3.8;1.648;2197;;
10:51:11.189;144;76;105;64;60.0;330;940;1108;3.8;1.637;2183;;
10:51:12.131;144;76;104;64;59.8;330;935;1092;3.8;1.631;2175;;
10:51:13.066;141;76;104;64;58.5;330;935;1100;3.8;1.658;2211;;
10:51:13.999;144;77;105;64;59.0;330;935;1100;3.8;1.664;2219;;
10:51:14.934;145;77;105;64;59.8;330;940;1079;3.8;1.652;2203;;
10:51:15.872;142;76;105;65;59.3;330;925;1058;3.8;1.631;2175;;
10:51:16.801;145;77;106;64;59.5;330;935;1071;3.8;1.658;2210;;
10:51:17.736;145;77;106;65;59.3;335;920;1071;3.9;1.646;2195;;
10:51:18.652;144;78;105;66;58.5;330;915;1058;3.8;1.642;2190;;
10:51:19.571;141;75;103;66;59.3;330;915;1067;3.9;1.594;2126;;
10:51:20.486;143;76;105;65;59.5;330;930;1092;3.8;1.633;2178;;
10:51:21.414;145;77;106;65;60.5;330;925;1104;3.9;1.621;2161;;
10:51:22.341;145;77;106;66;60.3;330;915;1083;4.0;1.606;2141;;
10:51:23.254;142;77;105;66;58.8;325;905;1113;3.9;1.617;2157;;
10:51:24.161;144;78;106;65;59.0;330;925;1108;3.8;1.658;2211;;
10:51:25.086;146;77;107;66;60.3;330;905;1104;4.0;1.611;2148;;
10:51:25.991;145;79;108;67;58.0;325;890;1138;3.9;1.661;2215;;
10:51:26.879;149;81;110;65;57.5;325;920;1150;3.8;1.756;2341;;
10:51:27.801;150;80;110;67;59.5;325;895;1154;4.0;1.658;2211;;
10:51:28.696;149;81;111;67;57.3;325;895;1188;3.8;1.731;2309;;
10:51:29.593;152;82;112;65;58.0;330;920;1196;3.8;1.781;2374;;
10:51:30.509;154;82;113;67;58.0;325;900;1204;3.9;1.757;2343;;
10:51:31.411;152;83;113;67;56.5;325;890;1229;3.8;1.780;2373;;
10:51:32.300;155;84;113;65;56.3;325;930;1225;3.6;1.872;2497;;
10:51:33.231;154;82;112;64;58.0;330;935;1225;3.7;1.806;2407;;
10:51:34.164;151;81;111;66;57.3;325;910;1213;3.8;1.756;2342;;
10:51:35.074;151;81;110;64;57.3;325;940;1213;3.7;1.798;2397;;
10:51:36.018;152;79;110;65;57.3;325;930;1183;3.7;1.779;2372;;
10:51:36.945;152;79;110;66;57.3;325;915;1183;3.8;1.750;2333;;
10:51:37.860;152;79;110;132;57.3;325;455;1183;7.5;0.870;1160;;
10:51:38.316;116;118;98;122;2.3;260;490;713;0.3;21.288;28384;;
10:51:38.806;158;81;111;64;48.3;320;935;1400;3.1;2.151;2868;;
10:51:39.739;153;79;109;66;50.5;315;910;1321;3.3;1.964;2619;;
10:51:40.649;150;78;108;66;52.8;320;910;1317;3.5;1.859;2478;;
10:51:41.559;151;79;108;63;54.5;325;945;1300;3.5;1.868;2491;;
10:51:42.506;151;78;108;63;58.3;330;945;1263;3.7;1.748;2331;;
10:51:43.451;149;77;107;65;58.8;330;920;1225;3.8;1.668;2224;;
10:51:44.367;147;77;106;65;57.8;320;920;1246;3.8;1.689;2252;;
10:51:45.287;150;78;108;65;59.0;325;920;1238;3.8;1.680;2240;;
10:51:46.210;150;78;107;63;60.0;330;960;1225;3.8;1.712;2283;;
10:51:47.171;149;77;107;65;60.8;320;920;1204;4.0;1.624;2166;;
10:51:48.090;146;77;106;65;58.5;320;920;1213;3.8;1.667;2223;;
10:51:49.011;149;78;107;65;59.3;330;925;1217;3.8;1.670;2227;;
10:51:49.936;150;77;107;64;60.8;330;935;1196;3.9;1.651;2201;;
10:51:50.873;148;77;106;65;60.5;325;930;1175;3.9;1.629;2173;;
10:51:51.801;145;76;105;66;59.5;320;905;1171;3.9;1.597;2129;;
10:51:52.705;147;77;106;65;59.8;325;925;1163;3.9;1.641;2188;;
10:51:53.629;149;77;107;65;60.5;330;920;1158;3.9;1.627;2169;;
10:51:54.551;146;77;107;67;60.0;325;900;1196;4.0;1.597;2130;;
10:51:55.453;148;78;107;65;59.5;330;930;1213;3.8;1.669;2225;;
10:51:56.381;151;78;108;64;61.0;330;935;1204;3.9;1.648;2197;;
10:51:57.312;148;77;108;67;60.0;325;895;1225;4.0;1.604;2138;;
10:51:58.207;149;79;108;66;58.3;325;915;1229;3.8;1.693;2257;;
10:51:59.122;151;79;109;65;59.5;330;930;1217;3.8;1.708;2277;;
10:52:00.052;152;80;110;66;59.3;330;905;1242;3.9;1.684;2245;;
10:52:00.960;151;80;110;66;57.8;325;915;1246;3.8;1.735;2313;;
10:52:01.876;153;80;111;64;59.0;330;935;1246;3.8;1.755;2340;;
10:52:02.811;153;80;112;67;58.8;330;900;1246;3.9;1.712;2283;;
10:52:03.710;154;83;112;66;56.5;325;915;1250;3.7;1.818;2424;;
10:52:04.624;157;83;114;67;57.5;330;900;1267;3.8;1.777;2369;;
10:52:05.525;154;83;113;67;56.3;325;890;1275;3.8;1.788;2384;;
10:52:06.414;156;84;112;65;56.0;325;930;1283;3.6;1.864;2486;;
10:52:07.346;157;82;112;64;58.3;330;935;1288;3.7;1.798;2397;;
10:52:08.280;154;81;111;66;58.0;330;910;1250;3.8;1.742;2322;;
10:52:09.187;152;81;110;66;57.0;325;915;1250;3.7;1.770;2360;;
10:52:10.102;153;81;110;64;58.3;330;940;1242;3.7;1.771;2361;;
10:52:11.046;152;79;110;67;60.0;330;900;1229;4.0;1.650;2200;;
10:52:11.944;152;81;111;67;57.5;325;900;1271;3.8;1.730;2306;;
10:52:12.845;155;82;112;65;58.5;330;925;1267;3.8;1.763;2351;;
10:52:13.771;154;81;112;68;59.0;330;885;1275;4.0;1.676;2235;;
10:52:14.655;152;82;111;66;56.8;325;915;1271;3.7;1.782;2376;;
10:52:15.569;155;81;112;65;58.8;325;920;1292;3.8;1.754;2338;;
10:52:16.491;155;82;113;67;58.5;330;890;1275;3.9;1.712;2282;;
10:52:17.379;153;82;112;69;56.5;325;875;1279;3.9;1.738;2318;;
10:52:18.256;157;83;114;66;57.5;330;905;1288;3.8;1.798;2398;;
10:52:19.159;159;84;116;69;58.0;325;870;1313;4.0;1.744;2325;;
10:52:20.029;158;85;116;68;55.5;325;880;1317;3.8;1.835;2447;;
10:52:20.911;161;86;117;67;56.8;325;900;1338;3.8;1.856;2474;;
10:52:21.811;162;85;118;69;57.5;330;875;1333;3.9;1.788;2384;;
10:52:22.686;159;86;116;67;55.5;325;895;1329;3.7;1.863;2483;;
10:52:23.583;160;85;114;65;57.0;330;920;1346;3.7;1.844;2459;;
10:52:24.501;155;81;112;68;58.0;325;885;1300;3.9;1.709;2279;;
10:52:25.386;153;81;111;66;57.8;325;905;1292;3.8;1.732;2309;;
10:52:26.291;155;80;110;65;59.5;330;925;1300;3.9;1.714;2285;;
10:52:27.214;154;79;109;66;60.3;330;915;1267;4.0;1.655;2207;;
10:52:28.131;150;77;107;66;60.0;330;915;1271;3.9;1.636;2181;;
10:52:29.044;151;78;108;64;59.8;330;935;1267;3.8;1.686;2248;;
10:52:29.981;152;77;107;63;61.8;330;955;1246;3.9;1.647;2196;;
10:52:30.936;146;75;105;66;62.0;325;915;1200;4.1;1.550;2066;;
10:52:31.851;146;77;104;63;60.0;330;950;1204;3.8;1.651;2201;;
10:52:32.803;146;75;105;64;62.8;330;935;1192;4.0;1.557;2076;;
10:52:33.736;144;75;103;65;61.0;325;925;1167;4.0;1.562;2083;;
10:52:34.659;142;74;103;66;61.5;320;905;1167;4.1;1.519;2026;;
10:52:35.568;146;76;105;65;61.5;330;925;1188;4.0;1.579;2106;;
10:52:36.491;147;76;106;66;62.0;330;915;1183;4.1;1.561;2081;;
10:52:37.408;144;76;105;66;61.3;330;905;1179;4.1;1.548;2064;;
10:52:38.311;146;77;105;65;60.3;330;930;1192;3.9;1.625;2166;;
10:52:39.241;148;77;107;65;62.0;330;925;1192;4.0;1.593;2124;;
10:52:40.164;146;77;107;67;61.0;325;890;1192;4.1;1.561;2082;;
10:52:41.056;149;79;107;66;61.0;325;915;1213;4.0;1.605;2140;;
10:52:41.970;149;79;107;66;61.0;325;915;1213;4.0;1.605;2140;;
10:52:42.885;149;79;107;130;61.0;325;460;1213;8.0;0.807;1076;;
10:52:43.344;120;120;102;133;4.5;260;450;900;0.6;10.225;13633;;
10:52:43.792;168;87;117;66;45.5;320;905;1642;3.0;2.322;3096;;
10:52:44.703;167;85;117;65;48.5;320;925;1546;3.1;2.222;2963;;
10:52:45.622;163;84;117;68;50.8;320;885;1479;3.4;2.032;2709;;
10:52:46.511;163;85;117;66;50.8;320;910;1467;3.3;2.089;2785;;
10:52:47.420;163;85;117;66;50.8;320;905;1467;3.4;2.077;2770;;
10:52:48.325;163;85;117;66;50.8;320;915;1467;3.3;2.100;2801;;
10:52:49.237;161;84;114;66;47.5;320;905;1492;3.1;2.167;2890;;
10:52:50.142;160;83;113;66;49.3;320;915;1458;3.2;2.099;2799;;
10:52:51.059;158;82;112;66;50.3;335;910;1392;3.3;2.024;2698;;
10:52:51.973;154;80;111;67;53.3;325;895;1371;3.6;1.857;2476;;
10:52:52.866;155;81;110;65;55.3;325;925;1338;3.6;1.846;2461;;
10:52:53.791;154;79;110;67;58.0;330;900;1313;3.9;1.711;2281;;
10:52:54.691;153;80;110;66;57.0;325;910;1321;3.8;1.752;2336;;
10:52:55.599;156;81;112;66;58.0;320;915;1329;3.8;1.759;2345;;
10:52:56.516;156;81;113;68;59.0;325;880;1317;4.0;1.682;2242;;
10:52:57.396;156;83;113;66;56.8;330;905;1317;3.8;1.798;2397;;
10:52:58.301;160;83;114;66;58.5;335;915;1346;3.8;1.783;2377;;
10:52:59.214;157;82;114;69;58.0;330;875;1329;4.0;1.724;2298;;
10:53:00.091;158;84;115;67;56.5;330;900;1342;3.8;1.824;2432;;
10:53:00.991;161;84;116;67;57.8;330;900;1333;3.9;1.804;2405;;
10:53:01.893;160;84;117;69;57.0;330;865;1358;4.0;1.768;2357;;
10:53:02.758;162;86;118;68;55.8;330;880;1375;3.8;1.863;2483;;
10:53:03.636;166;87;119;67;57.0;330;900;1408;3.8;1.875;2500;;
10:53:04.534;164;86;119;69;56.8;330;865;1400;3.9;1.818;2424;;
10:53:05.399;166;88;118;66;55.3;330;910;1417;3.6;1.948;2597;;
10:53:06.311;164;84;118;68;57.8;335;880;1404;3.9;1.794;2392;;
10:53:07.191;161;85;117;69;56.0;330;870;1396;3.9;1.814;2418;;
10:53:08.063;164;86;116;66;56.3;330;910;1404;3.7;1.881;2508;;
10:53:08.969;161;83;115;69;57.8;330;875;1396;4.0;1.746;2328;;
10:53:09.846;157;83;114;69;56.5;330;875;1383;3.9;1.762;2349;;
10:53:10.721;159;83;113;66;56.8;330;910;1392;3.7;1.812;2416;;
10:53:11.633;158;81;112;67;58.8;335;900;1375;3.9;1.720;2293;;
10:53:12.531;154;80;111;68;58.0;330;885;1350;3.9;1.686;2248;;
10:53:13.414;155;81;110;67;57.5;330;900;1346;3.8;1.726;2301;;
10:53:14.314;153;79;110;68;58.5;330;880;1321;4.0;1.651;2201;;
10:53:15.196;152;80;109;66;57.8;325;905;1321;3.8;1.712;2283;;
10:53:16.101;154;80;109;66;59.0;335;915;1321;3.9;1.694;2259;;
10:53:17.016;151;78;109;67;59.3;330;890;1304;4.0;1.637;2183;;
10:53:17.906;152;80;109;65;57.8;330;925;1300;3.7;1.742;2323;;
10:53:18.831;153;79;109;67;59.8;330;900;1300;4.0;1.646;2194;;
10:53:19.729;150;79;109;68;58.3;330;885;1292;3.9;1.652;2203;;
10:53:20.616;152;80;108;66;58.5;330;910;1292;3.9;1.684;2245;;
10:53:21.526;148;78;108;69;59.0;330;870;1275;4.1;1.593;2123;;
10:53:22.396;150;80;108;66;57.8;330;910;1267;3.8;1.698;2264;;
10:53:23.306;151;77;109;68;61.3;335;880;1279;4.2;1.566;2088;;
10:53:24.184;151;80;110;69;58.3;330;875;1288;4.0;1.652;2203;;
10:53:25.059;154;81;111;69;58.3;330;875;1292;4.0;1.667;2223;;
10:53:25.936;153;80;112;69;58.5;330;870;1321;4.0;1.658;2211;;
10:53:26.808;157;83;113;67;58.3;330;895;1333;3.9;1.729;2305;;
10:53:27.699;155;81;113;70;58.5;330;860;1342;4.1;1.665;2220;;
10:53:28.559;158;85;113;67;56.3;330;900;1350;3.8;1.812;2416;;
10:53:29.461;157;81;114;70;59.3;330;860;1354;4.1;1.655;2206;;
10:53:30.323;156;83;113;68;56.5;325;880;1354;3.9;1.764;2352;;
10:53:31.203;160;83;114;67;58.3;330;900;1371;3.9;1.761;2348;;
10:53:32.100;157;82;114;70;57.8;325;860;1379;4.0;1.701;2269;;
10:53:32.959;157;85;114;67;55.5;320;895;1367;3.7;1.834;2446;;
10:53:33.856;160;84;115;67;57.8;330;890;1383;3.9;1.765;2353;;
10:53:34.748;157;83;114;69;56.8;325;870;1396;3.9;1.744;2325;;
10:53:35.614;159;85;114;66;56.0;325;910;1396;3.7;1.853;2470;;
10:53:36.528;160;83;115;67;58.8;330;895;1404;3.9;1.744;2326;;
10:53:37.423;158;83;114;68;57.0;325;880;1383;3.9;1.764;2352;;
10:53:38.303;160;84;114;66;57.0;330;915;1388;3.7;1.822;2429;;
10:53:39.218;156;81;113;68;58.3;330;880;1363;4.0;1.700;2266;;
10:53:40.098;157;83;112;66;56.8;330;910;1367;3.7;1.792;2389;;
10:53:41.004;156;81;112;67;58.3;330;895;1338;3.9;1.713;2284;;
10:53:41.901;153;80;111;68;58.3;325;880;1346;4.0;1.677;2236;;
10:53:42.781;155;82;111;66;57.8;325;915;1342;3.8;1.759;2345;;
10:53:43.698;154;80;111;67;59.5;330;895;1333;4.0;1.662;2216;;
10:53:44.589;152;80;110;66;57.8;320;905;1317;3.8;1.720;2293;;
10:53:45.496;154;80;111;67;59.0;330;900;1313;3.9;1.686;2247;;
10:53:46.396;152;79;111;68;59.0;325;885;1321;4.0;1.661;2215;;
10:53:47.280;156;82;111;66;58.0;330;915;1354;3.8;1.743;2324;;
10:53:48.194;152;79;110;69;59.8;330;875;1317;4.1;1.615;2153;;
10:53:49.071;153;81;110;65;57.5;325;930;1300;3.7;1.775;2367;;
10:53:49.999;155;80;112;67;59.8;330;900;1296;4.0;1.679;2239;;
10:53:50.901;151;80;112;68;59.8;330;880;1300;4.1;1.642;2190;;
10:53:51.780;151;80;112;66;59.8;330;905;1300;4.0;1.689;2252;;
10:53:52.685;151;80;112;66;59.8;330;905;1300;4.0;1.689;2252;;
10:53:53.589;165;87;117;66;48.0;320;905;1333;3.2;2.206;2941;;
10:53:54.494;164;85;116;67;50.5;325;895;1267;3.4;2.056;2741;;
10:53:55.391;160;83;114;68;50.5;325;885;1242;3.4;2.002;2670;;
10:53:56.274;161;84;114;66;52.8;325;910;1204;3.5;1.962;2616;;
10:53:57.184;159;82;113;68;56.5;325;880;1183;3.9;1.760;2347;;
10:53:58.068;157;82;113;68;55.8;325;885;1179;3.8;1.790;2386;;
10:53:58.953;160;83;113;65;57.3;325;920;1175;3.7;1.820;2427;;
10:53:59.873;160;82;114;67;58.8;330;890;1154;4.0;1.727;2303;;
10:54:00.759;159;83;114;68;57.3;325;880;1167;3.9;1.745;2326;;
10:54:01.643;160;83;113;65;57.8;325;920;1158;3.8;1.792;2390;;
10:54:02.563;157;80;112;67;59.5;325;895;1138;4.0;1.677;2236;;
10:54:03.454;156;81;110;65;58.0;325;920;1129;3.8;1.737;2316;;
10:54:04.376;154;78;108;66;60.5;325;910;1071;4.0;1.628;2171;;
10:54:05.284;151;78;108;67;59.8;325;900;1071;4.0;1.619;2159;;
10:54:06.184;153;79;109;66;60.5;325;910;1067;4.0;1.632;2176;;
10:54:07.094;152;78;109;68;61.0;325;880;1058;4.2;1.572;2097;;
10:54:07.976;153;80;110;66;59.3;325;905;1071;3.9;1.673;2230;;
10:54:08.881;154;80;111;68;60.8;325;885;1046;4.1;1.617;2156;;
10:54:09.766;152;80;111;70;59.3;325;860;1067;4.1;1.615;2153;;
10:54:10.626;156;83;113;67;58.5;325;890;1096;3.9;1.712;2282;;
10:54:11.516;157;81;114;68;60.8;330;880;1088;4.1;1.644;2192;;
10:54:12.394;156;82;114;70;58.5;325;860;1108;4.1;1.672;2230;;
10:54:13.256;160;84;115;67;58.5;325;890;1125;3.9;1.746;2328;;
10:54:14.144;161;83;115;69;60.0;325;870;1129;4.1;1.667;2223;;
10:54:15.016;158;83;114;69;58.8;325;875;1125;4.0;1.690;2254;;
10:54:15.891;160;83;113;66;59.5;325;905;1142;3.9;1.723;2297;;
10:54:16.794;159;81;113;68;60.8;325;885;1117;4.1;1.643;2190;;
10:54:17.681;155;80;111;68;59.3;325;880;1125;4.0;1.645;2193;;
10:54:18.559;157;81;111;66;59.8;325;905;1125;4.0;1.674;2232;;
10:54:19.468;157;79;111;67;62.0;330;900;1108;4.1;1.611;2148;;
10:54:20.366;157;80;110;64;60.8;325;935;1100;3.9;1.693;2257;;
10:54:21.299;157;79;110;65;62.3;325;925;1100;4.0;1.627;2169;;
10:54:22.224;153;77;109;66;61.8;325;905;1104;4.1;1.594;2125;;
10:54:23.129;155;79;109;65;61.5;325;925;1088;4.0;1.639;2186;;
10:54:24.056;154;78;109;66;62.8;330;915;1079;4.1;1.582;2109;;
10:54:24.967;151;77;108;67;62.5;325;895;1075;4.2;1.543;2057;;
10:54:25.866;154;78;109;66;62.5;325;915;1075;4.1;1.596;2128;;
10:54:26.781;154;78;109;65;63.5;330;920;1063;4.1;1.579;2106;;
10:54:27.697;153;78;109;66;62.3;325;915;1071;4.1;1.598;2131;;
10:54:28.616;154;78;109;65;63.3;330;920;1058;4.1;1.585;2114;;
10:54:29.532;154;78;110;67;62.5;325;900;1067;4.2;1.584;2112;;
10:54:30.436;156;80;111;66;62.0;330;915;1063;4.1;1.631;2174;;
10:54:31.351;154;79;110;67;62.3;325;895;1071;4.2;1.585;2113;;
10:54:32.246;157;80;112;66;62.0;325;905;1096;4.1;1.628;2170;;
10:54:33.151;157;80;111;66;63.0;330;910;1075;4.2;1.607;2143;;
10:54:34.061;154;79;111;68;62.3;325;885;1079;4.2;1.575;2099;;
10:54:34.946;156;81;111;65;61.5;325;920;1096;4.0;1.660;2214;;
10:54:35.864;157;79;112;68;64.3;330;885;1096;4.4;1.546;2062;;
10:54:36.749;155;80;112;70;61.5;325;860;1096;4.3;1.570;2093;;
10:54:37.611;158;82;113;67;61.3;325;890;1113;4.1;1.646;2194;;
10:54:38.499;161;82;115;68;62.5;330;880;1121;4.3;1.619;2159;;
10:54:39.381;160;82;116;70;61.8;325;855;1121;4.3;1.599;2132;;
10:54:40.236;162;84;115;66;60.5;325;910;1146;4.0;1.722;2296;;
10:54:41.144;162;82;115;68;63.3;330;885;1129;4.3;1.613;2150;;
10:54:42.029;159;82;115;69;61.3;325;865;1125;4.2;1.624;2165;;
10:54:42.898;162;84;114;66;61.3;325;915;1133;4.0;1.707;2276;;
10:54:43.811;160;81;113;67;63.0;325;890;1138;4.2;1.593;2124;;
10:54:44.699;157;80;110;66;61.8;325;915;1108;4.0;1.630;2173;;
10:54:45.614;156;78;108;63;64.8;330;945;1088;4.1;1.573;2097;;
10:54:46.559;150;75;106;66;65.8;325;915;1038;4.3;1.468;1958;;
10:54:47.476;149;75;103;62;64.5;325;965;1038;4.0;1.545;2060;;
10:54:48.443;149;73;103;63;67.8;330;955;1008;4.3;1.445;1926;;
10:54:49.396;144;72;101;65;67.3;330;930;971;4.3;1.400;1867;;
10:54:50.328;144;72;101;63;66.8;330;945;958;4.2;1.430;1907;;
10:54:51.273;143;72;101;65;67.3;330;930;942;4.3;1.400;1867;;
10:54:52.199;141;72;101;65;65.8;325;925;950;4.3;1.417;1890;;
10:54:53.128;144;73;102;65;66.5;330;930;958;4.3;1.426;1902;;
10:54:54.058;145;74;103;65;66.5;330;925;942;4.3;1.426;1901;;
10:54:54.979;144;74;104;69;64.5;325;865;925;4.5;1.391;1855;;
10:54:55.844;146;76;104;71;64.5;325;850;946;4.6;1.367;1823;;
10:54:56.695;146;76;104;71;64.5;325;845;946;4.6;1.359;1812;;
10:54:57.540;146;76;104;74;64.5;325;810;946;4.8;1.303;1737;;
10:54:58.350;146;76;104;70;64.5;325;855;946;4.5;1.375;1834;;
10:54:59.206;157;83;111;67;48.5;325;890;1275;3.3;2.037;2716;;
10:55:00.096;156;80;110;67;52.3;325;895;1192;3.5;1.876;2501;;
10:55:00.991;151;78;107;69;54.3;325;870;1113;3.7;1.720;2293;;
10:55:01.859;149;78;107;68;55.3;325;885;1100;3.7;1.714;2285;;
10:55:02.746;153;79;109;67;59.0;325;900;1083;3.9;1.655;2207;;
10:55:03.642;151;79;110;69;59.8;325;865;1075;4.1;1.589;2118;;
10:55:04.511;151;81;112;71;58.3;325;840;1092;4.2;1.608;2144;;
10:55:05.351;153;83;112;70;56.5;325;860;1088;3.9;1.705;2273;;
10:55:06.213;158;83;114;67;60.0;325;890;1129;4.0;1.695;2260;;
10:55:07.099;162;83;116;67;61.5;325;890;1150;4.1;1.675;2233;;
10:55:07.991;162;84;113;65;61.3;330;930;1129;4.0;1.720;2293;;
10:55:08.919;159;81;110;65;62.5;325;930;1088;4.0;1.637;2182;;
10:55:09.849;156;79;106;63;62.5;325;945;1046;4.0;1.607;2142;;
10:55:10.796;151;76;103;62;63.8;330;965;1000;4.0;1.552;2069;;
10:55:11.759;147;74;99;61;65.0;330;985;950;4.0;1.504;2005;;
10:55:12.746;142;71;98;62;66.3;330;975;900;4.1;1.435;1913;;
10:55:13.721;141;71;98;61;66.3;330;980;871;4.1;1.446;1928;;
10:55:14.699;140;71;98;61;66.8;330;980;867;4.1;1.442;1923;;
10:55:15.679;139;71;98;61;66.0;330;990;892;4.0;1.466;1955;;
10:55:16.669;139;71;98;61;67.5;330;990;875;4.1;1.441;1921;;
10:55:17.661;138;70;97;60;67.8;335;1000;858;4.1;1.435;1914;;
10:55:18.661;135;69;97;62;67.0;330;975;850;4.1;1.408;1877;;
10:55:19.636;136;71;98;61;65.3;335;980;850;4.0;1.464;1952;;
10:55:20.612;139;72;100;62;66.0;335;970;829;4.1;1.466;1955;;
10:55:21.584;138;72;101;64;65.0;330;940;850;4.1;1.464;1952;;
10:55:22.526;142;75;104;63;63.8;335;950;867;4.0;1.542;2056;;
10:55:23.474;144;76;106;65;64.8;335;925;875;4.2;1.518;2024;;
10:55:24.401;147;79;109;65;61.3;330;920;929;4.0;1.641;2188;;
10:55:25.319;153;82;113;66;60.3;330;910;933;4.0;1.707;2276;;
10:55:26.231;156;84;115;67;59.0;335;895;946;4.0;1.744;2326;;
10:55:27.124;156;86;116;68;56.8;330;880;954;3.9;1.791;2388;;
10:55:28.006;155;86;115;67;54.3;330;890;988;3.7;1.878;2505;;
10:55:28.896;156;87;115;66;53.8;330;905;1013;3.6;1.928;2570;;
10:55:29.801;156;86;113;66;54.8;335;910;983;3.6;1.878;2504;;
10:55:30.711;153;83;111;66;55.5;335;915;929;3.6;1.826;2435;;
10:55:31.626;151;82;109;65;55.8;335;925;913;3.6;1.800;2400;;
10:55:32.551;146;79;107;66;56.3;330;915;913;3.7;1.736;2315;;
10:55:33.464;147;80;106;63;56.0;330;960;908;3.5;1.813;2417;;
10:55:34.426;147;78;107;63;59.3;335;955;888;3.7;1.717;2289;;
10:55:35.381;147;78;106;63;58.5;335;945;879;3.7;1.716;2288;;
10:55:36.326;144;78;106;64;57.5;330;940;900;3.7;1.725;2300;;
10:55:37.266;147;79;107;63;58.5;335;950;888;3.7;1.738;2317;;
10:55:38.214;149;80;109;63;58.8;335;955;875;3.7;1.764;2352;;
10:55:39.171;148;80;108;64;57.5;335;940;888;3.7;1.770;2360;;
10:55:40.109;147;81;108;63;56.5;330;950;908;3.6;1.816;2421;;
10:55:41.061;149;80;109;63;58.3;335;960;879;3.6;1.792;2390;;
10:55:42.019;151;81;110;63;58.0;335;945;879;3.7;1.796;2395;;
10:55:42.966;148;81;109;64;57.0;335;935;892;3.7;1.792;2389;;
10:55:43.901;149;81;110;64;56.5;330;940;917;3.6;1.834;2446;;
10:55:44.841;152;82;112;64;57.8;335;940;921;3.7;1.827;2436;;
10:55:45.779;154;83;113;64;56.8;335;935;904;3.6;1.866;2488;;
10:55:46.714;152;83;113;65;55.5;330;920;929;3.6;1.869;2492;;
10:55:47.636;155;84;114;65;55.8;330;925;942;3.6;1.891;2522;;
10:55:48.563;157;84;115;65;56.5;335;930;938;3.6;1.889;2518;;
10:55:49.493;157;85;115;65;56.0;335;925;942;3.6;1.891;2522;;
10:55:50.414;155;84;114;65;54.8;330;925;963;3.6;1.918;2557;;
10:55:51.339;157;84;115;65;56.0;330;925;963;3.6;1.895;2527;;
10:55:52.264;156;84;114;65;55.5;330;920;933;3.6;1.890;2520;;
10:55:53.186;153;83;113;66;54.8;330;905;971;3.6;1.860;2479;;
10:55:54.093;154;83;113;65;55.0;330;925;963;3.6;1.896;2528;;
10:55:55.014;155;83;113;65;56.5;330;925;954;3.7;1.854;2472;;
10:55:55.939;153;82;112;66;56.3;330;910;938;3.7;1.812;2416;;
10:55:56.853;151;82;111;66;55.3;330;915;950;3.6;1.842;2457;;
10:55:57.766;153;82;111;65;56.8;335;930;925;3.7;1.823;2431;;
10:55:58.696;151;80;111;66;57.8;330;915;925;3.8;1.755;2340;;
10:55:59.611;150;81;110;65;56.0;330;920;933;3.7;1.811;2415;;
10:56:00.531;152;81;111;65;57.8;335;925;908;3.7;1.774;2365;;
10:56:01.456;151;81;111;65;57.5;330;920;908;3.8;1.772;2363;;
10:56:02.376;149;81;110;66;56.5;330;915;917;3.7;1.785;2381;;
10:56:03.291;151;81;110;65;56.5;330;930;900;3.6;1.815;2420;;
10:56:04.220;151;81;110;66;56.5;330;905;900;3.7;1.766;2355;;
10:56:05.125;151;81;110;66;56.5;330;910;900;3.7;1.776;2368;;
10:56:06.038;164;89;119;65;46.8;330;920;1125;3.0;2.347;3129;;
10:56:06.956;162;86;118;66;48.8;330;915;1092;3.2;2.215;2953;;
10:56:07.871;161;86;117;65;48.0;330;930;1100;3.1;2.262;3016;;
10:56:08.797;162;86;116;63;50.8;330;945;1079;3.2;2.165;2886;;
10:56:09.744;160;84;114;63;54.0;330;945;1033;3.4;1.995;2660;;
10:56:10.689;155;82;112;65;54.5;330;920;1021;3.6;1.886;2515;;
10:56:11.609;154;82;110;63;54.5;330;945;1008;3.5;1.907;2543;;
10:56:12.558;152;79;109;64;57.5;335;940;954;3.7;1.774;2365;;
10:56:13.496;148;78;108;66;57.0;330;915;954;3.7;1.730;2306;;
10:56:14.409;150;79;109;65;57.3;330;930;967;3.7;1.767;2355;;
10:56:15.343;151;79;110;66;59.0;330;915;950;3.9;1.702;2269;;
10:56:16.256;152;80;112;67;57.8;330;895;988;3.9;1.728;2304;;
10:56:17.151;156;83;114;67;57.0;330;900;996;3.8;1.796;2395;;
10:56:18.053;156;83;115;68;57.3;330;885;996;3.9;1.774;2365;;
10:56:18.934;158;85;117;67;55.5;325;890;1017;3.7;1.868;2491;;
10:56:19.826;161;86;117;65;56.5;330;920;1017;3.7;1.901;2535;;
10:56:20.742;159;84;118;69;56.5;325;870;1021;3.9;1.809;2412;;
10:56:21.616;161;87;116;65;54.5;325;930;1025;3.5;1.984;2645;;
10:56:22.548;161;84;116;64;57.5;330;940;1004;3.7;1.888;2518;;
10:56:23.488;157;83;116;66;56.3;325;910;1008;3.7;1.869;2491;;
10:56:24.392;159;87;114;63;53.5;325;955;1025;3.4;2.030;2707;;
10:56:25.351;156;81;110;64;57.0;330;935;1004;3.7;1.808;2411;;
10:56:26.286;152;80;107;63;56.5;325;945;975;3.6;1.794;2392;;
10:56:27.229;151;77;106;63;58.8;330;950;942;3.7;1.706;2275;;
10:56:28.179;147;75;103;64;59.3;330;935;942;3.8;1.621;2162;;
10:56:29.116;144;74;101;63;59.3;325;945;921;3.8;1.607;2143;;
10:56:30.061;144;73;100;63;61.3;330;955;904;3.8;1.563;2084;;
10:56:31.014;141;72;100;64;61.3;330;935;896;3.9;1.527;2035;;
10:56:31.949;142;74;101;64;60.3;325;940;913;3.8;1.576;2101;;
10:56:32.891;144;74;103;63;61.5;330;945;913;3.9;1.575;2100;;
10:56:33.836;144;75;103;65;60.8;330;930;933;3.9;1.577;2102;;
10:56:34.766;145;76;104;63;59.8;330;945;942;3.8;1.649;2198;;
10:56:35.709;147;77;106;64;60.3;330;935;938;3.9;1.641;2188;;
10:56:36.646;147;77;106;65;59.8;330;925;971;3.9;1.645;2193;;
10:56:37.573;150;79;108;63;59.3;330;945;954;3.8;1.715;2286;;
10:56:38.514;152;79;109;64;60.3;330;940;946;3.8;1.704;2273;;
10:56:39.456;150;80;109;65;58.3;330;930;954;3.8;1.736;2315;;
10:56:40.388;152;81;109;63;57.8;330;950;950;3.6;1.797;2396;;
10:56:41.338;154;80;110;63;59.0;335;950;942;3.7;1.767;2356;;
10:56:42.288;152;80;108;63;58.0;335;955;958;3.6;1.782;2377;;
10:56:43.243;152;79;107;61;58.8;335;990;942;3.6;1.799;2398;;
10:56:44.231;149;77;105;61;59.8;335;990;917;3.6;1.731;2309;;
10:56:45.219;144;75;102;62;59.0;330;975;921;3.6;1.686;2247;;
10:56:46.196;142;74;100;60;59.8;335;995;888;3.6;1.669;2226;;
10:56:47.189;139;72;99;61;60.8;335;990;863;3.7;1.605;2140;;
10:56:48.179;137;73;98;61;59.0;330;980;879;3.6;1.632;2176;;
10:56:49.161;137;72;98;60;59.8;335;995;846;3.6;1.624;2165;;
10:56:50.152;134;71;97;62;60.0;330;970;821;3.7;1.560;2080;;
10:56:51.126;134;72;97;61;59.0;330;980;829;3.6;1.603;2137;;
10:56:52.108;135;72;97;61;59.8;335;985;804;3.6;1.595;2127;;
10:56:53.087;133;72;98;63;58.5;330;950;821;3.7;1.583;2111;;
10:56:54.043;135;73;99;62;58.8;335;970;796;3.6;1.635;2179;;
10:56:55.013;139;75;101;61;59.8;335;980;808;3.7;1.661;2214;;
10:56:55.987;140;76;103;63;57.8;330;945;846;3.7;1.685;2247;;
10:56:56.934;143;79;105;63;56.3;330;955;854;3.5;1.778;2371;;
10:56:57.891;144;79;106;63;57.5;335;950;858;3.6;1.751;2335;;
10:56:58.839;145;79;107;63;56.3;330;945;883;3.6;1.793;2391;;
10:56:59.786;149;81;108;62;57.0;335;965;871;3.5;1.833;2444;;
10:57:00.751;149;80;108;63;57.5;335;955;896;3.6;1.794;2392;;
10:57:01.704;150;80;108;62;56.8;330;965;917;3.5;1.828;2437;;
10:57:02.671;149;79;106;62;57.8;335;975;904;3.6;1.790;2386;;
10:57:03.644;144;77;104;62;57.5;330;965;879;3.6;1.741;2322;;
10:57:04.609;145;77;103;62;57.5;330;975;879;3.5;1.738;2317;;
10:57:05.584;142;75;101;61;59.3;335;980;846;3.6;1.666;2222;;
10:57:06.564;139;74;100;61;59.0;330;980;858;3.6;1.657;2209;;
10:57:07.542;138;73;100;62;59.8;335;975;829;3.7;1.628;2170;;
10:57:08.523;137;73;99;61;59.5;335;985;813;3.6;1.631;2174;;
10:57:09.504;134;72;98;62;58.8;330;975;821;3.6;1.626;2169;;
10:57:10.479;134;73;98;61;59.0;335;990;788;3.6;1.649;2198;;
10:57:11.473;133;72;98;61;59.0;335;980;783;3.6;1.632;2176;;
10:57:12.450;133;72;98;62;59.0;335;965;783;3.7;1.607;2143;;
10:57:13.415;133;72;98;60;59.0;335;995;783;3.6;1.657;2209;;
10:57:14.409;146;79;106;63;49.0;330;955;992;3.1;2.071;2761;;
10:57:15.368;147;80;107;62;48.8;330;970;983;3.0;2.129;2839;;
10:57:16.336;149;80;108;63;50.0;335;960;992;3.1;2.064;2752;;
10:57:17.296;149;80;108;63;51.0;330;950;1000;3.2;2.012;2682;;
10:57:18.246;153;82;109;62;53.8;330;965;1004;3.3;1.961;2615;;
10:57:19.211;152;81;110;64;54.0;330;935;1004;3.5;1.900;2534;;
10:57:20.148;153;83;110;63;54.0;330;955;1000;3.4;1.950;2600;;
10:57:21.101;153;82;111;63;55.3;335;945;992;3.5;1.894;2526;;
10:57:22.046;154;83;111;63;54.3;330;950;1017;3.4;1.944;2592;;
10:57:22.996;156;83;111;63;55.8;330;955;1017;3.5;1.901;2535;;
10:57:23.951;152;82;110;63;55.3;330;950;1000;3.5;1.883;2510;;
10:57:24.899;153;82;109;63;55.3;330;960;988;3.5;1.898;2531;;
10:57:25.863;150;80;109;63;56.0;335;950;1008;3.5;1.841;2454;;
10:57:26.811;152;84;109;62;53.0;330;965;1042;3.3;1.985;2646;;
10:57:27.778;150;81;107;63;55.3;330;960;1013;3.5;1.864;2485;;
10:57:28.736;149;81;107;63;54.3;330;960;1017;3.4;1.893;2525;;
10:57:29.696;150;81;107;63;54.5;335;960;1013;3.4;1.880;2507;;
10:57:30.658;147;79;106;63;54.5;330;950;1000;3.4;1.852;2469;;
10:57:31.606;148;81;107;63;53.3;330;960;996;3.3;1.920;2560;;
10:57:32.566;147;79;107;63;55.0;335;945;983;3.5;1.834;2446;;
10:57:33.513;146;80;107;63;53.5;330;945;1013;3.4;1.881;2508;;
10:57:34.458;150;82;108;63;53.8;330;960;1013;3.4;1.933;2578;;
10:57:35.414;150;82;109;64;53.5;330;940;1029;3.4;1.920;2559;;
10:57:36.356;151;83;110;63;52.5;330;950;1029;3.3;1.990;2654;;
10:57:37.306;151;83;110;64;53.3;330;940;1021;3.4;1.946;2595;;
10:57:38.244;150;83;110;64;52.5;325;935;1038;3.4;1.964;2618;;
10:57:39.179;152;84;111;64;52.0;330;940;1033;3.3;2.011;2681;;
10:57:40.119;152;84;111;64;52.8;330;935;1021;3.4;1.972;2629;;
10:57:41.056;151;83;110;64;52.0;330;940;1033;3.3;1.993;2657;;
10:57:41.992;152;83;110;64;52.3;325;940;1021;3.3;1.979;2639;;
10:57:42.936;150;81;110;64;53.3;325;935;1029;3.4;1.923;2564;;
10:57:43.871;152;83;110;63;52.5;330;950;1017;3.3;1.995;2660;;
10:57:44.819;152;82;110;64;53.0;325;940;1033;3.4;1.951;2601;;
10:57:45.759;152;83;109;63;52.3;325;950;1021;3.3;1.986;2648;;
10:57:46.711;149;80;108;64;53.8;330;940;1025;3.4;1.880;2507;;
10:57:47.651;149;81;107;63;52.8;330;950;1013;3.3;1.927;2569;;
10:57:48.601;150;81;108;63;54.0;330;955;1008;3.4;1.901;2535;;
10:57:49.554;148;79;107;64;54.3;325;935;1021;3.5;1.840;2453;;
10:57:50.491;149;80;107;63;53.5;325;950;1013;3.4;1.891;2521;;
10:57:51.441;149;80;107;64;54.5;330;935;1017;3.5;1.836;2448;;
10:57:52.374;150;81;108;64;53.0;325;935;1038;3.4;1.910;2546;;
10:57:53.309;152;83;110;64;53.3;330;935;1029;3.4;1.923;2564;;
10:57:54.244;151;82;110;65;53.0;325;920;1058;3.5;1.909;2546;;
10:57:55.166;154;84;112;65;52.5;325;930;1067;3.4;1.984;2645;;
10:57:56.096;156;84;113;65;53.8;330;925;1079;3.5;1.949;2599;;
10:57:57.019;156;85;114;66;52.3;325;915;1104;3.4;2.001;2668;;
10:57:57.934;159;87;115;65;52.5;330;925;1092;3.4;2.031;2707;;
10:57:58.859;159;86;116;66;52.8;330;910;1113;3.5;1.993;2657;;
10:57:59.771;161;88;116;65;51.8;330;930;1100;3.3;2.080;2774;;
10:58:00.701;160;86;116;65;53.0;330;920;1121;3.5;2.009;2679;;
10:58:01.619;161;87;116;65;51.8;325;930;1129;3.3;2.076;2768;;
10:58:02.549;158;84;114;65;53.3;330;920;1117;3.5;1.965;2620;;
10:58:03.469;159;85;113;64;52.0;325;940;1113;3.3;2.047;2730;;
10:58:04.409;158;84;112;65;53.8;330;930;1117;3.5;1.938;2584;;
10:58:05.341;154;82;111;65;53.5;325;925;1108;3.5;1.911;2547;;
10:58:06.266;155;82;110;64;54.3;330;940;1092;3.5;1.906;2541;;
10:58:07.206;152;81;109;65;54.3;325;925;1083;3.5;1.859;2478;;
10:58:08.127;153;82;110;64;54.0;325;935;1075;3.5;1.896;2528;;
10:58:09.066;153;82;110;64;54.8;330;935;1058;3.5;1.874;2499;;
10:58:10.001;152;81;110;65;54.5;325;925;1079;3.5;1.863;2484;;
10:58:10.924;155;83;112;65;54.0;325;930;1088;3.5;1.920;2560;;
10:58:11.856;155;83;112;65;54.3;330;925;1088;3.5;1.905;2541;;
10:58:12.779;153;83;111;65;53.3;325;925;1067;3.5;1.928;2571;;
10:58:13.706;154;83;111;65;53.8;330;920;1050;3.5;1.900;2533;;
10:58:14.626;153;82;111;65;54.0;325;920;1063;3.5;1.887;2516;;
10:58:15.546;155;83;111;65;54.3;330;925;1054;3.5;1.893;2524;;
10:58:16.469;152;81;110;66;54.3;325;910;1075;3.6;1.849;2466;;
10:58:17.379;154;83;111;65;53.5;325;925;1058;3.5;1.915;2553;;
10:58:18.306;155;82;111;65;55.3;330;930;1033;3.6;1.873;2497;;
10:58:19.236;154;83;111;65;55.3;330;925;1092;3.6;1.863;2483;;
10:58:20.160;154;83;111;66;55.3;330;915;1092;3.6;1.842;2457;;
10:58:21.075;154;83;111;65;55.3;330;920;1092;3.6;1.852;2470;;
10:58:21.996;158;84;113;65;47.5;325;920;1229;3.1;2.193;2925;;
10:58:22.916;159;83;113;65;49.0;330;925;1163;3.2;2.124;2832;;
10:58:23.841;156;81;112;67;49.8;325;900;1154;3.3;2.031;2708;;
10:58:24.741;159;84;113;65;50.8;325;920;1150;3.3;2.053;2737;;
10:58:25.661;158;82;113;66;55.3;330;910;1146;3.6;1.857;2476;;
10:58:26.569;157;82;113;66;55.0;325;905;1167;3.6;1.851;2468;;
10:58:27.474;160;83;113;65;55.3;325;920;1154;3.6;1.886;2514;;
10:58:28.394;159;82;113;66;56.5;325;905;1163;3.7;1.810;2413;;
10:58:29.299;159;83;113;66;56.0;325;910;1158;3.7;1.832;2443;;
10:58:30.211;161;82;114;66;58.5;330;910;1150;3.9;1.766;2354;;
10:58:31.121;159;82;113;67;57.8;330;895;1142;3.9;1.755;2340;;
10:58:32.016;159;82;112;67;57.3;325;900;1146;3.8;1.765;2353;;
10:58:32.916;155;82;110;67;56.8;325;895;1167;3.8;1.731;2308;;
10:58:33.813;151;78;105;66;59.0;325;915;1117;3.9;1.632;2176;;
10:58:34.724;150;75;105;64;61.0;325;935;1100;3.9;1.602;2136;;
10:58:35.661;148;75;104;65;61.3;330;920;1092;4.0;1.555;2073;;
10:58:36.577;144;75;102;67;59.3;320;900;1063;4.0;1.549;2066;;
10:58:37.481;146;75;102;63;60.0;325;945;1054;3.8;1.610;2147;;
10:58:38.424;145;74;103;65;62.0;325;920;1033;4.0;1.521;2028;;
10:58:39.346;143;74;102;67;59.8;325;900;1050;4.0;1.536;2049;;
10:58:40.244;146;76;103;63;60.3;325;945;1038;3.8;1.616;2154;;
10:58:41.187;148;75;105;66;61.5;325;910;1046;4.1;1.550;2067;;
10:58:42.099;146;77;105;66;59.8;325;910;1046;3.9;1.603;2137;;
10:58:43.009;150;79;107;64;59.5;325;940;1046;3.8;1.686;2249;;
10:58:43.951;151;78;108;66;61.0;330;905;1063;4.0;1.602;2136;;
10:58:44.856;151;80;109;66;58.5;320;910;1071;3.9;1.688;2250;;
10:58:45.766;156;80;110;64;60.0;330;935;1096;3.9;1.714;2286;;
10:58:46.701;155;79;110;66;61.3;330;915;1092;4.0;1.647;2196;;
10:58:47.616;154;80;109;65;59.0;325;925;1100;3.8;1.709;2279;;
10:58:48.539;156;80;110;65;60.3;325;930;1083;3.9;1.698;2264;;
10:58:49.469;153;79;110;67;59.8;325;895;1092;4.0;1.644;2192;;
10:58:50.366;154;81;110;65;58.8;325;930;1096;3.8;1.737;2316;;
10:58:51.294;156;80;111;65;61.0;330;920;1083;4.0;1.670;2227;;
10:58:52.216;153;81;111;67;58.8;325;890;1096;4.0;1.678;2237;;
10:58:53.104;156;83;111;65;57.8;325;925;1096;3.7;1.782;2376;;
10:58:54.031;159;82;112;65;60.3;330;930;1100;3.9;1.725;2300;;
10:58:54.961;156;80;112;67;60.0;325;895;1108;4.0;1.667;2223;;
10:58:55.856;158;82;111;64;59.5;325;940;1104;3.8;1.750;2333;;
10:58:56.796;157;78;111;65;63.8;330;925;1096;4.1;1.603;2138;;
10:58:57.719;157;79;112;67;61.8;325;900;1117;4.1;1.632;2177;;
10:58:58.623;160;81;112;63;62.0;330;950;1129;3.9;1.716;2288;;
10:58:59.571;160;79;113;65;64.5;330;920;1133;4.2;1.608;2144;;
10:59:00.491;160;82;113;65;61.5;325;920;1154;4.0;1.687;2249;;
10:59:01.409;162;82;113;63;62.8;325;950;1167;4.0;1.703;2271;;
10:59:02.363;157;78;112;65;64.8;330;920;1154;4.2;1.588;2117;;
10:59:03.279;159;84;114;66;58.3;325;910;1104;3.8;1.785;2380;;
10:59:04.193;165;85;116;63;60.5;330;960;1208;3.8;1.845;2460;;
10:59:05.153;165;85;116;63;60.3;330;950;1213;3.8;1.825;2433;;
10:59:06.101;161;83;114;65;59.3;325;920;1213;3.9;1.770;2360;;
10:59:07.023;162;84;113;62;58.8;330;965;1183;3.7;1.848;2464;;
10:59:07.986;160;81;111;63;61.0;330;945;1163;3.9;1.716;2288;;
10:59:08.931;155;79;109;65;59.8;325;920;1150;3.9;1.678;2238;;
10:59:09.851;156;80;108;61;60.0;325;985;1146;3.7;1.773;2364;;
10:59:10.836;156;78;108;61;62.5;330;980;1117;3.8;1.690;2253;;
10:59:11.816;152;77;107;64;61.8;325;940;1133;3.9;1.633;2177;;
10:59:12.758;155;79;107;61;61.0;330;985;1125;3.7;1.732;2309;;
10:59:13.739;154;77;108;63;62.8;330;950;1121;4.0;1.639;2185;;
10:59:14.691;152;78;108;65;61.0;325;920;1138;4.0;1.633;2177;;
10:59:15.611;156;80;109;63;60.5;330;960;1142;3.8;1.730;2306;;
10:59:16.571;158;80;110;62;62.5;330;975;1142;3.8;1.720;2293;;
10:59:17.546;157;80;111;63;62.3;330;950;1138;3.9;1.686;2248;;
10:59:18.494;157;81;111;63;60.3;325;960;1138;3.8;1.761;2348;;
10:59:19.456;159;81;111;62;61.0;330;965;1142;3.8;1.752;2336;;
10:59:20.419;155;80;111;65;60.5;325;920;1125;3.9;1.680;2240;;
10:59:21.341;157;81;110;62;59.8;330;970;1125;3.7;1.786;2381;;
10:59:22.309;159;80;111;62;62.8;330;970;1129;3.9;1.720;2293;;
10:59:23.279;156;79;110;63;62.0;330;955;1108;3.9;1.698;2264;;
10:59:24.234;156;80;110;63;61.0;325;955;1121;3.8;1.726;2301;;
10:59:25.193;157;80;110;62;61.8;335;965;1108;3.8;1.711;2282;;
10:59:26.154;153;78;110;63;61.8;335;945;1092;3.9;1.676;2234;;
10:59:27.100;153;78;110;63;61.8;335;945;1092;3.9;1.676;2234;;
10:59:28.045;153;78;110;62;61.8;335;965;1092;3.8;1.711;2282;;
10:59:29.011;161;84;115;63;50.3;330;950;1338;3.2;2.165;2886;;
10:59:29.959;162;84;114;63;51.5;330;960;1296;3.2;2.125;2833;;
10:59:30.920;160;81;113;63;53.5;330;950;1250;3.4;2.002;2669;;
10:59:31.869;159;82;113;64;54.8;325;935;1271;3.5;1.930;2573;;
10:59:32.805;163;83;115;63;57.8;330;950;1258;3.6;1.884;2511;;
10:59:33.756;163;83;115;63;59.3;335;945;1254;3.8;1.830;2440;;
10:59:34.700;161;83;114;64;58.5;330;935;1246;3.8;1.818;2424;;
10:59:35.634;164;84;115;63;59.0;330;955;1250;3.7;1.861;2482;;
10:59:36.590;165;84;116;63;60.0;335;950;1233;3.8;1.837;2449;;
10:59:37.541;164;83;116;64;60.0;330;935;1258;3.9;1.800;2400;;
10:59:38.474;166;85;117;63;59.3;330;950;1267;3.7;1.872;2496;;
10:59:39.425;169;85;118;62;61.3;335;970;1267;3.8;1.861;2481;;
10:59:40.394;166;84;117;63;60.8;330;945;1275;3.9;1.820;2427;;
10:59:41.341;167;85;117;63;59.8;330;955;1271;3.8;1.870;2493;;
10:59:42.295;168;85;118;62;60.5;330;970;1271;3.7;1.888;2517;;
10:59:43.265;167;85;117;63;60.8;335;960;1254;3.8;1.849;2465;;
10:59:44.224;164;84;115;63;59.3;330;950;1250;3.7;1.848;2464;;
10:59:45.172;166;84;116;62;59.8;330;965;1250;3.7;1.869;2493;;
10:59:46.141;167;84;116;61;61.3;335;985;1238;3.7;1.865;2487;;
10:59:47.126;165;83;115;62;61.5;330;975;1242;3.8;1.827;2436;;
10:59:48.097;166;84;115;61;60.0;330;990;1242;3.6;1.902;2536;;
10:59:49.091;164;82;115;62;62.0;335;975;1233;3.8;1.801;2401;;
10:59:50.065;163;82;114;62;60.3;330;975;1221;3.7;1.841;2454;;
10:59:51.041;165;83;114;60;61.5;335;995;1213;3.7;1.840;2454;;
10:59:52.036;161;80;113;62;62.3;330;970;1208;3.9;1.757;2343;;
10:59:53.006;162;82;113;61;61.0;330;980;1183;3.7;1.815;2421;;
10:59:53.986;165;82;114;61;62.3;335;985;1192;3.8;1.808;2410;;
10:59:54.971;163;81;114;63;62.3;330;960;1200;3.9;1.762;2349;;
10:59:55.933;165;83;115;62;61.3;335;975;1204;3.8;1.835;2446;;
10:59:56.908;166;83;115;62;62.5;335;975;1204;3.8;1.798;2397;;
10:59:57.877;164;82;115;63;61.8;330;955;1217;3.9;1.782;2377;;
10:59:58.835;167;83;115;61;62.0;335;980;1217;3.8;1.818;2424;;
10:59:59.814;164;81;115;63;63.3;330;955;1204;4.0;1.733;2310;;
11:00:00.773;165;83;115;62;62.0;335;975;1213;3.8;1.808;2411;;
11:00:01.746;165;83;114;62;62.5;335;965;1183;3.9;1.760;2347;;
11:00:02.713;160;80;112;63;63.0;335;955;1192;4.0;1.690;2254;;
11:00:03.665;161;80;111;62;62.8;330;975;1179;3.9;1.725;2300;;
11:00:04.641;159;78;110;63;64.8;335;960;1167;4.0;1.627;2170;;
11:00:05.603;156;77;108;63;64.0;335;955;1171;4.0;1.615;2154;;
11:00:06.556;158;78;109;62;64.3;335;970;1154;4.0;1.642;2189;;
11:00:07.525;157;77;109;63;65.8;335;955;1133;4.1;1.583;2111;;
11:00:08.479;156;78;109;64;64.0;330;940;1154;4.1;1.605;2139;;
11:00:09.421;159;80;111;63;63.8;330;960;1158;4.0;1.664;2219;;
11:00:10.381;161;81;112;63;64.3;335;955;1167;4.0;1.661;2215;;
11:00:11.335;159;80;112;64;63.0;330;940;1188;4.0;1.675;2233;;
11:00:12.276;162;82;114;63;62.3;330;950;1188;3.9;1.736;2315;;
11:00:13.226;165;83;115;63;62.8;335;955;1192;3.9;1.746;2329;;
11:00:14.179;163;83;115;64;62.0;330;935;1208;4.0;1.734;2312;;
11:00:15.116;166;84;116;63;61.3;330;955;1213;3.8;1.809;2412;;
11:00:16.071;168;84;116;62;62.8;335;975;1221;3.9;1.799;2398;;
11:00:17.042;165;82;115;63;63.3;330;950;1221;4.0;1.727;2303;;
11:00:17.995;167;84;115;62;61.3;330;975;1233;3.8;1.831;2441;;
11:00:18.970;167;83;114;61;63.5;335;980;1229;3.9;1.763;2351;;
11:00:19.950;163;81;113;62;63.0;335;965;1225;3.9;1.723;2298;;
11:00:20.915;162;81;111;61;62.3;330;980;1229;3.8;1.747;2330;;
11:00:21.898;161;80;110;61;63.0;335;980;1213;3.9;1.703;2271;;
11:00:22.878;157;79;107;61;62.5;335;980;1175;3.8;1.678;2237;;
11:00:23.854;153;77;105;61;62.5;330;980;1179;3.8;1.642;2190;;
11:00:24.836;153;77;105;61;62.8;335;985;1150;3.8;1.644;2192;;
11:00:25.819;152;77;104;61;62.8;335;985;1113;3.8;1.636;2182;;
11:00:26.804;149;76;103;62;62.5;330;965;1104;3.9;1.594;2126;;
11:00:27.771;148;76;103;62;62.3;330;970;1113;3.9;1.609;2145;;
11:00:28.741;150;76;105;62;62.8;335;970;1117;3.9;1.623;2164;;
11:00:29.711;152;78;107;62;62.8;335;965;1100;3.9;1.638;2184;;
11:00:30.676;151;78;107;63;61.8;335;955;1071;3.9;1.647;2196;;
11:00:31.629;150;78;107;64;61.0;330;940;1113;3.9;1.649;2198;;
11:00:32.571;154;80;110;63;61.3;335;945;1104;3.9;1.693;2258;;
11:00:33.514;156;81;111;65;60.8;335;930;1117;3.9;1.703;2271;;
