# Supplementary material for: Influence of beat-to-beat blood pressure variability on vascular elasticity in hypertensive population
Source: Sci Rep. 2017 Aug 21;7:8394. doi: 10.1038/s41598-017-08640-4 (PMC5566212; doi:10.1038/s41598-017-08640-4)
Supplement: Supplementary file 1 — Dataset 1 [file 41598_2017_8640_MOESM1_ESM.zip › Data of hypertensive population/1111——beats.txt]

BeatScope Easy - v02.10 build 004

Identification;Identification;Age (yrs);Height (cm);Weight (kg);Gender;Procedure;Model number
1111;��ƽ;63;175;58;Male;;9971

Reconstructed pressure level: 
brachial

Time (s);Systolic Pressure (mmHg);Diastolic Pressure (mmHg);Mean Pressure (mmHg);Heart rate (bpm);Stroke Volume (ml);Left Ventricular Ejection Time (ms);Pulse Interval (ms);Maximum Slope (mmHg/s);Cardiac Output (l/min);Total Peripheral Resistance Medical Unit (mmHg.min/l);Total Peripheral Resistance CGS (dyn.s/cm5);Markers;
15:34:06.995;0;0;0;70;0.0;0;860;0;0.0;0.000;0;;
15:34:07.855;0;0;0;67;0.0;0;895;0;0.0;0.000;0;;
15:34:08.750;0;0;0;65;0.0;0;920;0;0.0;0.000;0;;
15:34:09.670;0;0;0;73;0.0;0;825;0;0.0;0.000;0;;
15:34:10.495;0;0;0;71;0.0;0;845;0;0.0;0.000;0;;
15:34:11.340;0;0;0;69;0.0;0;865;0;0.0;0.000;0;;
15:34:12.205;0;0;0;68;0.0;0;885;0;0.0;0.000;0;;
15:34:13.090;0;0;0;71;0.0;0;840;0;0.0;0.000;0;;
15:34:13.930;0;0;0;19;0.0;0;3180;0;0.0;0.000;0;;
15:34:17.110;0;0;0;75;0.0;0;795;0;0.0;0.000;0;;
15:34:17.905;0;0;0;74;0.0;0;810;0;0.0;0.000;0;;
15:34:18.715;0;0;0;71;0.0;0;840;0;0.0;0.000;0;;
15:34:19.556;140;79;102;75;49.0;295;795;1225;3.7;1.659;2212;;
15:34:20.351;142;79;104;78;51.8;305;765;1375;4.1;1.537;2050;;
15:34:21.118;145;82;106;76;52.5;310;785;1346;4.0;1.581;2108;;
15:34:21.903;148;82;107;74;57.3;315;815;1396;4.2;1.527;2036;;
15:34:22.714;149;83;107;72;60.3;310;835;1400;4.3;1.483;1977;;
15:34:23.553;146;81;104;71;60.8;310;840;1371;4.3;1.438;1917;;
15:34:24.389;142;80;103;73;59.8;305;820;1325;4.4;1.417;1889;;
15:34:25.209;143;80;103;72;60.3;305;835;1321;4.3;1.427;1903;;
15:34:26.044;142;79;103;73;61.5;305;820;1313;4.5;1.367;1822;;
15:34:26.864;141;78;103;80;61.5;305;750;1292;4.9;1.250;1667;;
15:34:27.615;141;78;103;85;61.5;305;710;1292;5.2;1.183;1578;;
15:34:28.325;141;78;103;39;61.5;305;1520;1292;2.4;2.533;3378;;
15:34:29.846;161;91;115;77;48.8;285;780;1663;3.8;1.844;2459;;
15:34:30.626;160;89;115;74;48.8;285;810;1638;3.6;1.915;2553;;
15:34:31.435;160;89;115;73;48.8;285;825;1638;3.5;1.950;2601;;
15:34:32.260;160;89;115;72;48.8;285;830;1638;3.5;1.962;2616;;
15:34:33.091;145;81;105;73;51.5;290;820;1467;3.8;1.664;2219;;
15:34:33.907;148;82;106;72;52.5;295;830;1488;3.8;1.676;2234;;
15:34:34.737;149;82;107;71;53.3;305;840;1483;3.8;1.680;2240;;
15:34:35.579;146;81;106;74;55.0;295;815;1450;4.0;1.567;2089;;
15:34:36.394;148;83;108;75;57.0;295;805;1429;4.2;1.529;2038;;
15:34:37.199;153;85;111;73;58.3;310;820;1458;4.3;1.559;2079;;
15:34:38.017;155;86;111;71;59.3;300;845;1475;4.2;1.576;2101;;
15:34:38.862;151;84;110;74;58.5;300;815;1471;4.3;1.529;2039;;
15:34:39.681;152;85;111;75;58.3;300;800;1471;4.4;1.528;2037;;
15:34:40.481;157;87;111;73;58.3;300;820;1521;4.3;1.566;2088;;
15:34:41.300;157;87;111;72;58.3;300;835;1521;4.2;1.595;2126;;
15:34:42.135;157;87;111;68;58.3;300;880;1521;4.0;1.681;2241;;
15:34:43.014;154;85;110;70;53.3;300;860;1546;3.7;1.772;2363;;
15:34:43.874;154;84;112;74;54.0;305;810;1579;4.0;1.680;2240;;
15:34:44.686;159;87;114;71;53.0;300;840;1558;3.8;1.803;2404;;
15:34:45.528;160;87;113;68;57.3;305;885;1592;3.9;1.751;2334;;
15:34:46.409;159;86;113;68;59.5;305;885;1604;4.0;1.677;2236;;
15:34:47.296;155;85;111;68;58.5;300;880;1563;4.0;1.674;2231;;
15:34:48.178;158;86;113;69;59.3;305;865;1575;4.1;1.646;2195;;
15:34:49.041;158;87;113;68;59.5;305;880;1554;4.1;1.664;2218;;
15:34:49.921;157;86;112;69;60.3;305;875;1550;4.1;1.619;2159;;
15:34:50.794;153;85;112;71;60.3;305;850;1517;4.3;1.573;2097;;
15:34:51.645;153;85;112;72;60.3;305;830;1517;4.4;1.536;2048;;
15:34:52.475;153;85;112;67;60.3;305;890;1517;4.1;1.647;2196;;
15:34:53.366;162;90;118;72;51.8;305;830;1404;3.7;1.889;2518;;
15:34:54.196;157;90;116;73;49.3;300;820;1321;3.6;1.923;2564;;
15:34:55.016;161;91;118;73;50.5;305;820;1354;3.7;1.908;2544;;
15:34:55.838;162;91;117;71;53.5;310;850;1342;3.8;1.851;2468;;
15:34:56.686;160;89;114;70;57.3;305;860;1333;4.0;1.716;2288;;
15:34:57.544;155;87;113;71;56.0;300;840;1317;4.0;1.691;2255;;
15:34:58.384;157;88;114;73;56.5;305;825;1333;4.1;1.661;2215;;
15:34:59.209;158;88;114;71;58.0;305;850;1329;4.1;1.671;2228;;
15:35:00.061;159;88;114;69;59.3;305;875;1350;4.1;1.684;2245;;
15:35:00.934;158;87;114;71;59.3;305;840;1350;4.2;1.616;2155;;
15:35:01.775;158;87;114;73;59.3;305;825;1350;4.3;1.587;2116;;
15:35:02.600;158;87;114;66;59.3;305;905;1350;3.9;1.741;2322;;
15:35:03.508;172;95;122;64;51.5;310;940;1592;3.3;2.231;2975;;
15:35:04.448;168;92;120;65;52.5;305;930;1529;3.4;2.121;2828;;
15:35:05.374;166;91;120;69;52.0;305;870;1488;3.6;2.012;2682;;
15:35:06.246;167;93;119;66;53.3;310;915;1446;3.5;2.040;2721;;
15:35:07.157;164;90;116;66;56.8;310;915;1442;3.7;1.870;2494;;
15:35:08.076;158;87;112;66;56.8;305;905;1400;3.8;1.790;2387;;
15:35:08.983;155;85;113;71;57.5;305;845;1383;4.1;1.664;2219;;
15:35:09.826;158;88;114;71;57.3;310;845;1367;4.1;1.686;2248;;
15:35:10.669;157;86;116;78;59.0;310;765;1367;4.6;1.507;2010;;
15:35:11.434;156;90;117;81;55.3;305;740;1296;4.5;1.560;2080;;
15:35:12.176;157;91;115;79;54.5;305;760;1308;4.3;1.607;2143;;
15:35:12.936;156;89;114;76;55.5;305;785;1338;4.2;1.609;2145;;
15:35:13.721;156;88;114;75;55.8;300;795;1388;4.2;1.622;2163;;
15:35:14.516;160;89;113;71;57.0;305;845;1421;4.0;1.675;2234;;
15:35:15.357;158;86;111;69;58.3;300;875;1454;4.0;1.664;2218;;
15:35:16.236;157;84;110;68;60.0;305;880;1454;4.1;1.617;2156;;
15:35:17.114;156;84;110;68;59.8;305;885;1429;4.1;1.633;2177;;
15:35:18.001;154;84;110;71;59.3;305;850;1404;4.2;1.578;2104;;
15:35:18.853;152;85;111;73;57.3;300;825;1371;4.2;1.592;2123;;
15:35:19.676;157;87;111;71;57.3;300;845;1367;4.1;1.631;2175;;
15:35:20.520;157;87;111;70;57.3;300;855;1367;4.0;1.650;2200;;
15:35:21.375;157;87;111;68;57.3;300;885;1367;3.9;1.708;2278;;
15:35:22.259;155;85;112;70;53.0;300;860;1396;3.7;1.813;2418;;
15:35:23.121;158;86;117;74;53.0;300;815;1429;3.9;1.791;2389;;
15:35:23.936;165;92;119;70;51.0;305;855;1425;3.6;1.995;2660;;
15:35:24.787;167;91;118;66;55.0;305;905;1446;3.6;1.946;2594;;
15:35:25.696;165;89;116;65;59.0;305;920;1467;3.8;1.809;2412;;
15:35:26.616;159;87;113;67;57.0;300;895;1404;3.8;1.778;2371;;
15:35:27.513;160;87;115;70;57.8;305;860;1400;4.0;1.705;2273;;
15:35:28.371;161;87;113;66;59.3;310;905;1388;3.9;1.726;2301;;
15:35:29.276;158;84;111;67;61.0;305;900;1404;4.1;1.634;2179;;
15:35:30.174;152;83;108;68;59.3;305;880;1354;4.0;1.600;2134;;
15:35:31.058;152;83;110;72;60.0;305;835;1363;4.3;1.534;2046;;
15:35:31.890;156;85;112;69;60.5;310;870;1346;4.2;1.607;2143;;
15:35:32.759;156;85;111;68;61.8;310;880;1358;4.2;1.585;2114;;
15:35:33.639;155;84;110;68;61.3;310;885;1338;4.2;1.593;2124;;
15:35:34.524;151;83;109;70;59.8;305;860;1292;4.2;1.569;2092;;
15:35:35.386;154;85;111;69;60.0;305;875;1300;4.1;1.615;2153;;
15:35:36.261;157;85;113;69;62.3;310;870;1325;4.3;1.579;2106;;
15:35:37.131;156;86;112;67;61.0;310;890;1304;4.1;1.630;2174;;
15:35:38.019;157;86;114;70;60.5;305;860;1317;4.2;1.617;2156;;
15:35:38.881;160;88;115;68;60.8;310;885;1333;4.1;1.668;2224;;
15:35:39.764;159;87;114;68;61.0;310;885;1367;4.1;1.650;2200;;
15:35:40.649;157;87;113;69;59.0;305;865;1346;4.1;1.660;2214;;
15:35:41.514;161;88;116;72;59.5;305;835;1383;4.3;1.631;2175;;
15:35:42.351;162;90;116;69;59.0;310;865;1383;4.1;1.701;2268;;
15:35:43.216;162;88;114;66;60.3;310;910;1404;4.0;1.726;2301;;
15:35:44.124;159;86;111;66;61.3;310;910;1396;4.0;1.653;2204;;
15:35:45.036;154;84;111;71;60.3;305;845;1383;4.3;1.557;2076;;
15:35:45.883;157;86;113;71;59.0;305;850;1367;4.2;1.628;2171;;
15:35:46.733;160;87;116;71;60.5;310;850;1379;4.3;1.623;2164;;
15:35:47.580;162;89;116;68;60.5;310;880;1379;4.1;1.680;2240;;
15:35:48.460;162;89;116;71;60.5;310;845;1379;4.3;1.613;2151;;
15:35:49.305;162;89;116;71;60.5;310;845;1379;4.3;1.613;2151;;
15:35:50.149;166;92;121;73;50.8;305;825;1450;3.7;1.971;2628;;
15:35:50.972;168;94;122;71;51.0;310;850;1446;3.6;2.029;2706;;
15:35:51.826;169;93;120;67;52.3;310;895;1446;3.5;2.060;2746;;
15:35:52.717;166;91;118;67;55.0;305;900;1442;3.7;1.923;2564;;
15:35:53.617;162;89;118;72;57.3;305;830;1450;4.1;1.711;2281;;
15:35:54.451;164;91;117;70;56.5;310;860;1413;3.9;1.785;2380;;
15:35:55.311;163;89;116;67;59.0;310;895;1425;4.0;1.752;2336;;
15:35:56.204;160;87;113;67;60.3;310;900;1408;4.0;1.692;2256;;
15:35:57.108;156;85;113;71;59.8;305;845;1367;4.2;1.591;2121;;
15:35:57.953;158;87;114;70;58.8;310;860;1346;4.1;1.669;2225;;
15:35:58.810;160;88;117;70;60.8;310;855;1371;4.3;1.640;2186;;
15:35:59.668;162;90;117;69;60.3;310;870;1367;4.2;1.693;2257;;
15:36:00.535;161;89;118;72;59.3;305;835;1363;4.3;1.656;2208;;
15:36:01.373;162;90;119;72;58.5;305;830;1367;4.2;1.681;2242;;
15:36:02.203;164;91;119;71;58.5;310;845;1379;4.2;1.712;2282;;
15:36:03.046;163;90;117;71;59.3;310;850;1392;4.2;1.678;2238;;
15:36:03.898;160;88;115;72;59.0;310;835;1358;4.2;1.624;2165;;
15:36:04.729;156;87;114;74;57.3;305;810;1350;4.2;1.613;2151;;
15:36:05.539;160;89;116;75;57.8;305;805;1367;4.3;1.617;2156;;
15:36:06.346;160;89;116;74;58.3;305;810;1371;4.3;1.617;2155;;
15:36:07.158;159;89;115;75;58.0;305;800;1363;4.3;1.590;2120;;
15:36:07.956;157;88;115;77;57.0;305;780;1350;4.4;1.574;2098;;
15:36:08.736;161;90;118;77;57.3;305;775;1371;4.4;1.594;2125;;
15:36:09.509;164;92;120;77;57.5;305;775;1379;4.5;1.617;2157;;
15:36:10.288;165;92;122;81;58.3;305;745;1404;4.7;1.560;2080;;
15:36:11.029;165;95;123;85;54.8;300;710;1354;4.6;1.595;2127;;
15:36:11.739;164;96;121;83;53.5;300;720;1358;4.5;1.632;2176;;
15:36:12.459;164;94;120;81;54.5;300;745;1413;4.4;1.634;2178;;
15:36:13.204;166;93;119;77;56.3;300;775;1492;4.4;1.643;2191;;
15:36:13.981;164;91;117;74;57.3;300;815;1475;4.2;1.658;2211;;
15:36:14.796;161;88;112;72;58.3;300;830;1483;4.2;1.599;2133;;
15:36:15.626;153;84;109;75;58.3;295;805;1408;4.3;1.510;2013;;
15:36:16.429;153;84;110;75;57.8;300;800;1404;4.3;1.520;2027;;
15:36:17.231;154;84;110;75;59.5;305;805;1392;4.4;1.492;1989;;
15:36:18.034;154;84;111;74;60.0;300;810;1388;4.4;1.492;1989;;
15:36:18.846;153;84;109;74;60.0;300;810;1375;4.4;1.475;1967;;
15:36:19.654;152;84;110;75;58.8;295;795;1367;4.4;1.489;1985;;
15:36:20.449;156;86;113;76;59.0;300;790;1379;4.5;1.513;2017;;
15:36:21.243;158;87;114;74;60.0;300;815;1379;4.4;1.542;2056;;
15:36:22.058;157;86;114;70;60.0;300;855;1392;4.2;1.617;2156;;
15:36:22.910;157;86;114;71;60.0;300;850;1392;4.2;1.608;2144;;
15:36:23.760;157;86;114;72;60.0;300;830;1392;4.3;1.570;2093;;
15:36:24.590;150;83;107;72;53.0;300;830;1358;3.8;1.680;2239;;
15:36:25.419;150;82;107;71;53.8;300;840;1350;3.8;1.668;2224;;
15:36:26.259;148;81;104;69;54.0;300;875;1342;3.7;1.681;2242;;
15:36:27.134;143;78;103;72;56.8;290;835;1329;4.1;1.508;2011;;
15:36:27.971;144;79;103;72;58.3;300;830;1296;4.2;1.468;1957;;
15:36:28.801;145;79;104;73;59.8;300;825;1288;4.3;1.439;1919;;
15:36:29.626;145;81;104;71;59.0;300;840;1275;4.2;1.481;1974;;
15:36:30.466;142;80;103;73;57.5;290;825;1250;4.2;1.471;1961;;
15:36:31.287;144;80;105;73;58.3;290;820;1263;4.3;1.471;1961;;
15:36:32.109;149;82;108;73;60.0;300;825;1288;4.4;1.485;1980;;
15:36:32.934;152;84;110;72;60.3;300;835;1296;4.3;1.528;2037;;
15:36:33.769;152;85;111;73;58.8;300;820;1279;4.3;1.546;2061;;
15:36:34.589;153;86;113;75;58.3;300;805;1288;4.3;1.558;2078;;
15:36:35.394;158;89;115;73;57.8;300;825;1300;4.2;1.636;2181;;
15:36:36.221;159;88;114;70;59.0;300;860;1329;4.1;1.662;2216;;
15:36:37.081;157;87;112;70;59.3;300;860;1329;4.1;1.629;2172;;
15:36:37.939;152;85;110;72;57.3;295;835;1308;4.1;1.601;2134;;
15:36:38.774;151;84;112;76;57.3;295;785;1300;4.4;1.529;2038;;
15:36:39.561;156;88;115;75;57.0;300;795;1317;4.3;1.600;2134;;
15:36:40.358;160;89;117;72;58.5;300;830;1350;4.2;1.653;2204;;
15:36:41.184;161;90;117;71;58.8;300;840;1371;4.2;1.666;2221;;
15:36:42.025;160;90;117;74;57.0;295;815;1379;4.2;1.669;2226;;
15:36:42.843;163;92;118;71;57.3;300;845;1388;4.1;1.742;2322;;
15:36:43.684;164;90;116;67;59.0;300;895;1392;4.0;1.756;2341;;
15:36:44.581;160;87;111;63;60.5;300;955;1388;3.8;1.748;2331;;
15:36:45.534;151;82;108;69;59.8;295;875;1325;4.1;1.578;2104;;
15:36:46.410;150;83;107;68;59.0;300;880;1279;4.0;1.596;2128;;
15:36:47.291;149;81;106;68;61.8;300;885;1279;4.2;1.523;2030;;
15:36:48.174;147;80;104;67;61.5;300;890;1238;4.1;1.505;2007;;
15:36:49.068;140;78;103;73;60.5;295;825;1196;4.4;1.405;1873;;
15:36:49.893;143;81;106;74;58.8;300;815;1171;4.3;1.467;1956;;
15:36:50.708;147;83;107;72;60.3;305;835;1188;4.3;1.486;1982;;
15:36:51.541;147;83;106;70;60.5;300;860;1183;4.2;1.510;2014;;
15:36:52.403;144;81;106;72;60.0;300;830;1175;4.3;1.466;1955;;
15:36:53.231;147;84;108;72;59.3;300;835;1163;4.3;1.526;2034;;
15:36:54.068;150;84;109;68;62.0;305;880;1175;4.2;1.544;2058;;
15:36:54.944;151;83;108;67;62.5;305;900;1200;4.2;1.559;2078;;
15:36:55.846;147;82;108;72;60.5;300;830;1179;4.4;1.485;1980;;
15:36:56.676;149;84;110;73;59.3;305;825;1179;4.3;1.535;2047;;
15:36:57.503;153;85;111;70;60.8;305;855;1208;4.3;1.566;2088;;
15:36:58.352;154;86;111;67;60.8;305;890;1238;4.1;1.619;2158;;
15:36:59.245;151;84;109;69;60.3;300;870;1246;4.2;1.578;2103;;
15:37:00.116;153;85;110;68;60.0;300;885;1283;4.1;1.623;2163;;
15:37:00.999;154;84;110;68;61.8;305;885;1271;4.2;1.577;2102;;
15:37:01.885;153;84;108;66;61.0;305;910;1283;4.0;1.604;2138;;
15:37:02.795;147;81;106;69;60.8;300;865;1275;4.2;1.509;2012;;
15:37:03.661;149;83;107;68;59.8;305;880;1254;4.1;1.576;2101;;
15:37:04.541;149;81;106;66;62.3;305;905;1258;4.1;1.541;2055;;
15:37:05.446;147;80;104;65;62.5;305;930;1250;4.0;1.540;2053;;
15:37:06.376;142;78;104;71;62.5;305;850;1217;4.4;1.408;1877;;
15:37:07.225;142;78;104;69;62.5;305;865;1217;4.3;1.432;1910;;
15:37:08.090;142;78;104;66;62.5;305;915;1217;4.1;1.515;2020;;
15:37:09.008;156;88;113;65;52.0;305;920;1408;3.4;1.999;2666;;
15:37:09.924;153;86;112;69;51.8;300;875;1371;3.5;1.898;2531;;
15:37:10.801;155;88;113;67;50.8;305;890;1333;3.4;1.986;2648;;
15:37:11.691;157;87;115;66;55.0;305;910;1354;3.6;1.894;2526;;
15:37:12.603;158;88;116;66;57.8;305;910;1363;3.8;1.824;2432;;
15:37:13.509;160;90;119;70;56.0;300;855;1379;3.9;1.813;2417;;
15:37:14.366;165;94;120;67;55.8;305;900;1392;3.7;1.937;2583;;
15:37:15.266;167;92;119;64;59.0;310;940;1404;3.8;1.900;2533;;
15:37:16.206;164;90;117;63;59.5;310;955;1421;3.7;1.870;2493;;
15:37:17.163;158;87;116;70;58.5;305;860;1388;4.1;1.698;2264;;
15:37:18.021;161;91;117;71;56.0;310;850;1363;4.0;1.780;2373;;
15:37:18.871;163;90;118;68;59.3;310;880;1404;4.0;1.753;2337;;
15:37:19.751;165;90;118;65;60.3;310;930;1425;3.9;1.821;2429;;
15:37:20.681;163;89;118;67;59.5;305;890;1446;4.0;1.769;2358;;
15:37:21.569;166;92;121;68;58.5;305;880;1429;4.0;1.816;2422;;
15:37:22.449;168;93;123;70;59.5;310;855;1433;4.2;1.767;2357;;
15:37:23.306;168;94;121;68;58.5;310;885;1417;4.0;1.831;2441;;
15:37:24.189;165;91;120;71;58.3;305;845;1438;4.1;1.744;2326;;
15:37:25.036;167;93;121;69;57.5;310;875;1438;3.9;1.834;2445;;
15:37:25.909;167;92;118;63;59.8;310;950;1454;3.8;1.868;2491;;
15:37:26.859;163;88;113;61;61.5;310;980;1458;3.8;1.805;2406;;
15:37:27.843;155;84;112;69;60.5;305;875;1404;4.1;1.620;2160;;
15:37:28.718;156;86;112;69;58.8;310;870;1333;4.1;1.662;2216;;
15:37:29.588;155;85;113;70;60.0;310;855;1346;4.2;1.614;2152;;
15:37:30.439;156;87;115;71;58.3;305;845;1329;4.1;1.661;2215;;
15:37:31.286;160;89;118;72;58.8;305;835;1379;4.2;1.677;2236;;
15:37:32.119;165;92;120;69;58.8;310;865;1400;4.1;1.770;2361;;
15:37:32.986;166;92;118;64;59.8;310;935;1425;3.8;1.850;2467;;
15:37:33.917;163;89;115;63;60.3;305;960;1421;3.8;1.824;2433;;
15:37:34.879;158;86;114;68;59.8;305;880;1413;4.1;1.679;2239;;
15:37:35.761;159;87;114;66;59.3;310;905;1367;3.9;1.737;2317;;
15:37:36.668;158;86;113;66;61.3;310;910;1379;4.0;1.679;2238;;
15:37:37.574;155;85;111;67;60.0;310;895;1346;4.0;1.652;2203;;
15:37:38.469;151;83;111;72;59.0;305;830;1333;4.3;1.554;2073;;
15:37:39.299;154;86;113;74;58.0;305;815;1321;4.3;1.588;2117;;
15:37:40.114;157;87;115;72;59.5;310;835;1338;4.3;1.607;2142;;
15:37:40.949;159;88;114;69;59.8;305;865;1358;4.1;1.647;2196;;
15:37:41.814;156;86;113;71;59.0;305;840;1375;4.2;1.609;2145;;
15:37:42.654;158;88;115;72;58.3;305;835;1367;4.2;1.652;2203;;
15:37:43.489;161;89;116;71;59.8;310;850;1379;4.2;1.650;2200;;
15:37:44.339;159;88;114;69;59.3;305;870;1371;4.1;1.670;2227;;
15:37:45.209;155;86;112;72;59.0;305;835;1379;4.2;1.578;2104;;
15:37:46.044;151;85;110;74;56.5;300;810;1325;4.2;1.581;2107;;
15:37:46.858;154;86;112;74;57.5;305;810;1358;4.3;1.571;2094;;
15:37:47.664;154;86;112;74;58.5;305;815;1333;4.3;1.557;2076;;
15:37:48.481;153;85;111;74;58.8;305;815;1333;4.3;1.540;2053;;
15:37:49.296;151;85;109;74;57.5;305;810;1313;4.3;1.535;2047;;
15:37:50.105;148;84;108;75;56.3;300;795;1296;4.2;1.526;2035;;
15:37:50.901;151;85;110;75;57.0;300;795;1308;4.3;1.534;2046;;
15:37:51.694;152;86;111;75;57.8;300;805;1317;4.3;1.540;2054;;
15:37:52.501;151;85;108;72;58.5;300;835;1308;4.2;1.545;2060;;
15:37:53.336;147;82;106;73;58.3;300;825;1288;4.2;1.498;1997;;
15:37:54.159;143;81;104;75;56.5;295;800;1246;4.2;1.476;1968;;
15:37:54.957;145;82;107;76;56.8;295;785;1242;4.3;1.477;1969;;
15:37:55.746;148;84;108;75;58.3;300;795;1242;4.4;1.477;1970;;
15:37:56.540;148;84;110;81;57.3;295;740;1229;4.6;1.425;1900;;
15:37:57.279;149;87;112;83;56.0;295;725;1208;4.6;1.447;1929;;
15:37:58.002;150;88;111;80;54.0;295;750;1217;4.3;1.542;2056;;
15:37:58.754;151;87;112;78;55.3;295;770;1296;4.3;1.557;2077;;
15:37:59.524;155;88;112;74;55.3;295;810;1342;4.1;1.638;2184;;
15:38:00.335;155;88;112;72;55.3;295;830;1342;4.0;1.679;2238;;
15:38:01.165;155;88;112;74;55.3;295;815;1342;4.1;1.648;2198;;
15:38:01.983;146;82;106;76;51.0;290;790;1358;3.9;1.634;2179;;
15:38:02.773;149;83;107;76;51.3;295;790;1383;3.9;1.653;2204;;
15:38:03.561;152;84;109;74;52.8;295;810;1392;3.9;1.670;2227;;
15:38:04.373;152;84;109;72;55.3;295;835;1400;4.0;1.640;2186;;
15:38:05.208;150;83;108;72;57.3;295;830;1379;4.1;1.559;2078;;
15:38:06.036;151;84;110;73;57.8;290;820;1388;4.2;1.558;2078;;
15:38:06.854;156;86;113;71;58.0;295;840;1408;4.1;1.629;2172;;
15:38:07.694;158;87;114;71;58.3;295;845;1408;4.1;1.654;2205;;
15:38:08.543;157;88;114;71;57.0;290;845;1400;4.0;1.694;2258;;
15:38:09.382;162;90;118;73;57.5;295;825;1425;4.2;1.689;2253;;
15:38:10.211;164;91;118;69;58.5;300;865;1442;4.1;1.741;2321;;
15:38:11.072;164;90;116;67;59.0;300;900;1438;3.9;1.762;2349;;
15:38:11.976;159;87;113;67;58.8;295;900;1433;3.9;1.723;2298;;
15:38:12.876;158;86;114;69;59.0;300;865;1433;4.1;1.664;2219;;
15:38:13.739;159;87;113;69;59.0;305;875;1396;4.0;1.676;2234;;
15:38:14.618;156;85;111;68;60.0;305;885;1392;4.1;1.630;2173;;
15:38:15.499;152;84;109;71;58.5;300;850;1371;4.1;1.584;2112;;
15:38:16.353;153;84;112;73;59.5;300;825;1358;4.3;1.546;2061;;
15:38:17.175;157;87;114;71;59.8;305;850;1350;4.2;1.615;2153;;
15:38:18.024;159;87;113;67;60.5;305;895;1383;4.1;1.675;2234;;
15:38:18.921;157;86;111;66;61.0;305;910;1392;4.0;1.660;2213;;
15:38:19.831;153;84;111;70;59.8;300;855;1367;4.2;1.588;2118;;
15:38:20.685;156;86;114;71;58.8;305;840;1350;4.2;1.623;2164;;
15:38:21.528;159;88;114;69;59.5;305;865;1367;4.1;1.661;2215;;
15:38:22.391;159;87;112;66;60.0;305;910;1388;4.0;1.695;2260;;
15:38:23.301;153;84;111;71;59.8;300;845;1396;4.2;1.563;2084;;
15:38:24.148;155;86;113;72;58.8;305;830;1363;4.2;1.589;2119;;
15:38:24.976;157;86;113;71;59.8;305;845;1367;4.2;1.598;2131;;
15:38:25.821;158;87;113;69;60.0;305;870;1383;4.1;1.642;2190;;
15:38:26.691;156;86;113;72;59.3;300;835;1383;4.3;1.592;2123;;
15:38:27.525;157;88;114;73;57.8;300;825;1375;4.2;1.632;2176;;
15:38:28.349;160;89;116;73;58.3;300;820;1375;4.3;1.636;2182;;
15:38:29.173;160;89;115;71;58.3;305;850;1375;4.1;1.674;2233;;
15:38:30.019;156;87;114;74;57.3;300;810;1379;4.2;1.606;2141;;
15:38:30.831;159;89;115;74;57.5;300;810;1388;4.3;1.624;2165;;
15:38:31.641;160;89;115;72;58.5;305;830;1392;4.2;1.628;2171;;
15:38:32.469;158;87;113;70;59.3;305;855;1392;4.2;1.627;2169;;
15:38:33.324;154;85;110;71;59.0;300;840;1371;4.2;1.566;2088;;
15:38:34.164;150;84;109;73;57.8;295;825;1342;4.2;1.550;2067;;
15:38:34.989;152;84;110;74;58.5;300;815;1329;4.3;1.529;2039;;
15:38:35.806;153;84;110;72;59.8;305;835;1338;4.3;1.530;2040;;
15:38:36.641;151;83;108;72;60.3;305;835;1338;4.3;1.497;1996;;
15:38:37.476;148;83;108;75;58.3;295;800;1308;4.4;1.480;1973;;
15:38:38.276;151;85;111;75;58.5;300;805;1308;4.4;1.521;2027;;
15:38:39.079;155;86;112;72;59.3;300;830;1329;4.3;1.565;2087;;
15:38:39.911;154;85;110;71;60.0;300;850;1338;4.2;1.562;2083;;
15:38:40.759;150;84;108;72;58.0;300;830;1317;4.2;1.538;2051;;
15:38:41.591;149;83;109;75;58.5;295;795;1313;4.4;1.478;1971;;
15:38:42.386;152;85;110;74;57.8;300;815;1300;4.3;1.545;2060;;
15:38:43.199;151;84;109;72;59.0;300;835;1317;4.2;1.536;2047;;
15:38:44.036;148;83;106;72;58.8;300;835;1300;4.2;1.507;2009;;
15:38:44.869;145;81;105;74;57.5;290;810;1267;4.3;1.479;1972;;
15:38:45.679;147;83;107;74;57.8;295;815;1279;4.3;1.503;2004;;
15:38:46.496;148;82;106;71;59.8;300;845;1283;4.2;1.499;1999;;
15:38:47.340;146;81;104;70;60.0;300;855;1279;4.2;1.486;1981;;
15:38:48.192;141;79;102;71;58.5;295;840;1229;4.2;1.457;1943;;
15:38:49.036;141;78;103;75;59.5;295;795;1233;4.5;1.380;1839;;
15:38:49.833;144;81;105;73;59.0;300;820;1200;4.3;1.452;1936;;
15:38:50.647;144;81;105;73;59.8;300;825;1217;4.3;1.453;1938;;
15:38:51.474;143;81;104;73;59.5;300;820;1200;4.4;1.437;1916;;
15:38:52.298;141;81;104;75;57.8;295;800;1175;4.3;1.441;1921;;
15:38:53.098;144;83;106;75;57.5;300;800;1188;4.3;1.475;1966;;
15:38:53.898;146;83;107;74;59.0;300;815;1183;4.3;1.482;1975;;
15:38:54.713;146;83;108;74;58.3;300;815;1183;4.3;1.508;2010;;
15:38:55.526;147;85;110;75;57.0;295;795;1200;4.3;1.534;2046;;
15:38:56.323;152;88;113;75;56.8;300;805;1208;4.2;1.599;2132;;
15:38:57.124;155;89;114;72;58.0;300;830;1217;4.2;1.628;2170;;
15:38:57.954;155;88;114;72;58.0;300;830;1254;4.2;1.624;2166;;
15:38:58.782;152;88;112;73;56.0;295;820;1229;4.1;1.640;2187;;
15:38:59.606;155;88;112;74;56.0;295;810;1279;4.1;1.620;2160;;
15:39:00.415;155;88;112;74;56.0;295;815;1279;4.1;1.630;2173;;
15:39:01.230;155;88;112;71;56.0;295;845;1279;4.0;1.690;2253;;
15:39:02.076;158;90;115;72;49.8;300;830;1433;3.6;1.914;2553;;
15:39:02.904;154;88;114;76;49.8;295;790;1425;3.8;1.810;2414;;
15:39:03.696;157;90;115;75;49.3;300;795;1379;3.7;1.852;2470;;
15:39:04.491;156;89;113;74;52.5;300;810;1388;3.9;1.743;2325;;
15:39:05.299;152;87;110;71;54.8;300;840;1371;3.9;1.680;2240;;
15:39:06.141;151;85;109;71;56.5;295;840;1371;4.0;1.621;2161;;
15:39:06.979;150;83;111;79;57.5;295;760;1333;4.5;1.464;1952;;
15:39:07.741;149;86;111;81;55.3;300;740;1263;4.5;1.490;1987;;
15:39:08.481;150;87;111;79;54.3;295;760;1279;4.3;1.552;2069;;
15:39:09.239;149;86;109;76;55.0;295;785;1304;4.2;1.556;2074;;
15:39:10.024;152;86;111;75;57.0;295;795;1375;4.3;1.545;2060;;
15:39:10.823;155;87;111;71;57.0;300;845;1392;4.0;1.638;2184;;
15:39:11.666;153;85;108;68;58.0;295;885;1408;3.9;1.644;2192;;
15:39:12.553;149;82;106;69;59.0;295;865;1383;4.1;1.558;2077;;
15:39:13.416;151;83;108;69;58.0;300;865;1367;4.0;1.611;2148;;
15:39:14.281;153;84;109;67;59.5;300;890;1363;4.0;1.634;2179;;
15:39:15.171;151;83;109;69;60.0;300;865;1350;4.2;1.568;2090;;
15:39:16.036;150;84;110;71;57.5;295;845;1338;4.1;1.617;2155;;
15:39:16.880;155;87;113;71;57.8;300;845;1338;4.1;1.650;2200;;
15:39:17.725;158;87;113;67;59.3;300;890;1363;4.0;1.701;2268;;
15:39:18.614;156;86;112;67;59.8;300;890;1379;4.0;1.668;2224;;
15:39:19.508;155;86;112;68;59.3;300;880;1371;4.0;1.667;2223;;
15:39:20.385;157;87;114;69;59.5;305;865;1350;4.1;1.657;2210;;
15:39:21.253;158;87;114;66;59.5;305;905;1350;3.9;1.726;2302;;
15:39:22.155;158;87;116;70;59.3;300;855;1375;4.2;1.678;2237;;
15:39:23.011;164;91;120;70;58.0;305;855;1400;4.1;1.765;2354;;
15:39:23.866;167;92;121;67;59.5;310;890;1400;4.0;1.802;2403;;
15:39:24.752;167;91;119;66;59.5;305;910;1429;3.9;1.812;2416;;
15:39:25.664;161;89;117;69;58.8;305;865;1396;4.1;1.715;2287;;
15:39:26.529;162;90;118;71;57.5;305;845;1421;4.1;1.730;2307;;
15:39:27.372;164;90;117;69;58.5;305;870;1421;4.0;1.740;2320;;
15:39:28.246;162;88;114;65;60.3;310;925;1433;3.9;1.746;2328;;
15:39:29.169;156;85;111;68;60.0;305;880;1400;4.1;1.624;2166;;
15:39:30.051;154;84;111;70;59.5;305;860;1383;4.2;1.597;2130;;
15:39:30.909;155;85;112;71;60.3;310;850;1354;4.3;1.577;2102;;
15:39:31.759;155;85;111;69;59.8;305;875;1338;4.1;1.626;2167;;
15:39:32.636;153;84;110;69;60.5;305;865;1338;4.2;1.569;2092;;
15:39:33.501;152;84;110;69;59.5;305;875;1325;4.1;1.610;2147;;
15:39:34.374;154;85;110;66;60.3;305;910;1338;4.0;1.658;2210;;
15:39:35.284;153;83;108;63;61.8;310;960;1338;3.9;1.671;2228;;
15:39:36.244;148;81;106;67;61.5;305;895;1304;4.1;1.543;2057;;
15:39:37.139;145;81;106;70;59.0;300;855;1250;4.1;1.536;2048;;
15:39:37.996;150;83;110;72;59.8;310;835;1267;4.3;1.534;2045;;
15:39:38.831;153;85;111;69;59.8;310;875;1279;4.1;1.626;2167;;
15:39:39.706;154;85;110;67;60.8;310;895;1300;4.1;1.624;2166;;
15:39:40.599;150;84;110;69;59.3;305;870;1279;4.1;1.608;2144;;
15:39:41.470;153;85;112;71;59.3;305;840;1283;4.2;1.588;2117;;
15:39:42.311;155;87;112;69;59.8;310;865;1275;4.1;1.625;2167;;
15:39:43.176;154;86;111;67;60.5;310;895;1288;4.1;1.642;2189;;
15:39:44.069;151;84;109;68;59.3;305;885;1263;4.0;1.624;2166;;
15:39:44.955;149;83;110;72;58.8;305;835;1267;4.2;1.556;2075;;
15:39:45.789;153;86;112;71;58.8;305;845;1250;4.2;1.607;2143;;
15:39:46.634;155;86;112;70;59.8;310;860;1279;4.2;1.616;2154;;
15:39:47.494;154;86;114;73;59.5;305;820;1308;4.4;1.564;2086;;
15:39:48.316;160;89;117;72;58.5;305;830;1325;4.2;1.656;2209;;
15:39:49.146;164;90;119;71;60.8;310;850;1388;4.3;1.665;2220;;
15:39:49.998;165;91;118;69;60.3;310;875;1396;4.1;1.717;2290;;
15:39:50.873;162;89;117;70;59.3;305;860;1396;4.1;1.702;2269;;
15:39:51.733;164;90;119;71;59.5;310;840;1388;4.3;1.676;2235;;
15:39:52.573;163;91;117;69;59.8;310;870;1375;4.1;1.707;2276;;
15:39:53.439;160;88;115;70;60.3;305;860;1367;4.2;1.641;2189;;
15:39:54.299;157;87;114;71;58.5;305;840;1350;4.2;1.633;2178;;
15:39:55.141;159;88;115;72;59.5;310;835;1354;4.3;1.610;2147;;
15:39:55.978;159;87;114;70;60.3;310;855;1354;4.2;1.611;2148;;
15:39:56.829;154;85;111;72;59.5;305;830;1333;4.3;1.548;2065;;
15:39:57.661;152;85;111;74;58.3;305;810;1329;4.3;1.540;2053;;
15:39:58.471;154;86;112;74;58.8;305;815;1304;4.3;1.557;2076;;
15:39:59.286;156;86;113;71;60.5;310;845;1313;4.3;1.575;2100;;
15:40:00.131;155;86;112;71;60.8;305;840;1304;4.3;1.545;2060;;
15:40:00.969;152;85;112;72;60.8;305;835;1300;4.4;1.536;2048;;
15:40:01.805;152;85;112;73;60.8;305;820;1300;4.4;1.508;2011;;
15:40:02.625;152;85;112;71;60.8;305;850;1300;4.3;1.564;2085;;
15:40:03.474;156;87;111;70;52.5;305;855;1413;3.7;1.808;2410;;
15:40:04.330;150;83;108;71;53.8;305;850;1371;3.8;1.704;2272;;
15:40:05.183;149;83;108;73;53.8;305;825;1342;3.9;1.662;2215;;
15:40:06.004;150;83;109;73;55.8;305;820;1292;4.1;1.596;2128;;
15:40:06.825;149;83;107;72;58.3;305;830;1279;4.2;1.525;2033;;
15:40:07.656;145;81;105;73;58.5;305;825;1263;4.3;1.484;1979;;
15:40:08.477;145;81;106;74;58.3;305;810;1250;4.3;1.467;1956;;
15:40:09.287;146;82;106;73;59.0;305;825;1242;4.3;1.486;1981;;
15:40:10.112;147;82;107;73;59.5;305;825;1246;4.3;1.487;1983;;
15:40:10.939;148;83;108;74;58.3;305;815;1263;4.3;1.511;2015;;
15:40:11.754;151;85;111;74;58.5;305;810;1288;4.3;1.530;2040;;
15:40:12.564;154;86;111;72;59.3;305;830;1300;4.3;1.555;2073;;
15:40:13.394;153;85;110;71;59.8;305;840;1300;4.3;1.539;2053;;
15:40:14.235;149;83;107;71;59.3;305;845;1279;4.2;1.519;2025;;
15:40:15.080;145;81;105;74;58.0;300;810;1275;4.3;1.466;1955;;
15:40:15.890;146;82;107;75;58.0;305;795;1271;4.4;1.460;1946;;
15:40:16.686;149;83;108;74;59.5;305;810;1271;4.4;1.463;1951;;
15:40:17.496;149;83;107;72;60.3;305;830;1275;4.4;1.467;1956;;
15:40:18.322;145;81;105;75;58.8;300;800;1250;4.4;1.426;1902;;
15:40:19.126;144;81;106;75;58.8;300;800;1242;4.4;1.437;1915;;
15:40:19.926;148;83;107;73;59.3;305;820;1263;4.3;1.481;1974;;
15:40:20.742;149;83;107;72;60.3;300;835;1263;4.3;1.486;1982;;
15:40:21.579;146;82;107;75;59.5;300;805;1250;4.4;1.448;1930;;
15:40:22.384;146;84;110;81;57.0;300;745;1200;4.6;1.434;1913;;
15:40:23.131;149;86;112;82;57.3;305;730;1200;4.7;1.425;1900;;
15:40:23.859;150;88;111;82;55.5;300;735;1208;4.5;1.473;1964;;
15:40:24.595;150;87;110;77;56.5;300;775;1217;4.4;1.502;2003;;
15:40:25.369;148;85;108;76;56.5;295;785;1267;4.3;1.497;1996;;
15:40:26.155;150;84;109;76;57.8;295;785;1317;4.4;1.485;1980;;
15:40:26.941;154;86;110;72;58.3;300;830;1342;4.2;1.567;2090;;
15:40:27.769;154;85;109;69;59.8;300;865;1358;4.1;1.574;2099;;
15:40:28.636;150;82;106;69;60.0;300;865;1379;4.2;1.521;2028;;
15:40:29.499;146;80;104;71;59.0;295;850;1325;4.2;1.498;1998;;
15:40:30.351;149;81;107;71;60.3;300;850;1338;4.3;1.506;2008;;
15:40:31.201;153;83;109;67;61.8;300;890;1333;4.2;1.575;2099;;
15:40:32.089;155;85;110;66;61.3;300;905;1346;4.1;1.629;2172;;
15:40:32.996;154;85;111;67;60.3;295;890;1350;4.1;1.640;2186;;
15:40:33.888;157;87;113;69;59.8;300;875;1358;4.1;1.658;2211;;
15:40:34.763;158;87;113;66;59.8;305;905;1338;4.0;1.712;2282;;
15:40:35.668;156;86;112;68;60.0;300;885;1358;4.1;1.656;2208;;
15:40:36.553;156;86;114;70;59.0;300;855;1371;4.1;1.652;2203;;
15:40:37.404;161;89;117;70;59.0;305;855;1383;4.1;1.692;2256;;
15:40:38.263;164;89;116;66;61.0;310;910;1413;4.0;1.734;2312;;
15:40:39.167;163;88;115;66;61.8;305;915;1421;4.0;1.700;2267;;
15:40:40.088;158;86;112;66;60.5;305;905;1413;4.0;1.679;2239;;
15:40:40.989;159;86;115;71;60.8;305;850;1429;4.3;1.606;2141;;
15:40:41.843;163;89;116;67;61.0;310;890;1408;4.1;1.689;2252;;
15:40:42.729;162;87;114;65;62.5;310;925;1438;4.1;1.683;2245;;
15:40:43.654;157;85;111;66;61.0;305;910;1425;4.0;1.660;2213;;
15:40:44.568;157;85;112;68;61.3;310;885;1413;4.2;1.615;2153;;
15:40:45.449;157;85;110;65;61.8;310;920;1383;4.0;1.643;2190;;
15:40:46.369;154;83;109;66;62.3;310;910;1375;4.1;1.586;2115;;
15:40:47.279;150;81;107;67;61.3;305;895;1350;4.1;1.564;2085;;
15:40:48.176;152;83;109;68;61.8;310;880;1346;4.2;1.553;2071;;
15:40:49.056;153;83;108;66;62.5;310;915;1338;4.1;1.585;2113;;
15:40:49.969;150;81;107;67;62.8;310;900;1321;4.2;1.527;2037;;
15:40:50.869;147;81;107;69;61.0;305;865;1288;4.2;1.517;2023;;
15:40:51.734;151;83;110;71;61.5;310;850;1288;4.3;1.520;2027;;
15:40:52.584;154;85;111;69;61.5;310;870;1279;4.2;1.574;2098;;
15:40:53.454;153;85;110;68;61.3;310;880;1288;4.2;1.580;2107;;
15:40:54.334;151;84;110;71;59.8;305;850;1283;4.2;1.561;2082;;
15:40:55.184;154;86;112;72;59.5;305;830;1279;4.3;1.562;2083;;
15:40:56.016;156;87;113;70;61.0;310;855;1275;4.3;1.577;2102;;
15:40:56.869;155;86;111;67;60.8;310;890;1300;4.1;1.619;2158;;
15:40:57.759;151;83;108;70;60.8;305;860;1283;4.2;1.532;2043;;
15:40:58.621;147;83;108;72;58.8;300;835;1267;4.2;1.528;2037;;
15:40:59.456;151;84;111;73;60.0;310;820;1263;4.4;1.517;2023;;
15:41:00.276;156;87;114;72;60.3;310;835;1283;4.3;1.580;2107;;
15:41:01.110;157;88;114;72;59.5;305;835;1308;4.3;1.603;2138;;
15:41:01.944;158;89;114;75;59.5;305;795;1333;4.5;1.527;2035;;
15:41:02.740;158;89;114;83;59.5;305;725;1333;4.9;1.392;1856;;
15:41:03.465;158;89;114;79;59.5;305;755;1333;4.7;1.450;1933;;
15:41:04.219;169;99;125;78;46.3;305;770;1533;3.6;2.073;2764;;
15:41:04.993;167;96;121;75;47.8;300;800;1571;3.6;2.031;2709;;
15:41:05.789;166;94;122;77;48.5;300;780;1629;3.7;1.954;2605;;
15:41:06.571;169;96;122;75;50.0;300;800;1633;3.8;1.956;2608;;
15:41:07.371;169;94;120;71;54.3;305;840;1633;3.9;1.854;2472;;
15:41:08.207;165;91;116;70;55.5;300;855;1629;3.9;1.787;2383;;
15:41:09.065;158;88;113;72;55.3;300;835;1575;4.0;1.700;2267;;
15:41:09.901;157;88;112;71;55.3;300;840;1504;3.9;1.707;2275;;
15:41:10.739;157;86;112;70;58.0;300;855;1517;4.1;1.655;2206;;
15:41:11.592;157;86;112;70;58.8;300;855;1492;4.1;1.634;2178;;
15:41:12.447;155;86;112;71;57.3;300;840;1475;4.1;1.640;2186;;
15:41:13.287;158;87;115;73;57.5;295;820;1483;4.2;1.636;2182;;
15:41:14.111;162;90;116;70;58.3;305;855;1467;4.1;1.703;2270;;
15:41:14.966;161;89;115;68;59.0;305;880;1483;4.0;1.708;2277;;
15:41:15.846;157;86;112;70;58.5;300;855;1450;4.1;1.637;2183;;
15:41:16.699;154;86;111;72;56.8;295;830;1433;4.1;1.627;2169;;
15:41:17.527;156;87;113;72;57.5;300;830;1425;4.2;1.628;2170;;
15:41:18.361;157;86;112;70;58.8;305;860;1421;4.1;1.636;2181;;
15:41:19.221;153;84;110;71;58.5;300;845;1421;4.2;1.582;2109;;
15:41:20.064;150;84;109;73;57.0;295;820;1379;4.2;1.564;2086;;
15:41:20.885;153;85;111;73;57.5;300;825;1375;4.2;1.589;2119;;
15:41:21.709;155;86;111;70;59.0;305;860;1383;4.1;1.618;2157;;
15:41:22.569;154;84;110;70;60.0;305;860;1388;4.2;1.577;2102;;
15:41:23.429;150;83;108;73;58.0;300;825;1354;4.2;1.540;2053;;
15:41:24.258;150;84;110;74;58.0;300;815;1358;4.3;1.546;2061;;
15:41:25.073;155;86;113;73;58.5;305;825;1354;4.3;1.590;2120;;
15:41:25.896;156;87;112;69;59.0;305;870;1367;4.1;1.652;2202;;
15:41:26.765;155;85;110;68;59.5;300;880;1371;4.1;1.631;2174;;
15:41:27.648;151;84;109;70;58.3;300;855;1354;4.1;1.596;2128;;
15:41:28.499;153;85;111;73;57.3;300;820;1342;4.2;1.593;2125;;
15:41:29.321;154;86;112;72;58.5;305;835;1338;4.2;1.599;2132;;
15:41:30.154;155;86;111;70;58.3;300;855;1342;4.1;1.633;2177;;
15:41:31.010;152;85;109;70;57.5;300;855;1329;4.0;1.625;2166;;
15:41:31.866;152;85;111;73;58.3;300;825;1354;4.2;1.576;2101;;
15:41:32.691;156;87;113;71;58.3;305;840;1342;4.2;1.626;2168;;
15:41:33.529;156;87;112;69;58.8;305;870;1350;4.1;1.655;2206;;
15:41:34.403;153;85;109;68;58.8;305;885;1333;4.0;1.642;2189;;
15:41:35.286;149;83;108;71;58.3;300;850;1308;4.1;1.576;2101;;
15:41:36.134;151;85;110;72;57.8;305;835;1292;4.1;1.587;2116;;
15:41:36.969;152;85;111;72;58.8;305;830;1283;4.2;1.568;2091;;
15:41:37.799;152;86;111;73;58.0;305;825;1267;4.2;1.575;2100;;
15:41:38.622;150;86;112;76;56.3;300;790;1250;4.3;1.566;2088;;
15:41:39.416;154;88;115;75;56.8;305;805;1267;4.2;1.624;2166;;
15:41:40.221;158;90;116;71;57.8;305;840;1292;4.1;1.680;2240;;
15:41:41.060;158;89;114;69;58.5;305;865;1300;4.1;1.686;2248;;
15:41:41.925;154;87;112;72;57.5;300;835;1283;4.1;1.630;2173;;
15:41:42.759;154;87;114;73;57.0;300;820;1283;4.2;1.633;2177;;
15:41:43.579;157;89;115;72;57.8;305;835;1288;4.1;1.659;2212;;
15:41:44.414;156;88;113;71;57.5;305;845;1288;4.1;1.653;2204;;
15:41:45.260;153;86;113;75;57.5;300;800;1313;4.3;1.565;2087;;
15:41:46.061;157;89;115;75;56.5;305;805;1313;4.2;1.635;2180;;
15:41:46.864;159;89;115;73;58.0;305;825;1333;4.2;1.639;2186;;
15:41:47.689;159;88;114;71;58.5;305;850;1358;4.1;1.653;2204;;
15:41:48.539;156;87;114;74;57.5;300;815;1371;4.2;1.609;2145;;
15:41:49.358;159;89;115;72;57.0;305;830;1367;4.1;1.678;2238;;
15:41:50.184;161;89;115;70;58.5;305;855;1388;4.1;1.681;2241;;
15:41:51.041;158;87;112;69;59.3;305;875;1404;4.1;1.658;2210;;
15:41:51.914;154;85;111;72;58.0;300;830;1371;4.2;1.592;2123;;
15:41:52.744;155;86;112;72;57.3;300;835;1346;4.1;1.626;2168;;
15:41:53.583;155;85;110;71;59.0;305;850;1354;4.2;1.588;2118;;
15:41:54.429;152;84;108;70;58.5;305;855;1329;4.1;1.571;2095;;
15:41:55.284;147;82;107;73;57.5;295;820;1325;4.2;1.519;2025;;
15:41:56.104;150;83;108;73;57.8;300;825;1308;4.2;1.546;2062;;
15:41:56.929;151;84;109;71;59.0;305;840;1317;4.2;1.545;2060;;
15:41:57.771;148;82;106;70;58.5;305;855;1317;4.1;1.546;2061;;
15:41:58.626;147;81;106;73;58.8;300;825;1321;4.3;1.489;1985;;
15:41:59.451;149;83;107;72;58.5;305;830;1300;4.2;1.522;2029;;
15:42:00.279;149;83;107;71;59.0;300;850;1308;4.2;1.534;2046;;
15:42:01.129;147;82;105;71;58.3;300;850;1313;4.1;1.529;2038;;
15:42:01.981;146;81;105;73;58.3;300;825;1304;4.2;1.484;1978;;
15:42:02.805;146;81;105;73;58.3;300;825;1304;4.2;1.484;1978;;
15:42:03.630;146;81;105;69;58.3;300;870;1304;4.0;1.565;2086;;
15:42:04.499;147;82;106;71;52.0;295;850;1379;3.7;1.729;2305;;
15:42:05.349;145;81;107;74;52.5;295;810;1346;3.9;1.643;2191;;
15:42:06.161;149;84;108;72;51.5;305;830;1321;3.7;1.741;2321;;
15:42:06.991;150;84;109;71;55.0;300;845;1325;3.9;1.671;2228;;
15:42:07.836;148;84;107;71;56.5;300;850;1304;4.0;1.613;2151;;
15:42:08.686;147;83;108;73;55.8;295;825;1304;4.1;1.591;2121;;
15:42:09.509;150;85;111;74;56.5;300;815;1296;4.2;1.601;2135;;
15:42:10.326;155;87;114;71;58.0;305;845;1313;4.1;1.654;2205;;
15:42:11.171;158;88;114;67;58.8;300;895;1329;3.9;1.737;2316;;
15:42:12.066;156;87;113;67;58.0;300;890;1342;3.9;1.730;2307;;
15:42:12.954;158;87;115;69;58.8;305;865;1354;4.1;1.693;2258;;
15:42:13.819;160;89;117;71;58.5;305;850;1350;4.1;1.696;2262;;
15:42:14.671;160;89;115;69;58.5;310;865;1342;4.1;1.700;2267;;
15:42:15.534;156;87;114;73;57.0;300;825;1342;4.1;1.643;2190;;
15:42:16.359;156;88;115;75;56.8;300;800;1371;4.3;1.621;2162;;
15:42:17.160;160;90;117;74;57.5;305;815;1363;4.2;1.655;2206;;
15:42:17.976;162;90;117;71;58.8;305;840;1388;4.2;1.676;2235;;
15:42:18.816;161;89;118;76;59.0;305;785;1408;4.5;1.573;2098;;
15:42:19.603;160;92;119;81;55.3;305;740;1342;4.5;1.597;2130;;
15:42:20.341;162;93;119;81;54.8;300;745;1358;4.4;1.619;2159;;
15:42:21.084;159;92;117;79;54.5;300;760;1392;4.3;1.632;2175;;
15:42:21.846;162;92;118;76;55.8;300;785;1458;4.3;1.654;2206;;
15:42:22.627;163;90;116;73;57.5;300;820;1488;4.2;1.651;2201;;
15:42:23.451;160;88;112;71;58.0;300;845;1496;4.1;1.635;2180;;
15:42:24.296;154;85;109;72;57.3;300;835;1467;4.1;1.593;2125;;
15:42:25.131;153;84;110;74;57.3;300;810;1433;4.2;1.553;2070;;
15:42:25.943;154;85;109;72;58.5;305;830;1404;4.2;1.550;2067;;
15:42:26.773;151;83;107;71;58.8;305;850;1400;4.1;1.552;2069;;
15:42:27.621;148;81;104;68;59.3;300;885;1383;4.0;1.553;2071;;
15:42:28.508;144;79;104;72;59.5;295;830;1367;4.3;1.451;1934;;
15:42:29.336;148;82;107;71;58.3;300;845;1325;4.1;1.552;2070;;
15:42:30.179;151;83;109;69;60.5;305;870;1354;4.2;1.560;2080;;
15:42:31.051;151;83;108;67;61.0;305;890;1367;4.1;1.568;2091;;
15:42:31.939;147;82;107;72;59.3;300;835;1325;4.3;1.511;2015;;
15:42:32.776;151;85;110;71;58.0;305;850;1325;4.1;1.605;2140;;
15:42:33.628;154;85;110;66;60.3;305;910;1346;4.0;1.654;2205;;
15:42:34.538;153;83;107;62;61.8;305;975;1375;3.8;1.682;2242;;
15:42:35.513;147;79;106;66;61.8;305;905;1342;4.1;1.546;2062;;
15:42:36.414;149;82;107;67;59.3;305;900;1304;4.0;1.625;2167;;
15:42:37.314;150;82;108;66;61.0;300;915;1308;4.0;1.616;2155;;
15:42:38.229;150;82;106;62;61.0;305;965;1300;3.8;1.673;2231;;
15:42:39.196;145;80;104;65;60.5;300;930;1271;3.9;1.599;2132;;
15:42:40.124;146;81;106;65;59.3;305;920;1267;3.9;1.638;2184;;
15:42:41.046;147;81;106;63;61.5;310;945;1254;3.9;1.621;2161;;
15:42:41.987;145;80;104;62;61.3;305;965;1229;3.8;1.631;2174;;
15:42:42.956;140;78;101;65;60.5;305;930;1192;3.9;1.553;2070;;
15:42:43.888;140;78;102;66;59.8;305;910;1163;3.9;1.550;2066;;
15:42:44.798;142;79;104;66;61.8;310;905;1163;4.1;1.517;2023;;
15:42:45.701;142;80;104;66;61.0;310;905;1138;4.0;1.543;2057;;
15:42:46.606;141;81;105;70;58.8;305;860;1138;4.1;1.541;2054;;
15:42:47.464;145;84;108;69;57.5;305;870;1125;4.0;1.630;2174;;
15:42:48.334;147;84;108;66;59.5;310;905;1146;3.9;1.643;2190;;
15:42:49.239;147;84;107;65;59.8;305;930;1154;3.9;1.665;2221;;
15:42:50.171;143;82;107;69;58.8;305;875;1154;4.0;1.586;2115;;
15:42:51.046;146;84;107;67;57.8;310;890;1133;3.9;1.649;2199;;
15:42:51.938;146;83;106;63;60.0;310;950;1163;3.8;1.674;2233;;
15:42:52.884;144;81;104;63;60.5;305;955;1171;3.8;1.638;2184;;
15:42:53.843;141;79;104;68;59.8;310;880;1163;4.1;1.532;2042;;
15:42:54.723;144;82;106;69;58.5;310;870;1146;4.0;1.576;2102;;
15:42:55.591;145;82;106;67;60.3;310;900;1171;4.0;1.583;2111;;
15:42:56.489;145;82;105;65;60.3;310;925;1179;3.9;1.612;2149;;
15:42:57.418;143;80;105;69;59.8;305;875;1183;4.1;1.541;2055;;
15:42:58.293;146;83;107;69;58.3;310;875;1171;4.0;1.607;2143;;
15:42:59.168;146;83;106;67;59.8;310;895;1175;4.0;1.592;2122;;
15:43:00.059;142;81;104;67;58.5;305;895;1167;3.9;1.583;2111;;
15:43:00.956;142;80;105;70;59.5;305;855;1167;4.2;1.509;2012;;
15:43:01.811;145;82;107;69;59.5;310;870;1158;4.1;1.561;2081;;
15:43:02.679;147;83;108;67;60.0;310;890;1167;4.0;1.602;2136;;
15:43:03.573;147;83;108;66;59.8;305;905;1175;4.0;1.632;2176;;
15:43:04.476;148;84;108;69;59.8;305;865;1208;4.1;1.560;2080;;
15:43:05.340;148;84;108;69;59.8;305;870;1208;4.1;1.569;2092;;
15:43:06.210;148;84;108;65;59.8;305;925;1208;3.9;1.668;2224;;
15:43:07.136;153;87;111;65;50.8;305;925;1329;3.3;2.028;2704;;
15:43:08.060;153;86;114;70;52.5;305;860;1317;3.7;1.859;2479;;
15:43:08.920;154;88;114;73;50.8;305;825;1283;3.7;1.857;2476;;
15:43:09.744;153;89;114;74;50.8;305;815;1283;3.7;1.823;2430;;
15:43:10.559;155;89;116;75;54.0;305;800;1346;4.0;1.722;2296;;
15:43:11.359;161;92;118;72;55.0;305;830;1354;4.0;1.781;2374;;
15:43:12.191;161;91;115;66;57.0;310;905;1388;3.8;1.830;2440;;
15:43:13.094;156;87;112;66;58.0;305;905;1396;3.8;1.740;2320;;
15:43:13.999;151;85;110;69;57.5;305;865;1371;4.0;1.659;2211;;
15:43:14.866;152;86;110;69;57.3;305;870;1325;3.9;1.664;2219;;
15:43:15.734;149;83;108;71;58.5;305;840;1321;4.2;1.554;2072;;
15:43:16.576;146;83;108;78;56.8;305;765;1250;4.5;1.459;1946;;
15:43:17.341;145;85;108;78;54.8;305;765;1217;4.3;1.502;2003;;
15:43:18.105;144;84;105;75;54.8;300;795;1242;4.1;1.521;2028;;
15:43:18.899;141;81;104;75;56.0;295;795;1275;4.2;1.469;1959;;
15:43:19.695;144;82;104;72;57.0;300;830;1271;4.1;1.518;2024;;
15:43:20.526;143;80;102;67;59.0;300;895;1288;4.0;1.543;2058;;
15:43:21.419;139;77;98;66;60.0;300;905;1283;4.0;1.478;1971;;
15:43:22.322;133;74;97;71;59.0;295;850;1242;4.2;1.394;1858;;
15:43:23.178;136;76;99;70;59.0;305;855;1196;4.1;1.431;1908;;
15:43:24.029;138;77;99;67;60.5;305;895;1196;4.1;1.468;1958;;
15:43:24.928;136;76;98;67;60.8;305;895;1183;4.1;1.440;1920;;
15:43:25.821;134;76;99;70;59.0;295;855;1158;4.1;1.431;1908;;
15:43:26.676;138;79;101;70;58.5;305;855;1138;4.1;1.480;1973;;
15:43:27.531;138;79;100;66;59.3;305;905;1129;3.9;1.531;2042;;
15:43:28.436;136;77;97;62;60.5;305;965;1133;3.8;1.543;2058;;
15:43:29.399;130;74;95;66;59.8;300;915;1088;3.9;1.451;1935;;
15:43:30.316;131;74;96;68;59.3;305;880;1075;4.0;1.430;1906;;
15:43:31.196;133;76;98;66;60.0;305;910;1058;4.0;1.479;1972;;
15:43:32.104;135;76;99;66;61.0;305;915;1071;4.0;1.489;1985;;
15:43:33.017;134;78;100;68;58.5;300;885;1046;4.0;1.517;2022;;
15:43:33.906;137;79;104;70;58.8;305;860;1067;4.1;1.519;2025;;
15:43:34.764;143;82;107;67;59.3;305;890;1054;4.0;1.607;2143;;
15:43:35.654;148;84;109;65;59.5;305;930;1138;3.8;1.704;2272;;
15:43:36.584;150;85;110;64;58.8;305;935;1171;3.8;1.747;2329;;
15:43:37.523;151;86;112;67;58.3;305;900;1213;3.9;1.723;2297;;
15:43:38.421;155;88;112;63;58.3;310;960;1233;3.6;1.838;2450;;
15:43:39.379;154;85;109;60;59.3;305;1000;1275;3.6;1.835;2447;;
15:43:40.379;148;82;106;63;59.0;305;945;1267;3.7;1.702;2269;;
15:43:41.326;148;83;107;64;58.5;310;940;1254;3.7;1.711;2282;;
15:43:42.264;149;82;107;63;60.8;310;945;1254;3.9;1.661;2214;;
15:43:43.210;147;81;106;65;61.0;310;930;1254;3.9;1.608;2145;;
15:43:44.141;144;80;104;65;59.3;310;925;1242;3.8;1.620;2160;;
15:43:45.062;145;80;104;66;60.0;310;915;1242;3.9;1.590;2120;;
15:43:45.977;146;80;105;66;61.8;310;915;1238;4.0;1.560;2079;;
15:43:46.892;146;81;106;67;60.8;310;900;1238;4.1;1.567;2089;;
15:43:47.796;145;82;106;69;59.0;305;875;1242;4.0;1.576;2101;;
15:43:48.671;149;83;109;70;59.8;310;860;1250;4.2;1.569;2092;;
15:43:49.527;151;85;110;69;59.5;310;875;1246;4.1;1.618;2157;;
15:43:50.402;151;85;110;69;59.8;310;870;1263;4.1;1.602;2136;;
15:43:51.276;149;85;109;68;58.3;310;880;1263;4.0;1.639;2186;;
15:43:52.156;152;84;111;70;59.8;305;860;1308;4.2;1.594;2125;;
15:43:53.014;154;86;111;68;59.5;310;880;1304;4.1;1.645;2194;;
15:43:53.894;154;85;110;67;60.3;310;895;1317;4.0;1.627;2169;;
15:43:54.790;149;83;107;67;58.8;305;890;1296;4.0;1.621;2161;;
15:43:55.679;150;83;109;70;59.0;305;855;1308;4.1;1.580;2106;;
15:43:56.536;152;85;110;68;59.3;310;880;1300;4.0;1.630;2173;;
15:43:57.414;152;85;109;67;59.5;305;895;1300;4.0;1.643;2191;;
15:43:58.311;150;84;109;69;59.0;305;870;1300;4.1;1.607;2143;;
15:43:59.181;152;85;112;72;59.3;305;835;1325;4.3;1.582;2109;;
15:44:00.016;156;88;115;70;58.5;310;860;1308;4.1;1.683;2244;;
15:44:00.876;159;89;116;69;59.0;310;870;1338;4.1;1.707;2276;;
15:44:01.748;159;89;117;72;57.8;305;830;1371;4.2;1.682;2242;;
15:44:02.578;164;93;119;70;56.8;310;855;1388;4.0;1.797;2396;;
15:44:03.431;166;93;119;67;58.5;310;900;1425;3.9;1.831;2441;;
15:44:04.329;164;91;116;65;58.8;310;930;1421;3.8;1.836;2448;;
15:44:05.257;159;88;115;70;58.0;305;860;1433;4.0;1.705;2274;;
15:44:06.123;160;89;115;69;56.8;310;870;1396;3.9;1.759;2346;;
15:44:06.993;159;88;113;67;58.8;310;895;1396;3.9;1.725;2300;;
15:44:07.888;156;85;113;65;58.8;310;930;1388;3.8;1.793;2390;;
15:44:08.815;156;85;113;71;58.8;310;840;1388;4.2;1.619;2159;;
15:44:09.655;156;85;113;71;58.8;310;845;1388;4.2;1.629;2172;;
15:44:10.501;153;85;110;70;53.0;310;860;1346;3.7;1.789;2385;;
15:44:11.363;153;84;109;67;54.3;310;890;1342;3.7;1.784;2379;;
15:44:12.251;149;83;108;70;53.5;305;855;1329;3.8;1.718;2291;;
15:44:13.106;150;84;109;70;55.5;305;855;1317;3.9;1.671;2229;;
15:44:13.959;151;84;108;69;58.5;305;870;1308;4.0;1.610;2146;;
15:44:14.831;149;82;106;67;59.5;310;895;1308;4.0;1.591;2121;;
15:44:15.726;145;80;104;71;59.3;300;845;1296;4.2;1.487;1982;;
15:44:16.567;146;82;105;71;58.0;305;840;1258;4.1;1.524;2032;;
15:44:17.411;146;81;106;71;59.5;310;845;1271;4.2;1.498;1998;;
15:44:18.256;145;81;104;70;59.5;305;860;1267;4.2;1.503;2004;;
15:44:19.112;142;80;103;72;58.5;300;835;1246;4.2;1.470;1960;;
15:44:19.949;144;81;105;72;58.5;300;835;1254;4.2;1.495;1994;;
15:44:20.786;146;81;104;69;60.0;310;870;1263;4.1;1.512;2015;;
15:44:21.652;144;80;102;66;60.0;305;905;1258;4.0;1.531;2041;;
15:44:22.557;139;77;99;69;60.5;305;870;1238;4.2;1.424;1898;;
15:44:23.431;135;76;98;71;58.5;300;845;1192;4.2;1.412;1883;;
15:44:24.274;137;77;100;72;58.5;305;835;1183;4.2;1.427;1903;;
15:44:25.111;141;79;103;71;60.0;305;840;1183;4.3;1.439;1918;;
15:44:25.951;142;80;103;70;59.8;305;855;1179;4.2;1.477;1970;;
15:44:26.804;141;80;104;71;58.3;300;840;1175;4.2;1.493;1990;;
15:44:27.644;144;82;106;72;58.0;300;830;1183;4.2;1.517;2023;;
15:44:28.476;146;83;107;70;58.8;305;855;1192;4.1;1.550;2067;;
15:44:29.333;146;82;106;69;59.5;305;870;1196;4.1;1.543;2057;;
15:44:30.203;143;81;105;70;58.3;305;860;1192;4.1;1.543;2057;;
15:44:31.063;145;82;105;69;58.5;305;875;1200;4.0;1.571;2094;;
15:44:31.938;145;81;105;69;59.8;305;875;1196;4.1;1.534;2045;;
15:44:32.811;143;80;104;70;59.5;305;860;1183;4.2;1.500;1999;;
15:44:33.671;142;81;106;73;58.3;300;820;1175;4.3;1.485;1980;;
15:44:34.491;147;84;109;73;57.5;305;820;1192;4.2;1.558;2077;;
15:44:35.311;152;86;111;71;58.5;305;850;1246;4.1;1.613;2150;;
15:44:36.161;153;86;111;70;58.8;305;855;1279;4.1;1.619;2159;;
15:44:37.016;152;86;113;74;57.5;300;810;1288;4.3;1.588;2118;;
15:44:37.826;156;89;115;74;56.5;305;815;1292;4.2;1.655;2207;;
15:44:38.641;158;89;116;76;57.5;305;790;1313;4.4;1.597;2130;;
15:44:39.431;158;91;118;81;56.0;305;745;1304;4.5;1.566;2089;;
15:44:40.176;159;93;118;81;54.5;305;745;1296;4.4;1.610;2146;;
15:44:40.921;159;92;117;80;54.5;300;750;1363;4.4;1.614;2151;;
15:44:41.671;162;93;118;78;55.0;300;770;1400;4.3;1.655;2207;;
15:44:42.441;164;92;117;74;57.0;305;810;1450;4.2;1.663;2217;;
15:44:43.247;161;89;114;72;57.3;300;830;1450;4.1;1.649;2199;;
15:44:44.077;154;87;110;73;56.0;295;820;1421;4.1;1.614;2153;;
15:44:44.897;153;85;110;74;57.3;300;810;1425;4.2;1.556;2075;;
15:44:45.711;154;85;110;73;57.8;305;825;1388;4.2;1.568;2090;;
15:44:46.538;152;84;108;69;58.8;305;875;1371;4.0;1.601;2135;;
15:44:47.411;149;82;105;67;59.5;300;890;1350;4.0;1.563;2084;;
15:44:48.301;144;80;103;69;59.0;295;875;1304;4.0;1.524;2032;;
15:44:49.175;145;80;106;71;59.3;300;840;1279;4.2;1.496;1994;;
15:44:50.016;148;82;107;67;59.8;305;890;1267;4.0;1.586;2115;;
15:44:50.904;148;82;107;69;59.8;300;870;1292;4.1;1.554;2072;;
15:44:51.774;148;83;109;71;59.0;300;850;1283;4.2;1.567;2089;;
15:44:52.625;153;85;111;69;59.0;305;865;1283;4.1;1.624;2165;;
15:44:53.491;153;85;109;67;59.3;305;900;1292;4.0;1.656;2208;;
15:44:54.391;149;83;109;70;59.0;305;855;1296;4.1;1.580;2106;;
15:44:55.246;152;86;110;69;58.0;305;875;1283;4.0;1.659;2213;;
15:44:56.121;152;84;109;67;59.8;310;895;1300;4.0;1.629;2172;;
15:44:57.016;148;82;106;67;59.5;305;890;1296;4.0;1.589;2119;;
15:44:57.904;147;81;108;71;59.0;300;840;1283;4.2;1.534;2045;;
15:44:58.744;151;84;110;71;58.8;305;850;1263;4.1;1.595;2127;;
15:44:59.594;153;85;111;69;58.8;305;865;1271;4.1;1.627;2169;;
15:45:00.461;151;85;111;71;58.3;305;850;1288;4.1;1.616;2155;;
15:45:01.309;156;88;114;71;57.8;305;840;1325;4.1;1.662;2216;;
15:45:02.149;159;89;115;69;59.0;310;870;1350;4.1;1.692;2256;;
15:45:03.023;158;88;112;67;58.8;310;895;1363;3.9;1.710;2280;;
15:45:03.916;153;85;110;68;58.3;305;880;1358;4.0;1.662;2216;;
15:45:04.795;154;85;111;71;58.5;310;850;1354;4.1;1.606;2141;;
15:45:05.646;153;85;109;69;58.8;310;865;1317;4.1;1.605;2140;;
15:45:06.510;150;83;107;70;58.8;305;860;1313;4.1;1.570;2093;;
15:45:07.369;146;82;106;71;57.3;300;845;1304;4.1;1.565;2086;;
15:45:08.214;150;83;109;72;58.3;305;830;1304;4.2;1.550;2066;;
15:45:09.046;152;84;109;71;58.3;305;850;1313;4.1;1.587;2116;;
