# Supplementary material for: Influence of beat-to-beat blood pressure variability on vascular elasticity in hypertensive population
Source: Sci Rep. 2017 Aug 21;7:8394. doi: 10.1038/s41598-017-08640-4 (PMC5566212; doi:10.1038/s41598-017-08640-4)
Supplement: Supplementary file 1 — Dataset 1 [file 41598_2017_8640_MOESM1_ESM.zip › Data of hypertensive population/1112-beats.txt]

BeatScope Easy - v02.10 build 004

Identification;Identification;Age (yrs);Height (cm);Weight (kg);Gender;Procedure;Model number
1112;���´�;59;173;95;Male;;9971

Reconstructed pressure level: 
brachial

Time (s);Systolic Pressure (mmHg);Diastolic Pressure (mmHg);Mean Pressure (mmHg);Heart rate (bpm);Stroke Volume (ml);Left Ventricular Ejection Time (ms);Pulse Interval (ms);Maximum Slope (mmHg/s);Cardiac Output (l/min);Total Peripheral Resistance Medical Unit (mmHg.min/l);Total Peripheral Resistance CGS (dyn.s/cm5);Markers;
09:31:30.130;0;0;0;71;0.0;0;850;0;0.0;0.000;0;;
09:31:30.980;0;0;0;71;0.0;0;840;0;0.0;0.000;0;;
09:31:31.820;0;0;0;73;0.0;0;825;0;0.0;0.000;0;;
09:31:32.645;0;0;0;71;0.0;0;840;0;0.0;0.000;0;;
09:31:33.485;0;0;0;71;0.0;0;850;0;0.0;0.000;0;;
09:31:34.335;0;0;0;71;0.0;0;845;0;0.0;0.000;0;;
09:31:35.180;0;0;0;72;0.0;0;835;0;0.0;0.000;0;;
09:31:36.015;0;0;0;71;0.0;0;840;0;0.0;0.000;0;;
09:31:36.855;0;0;0;71;0.0;0;840;0;0.0;0.000;0;;
09:31:37.695;0;0;0;72;0.0;0;835;0;0.0;0.000;0;;
09:31:38.530;0;0;0;76;0.0;0;785;0;0.0;0.000;0;;
09:31:39.315;0;0;0;72;0.0;0;830;0;0.0;0.000;0;;
09:31:40.145;0;0;0;72;0.0;0;835;0;0.0;0.000;0;;
09:31:40.980;0;0;0;70;0.0;0;855;0;0.0;0.000;0;;
09:31:41.836;153;85;111;73;70.5;300;825;1288;5.1;1.299;1732;;
09:31:42.661;153;85;111;71;76.5;300;845;1246;5.4;1.221;1627;;
09:31:43.506;155;85;111;70;82.5;310;855;1271;5.8;1.148;1530;;
09:31:44.359;153;84;108;70;87.0;305;860;1233;6.1;1.070;1427;;
09:31:45.217;148;81;105;71;89.5;295;845;1233;6.4;0.994;1325;;
09:31:46.068;145;80;105;72;89.8;295;835;1188;6.4;0.972;1296;;
09:31:46.903;147;81;105;71;91.5;300;845;1192;6.5;0.972;1296;;
09:31:47.746;148;82;106;71;91.8;300;840;1179;6.6;0.970;1294;;
09:31:48.586;146;82;105;71;91.0;295;850;1163;6.4;0.981;1308;;
09:31:49.436;145;82;105;71;91.0;295;840;1154;6.5;0.969;1292;;
09:31:50.275;145;82;105;72;91.0;295;835;1154;6.5;0.963;1285;;
09:31:51.110;145;82;105;68;91.0;295;880;1154;6.2;1.015;1354;;
09:31:51.993;155;87;114;72;81.8;295;835;1350;5.9;1.162;1549;;
09:31:52.824;151;88;112;73;77.0;285;825;1250;5.6;1.203;1604;;
09:31:53.651;154;88;114;71;80.0;300;845;1279;5.7;1.204;1606;;
09:31:54.496;156;88;113;69;84.0;305;870;1263;5.8;1.170;1560;;
09:31:55.366;153;85;112;71;89.5;295;845;1267;6.4;1.057;1410;;
09:31:56.211;151;86;111;71;86.8;295;845;1225;6.2;1.084;1445;;
09:31:57.056;154;86;113;69;89.8;300;870;1242;6.2;1.093;1457;;
09:31:57.925;154;87;113;69;89.5;300;865;1254;6.2;1.092;1456;;
09:31:58.787;151;87;113;72;87.0;295;835;1221;6.3;1.080;1440;;
09:31:59.622;153;88;113;73;87.0;295;825;1221;6.3;1.067;1422;;
09:32:00.450;153;88;113;71;87.0;295;845;1221;6.2;1.093;1457;;
09:32:01.295;153;88;113;69;87.0;295;875;1221;6.0;1.131;1509;;
09:32:02.167;167;95;122;71;75.0;290;850;1463;5.3;1.380;1840;;
09:32:03.017;165;93;121;72;78.3;290;835;1417;5.6;1.291;1722;;
09:32:03.856;164;93;120;69;78.5;295;865;1375;5.4;1.320;1759;;
09:32:04.723;162;91;119;70;82.5;295;860;1371;5.8;1.238;1651;;
09:32:05.579;158;90;118;72;83.5;290;830;1275;6.0;1.168;1557;;
09:32:06.409;159;91;118;71;84.0;290;850;1288;5.9;1.189;1585;;
09:32:07.261;160;90;118;70;86.8;290;860;1342;6.1;1.165;1553;;
09:32:08.119;158;90;117;71;85.8;290;840;1296;6.1;1.144;1525;;
09:32:08.959;156;90;116;73;83.5;290;825;1292;6.1;1.144;1525;;
09:32:09.785;158;90;116;73;83.5;290;820;1283;6.1;1.137;1516;;
09:32:10.605;158;90;116;73;83.5;290;825;1283;6.1;1.144;1525;;
09:32:11.430;158;90;116;71;83.5;290;850;1283;5.9;1.178;1571;;
09:32:12.279;167;95;123;75;74.8;290;805;1433;5.6;1.322;1763;;
09:32:13.084;164;94;122;75;74.5;285;800;1375;5.6;1.305;1740;;
09:32:13.884;166;94;122;73;77.5;295;820;1388;5.7;1.291;1721;;
09:32:14.704;166;92;122;72;83.5;290;830;1417;6.0;1.208;1610;;
09:32:15.534;162;91;119;73;86.0;290;825;1392;6.3;1.137;1516;;
09:32:16.359;158;89;117;75;85.8;290;805;1358;6.4;1.094;1458;;
09:32:17.164;158;89;116;73;87.5;290;820;1338;6.4;1.085;1446;;
09:32:17.988;158;87;114;72;92.0;295;830;1375;6.7;1.031;1374;;
09:32:18.816;153;86;111;73;90.5;295;820;1329;6.6;1.006;1341;;
09:32:19.636;148;83;111;75;90.5;295;805;1308;6.7;0.987;1316;;
09:32:20.440;148;83;111;75;90.5;295;795;1308;6.8;0.975;1300;;
09:32:21.235;148;83;111;72;90.5;295;830;1308;6.5;1.018;1357;;
09:32:22.068;152;84;110;73;82.0;290;825;1375;6.0;1.107;1476;;
09:32:22.889;148;84;109;75;80.0;285;800;1333;6.0;1.085;1447;;
09:32:23.691;149;84;109;73;80.3;285;820;1300;5.9;1.116;1488;;
09:32:24.511;153;84;112;73;86.8;295;825;1329;6.3;1.060;1414;;
09:32:25.335;152;85;112;73;89.0;290;825;1288;6.5;1.038;1384;;
09:32:26.159;152;86;113;75;87.3;290;795;1288;6.6;1.027;1370;;
09:32:26.956;152;88;114;75;85.5;290;805;1271;6.4;1.069;1425;;
09:32:27.761;158;88;117;73;91.0;295;820;1325;6.7;1.052;1403;;
09:32:28.581;161;90;119;72;90.5;295;830;1321;6.5;1.087;1449;;
09:32:29.409;161;91;118;72;88.8;290;830;1342;6.4;1.106;1475;;
09:32:30.241;159;90;117;72;87.8;290;835;1325;6.3;1.109;1478;;
09:32:31.074;161;89;117;71;89.8;295;850;1363;6.3;1.103;1471;;
09:32:31.928;161;88;115;69;92.8;295;870;1383;6.4;1.076;1435;;
09:32:32.794;156;85;112;71;92.0;290;850;1371;6.5;1.030;1374;;
09:32:33.646;150;84;108;72;89.5;290;835;1333;6.4;1.010;1347;;
09:32:34.481;150;82;108;71;92.3;295;840;1329;6.6;0.981;1308;;
09:32:35.321;151;82;108;71;95.0;295;845;1325;6.7;0.963;1284;;
09:32:36.164;148;81;107;71;94.3;295;840;1321;6.7;0.949;1266;;
09:32:37.006;145;80;105;72;91.5;290;835;1304;6.6;0.956;1275;;
09:32:37.839;146;81;105;74;91.5;290;815;1275;6.7;0.933;1244;;
09:32:38.655;146;81;105;73;91.5;290;820;1275;6.7;0.939;1252;;
09:32:39.475;146;81;105;71;91.5;290;840;1275;6.5;0.962;1282;;
09:32:40.316;149;84;109;75;79.0;285;805;1367;5.9;1.111;1481;;
09:32:41.119;149;84;110;74;79.8;285;815;1325;5.9;1.119;1492;;
09:32:41.934;153;85;112;73;82.8;295;825;1342;6.0;1.119;1492;;
09:32:42.759;154;87;113;74;83.3;290;810;1317;6.2;1.099;1466;;
09:32:43.570;150;87;112;75;83.8;285;795;1275;6.3;1.063;1418;;
09:32:44.364;152;87;114;76;85.0;285;785;1271;6.5;1.053;1404;;
09:32:45.149;157;89;117;74;87.3;290;810;1292;6.5;1.084;1445;;
09:32:45.959;160;90;119;75;88.3;290;805;1313;6.6;1.081;1441;;
09:32:46.764;158;91;118;74;86.3;285;810;1288;6.4;1.108;1478;;
09:32:47.576;161;92;119;75;85.8;285;800;1342;6.4;1.113;1483;;
09:32:48.376;161;92;118;72;86.3;290;835;1308;6.2;1.138;1517;;
09:32:49.213;160;89;116;71;89.5;290;850;1375;6.3;1.099;1466;;
09:32:50.059;156;88;114;76;86.3;285;785;1342;6.6;1.040;1386;;
09:32:50.846;152;87;110;75;86.3;290;795;1279;6.5;1.016;1355;;
09:32:51.639;148;84;107;77;87.3;285;780;1304;6.7;0.959;1278;;
09:32:52.421;146;83;105;75;87.3;285;800;1300;6.5;0.958;1278;;
09:32:53.221;144;79;103;73;92.5;285;825;1313;6.7;0.921;1228;;
09:32:54.044;143;79;101;73;91.0;285;825;1283;6.6;0.918;1224;;
09:32:54.871;137;76;98;73;91.5;280;825;1267;6.7;0.886;1181;;
09:32:55.692;136;76;98;72;90.3;280;830;1233;6.5;0.901;1202;;
09:32:56.522;138;76;99;71;95.3;285;845;1238;6.8;0.880;1174;;
09:32:57.370;138;76;99;72;94.5;285;835;1225;6.8;0.875;1166;;
09:32:58.205;138;76;99;71;94.0;285;850;1221;6.6;0.897;1197;;
09:32:59.056;139;77;100;68;93.0;285;885;1217;6.3;0.949;1266;;
09:32:59.939;138;78;99;67;91.8;285;895;1204;6.2;0.968;1291;;
09:33:00.836;134;77;98;69;88.0;280;865;1154;6.1;0.961;1281;;
09:33:01.701;134;77;98;69;86.8;280;870;1121;6.0;0.980;1307;;
09:33:02.573;136;78;99;67;88.0;285;890;1138;5.9;1.004;1338;;
09:33:03.461;137;78;101;68;87.5;280;880;1138;6.0;1.016;1354;;
09:33:04.339;138;80;101;72;87.5;280;830;1133;6.3;0.958;1277;;
09:33:05.170;138;80;101;73;87.5;280;820;1133;6.4;0.947;1262;;
09:33:05.990;138;80;101;69;87.5;280;865;1133;6.1;0.998;1331;;
09:33:06.856;157;88;115;71;76.8;290;850;1388;5.4;1.276;1702;;
09:33:07.708;158;90;116;71;76.5;290;850;1367;5.4;1.292;1722;;
09:33:08.554;159;90;117;71;76.0;290;840;1342;5.4;1.290;1721;;
09:33:09.398;161;90;117;70;81.5;290;860;1358;5.7;1.237;1650;;
09:33:10.256;162;90;117;69;87.3;290;870;1396;6.0;1.167;1556;;
09:33:11.128;161;89;115;68;88.3;300;880;1379;6.0;1.149;1532;;
09:33:12.004;157;87;114;70;88.8;295;860;1379;6.2;1.100;1466;;
09:33:12.864;155;86;112;69;90.5;290;870;1367;6.2;1.074;1432;;
09:33:13.734;155;84;112;68;93.8;300;880;1363;6.4;1.047;1395;;
09:33:14.616;155;85;111;67;94.0;300;890;1379;6.3;1.051;1401;;
09:33:15.505;152;84;110;70;93.8;295;860;1354;6.5;1.011;1348;;
09:33:16.366;151;84;110;71;92.3;295;850;1317;6.5;1.014;1351;;
09:33:17.216;153;85;110;68;93.3;300;880;1313;6.4;1.040;1387;;
09:33:18.096;152;84;110;68;92.8;295;880;1333;6.3;1.041;1388;;
09:33:18.975;148;84;108;69;90.3;290;865;1296;6.3;1.038;1383;;
09:33:19.841;148;84;109;70;89.3;295;860;1275;6.2;1.045;1394;;
09:33:20.701;149;84;110;69;90.5;295;870;1258;6.2;1.053;1404;;
09:33:21.569;149;85;111;72;88.5;290;835;1263;6.4;1.047;1396;;
09:33:22.408;148;86;111;72;85.8;290;830;1213;6.2;1.074;1433;;
09:33:23.232;152;88;114;71;86.0;290;840;1233;6.1;1.109;1478;;
09:33:24.076;155;89;116;71;88.5;295;850;1279;6.2;1.109;1479;;
09:33:24.924;156;90;116;72;86.5;290;830;1250;6.3;1.115;1487;;
09:33:25.752;154;90;116;75;83.8;290;805;1242;6.2;1.113;1483;;
09:33:26.561;157;91;117;72;86.3;290;835;1263;6.2;1.128;1504;;
09:33:27.396;160;90;117;69;89.8;295;865;1308;6.2;1.125;1500;;
09:33:28.259;160;89;118;71;90.0;295;840;1354;6.4;1.099;1465;;
09:33:29.099;159;91;117;72;87.0;290;835;1300;6.3;1.125;1500;;
09:33:29.934;161;91;118;71;88.8;295;850;1350;6.3;1.125;1500;;
09:33:30.788;160;89;116;70;90.5;295;855;1358;6.4;1.096;1461;;
09:33:31.643;157;88;115;71;89.5;290;840;1367;6.4;1.075;1433;;
09:33:32.483;156;88;113;70;88.5;295;855;1338;6.2;1.089;1452;;
09:33:33.338;154;86;112;71;90.5;295;850;1358;6.4;1.052;1403;;
09:33:34.186;152;85;110;71;89.0;290;850;1317;6.3;1.051;1401;;
09:33:35.034;149;84;109;73;87.0;285;825;1308;6.3;1.036;1381;;
09:33:35.861;150;85;110;71;88.8;290;850;1288;6.3;1.051;1402;;
09:33:36.711;152;85;110;69;91.0;295;865;1313;6.3;1.048;1397;;
09:33:37.574;150;84;110;71;89.5;290;845;1308;6.4;1.036;1382;;
09:33:38.420;148;84;109;73;88.8;290;825;1267;6.5;1.016;1354;;
09:33:39.246;151;85;111;70;89.8;295;855;1246;6.3;1.057;1410;;
09:33:40.100;155;85;111;70;89.8;295;860;1321;6.3;1.064;1418;;
09:33:40.960;155;85;111;71;89.8;295;840;1321;6.4;1.039;1385;;
09:33:41.800;155;85;111;69;89.8;295;875;1321;6.2;1.082;1443;;
09:33:42.676;160;88;116;69;82.0;295;870;1438;5.7;1.225;1634;;
09:33:43.546;161;88;115;68;83.0;300;880;1404;5.7;1.217;1622;;
09:33:44.424;157;86;114;71;84.0;295;845;1396;6.0;1.142;1522;;
09:33:45.273;156;86;114;70;87.0;295;860;1371;6.1;1.122;1496;;
09:33:46.129;160;86;116;70;93.3;305;860;1371;6.5;1.065;1420;;
09:33:46.991;159;87;115;70;93.3;300;855;1396;6.5;1.057;1409;;
09:33:47.844;157;87;114;71;91.3;295;840;1379;6.5;1.049;1399;;
09:33:48.688;157;87;113;69;92.3;300;865;1354;6.4;1.062;1416;;
09:33:49.551;156;84;112;69;97.3;300;865;1367;6.7;0.998;1331;;
09:33:50.414;152;84;110;71;92.8;295;845;1338;6.6;1.000;1333;;
09:33:51.261;150;83;108;70;92.3;295;855;1329;6.5;1.001;1335;;
09:33:52.116;150;82;108;70;95.3;300;860;1333;6.6;0.973;1297;;
09:33:52.976;148;81;106;70;94.8;300;855;1321;6.6;0.959;1278;;
09:33:53.829;144;81;105;71;92.0;290;840;1292;6.6;0.961;1281;;
09:33:54.670;146;81;106;70;93.0;295;860;1283;6.5;0.983;1310;;
09:33:55.529;150;82;108;70;95.5;295;860;1304;6.7;0.970;1294;;
09:33:56.391;147;82;107;70;94.0;295;855;1317;6.6;0.969;1292;;
09:33:57.244;146;82;107;71;91.5;290;840;1296;6.5;0.980;1307;;
09:33:58.084;149;83;108;71;93.5;295;850;1288;6.6;0.984;1312;;
09:33:58.934;150;83;108;71;94.0;295;850;1317;6.6;0.979;1305;;
09:33:59.784;147;83;107;72;91.3;290;835;1304;6.6;0.981;1309;;
09:34:00.619;148;83;108;71;92.5;295;850;1288;6.5;0.992;1323;;
09:34:01.469;150;83;109;71;94.5;295;850;1308;6.7;0.978;1304;;
09:34:02.319;148;83;108;72;92.5;290;830;1300;6.7;0.971;1295;;
09:34:03.149;148;83;109;73;91.0;290;820;1271;6.7;0.980;1307;;
09:34:03.971;151;84;111;71;93.3;295;840;1300;6.7;0.998;1330;;
09:34:04.811;154;86;112;71;93.5;295;840;1321;6.7;1.008;1345;;
09:34:05.651;152;86;111;72;90.8;290;835;1313;6.5;1.019;1359;;
09:34:06.484;151;85;112;73;90.3;290;820;1308;6.6;1.013;1351;;
09:34:07.306;154;87;113;72;92.0;295;835;1313;6.6;1.026;1367;;
09:34:08.139;156;87;114;71;92.3;290;840;1338;6.6;1.033;1378;;
09:34:08.981;154;87;113;73;91.3;290;825;1346;6.6;1.017;1356;;
09:34:09.808;153;86;112;72;91.0;295;835;1350;6.5;1.025;1367;;
09:34:10.643;155;86;113;71;93.5;295;840;1354;6.7;1.011;1348;;
09:34:11.479;155;86;112;71;92.8;295;840;1350;6.6;1.012;1349;;
09:34:12.319;151;85;110;72;91.3;290;835;1350;6.6;1.004;1339;;
09:34:13.154;150;84;109;72;91.3;290;835;1325;6.6;1.000;1333;;
09:34:13.989;151;84;109;71;92.8;295;845;1321;6.6;0.995;1327;;
09:34:14.836;150;83;108;71;93.3;295;845;1342;6.6;0.979;1305;;
09:34:15.681;145;83;106;72;90.0;290;835;1300;6.5;0.983;1311;;
09:34:16.516;146;82;107;72;90.3;290;835;1283;6.5;0.985;1314;;
09:34:17.351;149;82;109;71;94.5;295;840;1304;6.8;0.967;1289;;
09:34:18.191;150;84;109;71;92.8;290;845;1292;6.6;0.995;1327;;
09:34:19.035;148;84;109;74;89.3;285;815;1288;6.6;0.995;1327;;
09:34:19.851;149;85;111;73;89.0;290;825;1271;6.5;1.024;1366;;
09:34:20.675;154;86;113;71;92.3;295;845;1288;6.6;1.030;1374;;
09:34:21.521;155;87;113;71;92.0;295;850;1308;6.5;1.044;1392;;
09:34:22.371;152;87;112;72;89.5;290;830;1308;6.5;1.036;1382;;
09:34:23.201;152;86;111;72;89.5;295;835;1288;6.4;1.038;1384;;
09:34:24.035;154;86;111;71;89.5;295;850;1313;6.3;1.057;1409;;
09:34:24.885;154;86;111;71;89.5;295;850;1313;6.3;1.057;1409;;
09:34:25.735;154;86;111;70;89.5;295;855;1313;6.3;1.063;1417;;
09:34:26.590;148;83;108;72;81.0;290;830;1325;5.9;1.102;1469;;
09:34:27.419;149;82;108;71;84.5;295;845;1321;6.0;1.077;1437;;
09:34:28.266;149;82;108;71;86.3;295;850;1329;6.1;1.064;1419;;
09:34:29.116;146;82;106;71;87.0;295;840;1292;6.2;1.023;1365;;
09:34:29.954;143;81;106;74;88.8;285;810;1275;6.6;0.970;1293;;
09:34:30.762;147;83;108;72;90.0;290;835;1238;6.5;0.997;1330;;
09:34:31.599;149;83;109;71;92.8;295;840;1279;6.6;0.989;1319;;
09:34:32.441;147;84;108;72;90.0;290;835;1254;6.5;1.004;1339;;
09:34:33.272;146;84;108;73;88.0;285;825;1254;6.4;1.012;1350;;
09:34:34.099;149;84;110;71;90.3;290;840;1263;6.4;1.019;1359;;
09:34:34.941;151;85;111;71;92.3;295;850;1275;6.5;1.018;1358;;
09:34:35.789;150;85;111;72;89.5;290;830;1288;6.5;1.027;1369;;
09:34:36.619;151;86;112;72;88.8;290;830;1275;6.4;1.043;1390;;
09:34:37.449;155;86;113;71;92.3;295;850;1296;6.5;1.041;1388;;
09:34:38.299;156;87;113;71;92.5;295;850;1317;6.5;1.041;1388;;
09:34:39.151;154;86;112;71;91.5;295;845;1321;6.5;1.034;1379;;
09:34:39.996;152;86;111;72;90.3;295;830;1308;6.5;1.023;1364;;
09:34:40.826;153;86;111;70;91.5;300;860;1288;6.4;1.041;1388;;
09:34:41.684;153;84;110;69;93.8;295;865;1321;6.5;1.015;1353;;
09:34:42.550;149;83;108;71;91.5;290;850;1304;6.5;1.003;1338;;
09:34:43.401;147;83;108;72;90.5;290;835;1296;6.5;0.992;1322;;
09:34:44.234;150;84;110;71;91.8;290;845;1275;6.5;1.011;1348;;
09:34:45.080;152;85;111;71;92.8;295;850;1288;6.5;1.020;1359;;
09:34:45.929;150;86;111;72;89.5;290;830;1271;6.5;1.027;1369;;
09:34:46.761;149;85;111;74;88.5;290;815;1275;6.5;1.018;1357;;
09:34:47.576;152;86;112;71;90.0;295;845;1263;6.4;1.049;1399;;
09:34:48.421;155;86;113;70;93.3;295;860;1321;6.5;1.044;1393;;
09:34:49.279;154;87;113;71;91.0;290;840;1308;6.5;1.045;1394;;
09:34:50.121;154;87;113;71;90.0;295;850;1313;6.4;1.067;1423;;
09:34:50.969;157;87;114;70;92.5;295;855;1342;6.5;1.054;1405;;
09:34:51.824;158;88;114;70;92.3;295;860;1338;6.4;1.065;1420;;
09:34:52.684;156;87;114;71;91.0;290;845;1338;6.5;1.056;1408;;
09:34:53.531;155;87;114;72;90.5;290;830;1329;6.5;1.041;1388;;
09:34:54.359;157;87;114;71;91.8;300;850;1329;6.5;1.054;1405;;
09:34:55.211;157;86;112;70;93.8;295;860;1358;6.5;1.030;1373;;
09:34:56.071;152;85;110;71;92.3;295;850;1350;6.5;1.009;1345;;
09:34:56.921;148;83;108;71;90.8;290;840;1329;6.5;0.995;1327;;
09:34:57.761;148;82;107;71;93.5;295;850;1313;6.6;0.975;1300;;
09:34:58.611;148;82;107;71;95.0;295;845;1313;6.7;0.954;1272;;
09:34:59.454;145;82;106;72;92.0;290;835;1283;6.6;0.960;1280;;
09:35:00.291;145;81;107;73;92.5;290;820;1292;6.8;0.944;1259;;
09:35:01.110;148;83;109;72;93.3;295;835;1275;6.7;0.972;1295;;
09:35:01.946;151;84;110;71;94.3;295;845;1288;6.7;0.982;1309;;
09:35:02.791;148;84;109;73;91.0;290;820;1271;6.7;0.980;1307;;
09:35:03.609;147;84;109;75;88.5;290;805;1263;6.6;0.989;1319;;
09:35:04.414;149;84;110;73;91.0;290;825;1283;6.6;1.000;1333;;
09:35:05.241;153;85;112;72;93.3;295;835;1304;6.7;1.003;1337;;
09:35:06.076;152;86;111;71;91.0;295;850;1313;6.4;1.039;1386;;
09:35:06.924;151;85;111;72;90.0;290;835;1317;6.5;1.030;1373;;
09:35:07.761;153;86;112;70;92.3;295;855;1304;6.5;1.033;1378;;
09:35:08.616;154;85;112;71;93.5;300;845;1317;6.6;1.008;1344;;
09:35:09.461;150;85;109;71;91.0;295;850;1275;6.4;1.018;1358;;
09:35:10.311;148;83;107;70;90.5;290;855;1313;6.4;1.013;1351;;
09:35:11.165;148;82;107;69;92.0;290;875;1292;6.3;1.015;1354;;
09:35:12.039;148;82;106;68;93.8;295;885;1304;6.4;1.001;1334;;
09:35:12.925;144;80;104;70;93.0;290;860;1288;6.5;0.964;1285;;
09:35:13.786;141;80;103;71;90.0;290;845;1263;6.4;0.965;1286;;
09:35:14.630;144;79;104;69;94.5;295;865;1254;6.6;0.950;1266;;
09:35:15.496;144;79;106;69;96.0;295;870;1221;6.6;0.956;1275;;
09:35:16.364;145;82;106;71;96.0;295;845;1258;6.8;0.929;1238;;
09:35:17.210;145;82;106;73;96.0;295;820;1258;7.0;0.901;1202;;
09:35:18.030;145;82;106;69;96.0;295;865;1258;6.7;0.951;1267;;
09:35:18.894;151;83;109;71;83.8;295;850;1371;5.9;1.104;1472;;
09:35:19.744;149;83;108;71;82.8;295;840;1325;5.9;1.099;1465;;
09:35:20.584;148;83;109;73;82.3;290;825;1296;6.0;1.091;1454;;
09:35:21.409;151;84;111;72;86.5;295;835;1288;6.2;1.069;1425;;
09:35:22.246;154;85;113;71;92.5;300;850;1317;6.5;1.034;1378;;
09:35:23.094;154;86;112;70;91.0;295;860;1329;6.3;1.058;1411;;
09:35:23.954;153;85;111;70;90.8;295;855;1333;6.4;1.043;1391;;
09:35:24.809;152;85;110;69;91.0;300;870;1300;6.3;1.049;1399;;
09:35:25.681;152;83;109;68;95.5;305;885;1321;6.5;1.012;1350;;
09:35:26.564;150;83;107;69;94.3;300;875;1288;6.5;0.996;1328;;
09:35:27.439;146;81;106;70;93.3;295;860;1275;6.5;0.973;1297;;
09:35:28.301;145;81;106;70;93.8;300;855;1254;6.6;0.962;1283;;
09:35:29.152;148;81;107;70;95.5;300;860;1258;6.7;0.966;1288;;
09:35:30.015;148;82;108;70;95.5;300;860;1254;6.7;0.970;1294;;
09:35:30.876;146;82;107;70;93.0;295;855;1246;6.5;0.981;1309;;
09:35:31.727;146;83;107;71;91.3;295;845;1229;6.5;0.993;1324;;
09:35:32.572;148;83;109;70;93.0;300;855;1246;6.5;1.002;1336;;
09:35:33.431;149;84;109;71;92.5;300;845;1246;6.6;0.998;1331;;
09:35:34.276;147;84;109;72;89.5;295;835;1213;6.4;1.012;1350;;
09:35:35.110;149;85;110;72;89.8;295;835;1238;6.4;1.023;1365;;
09:35:35.946;152;85;112;70;93.3;300;855;1254;6.5;1.025;1366;;
09:35:36.801;153;86;112;71;91.8;300;850;1279;6.5;1.035;1380;;
09:35:37.649;150;86;110;71;89.8;295;840;1271;6.4;1.032;1376;;
09:35:38.490;151;85;111;71;91.0;300;840;1263;6.5;1.020;1360;;
09:35:39.331;153;85;112;70;94.0;300;855;1288;6.6;1.016;1355;;
09:35:40.184;153;85;111;69;92.8;300;870;1288;6.4;1.036;1382;;
09:35:41.056;150;84;108;69;92.8;300;870;1288;6.4;1.015;1354;;
09:35:41.922;146;83;107;70;91.0;295;855;1242;6.4;1.003;1337;;
09:35:42.779;148;82;108;69;93.5;300;865;1267;6.5;0.997;1329;;
09:35:43.645;151;83;109;69;95.3;300;865;1288;6.6;0.992;1323;;
09:35:44.510;149;83;108;71;93.0;300;850;1267;6.6;0.989;1319;;
09:35:45.359;146;83;108;72;90.0;295;835;1254;6.5;1.002;1336;;
09:35:46.196;150;84;111;71;92.5;295;845;1263;6.6;1.009;1346;;
09:35:47.040;153;85;112;71;93.5;300;845;1292;6.6;1.014;1353;;
09:35:47.884;153;86;111;71;90.8;300;850;1271;6.4;1.042;1389;;
09:35:48.736;151;85;110;70;92.0;300;855;1296;6.5;1.020;1360;;
09:35:49.590;151;84;110;70;92.8;300;855;1296;6.5;1.016;1355;;
09:35:50.444;153;85;110;68;94.3;300;880;1300;6.4;1.029;1373;;
09:35:51.326;152;84;109;68;95.3;305;885;1321;6.5;1.013;1350;;
09:35:52.211;147;82;106;69;94.3;300;865;1292;6.5;0.975;1300;;
09:35:53.075;145;81;105;69;92.8;295;865;1263;6.4;0.982;1309;;
09:35:53.941;148;81;107;69;95.5;305;865;1263;6.6;0.969;1292;;
09:35:54.806;148;82;108;69;94.8;305;870;1275;6.5;0.987;1316;;
09:35:55.674;146;82;107;70;93.0;300;855;1271;6.5;0.981;1309;;
09:35:56.529;147;83;108;69;92.3;300;865;1258;6.4;1.008;1344;;
09:35:57.394;150;83;110;69;95.3;300;865;1279;6.6;0.997;1329;;
09:35:58.261;151;84;110;70;93.8;305;855;1271;6.6;1.005;1341;;
09:35:59.116;149;85;110;71;91.0;300;845;1271;6.5;1.021;1362;;
09:35:59.961;152;86;111;70;91.8;300;860;1283;6.4;1.043;1390;;
09:36:00.821;155;86;114;69;95.0;305;865;1308;6.6;1.033;1378;;
09:36:01.684;154;86;113;71;92.8;300;850;1304;6.5;1.038;1384;;
09:36:02.534;154;87;113;71;90.3;300;850;1279;6.4;1.067;1422;;
09:36:03.386;155;87;113;70;92.3;305;855;1288;6.5;1.050;1400;;
09:36:04.241;154;86;112;70;91.8;300;855;1304;6.4;1.044;1392;;
09:36:05.096;154;86;111;68;92.3;305;880;1300;6.3;1.061;1415;;
09:36:05.976;153;85;110;69;93.3;305;875;1308;6.4;1.032;1376;;
09:36:06.851;149;83;109;69;92.5;300;865;1292;6.4;1.015;1353;;
09:36:07.714;151;84;109;67;92.8;300;890;1288;6.3;1.046;1395;;
09:36:08.604;152;83;110;68;94.8;300;880;1308;6.5;1.019;1359;;
09:36:09.484;150;84;109;68;93.5;300;880;1283;6.4;1.028;1371;;
09:36:10.366;152;84;111;68;94.0;300;885;1296;6.4;1.040;1387;;
09:36:11.251;152;84;111;68;94.5;305;885;1300;6.4;1.035;1380;;
09:36:12.134;153;85;112;67;93.0;300;895;1292;6.2;1.075;1434;;
09:36:13.029;156;86;112;66;93.0;300;905;1304;6.2;1.092;1456;;
09:36:13.936;154;85;113;68;94.3;300;880;1304;6.4;1.050;1401;;
09:36:14.814;155;87;114;69;91.0;300;875;1275;6.2;1.094;1458;;
09:36:15.691;159;88;116;68;91.8;300;885;1313;6.2;1.114;1485;;
09:36:16.574;160;89;117;69;92.0;300;875;1317;6.3;1.115;1487;;
09:36:17.449;163;91;118;66;91.3;300;905;1338;6.0;1.173;1564;;
09:36:18.355;165;91;118;63;91.3;300;945;1379;5.8;1.225;1633;;
09:36:19.300;165;91;118;66;91.3;300;905;1379;6.0;1.173;1564;;
09:36:20.205;165;91;118;66;91.3;300;910;1379;6.0;1.179;1572;;
09:36:21.116;165;90;119;66;82.3;305;910;1417;5.4;1.311;1748;;
09:36:22.026;164;90;118;67;82.0;305;890;1433;5.5;1.283;1711;;
09:36:22.916;163;89;119;69;83.0;305;865;1408;5.8;1.238;1650;;
09:36:23.779;164;91;118;67;85.0;300;890;1375;5.7;1.238;1651;;
09:36:24.671;165;89;120;69;93.3;305;870;1433;6.4;1.120;1493;;
09:36:25.541;166;92;121;69;90.0;305;875;1371;6.2;1.174;1565;;
09:36:26.416;166;91;121;70;92.0;305;860;1425;6.4;1.131;1508;;
09:36:27.276;166;92;120;67;91.0;305;895;1375;6.1;1.178;1570;;
09:36:28.171;167;90;122;69;94.8;305;875;1450;6.5;1.122;1496;;
09:36:29.042;169;99;128;66;83.3;305;910;1250;5.5;1.399;1866;;
09:36:29.956;173;97;124;65;89.8;310;925;1500;5.8;1.275;1701;;
09:36:30.879;162;90;119;73;87.5;290;820;1350;6.4;1.113;1484;;
09:36:31.700;155;91;117;79;80.0;295;760;1292;6.3;1.107;1476;;
09:36:32.461;152;92;113;79;76.5;295;760;1246;6.0;1.120;1494;;
09:36:33.219;151;86;112;81;86.8;295;740;1367;7.0;0.953;1271;;
09:36:33.959;154;86;113;81;91.0;300;740;1417;7.4;0.919;1225;;
09:36:34.701;156;84;113;77;98.5;310;775;1450;7.6;0.885;1180;;
09:36:35.472;156;83;110;76;100.0;305;785;1454;7.6;0.865;1154;;
09:36:36.257;151;80;108;78;102.8;305;765;1433;8.1;0.802;1070;;
09:36:37.026;148;80;106;77;102.0;305;775;1404;7.9;0.805;1074;;
09:36:37.801;149;78;106;75;106.3;305;805;1392;7.9;0.801;1068;;
09:36:38.608;147;77;104;75;107.5;305;800;1375;8.1;0.774;1032;;
09:36:39.406;143;76;103;76;105.0;300;785;1321;8.0;0.766;1022;;
09:36:40.191;144;77;103;75;104.3;300;795;1321;7.9;0.787;1050;;
09:36:40.984;146;78;105;75;106.3;300;800;1325;8.0;0.792;1057;;
09:36:41.786;146;79;106;75;104.0;300;805;1296;7.8;0.817;1089;;
09:36:42.591;145;79;105;75;102.3;295;795;1292;7.7;0.818;1091;;
09:36:43.385;146;80;107;75;100.0;295;795;1288;7.5;0.849;1132;;
09:36:44.179;151;82;110;75;102.3;300;805;1300;7.6;0.868;1157;;
09:36:44.986;154;85;112;73;99.5;300;825;1283;7.2;0.929;1238;;
09:36:45.811;155;86;112;72;97.5;295;830;1304;7.0;0.956;1274;;
09:36:46.639;155;86;113;73;96.0;295;820;1296;7.0;0.965;1287;;
09:36:47.459;159;87;116;72;98.0;300;830;1296;7.1;0.982;1310;;
09:36:48.291;162;89;117;71;97.3;305;840;1317;6.9;1.008;1345;;
09:36:49.129;160;88;116;72;95.5;300;830;1350;6.9;1.010;1347;;
09:36:49.963;162;89;117;71;96.3;305;840;1346;6.9;1.023;1364;;
09:36:50.803;164;89;118;70;98.3;305;860;1375;6.9;1.028;1371;;
09:36:51.661;164;88;116;70;98.5;310;860;1392;6.9;1.008;1345;;
09:36:52.519;156;85;112;71;96.0;300;840;1358;6.9;0.978;1304;;
09:36:53.361;155;84;110;70;96.8;305;855;1346;6.8;0.972;1296;;
09:36:54.218;155;82;110;70;100.8;310;855;1350;7.1;0.931;1242;;
09:36:55.071;151;82;107;71;99.8;305;850;1313;7.0;0.914;1219;;
09:36:55.920;146;80;105;72;96.8;300;830;1296;7.0;0.899;1198;;
09:36:56.749;146;80;105;72;98.5;305;835;1275;7.1;0.892;1190;;
09:36:57.586;149;80;107;71;101.3;310;840;1271;7.2;0.886;1181;;
09:36:58.426;149;81;107;72;99.3;305;835;1263;7.1;0.898;1197;;
09:36:59.261;144;81;105;73;96.0;300;820;1242;7.0;0.899;1199;;
09:37:00.077;145;81;106;74;94.8;295;815;1242;7.0;0.912;1216;;
09:37:00.894;150;82;110;73;99.8;305;820;1254;7.3;0.902;1203;;
09:37:01.712;152;85;112;73;97.0;300;820;1246;7.1;0.943;1257;;
09:37:02.534;152;86;112;75;94.5;300;805;1254;7.0;0.952;1269;;
09:37:03.337;152;87;113;75;92.0;295;800;1250;6.9;0.978;1304;;
09:37:04.141;158;87;116;73;97.5;305;825;1267;7.1;0.979;1306;;
09:37:04.964;161;89;118;73;96.3;305;825;1296;7.0;1.011;1349;;
09:37:05.791;161;90;117;72;94.5;305;830;1321;6.8;1.028;1370;;
09:37:06.621;158;89;116;73;92.3;295;820;1308;6.8;1.029;1372;;
09:37:07.441;161;89;116;71;95.0;305;845;1325;6.7;1.032;1376;;
09:37:08.284;162;89;117;72;96.0;305;835;1350;6.9;1.018;1357;;
09:37:09.121;161;88;115;71;95.5;305;845;1321;6.8;1.018;1357;;
09:37:09.964;156;87;113;72;94.0;300;835;1321;6.8;0.999;1332;;
09:37:10.801;154;85;112;72;94.0;300;835;1321;6.8;0.990;1321;;
09:37:11.634;157;85;114;71;97.3;305;840;1321;6.9;0.980;1307;;
09:37:12.474;159;87;115;71;96.8;305;850;1325;6.8;1.008;1344;;
09:37:13.324;158;87;114;71;95.5;305;850;1317;6.7;1.012;1350;;
09:37:14.174;154;86;112;72;92.5;295;835;1300;6.6;1.007;1342;;
09:37:15.011;155;86;113;71;95.0;300;845;1288;6.7;1.001;1334;;
09:37:15.856;159;85;114;69;99.0;305;865;1300;6.9;0.998;1331;;
09:37:16.721;159;87;114;69;96.5;305;865;1313;6.7;1.020;1359;;
09:37:17.584;153;86;112;71;92.3;295;840;1292;6.6;1.015;1354;;
09:37:18.424;155;86;112;71;92.3;295;850;1271;6.5;1.027;1370;;
09:37:19.275;155;86;112;70;92.3;295;855;1271;6.5;1.033;1378;;
09:37:20.130;155;86;112;69;92.3;295;865;1271;6.4;1.046;1394;;
09:37:20.992;160;89;114;72;79.5;300;830;1425;5.7;1.193;1590;;
09:37:21.826;157;87;114;71;83.0;300;840;1358;5.9;1.149;1532;;
09:37:22.664;160;86;116;71;87.3;305;845;1379;6.2;1.121;1495;;
09:37:23.509;160;87;116;71;89.8;305;845;1354;6.4;1.087;1450;;
09:37:24.354;157;87;114;72;90.3;295;830;1333;6.5;1.046;1395;;
09:37:25.185;156;87;114;74;90.8;300;815;1296;6.7;1.026;1368;;
09:37:26.001;159;88;116;72;93.8;305;830;1321;6.8;1.025;1366;;
09:37:26.831;161;88;117;71;96.0;305;840;1342;6.9;1.019;1359;;
09:37:27.669;161;89;117;71;94.3;300;840;1333;6.7;1.038;1384;;
09:37:28.510;160;88;116;72;93.3;300;830;1363;6.7;1.028;1371;;
09:37:29.340;158;88;115;72;91.3;295;830;1375;6.6;1.041;1389;;
09:37:30.169;161;88;117;71;95.5;300;840;1388;6.8;1.027;1369;;
09:37:31.013;162;88;116;70;95.0;300;855;1383;6.7;1.046;1395;;
09:37:31.868;159;87;115;71;94.3;300;850;1388;6.7;1.033;1377;;
09:37:32.716;157;87;114;70;92.8;295;855;1371;6.5;1.046;1395;;
09:37:33.573;160;86;116;70;97.3;305;855;1388;6.8;1.015;1354;;
09:37:34.428;160;88;115;69;94.8;300;870;1367;6.5;1.054;1405;;
09:37:35.294;156;87;113;70;92.5;295;855;1383;6.5;1.047;1396;;
09:37:36.151;156;87;113;69;92.5;295;870;1346;6.4;1.060;1414;;
09:37:37.023;159;86;114;68;96.8;300;880;1371;6.6;1.035;1380;;
09:37:37.900;157;86;113;69;94.8;300;875;1342;6.5;1.044;1391;;
09:37:38.778;155;85;112;69;94.3;300;865;1338;6.5;1.030;1374;;
09:37:39.641;155;86;113;70;94.0;300;860;1333;6.6;1.036;1381;;
09:37:40.501;159;87;115;69;95.8;305;870;1317;6.6;1.045;1393;;
09:37:41.371;158;87;116;70;94.8;300;855;1342;6.6;1.042;1390;;
09:37:42.226;156;88;115;72;91.3;295;835;1325;6.6;1.055;1406;;
09:37:43.059;160;89;117;71;92.8;300;850;1308;6.5;1.075;1433;;
09:37:43.909;163;90;119;70;95.0;305;860;1346;6.6;1.075;1433;;
09:37:44.771;163;90;119;70;94.8;305;860;1338;6.6;1.076;1434;;
09:37:45.629;159;89;116;71;90.3;300;840;1325;6.4;1.077;1436;;
09:37:46.471;158;89;115;71;91.3;300;850;1313;6.4;1.074;1431;;
09:37:47.321;161;88;117;70;95.5;305;855;1342;6.7;1.045;1394;;
09:37:48.176;162;89;117;70;94.5;310;855;1346;6.6;1.059;1411;;
09:37:49.030;159;88;115;71;92.3;305;840;1342;6.6;1.049;1399;;
09:37:49.871;157;87;114;71;92.3;300;840;1329;6.6;1.040;1387;;
09:37:50.710;160;87;117;71;95.8;305;850;1333;6.8;1.034;1379;;
09:37:51.561;161;89;116;70;95.0;310;860;1342;6.6;1.050;1400;;
09:37:52.423;158;87;114;71;93.3;305;845;1338;6.6;1.035;1380;;
09:37:53.266;156;87;114;71;91.8;300;840;1325;6.6;1.039;1386;;
09:37:54.104;159;87;115;71;95.5;305;850;1338;6.7;1.026;1368;;
09:37:54.956;160;88;115;70;94.5;305;855;1346;6.6;1.040;1387;;
09:37:55.811;156;86;113;71;93.5;305;840;1346;6.7;1.013;1351;;
09:37:56.649;154;86;113;72;91.3;295;830;1325;6.6;1.023;1364;;
09:37:57.483;159;86;115;71;96.3;305;845;1350;6.8;1.010;1346;;
09:37:58.328;159;87;115;71;95.3;305;845;1367;6.8;1.020;1360;;
09:37:59.169;155;88;114;73;90.3;300;820;1304;6.6;1.034;1378;;
09:37:59.991;157;88;115;73;91.3;300;825;1313;6.6;1.042;1389;;
09:38:00.816;163;90;118;72;92.8;305;830;1342;6.7;1.058;1411;;
09:38:01.644;162;90;118;73;91.8;305;820;1375;6.7;1.052;1403;;
09:38:02.466;159;91;119;75;87.0;295;795;1346;6.6;1.090;1453;;
09:38:03.261;160;94;118;77;83.3;305;780;1321;6.4;1.101;1468;;
09:38:04.041;159;90;117;76;89.5;300;785;1317;6.8;1.022;1362;;
09:38:04.826;160;88;115;76;91.5;305;785;1446;7.0;0.984;1313;;
09:38:05.611;156;85;113;78;94.5;305;765;1450;7.4;0.917;1222;;
09:38:06.374;157;85;112;75;96.0;305;795;1458;7.2;0.925;1234;;
09:38:07.169;158;82;111;75;101.3;305;805;1508;7.5;0.879;1171;;
09:38:07.972;154;81;107;75;100.3;305;805;1454;7.5;0.861;1148;;
09:38:08.777;148;78;104;76;100.5;295;790;1446;7.6;0.819;1093;;
09:38:09.571;145;78;103;75;98.0;295;805;1396;7.3;0.842;1123;;
09:38:10.374;148;77;105;74;103.5;300;810;1425;7.7;0.818;1090;;
09:38:11.186;146;78;104;74;101.8;295;815;1413;7.5;0.829;1105;;
09:38:12.003;145;78;104;75;99.0;290;805;1371;7.4;0.846;1128;;
09:38:12.804;146;80;106;77;97.0;290;780;1392;7.5;0.850;1134;;
09:38:13.584;147;82;108;80;94.8;290;750;1338;7.6;0.853;1137;;
09:38:14.336;149;83;110;80;95.0;290;750;1338;7.6;0.868;1158;;
09:38:15.084;152;85;111;78;93.0;290;765;1375;7.3;0.915;1220;;
09:38:15.847;153;86;112;79;92.0;285;755;1421;7.3;0.917;1223;;
09:38:16.604;153;86;112;77;92.0;285;775;1404;7.1;0.939;1252;;
09:38:17.381;157;85;114;75;99.0;295;800;1471;7.4;0.921;1228;;
09:38:18.179;157;86;114;75;99.0;295;805;1446;7.4;0.927;1236;;
09:38:18.985;157;86;114;76;99.0;295;785;1446;7.6;0.904;1205;;
09:38:19.770;157;86;114;71;99.0;295;845;1446;7.0;0.973;1297;;
09:38:20.616;168;89;118;71;87.3;300;850;1613;6.2;1.152;1536;;
09:38:21.464;165;88;117;71;87.8;305;845;1533;6.2;1.124;1499;;
09:38:22.311;160;87;114;70;87.0;305;855;1508;6.1;1.118;1491;;
09:38:23.162;157;85;113;72;89.8;300;835;1471;6.4;1.047;1396;;
09:38:23.997;158;85;114;71;94.8;300;850;1421;6.7;1.018;1358;;
09:38:24.849;160;86;116;71;97.8;300;845;1458;6.9;1.001;1334;;
09:38:25.696;160;87;117;72;96.0;300;830;1429;6.9;1.009;1346;;
09:38:26.526;161;89;118;72;92.8;295;830;1408;6.7;1.054;1405;;
09:38:27.352;166;90;121;72;96.3;295;830;1433;7.0;1.039;1385;;
09:38:28.184;166;92;121;72;94.0;305;830;1388;6.8;1.071;1427;;
09:38:29.016;165;92;121;74;92.8;295;815;1404;6.8;1.061;1415;;
09:38:29.827;164;92;120;73;91.0;300;825;1417;6.6;1.086;1448;;
09:38:30.656;167;90;119;71;96.0;305;850;1471;6.8;1.051;1402;;
09:38:31.504;163;88;116;71;96.0;305;840;1471;6.9;1.013;1350;;
09:38:32.342;156;86;113;73;94.8;290;820;1417;6.9;0.974;1298;;
09:38:33.164;156;85;111;70;96.8;300;855;1417;6.8;0.983;1311;;
09:38:34.019;156;83;111;71;100.3;300;850;1442;7.1;0.941;1255;;
09:38:34.873;154;83;110;71;98.5;300;850;1404;7.0;0.945;1260;;
09:38:35.721;150;82;108;72;97.3;295;830;1350;7.0;0.924;1232;;
09:38:36.551;150;83;109;71;96.3;295;840;1313;6.9;0.949;1265;;
09:38:37.391;154;83;112;71;100.8;300;850;1367;7.1;0.943;1257;;
09:38:38.240;155;85;113;71;98.0;295;850;1350;6.9;0.976;1301;;
09:38:39.091;154;85;112;71;97.0;295;850;1354;6.8;0.979;1306;;
09:38:39.939;152;84;111;71;94.8;290;850;1325;6.7;0.991;1322;;
09:38:40.789;155;84;113;70;98.5;300;855;1317;6.9;0.979;1305;;
09:38:41.644;157;86;114;69;97.8;300;865;1342;6.8;1.004;1339;;
09:38:42.511;156;85;113;71;97.5;300;850;1333;6.9;0.983;1311;;
09:38:43.361;153;85;113;72;94.3;295;830;1317;6.8;0.991;1321;;
09:38:44.191;157;86;114;70;97.5;305;855;1325;6.8;1.002;1336;;
09:38:45.044;159;87;115;71;98.0;305;850;1342;6.9;1.000;1333;;
09:38:45.896;158;86;114;71;97.5;305;850;1313;6.9;0.996;1328;;
09:38:46.744;154;86;112;71;94.5;295;840;1317;6.8;0.998;1330;;
09:38:47.586;157;85;113;69;97.8;305;865;1321;6.8;1.000;1333;;
09:38:48.451;158;85;112;67;100.0;305;900;1338;6.7;1.008;1344;;
09:38:49.351;155;84;110;65;100.0;305;920;1338;6.5;1.010;1346;;
09:38:50.271;152;82;107;65;99.8;305;930;1317;6.4;1.000;1333;;
09:38:51.201;149;80;106;66;100.0;305;905;1300;6.6;0.959;1279;;
09:38:52.106;148;80;106;66;99.3;305;910;1258;6.5;0.974;1299;;
09:38:53.016;151;80;109;66;102.5;305;910;1271;6.8;0.965;1287;;
09:38:53.925;153;83;111;67;99.8;305;900;1279;6.7;0.997;1329;;
09:38:54.824;152;84;112;70;95.8;300;855;1267;6.7;1.002;1336;;
09:38:55.681;156;87;114;68;96.3;305;885;1275;6.5;1.048;1398;;
09:38:56.564;160;87;117;67;99.3;305;890;1317;6.7;1.045;1393;;
09:38:57.455;162;89;118;69;97.3;305;875;1317;6.7;1.059;1413;;
09:38:58.331;161;90;118;71;94.0;300;850;1317;6.6;1.065;1420;;
09:38:59.181;161;90;118;70;93.3;305;860;1317;6.5;1.084;1445;;
09:39:00.043;165;89;119;68;98.0;310;885;1354;6.6;1.072;1430;;
09:39:00.924;163;89;117;68;98.0;310;880;1367;6.7;1.053;1404;;
09:39:01.804;159;88;116;71;95.3;300;845;1363;6.8;1.025;1366;;
09:39:02.651;159;88;115;70;94.5;310;860;1333;6.6;1.049;1398;;
09:39:03.509;162;87;117;70;99.0;310;860;1383;6.9;1.014;1352;;
09:39:04.369;161;88;115;68;97.5;305;885;1367;6.6;1.044;1392;;
09:39:05.254;158;86;114;71;97.8;305;850;1371;6.9;0.993;1325;;
09:39:06.104;155;86;113;71;93.8;300;840;1308;6.7;1.015;1353;;
09:39:06.945;158;86;116;71;98.3;305;850;1346;6.9;0.999;1332;;
09:39:07.796;160;88;117;70;97.0;305;860;1354;6.8;1.033;1377;;
09:39:08.654;159;88;116;71;95.0;300;840;1342;6.8;1.023;1365;;
09:39:09.496;157;88;115;71;93.5;300;840;1325;6.7;1.031;1375;;
09:39:10.336;159;87;115;70;95.8;305;860;1304;6.7;1.035;1380;;
09:39:11.196;158;88;115;70;94.3;300;860;1317;6.6;1.047;1396;;
09:39:12.054;155;87;113;72;92.3;295;835;1321;6.6;1.025;1367;;
09:39:12.891;153;87;112;71;91.3;300;850;1283;6.4;1.039;1385;;
09:39:13.741;155;85;112;69;95.5;300;865;1325;6.6;1.014;1353;;
09:39:14.606;154;85;111;69;95.3;300;865;1304;6.6;1.008;1344;;
09:39:15.471;150;84;111;71;92.8;295;840;1304;6.6;1.003;1337;;
09:39:16.309;154;86;112;70;93.8;300;860;1304;6.5;1.030;1373;;
09:39:17.169;158;85;115;70;99.3;305;860;1317;6.9;0.994;1326;;
09:39:18.031;157;87;114;70;95.5;305;855;1321;6.7;1.021;1361;;
09:39:18.884;152;86;112;71;92.0;290;840;1304;6.6;1.020;1360;;
09:39:19.726;155;86;112;71;92.0;290;850;1292;6.5;1.032;1377;;
09:39:20.575;155;86;112;72;92.0;290;835;1292;6.6;1.014;1352;;
09:39:21.410;155;86;112;68;92.0;290;880;1292;6.3;1.069;1425;;
09:39:22.293;159;87;114;71;83.5;300;850;1404;5.9;1.160;1547;;
09:39:23.141;157;86;113;70;84.0;305;860;1392;5.9;1.157;1543;;
09:39:24.001;160;86;115;70;87.8;310;860;1413;6.1;1.122;1496;;
09:39:24.859;159;86;114;69;91.0;305;870;1350;6.3;1.087;1450;;
09:39:25.729;155;85;112;71;93.0;300;850;1333;6.6;1.026;1368;;
09:39:26.581;151;84;111;71;91.0;295;840;1300;6.5;1.020;1360;;
09:39:27.421;156;85;113;70;95.8;300;860;1321;6.7;1.010;1347;;
09:39:28.279;158;86;115;70;96.5;300;860;1333;6.7;1.020;1361;;
09:39:29.139;158;86;115;71;97.0;300;840;1325;6.9;0.998;1331;;
09:39:29.983;156;87;114;71;92.3;295;840;1338;6.6;1.040;1387;;
09:39:30.819;160;88;117;71;94.8;305;850;1329;6.7;1.047;1396;;
09:39:31.671;163;89;118;70;97.0;310;860;1363;6.8;1.046;1395;;
09:39:32.533;162;89;116;68;96.0;305;885;1375;6.5;1.067;1423;;
09:39:33.416;158;87;114;69;95.3;300;865;1388;6.6;1.035;1380;;
09:39:34.279;155;86;113;71;93.3;295;850;1333;6.6;1.028;1370;;
09:39:35.130;158;86;114;69;97.0;305;865;1346;6.7;1.017;1355;;
09:39:35.996;159;86;115;69;97.3;310;870;1367;6.7;1.024;1366;;
09:39:36.868;158;86;113;69;97.0;305;875;1358;6.7;1.022;1362;;
09:39:37.740;154;85;112;71;94.3;300;850;1325;6.7;1.010;1347;;
09:39:38.591;155;85;113;70;95.3;305;855;1313;6.7;1.012;1349;;
09:39:39.444;159;86;115;69;97.8;305;870;1354;6.7;1.024;1365;;
09:39:40.314;161;87;117;69;98.0;305;865;1371;6.8;1.030;1374;;
09:39:41.181;160;88;116;71;95.0;305;850;1342;6.7;1.036;1381;;
09:39:42.029;157;88;115;72;92.8;295;835;1342;6.7;1.035;1380;;
09:39:42.866;160;88;116;69;95.8;310;870;1346;6.6;1.049;1399;;
09:39:43.734;161;87;115;67;97.8;305;890;1383;6.6;1.047;1396;;
09:39:44.626;159;85;113;67;98.8;310;900;1371;6.6;1.030;1373;;
09:39:45.526;155;84;110;68;98.0;305;880;1350;6.7;0.990;1320;;
09:39:46.406;150;83;108;69;95.0;305;870;1329;6.6;0.989;1319;;
09:39:47.275;152;82;109;69;99.0;310;875;1300;6.8;0.961;1282;;
09:39:48.151;152;82;109;67;100.5;310;890;1304;6.8;0.963;1284;;
09:39:49.039;151;82;108;67;99.5;305;890;1288;6.7;0.964;1285;;
09:39:49.929;148;81;107;69;98.3;305;870;1296;6.8;0.947;1263;;
09:39:50.801;148;82;108;69;96.3;305;865;1267;6.7;0.968;1291;;
09:39:51.664;151;82;110;69;99.3;305;870;1271;6.8;0.962;1283;;
09:39:52.534;152;83;111;69;98.3;305;875;1283;6.7;0.984;1312;;
09:39:53.409;151;84;111;70;95.5;305;855;1288;6.7;0.989;1319;;
09:39:54.266;152;84;111;69;96.3;305;870;1254;6.6;1.003;1338;;
09:39:55.136;156;85;113;67;98.5;310;900;1288;6.6;1.032;1377;;
09:39:56.034;158;86;114;67;97.8;310;890;1317;6.6;1.040;1387;;
09:39:56.926;155;86;113;68;94.8;305;880;1313;6.5;1.045;1393;;
09:39:57.804;155;86;112;68;94.0;305;885;1313;6.4;1.057;1409;;
09:39:58.689;159;85;114;66;99.3;315;910;1308;6.5;1.043;1391;;
09:39:59.599;159;85;113;65;99.8;315;925;1317;6.5;1.048;1397;;
09:40:00.526;156;84;111;67;98.8;315;900;1321;6.6;1.014;1352;;
09:40:01.424;151;83;110;70;95.0;305;860;1279;6.6;0.996;1328;;
09:40:02.284;154;84;111;68;97.5;315;885;1267;6.6;1.010;1346;;
09:40:03.171;157;84;113;67;101.3;320;900;1308;6.8;1.002;1336;;
09:40:04.069;156;85;113;69;99.0;315;865;1308;6.9;0.987;1316;;
09:40:04.935;153;85;112;70;95.0;305;860;1288;6.6;1.009;1346;;
09:40:05.792;156;86;113;68;97.0;310;880;1308;6.6;1.023;1364;;
09:40:06.676;158;85;114;67;100.5;315;890;1321;6.8;1.010;1346;;
09:40:07.564;156;86;113;70;96.8;310;860;1292;6.8;1.004;1339;;
09:40:08.426;153;85;111;70;94.3;305;860;1288;6.6;1.015;1353;;
09:40:09.284;156;85;113;68;97.0;310;880;1317;6.6;1.023;1364;;
09:40:10.164;157;85;113;67;99.3;315;895;1321;6.7;1.014;1353;;
09:40:11.061;154;85;110;66;97.3;310;905;1300;6.4;1.026;1368;;
09:40:11.964;149;83;108;68;94.8;305;880;1283;6.5;1.001;1334;;
09:40:12.844;149;82;107;67;96.0;310;890;1254;6.5;0.994;1326;;
09:40:13.736;151;81;109;67;101.0;315;890;1258;6.8;0.956;1275;;
09:40:14.622;151;82;108;67;99.0;315;890;1246;6.7;0.973;1298;;
09:40:15.514;147;82;107;69;96.5;305;870;1254;6.7;0.967;1289;;
09:40:16.385;146;82;107;70;95.0;300;855;1233;6.7;0.965;1287;;
09:40:17.241;151;83;110;69;98.5;310;870;1233;6.8;0.974;1298;;
09:40:18.110;154;85;112;69;97.8;310;875;1254;6.7;1.003;1337;;
09:40:18.985;154;85;111;67;96.5;305;890;1267;6.5;1.024;1365;;
09:40:19.874;150;84;110;70;93.8;300;855;1267;6.6;0.999;1332;;
09:40:20.731;149;84;109;70;93.5;305;860;1238;6.5;0.998;1331;;
09:40:21.590;154;83;112;68;100.3;310;885;1229;6.8;0.984;1312;;
09:40:22.475;156;85;112;68;100.3;310;880;1275;6.8;0.979;1305;;
09:40:23.355;156;85;112;69;100.3;310;865;1275;7.0;0.962;1283;;
09:40:24.220;156;85;112;67;100.3;310;895;1275;6.7;0.995;1327;;
09:40:25.116;163;89;116;68;83.8;310;885;1417;5.7;1.223;1631;;
09:40:26.003;162;87;115;67;87.0;315;895;1400;5.8;1.180;1574;;
09:40:26.895;158;86;113;68;87.3;310;880;1375;5.9;1.137;1516;;
09:40:27.778;153;84;111;70;88.5;310;860;1342;6.2;1.074;1432;;
09:40:28.634;154;85;112;69;93.0;315;870;1325;6.4;1.043;1391;;
09:40:29.506;158;84;113;69;97.5;320;875;1342;6.7;1.016;1355;;
09:40:30.379;158;86;114;69;97.0;315;870;1338;6.7;1.020;1360;;
09:40:31.251;155;85;112;71;95.0;315;850;1333;6.7;1.004;1339;;
09:40:32.099;154;85;113;72;93.8;305;835;1321;6.7;1.002;1336;;
09:40:32.938;158;86;115;70;97.3;315;855;1346;6.8;1.009;1345;;
09:40:33.793;160;87;116;70;98.0;315;855;1342;6.9;1.010;1346;;
09:40:34.648;158;87;115;70;96.3;315;860;1333;6.7;1.025;1367;;
09:40:35.504;156;87;114;71;93.8;295;840;1354;6.7;1.024;1365;;
09:40:36.346;159;88;115;69;95.0;305;865;1338;6.6;1.049;1399;;
09:40:37.213;161;87;116;67;98.3;315;890;1363;6.6;1.046;1395;;
09:40:38.099;160;87;114;66;97.3;315;905;1375;6.4;1.056;1408;;
09:40:39.004;155;85;111;67;96.3;310;890;1363;6.5;1.026;1369;;
09:40:39.896;151;84;109;66;94.3;300;905;1342;6.2;1.042;1389;;
09:40:40.801;152;82;108;66;99.5;315;915;1325;6.5;0.995;1327;;
09:40:41.716;150;81;107;65;100.0;315;925;1296;6.5;0.990;1320;;
09:40:42.641;149;81;106;65;99.5;310;925;1275;6.5;0.981;1308;;
09:40:43.564;143;79;104;68;95.8;300;885;1258;6.5;0.959;1279;;
09:40:44.450;144;80;105;67;96.5;305;895;1242;6.5;0.974;1298;;
09:40:45.345;149;80;108;67;100.0;315;900;1267;6.7;0.972;1296;;
09:40:46.242;151;83;110;68;98.0;305;885;1250;6.6;0.991;1321;;
09:40:47.131;149;83;109;69;95.0;305;870;1258;6.6;0.996;1328;;
09:40:47.997;150;84;110;68;94.0;300;880;1242;6.4;1.027;1370;;
09:40:48.881;156;84;113;67;99.0;315;900;1288;6.6;1.023;1364;;
09:40:49.781;157;86;113;66;97.8;315;910;1296;6.4;1.052;1403;;
09:40:50.690;154;85;112;68;96.0;305;885;1288;6.5;1.030;1374;;
09:40:51.574;152;85;111;69;93.8;305;870;1263;6.5;1.028;1370;;
09:40:52.446;155;84;112;67;98.3;310;890;1279;6.6;1.015;1353;;
09:40:53.336;156;85;112;67;99.0;315;890;1288;6.7;1.009;1345;;
09:40:54.225;154;84;112;69;96.8;310;865;1296;6.7;0.997;1329;;
09:40:55.089;151;85;111;71;92.8;300;840;1279;6.6;1.001;1334;;
09:40:55.931;155;85;112;69;97.0;310;875;1288;6.7;1.013;1350;;
09:40:56.806;158;85;114;68;99.0;310;885;1338;6.7;1.017;1356;;
09:40:57.689;156;86;113;69;97.0;310;870;1304;6.7;1.014;1351;;
09:40:58.561;153;85;111;71;94.5;305;850;1300;6.7;0.996;1328;;
09:40:59.411;152;84;111;71;94.5;300;850;1308;6.7;0.996;1328;;
09:41:00.261;156;85;113;69;98.3;305;875;1308;6.7;1.004;1339;;
09:41:01.136;157;86;113;68;97.8;305;880;1338;6.7;1.020;1359;;
09:41:02.014;155;85;112;69;96.3;305;870;1313;6.6;1.012;1350;;
09:41:02.886;151;85;110;71;92.5;295;840;1304;6.6;1.001;1335;;
09:41:03.726;151;84;111;70;94.0;300;855;1288;6.6;1.005;1340;;
09:41:04.579;155;84;113;69;98.5;300;870;1321;6.8;0.998;1331;;
09:41:05.449;157;86;114;69;97.5;305;870;1333;6.7;1.017;1356;;
09:41:06.319;154;87;113;72;92.5;295;830;1325;6.7;1.016;1355;;
09:41:07.151;155;87;114;71;92.5;295;850;1283;6.5;1.043;1391;;
09:41:08.000;159;87;116;71;97.3;305;850;1342;6.9;1.016;1355;;
09:41:08.849;160;89;117;71;95.3;300;850;1325;6.7;1.044;1392;;
09:41:09.703;160;89;116;70;95.0;305;860;1338;6.6;1.048;1397;;
09:41:10.561;156;88;115;72;92.0;290;835;1333;6.6;1.039;1386;;
09:41:11.396;157;87;114;69;94.0;300;865;1313;6.5;1.049;1399;;
09:41:12.259;160;86;116;70;98.0;300;860;1367;6.8;1.018;1357;;
09:41:13.123;159;87;115;69;96.0;300;875;1350;6.6;1.046;1395;;
09:41:13.998;158;86;114;69;96.5;300;870;1354;6.7;1.023;1364;;
09:41:14.864;153;86;111;70;92.5;295;860;1313;6.5;1.032;1376;;
09:41:15.725;153;84;111;69;95.8;300;870;1338;6.6;1.004;1339;;
09:41:16.596;154;84;111;67;98.0;300;890;1317;6.6;1.010;1347;;
09:41:17.486;155;84;112;67;97.5;300;900;1325;6.5;1.029;1372;;
09:41:18.384;154;84;112;68;96.3;295;880;1325;6.6;1.022;1362;;
09:41:19.264;153;85;111;68;94.0;295;880;1313;6.4;1.039;1386;;
09:41:20.146;155;84;112;68;96.8;300;880;1313;6.6;1.014;1352;;
09:41:21.024;154;84;111;69;97.0;305;875;1308;6.7;0.999;1332;;
09:41:21.900;150;83;109;70;95.0;300;855;1300;6.7;0.979;1305;;
09:41:22.755;149;83;109;70;94.5;295;855;1279;6.6;0.984;1312;;
09:41:23.611;153;83;111;69;99.0;305;875;1296;6.8;0.977;1302;;
09:41:24.486;153;84;110;69;97.5;305;870;1300;6.7;0.982;1309;;
09:41:25.356;149;83;110;71;97.5;305;840;1296;7.0;0.948;1264;;
09:41:26.195;149;83;110;73;97.5;305;825;1296;7.1;0.931;1241;;
09:41:27.020;149;83;110;69;97.5;305;865;1296;6.8;0.976;1301;;
09:41:27.884;164;89;117;71;83.5;305;850;1429;5.9;1.186;1581;;
09:41:28.738;158;87;114;72;84.3;305;835;1400;6.1;1.132;1510;;
09:41:29.570;155;86;113;73;83.8;305;825;1342;6.1;1.113;1484;;
09:41:30.398;158;86;114;69;89.3;310;870;1367;6.2;1.106;1475;;
09:41:31.264;159;86;114;69;95.0;310;870;1379;6.6;1.044;1392;;
09:41:32.134;156;85;113;71;94.0;305;850;1350;6.6;1.017;1356;;
09:41:32.984;153;85;111;71;91.8;300;840;1321;6.6;1.019;1358;;
09:41:33.826;156;85;113;69;96.0;310;870;1329;6.6;1.020;1359;;
09:41:34.698;159;85;114;68;98.5;310;880;1358;6.7;1.016;1355;;
09:41:35.574;156;85;113;70;96.3;305;860;1342;6.7;1.007;1343;;
09:41:36.436;152;85;110;70;92.8;295;855;1308;6.5;1.016;1355;;
09:41:37.289;154;84;111;69;96.3;305;875;1329;6.6;1.011;1348;;
09:41:38.168;157;84;112;68;99.3;310;880;1346;6.8;0.995;1327;;
09:41:39.048;154;84;112;70;96.5;305;860;1342;6.7;0.994;1325;;
09:41:39.906;153;85;111;69;94.8;300;865;1313;6.6;1.011;1348;;
09:41:40.769;155;85;112;69;97.3;305;875;1333;6.7;1.008;1344;;
09:41:41.644;156;85;113;69;97.5;305;870;1329;6.7;1.004;1338;;
09:41:42.516;152;85;111;71;94.0;300;845;1317;6.7;1.000;1333;;
09:41:43.361;152;85;112;71;93.0;295;845;1304;6.6;1.015;1354;;
09:41:44.206;158;86;115;70;98.0;305;860;1313;6.8;1.005;1340;;
09:41:45.068;160;87;116;69;97.5;305;870;1338;6.7;1.035;1380;;
09:41:45.934;159;89;116;69;94.3;300;875;1329;6.5;1.072;1430;;
09:41:46.811;156;87;113;69;92.8;295;865;1354;6.4;1.056;1408;;
09:41:47.676;155;86;113;70;93.5;295;860;1333;6.5;1.039;1386;;
09:41:48.536;159;86;115;69;96.8;305;870;1321;6.7;1.032;1376;;
09:41:49.406;160;87;115;68;97.8;310;880;1346;6.7;1.031;1374;;
09:41:50.286;156;85;112;69;96.5;305;865;1342;6.7;1.006;1342;;
09:41:51.149;151;85;110;71;92.3;295;845;1300;6.6;1.010;1347;;
09:41:51.996;154;84;112;69;96.3;305;865;1329;6.7;1.002;1336;;
09:41:52.863;157;84;113;70;100.3;310;860;1346;7.0;0.972;1295;;
09:41:53.723;156;85;113;71;97.8;310;850;1338;6.9;0.980;1307;;
09:41:54.571;153;85;112;72;94.0;295;830;1333;6.8;0.987;1316;;
09:41:55.401;155;85;113;70;96.3;300;860;1338;6.7;1.005;1340;;
09:41:56.261;159;86;115;70;99.0;305;860;1383;6.9;0.997;1329;;
09:41:57.119;158;87;114;69;97.0;300;870;1333;6.7;1.025;1366;;
09:41:57.989;156;86;113;70;95.3;300;855;1358;6.7;1.012;1349;;
09:41:58.844;151;85;111;71;91.0;290;840;1317;6.5;1.020;1360;;
09:41:59.684;154;85;112;70;95.0;295;855;1333;6.7;1.004;1338;;
09:42:00.539;157;85;113;70;97.8;300;860;1333;6.8;0.994;1326;;
09:42:01.399;156;85;112;69;97.0;300;865;1346;6.7;0.997;1329;;
09:42:02.266;151;84;110;71;94.3;290;840;1329;6.7;0.978;1304;;
09:42:03.106;149;83;109;71;93.8;290;850;1313;6.6;0.986;1315;;
09:42:03.954;153;83;111;69;98.5;300;865;1333;6.8;0.975;1300;;
09:42:04.819;155;84;112;70;98.5;300;860;1338;6.9;0.974;1298;;
09:42:05.679;152;84;110;71;95.8;295;845;1325;6.8;0.973;1297;;
09:42:06.526;149;83;109;71;93.8;295;845;1296;6.7;0.982;1310;;
09:42:07.369;152;84;111;71;95.8;295;850;1317;6.8;0.988;1317;;
09:42:08.221;156;85;114;70;98.0;300;860;1317;6.8;0.996;1328;;
09:42:09.080;156;86;114;71;95.5;295;850;1313;6.7;1.010;1347;;
09:42:09.931;153;86;112;71;92.5;290;845;1308;6.6;1.021;1361;;
09:42:10.776;156;86;114;70;95.5;295;860;1321;6.7;1.024;1366;;
09:42:11.634;158;87;114;69;96.0;300;870;1342;6.6;1.033;1377;;
09:42:12.506;155;85;112;70;95.8;300;855;1354;6.7;0.998;1330;;
09:42:13.359;151;84;110;70;93.0;290;855;1313;6.5;1.011;1348;;
09:42:14.214;154;84;111;69;97.5;300;875;1346;6.7;0.998;1331;;
09:42:15.091;156;84;112;69;98.5;300;875;1350;6.8;0.995;1327;;
09:42:15.966;152;84;111;70;95.8;300;855;1325;6.7;0.987;1316;;
09:42:16.821;149;84;110;72;92.3;295;835;1308;6.6;0.993;1325;;
09:42:17.654;154;85;114;72;95.5;295;835;1317;6.9;0.992;1323;;
09:42:18.493;160;87;117;71;98.3;305;840;1338;7.0;1.000;1334;;
09:42:19.333;161;89;118;71;95.0;300;840;1354;6.8;1.041;1388;;
09:42:20.169;159;90;118;73;91.3;290;820;1342;6.7;1.056;1408;;
09:42:20.993;163;91;119;71;93.5;295;845;1383;6.6;1.073;1431;;
09:42:21.834;165;90;121;72;95.8;300;835;1413;6.9;1.051;1401;;
09:42:22.673;164;90;119;71;95.0;300;840;1392;6.8;1.050;1400;;
09:42:23.511;161;89;117;73;93.5;295;825;1417;6.8;1.030;1374;;
09:42:24.338;160;88;116;71;94.3;295;840;1388;6.7;1.034;1378;;
09:42:25.174;162;87;117;71;98.0;300;850;1438;6.9;1.013;1350;;
09:42:26.024;161;87;116;71;96.8;300;845;1408;6.9;1.009;1345;;
09:42:26.869;156;86;116;72;96.8;300;835;1383;7.0;0.997;1329;;
09:42:27.705;156;86;116;72;96.8;300;830;1383;7.0;0.991;1321;;
09:42:28.535;156;86;116;69;96.8;300;865;1383;6.7;1.033;1377;;
09:42:29.397;161;86;114;69;86.5;300;865;1242;6.0;1.137;1517;;
09:42:30.262;157;84;112;71;87.3;300;845;1217;6.2;1.080;1440;;
09:42:31.113;154;84;110;71;85.0;300;850;1175;6.0;1.100;1467;;
09:42:31.959;156;84;112;70;92.0;300;860;1179;6.4;1.042;1390;;
09:42:32.823;158;84;113;69;97.5;310;870;1171;6.7;1.004;1338;;
09:42:33.691;155;84;111;71;95.5;305;845;1158;6.8;0.984;1312;;
09:42:34.534;152;84;110;71;92.8;300;840;1113;6.6;0.994;1325;;
09:42:35.376;155;84;112;70;97.5;305;855;1129;6.8;0.978;1304;;
09:42:36.229;157;85;113;70;98.0;305;860;1133;6.8;0.992;1322;;
09:42:37.091;157;85;113;71;97.8;305;850;1142;6.9;0.978;1304;;
09:42:37.943;153;85;111;71;94.0;305;840;1104;6.7;0.987;1317;;
09:42:38.779;153;84;112;73;95.5;300;820;1113;7.0;0.960;1279;;
09:42:39.603;158;86;114;71;98.0;310;845;1133;7.0;0.985;1313;;
09:42:40.446;162;88;116;71;98.0;305;850;1142;6.9;1.008;1344;;
09:42:41.296;161;88;116;71;96.3;305;840;1154;6.9;1.012;1350;;
09:42:42.136;159;88;115;73;93.0;300;825;1121;6.8;1.022;1363;;
09:42:42.961;162;88;116;71;95.8;310;845;1158;6.8;1.024;1365;;
09:42:43.808;163;87;116;70;98.8;310;860;1188;6.9;1.008;1344;;
09:42:44.666;161;87;114;71;97.3;310;850;1158;6.9;0.996;1329;;
09:42:45.516;155;85;111;72;94.8;305;830;1146;6.8;0.972;1296;;
09:42:46.346;154;84;110;71;95.3;305;840;1142;6.8;0.968;1290;;
09:42:47.186;156;83;111;70;99.3;310;855;1163;7.0;0.956;1275;;
09:42:48.043;156;84;111;71;98.8;310;850;1154;7.0;0.953;1271;;
09:42:48.891;152;83;109;72;95.8;305;835;1125;6.9;0.951;1267;;
