# Supplementary material for: Influence of beat-to-beat blood pressure variability on vascular elasticity in hypertensive population
Source: Sci Rep. 2017 Aug 21;7:8394. doi: 10.1038/s41598-017-08640-4 (PMC5566212; doi:10.1038/s41598-017-08640-4)
Supplement: Supplementary file 1 — Dataset 1 [file 41598_2017_8640_MOESM1_ESM.zip › Data of hypertensive population/1114-beats.txt]

BeatScope Easy - v02.10 build 004

Identification;Identification;Age (yrs);Height (cm);Weight (kg);Gender;Procedure;Model number
1114;������;65;155;65;Female;;9971

Reconstructed pressure level: 
brachial

Time (s);Systolic Pressure (mmHg);Diastolic Pressure (mmHg);Mean Pressure (mmHg);Heart rate (bpm);Stroke Volume (ml);Left Ventricular Ejection Time (ms);Pulse Interval (ms);Maximum Slope (mmHg/s);Cardiac Output (l/min);Total Peripheral Resistance Medical Unit (mmHg.min/l);Total Peripheral Resistance CGS (dyn.s/cm5);Markers;
10:20:59.805;0;0;0;62;0.0;0;975;0;0.0;0.000;0;;
10:21:00.780;0;0;0;59;0.0;0;1020;0;0.0;0.000;0;;
10:21:01.800;0;0;0;59;0.0;0;1015;0;0.0;0.000;0;;
10:21:02.815;0;0;0;61;0.0;0;990;0;0.0;0.000;0;;
10:21:03.805;0;0;0;59;0.0;0;1015;0;0.0;0.000;0;;
10:21:04.820;0;0;0;59;0.0;0;1025;0;0.0;0.000;0;;
10:21:05.845;0;0;0;62;0.0;0;970;0;0.0;0.000;0;;
10:21:06.815;0;0;0;60;0.0;0;995;0;0.0;0.000;0;;
10:21:07.810;0;0;0;63;0.0;0;950;0;0.0;0.000;0;;
10:21:08.760;0;0;0;62;0.0;0;965;0;0.0;0.000;0;;
10:21:09.725;0;0;0;66;0.0;0;915;0;0.0;0.000;0;;
10:21:10.640;0;0;0;62;0.0;0;975;0;0.0;0.000;0;;
10:21:11.618;175;74;119;62;83.3;355;965;1196;5.2;1.377;1835;;
10:21:12.581;171;75;117;64;86.0;350;935;1204;5.5;1.275;1700;;
10:21:13.512;168;76;115;63;87.3;340;945;1217;5.5;1.243;1657;;
10:21:14.457;172;74;116;63;98.0;350;960;1233;6.1;1.131;1509;;
10:21:15.423;164;72;109;63;105.0;350;955;1171;6.6;0.989;1319;;
10:21:16.374;152;67;103;63;105.5;335;950;1071;6.7;0.925;1234;;
10:21:17.326;157;67;105;61;112.8;350;990;1100;6.8;0.920;1226;;
10:21:18.316;153;66;102;62;113.5;345;965;1050;7.1;0.869;1159;;
10:21:19.279;140;64;98;65;108.8;335;925;992;7.1;0.831;1109;;
10:21:20.208;147;65;98;63;108.8;335;960;1004;6.8;0.863;1151;;
10:21:21.165;147;65;98;62;108.8;335;965;1004;6.8;0.867;1157;;
10:21:22.130;147;65;98;63;108.8;335;950;1004;6.9;0.854;1139;;
10:21:23.081;157;78;110;62;81.5;325;965;1325;5.1;1.305;1741;;
10:21:24.046;163;76;113;62;87.8;335;975;1250;5.4;1.250;1667;;
10:21:25.023;158;75;110;64;86.3;330;935;1208;5.5;1.192;1590;;
10:21:25.958;151;74;107;63;85.8;320;945;1179;5.4;1.179;1572;;
10:21:26.901;163;74;111;62;96.8;330;975;1221;6.0;1.119;1491;;
10:21:27.876;162;74;109;62;98.8;330;975;1229;6.1;1.079;1438;;
10:21:28.853;149;70;106;64;96.8;325;935;1158;6.2;1.022;1363;;
10:21:29.785;160;73;109;62;99.0;325;975;1221;6.1;1.076;1435;;
10:21:30.761;165;73;111;60;104.0;335;995;1250;6.3;1.060;1413;;
10:21:31.758;153;71;111;63;104.0;335;945;1204;6.6;1.006;1342;;
10:21:32.700;153;71;111;63;104.0;335;960;1204;6.5;1.022;1363;;
10:21:33.660;153;71;111;59;104.0;335;1020;1204;6.1;1.086;1448;;
10:21:34.683;161;75;112;63;84.8;330;960;1342;5.3;1.263;1684;;
10:21:35.641;159;76;111;62;83.0;330;975;1317;5.1;1.301;1735;;
10:21:36.616;166;75;112;59;88.3;335;1010;1333;5.2;1.276;1701;;
10:21:37.622;155;71;108;63;92.8;330;960;1263;5.8;1.113;1484;;
10:21:38.582;154;73;107;61;92.8;325;990;1250;5.6;1.137;1516;;
10:21:39.574;161;72;108;60;100.3;335;1005;1279;6.0;1.085;1447;;
10:21:40.581;153;69;105;61;100.8;330;990;1196;6.1;1.027;1369;;
10:21:41.571;156;70;106;59;101.8;330;1020;1192;6.0;1.060;1413;;
10:21:42.591;159;70;106;59;104.8;335;1020;1221;6.2;1.035;1379;;
10:21:43.611;144;68;106;61;104.8;335;980;1133;6.4;0.994;1325;;
10:21:44.590;144;68;106;60;104.8;335;1005;1133;6.3;1.019;1359;;
10:21:45.595;144;68;106;57;104.8;335;1055;1133;6.0;1.070;1427;;
10:21:46.649;154;71;106;61;86.5;325;980;1238;5.3;1.204;1605;;
10:21:47.631;160;73;109;59;87.3;330;1020;1213;5.1;1.271;1695;;
10:21:48.647;167;74;112;59;88.5;330;1010;1250;5.3;1.281;1708;;
10:21:49.661;159;73;112;63;91.0;330;945;1208;5.8;1.158;1544;;
10:21:50.604;167;78;115;62;92.8;330;965;1258;5.8;1.196;1595;;
10:21:51.569;173;79;116;59;95.0;335;1010;1313;5.6;1.236;1648;;
10:21:52.579;167;76;116;65;97.5;335;925;1283;6.3;1.096;1461;;
10:21:53.504;165;80;110;57;90.8;330;1055;1258;5.2;1.282;1709;;
10:21:54.561;169;73;111;57;103.0;335;1045;1325;5.9;1.129;1505;;
10:21:55.602;151;70;111;62;103.0;335;965;1250;6.4;1.042;1390;;
10:21:56.570;151;70;111;61;103.0;335;985;1250;6.3;1.064;1419;;
10:21:57.555;151;70;111;59;103.0;335;1025;1250;6.0;1.107;1476;;
10:21:58.583;167;79;115;61;80.8;340;985;1183;4.9;1.403;1870;;
10:21:59.566;162;77;114;62;81.5;330;975;1079;5.0;1.358;1810;;
10:22:00.541;172;80;118;60;82.0;345;995;1121;4.9;1.429;1905;;
10:22:01.532;171;79;116;62;86.0;340;970;1075;5.3;1.311;1748;;
10:22:02.506;162;77;113;63;89.5;335;960;1029;5.6;1.207;1609;;
10:22:03.464;167;77;114;61;92.5;340;990;1029;5.6;1.217;1623;;
10:22:04.454;165;75;111;60;95.8;345;995;1021;5.8;1.151;1534;;
10:22:05.453;154;71;108;65;96.3;335;920;942;6.3;1.032;1376;;
10:22:06.371;159;75;107;58;94.5;340;1035;954;5.5;1.166;1555;;
10:22:07.408;161;70;108;59;105.0;345;1010;983;6.2;1.034;1379;;
10:22:08.416;153;70;105;61;101.0;340;980;917;6.2;1.016;1355;;
10:22:09.394;159;72;107;59;101.0;345;1015;942;6.0;1.075;1434;;
10:22:10.411;161;72;107;59;103.8;345;1010;975;6.2;1.044;1392;;
10:22:11.421;151;70;104;61;100.5;340;985;929;6.1;1.014;1353;;
10:22:12.406;157;71;105;59;102.3;345;1025;975;6.0;1.055;1407;;
10:22:13.429;157;70;104;59;105.3;345;1025;954;6.2;1.008;1344;;
10:22:14.454;145;66;100;61;103.0;340;990;888;6.2;0.956;1275;;
10:22:15.446;151;68;102;59;104.3;340;1020;904;6.1;0.996;1327;;
10:22:16.466;154;68;104;59;106.8;345;1025;929;6.2;0.994;1325;;
10:22:17.491;150;68;104;62;106.8;345;970;921;6.6;0.940;1254;;
10:22:18.460;150;68;104;60;106.8;345;1000;921;6.4;0.970;1293;;
10:22:19.460;150;68;104;59;106.8;345;1025;921;6.2;0.994;1325;;
10:22:20.488;162;76;113;62;84.0;345;965;1179;5.2;1.292;1723;;
10:22:21.451;162;77;111;59;83.3;345;1010;1104;4.9;1.350;1800;;
10:22:22.461;166;75;111;58;87.5;350;1035;1104;5.1;1.313;1751;;
10:22:23.494;157;72;107;61;92.3;345;985;1029;5.6;1.145;1527;;
10:22:24.479;155;73;106;59;93.5;345;1020;1029;5.5;1.151;1535;;
10:22:25.499;160;71;108;59;100.8;350;1015;1029;6.0;1.088;1451;;
10:22:26.518;159;71;110;65;100.8;350;930;1008;6.5;1.015;1354;;
10:22:27.448;158;75;109;64;95.5;345;940;1000;6.1;1.073;1431;;
10:22:28.388;157;74;106;62;98.0;345;975;979;6.0;1.055;1406;;
10:22:29.363;149;70;102;61;98.0;340;985;958;6.0;1.025;1367;;
10:22:30.346;154;70;103;59;102.3;345;1020;954;6.0;1.022;1363;;
10:22:31.364;148;67;99;60;103.8;345;995;917;6.3;0.952;1269;;
10:22:32.361;141;66;94;56;101.0;340;1080;879;5.6;1.008;1344;;
10:22:33.441;146;64;99;59;108.3;345;1015;871;6.4;0.924;1231;;
10:22:34.456;142;65;96;60;103.5;345;1000;825;6.2;0.930;1240;;
10:22:35.454;139;65;95;57;101.3;335;1060;833;5.7;0.992;1323;;
10:22:36.516;149;66;100;57;107.5;345;1055;854;6.1;0.984;1312;;
10:22:37.571;151;68;100;57;106.0;345;1050;863;6.1;0.988;1317;;
10:22:38.621;142;66;99;61;100.8;335;985;838;6.1;0.968;1291;;
10:22:39.606;153;70;103;57;102.8;345;1045;892;5.9;1.048;1397;;
10:22:40.651;157;70;103;56;106.3;350;1075;921;5.9;1.045;1393;;
10:22:41.726;148;67;102;60;104.0;340;1000;892;6.2;0.983;1311;;
10:22:42.728;156;72;106;57;102.8;350;1055;933;5.8;1.086;1448;;
10:22:43.781;162;71;109;56;106.5;350;1070;979;6.0;1.095;1460;;
10:22:44.849;160;72;111;60;103.3;345;995;963;6.2;1.067;1423;;
10:22:45.846;163;77;113;59;98.0;345;1020;1042;5.8;1.176;1568;;
10:22:46.864;172;78;116;57;101.3;355;1050;1113;5.8;1.206;1607;;
10:22:47.914;169;78;114;59;99.0;350;1020;1100;5.8;1.177;1569;;
10:22:48.932;159;75;111;60;95.0;340;1005;1071;5.7;1.169;1559;;
10:22:49.941;166;76;111;57;95.0;340;1045;1104;5.5;1.216;1621;;
10:22:50.985;166;76;111;59;95.0;340;1010;1104;5.6;1.175;1566;;
10:22:51.995;166;76;111;59;95.0;340;1010;1104;5.6;1.175;1566;;
10:22:53.004;164;76;109;56;82.5;350;1070;1204;4.6;1.417;1889;;
10:22:54.076;160;71;108;58;89.5;345;1040;1129;5.2;1.252;1669;;
10:22:55.112;152;73;104;57;83.5;340;1055;1042;4.7;1.308;1744;;
10:22:56.171;152;67;104;59;95.8;350;1015;1017;5.7;1.100;1466;;
10:22:57.186;156;70;102;56;95.3;345;1070;1083;5.3;1.146;1528;;
10:22:58.254;157;67;98;55;99.8;350;1090;1125;5.5;1.068;1424;;
10:22:59.346;148;63;92;57;101.8;345;1050;1083;5.8;0.952;1269;;
10:23:00.396;151;63;90;55;103.0;350;1090;1083;5.7;0.952;1270;;
10:23:01.486;140;60;85;56;102.0;345;1065;1000;5.7;0.882;1176;;
10:23:02.549;129;57;81;55;97.5;330;1085;863;5.4;0.899;1198;;
10:23:03.636;130;56;83;55;103.5;340;1100;858;5.6;0.885;1180;;
10:23:04.738;126;55;85;58;104.0;335;1035;775;6.0;0.848;1131;;
10:23:05.773;131;61;86;57;98.0;340;1045;804;5.6;0.920;1226;;
10:23:06.816;126;59;88;61;98.8;330;980;771;6.0;0.871;1161;;
10:23:07.796;139;63;94;58;103.0;340;1040;842;5.9;0.944;1259;;
10:23:08.836;144;64;95;55;106.8;340;1095;913;5.8;0.972;1296;;
10:23:09.931;140;62;95;59;106.0;340;1020;875;6.2;0.917;1222;;
10:23:10.949;145;66;98;58;102.0;340;1040;933;5.9;1.002;1336;;
10:23:11.991;155;67;103;56;108.0;350;1075;1008;6.0;1.020;1360;;
10:23:13.068;150;67;102;59;106.5;345;1025;988;6.2;0.979;1306;;
10:23:14.091;152;70;103;57;101.3;340;1045;992;5.8;1.058;1411;;
10:23:15.136;159;70;105;56;106.3;350;1075;1046;5.9;1.060;1413;;
10:23:16.211;150;67;103;59;106.0;345;1020;1000;6.2;0.986;1315;;
10:23:17.231;150;70;103;57;100.3;340;1050;988;5.7;1.074;1431;;
10:23:18.281;156;70;105;57;105.8;350;1055;1025;6.0;1.050;1400;;
10:23:19.338;153;70;102;57;102.8;345;1055;1000;5.8;1.045;1393;;
10:23:20.389;141;66;98;58;101.3;340;1030;917;5.9;0.994;1326;;
10:23:21.423;148;68;100;56;104.5;350;1080;958;5.8;1.031;1375;;
10:23:22.501;147;66;98;55;107.8;350;1090;933;5.9;0.986;1315;;
10:23:23.591;136;63;94;58;105.5;345;1035;846;6.1;0.925;1233;;
10:23:24.626;142;66;96;55;105.3;350;1100;867;5.7;1.006;1341;;
10:23:25.724;145;65;96;54;109.8;350;1105;871;6.0;0.964;1285;;
10:23:26.833;135;59;93;57;114.0;345;1055;771;6.5;0.861;1148;;
10:23:27.886;144;67;98;55;106.3;350;1090;871;5.8;1.000;1334;;
10:23:28.974;149;66;100;55;111.3;350;1095;892;6.1;0.984;1312;;
10:23:30.071;146;66;100;57;109.3;345;1045;888;6.3;0.954;1272;;
10:23:31.116;150;69;101;56;108.3;350;1075;929;6.0;1.005;1341;;
10:23:32.191;155;70;105;55;107.3;350;1085;1050;5.9;1.057;1410;;
10:23:33.274;159;69;104;55;112.5;355;1095;1096;6.2;1.010;1346;;
10:23:34.371;153;65;104;58;112.5;355;1030;1129;6.6;0.950;1267;;
10:23:35.400;153;65;104;53;112.5;355;1135;1129;5.9;1.047;1396;;
10:23:36.535;153;65;104;56;112.5;355;1065;1129;6.3;0.982;1310;;
10:23:37.600;153;65;104;53;112.5;355;1125;1129;6.0;1.038;1383;;
10:23:38.725;153;65;104;51;112.5;355;1175;1129;5.7;1.084;1445;;
10:23:39.901;118;43;66;56;111.3;345;1075;721;6.2;0.635;847;;
10:23:40.978;123;46;68;54;109.5;340;1105;796;5.9;0.686;915;;
10:23:42.083;129;47;73;53;119.0;350;1130;792;6.3;0.693;924;;
10:23:43.209;122;51;75;57;110.3;340;1055;783;6.3;0.718;957;;
10:23:44.266;119;53;77;55;111.0;345;1090;729;6.1;0.751;1002;;
10:23:45.358;126;52;80;55;121.0;355;1100;754;6.6;0.725;967;;
10:23:46.458;125;54;80;57;116.3;350;1060;758;6.6;0.727;970;;
10:23:47.516;119;54;80;60;116.3;350;1000;729;7.0;0.686;915;;
10:23:48.515;119;54;80;56;116.3;350;1065;729;6.5;0.731;974;;
10:23:49.580;119;54;80;56;116.3;350;1070;729;6.5;0.734;979;;
10:23:50.650;119;54;80;61;116.3;350;985;729;7.1;0.676;901;;
10:23:51.635;119;54;80;57;116.3;350;1060;729;6.6;0.727;970;;
10:23:52.692;159;69;103;56;80.3;355;1065;1233;4.5;1.367;1823;;
10:23:53.759;157;68;102;58;88.0;355;1040;1158;5.1;1.208;1611;;
10:23:54.799;146;67;100;60;88.3;340;995;1067;5.3;1.122;1496;;
10:23:55.794;152;69;101;57;93.5;355;1050;1079;5.3;1.129;1505;;
10:23:56.844;150;66;99;56;105.0;360;1065;1063;5.9;1.002;1335;;
10:23:57.913;145;65;95;57;104.8;355;1055;1008;6.0;0.954;1272;;
10:23:58.966;132;61;90;58;103.3;340;1040;925;6.0;0.907;1209;;
10:24:00.008;141;62;94;55;110.3;355;1095;979;6.0;0.929;1238;;
10:24:01.103;143;63;95;55;114.3;355;1100;983;6.2;0.912;1216;;
10:24:02.201;136;62;95;59;114.3;355;1015;908;6.8;0.842;1122;;
10:24:03.215;136;62;95;55;114.3;355;1090;908;6.3;0.904;1205;;
10:24:04.305;136;62;95;57;114.3;355;1060;908;6.5;0.879;1172;;
10:24:05.365;136;62;95;57;114.3;355;1055;908;6.5;0.875;1167;;
10:24:06.423;136;61;94;57;94.8;350;1055;804;5.4;1.041;1388;;
10:24:07.474;145;63;99;57;96.8;355;1055;854;5.5;1.074;1432;;
10:24:08.531;147;66;99;57;98.3;355;1050;879;5.6;1.055;1407;;
10:24:09.577;140;65;98;60;101.3;345;995;833;6.1;0.963;1284;;
10:24:10.576;152;68;102;57;109.8;355;1050;896;6.3;0.973;1298;;
10:24:11.628;155;67;102;56;115.5;360;1075;938;6.4;0.952;1269;;
10:24:12.699;147;66;101;60;112.8;350;1000;900;6.8;0.898;1197;;
10:24:13.701;152;69;103;58;111.5;355;1040;942;6.4;0.956;1275;;
10:24:14.741;155;68;104;57;117.3;360;1050;967;6.7;0.931;1242;;
10:24:15.793;151;68;104;63;117.3;360;950;950;7.4;0.843;1124;;
10:24:16.740;151;68;104;57;117.3;360;1050;950;6.7;0.931;1242;;
10:24:17.790;151;68;104;58;117.3;360;1035;950;6.8;0.918;1224;;
10:24:18.825;151;68;104;60;117.3;360;995;950;7.1;0.883;1177;;
10:24:19.819;144;67;99;60;91.5;350;1005;900;5.5;1.087;1450;;
10:24:20.826;149;67;103;61;94.3;360;985;896;5.7;1.076;1435;;
10:24:21.811;148;68;101;61;96.0;355;985;892;5.8;1.036;1382;;
10:24:22.794;143;67;100;63;100.3;350;960;850;6.3;0.953;1270;;
10:24:23.756;150;68;100;57;109.0;355;1060;879;6.2;0.975;1300;;
10:24:24.816;150;66;101;61;114.0;355;985;888;6.9;0.875;1166;;
10:24:25.801;142;67;99;63;105.5;345;960;808;6.6;0.901;1201;;
10:24:26.759;152;69;102;58;110.8;350;1030;904;6.5;0.951;1268;;
10:24:27.791;154;68;104;60;115.0;350;995;900;6.9;0.902;1203;;
10:24:28.786;146;70;100;62;105.5;345;975;854;6.5;0.922;1229;;
10:24:29.761;150;68;100;57;112.5;350;1045;900;6.5;0.927;1235;;
10:24:30.806;147;64;98;61;116.5;350;990;892;7.1;0.833;1110;;
10:24:31.792;135;63;94;63;109.0;345;945;817;6.9;0.817;1089;;
10:24:32.741;140;64;95;61;113.3;350;990;863;6.9;0.826;1101;;
10:24:33.727;136;60;96;68;116.5;345;885;821;7.9;0.725;967;;
10:24:34.616;137;65;93;61;110.8;345;980;817;6.8;0.819;1091;;
10:24:35.592;133;59;90;63;119.3;345;955;821;7.5;0.723;964;;
10:24:36.553;126;58;87;63;113.3;335;960;788;7.1;0.737;983;;
10:24:37.513;131;58;88;59;119.3;345;1010;804;7.1;0.741;988;;
10:24:38.519;126;55;88;62;119.3;345;970;750;7.4;0.712;949;;
10:24:39.490;126;55;88;62;119.3;345;975;750;7.3;0.715;954;;
10:24:40.465;126;55;88;59;119.3;345;1025;750;7.0;0.752;1003;;
10:24:41.490;126;55;88;58;119.3;345;1030;750;6.9;0.756;1008;;
10:24:42.520;126;55;88;59;119.3;345;1010;750;7.1;0.741;988;;
10:24:43.531;132;62;91;58;83.5;340;1035;971;4.8;1.125;1500;;
10:24:44.566;139;63;94;56;90.5;350;1065;992;5.1;1.109;1479;;
10:24:45.631;138;64;95;58;92.0;345;1035;967;5.3;1.066;1421;;
10:24:46.666;136;65;94;57;93.0;340;1050;925;5.3;1.064;1419;;
10:24:47.716;141;65;96;56;103.8;350;1075;925;5.8;0.992;1323;;
10:24:48.791;135;63;94;58;104.8;345;1030;867;6.1;0.922;1229;;
10:24:49.821;139;65;96;57;103.5;345;1060;896;5.9;0.981;1308;;
10:24:50.879;147;66;100;56;109.5;355;1080;950;6.1;0.989;1318;;
10:24:51.959;149;68;101;57;107.5;350;1060;958;6.1;0.991;1321;;
10:24:53.021;142;66;101;59;107.5;350;1020;933;6.3;0.954;1271;;
10:24:54.040;142;66;101;55;107.5;350;1085;933;5.9;1.014;1352;;
10:24:55.125;142;66;101;58;107.5;350;1030;933;6.3;0.963;1284;;
10:24:56.155;142;66;101;57;107.5;350;1050;933;6.1;0.982;1309;;
10:24:57.208;144;63;97;56;92.8;350;1080;963;5.2;1.124;1498;;
10:24:58.288;144;63;95;56;96.0;355;1075;950;5.4;1.061;1415;;
10:24:59.357;133;59;91;59;100.8;345;1015;842;6.0;0.919;1226;;
10:25:00.374;139;61;93;57;105.0;350;1060;875;5.9;0.934;1245;;
10:25:01.436;141;60;93;56;117.0;355;1070;842;6.6;0.851;1134;;
10:25:02.508;134;58;90;59;116.8;355;1020;808;6.9;0.788;1051;;
10:25:03.526;136;60;91;57;115.8;350;1045;796;6.6;0.819;1092;;
10:25:04.571;141;59;93;57;122.8;360;1055;813;7.0;0.797;1063;;
10:25:05.628;136;59;91;59;121.3;355;1015;767;7.2;0.760;1013;;
10:25:06.639;132;59;91;60;121.3;355;1005;754;7.2;0.752;1003;;
10:25:07.645;132;59;91;57;121.3;355;1050;754;6.9;0.786;1048;;
10:25:08.695;132;59;91;59;121.3;355;1025;754;7.1;0.767;1023;;
10:25:09.720;132;59;91;58;121.3;355;1030;754;7.1;0.771;1028;;
10:25:10.751;138;60;92;57;98.0;355;1045;804;5.6;0.976;1301;;
10:25:11.798;137;58;90;58;102.8;355;1035;792;6.0;0.907;1209;;
10:25:12.831;128;57;88;60;103.3;350;1005;742;6.2;0.859;1145;;
10:25:13.834;138;61;92;57;107.0;355;1045;829;6.1;0.899;1198;;
10:25:14.881;140;60;92;57;119.5;355;1050;804;6.8;0.806;1075;;
10:25:15.931;132;57;89;60;118.5;350;1005;746;7.1;0.755;1006;;
10:25:16.934;138;59;91;58;119.5;350;1040;779;6.9;0.794;1059;;
10:25:17.972;143;59;93;56;126.3;355;1075;817;7.0;0.788;1050;;
10:25:19.049;137;58;90;59;125.5;350;1025;771;7.3;0.737;983;;
10:25:20.078;132;58;88;57;119.8;345;1050;758;6.8;0.774;1032;;
10:25:21.128;140;58;91;56;127.0;355;1075;792;7.1;0.770;1027;;
10:25:22.199;136;58;90;58;124.5;355;1030;767;7.3;0.745;993;;
10:25:23.231;129;58;88;59;118.5;345;1025;721;6.9;0.759;1012;;
10:25:24.254;138;59;92;57;124.5;355;1050;763;7.1;0.776;1035;;
10:25:25.308;138;60;92;59;123.8;355;1025;763;7.2;0.758;1011;;
10:25:26.331;131;58;90;61;119.8;345;990;708;7.3;0.746;995;;
10:25:27.319;143;62;96;57;123.3;350;1050;767;7.0;0.814;1085;;
10:25:28.371;147;64;99;59;122.5;355;1025;850;7.2;0.826;1102;;
10:25:29.396;141;66;97;60;114.0;345;1005;892;6.8;0.857;1143;;
10:25:30.401;149;65;97;59;114.0;345;1020;842;6.7;0.870;1160;;
10:25:31.420;149;65;97;59;114.0;345;1015;842;6.7;0.866;1154;;
10:25:32.435;149;65;97;61;114.0;345;990;842;6.9;0.845;1126;;
10:25:33.425;149;65;97;57;114.0;345;1055;842;6.5;0.900;1200;;
10:25:34.481;149;61;98;58;104.5;355;1035;875;6.1;0.971;1294;;
10:25:35.516;142;62;96;60;101.8;350;1000;871;6.1;0.939;1251;;
10:25:36.512;145;62;96;59;107.3;350;1025;821;6.3;0.913;1217;;
10:25:37.539;149;60;96;58;120.8;355;1030;804;7.0;0.821;1095;;
10:25:38.571;142;59;95;60;124.0;350;1000;746;7.4;0.762;1016;;
10:25:39.573;148;62;98;59;124.8;355;1010;771;7.4;0.793;1058;;
10:25:40.581;152;62;98;59;129.8;355;1010;829;7.7;0.765;1020;;
10:25:41.591;141;59;95;61;128.8;350;980;721;7.9;0.719;959;;
10:25:42.569;146;61;96;60;130.3;355;1005;775;7.8;0.743;990;;
10:25:43.578;144;59;95;59;134.8;360;1025;771;7.9;0.719;958;;
10:25:44.599;135;59;92;62;127.0;350;975;758;7.8;0.704;939;;
10:25:45.578;134;59;91;60;124.8;350;995;758;7.5;0.726;968;;
10:25:46.569;138;58;91;59;131.0;355;1015;750;7.7;0.707;943;;
10:25:47.586;129;55;88;62;129.5;355;975;646;8.0;0.659;878;;
10:25:48.561;129;56;87;60;128.5;355;995;654;7.7;0.676;901;;
10:25:49.556;136;56;90;59;134.3;355;1010;671;8.0;0.679;905;;
10:25:50.566;134;56;89;61;133.5;355;985;654;8.1;0.653;871;;
10:25:51.549;130;56;88;61;129.8;345;980;633;7.9;0.663;884;;
10:25:52.531;137;57;91;59;134.3;355;1010;692;8.0;0.683;910;;
10:25:53.541;134;57;89;61;131.8;355;990;654;8.0;0.669;892;;
10:25:54.531;128;56;87;62;126.3;345;975;633;7.8;0.670;893;;
10:25:55.506;136;56;88;59;133.8;355;1015;658;7.9;0.670;893;;
10:25:56.521;135;54;87;59;138.8;355;1025;646;8.1;0.643;857;;
10:25:57.548;126;53;85;61;131.3;345;985;600;8.0;0.636;848;;
10:25:58.531;133;56;88;59;131.5;350;1025;658;7.7;0.688;917;;
10:25:59.554;140;57;91;58;137.8;355;1035;696;8.0;0.684;912;;
10:26:00.591;135;56;89;60;134.8;350;1005;646;8.0;0.666;888;;
10:26:01.594;135;58;90;59;129.3;345;1025;683;7.6;0.712;949;;
10:26:02.621;142;57;93;57;137.8;355;1045;721;7.9;0.706;941;;
10:26:03.666;138;59;93;60;137.8;355;1000;717;8.3;0.675;900;;
10:26:04.665;138;59;93;59;137.8;355;1015;717;8.1;0.685;914;;
10:26:05.680;138;59;93;57;137.8;355;1060;717;7.8;0.716;954;;
10:26:06.740;138;59;93;60;137.8;355;1005;717;8.2;0.679;905;;
10:26:07.745;138;59;93;59;137.8;355;1015;717;8.1;0.685;914;;
10:26:08.763;151;69;103;58;84.8;355;1030;1100;4.9;1.246;1661;;
10:26:09.791;151;69;102;58;90.0;355;1035;1054;5.2;1.173;1564;;
10:26:10.826;144;67;99;59;94.0;350;1010;963;5.6;1.064;1418;;
10:26:11.834;147;68;101;59;100.3;350;1025;946;5.9;1.030;1373;;
10:26:12.861;151;68;102;57;109.0;355;1050;946;6.2;0.980;1307;;
10:26:13.909;146;67;100;59;108.8;350;1010;925;6.5;0.931;1241;;
10:26:14.919;149;68;102;59;110.3;350;1025;904;6.5;0.948;1264;;
10:26:15.944;156;70;105;57;114.0;355;1045;938;6.5;0.963;1283;;
10:26:16.989;150;68;102;60;114.3;350;1000;863;6.9;0.893;1190;;
10:26:17.991;147;68;102;60;114.3;350;1000;846;6.9;0.893;1190;;
10:26:18.990;147;68;102;57;114.3;350;1045;846;6.6;0.933;1244;;
10:26:20.035;147;68;102;61;114.3;350;980;846;7.0;0.875;1167;;
10:26:21.015;147;68;102;58;114.3;350;1035;846;6.6;0.924;1232;;
10:26:22.051;143;61;95;58;103.3;355;1035;908;6.0;0.955;1273;;
10:26:23.086;141;63;95;59;101.0;355;1015;900;6.0;0.950;1266;;
10:26:24.101;134;62;94;61;101.5;345;990;871;6.2;0.912;1216;;
10:26:25.091;143;64;97;58;109.5;355;1030;913;6.4;0.912;1217;;
10:26:26.119;144;64;94;57;118.3;355;1045;879;6.8;0.833;1111;;
10:26:27.166;132;57;88;59;121.5;350;1015;708;7.2;0.735;980;;
10:26:28.179;136;58;90;58;125.0;355;1030;771;7.3;0.744;992;;
10:26:29.211;140;58;91;57;129.8;360;1055;808;7.4;0.736;981;;
10:26:30.266;131;56;87;58;127.8;350;1030;729;7.4;0.701;935;;
10:26:31.294;133;57;88;57;128.8;355;1050;742;7.4;0.720;960;;
10:26:32.348;134;57;87;57;130.8;355;1060;758;7.4;0.703;938;;
10:26:33.406;123;53;83;58;125.8;350;1030;671;7.3;0.676;901;;
10:26:34.436;127;53;83;56;130.5;355;1065;708;7.4;0.679;906;;
10:26:35.501;127;52;82;56;133.0;355;1070;675;7.5;0.662;882;;
10:26:36.571;117;51;79;58;125.8;350;1035;629;7.3;0.648;864;;
10:26:37.604;124;52;82;56;130.8;350;1065;650;7.4;0.664;885;;
10:26:38.669;127;53;83;56;133.0;355;1080;675;7.4;0.672;896;;
10:26:39.753;119;51;80;58;127.8;350;1035;600;7.4;0.650;867;;
10:26:40.786;126;55;83;56;126.8;350;1080;654;7.0;0.705;940;;
10:26:41.868;129;52;83;55;126.8;350;1090;613;7.0;0.712;949;;
10:26:42.955;129;52;83;57;126.8;350;1050;613;7.2;0.686;914;;
10:26:44.005;129;52;83;55;126.8;350;1090;613;7.0;0.712;949;;
10:26:45.095;129;52;83;55;126.8;350;1095;613;6.9;0.715;953;;
10:26:46.190;129;52;83;57;126.8;350;1055;613;7.2;0.689;918;;
10:26:47.244;142;63;94;56;90.0;355;1070;1021;5.0;1.121;1494;;
10:26:48.318;144;63;94;55;98.0;360;1095;1004;5.4;1.050;1400;;
10:26:49.413;136;61;92;58;101.0;350;1035;971;5.9;0.945;1260;;
10:26:50.444;142;64;95;56;104.0;355;1080;975;5.8;0.989;1319;;
10:26:51.528;145;64;96;55;112.3;355;1100;1000;6.1;0.941;1254;;
10:26:52.626;138;62;92;57;113.8;350;1050;904;6.5;0.852;1135;;
10:26:53.676;137;61;92;56;114.0;350;1075;875;6.4;0.865;1154;;
10:26:54.751;143;61;94;55;119.8;355;1095;896;6.6;0.860;1146;;
10:26:55.844;142;63;94;56;117.3;350;1065;883;6.6;0.852;1135;;
10:26:56.907;133;61;94;60;117.3;350;1000;829;7.0;0.800;1066;;
10:26:57.910;133;61;94;56;117.3;350;1075;829;6.5;0.860;1146;;
10:26:58.985;133;61;94;56;117.3;350;1080;829;6.5;0.864;1151;;
10:27:00.065;133;61;94;58;117.3;350;1035;829;6.8;0.828;1103;;
10:27:01.101;131;60;88;55;95.3;345;1085;804;5.3;1.005;1340;;
10:27:02.186;140;61;92;55;101.0;355;1085;875;5.6;0.988;1318;;
10:27:03.271;138;59;91;58;108.8;355;1030;833;6.3;0.860;1146;;
10:27:04.299;131;57;86;57;114.0;350;1050;713;6.5;0.794;1059;;
10:27:05.349;134;56;86;54;122.5;350;1120;721;6.6;0.782;1042;;
10:27:06.469;138;53;88;54;136.3;360;1105;725;7.4;0.714;952;;
10:27:07.576;137;55;88;57;132.5;360;1045;704;7.6;0.694;925;;
10:27:08.619;132;56;90;59;126.5;350;1010;733;7.5;0.717;955;;
10:27:09.631;144;62;95;56;128.3;355;1080;875;7.1;0.802;1069;;
10:27:10.711;145;63;95;57;128.3;355;1060;917;7.3;0.787;1050;;
10:27:11.770;145;63;95;57;128.3;355;1050;917;7.3;0.780;1040;;
10:27:12.820;145;63;95;57;128.3;355;1060;917;7.3;0.787;1050;;
10:27:13.880;145;63;95;55;128.3;355;1090;917;7.1;0.810;1079;;
10:27:14.973;140;64;92;56;94.8;355;1075;1000;5.3;1.044;1392;;
10:27:16.044;131;61;90;58;93.0;345;1035;929;5.4;1.004;1339;;
10:27:17.083;140;64;94;55;96.8;355;1095;958;5.3;1.061;1415;;
10:27:18.174;141;64;94;54;104.8;355;1115;954;5.6;0.998;1331;;
10:27:19.291;133;62;91;56;107.8;350;1070;888;6.0;0.904;1205;;
10:27:20.361;138;64;94;55;108.3;350;1095;925;5.9;0.951;1268;;
10:27:21.454;144;65;97;54;112.8;355;1115;929;6.1;0.959;1279;;
10:27:22.571;142;66;96;56;109.8;355;1075;921;6.1;0.938;1250;;
10:27:23.644;136;65;95;57;105.8;345;1055;892;6.0;0.943;1257;;
10:27:24.699;145;67;98;55;109.3;355;1095;946;6.0;0.980;1306;;
10:27:25.794;145;66;97;56;111.3;350;1080;942;6.2;0.944;1259;;
10:27:26.874;136;64;94;57;105.3;340;1045;896;6.0;0.933;1244;;
10:27:27.919;144;66;96;55;109.3;355;1100;958;6.0;0.967;1289;;
10:27:29.021;140;62;98;57;113.3;355;1050;958;6.5;0.904;1205;;
10:27:30.073;146;68;99;56;106.8;355;1080;975;5.9;0.997;1329;;
10:27:31.153;146;66;97;54;111.8;355;1110;988;6.0;0.963;1285;;
10:27:32.261;147;66;91;55;107.5;350;1100;1054;5.9;0.929;1238;;
10:27:33.359;132;59;81;56;104.3;340;1070;933;5.8;0.831;1108;;
10:27:34.431;136;55;79;54;117.3;355;1120;942;6.3;0.755;1006;;
10:27:35.547;127;51;79;56;117.3;355;1065;833;6.6;0.718;957;;
10:27:36.615;127;51;79;58;117.3;355;1030;833;6.8;0.694;925;;
10:27:37.645;127;51;79;57;117.3;355;1045;833;6.7;0.704;939;;
10:27:38.690;127;51;79;59;117.3;355;1025;833;6.9;0.691;921;;
10:27:39.715;127;51;79;59;117.3;355;1020;833;6.9;0.687;916;;
10:27:40.736;163;75;104;57;73.3;350;1050;1429;4.2;1.491;1988;;
10:27:41.784;161;72;102;56;83.5;350;1075;1304;4.7;1.307;1742;;
10:27:42.861;152;69;100;59;87.0;345;1025;1225;5.1;1.178;1571;;
10:27:43.886;159;73;103;55;90.0;350;1090;1229;5.0;1.250;1667;;
10:27:44.975;162;73;106;54;96.8;355;1120;1275;5.2;1.224;1632;;
10:27:46.094;161;74;107;56;96.8;350;1075;1279;5.4;1.183;1578;;
10:27:47.167;158;75;106;56;92.3;345;1075;1258;5.1;1.235;1647;;
10:27:48.244;167;76;110;54;98.0;355;1115;1321;5.3;1.249;1665;;
10:27:49.361;167;77;109;53;97.3;355;1125;1333;5.2;1.261;1681;;
10:27:50.486;159;74;109;56;97.3;355;1065;1304;5.5;1.194;1592;;
10:27:51.550;159;74;109;55;97.3;355;1100;1304;5.3;1.233;1644;;
10:27:52.650;159;74;109;52;97.3;355;1145;1304;5.1;1.283;1711;;
10:27:53.798;170;79;115;56;81.3;355;1070;1608;4.6;1.508;2011;;
10:27:54.866;172;81;115;54;80.8;355;1110;1496;4.4;1.577;2103;;
10:27:55.974;174;80;114;53;82.5;355;1130;1479;4.4;1.561;2082;;
10:27:57.104;163;77;112;56;86.5;350;1065;1408;4.9;1.382;1843;;
10:27:58.169;171;82;116;55;86.5;355;1095;1442;4.7;1.465;1954;;
10:27:59.266;175;82;117;55;89.3;355;1095;1475;4.9;1.439;1918;;
10:28:00.361;167;80;116;58;88.3;350;1030;1429;5.1;1.354;1805;;
10:28:01.387;171;83;117;57;86.3;350;1055;1429;4.9;1.434;1912;;
10:28:02.444;176;83;118;55;89.0;355;1085;1442;4.9;1.439;1918;;
10:28:03.533;169;80;118;59;89.0;355;1015;1413;5.3;1.346;1794;;
10:28:04.545;169;80;118;58;89.0;355;1030;1413;5.2;1.366;1821;;
10:28:05.575;169;80;118;54;89.0;355;1105;1413;4.8;1.465;1953;;
10:28:06.679;169;78;113;57;81.5;355;1045;1442;4.7;1.449;1932;;
10:28:07.724;162;76;110;58;82.0;345;1030;1317;4.8;1.385;1846;;
10:28:08.756;169;78;114;57;83.0;355;1050;1329;4.7;1.439;1919;;
10:28:09.806;169;78;113;58;86.3;355;1040;1338;5.0;1.357;1809;;
10:28:10.844;159;76;110;61;88.5;340;980;1292;5.4;1.221;1628;;
10:28:11.824;165;78;112;58;89.3;350;1040;1292;5.1;1.305;1740;;
10:28:12.866;169;78;113;57;93.5;355;1055;1308;5.3;1.278;1704;;
10:28:13.920;162;76;112;60;93.5;350;995;1279;5.6;1.187;1582;;
10:28:14.914;164;79;112;58;89.0;350;1030;1279;5.2;1.299;1732;;
10:28:15.946;169;78;114;57;93.5;355;1045;1304;5.4;1.277;1703;;
10:28:16.991;164;77;112;60;93.0;350;1000;1279;5.6;1.207;1609;;
10:28:17.989;160;77;110;60;88.0;345;1005;1263;5.3;1.253;1671;;
10:28:18.994;166;77;113;58;92.3;350;1040;1288;5.3;1.268;1691;;
10:28:20.034;165;77;111;59;91.5;350;1020;1304;5.4;1.235;1646;;
10:28:21.056;156;75;109;62;89.8;345;975;1254;5.5;1.187;1582;;
10:28:22.031;163;77;112;59;90.5;350;1025;1288;5.3;1.271;1695;;
10:28:23.056;166;78;112;57;91.0;350;1045;1313;5.2;1.283;1711;;
10:28:24.101;156;75;109;61;90.0;340;985;1250;5.5;1.187;1583;;
10:28:25.085;159;77;110;59;87.8;345;1020;1242;5.2;1.273;1697;;
10:28:26.106;162;77;110;57;87.8;345;1045;1254;5.0;1.304;1739;;
10:28:27.150;162;77;110;63;87.8;345;945;1254;5.6;1.179;1572;;
10:28:28.095;162;77;110;59;87.8;345;1025;1254;5.1;1.279;1705;;
10:28:29.121;160;75;109;58;78.5;350;1035;1304;4.6;1.437;1916;;
10:28:30.154;156;75;107;60;78.0;345;1005;1221;4.7;1.375;1834;;
10:28:31.161;148;73;105;63;76.8;335;960;1171;4.8;1.316;1755;;
10:28:32.123;157;77;109;59;79.5;345;1010;1188;4.7;1.382;1842;;
10:28:33.133;159;76;110;59;86.8;345;1015;1196;5.1;1.284;1712;;
10:28:34.146;153;75;107;61;85.5;335;980;1150;5.2;1.229;1639;;
10:28:35.128;156;76;109;60;84.8;340;1005;1175;5.1;1.287;1716;;
10:28:36.127;161;77;111;59;87.3;340;1015;1217;5.2;1.288;1718;;
10:28:37.148;160;76;109;60;88.0;345;1005;1175;5.3;1.245;1660;;
10:28:38.149;150;74;106;61;83.5;330;980;1125;5.1;1.238;1651;;
10:28:39.131;157;76;109;59;86.8;340;1015;1158;5.1;1.272;1697;;
10:28:40.148;160;76;109;58;89.3;340;1030;1171;5.2;1.252;1670;;
10:28:41.176;152;73;106;61;87.0;335;980;1138;5.3;1.194;1592;;
10:28:42.156;156;75;108;60;87.3;335;1000;1158;5.2;1.241;1654;;
10:28:43.158;161;76;110;58;90.5;345;1030;1179;5.3;1.249;1665;;
10:28:44.186;156;74;108;61;89.8;340;985;1167;5.5;1.185;1580;;
10:28:45.171;156;76;108;60;86.5;335;1005;1163;5.2;1.252;1669;;
10:28:46.178;161;76;109;58;91.0;345;1030;1183;5.3;1.237;1649;;
10:28:47.206;153;73;106;60;90.3;340;1005;1142;5.4;1.175;1566;;
10:28:48.211;154;73;105;58;90.0;340;1035;1133;5.2;1.208;1610;;
10:28:49.244;155;73;106;58;91.5;340;1035;1125;5.3;1.193;1591;;
10:28:50.277;149;71;103;59;90.8;340;1010;1075;5.4;1.141;1521;;
10:28:51.291;146;70;101;59;89.5;335;1020;1067;5.3;1.148;1531;;
10:28:52.309;152;71;104;57;92.5;345;1045;1075;5.3;1.175;1567;;
10:28:53.356;150;71;102;58;92.0;340;1030;1067;5.4;1.145;1526;;
10:28:54.382;144;70;100;59;88.8;330;1025;1050;5.2;1.155;1540;;
10:28:55.409;151;71;104;57;92.0;340;1055;1063;5.2;1.190;1586;;
10:28:56.466;152;72;104;58;92.0;340;1040;1071;5.3;1.170;1560;;
10:28:57.506;146;71;103;60;88.5;335;1005;1038;5.3;1.167;1556;;
10:28:58.509;155;74;103;58;88.5;335;1035;1079;5.1;1.202;1602;;
10:28:59.545;155;74;103;59;88.5;335;1020;1079;5.2;1.184;1579;;
10:29:00.565;155;74;103;61;88.5;335;985;1079;5.4;1.144;1525;;
10:29:01.551;158;75;107;57;76.8;340;1050;1204;4.4;1.464;1952;;
10:29:02.603;159;73;107;57;83.3;345;1045;1175;4.8;1.346;1795;;
10:29:03.648;152;71;106;61;81.8;340;985;1113;5.0;1.277;1703;;
10:29:04.633;159;75;107;57;83.0;345;1060;1129;4.7;1.367;1822;;
10:29:05.689;158;72;105;57;91.5;345;1055;1138;5.2;1.208;1610;;
10:29:06.742;146;69;102;60;89.3;335;995;1063;5.4;1.132;1509;;
10:29:07.741;152;71;103;56;90.8;345;1070;1079;5.1;1.209;1611;;
10:29:08.811;152;70;101;56;93.5;345;1080;1096;5.2;1.167;1556;;
10:29:09.891;141;67;98;58;91.0;335;1035;1021;5.3;1.112;1482;;
10:29:10.924;147;69;100;55;93.0;340;1095;1021;5.1;1.172;1562;;
10:29:12.021;147;68;98;55;94.3;345;1090;1021;5.2;1.133;1511;;
10:29:13.109;135;65;95;59;91.0;335;1015;933;5.4;1.062;1417;;
10:29:14.128;143;69;98;56;91.8;340;1080;950;5.1;1.157;1542;;
10:29:15.208;147;68;100;55;96.0;350;1085;979;5.3;1.127;1503;;
10:29:16.293;140;67;98;58;94.0;340;1030;933;5.5;1.068;1424;;
10:29:17.319;140;69;98;57;89.3;335;1050;942;5.1;1.153;1537;;
10:29:18.371;147;69;102;57;94.0;345;1060;975;5.3;1.145;1526;;
10:29:19.429;145;69;102;60;93.0;340;1000;971;5.6;1.091;1455;;
10:29:20.433;144;71;102;59;89.3;340;1010;971;5.3;1.151;1535;;
10:29:21.441;153;73;105;57;93.5;345;1060;996;5.3;1.193;1591;;
10:29:22.499;153;73;105;58;93.5;345;1040;1017;5.4;1.168;1557;;
10:29:23.543;146;71;104;61;89.8;335;990;992;5.4;1.144;1526;;
10:29:24.529;156;75;107;58;90.5;345;1035;1054;5.2;1.227;1635;;
10:29:25.566;158;73;107;56;95.3;350;1070;1071;5.3;1.196;1595;;
10:29:26.634;150;70;104;59;94.0;340;1020;1033;5.5;1.126;1501;;
10:29:27.656;152;73;104;57;91.8;345;1050;1046;5.2;1.190;1587;;
10:29:28.704;155;72;104;56;95.8;350;1075;1071;5.3;1.165;1553;;
10:29:29.779;148;68;102;59;97.0;345;1020;1008;5.7;1.070;1427;;
10:29:30.799;148;71;101;57;92.8;340;1045;1017;5.3;1.141;1521;;
10:29:31.846;150;69;101;56;97.0;350;1080;1013;5.4;1.122;1496;;
10:29:32.928;144;67;98;58;97.5;345;1040;975;5.6;1.043;1390;;
10:29:33.964;139;66;96;58;94.8;340;1030;942;5.5;1.046;1395;;
10:29:34.994;145;67;98;56;97.8;350;1080;942;5.4;1.083;1444;;
10:29:36.076;142;66;97;57;98.3;345;1050;917;5.6;1.031;1375;;
10:29:37.126;137;66;96;58;95.3;340;1040;904;5.5;1.043;1390;;
10:29:38.164;146;68;100;56;98.3;350;1075;942;5.5;1.091;1455;;
10:29:39.239;146;69;100;57;96.5;345;1045;946;5.5;1.077;1437;;
10:29:40.284;141;68;98;57;92.5;335;1055;938;5.3;1.118;1490;;
10:29:41.341;149;70;102;55;96.3;350;1090;975;5.3;1.149;1533;;
10:29:42.433;145;68;102;58;96.3;350;1030;971;5.6;1.086;1448;;
10:29:43.460;145;68;102;58;96.3;350;1040;971;5.6;1.097;1462;;
10:29:44.500;145;68;102;54;96.3;350;1105;971;5.2;1.165;1554;;
10:29:45.606;152;71;103;57;82.8;350;1060;1121;4.7;1.313;1751;;
10:29:46.664;143;68;99;57;83.3;340;1060;1033;4.7;1.261;1681;;
10:29:47.724;151;69;102;55;86.3;350;1090;1000;4.7;1.289;1719;;
10:29:48.816;146;69;99;56;88.3;345;1065;971;5.0;1.192;1589;;
10:29:49.881;137;66;96;58;89.8;340;1040;921;5.2;1.112;1483;;
10:29:50.919;147;68;99;55;94.8;350;1095;958;5.2;1.147;1529;;
10:29:52.016;147;67;98;55;99.5;350;1095;963;5.5;1.076;1434;;
10:29:53.113;139;65;101;58;97.5;340;1035;946;5.7;1.072;1430;;
10:29:54.144;142;72;99;57;88.3;345;1050;917;5.0;1.175;1567;;
10:29:55.196;142;66;99;59;97.8;355;1015;904;5.8;1.023;1364;;
10:29:56.211;147;69;99;58;92.8;345;1035;1042;5.4;1.102;1469;;
10:29:57.246;156;69;100;57;98.3;355;1060;1146;5.6;1.079;1439;;
10:29:58.306;152;66;95;58;100.3;355;1030;1138;5.8;0.976;1301;;
10:29:59.336;147;64;91;57;100.3;350;1055;1088;5.7;0.955;1273;;
10:30:00.391;151;63;89;54;105.0;355;1120;1133;5.6;0.952;1269;;
10:30:01.511;141;59;85;56;106.8;350;1070;1079;6.0;0.852;1136;;
10:30:02.579;136;59;84;56;103.0;350;1075;1033;5.7;0.879;1172;;
10:30:03.654;142;59;89;55;108.8;355;1095;1054;6.0;0.899;1198;;
10:30:04.751;142;62;91;58;104.8;350;1040;1058;6.0;0.906;1208;;
10:30:05.791;138;64;92;58;98.8;345;1035;1046;5.7;0.959;1279;;
10:30:06.824;149;66;98;56;104.5;350;1080;1083;5.8;1.008;1344;;
10:30:07.904;151;67;101;58;104.3;355;1040;1108;6.0;1.003;1337;;
10:30:08.948;149;70;101;58;96.3;350;1030;1121;5.6;1.081;1441;;
10:30:09.976;159;72;106;57;101.0;355;1055;1179;5.7;1.110;1480;;
10:30:11.033;159;72;106;58;99.8;355;1030;1167;5.8;1.097;1463;;
10:30:12.061;156;73;106;59;95.5;350;1025;1163;5.6;1.140;1521;;
10:30:13.088;164;74;109;56;98.3;360;1080;1200;5.5;1.193;1590;;
10:30:14.165;164;75;107;55;97.8;355;1095;1217;5.4;1.201;1602;;
10:30:15.261;154;71;106;59;96.8;350;1020;1154;5.7;1.112;1483;;
10:30:16.283;161;74;108;55;96.5;355;1085;1175;5.3;1.214;1619;;
10:30:17.366;167;74;111;56;99.3;360;1065;1217;5.6;1.194;1592;;
10:30:18.430;164;74;114;63;97.3;355;945;1217;6.2;1.110;1480;;
10:30:19.375;172;82;112;53;92.3;355;1135;1263;4.9;1.372;1829;;
10:30:20.509;177;75;113;55;102.3;360;1085;1354;5.7;1.199;1599;;
10:30:21.596;171;76;110;57;98.3;360;1055;1283;5.6;1.176;1568;;
10:30:22.649;165;74;109;62;97.5;355;965;1267;6.1;1.074;1432;;
10:30:23.616;169;76;107;54;97.3;360;1105;1296;5.3;1.210;1613;;
10:30:24.721;167;72;108;61;102.0;360;985;1296;6.2;1.045;1394;;
10:30:25.705;158;74;105;59;93.8;350;1010;1225;5.6;1.131;1508;;
10:30:26.715;165;75;108;57;98.0;355;1060;1288;5.5;1.165;1554;;
10:30:27.774;162;73;109;61;98.3;355;980;1275;6.0;1.087;1450;;
10:30:28.752;161;77;109;59;92.8;350;1010;1254;5.5;1.184;1579;;
10:30:29.766;167;76;109;56;97.5;360;1075;1267;5.4;1.202;1602;;
10:30:30.841;163;77;109;59;92.3;355;1025;1242;5.4;1.211;1615;;
10:30:31.866;163;76;108;57;95.3;355;1055;1254;5.4;1.191;1588;;
10:30:32.919;154;71;105;60;97.5;355;1000;1213;5.8;1.072;1429;;
10:30:33.921;157;73;105;59;93.3;350;1025;1200;5.5;1.151;1535;;
10:30:34.946;160;73;104;56;96.3;350;1070;1233;5.4;1.156;1542;;
10:30:36.015;153;69;104;61;98.5;345;985;1225;6.0;1.035;1380;;
10:30:37.001;158;74;104;57;98.5;345;1055;1242;5.6;1.109;1478;;
10:30:38.055;158;74;104;61;98.5;345;980;1242;6.0;1.030;1373;;
10:30:39.035;158;74;104;62;98.5;345;965;1242;6.1;1.014;1352;;
10:30:39.999;165;81;111;60;73.5;345;995;1504;4.4;1.499;1999;;
10:30:40.992;162;77;108;59;77.5;340;1025;1433;4.5;1.425;1900;;
10:30:42.019;152;73;104;61;78.3;335;980;1342;4.8;1.299;1732;;
10:30:42.999;156;75;106;59;80.8;340;1010;1308;4.8;1.323;1764;;
10:30:44.011;160;74;108;57;89.5;345;1045;1317;5.1;1.258;1677;;
10:30:45.054;159;75;106;56;89.0;345;1070;1283;5.0;1.271;1695;;
10:30:46.126;149;71;103;59;89.3;335;1020;1213;5.3;1.171;1562;;
10:30:47.146;155;74;105;56;89.5;345;1075;1213;5.0;1.258;1678;;
10:30:48.219;157;73;106;55;94.3;345;1095;1213;5.2;1.232;1642;;
10:30:49.318;155;73;105;56;92.0;345;1070;1179;5.2;1.215;1621;;
10:30:50.384;145;71;102;59;87.0;335;1020;1117;5.1;1.199;1598;;
10:30:51.404;156;74;107;55;90.5;345;1085;1146;5.0;1.277;1702;;
10:30:52.491;158;74;108;54;93.8;345;1105;1158;5.1;1.267;1689;;
10:30:53.596;157;74;106;54;92.0;345;1105;1121;5.0;1.267;1690;;
10:30:54.701;147;71;104;58;89.5;335;1035;1067;5.2;1.197;1596;;
10:30:55.736;157;74;107;55;91.5;350;1095;1100;5.0;1.278;1703;;
10:30:56.829;159;74;107;54;94.3;350;1110;1125;5.1;1.260;1680;;
10:30:57.939;154;72;106;57;93.5;345;1055;1096;5.3;1.199;1598;;
10:30:58.996;155;74;108;57;89.8;345;1055;1117;5.1;1.264;1685;;
10:31:00.053;165;76;112;56;94.5;355;1080;1175;5.3;1.274;1699;;
10:31:01.133;164;77;112;57;93.3;350;1045;1192;5.4;1.252;1670;;
10:31:02.178;158;76;110;58;89.0;345;1030;1171;5.2;1.270;1694;;
10:31:03.202;168;78;113;56;91.5;350;1070;1225;5.1;1.318;1758;;
10:31:04.278;165;76;110;56;94.3;355;1075;1204;5.3;1.249;1665;;
10:31:05.351;152;72;106;59;92.3;345;1010;1117;5.5;1.161;1547;;
10:31:06.361;158;75;106;55;91.0;350;1090;1150;5.0;1.267;1689;;
10:31:07.451;156;72;103;55;95.3;350;1090;1121;5.2;1.179;1572;;
10:31:08.541;144;68;102;60;94.8;345;995;1042;5.7;1.066;1421;;
10:31:09.532;151;72;101;53;92.8;350;1140;1067;4.9;1.238;1651;;
10:31:10.676;150;68;100;53;98.8;350;1130;1038;5.2;1.141;1522;;
10:31:11.804;140;65;99;61;98.3;345;990;958;6.0;0.998;1330;;
10:31:12.798;143;70;96;52;91.8;350;1155;933;4.8;1.209;1611;;
10:31:13.949;145;65;97;53;101.5;350;1130;938;5.4;1.083;1444;;
10:31:15.081;140;65;96;56;99.5;350;1070;892;5.6;1.027;1369;;
10:31:16.151;138;65;92;51;97.3;345;1175;833;5.0;1.106;1474;;
10:31:17.326;142;61;94;52;108.0;355;1165;875;5.6;1.014;1352;;
10:31:18.491;143;63;94;53;105.0;355;1135;946;5.6;1.013;1351;;
10:31:19.628;138;61;93;55;105.0;350;1090;988;5.8;0.968;1291;;
10:31:20.716;150;65;97;52;105.8;355;1160;1100;5.5;1.064;1419;;
10:31:21.874;154;66;98;51;107.5;355;1170;1167;5.5;1.064;1419;;
10:31:23.048;151;65;98;54;106.5;355;1105;1200;5.8;1.019;1359;;
10:31:24.150;156;68;101;53;103.8;355;1135;1225;5.5;1.108;1477;;
10:31:25.282;159;70;103;53;103.0;355;1140;1229;5.4;1.134;1513;;
10:31:26.428;155;69;103;55;102.5;355;1090;1204;5.6;1.093;1457;;
10:31:27.518;157;72;104;54;99.3;355;1115;1196;5.3;1.166;1554;;
10:31:28.631;160;71;105;52;100.8;355;1145;1200;5.3;1.188;1583;;
10:31:29.776;157;71;104;53;100.3;355;1135;1167;5.3;1.175;1566;;
10:31:30.913;152;69;103;56;98.8;355;1080;1142;5.5;1.126;1502;;
10:31:31.993;157;73;106;54;95.8;355;1105;1179;5.2;1.223;1631;;
10:31:33.094;163;74;109;53;98.5;360;1130;1196;5.2;1.253;1671;;
10:31:34.226;159;74;109;56;95.3;355;1075;1250;5.3;1.227;1636;;
10:31:35.301;160;77;109;54;92.0;355;1110;1146;5.0;1.309;1745;;
10:31:36.411;161;75;108;54;95.8;360;1115;1133;5.2;1.261;1681;;
10:31:37.526;152;73;107;57;90.5;345;1050;1092;5.2;1.236;1648;;
10:31:38.576;161;76;110;55;92.8;360;1100;1133;5.1;1.299;1732;;
10:31:39.678;163;76;109;52;95.5;360;1145;1117;5.0;1.304;1738;;
10:31:40.819;153;72;106;56;94.0;350;1070;1058;5.3;1.204;1605;;
10:31:41.889;155;75;107;55;90.8;350;1090;1038;5.0;1.279;1706;;
10:31:42.979;161;74;108;52;96.0;360;1145;1096;5.0;1.291;1721;;
10:31:44.124;158;73;108;53;96.0;360;1135;1046;5.1;1.280;1706;;
10:31:45.260;158;73;108;58;96.0;360;1035;1046;5.6;1.167;1556;;
10:31:46.295;158;73;108;54;96.0;360;1115;1046;5.2;1.257;1676;;
10:31:47.411;160;74;107;53;83.3;360;1135;1129;4.4;1.452;1936;;
10:31:48.546;153;70;105;56;86.3;355;1070;1071;4.8;1.300;1733;;
10:31:49.616;156;73;107;55;84.8;360;1095;1079;4.6;1.379;1839;;
10:31:50.709;159;74;108;54;88.5;360;1105;1054;4.8;1.345;1794;;
10:31:51.816;155;72;106;57;93.8;355;1055;1042;5.3;1.196;1594;;
10:31:52.869;154;74;106;55;90.8;355;1095;1042;5.0;1.273;1697;;
10:31:53.964;160;74;108;55;95.0;360;1090;1071;5.2;1.242;1656;;
10:31:55.052;155;73;107;58;95.0;355;1040;1071;5.5;1.171;1562;;
10:31:56.096;156;74;108;57;92.8;350;1050;1088;5.3;1.223;1630;;
10:31:57.144;164;76;111;56;95.5;355;1080;1129;5.3;1.255;1674;;
10:31:58.226;160;74;111;59;95.8;355;1025;1104;5.6;1.188;1584;;
10:31:59.253;166;78;113;57;93.8;355;1055;1158;5.3;1.269;1692;;
10:32:00.308;167;77;111;55;95.5;360;1085;1175;5.3;1.264;1685;;
10:32:01.391;159;73;108;58;96.3;355;1040;1142;5.6;1.167;1556;;
10:32:02.429;158;74;107;56;93.5;355;1070;1125;5.2;1.219;1625;;
