# Supplementary material for: Influence of beat-to-beat blood pressure variability on vascular elasticity in hypertensive population
Source: Sci Rep. 2017 Aug 21;7:8394. doi: 10.1038/s41598-017-08640-4 (PMC5566212; doi:10.1038/s41598-017-08640-4)
Supplement: Supplementary file 1 — Dataset 1 [file 41598_2017_8640_MOESM1_ESM.zip › Data of hypertensive population/1120-beats.txt]

BeatScope Easy - v02.10 build 004

Identification;Identification;Age (yrs);Height (cm);Weight (kg);Gender;Procedure;Model number
1120;;57;160;80;Female;;9971

Reconstructed pressure level: 
brachial

Time (s);Systolic Pressure (mmHg);Diastolic Pressure (mmHg);Mean Pressure (mmHg);Heart rate (bpm);Stroke Volume (ml);Left Ventricular Ejection Time (ms);Pulse Interval (ms);Maximum Slope (mmHg/s);Cardiac Output (l/min);Total Peripheral Resistance Medical Unit (mmHg.min/l);Total Peripheral Resistance CGS (dyn.s/cm5);Markers;
11:09:57.125;0;0;0;84;0.0;0;715;0;0.0;0.000;0;;
11:09:57.840;0;0;0;84;0.0;0;715;0;0.0;0.000;0;;
11:09:58.555;0;0;0;84;0.0;0;715;0;0.0;0.000;0;;
11:09:59.270;0;0;0;85;0.0;0;705;0;0.0;0.000;0;;
11:09:59.975;0;0;0;84;0.0;0;715;0;0.0;0.000;0;;
11:10:00.690;0;0;0;82;0.0;0;735;0;0.0;0.000;0;;
11:10:01.425;0;0;0;83;0.0;0;720;0;0.0;0.000;0;;
11:10:02.145;0;0;0;85;0.0;0;710;0;0.0;0.000;0;;
11:10:02.855;0;0;0;85;0.0;0;705;0;0.0;0.000;0;;
11:10:03.560;0;0;0;85;0.0;0;710;0;0.0;0.000;0;;
11:10:04.270;0;0;0;85;0.0;0;705;0;0.0;0.000;0;;
11:10:04.975;0;0;0;86;0.0;0;695;0;0.0;0.000;0;;
11:10:05.671;169;87;119;81;64.8;290;740;1621;5.3;1.363;1817;;
11:10:06.409;173;90;121;85;64.0;255;705;2221;5.4;1.330;1774;;
11:10:07.118;171;87;120;84;71.0;260;715;2200;6.0;1.206;1608;;
11:10:07.829;173;88;122;84;74.5;255;715;2158;6.3;1.168;1558;;
11:10:08.546;175;89;123;83;79.8;260;725;2071;6.6;1.116;1488;;
11:10:09.271;174;90;121;82;79.5;260;735;2042;6.5;1.119;1492;;
11:10:10.006;170;88;120;83;81.0;260;725;2042;6.7;1.070;1426;;
11:10:10.729;172;90;121;84;78.5;260;715;2179;6.6;1.098;1463;;
11:10:11.446;175;90;123;84;80.5;260;715;2204;6.8;1.088;1451;;
11:10:12.159;171;91;123;86;80.5;260;700;2183;6.9;1.065;1420;;
11:10:12.860;171;91;123;88;80.5;260;685;2183;7.1;1.042;1390;;
11:10:13.545;171;91;123;83;80.5;260;725;2183;6.7;1.103;1471;;
11:10:14.273;186;97;145;136;66.0;240;440;2271;9.0;0.963;1284;;
11:10:14.711;113;111;119;61;3.3;225;980;708;0.2;35.732;47643;;
11:10:15.691;177;90;124;85;66.3;255;705;1925;5.6;1.320;1759;;
11:10:16.396;177;90;125;86;69.8;255;700;1896;6.0;1.249;1666;;
11:10:17.095;177;90;123;88;72.0;245;680;2138;6.4;1.164;1552;;
11:10:17.778;175;89;121;88;72.5;250;685;2304;6.4;1.143;1524;;
11:10:18.459;173;88;120;88;76.5;245;680;2333;6.8;1.067;1422;;
11:10:19.141;173;88;119;87;78.0;245;690;2363;6.8;1.055;1407;;
11:10:19.829;172;87;120;87;80.3;250;690;2392;7.0;1.027;1370;;
11:10:20.521;173;88;120;88;80.3;250;685;2438;7.0;1.020;1360;;
11:10:21.205;173;88;120;87;80.3;250;690;2438;7.0;1.027;1370;;
11:10:21.895;173;88;120;86;80.3;250;695;2438;6.9;1.035;1380;;
11:10:22.591;174;88;135;136;70.3;240;440;2013;9.6;0.847;1129;;
11:10:23.029;111;107;118;63;4.0;215;945;704;0.3;27.818;37091;;
11:10:23.976;178;90;125;85;67.3;270;705;1713;5.7;1.305;1740;;
11:10:24.681;176;89;122;82;72.3;285;730;1671;5.9;1.235;1647;;
11:10:25.409;175;89;123;84;73.8;260;715;1713;6.2;1.188;1584;;
11:10:26.126;176;89;121;78;74.0;275;770;1704;5.8;1.256;1675;;
11:10:26.894;175;93;119;80;70.8;240;750;1792;5.7;1.261;1682;;
11:10:27.642;168;90;116;83;70.3;240;725;1821;5.8;1.195;1593;;
11:10:28.371;164;85;114;81;77.5;255;740;1671;6.3;1.086;1448;;
11:10:29.109;157;83;114;78;77.5;255;765;1629;6.1;1.123;1497;;
11:10:29.875;157;83;114;80;77.5;255;750;1629;6.2;1.101;1468;;
11:10:30.625;157;83;114;79;77.5;255;760;1629;6.1;1.115;1487;;
11:10:31.386;154;81;110;78;72.5;315;765;1488;5.7;1.161;1548;;
11:10:32.151;154;81;110;78;73.8;315;770;1496;5.7;1.148;1531;;
11:10:32.917;152;81;111;79;73.8;300;755;1475;5.9;1.134;1512;;
11:10:33.672;156;83;113;79;76.0;300;760;1483;6.0;1.130;1507;;
11:10:34.432;157;84;114;78;81.0;305;770;1496;6.3;1.081;1442;;
11:10:35.204;156;83;112;78;81.3;305;770;1467;6.3;1.061;1415;;
11:10:35.972;153;82;111;79;80.5;305;755;1429;6.4;1.043;1391;;
11:10:36.727;154;83;113;79;81.0;300;760;1446;6.4;1.060;1414;;
11:10:37.489;158;84;115;77;83.0;305;775;1463;6.4;1.074;1432;;
11:10:38.264;160;85;115;79;83.0;305;760;1458;6.6;1.053;1404;;
11:10:39.025;160;85;115;80;83.0;305;750;1458;6.6;1.039;1386;;
11:10:39.775;160;85;115;77;83.0;305;775;1458;6.4;1.074;1432;;
11:10:40.549;166;92;122;78;67.3;310;765;1454;5.3;1.385;1847;;
11:10:41.316;165;90;120;78;69.0;310;770;1483;5.4;1.342;1789;;
11:10:42.086;162;88;119;81;69.0;305;745;1475;5.6;1.285;1713;;
11:10:42.831;163;89;119;80;71.3;310;750;1492;5.7;1.253;1670;;
11:10:43.579;164;89;119;80;75.5;310;750;1517;6.0;1.182;1576;;
11:10:44.331;162;88;118;81;76.5;310;745;1492;6.2;1.147;1529;;
11:10:45.078;161;87;118;81;76.8;310;745;1513;6.2;1.143;1524;;
11:10:45.823;164;89;120;80;78.3;310;750;1550;6.3;1.145;1527;;
11:10:46.573;165;89;119;78;78.5;310;765;1550;6.2;1.155;1540;;
11:10:47.334;161;87;117;80;79.3;305;750;1546;6.3;1.103;1470;;
11:10:48.088;160;86;116;81;79.0;305;745;1546;6.4;1.094;1459;;
11:10:48.831;162;86;116;79;80.0;305;755;1538;6.4;1.097;1463;;
11:10:49.586;161;86;116;79;81.3;310;760;1542;6.4;1.083;1444;;
11:10:50.344;159;85;115;80;80.5;305;750;1521;6.4;1.071;1429;;
11:10:51.094;160;86;116;79;81.0;305;760;1517;6.4;1.084;1445;;
11:10:51.854;161;86;116;78;81.8;305;765;1533;6.4;1.083;1444;;
11:10:52.619;159;85;114;78;81.5;310;765;1492;6.4;1.072;1430;;
11:10:53.386;156;84;113;79;81.5;305;755;1475;6.5;1.049;1399;;
11:10:54.137;156;84;114;80;81.0;305;750;1463;6.5;1.051;1401;;
11:10:54.891;156;84;114;80;81.0;305;750;1463;6.5;1.051;1401;;
11:10:55.640;156;84;114;83;81.0;305;720;1463;6.8;1.009;1345;;
11:10:56.360;156;84;114;82;81.0;305;735;1463;6.6;1.030;1373;;
11:10:57.098;161;90;120;82;66.5;310;730;1408;5.5;1.315;1753;;
11:10:57.826;163;90;121;82;67.5;305;735;1467;5.5;1.318;1757;;
11:10:58.557;165;91;123;82;66.8;305;730;1483;5.5;1.342;1790;;
11:10:59.293;167;93;125;82;68.8;310;730;1517;5.7;1.325;1766;;
11:11:00.020;171;95;127;83;72.0;310;725;1554;6.0;1.276;1702;;
11:11:00.748;171;95;126;83;72.3;310;725;1550;6.0;1.267;1689;;
11:11:01.469;168;94;124;85;71.8;305;710;1529;6.1;1.230;1639;;
11:11:02.181;167;93;124;85;72.8;305;705;1554;6.2;1.204;1605;;
11:11:02.888;170;94;126;85;74.0;305;705;1571;6.3;1.200;1601;;
11:11:03.593;171;94;126;85;75.0;310;705;1588;6.4;1.180;1573;;
11:11:04.294;169;93;125;86;74.8;305;700;1588;6.4;1.171;1561;;
11:11:04.996;171;94;127;86;75.0;305;695;1617;6.5;1.179;1572;;
11:11:05.691;175;96;129;84;75.0;310;715;1642;6.3;1.225;1633;;
11:11:06.404;175;96;128;82;76.3;310;735;1671;6.2;1.229;1639;;
11:11:07.141;172;94;125;81;76.3;310;740;1646;6.2;1.213;1617;;
11:11:07.881;170;92;124;82;75.3;305;730;1646;6.2;1.198;1597;;
11:11:08.609;170;92;122;81;76.3;305;740;1638;6.2;1.186;1582;;
11:11:09.349;167;89;120;82;77.8;305;730;1608;6.4;1.127;1502;;
11:11:10.083;162;87;117;82;77.8;305;730;1567;6.4;1.096;1462;;
11:11:10.809;160;86;117;84;78.5;305;715;1575;6.6;1.063;1418;;
11:11:11.526;163;87;119;85;79.3;305;710;1575;6.7;1.068;1424;;
11:11:12.236;165;89;121;85;79.3;305;710;1575;6.7;1.080;1439;;
11:11:12.946;165;89;122;86;78.8;305;700;1571;6.7;1.082;1443;;
11:11:13.644;169;91;125;85;78.8;305;705;1625;6.7;1.119;1492;;
11:11:14.349;174;94;127;83;79.0;305;720;1688;6.6;1.160;1546;;
11:11:15.069;176;94;127;83;78.8;310;725;1708;6.5;1.167;1556;;
11:11:15.796;172;92;125;84;78.8;305;715;1692;6.6;1.137;1516;;
11:11:16.511;173;92;125;83;78.0;305;720;1708;6.5;1.152;1535;;
11:11:17.229;172;91;123;82;78.5;310;735;1717;6.4;1.152;1536;;
11:11:17.964;168;89;123;83;78.5;310;725;1688;6.5;1.136;1515;;
11:11:18.690;168;89;123;85;78.5;310;705;1688;6.7;1.105;1473;;
11:11:19.395;168;89;123;82;78.5;310;735;1688;6.4;1.152;1536;;
11:11:20.129;166;89;120;82;68.8;305;735;1642;5.6;1.280;1707;;
11:11:20.862;164;87;119;83;70.8;305;725;1629;5.9;1.214;1619;;
11:11:21.589;161;86;117;83;69.8;300;720;1592;5.8;1.208;1610;;
11:11:22.309;162;87;118;83;73.5;305;720;1625;6.1;1.151;1535;;
11:11:23.031;162;86;117;83;77.3;305;725;1575;6.4;1.096;1461;;
11:11:23.754;159;86;116;83;77.5;300;720;1542;6.5;1.080;1440;;
11:11:24.474;162;87;118;83;77.5;305;725;1575;6.4;1.104;1472;;
11:11:25.201;164;88;119;81;79.5;310;745;1571;6.4;1.113;1484;;
11:11:25.944;163;88;118;82;79.0;305;730;1525;6.5;1.093;1457;;
11:11:26.674;161;87;118;83;78.0;300;725;1517;6.5;1.092;1456;;
11:11:27.403;164;88;120;82;79.3;305;735;1558;6.5;1.108;1478;;
11:11:28.136;166;89;121;81;80.5;305;745;1563;6.5;1.115;1487;;
11:11:28.883;166;89;120;81;80.3;305;745;1575;6.5;1.112;1482;;
11:11:29.626;164;88;119;81;78.8;300;745;1558;6.3;1.123;1498;;
11:11:30.370;166;88;120;80;80.8;305;750;1588;6.5;1.110;1480;;
11:11:31.119;165;88;119;82;80.5;305;735;1575;6.6;1.084;1446;;
11:11:31.856;161;87;118;83;80.3;305;725;1542;6.6;1.062;1415;;
11:11:32.583;162;87;118;83;80.8;305;725;1563;6.7;1.062;1416;;
11:11:33.308;165;88;120;82;81.3;305;735;1588;6.6;1.083;1444;;
11:11:34.041;166;89;119;81;81.0;305;745;1588;6.5;1.097;1462;;
11:11:34.786;163;87;118;80;81.0;305;750;1558;6.5;1.088;1451;;
11:11:35.534;162;87;117;80;80.0;300;750;1567;6.4;1.097;1463;;
11:11:36.286;162;86;116;79;81.5;305;755;1563;6.5;1.072;1430;;
11:11:37.043;159;85;113;79;81.3;305;760;1521;6.4;1.052;1403;;
11:11:37.801;153;82;110;79;81.8;305;755;1492;6.5;1.011;1348;;
11:11:38.552;152;81;109;79;81.3;300;755;1479;6.5;1.013;1350;;
11:11:39.307;153;80;109;79;83.3;305;760;1475;6.6;0.993;1324;;
11:11:40.071;150;79;107;78;83.8;305;770;1442;6.5;0.981;1309;;
11:11:40.837;148;79;107;79;83.8;300;755;1429;6.7;0.967;1289;;
11:11:41.596;151;80;109;78;83.8;305;765;1433;6.6;0.993;1324;;
11:11:42.359;152;81;109;78;85.3;310;765;1442;6.7;0.978;1304;;
11:11:43.126;149;80;108;80;84.5;305;750;1404;6.8;0.961;1281;;
11:11:43.874;151;81;110;79;83.8;305;755;1417;6.7;0.992;1322;;
11:11:44.627;154;82;112;79;84.5;305;755;1458;6.7;1.001;1334;;
11:11:45.386;154;83;112;79;84.3;305;760;1421;6.7;1.008;1344;;
11:11:46.144;154;83;113;79;82.5;305;755;1433;6.6;1.030;1373;;
11:11:46.897;158;85;115;79;82.5;305;755;1458;6.6;1.050;1400;;
11:11:47.656;159;86;114;77;82.5;310;775;1471;6.4;1.071;1428;;
11:11:48.427;156;84;114;79;81.8;305;755;1450;6.5;1.051;1401;;
11:11:49.184;159;86;114;79;81.8;305;755;1458;6.5;1.051;1401;;
11:11:49.940;159;86;114;81;81.8;305;740;1458;6.6;1.030;1373;;
11:11:50.680;159;86;114;81;81.8;305;745;1458;6.6;1.037;1382;;
11:11:51.424;169;96;126;81;63.5;305;745;1425;5.1;1.475;1967;;
11:11:52.171;171;95;128;82;64.0;305;735;1504;5.2;1.470;1960;;
11:11:52.905;181;100;134;80;61.5;310;750;1738;4.9;1.637;2183;;
11:11:53.654;173;104;128;81;57.5;310;740;1521;4.7;1.647;2196;;
11:11:54.398;172;96;126;81;67.3;305;740;1608;5.5;1.381;1841;;
11:11:55.136;174;96;125;80;67.3;305;750;1663;5.4;1.391;1855;;
11:11:55.886;172;92;123;81;72.3;310;745;1688;5.8;1.271;1695;;
11:11:56.631;167;90;120;81;74.5;305;745;1663;6.0;1.198;1597;;
11:11:57.376;166;88;120;82;77.3;305;735;1704;6.3;1.137;1516;;
11:11:58.113;168;88;121;82;79.3;310;735;1692;6.5;1.118;1490;;
11:11:58.846;167;88;119;81;80.5;310;745;1671;6.5;1.099;1465;;
11:11:59.591;163;86;118;81;82.3;310;740;1646;6.7;1.057;1410;;
11:12:00.331;166;87;119;81;82.8;310;740;1654;6.7;1.064;1419;;
11:12:01.067;167;88;119;80;83.0;310;750;1629;6.6;1.078;1437;;
11:12:01.821;164;86;118;80;84.0;310;750;1608;6.7;1.049;1399;;
11:12:02.571;163;86;118;80;83.8;310;750;1604;6.7;1.054;1406;;
11:12:03.323;165;87;119;82;83.8;310;735;1604;6.8;1.044;1392;;
11:12:04.056;162;87;118;83;82.3;310;720;1546;6.9;1.029;1371;;
11:12:04.778;161;86;117;83;81.3;310;720;1567;6.8;1.035;1379;;
11:12:05.494;162;87;119;86;81.3;310;695;1567;7.0;1.016;1354;;
11:12:06.190;163;87;120;87;81.3;310;690;1567;7.1;1.015;1353;;
11:12:06.881;164;88;120;87;82.0;310;690;1567;7.1;1.012;1349;;
11:12:07.573;164;88;121;86;81.5;310;700;1567;7.0;1.035;1380;;
11:12:08.271;168;91;124;85;80.8;305;710;1621;6.8;1.086;1448;;
11:12:08.977;171;92;124;83;80.5;310;720;1650;6.7;1.111;1482;;
11:12:09.699;171;91;123;82;81.5;305;730;1629;6.7;1.104;1472;;
11:12:10.431;169;90;122;81;80.5;305;740;1633;6.5;1.124;1498;;
11:12:11.169;172;91;124;82;80.5;305;735;1675;6.6;1.130;1507;;
11:12:11.904;172;91;124;81;81.5;310;740;1671;6.6;1.121;1495;;
11:12:12.646;170;90;121;81;80.8;310;745;1642;6.5;1.119;1492;;
11:12:13.389;167;88;121;82;80.5;305;730;1667;6.6;1.093;1457;;
11:12:14.119;170;89;122;81;81.8;310;740;1683;6.6;1.104;1472;;
11:12:14.859;172;90;124;82;83.0;310;735;1671;6.8;1.094;1458;;
11:12:15.596;170;90;123;83;82.0;310;725;1633;6.8;1.085;1447;;
11:12:16.321;170;90;124;84;81.8;305;715;1663;6.9;1.082;1443;;
11:12:17.038;173;91;125;83;82.0;310;720;1688;6.8;1.098;1463;;
11:12:17.754;173;92;125;85;82.0;310;710;1667;6.9;1.084;1446;;
11:12:18.466;171;91;124;85;82.0;305;710;1654;6.9;1.076;1434;;
11:12:19.176;173;91;126;85;81.5;305;705;1713;6.9;1.092;1456;;
11:12:19.883;176;93;128;83;82.5;310;720;1721;6.9;1.113;1484;;
11:12:20.601;176;93;126;83;81.8;310;725;1704;6.8;1.115;1487;;
11:12:21.324;172;91;123;82;81.0;305;735;1704;6.6;1.116;1488;;
11:12:22.059;172;90;122;81;82.3;305;745;1746;6.6;1.107;1476;;
11:12:22.806;170;88;121;81;83.5;310;740;1708;6.8;1.070;1427;;
11:12:23.546;166;87;117;81;82.3;310;745;1646;6.6;1.057;1410;;
11:12:24.289;161;84;115;83;83.3;305;725;1596;6.9;1.002;1335;;
11:12:25.014;162;84;116;83;83.3;305;720;1613;6.9;1.001;1335;;
11:12:25.736;163;84;117;83;86.0;310;725;1629;7.1;0.988;1318;;
11:12:26.463;164;86;118;83;85.3;310;725;1600;7.1;1.004;1338;;
11:12:27.186;164;86;118;84;85.3;310;715;1613;7.2;0.990;1320;;
11:12:27.900;164;86;118;83;85.3;310;720;1613;7.1;0.997;1329;;
11:12:28.620;164;86;118;80;85.3;310;750;1613;6.8;1.038;1384;;
11:12:29.369;173;95;125;80;67.3;305;750;1571;5.4;1.388;1851;;
11:12:30.117;170;91;123;81;69.8;305;745;1621;5.6;1.308;1745;;
11:12:30.862;170;91;123;82;68.8;305;735;1633;5.6;1.310;1746;;
11:12:31.600;169;90;121;81;72.8;310;745;1629;5.9;1.242;1656;;
11:12:32.346;167;89;120;80;76.5;305;750;1608;6.1;1.172;1562;;
11:12:33.094;165;88;121;82;77.5;305;730;1604;6.4;1.135;1513;;
11:12:33.822;169;90;123;82;77.5;305;735;1617;6.3;1.167;1555;;
11:12:34.557;172;92;124;81;78.8;310;740;1633;6.4;1.165;1554;;
11:12:35.303;170;91;123;81;79.3;310;745;1613;6.4;1.154;1539;;
11:12:36.044;167;90;122;82;78.5;305;730;1596;6.5;1.130;1506;;
11:12:36.776;168;90;123;83;79.0;310;725;1583;6.5;1.124;1499;;
11:12:37.501;169;91;123;83;79.5;310;725;1583;6.6;1.122;1496;;
11:12:38.228;168;90;122;83;79.5;310;725;1563;6.6;1.110;1480;;
11:12:38.953;166;90;122;84;79.0;305;715;1575;6.6;1.104;1472;;
11:12:39.666;169;91;124;85;78.5;310;710;1596;6.6;1.122;1495;;
11:12:40.378;170;92;124;83;79.3;310;720;1604;6.6;1.129;1505;;
11:12:41.094;170;92;124;84;78.8;305;715;1600;6.6;1.124;1498;;
11:12:41.813;168;91;123;84;78.8;305;715;1608;6.6;1.119;1492;;
11:12:42.524;171;92;125;84;78.0;305;715;1633;6.5;1.144;1525;;
11:12:43.237;172;92;126;86;78.5;305;700;1625;6.7;1.121;1495;;
11:12:43.941;170;93;124;85;77.0;305;705;1596;6.6;1.133;1511;;
11:12:44.645;168;91;124;87;78.3;305;690;1629;6.8;1.093;1458;;
11:12:45.332;173;93;128;87;78.3;305;690;1658;6.8;1.129;1505;;
11:12:46.026;177;95;130;85;78.5;305;705;1658;6.7;1.168;1557;;
11:12:46.729;178;97;131;86;76.8;305;700;1667;6.6;1.190;1587;;
11:12:47.431;177;96;131;86;76.8;305;695;1675;6.6;1.182;1576;;
11:12:48.128;180;98;132;85;76.3;305;705;1717;6.5;1.218;1624;;
11:12:48.831;181;98;132;85;76.8;310;710;1717;6.5;1.216;1622;;
11:12:49.541;178;96;129;84;76.5;305;715;1700;6.4;1.201;1601;;
11:12:50.256;173;94;126;85;76.8;305;710;1679;6.5;1.163;1551;;
11:12:50.966;173;93;125;85;77.5;305;710;1700;6.5;1.147;1530;;
11:12:51.678;172;91;123;82;78.8;310;730;1696;6.5;1.138;1517;;
11:12:52.402;168;89;120;83;78.8;305;720;1663;6.6;1.099;1466;;
11:12:53.122;163;87;118;85;78.5;300;705;1621;6.7;1.060;1413;;
11:12:53.827;164;87;119;85;79.3;305;705;1625;6.7;1.056;1409;;
11:12:54.536;166;87;120;83;81.3;305;720;1667;6.8;1.063;1418;;
11:12:55.254;168;89;121;84;80.8;305;715;1642;6.8;1.074;1431;;
11:12:55.971;166;89;122;85;79.8;305;705;1642;6.8;1.074;1432;;
11:12:56.676;170;91;123;83;79.3;305;720;1667;6.6;1.117;1490;;
11:12:57.394;172;91;124;83;80.3;305;720;1696;6.7;1.113;1483;;
11:12:58.116;170;91;122;82;79.8;305;735;1675;6.5;1.122;1496;;
11:12:58.849;167;89;119;81;79.5;300;745;1671;6.4;1.117;1490;;
11:12:59.594;167;88;118;79;80.5;300;760;1679;6.4;1.116;1489;;
11:13:00.356;165;86;117;79;81.3;305;755;1654;6.5;1.087;1450;;
11:13:01.113;162;85;115;79;80.5;305;755;1596;6.4;1.079;1438;;
11:13:01.866;160;84;114;80;81.0;300;750;1583;6.5;1.056;1407;;
11:13:02.616;161;84;115;79;82.0;305;760;1604;6.5;1.066;1421;;
11:13:03.375;162;84;115;78;83.3;305;765;1604;6.5;1.059;1412;;
11:13:04.143;161;84;115;79;83.3;305;760;1579;6.6;1.050;1400;;
11:13:04.899;160;85;116;81;81.3;305;740;1583;6.6;1.059;1412;;
11:13:05.639;164;87;119;80;81.8;305;750;1596;6.5;1.087;1450;;
11:13:06.389;166;88;121;81;82.0;305;740;1592;6.6;1.092;1456;;
11:13:07.133;166;89;121;81;81.0;305;745;1571;6.5;1.115;1487;;
11:13:07.874;168;91;123;81;79.8;305;740;1579;6.5;1.144;1525;;
11:13:08.614;171;92;125;81;79.5;305;740;1613;6.4;1.164;1551;;
11:13:09.358;171;93;123;79;78.8;310;760;1613;6.2;1.187;1583;;
11:13:10.114;168;90;121;79;79.0;305;755;1600;6.3;1.159;1545;;
11:13:10.867;169;90;122;78;78.8;305;765;1629;6.2;1.180;1574;;
11:13:11.632;169;89;120;78;80.0;310;770;1642;6.2;1.157;1543;;
11:13:12.408;165;87;120;78;80.0;310;770;1579;6.2;1.157;1543;;
11:13:13.175;165;87;120;82;80.0;310;730;1579;6.6;1.097;1463;;
11:13:13.905;165;87;120;79;80.0;310;760;1579;6.3;1.142;1523;;
11:13:14.666;170;92;125;81;67.3;310;745;1529;5.4;1.382;1843;;
11:13:15.413;171;93;127;82;67.5;310;730;1554;5.5;1.373;1831;;
11:13:16.139;175;97;131;82;64.5;305;730;1583;5.3;1.477;1969;;
11:13:16.871;181;99;133;79;68.5;310;760;1663;5.4;1.473;1964;;
11:13:17.629;182;100;134;79;72.0;310;755;1688;5.7;1.400;1867;;
11:13:18.384;181;99;132;80;72.0;310;750;1667;5.8;1.378;1837;;
11:13:19.134;181;99;132;80;71.3;310;750;1704;5.7;1.387;1849;;
11:13:19.886;180;98;130;77;73.5;310;775;1700;5.7;1.365;1821;;
11:13:20.659;177;95;127;77;74.3;310;775;1688;5.7;1.320;1760;;
11:13:21.434;172;92;123;78;75.3;305;770;1650;5.9;1.259;1678;;
11:13:22.204;169;90;121;77;76.0;305;775;1658;5.9;1.234;1645;;
11:13:22.981;167;89;119;77;78.0;310;780;1625;6.0;1.192;1590;;
11:13:23.763;164;87;117;77;78.8;310;780;1579;6.1;1.156;1542;;
11:13:24.541;161;85;116;79;79.5;310;760;1567;6.3;1.109;1479;;
11:13:25.301;162;86;117;78;79.5;310;765;1563;6.2;1.123;1498;;
11:13:26.066;163;86;117;78;80.8;310;770;1567;6.3;1.116;1488;;
11:13:26.838;160;85;116;78;81.3;310;765;1550;6.4;1.090;1453;;
11:13:27.601;161;86;117;78;80.8;310;765;1567;6.3;1.104;1472;;
11:13:28.364;163;87;117;77;80.3;310;775;1563;6.2;1.130;1507;;
11:13:29.143;162;86;116;77;81.5;310;780;1542;6.3;1.108;1477;;
11:13:29.923;159;85;116;78;81.0;310;765;1525;6.4;1.091;1454;;
11:13:30.688;162;87;118;78;80.0;310;765;1521;6.3;1.126;1501;;
11:13:31.453;164;87;119;78;81.0;315;770;1533;6.3;1.129;1505;;
11:13:32.219;164;89;120;80;78.8;310;750;1529;6.3;1.138;1517;;
11:13:32.973;163;89;120;81;78.8;310;745;1533;6.3;1.138;1517;;
11:13:33.718;168;91;124;81;78.5;310;740;1567;6.4;1.171;1562;;
11:13:34.458;172;94;126;79;78.3;315;760;1588;6.2;1.221;1628;;
11:13:35.216;174;94;126;79;77.8;315;760;1592;6.1;1.234;1645;;
11:13:35.975;171;93;125;80;77.0;310;750;1596;6.2;1.220;1627;;
11:13:36.722;173;94;126;80;76.5;315;750;1633;6.1;1.235;1647;;
11:13:37.476;172;93;125;79;77.3;315;760;1621;6.1;1.227;1636;;
11:13:38.238;170;92;123;79;77.5;310;755;1596;6.2;1.196;1594;;
11:13:38.991;167;90;123;82;77.3;310;730;1604;6.3;1.162;1550;;
11:13:39.721;171;92;124;81;77.3;310;745;1608;6.2;1.191;1588;;
11:13:40.466;170;91;124;82;78.8;310;735;1633;6.4;1.157;1543;;
11:13:41.201;169;92;124;82;77.8;310;735;1604;6.3;1.175;1566;;
11:13:41.932;172;93;127;82;77.3;305;730;1629;6.3;1.195;1594;;
11:13:42.662;177;95;129;81;77.5;310;745;1658;6.2;1.240;1653;;
11:13:43.411;178;96;129;79;77.8;315;755;1658;6.2;1.250;1667;;
11:13:44.166;174;94;127;80;76.8;310;750;1642;6.1;1.236;1648;;
11:13:44.914;174;94;126;79;76.0;310;755;1683;6.0;1.252;1669;;
11:13:45.671;174;93;124;78;78.0;315;770;1679;6.1;1.227;1635;;
11:13:46.437;170;91;121;78;77.8;310;765;1633;6.1;1.191;1587;;
11:13:47.206;165;88;118;79;78.8;310;760;1621;6.2;1.141;1522;;
11:13:47.965;165;87;118;78;79.5;310;765;1608;6.2;1.133;1511;;
11:13:48.731;163;86;116;79;80.5;310;760;1575;6.4;1.095;1460;;
11:13:49.493;159;85;114;79;80.0;310;760;1538;6.3;1.078;1438;;
11:13:50.249;156;83;113;79;80.3;310;755;1508;6.4;1.058;1411;;
11:13:51.008;158;83;115;81;81.5;315;745;1529;6.6;1.047;1396;;
11:13:51.751;160;85;116;81;81.3;310;745;1513;6.5;1.061;1415;;
11:13:52.496;159;86;115;80;80.5;310;750;1500;6.4;1.074;1432;;
11:13:53.244;159;86;117;80;79.8;305;750;1521;6.4;1.096;1461;;
11:13:53.994;164;87;119;80;80.5;310;750;1546;6.4;1.109;1478;;
11:13:54.746;165;89;120;78;80.5;310;765;1550;6.3;1.136;1514;;
11:13:55.509;164;88;118;78;79.5;310;770;1533;6.2;1.143;1524;;
11:13:56.281;162;87;118;80;79.3;310;750;1533;6.3;1.112;1483;;
11:13:57.031;164;88;119;80;79.3;310;750;1546;6.3;1.124;1498;;
11:13:57.783;164;88;119;80;80.3;315;750;1529;6.4;1.110;1480;;
11:13:58.531;163;88;118;81;79.0;310;745;1496;6.4;1.115;1487;;
11:13:59.276;162;88;119;81;78.5;310;740;1517;6.4;1.122;1496;;
11:14:00.014;166;90;122;81;79.0;310;740;1542;6.4;1.143;1524;;
11:14:00.754;168;91;121;80;78.3;310;750;1529;6.3;1.162;1550;;
11:14:01.506;164;89;119;80;78.8;310;750;1521;6.3;1.131;1508;;
11:14:02.256;163;88;118;79;78.5;310;760;1538;6.2;1.145;1526;;
11:14:03.014;164;88;118;78;79.3;310;765;1533;6.2;1.137;1516;;
11:14:03.781;160;86;115;79;78.8;310;760;1483;6.2;1.107;1477;;
11:14:04.541;157;84;113;79;79.0;310;760;1483;6.2;1.087;1449;;
11:14:05.297;158;84;114;79;79.8;310;760;1479;6.3;1.084;1445;;
11:14:06.061;157;84;113;78;80.3;315;765;1450;6.3;1.077;1436;;
11:14:06.822;154;83;113;78;80.3;315;765;1425;6.3;1.077;1436;;
11:14:07.590;154;83;113;81;80.3;315;745;1425;6.5;1.049;1399;;
11:14:08.335;154;83;113;77;80.3;315;775;1425;6.2;1.091;1455;;
11:14:09.109;158;88;116;77;67.5;310;775;1346;5.2;1.326;1768;;
11:14:09.884;156;86;116;79;68.5;310;755;1371;5.4;1.279;1705;;
11:14:10.643;160;89;119;78;67.5;310;765;1400;5.3;1.343;1791;;
11:14:11.402;163;90;120;77;69.8;310;775;1417;5.4;1.328;1770;;
11:14:12.179;163;90;118;76;73.5;315;790;1433;5.6;1.271;1695;;
11:14:12.971;160;88;117;78;74.3;310;770;1413;5.8;1.216;1621;;
11:14:13.741;161;89;118;77;74.0;310;780;1429;5.7;1.239;1651;;
11:14:14.521;162;88;117;76;76.0;315;790;1429;5.8;1.219;1625;;
11:14:15.309;160;88;116;77;75.8;310;780;1404;5.8;1.194;1593;;
11:14:16.089;157;86;116;79;76.0;310;755;1404;6.0;1.150;1533;;
11:14:16.848;160;88;117;78;75.8;310;770;1392;5.9;1.187;1582;;
11:14:17.614;160;88;118;78;77.5;310;765;1417;6.1;1.165;1553;;
11:14:18.383;160;88;119;78;77.3;310;765;1400;6.1;1.173;1565;;
11:14:19.146;164;90;122;78;76.5;310;770;1442;6.0;1.223;1631;;
11:14:19.916;169;93;123;76;76.8;315;790;1483;5.8;1.266;1688;;
11:14:20.702;168;92;122;76;76.0;310;785;1483;5.8;1.263;1684;;
11:14:21.489;165;91;120;77;75.3;315;780;1454;5.8;1.244;1658;;
11:14:22.267;163;89;120;78;75.3;310;765;1467;5.9;1.215;1620;;
11:14:23.032;163;90;119;79;75.0;315;755;1458;6.0;1.200;1601;;
11:14:23.791;163;89;119;79;76.0;310;760;1454;6.0;1.190;1587;;
11:14:24.551;164;89;121;80;76.8;310;750;1467;6.1;1.180;1573;;
11:14:25.301;165;91;122;80;75.8;310;750;1463;6.1;1.208;1611;;
11:14:26.053;169;93;125;79;76.5;315;755;1517;6.1;1.231;1642;;
11:14:26.808;171;94;125;78;76.5;315;765;1521;6.0;1.250;1667;;
11:14:27.571;170;93;123;78;75.8;315;770;1517;5.9;1.250;1667;;
11:14:28.343;166;91;121;77;76.0;310;775;1521;5.9;1.229;1638;;
11:14:29.114;166;90;120;77;76.8;310;780;1538;5.9;1.220;1626;;
11:14:29.894;164;88;118;78;77.5;315;770;1508;6.0;1.170;1560;;
11:14:30.666;159;87;114;78;76.8;310;770;1454;6.0;1.146;1528;;
11:14:31.432;156;84;113;79;77.8;310;755;1454;6.2;1.100;1466;;
11:14:32.191;158;85;114;78;79.0;315;770;1454;6.2;1.106;1475;;
11:14:32.957;157;84;113;79;79.3;310;760;1446;6.3;1.084;1445;;
11:14:33.717;154;83;112;80;78.8;310;750;1425;6.3;1.062;1416;;
11:14:34.471;155;83;112;79;80.0;310;760;1458;6.3;1.066;1422;;
11:14:35.231;158;84;114;78;80.3;315;765;1467;6.3;1.084;1446;;
11:14:35.996;157;85;112;77;80.0;315;780;1433;6.2;1.092;1456;;
11:14:36.776;154;83;112;78;80.0;310;770;1429;6.2;1.073;1431;;
11:14:37.546;156;84;113;77;80.0;315;775;1446;6.2;1.090;1453;;
11:14:38.321;156;84;112;78;80.5;315;770;1429;6.3;1.074;1432;;
11:14:39.089;153;83;111;78;79.5;310;770;1396;6.2;1.070;1427;;
11:14:39.857;154;83;113;78;79.8;310;765;1421;6.3;1.084;1445;;
11:14:40.622;159;86;116;77;79.8;310;780;1446;6.1;1.132;1509;;
11:14:41.402;160;87;116;78;78.8;310;770;1417;6.1;1.137;1516;;
11:14:42.178;157;86;115;76;78.3;310;785;1413;6.0;1.151;1535;;
11:14:42.957;160;87;116;76;79.0;310;790;1425;6.0;1.160;1547;;
11:14:43.751;159;86;114;75;79.0;315;795;1408;6.0;1.150;1533;;
11:14:44.548;154;84;112;76;79.3;315;785;1367;6.1;1.104;1473;;
11:14:45.331;153;83;112;78;79.3;310;770;1375;6.2;1.083;1444;;
11:14:46.103;155;84;112;76;80.0;315;790;1367;6.1;1.101;1468;;
11:14:46.893;154;83;112;76;81.8;315;790;1363;6.2;1.080;1440;;
11:14:47.683;155;83;114;77;81.5;310;775;1371;6.3;1.082;1442;;
11:14:48.456;159;87;118;77;79.5;310;775;1388;6.2;1.145;1527;;
11:14:49.231;163;89;119;76;79.5;315;785;1413;6.1;1.177;1570;;
11:14:50.016;163;90;119;76;78.5;315;785;1400;6.0;1.185;1580;;
11:14:50.801;161;89;118;76;77.5;310;785;1392;5.9;1.193;1590;;
11:14:51.582;162;89;118;75;77.5;310;795;1429;5.8;1.205;1607;;
11:14:52.383;160;87;115;75;78.8;315;795;1408;5.9;1.163;1551;;
11:14:53.174;155;85;113;76;77.8;310;785;1375;5.9;1.136;1514;;
11:14:53.959;155;84;112;77;78.8;310;780;1367;6.1;1.112;1482;;
11:14:54.739;155;84;112;75;79.3;315;795;1371;6.0;1.121;1495;;
11:14:55.534;153;83;110;75;80.3;315;795;1333;6.1;1.087;1450;;
11:14:56.331;149;81;109;77;80.0;310;775;1325;6.2;1.054;1405;;
11:14:57.106;152;82;111;77;80.5;315;780;1317;6.2;1.071;1428;;
11:14:57.886;152;83;111;76;81.3;315;790;1325;6.2;1.074;1433;;
11:14:58.674;151;83;110;76;79.3;310;790;1300;6.0;1.097;1462;;
11:14:59.466;150;82;110;76;79.8;310;790;1304;6.1;1.092;1456;;
11:15:00.254;153;84;112;75;79.8;315;795;1313;6.0;1.114;1485;;
11:15:01.049;153;84;111;75;80.0;315;800;1300;6.0;1.113;1483;;
11:15:01.850;151;83;112;78;79.8;310;770;1292;6.2;1.077;1435;;
11:15:02.621;153;85;112;79;79.8;310;755;1304;6.3;1.056;1407;;
11:15:03.375;153;85;112;79;79.8;310;755;1304;6.3;1.056;1407;;
11:15:04.130;153;85;112;77;79.8;310;775;1304;6.2;1.084;1445;;
11:15:04.906;163;94;123;79;62.8;315;760;1246;5.0;1.484;1978;;
11:15:05.666;167;94;124;77;64.0;315;775;1329;5.0;1.499;1998;;
11:15:06.441;167;94;123;76;64.3;315;785;1354;4.9;1.500;2000;;
11:15:07.226;163;92;120;76;67.3;315;785;1346;5.1;1.401;1868;;
11:15:08.009;162;90;119;77;70.8;310;775;1363;5.5;1.301;1734;;
11:15:08.788;161;89;117;75;72.3;315;795;1350;5.5;1.285;1713;;
11:15:09.581;157;87;113;75;73.0;315;800;1338;5.5;1.241;1655;;
11:15:10.381;153;84;111;76;74.8;310;790;1325;5.7;1.176;1568;;
11:15:11.169;154;84;112;76;75.8;310;785;1338;5.8;1.163;1551;;
11:15:11.954;155;85;113;77;76.5;315;780;1333;5.9;1.155;1540;;
11:15:12.734;155;85;113;77;76.5;310;775;1354;5.9;1.147;1530;;
11:15:13.511;157;86;115;78;76.8;315;765;1379;6.0;1.149;1532;;
11:15:14.276;159;87;117;79;76.5;315;760;1388;6.0;1.157;1543;;
11:15:15.036;158;88;116;78;76.0;315;765;1404;6.0;1.165;1553;;
11:15:15.801;158;87;117;79;76.5;310;755;1404;6.1;1.150;1533;;
11:15:16.554;162;89;120;79;76.8;315;755;1433;6.1;1.176;1567;;
11:15:17.307;164;91;120;81;75.0;310;745;1421;6.0;1.194;1593;;
11:15:18.058;160;89;119;81;75.8;315;740;1388;6.1;1.160;1547;;
11:15:18.794;164;91;122;81;74.3;310;740;1429;6.0;1.211;1615;;
11:15:19.536;167;93;123;81;74.8;315;745;1467;6.0;1.226;1635;;
11:15:20.281;165;92;121;81;74.0;310;740;1442;6.0;1.212;1617;;
11:15:21.021;165;91;122;82;74.0;310;735;1492;6.0;1.209;1612;;
11:15:21.754;167;93;123;82;73.3;310;735;1504;6.0;1.232;1642;;
11:15:22.489;166;92;121;81;73.0;310;740;1500;5.9;1.224;1632;;
11:15:23.231;163;90;120;82;74.0;310;730;1513;6.1;1.179;1572;;
11:15:23.961;165;90;120;82;74.3;305;735;1529;6.1;1.188;1584;;
11:15:24.694;165;90;119;81;74.8;305;740;1538;6.1;1.181;1574;;
11:15:25.436;164;88;120;82;75.8;310;735;1538;6.2;1.162;1549;;
11:15:26.173;167;91;124;83;75.5;305;725;1571;6.2;1.186;1581;;
11:15:26.898;171;94;125;82;74.5;310;735;1596;6.1;1.236;1648;;
11:15:27.631;172;94;125;81;74.3;305;740;1596;6.0;1.243;1658;;
11:15:28.369;170;93;125;81;73.8;305;740;1588;6.0;1.252;1669;;
11:15:29.109;173;94;127;82;74.0;305;735;1621;6.0;1.264;1685;;
11:15:29.842;175;96;128;82;73.5;310;735;1633;6.0;1.282;1710;;
11:15:30.581;174;95;126;82;73.5;305;735;1613;6.0;1.260;1680;;
11:15:31.316;171;93;125;83;73.5;305;725;1617;6.1;1.233;1644;;
11:15:32.039;173;94;127;84;74.0;310;715;1671;6.2;1.225;1633;;
11:15:32.752;172;94;125;83;74.3;305;725;1633;6.1;1.218;1624;;
11:15:33.477;169;91;123;84;75.0;305;715;1642;6.3;1.168;1557;;
11:15:34.196;168;90;124;86;75.5;305;695;1650;6.5;1.139;1519;;
11:15:34.891;172;93;125;85;75.3;310;710;1679;6.4;1.179;1573;;
11:15:35.599;173;93;126;84;76.8;305;715;1696;6.4;1.169;1559;;
11:15:36.314;172;93;125;83;76.5;305;720;1675;6.4;1.176;1569;;
11:15:37.034;172;92;126;84;77.0;305;715;1688;6.5;1.168;1557;;
11:15:37.753;175;94;127;83;77.5;310;720;1708;6.5;1.180;1573;;
11:15:38.473;174;93;125;82;77.8;310;735;1692;6.3;1.184;1579;;
11:15:39.206;170;91;123;83;77.8;310;720;1667;6.5;1.134;1513;;
11:15:39.926;167;89;121;85;77.5;305;710;1658;6.5;1.111;1481;;
11:15:40.634;168;89;121;84;78.0;305;715;1671;6.5;1.111;1482;;
11:15:41.351;168;88;121;83;80.0;310;725;1663;6.6;1.092;1456;;
11:15:42.074;166;88;119;83;78.8;305;720;1633;6.6;1.090;1454;;
11:15:42.794;166;87;120;83;80.0;305;720;1658;6.7;1.082;1443;;
11:15:43.516;168;89;121;81;80.5;305;740;1658;6.5;1.108;1477;;
11:15:44.252;167;88;119;81;80.3;305;740;1650;6.5;1.100;1466;;
11:15:44.992;163;86;117;82;80.3;305;730;1617;6.6;1.062;1416;;
11:15:45.722;162;85;118;85;80.5;300;710;1621;6.8;1.041;1388;;
11:15:46.436;166;88;122;86;80.0;305;695;1650;6.9;1.058;1410;;
11:15:47.129;169;90;125;89;79.3;305;675;1633;7.0;1.060;1414;;
11:15:47.806;170;92;125;89;77.8;305;675;1638;6.9;1.087;1450;;
11:15:48.481;172;93;126;88;77.5;300;685;1675;6.8;1.114;1485;;
11:15:49.166;173;93;128;88;77.5;300;685;1713;6.8;1.127;1503;;
11:15:49.850;177;96;130;87;77.3;300;690;1758;6.7;1.159;1545;;
11:15:50.543;178;96;129;85;78.0;305;710;1763;6.6;1.170;1560;;
11:15:51.251;174;94;125;84;77.3;305;715;1746;6.5;1.159;1546;;
11:15:51.966;172;91;124;84;78.3;300;715;1767;6.6;1.128;1505;;
11:15:52.679;172;91;123;83;78.5;305;720;1775;6.5;1.128;1504;;
11:15:53.399;169;89;120;82;79.3;305;730;1738;6.5;1.103;1471;;
11:15:54.131;164;86;117;83;80.5;300;720;1717;6.7;1.044;1392;;
11:15:54.850;163;85;117;85;80.5;300;710;1721;6.8;1.032;1376;;
11:15:55.559;165;85;117;84;80.5;300;715;1717;6.8;1.039;1386;;
11:15:56.275;165;85;117;85;80.5;300;705;1717;6.9;1.025;1366;;
11:15:56.980;165;85;117;82;80.5;300;730;1717;6.6;1.061;1415;;
11:15:57.711;169;91;123;84;67.8;305;715;1638;5.7;1.301;1734;;
11:15:58.426;170;92;123;82;68.8;305;735;1650;5.6;1.310;1746;;
11:15:59.157;168;90;122;83;68.5;300;720;1654;5.7;1.277;1703;;
11:15:59.877;166;90;121;85;70.8;300;710;1638;6.0;1.214;1619;;
11:16:00.589;169;91;123;84;74.8;300;715;1675;6.3;1.174;1566;;
11:16:01.304;170;91;124;85;76.3;305;705;1679;6.5;1.146;1529;;
11:16:02.011;169;91;123;84;76.5;305;715;1646;6.4;1.150;1533;;
11:16:02.724;169;91;125;86;76.8;300;695;1688;6.6;1.130;1506;;
11:16:03.419;174;94;127;86;77.0;305;700;1683;6.6;1.157;1542;;
11:16:04.123;175;94;128;85;77.8;305;710;1683;6.6;1.164;1552;;
11:16:04.831;172;94;126;85;76.8;300;710;1667;6.5;1.161;1548;;
11:16:05.541;173;93;127;85;77.5;300;710;1679;6.5;1.159;1545;;
11:16:06.249;176;95;128;83;76.8;305;725;1733;6.4;1.204;1606;;
11:16:06.978;175;94;127;83;78.0;305;720;1713;6.5;1.168;1557;;
11:16:07.696;171;92;124;83;76.8;305;720;1663;6.4;1.159;1545;;
11:16:08.416;171;90;124;85;78.3;300;710;1721;6.6;1.127;1503;;
11:16:09.124;174;93;127;84;77.3;305;715;1713;6.5;1.171;1561;;
11:16:09.841;176;94;127;82;78.5;305;730;1733;6.5;1.181;1575;;
11:16:10.569;174;93;126;82;77.3;300;735;1717;6.3;1.196;1595;;
11:16:11.304;176;93;127;81;78.0;305;740;1783;6.3;1.202;1603;;
11:16:12.046;177;94;126;79;78.5;305;760;1758;6.2;1.222;1630;;
11:16:12.804;175;92;124;79;78.0;305;755;1758;6.2;1.200;1600;;
11:16:13.563;169;90;121;80;78.3;305;750;1721;6.3;1.157;1543;;
11:16:14.311;169;89;120;79;78.5;305;760;1729;6.2;1.159;1546;;
11:16:15.071;169;88;119;78;80.0;305;765;1725;6.3;1.140;1520;;
11:16:15.834;167;87;118;78;80.3;305;765;1688;6.3;1.125;1500;;
11:16:16.599;163;86;117;79;80.3;305;755;1667;6.4;1.098;1465;;
11:16:17.356;164;86;118;81;80.8;305;740;1683;6.5;1.084;1445;;
11:16:18.096;167;88;119;79;81.0;310;760;1671;6.4;1.119;1492;;
11:16:18.854;167;88;119;78;81.3;310;765;1671;6.4;1.123;1497;;
11:16:19.621;165;87;119;78;81.3;310;765;1646;6.4;1.116;1488;;
11:16:20.382;165;87;120;81;80.0;305;745;1638;6.4;1.118;1490;;
11:16:21.131;169;90;122;80;79.8;310;750;1658;6.4;1.147;1530;;
11:16:21.881;170;91;123;79;79.8;310;760;1633;6.3;1.167;1557;;
11:16:22.641;168;90;121;78;78.8;310;770;1642;6.1;1.186;1581;;
11:16:23.407;170;91;123;78;78.3;305;770;1663;6.1;1.205;1607;;
11:16:24.181;170;91;122;77;78.8;310;780;1642;6.1;1.206;1608;;
11:16:24.959;167;89;120;78;78.3;310;770;1621;6.1;1.178;1571;;
11:16:25.730;165;88;119;78;77.5;305;765;1608;6.1;1.172;1563;;
11:16:26.496;166;88;119;77;78.3;310;775;1617;6.1;1.179;1571;;
11:16:27.271;165;88;119;77;78.8;305;775;1592;6.1;1.166;1555;;
11:16:28.044;165;88;120;79;78.3;305;755;1608;6.2;1.158;1544;;
11:16:28.803;169;91;123;79;77.8;310;760;1613;6.1;1.197;1597;;
11:16:29.563;170;92;123;78;78.0;310;770;1608;6.1;1.209;1612;;
11:16:30.333;167;90;121;78;78.0;310;770;1583;6.1;1.190;1586;;
11:16:31.099;167;90;122;79;77.5;305;755;1600;6.2;1.184;1578;;
11:16:31.858;168;91;121;78;78.0;310;770;1592;6.1;1.194;1593;;
11:16:32.626;166;90;119;77;78.0;310;780;1575;6.0;1.188;1583;;
11:16:33.404;162;87;116;78;78.3;305;770;1533;6.1;1.144;1525;;
11:16:34.176;160;86;116;77;78.5;310;775;1521;6.1;1.145;1527;;
11:16:34.949;162;87;117;77;78.8;310;775;1525;6.1;1.147;1529;;
11:16:35.726;160;86;115;76;79.0;310;790;1488;6.0;1.145;1527;;
11:16:36.514;157;84;113;77;79.3;305;775;1479;6.1;1.105;1473;;
11:16:37.291;157;84;114;78;79.0;310;770;1467;6.2;1.109;1478;;
11:16:38.061;158;85;114;76;80.0;310;790;1463;6.1;1.126;1501;;
11:16:38.847;157;85;114;76;80.0;310;785;1442;6.1;1.114;1485;;
11:16:39.636;155;84;114;79;80.0;310;760;1408;6.3;1.085;1447;;
11:16:40.394;158;87;117;79;78.0;310;760;1413;6.2;1.135;1514;;
11:16:41.152;161;88;119;78;78.8;310;770;1421;6.1;1.161;1548;;
11:16:41.926;162;90;120;78;77.8;310;765;1417;6.1;1.181;1574;;
11:16:42.687;164;91;123;81;75.8;305;745;1429;6.1;1.205;1606;;
11:16:43.434;169;94;126;79;75.5;310;755;1479;6.0;1.255;1673;;
11:16:44.191;172;95;127;78;76.0;310;770;1508;5.9;1.282;1709;;
11:16:44.961;171;95;126;79;75.3;310;760;1500;5.9;1.273;1697;;
11:16:45.723;170;94;126;79;74.3;305;760;1533;5.9;1.285;1713;;
11:16:46.483;174;95;127;78;75.3;315;770;1563;5.9;1.294;1726;;
11:16:47.253;172;94;124;76;75.8;315;785;1575;5.8;1.285;1713;;
11:16:48.034;168;91;121;78;75.8;305;770;1554;5.9;1.230;1640;;
11:16:48.808;165;89;120;79;76.3;310;760;1550;6.0;1.194;1591;;
11:16:49.564;165;89;120;77;76.3;310;780;1525;5.9;1.225;1633;;
11:16:50.345;165;89;120;78;76.3;310;765;1525;6.0;1.201;1602;;
11:16:51.110;165;89;120;76;76.3;310;785;1525;5.8;1.233;1644;;
11:16:51.892;159;86;116;80;68.3;310;750;1475;5.5;1.277;1703;;
11:16:52.646;160;87;116;78;68.3;315;770;1471;5.3;1.309;1745;;
11:16:53.416;160;86;116;77;69.8;315;780;1467;5.4;1.294;1726;;
11:16:54.192;158;86;117;79;72.5;310;760;1446;5.7;1.221;1628;;
11:16:54.956;162;88;120;80;75.8;310;750;1479;6.1;1.186;1581;;
11:16:55.704;166;91;122;79;74.3;310;760;1488;5.9;1.249;1665;;
11:16:56.462;167;92;123;79;75.3;315;755;1492;6.0;1.234;1645;;
11:16:57.221;166;92;123;81;74.5;310;745;1483;6.0;1.230;1640;;
11:16:57.966;169;93;125;80;75.0;315;750;1525;6.0;1.252;1670;;
11:16:58.714;173;95;126;78;75.5;315;770;1546;5.9;1.285;1713;;
11:16:59.486;172;94;123;76;75.8;315;790;1554;5.8;1.285;1714;;
11:17:00.274;167;90;121;78;75.8;310;770;1571;5.9;1.230;1640;;
11:17:01.046;167;90;120;77;76.3;310;775;1588;5.9;1.222;1630;;
11:17:01.821;166;89;119;76;77.5;315;785;1579;5.9;1.203;1604;;
11:17:02.608;162;87;117;79;78.0;310;760;1550;6.2;1.138;1517;;
11:17:03.368;160;86;116;81;77.3;310;745;1529;6.2;1.121;1495;;
11:17:04.111;164;88;119;80;78.0;310;750;1567;6.2;1.147;1529;;
11:17:04.861;167;89;122;79;79.3;310;755;1596;6.3;1.158;1543;;
11:17:05.614;168;90;123;80;78.5;310;750;1596;6.3;1.175;1567;;
11:17:06.362;171;93;125;79;76.8;310;755;1638;6.1;1.232;1643;;
11:17:07.121;175;94;127;78;77.5;315;765;1658;6.1;1.254;1671;;
11:17:07.886;174;94;126;77;76.5;310;775;1650;5.9;1.271;1695;;
11:17:08.661;170;92;123;77;76.0;310;780;1633;5.8;1.257;1676;;
11:17:09.439;169;90;122;78;76.5;310;770;1654;6.0;1.225;1634;;
11:17:10.211;168;90;120;76;77.3;315;785;1617;5.9;1.217;1623;;
11:17:10.998;164;87;118;79;78.3;310;760;1592;6.2;1.141;1522;;
11:17:11.758;160;86;115;79;77.3;310;760;1529;6.1;1.129;1505;;
11:17:12.516;161;85;118;80;79.5;310;750;1567;6.4;1.108;1478;;
11:17:13.264;166;88;121;79;79.5;310;760;1563;6.3;1.159;1545;;
11:17:14.026;168;91;123;78;78.5;310;765;1567;6.2;1.196;1595;;
11:17:14.790;169;92;124;77;78.0;310;775;1583;6.0;1.230;1639;;
11:17:15.564;174;93;126;75;78.5;310;795;1613;5.9;1.274;1698;;
11:17:16.359;174;93;125;75;78.0;310;795;1592;5.9;1.269;1692;;
11:17:17.154;168;91;121;76;77.3;310;790;1571;5.9;1.237;1650;;
11:17:17.948;168;89;120;74;78.8;315;810;1604;5.8;1.232;1642;;
11:17:18.755;166;88;118;74;80.0;315;810;1550;5.9;1.195;1593;;
11:17:19.568;161;85;115;75;80.3;315;800;1521;6.0;1.144;1525;;
11:17:20.362;157;84;113;75;80.0;315;795;1496;6.0;1.123;1497;;
11:17:21.159;158;83;113;75;81.0;310;800;1504;6.1;1.111;1481;;
11:17:21.961;157;82;112;75;83.0;315;800;1467;6.2;1.075;1433;;
11:17:22.761;153;81;111;76;82.5;315;790;1433;6.3;1.058;1411;;
11:17:23.549;156;82;112;75;82.5;315;805;1450;6.1;1.090;1454;;
11:17:24.356;158;83;114;74;84.0;315;810;1467;6.2;1.094;1459;;
11:17:25.162;158;85;115;77;82.0;315;780;1438;6.3;1.096;1462;;
11:17:25.946;159;86;116;76;80.8;315;785;1442;6.2;1.130;1507;;
11:17:26.731;163;87;118;75;81.3;315;795;1475;6.1;1.155;1539;;
11:17:27.522;164;88;119;76;80.8;315;785;1471;6.2;1.157;1542;;
11:17:28.311;163;88;119;77;79.5;310;780;1475;6.1;1.165;1553;;
11:17:29.091;165;89;120;75;79.3;320;795;1492;6.0;1.199;1598;;
11:17:29.886;165;88;119;75;80.5;315;800;1492;6.0;1.178;1570;;
11:17:30.684;161;88;116;75;78.5;315;800;1446;5.9;1.180;1573;;
11:17:31.484;157;85;114;75;79.0;315;795;1442;6.0;1.145;1526;;
11:17:32.277;158;85;114;76;79.3;315;790;1446;6.0;1.136;1515;;
11:17:33.073;156;84;112;75;80.5;320;800;1413;6.0;1.108;1477;;
11:17:33.871;152;82;110;76;80.8;315;785;1400;6.2;1.067;1423;;
11:17:34.656;153;82;111;76;81.0;315;785;1400;6.2;1.078;1438;;
11:17:35.441;155;83;112;75;81.5;315;795;1400;6.2;1.093;1457;;
11:17:36.236;154;83;111;75;81.0;320;795;1379;6.1;1.089;1453;;
11:17:37.033;151;82;110;76;80.5;315;790;1375;6.1;1.080;1439;;
11:17:37.823;153;83;111;75;80.5;315;795;1363;6.1;1.091;1455;;
11:17:38.618;152;82;110;75;81.3;320;805;1346;6.1;1.087;1450;;
11:17:39.419;150;82;109;76;80.3;315;785;1321;6.1;1.069;1425;;
11:17:40.204;151;82;111;77;79.5;315;780;1338;6.1;1.084;1446;;
11:17:40.988;154;84;112;75;80.5;315;805;1354;6.0;1.117;1490;;
11:17:41.789;154;84;112;75;80.5;315;805;1350;6.0;1.115;1487;;
11:17:42.594;152;83;113;78;79.3;310;770;1325;6.2;1.093;1457;;
11:17:43.368;156;86;115;76;78.8;315;785;1354;6.0;1.149;1532;;
11:17:44.149;160;88;118;77;78.8;320;780;1375;6.1;1.171;1562;;
11:17:44.933;160;89;117;75;77.0;315;800;1350;5.8;1.210;1614;;
11:17:45.729;158;87;117;76;77.0;315;785;1367;5.9;1.188;1584;;
11:17:46.515;158;87;117;76;77.0;315;790;1367;5.8;1.195;1594;;
11:17:47.305;158;87;117;73;77.0;315;820;1367;5.6;1.241;1654;;
11:17:48.126;158;88;114;73;66.3;320;825;1304;4.8;1.417;1889;;
11:17:48.949;154;84;112;74;69.0;310;810;1363;5.1;1.315;1753;;
11:17:49.760;155;84;111;73;69.3;320;825;1371;5.0;1.319;1759;;
11:17:50.584;152;82;109;74;73.8;315;815;1358;5.4;1.205;1606;;
11:17:51.401;148;80;108;76;77.0;315;790;1325;5.8;1.103;1471;;
11:17:52.189;149;81;110;77;77.5;315;780;1342;6.0;1.102;1469;;
11:17:52.969;154;83;113;76;79.0;320;790;1354;6.0;1.130;1507;;
11:17:53.763;157;86;115;75;79.0;320;805;1371;5.9;1.169;1559;;
11:17:54.568;157;86;116;75;79.3;315;800;1388;5.9;1.166;1555;;
11:17:55.362;160;88;118;75;77.8;315;795;1429;5.9;1.207;1609;;
11:17:56.161;162;89;118;74;78.3;315;815;1417;5.8;1.229;1639;;
11:17:56.978;161;88;117;75;78.3;320;800;1400;5.9;1.196;1595;;
11:17:57.778;158;87;116;75;76.8;315;795;1383;5.8;1.202;1602;;
11:17:58.569;160;88;117;75;77.3;315;805;1417;5.8;1.217;1622;;
11:17:59.374;160;88;117;75;78.0;320;795;1421;5.9;1.192;1590;;
11:18:00.173;158;87;115;76;77.8;320;790;1400;5.9;1.171;1561;;
11:18:00.961;158;86;116;77;78.0;315;780;1413;6.0;1.163;1550;;
11:18:01.741;162;88;119;76;78.3;320;790;1442;5.9;1.204;1605;;
11:18:02.531;165;90;121;77;78.0;320;780;1446;6.0;1.208;1610;;
11:18:03.311;163;90;120;79;76.3;315;760;1442;6.0;1.199;1598;;
11:18:04.071;164;90;121;78;76.5;315;765;1471;6.0;1.208;1610;;
11:18:04.832;167;92;123;79;76.3;315;760;1492;6.0;1.221;1628;;
11:18:05.596;166;92;121;79;75.5;320;755;1483;6.0;1.210;1613;;
11:18:06.347;162;90;120;81;75.3;315;740;1467;6.1;1.175;1567;;
11:18:07.091;164;90;120;79;75.8;315;760;1496;6.0;1.199;1599;;
11:18:07.853;165;89;120;78;77.5;315;770;1517;6.0;1.187;1583;;
11:18:08.621;162;88;118;79;77.0;315;760;1496;6.1;1.160;1546;;
11:18:09.381;160;87;117;81;76.3;315;745;1492;6.1;1.143;1524;;
11:18:10.126;162;88;118;79;76.5;315;760;1533;6.0;1.167;1556;;
11:18:10.888;163;88;117;78;78.0;315;765;1542;6.1;1.150;1533;;
11:18:11.651;160;87;116;79;76.8;315;760;1525;6.1;1.151;1535;;
11:18:12.411;161;87;117;79;77.3;315;755;1546;6.1;1.143;1525;;
11:18:13.164;164;88;118;79;76.8;315;760;1571;6.1;1.168;1558;;
11:18:13.926;162;88;116;77;77.8;315;775;1563;6.0;1.159;1545;;
11:18:14.703;159;86;116;79;77.5;310;755;1550;6.2;1.128;1504;;
11:18:15.458;161;88;118;79;76.5;310;755;1546;6.1;1.162;1549;;
11:18:16.211;164;89;119;78;77.3;310;770;1554;6.0;1.181;1575;;
11:18:16.979;162;88;117;77;76.8;310;780;1554;5.9;1.187;1582;;
11:18:17.763;161;87;117;77;77.3;310;780;1558;5.9;1.179;1572;;
11:18:18.541;164;88;118;76;77.3;310;790;1550;5.9;1.209;1612;;
11:18:19.329;164;89;118;75;77.3;310;805;1571;5.8;1.224;1633;;
11:18:20.138;161;86;116;76;78.0;310;785;1563;6.0;1.162;1550;;
11:18:20.921;159;86;115;77;76.8;310;780;1542;5.9;1.166;1555;;
11:18:21.701;161;86;116;77;77.8;310;775;1558;6.0;1.151;1535;;
11:18:22.478;160;86;115;77;77.5;310;780;1546;6.0;1.152;1537;;
11:18:23.256;158;85;115;80;77.8;310;750;1554;6.2;1.112;1482;;
11:18:24.008;161;87;117;78;77.5;310;770;1563;6.0;1.160;1547;;
11:18:24.774;163;87;117;78;78.0;310;770;1571;6.1;1.157;1543;;
11:18:25.546;160;87;116;79;77.5;310;760;1546;6.1;1.140;1520;;
11:18:26.308;161;87;118;79;77.3;310;755;1558;6.1;1.153;1538;;
11:18:27.061;163;89;118;77;76.8;310;780;1542;5.9;1.194;1592;;
11:18:27.839;161;87;116;77;77.8;310;780;1542;6.0;1.161;1548;;
11:18:28.623;157;85;114;78;77.3;310;770;1504;6.0;1.131;1508;;
11:18:29.391;158;86;114;77;77.3;310;775;1504;6.0;1.146;1528;;
11:18:30.164;158;85;114;76;78.3;310;790;1492;5.9;1.146;1528;;
11:18:30.956;155;84;111;76;79.0;310;790;1458;6.0;1.112;1483;;
11:18:31.742;151;82;110;78;78.0;310;770;1417;6.1;1.081;1441;;
11:18:32.516;152;82;110;77;78.5;310;780;1413;6.0;1.091;1454;;
11:18:33.296;152;82;110;76;80.5;315;790;1408;6.1;1.077;1436;;
11:18:34.084;150;81;109;78;79.8;310;770;1363;6.2;1.050;1400;;
11:18:34.858;148;81;108;78;78.8;310;770;1358;6.1;1.058;1411;;
11:18:35.626;152;83;111;78;79.5;310;770;1396;6.2;1.078;1437;;
11:18:36.396;155;84;112;77;80.0;315;775;1400;6.2;1.087;1450;;
11:18:37.171;153;84;113;79;79.8;310;760;1396;6.3;1.077;1436;;
11:18:37.929;157;86;115;78;78.8;310;770;1429;6.1;1.127;1503;;
11:18:38.697;160;87;117;77;79.3;315;775;1458;6.1;1.142;1522;;
11:18:39.474;160;88;116;77;78.5;315;780;1429;6.0;1.155;1540;;
11:18:40.252;158;87;116;78;77.5;310;770;1442;6.0;1.155;1540;;
11:18:41.022;161;89;118;78;76.5;310;765;1471;6.0;1.180;1573;;
11:18:41.789;162;89;118;77;76.5;310;775;1458;5.9;1.195;1594;;
11:18:42.565;162;89;118;78;76.5;310;770;1458;6.0;1.188;1584;;
11:18:43.335;162;89;118;76;76.5;310;785;1458;5.8;1.211;1614;;
11:18:44.121;166;92;122;77;65.0;310;775;1454;5.0;1.452;1936;;
11:18:44.896;166;92;120;76;65.8;310;790;1483;5.0;1.445;1926;;
11:18:45.686;162;89;118;78;66.3;310;770;1467;5.2;1.371;1829;;
11:18:46.456;160;88;117;77;69.0;310;780;1471;5.3;1.320;1760;;
11:18:47.234;163;89;118;77;73.0;310;775;1521;5.7;1.255;1674;;
11:18:48.011;162;89;117;77;74.0;310;780;1500;5.7;1.233;1644;;
11:18:48.791;158;87;116;79;74.3;310;760;1467;5.9;1.182;1576;;
11:18:49.551;159;87;116;78;74.8;310;765;1483;5.9;1.187;1583;;
11:18:50.314;161;88;118;78;76.0;310;765;1504;6.0;1.183;1577;;
11:18:51.081;162;88;118;78;76.3;310;765;1475;6.0;1.186;1582;;
11:18:51.846;161;89;119;78;75.5;310;765;1496;5.9;1.203;1604;;
11:18:52.613;166;91;121;78;75.5;310;770;1533;5.9;1.234;1645;;
11:18:53.383;167;91;121;76;76.8;310;785;1554;5.9;1.235;1647;;
11:18:54.164;164;90;118;76;74.8;310;785;1504;5.7;1.242;1656;;
11:18:54.949;160;87;117;78;75.5;310;770;1504;5.9;1.188;1584;;
11:18:55.719;161;88;116;77;76.0;310;780;1496;5.8;1.193;1591;;
11:18:56.501;160;86;116;78;77.5;315;765;1492;6.1;1.143;1523;;
11:18:57.266;157;85;114;79;77.5;315;755;1454;6.2;1.111;1481;;
11:18:58.019;157;85;116;81;76.5;310;745;1475;6.2;1.127;1503;;
11:18:58.764;162;88;119;80;77.5;310;750;1508;6.2;1.154;1539;;
11:18:59.518;165;90;121;78;77.5;310;765;1517;6.1;1.189;1586;;
11:19:00.279;165;90;121;79;76.8;305;755;1517;6.1;1.188;1584;;
11:19:01.036;165;91;121;79;76.0;310;760;1542;6.0;1.212;1617;;
11:19:01.796;168;92;122;78;76.3;310;765;1554;6.0;1.227;1635;;
11:19:02.563;166;91;121;78;76.5;310;765;1550;6.0;1.205;1607;;
11:19:03.328;164;89;120;79;75.8;310;755;1558;6.0;1.191;1588;;
11:19:04.079;166;90;121;79;76.0;310;755;1579;6.0;1.200;1599;;
11:19:04.835;166;90;120;79;76.8;310;760;1571;6.1;1.183;1578;;
11:19:05.594;162;88;117;80;76.8;305;750;1554;6.1;1.141;1521;;
11:19:06.348;160;86;117;81;77.5;305;745;1554;6.2;1.125;1500;;
11:19:07.091;164;88;120;81;77.8;305;745;1567;6.3;1.152;1536;;
11:19:07.838;167;91;122;81;76.8;310;740;1571;6.2;1.176;1568;;
11:19:08.576;166;91;122;81;76.0;305;740;1579;6.2;1.188;1584;;
11:19:09.314;170;93;125;82;75.5;305;735;1642;6.2;1.214;1619;;
11:19:10.051;173;94;125;79;76.3;310;755;1638;6.1;1.238;1650;;
11:19:10.804;170;92;123;80;76.3;305;750;1642;6.1;1.210;1613;;
11:19:11.556;167;90;121;80;76.3;305;750;1642;6.1;1.190;1587;;
11:19:12.304;168;90;121;79;76.5;305;760;1642;6.0;1.197;1596;;
11:19:13.062;166;89;118;78;77.5;305;770;1633;6.0;1.172;1563;;
11:19:13.836;161;86;115;78;78.5;305;770;1600;6.1;1.123;1497;;
11:19:14.608;159;84;114;79;79.5;310;760;1592;6.3;1.087;1450;;
11:19:15.365;160;84;113;78;79.5;310;770;1596;6.2;1.097;1463;;
11:19:16.136;158;83;112;77;81.3;310;775;1579;6.3;1.064;1418;;
11:19:16.911;154;81;110;79;81.8;310;755;1542;6.5;1.016;1355;;
11:19:17.668;154;82;111;79;81.3;305;760;1542;6.4;1.036;1381;;
11:19:18.424;157;83;112;78;81.8;310;770;1567;6.4;1.055;1407;;
11:19:19.194;156;83;111;77;81.5;310;780;1521;6.3;1.065;1420;;
11:19:19.974;154;82;110;76;81.5;305;785;1492;6.2;1.057;1409;;
11:19:20.759;154;82;111;79;81.0;305;760;1521;6.4;1.044;1392;;
11:19:21.517;155;83;113;81;80.0;310;740;1492;6.5;1.041;1388;;
11:19:22.257;154;85;113;83;77.0;305;720;1458;6.4;1.052;1403;;
11:19:22.977;155;84;113;85;78.8;305;710;1483;6.7;1.019;1358;;
11:19:23.691;155;84;113;83;78.8;305;720;1471;6.6;1.035;1381;;
11:19:24.411;156;85;114;83;78.8;305;725;1492;6.5;1.047;1396;;
11:19:25.136;157;85;115;82;78.3;305;730;1508;6.4;1.071;1427;;
11:19:25.866;161;88;118;82;78.5;305;735;1554;6.4;1.103;1470;;
11:19:26.599;164;89;118;79;78.3;305;760;1554;6.2;1.148;1531;;
11:19:27.359;163;88;118;79;78.3;305;755;1563;6.2;1.134;1512;;
11:19:28.118;161;88;117;79;76.8;305;760;1558;6.1;1.156;1541;;
11:19:28.876;164;89;118;78;77.0;310;770;1583;6.0;1.180;1573;;
11:19:29.648;163;88;116;77;78.0;310;775;1583;6.0;1.155;1540;;
11:19:30.421;159;87;113;75;77.3;310;795;1521;5.8;1.163;1551;;
11:19:31.214;155;84;112;78;77.8;305;770;1533;6.1;1.107;1476;;
11:19:31.984;157;84;113;78;78.3;310;770;1542;6.1;1.112;1483;;
11:19:32.756;157;84;112;76;80.3;310;785;1533;6.1;1.098;1464;;
11:19:33.543;156;84;112;77;79.5;310;780;1500;6.1;1.096;1462;;
11:19:34.319;155;84;114;79;78.5;305;755;1517;6.2;1.092;1455;;
11:19:35.078;160;87;116;77;79.0;310;775;1538;6.1;1.140;1521;;
11:19:35.849;163;87;118;77;79.8;310;780;1554;6.1;1.152;1536;;
11:19:36.631;163;88;118;77;79.8;310;780;1542;6.1;1.152;1536;;
11:19:37.410;163;88;118;78;79.8;310;765;1542;6.3;1.130;1506;;
11:19:38.175;163;88;118;75;79.8;310;805;1542;5.9;1.189;1585;;
11:19:38.979;171;95;123;74;65.0;310;810;1533;4.8;1.536;2048;;
11:19:39.789;167;92;120;74;66.3;310;815;1538;4.9;1.479;1972;;
11:19:40.605;166;90;120;74;67.5;310;815;1563;5.0;1.443;1924;;
11:19:41.419;165;89;119;75;70.8;310;805;1546;5.3;1.348;1798;;
11:19:42.228;162;88;115;73;73.8;315;820;1504;5.4;1.279;1705;;
11:19:43.046;157;85;113;75;75.8;310;805;1488;5.6;1.204;1605;;
11:19:43.851;159;86;116;75;76.3;315;795;1504;5.8;1.207;1609;;
11:19:44.648;162;88;118;74;77.8;315;810;1508;5.8;1.224;1632;;
11:19:45.456;162;88;117;75;77.3;315;795;1496;5.8;1.207;1609;;
11:19:46.251;161;88;118;76;76.5;310;785;1500;5.8;1.208;1611;;
11:19:47.036;164;89;120;76;76.8;315;785;1525;5.9;1.227;1636;;
11:19:47.823;166;90;121;75;77.5;315;795;1529;5.8;1.236;1648;;
11:19:48.614;165;90;120;75;76.5;310;795;1529;5.8;1.242;1656;;
11:19:49.409;167;90;121;75;77.0;315;800;1571;5.8;1.255;1673;;
11:19:50.209;168;91;121;76;77.0;315;790;1567;5.8;1.241;1655;;
11:19:51.003;164;90;118;75;76.3;315;795;1504;5.8;1.233;1644;;
11:19:51.794;161;88;117;77;75.8;310;780;1517;5.8;1.205;1606;;
11:19:52.578;163;88;118;75;77.3;315;800;1525;5.8;1.219;1626;;
11:19:53.374;164;88;118;75;77.8;310;800;1513;5.8;1.209;1612;;
11:19:54.176;160;87;116;76;77.3;315;790;1496;5.9;1.181;1575;;
11:19:54.968;159;86;116;76;77.5;315;785;1504;5.9;1.170;1560;;
11:19:55.751;161;87;115;75;77.8;315;800;1488;5.8;1.186;1581;;
11:19:56.547;159;86;114;75;78.5;315;805;1475;5.9;1.166;1555;;
11:19:57.354;156;84;113;76;78.5;310;785;1454;6.0;1.125;1500;;
11:19:58.137;156;85;114;77;77.5;310;775;1454;6.0;1.135;1513;;
11:19:58.916;158;85;114;75;79.0;315;795;1458;6.0;1.147;1530;;
11:19:59.707;158;85;114;77;78.5;310;775;1438;6.1;1.128;1504;;
11:20:00.486;156;85;114;78;77.5;310;770;1429;6.0;1.133;1510;;
11:20:01.254;159;87;116;76;77.8;310;785;1446;5.9;1.169;1558;;
11:20:02.041;161;87;116;74;79.3;315;815;1454;5.8;1.190;1587;;
11:20:02.852;160;87;115;75;77.8;315;805;1446;5.8;1.193;1591;;
11:20:03.661;159;86;116;76;77.3;310;790;1446;5.9;1.184;1578;;
11:20:04.449;161;88;117;75;76.5;315;795;1467;5.8;1.211;1614;;
11:20:05.246;161;87;116;75;78.0;315;795;1488;5.9;1.180;1573;;
11:20:06.041;159;86;115;76;77.8;315;790;1483;5.9;1.163;1551;;
11:20:06.833;160;86;116;75;77.8;310;795;1517;5.9;1.189;1585;;
11:20:07.626;164;88;118;74;78.5;315;810;1538;5.8;1.215;1620;;
11:20:08.434;163;88;116;74;78.5;315;815;1521;5.8;1.207;1609;;
11:20:09.249;159;86;115;76;77.8;310;790;1504;5.9;1.166;1555;;
11:20:10.041;157;85;114;76;77.0;310;785;1496;5.9;1.160;1546;;
11:20:10.826;158;85;115;77;78.3;315;775;1488;6.1;1.134;1512;;
11:20:11.601;158;85;114;77;78.0;315;780;1479;6.0;1.140;1520;;
11:20:12.381;157;86;115;78;77.3;310;770;1458;6.0;1.149;1532;;
11:20:13.151;161;88;118;77;77.5;310;780;1492;6.0;1.190;1587;;
11:20:13.929;164;90;120;76;77.5;310;790;1504;5.9;1.218;1624;;
11:20:14.721;164;89;118;75;77.5;315;805;1500;5.8;1.228;1638;;
11:20:15.528;163;89;119;75;77.5;310;805;1517;5.8;1.233;1645;;
11:20:16.329;165;90;119;75;77.0;310;805;1513;5.7;1.247;1662;;
11:20:17.132;163;89;116;74;76.8;310;815;1479;5.7;1.234;1646;;
11:20:17.951;157;85;113;73;77.8;315;820;1458;5.7;1.192;1589;;
11:20:18.769;156;84;113;75;78.3;315;800;1450;5.9;1.153;1537;;
11:20:19.571;155;84;110;73;77.8;315;825;1408;5.7;1.170;1560;;
11:20:20.396;151;81;107;73;79.3;315;825;1375;5.8;1.116;1489;;
11:20:21.219;147;80;107;75;79.0;310;805;1358;5.9;1.085;1447;;
11:20:22.028;149;81;108;73;79.5;315;825;1350;5.8;1.116;1487;;
11:20:22.850;149;81;108;73;80.8;315;820;1333;5.9;1.092;1456;;
11:20:23.669;146;80;107;75;80.0;310;800;1304;6.0;1.065;1420;;
11:20:24.471;147;80;109;77;79.5;310;780;1313;6.1;1.067;1423;;
11:20:25.251;152;83;111;75;79.5;315;800;1313;6.0;1.119;1493;;
11:20:26.051;153;84;112;75;79.8;315;800;1313;6.0;1.126;1501;;
11:20:26.851;153;85;114;75;79.0;315;800;1321;5.9;1.152;1536;;
11:20:27.649;158;88;117;74;78.0;315;815;1354;5.7;1.217;1623;;
11:20:28.468;160;88;117;72;78.8;315;830;1358;5.7;1.231;1641;;
11:20:29.294;158;88;114;71;76.8;315;840;1329;5.5;1.250;1667;;
11:20:30.134;155;85;114;73;77.0;310;820;1354;5.6;1.211;1615;;
11:20:30.954;156;86;114;73;77.5;315;825;1321;5.6;1.208;1611;;
11:20:31.781;154;85;112;74;77.5;315;815;1313;5.7;1.175;1567;;
11:20:32.594;150;83;110;75;76.5;310;800;1292;5.7;1.153;1537;;
11:20:33.394;154;84;114;75;78.5;310;795;1321;5.9;1.149;1533;;
11:20:34.191;160;87;114;76;78.5;310;785;1346;6.0;1.135;1513;;
11:20:34.975;160;87;114;79;78.5;310;760;1346;6.2;1.099;1465;;
11:20:35.735;160;87;114;78;78.5;310;770;1346;6.1;1.113;1484;;
11:20:36.504;171;97;128;77;62.0;315;775;1313;4.8;1.597;2129;;
11:20:37.283;172;97;127;76;62.3;315;785;1392;4.8;1.602;2135;;
11:20:38.066;170;96;127;78;62.5;310;765;1421;4.9;1.551;2069;;
11:20:38.831;173;97;127;77;64.5;310;780;1467;5.0;1.539;2052;;
11:20:39.613;173;96;125;75;69.5;315;800;1508;5.2;1.439;1918;;
11:20:40.413;168;92;122;76;71.3;315;790;1504;5.4;1.350;1800;;
11:20:41.199;167;91;121;77;72.0;310;775;1542;5.6;1.305;1740;;
11:20:41.978;167;90;120;75;74.0;315;795;1533;5.6;1.287;1715;;
11:20:42.773;164;88;119;75;76.0;310;795;1546;5.7;1.240;1653;;
11:20:43.565;167;89;121;76;76.8;315;790;1567;5.8;1.243;1657;;
11:20:44.352;170;90;122;75;77.5;315;795;1617;5.8;1.251;1669;;
11:20:45.151;168;89;120;76;77.8;315;790;1617;5.9;1.219;1626;;
11:20:45.941;166;89;120;77;77.3;310;780;1629;5.9;1.209;1612;;
11:20:46.717;168;90;120;76;76.5;315;790;1625;5.8;1.239;1652;;
11:20:47.509;166;87;118;76;79.5;315;790;1625;6.0;1.170;1560;;
11:20:48.301;164;87;119;77;79.0;310;775;1617;6.1;1.163;1550;;
11:20:49.076;167;89;120;76;78.8;310;790;1621;6.0;1.201;1602;;
11:20:49.862;168;89;121;77;79.0;315;775;1642;6.1;1.185;1579;;
11:20:50.641;167;89;122;79;78.8;310;755;1642;6.3;1.165;1553;;
11:20:51.394;172;91;125;79;78.0;315;760;1679;6.2;1.216;1621;;
11:20:52.156;175;93;127;77;79.3;315;780;1704;6.1;1.245;1660;;
11:20:52.938;176;94;126;75;79.3;315;795;1704;6.0;1.261;1682;;
11:20:53.729;173;92;124;76;78.0;315;790;1704;5.9;1.258;1678;;
11:20:54.521;174;92;124;76;78.0;315;790;1696;5.9;1.258;1678;;
11:20:55.313;172;91;122;75;78.5;315;805;1696;5.9;1.249;1665;;
11:20:56.116;167;88;118;74;79.5;310;810;1646;5.9;1.200;1600;;
11:20:56.924;163;86;116;74;79.3;310;810;1646;5.9;1.181;1574;;
11:20:57.736;163;85;114;73;81.3;315;820;1621;5.9;1.153;1537;;
11:20:58.558;159;83;111;73;82.5;315;825;1571;6.0;1.112;1483;;
11:20:59.381;153;80;108;74;82.5;310;810;1525;6.1;1.063;1417;;
11:21:00.191;153;80;108;73;82.8;315;825;1513;6.0;1.072;1429;;
11:21:01.014;152;78;107;73;85.0;315;825;1492;6.2;1.039;1385;;
11:21:01.839;151;78;107;73;84.8;315;820;1446;6.2;1.030;1374;;
11:21:02.663;148;80;106;74;81.0;315;810;1354;6.0;1.055;1407;;
11:21:03.471;149;78;107;75;84.3;315;805;1438;6.3;1.025;1366;;
11:21:04.276;153;80;110;74;85.0;315;815;1429;6.3;1.050;1400;;
11:21:05.091;154;82;111;73;84.5;315;820;1425;6.2;1.072;1430;;
11:21:05.909;154;82;111;74;82.8;310;810;1425;6.1;1.084;1445;;
11:21:06.721;156;83;112;73;82.3;315;820;1433;6.0;1.117;1489;;
11:21:07.537;158;84;113;72;83.3;315;830;1429;6.0;1.122;1495;;
11:21:08.371;157;83;112;73;83.0;315;820;1421;6.1;1.102;1469;;
11:21:09.191;153;82;110;74;81.8;315;810;1413;6.1;1.087;1450;;
11:21:09.997;156;83;112;74;82.0;315;815;1429;6.0;1.113;1484;;
11:21:10.812;159;84;115;74;83.5;315;815;1442;6.1;1.118;1490;;
11:21:11.629;161;86;116;75;82.3;320;805;1450;6.1;1.135;1514;;
11:21:12.436;160;86;116;75;80.8;315;805;1475;6.0;1.159;1545;;
11:21:13.239;165;89;120;75;80.3;315;805;1517;6.0;1.199;1598;;
11:21:14.044;167;89;120;73;81.0;315;825;1533;5.9;1.222;1630;;
11:21:14.869;166;89;119;73;80.3;320;825;1529;5.8;1.221;1628;;
11:21:15.698;162;87;117;74;79.5;315;810;1525;5.9;1.187;1583;;
11:21:16.508;163;88;117;73;79.3;320;820;1525;5.8;1.208;1611;;
11:21:17.324;162;86;115;73;80.5;315;825;1508;5.9;1.181;1575;;
11:21:18.149;160;85;114;74;80.5;320;815;1479;5.9;1.152;1536;;
11:21:18.962;157;84;114;76;79.8;315;790;1471;6.1;1.127;1502;;
11:21:19.754;160;86;116;75;79.8;315;800;1475;6.0;1.161;1548;;
11:21:20.552;162;87;118;77;81.0;315;780;1496;6.2;1.131;1509;;
11:21:21.336;162;88;119;81;78.8;315;745;1463;6.3;1.126;1501;;
11:21:22.079;163;90;121;82;78.0;320;730;1467;6.4;1.128;1504;;
11:21:22.811;164;90;120;80;77.5;320;750;1475;6.2;1.161;1548;;
11:21:23.557;163;89;120;82;77.8;315;735;1483;6.3;1.132;1509;;
11:21:24.294;162;90;120;81;76.8;310;740;1479;6.2;1.157;1543;;
11:21:25.038;167;91;122;79;77.8;315;755;1508;6.2;1.182;1576;;
11:21:25.793;167;91;120;76;78.5;315;790;1513;6.0;1.210;1614;;
11:21:26.581;164;89;118;76;79.3;315;790;1504;6.0;1.179;1572;;
11:21:27.369;161;88;117;77;77.8;310;780;1504;6.0;1.176;1568;;
11:21:28.151;164;88;117;74;78.8;315;815;1500;5.8;1.206;1608;;
11:21:28.968;162;86;114;73;80.8;320;825;1504;5.9;1.167;1556;;
11:21:29.791;158;84;112;73;80.5;315;820;1458;5.9;1.136;1514;;
11:21:30.607;153;82;110;75;79.0;310;795;1442;6.0;1.102;1469;;
11:21:31.406;156;83;110;75;79.0;310;805;1438;5.9;1.116;1488;;
11:21:32.210;156;83;110;76;79.0;310;790;1438;6.0;1.095;1460;;
11:21:33.000;156;83;110;73;79.0;310;825;1438;5.7;1.144;1525;;
11:21:33.824;159;86;116;75;69.8;315;795;1425;5.3;1.316;1755;;
11:21:34.621;163;87;117;73;70.8;315;825;1475;5.1;1.358;1811;;
11:21:35.448;164;87;117;73;72.3;320;820;1508;5.3;1.331;1774;;
11:21:36.266;163;87;116;74;74.0;315;815;1471;5.4;1.280;1707;;
11:21:37.081;160;86;116;75;77.3;315;805;1483;5.8;1.209;1612;;
11:21:37.884;164;88;120;77;77.3;315;780;1504;5.9;1.209;1612;;
11:21:38.666;167;90;121;75;77.5;315;800;1492;5.8;1.246;1662;;
11:21:39.464;166;90;121;75;77.8;315;795;1500;5.9;1.235;1646;;
11:21:40.261;166;90;123;75;77.5;315;795;1508;5.8;1.257;1675;;
11:21:41.056;173;94;126;74;77.0;315;810;1546;5.7;1.320;1760;;
11:21:41.864;174;95;126;73;77.0;320;820;1546;5.6;1.339;1786;;
11:21:42.688;171;93;123;73;77.0;315;825;1546;5.6;1.318;1757;;
11:21:43.511;168;91;121;73;76.5;315;820;1546;5.6;1.300;1733;;
11:21:44.329;168;90;120;73;76.8;320;825;1542;5.6;1.287;1716;;
11:21:45.156;165;88;117;72;78.5;320;835;1513;5.6;1.247;1663;;
11:21:45.987;162;86;116;74;79.0;315;815;1496;5.8;1.197;1596;;
11:21:46.804;162;86;118;76;78.8;315;790;1525;6.0;1.179;1572;;
11:21:47.596;165;88;119;75;79.0;320;800;1504;5.9;1.200;1600;;
11:21:48.396;164;88;117;73;80.0;320;820;1496;5.9;1.199;1599;;
11:21:49.212;161;86;117;76;79.5;315;790;1492;6.0;1.163;1550;;
11:21:50.008;164;88;118;75;79.5;315;805;1508;5.9;1.197;1596;;
11:21:50.809;165;88;118;75;79.8;320;805;1504;5.9;1.194;1591;;
11:21:51.616;163;87;116;75;80.0;315;805;1488;6.0;1.170;1560;;
11:21:52.417;159;85;115;76;79.0;315;785;1467;6.0;1.140;1520;;
11:21:53.206;161;86;116;75;79.3;315;805;1475;5.9;1.176;1568;;
11:21:54.007;163;86;117;74;81.0;315;810;1471;6.0;1.165;1553;;
11:21:54.819;161;86;115;74;80.5;320;815;1442;5.9;1.162;1549;;
11:21:55.632;157;84;114;75;79.3;315;795;1450;6.0;1.139;1518;;
11:21:56.431;159;85;114;74;79.8;320;815;1450;5.9;1.162;1550;;
11:21:57.242;158;84;112;72;81.3;320;830;1438;5.9;1.144;1525;;
11:21:58.072;156;83;110;72;81.5;315;835;1421;5.9;1.130;1506;;
11:21:58.911;152;81;109;75;81.0;315;805;1408;6.0;1.083;1444;;
11:21:59.718;154;82;110;74;81.3;320;810;1404;6.0;1.097;1462;;
11:22:00.524;155;82;112;75;82.3;320;805;1400;6.1;1.091;1455;;
11:22:01.333;156;83;113;75;82.0;320;795;1408;6.2;1.098;1464;;
11:22:02.122;157;85;116;79;80.0;315;760;1421;6.3;1.102;1469;;
11:22:02.884;164;88;121;79;79.8;315;760;1458;6.3;1.148;1531;;
11:22:03.648;169;91;122;76;80.5;320;790;1500;6.1;1.197;1596;;
11:22:04.434;169;91;123;77;78.8;315;780;1546;6.1;1.221;1628;;
11:22:05.214;173;93;125;76;78.3;320;790;1571;5.9;1.262;1683;;
11:22:06.008;174;93;125;75;79.0;320;800;1583;5.9;1.263;1684;;
11:22:06.806;170;92;123;76;77.8;315;785;1579;5.9;1.244;1659;;
11:22:07.593;172;92;123;75;77.8;315;800;1583;5.8;1.268;1691;;
11:22:08.389;171;91;121;73;78.8;320;820;1600;5.8;1.263;1683;;
11:22:09.209;168;89;119;73;79.5;315;825;1583;5.8;1.230;1640;;
11:22:10.038;163;86;116;73;79.8;315;825;1567;5.8;1.195;1593;;
11:22:10.863;161;85;115;75;80.3;315;805;1579;6.0;1.154;1538;;
11:22:11.668;161;85;115;75;80.0;315;805;1550;6.0;1.157;1543;;
11:22:12.469;162;86;117;75;80.0;315;800;1542;6.0;1.165;1553;;
11:22:13.269;164;87;118;75;79.8;315;805;1533;5.9;1.189;1585;;
11:22:14.074;163;88;116;71;77.8;315;840;1529;5.6;1.251;1667;;
11:22:14.914;160;86;114;71;77.8;310;845;1521;5.5;1.239;1652;;
11:22:15.759;157;85;112;71;76.5;310;845;1483;5.4;1.234;1646;;
11:22:16.606;153;84;109;70;74.5;305;855;1450;5.2;1.245;1660;;
11:22:17.463;149;82;106;69;73.8;305;865;1388;5.1;1.246;1662;;
11:22:18.326;147;81;106;71;73.8;305;840;1388;5.3;1.207;1610;;
11:22:19.164;147;82;107;71;71.3;305;845;1363;5.1;1.263;1684;;
11:22:20.013;148;82;109;71;72.0;305;840;1358;5.1;1.266;1688;;
11:22:20.849;152;85;112;71;71.0;300;840;1367;5.1;1.325;1767;;
11:22:21.693;155;87;115;73;70.5;305;820;1400;5.2;1.338;1783;;
11:22:22.513;158;90;117;73;69.3;305;825;1396;5.0;1.397;1862;;
11:22:23.332;162;91;120;73;69.5;305;825;1438;5.1;1.427;1903;;
11:22:24.157;165;93;123;72;69.3;305;835;1438;5.0;1.480;1973;;
11:22:24.992;168;95;124;71;69.3;310;845;1463;4.9;1.507;2009;;
11:22:25.841;168;94;124;71;70.0;310;840;1475;5.0;1.485;1980;;
11:22:26.677;168;94;122;71;70.0;310;840;1483;5.0;1.467;1956;;
11:22:27.521;165;91;120;71;71.3;315;840;1492;5.1;1.412;1882;;
11:22:28.361;164;89;118;71;73.0;310;845;1475;5.2;1.363;1817;;
11:22:29.206;161;87;118;74;75.8;315;810;1467;5.6;1.256;1675;;
11:22:30.016;162;88;118;76;75.8;315;790;1421;5.8;1.225;1634;;
11:22:30.805;162;88;118;75;75.8;315;800;1421;5.7;1.241;1655;;
11:22:31.605;162;88;118;73;75.8;315;820;1421;5.5;1.272;1696;;
11:22:32.426;163;90;119;75;65.8;315;800;1371;4.9;1.445;1926;;
11:22:33.225;162;89;117;75;65.8;315;800;1367;4.9;1.427;1902;;
11:22:34.028;160;87;115;74;66.8;315;815;1383;4.9;1.404;1872;;
11:22:34.843;157;86;114;74;70.3;315;815;1358;5.2;1.317;1756;;
11:22:35.654;154;85;113;75;71.8;310;800;1367;5.4;1.254;1672;;
11:22:36.454;155;85;115;77;72.8;310;775;1363;5.6;1.220;1626;;
11:22:37.233;159;87;117;76;74.0;315;790;1371;5.6;1.246;1662;;
11:22:38.020;161;89;118;76;74.0;315;785;1371;5.7;1.254;1673;;
11:22:38.806;160;89;119;76;73.8;310;785;1383;5.6;1.261;1682;;
11:22:39.593;163;90;121;76;74.5;315;785;1408;5.7;1.272;1696;;
11:22:40.376;166;92;122;74;74.8;315;810;1400;5.5;1.317;1755;;
11:22:41.184;164;91;120;75;74.3;315;800;1392;5.6;1.293;1724;;
11:22:41.986;162;89;119;76;74.0;310;790;1400;5.6;1.273;1697;;
11:22:42.776;165;91;121;74;75.0;315;810;1429;5.6;1.304;1739;;
11:22:43.582;167;91;122;74;76.0;315;810;1438;5.6;1.295;1727;;
11:22:44.392;165;91;120;74;74.8;315;810;1425;5.5;1.300;1734;;
11:22:45.206;163;89;118;72;75.5;310;830;1438;5.5;1.300;1733;;
11:22:46.034;164;89;118;72;76.0;315;835;1446;5.5;1.299;1732;;
11:22:46.869;163;88;117;71;76.8;315;845;1438;5.4;1.283;1710;;
11:22:47.716;158;85;114;73;77.0;315;825;1392;5.6;1.219;1625;;
11:22:48.540;155;84;114;75;76.3;310;800;1375;5.7;1.193;1591;;
11:22:49.343;159;86;116;73;77.0;315;820;1379;5.6;1.235;1647;;
11:22:50.161;162;87;118;73;78.0;315;820;1404;5.7;1.241;1654;;
11:22:50.981;161;88;119;74;76.5;315;810;1408;5.7;1.257;1676;;
11:22:51.787;166;91;122;73;75.5;315;820;1438;5.5;1.320;1759;;
11:22:52.607;169;92;123;73;76.8;315;825;1458;5.6;1.319;1759;;
11:22:53.432;166;91;121;74;74.8;315;815;1438;5.5;1.314;1752;;
11:22:54.249;167;90;121;72;76.3;315;835;1471;5.5;1.328;1770;;
11:22:55.084;170;91;123;71;76.5;315;840;1488;5.5;1.345;1793;;
11:22:55.926;168;91;120;71;75.3;315;850;1463;5.3;1.350;1800;;
11:22:56.774;163;88;118;73;76.0;315;820;1479;5.6;1.273;1698;;
11:22:57.596;166;89;117;69;76.3;315;870;1492;5.3;1.335;1780;;
11:22:58.468;163;84;115;68;81.0;315;880;1533;5.5;1.247;1662;;
11:22:59.346;161;85;115;69;78.5;315;865;1483;5.4;1.267;1690;;
11:23:00.211;162;86;115;70;77.3;315;860;1475;5.4;1.283;1711;;
11:23:01.071;160;86;113;69;76.3;315;875;1438;5.2;1.300;1733;;
11:23:01.942;157;85;112;70;75.5;310;860;1429;5.3;1.279;1705;;
11:23:02.806;155;84;113;73;74.8;315;820;1429;5.5;1.240;1653;;
11:23:03.626;158;87;115;75;73.3;310;805;1421;5.5;1.267;1689;;
11:23:04.431;160;88;119;75;73.3;310;795;1433;5.5;1.286;1715;;
11:23:05.226;165;92;123;75;72.8;310;805;1446;5.4;1.355;1807;;
11:23:06.029;171;94;128;77;72.8;310;775;1504;5.6;1.361;1815;;
