# Supplementary material for: Influence of beat-to-beat blood pressure variability on vascular elasticity in hypertensive population
Source: Sci Rep. 2017 Aug 21;7:8394. doi: 10.1038/s41598-017-08640-4 (PMC5566212; doi:10.1038/s41598-017-08640-4)
Supplement: Supplementary file 1 — Dataset 1 [file 41598_2017_8640_MOESM1_ESM.zip › Data of hypertensive population/1124——beats.txt]

BeatScope Easy - v02.10 build 004

Identification;Identification;Age (yrs);Height (cm);Weight (kg);Gender;Procedure;Model number
1124;����;58;168;73;Male;;9971

Reconstructed pressure level: 
brachial

Time (s);Systolic Pressure (mmHg);Diastolic Pressure (mmHg);Mean Pressure (mmHg);Heart rate (bpm);Stroke Volume (ml);Left Ventricular Ejection Time (ms);Pulse Interval (ms);Maximum Slope (mmHg/s);Cardiac Output (l/min);Total Peripheral Resistance Medical Unit (mmHg.min/l);Total Peripheral Resistance CGS (dyn.s/cm5);Markers;
11:15:20.110;0;0;0;59;0.0;0;1020;0;0.0;0.000;0;;
11:15:21.130;0;0;0;57;0.0;0;1050;0;0.0;0.000;0;;
11:15:22.180;0;0;0;57;0.0;0;1060;0;0.0;0.000;0;;
11:15:23.240;0;0;0;54;0.0;0;1120;0;0.0;0.000;0;;
11:15:24.360;0;0;0;54;0.0;0;1105;0;0.0;0.000;0;;
11:15:25.465;0;0;0;57;0.0;0;1060;0;0.0;0.000;0;;
11:15:26.525;0;0;0;19;0.0;0;3210;0;0.0;0.000;0;;
11:15:29.735;0;0;0;59;0.0;0;1025;0;0.0;0.000;0;;
11:15:30.760;0;0;0;58;0.0;0;1035;0;0.0;0.000;0;;
11:15:31.795;0;0;0;59;0.0;0;1020;0;0.0;0.000;0;;
11:15:32.816;136;77;101;59;63.3;335;1025;1117;3.7;1.641;2188;;
11:15:33.839;140;79;102;54;67.5;340;1115;1125;3.6;1.677;2236;;
11:15:34.954;139;78;99;54;72.3;340;1120;1125;3.9;1.539;2051;;
11:15:36.074;132;75;98;57;73.3;330;1055;1088;4.2;1.408;1877;;
11:15:37.131;135;76;98;56;78.0;340;1080;1088;4.3;1.357;1809;;
11:15:38.211;135;75;98;55;81.0;345;1085;1083;4.5;1.316;1755;;
11:15:39.296;132;74;97;58;80.8;335;1040;1088;4.7;1.253;1670;;
11:15:40.336;134;76;100;59;79.0;330;1015;1079;4.7;1.278;1705;;
11:15:41.351;138;77;101;58;82.8;340;1030;1104;4.8;1.257;1676;;
11:15:42.381;137;77;101;58;82.8;340;1040;1088;4.8;1.269;1692;;
11:15:43.420;137;77;101;60;82.8;340;995;1088;5.0;1.214;1619;;
11:15:44.415;137;77;101;58;82.8;340;1035;1088;4.8;1.263;1684;;
11:15:45.451;134;75;98;58;74.3;340;1030;1125;4.3;1.356;1808;;
11:15:46.479;129;73;95;60;74.3;330;995;1096;4.5;1.276;1702;;
11:15:47.476;129;74;97;62;72.5;325;970;1079;4.5;1.291;1721;;
11:15:48.446;133;75;99;62;78.3;335;975;1088;4.8;1.237;1649;;
11:15:49.421;135;77;101;61;81.3;335;990;1088;4.9;1.225;1633;;
11:15:50.411;135;77;99;60;79.8;330;1005;1075;4.8;1.248;1663;;
11:15:51.412;131;76;99;61;79.0;315;980;1075;4.8;1.225;1633;;
11:15:52.394;135;77;100;61;80.5;325;990;1083;4.9;1.233;1644;;
11:15:53.382;136;77;100;60;82.0;330;995;1075;4.9;1.216;1622;;
11:15:54.379;133;77;100;61;82.0;330;990;1038;5.0;1.210;1614;;
11:15:55.370;133;77;100;65;82.0;330;930;1038;5.3;1.137;1516;;
11:15:56.300;133;77;100;62;82.0;330;970;1038;5.1;1.186;1581;;
11:15:57.269;150;88;113;63;66.0;250;960;1221;4.1;1.647;2196;;
11:15:58.231;149;87;113;59;66.0;250;1010;1200;3.9;1.733;2311;;
11:15:59.240;149;87;113;58;66.0;250;1035;1200;3.8;1.776;2368;;
11:16:00.275;149;87;113;54;66.0;250;1120;1200;3.5;1.922;2562;;
11:16:01.398;143;80;103;55;71.3;330;1090;1208;3.9;1.580;2106;;
11:16:02.486;139;78;102;57;71.5;325;1050;1167;4.1;1.491;1987;;
11:16:03.534;139;78;101;57;72.3;335;1050;1150;4.1;1.461;1947;;
11:16:04.584;132;74;97;59;76.0;325;1015;1113;4.5;1.292;1723;;
11:16:05.601;133;75;99;61;78.5;330;990;1100;4.8;1.242;1656;;
11:16:06.589;136;76;99;60;80.8;335;1000;1108;4.8;1.229;1639;;
11:16:07.591;132;74;98;62;81.5;330;975;1129;5.0;1.172;1563;;
11:16:08.566;135;77;100;61;80.8;320;980;1142;4.9;1.217;1622;;
11:16:09.548;139;77;101;59;84.3;330;1010;1150;5.0;1.214;1618;;
11:16:10.556;136;76;101;60;84.3;330;1000;1146;5.1;1.202;1602;;
11:16:11.555;136;76;101;62;84.3;330;965;1146;5.2;1.160;1546;;
11:16:12.520;136;76;101;58;84.3;330;1030;1146;4.9;1.238;1650;;
11:16:13.551;141;80;104;60;71.5;330;995;1221;4.3;1.440;1920;;
11:16:14.548;140;80;104;62;70.8;325;975;1183;4.4;1.430;1906;;
11:16:15.523;142;80;106;61;73.0;330;985;1196;4.4;1.424;1898;;
11:16:16.506;143;81;105;61;74.8;325;980;1204;4.6;1.380;1840;;
11:16:17.488;141;80;105;62;76.8;325;970;1204;4.7;1.327;1769;;
11:16:18.455;144;82;107;61;78.3;325;985;1229;4.8;1.344;1792;;
11:16:19.441;145;82;105;59;79.3;325;1010;1221;4.7;1.338;1784;;
11:16:20.451;139;79;102;60;78.5;325;1000;1208;4.7;1.303;1737;;
11:16:21.451;139;79;103;60;79.0;325;995;1200;4.8;1.291;1721;;
11:16:22.445;140;79;103;59;79.0;325;1015;1196;4.7;1.317;1756;;
11:16:23.460;140;79;103;62;79.0;325;975;1196;4.9;1.265;1687;;
11:16:24.435;140;79;103;62;79.0;325;975;1196;4.9;1.265;1687;;
11:16:25.413;137;76;101;61;74.3;330;985;1167;4.5;1.337;1782;;
11:16:26.396;138;77;101;60;74.0;325;1005;1154;4.4;1.365;1820;;
11:16:27.401;134;76;98;60;73.3;325;1000;1158;4.4;1.341;1788;;
11:16:28.401;134;75;99;60;77.0;325;1005;1158;4.6;1.295;1727;;
11:16:29.406;138;77;101;59;82.8;325;1020;1175;4.9;1.248;1664;;
11:16:30.428;137;76;100;58;82.8;330;1035;1175;4.8;1.254;1672;;
11:16:31.459;138;77;102;59;81.8;325;1015;1183;4.8;1.263;1684;;
11:16:32.476;141;78;102;58;82.8;330;1030;1179;4.8;1.270;1693;;
11:16:33.504;136;76;99;59;81.5;325;1015;1158;4.8;1.233;1644;;
11:16:34.521;135;75;100;61;81.5;325;990;1163;4.9;1.215;1620;;
11:16:35.511;139;78;103;60;82.3;330;995;1175;5.0;1.240;1653;;
11:16:36.506;139;78;102;60;81.5;325;1005;1171;4.9;1.252;1669;;
11:16:37.511;137;77;103;62;80.8;325;975;1188;5.0;1.238;1650;;
11:16:38.486;142;80;105;61;81.5;325;980;1213;5.0;1.266;1687;;
11:16:39.466;144;81;105;60;81.5;325;1005;1217;4.9;1.295;1726;;
11:16:40.471;140;79;103;60;80.5;325;1000;1204;4.8;1.273;1698;;
11:16:41.471;140;79;104;61;80.5;320;980;1204;4.9;1.260;1680;;
11:16:42.451;142;80;105;62;82.0;330;975;1208;5.0;1.246;1661;;
11:16:43.428;140;80;102;61;80.8;325;980;1175;4.9;1.241;1655;;
11:16:44.404;136;77;102;64;80.8;325;935;1183;5.2;1.184;1579;;
11:16:45.340;136;77;102;67;80.8;325;900;1183;5.4;1.140;1520;;
11:16:46.240;136;77;102;78;80.8;325;765;1183;6.3;0.969;1292;;
11:16:47.004;167;85;110;54;75.0;295;1105;2588;4.1;1.624;2166;;
11:16:48.113;161;83;118;46;76.5;255;1310;2317;3.5;2.021;2694;;
11:16:49.421;124;126;118;82;76.5;255;735;333;6.2;1.134;1512;;
11:16:50.155;124;126;118;61;76.5;255;980;333;4.7;1.512;2016;;
11:16:51.135;124;126;118;61;76.5;255;990;333;4.6;1.527;2036;;
11:16:52.125;124;126;118;61;76.5;255;985;333;4.7;1.519;2026;;
11:16:53.110;149;84;109;59;66.8;325;1010;1288;4.0;1.653;2204;;
11:16:54.119;148;84;109;59;66.8;325;1015;1292;3.9;1.661;2215;;
11:16:55.135;148;84;109;60;66.8;325;995;1292;4.0;1.629;2171;;
11:16:56.130;148;84;109;59;66.8;325;1025;1292;3.9;1.678;2237;;
11:16:57.156;137;78;103;61;69.5;330;980;1054;4.3;1.445;1927;;
11:16:58.136;140;80;105;63;68.8;330;955;1104;4.3;1.459;1945;;
11:16:59.091;144;81;107;62;71.3;335;975;1163;4.4;1.457;1943;;
11:17:00.066;143;81;106;62;74.5;325;970;1179;4.6;1.374;1831;;
11:17:01.032;143;81;107;63;77.0;315;945;1229;4.9;1.313;1751;;
11:17:01.981;147;83;109;62;79.0;330;975;1229;4.9;1.342;1790;;
11:17:02.956;147;83;107;60;79.8;330;1005;1229;4.8;1.352;1802;;
11:17:03.963;142;81;105;61;79.5;325;990;1196;4.8;1.301;1735;;
11:17:04.953;141;79;105;63;80.0;325;960;1192;5.0;1.263;1684;;
11:17:05.907;146;82;105;62;80.0;325;970;1217;4.9;1.276;1702;;
11:17:06.880;146;82;105;62;80.0;325;975;1217;4.9;1.283;1710;;
11:17:07.855;146;82;105;61;80.0;325;985;1217;4.9;1.296;1728;;
11:17:08.843;142;80;105;61;73.3;330;985;1179;4.5;1.405;1874;;
11:17:09.824;143;80;105;60;73.8;330;995;1175;4.4;1.413;1884;;
11:17:10.821;140;79;102;60;73.8;330;995;1150;4.4;1.380;1839;;
11:17:11.816;136;77;101;63;76.5;325;950;1138;4.8;1.257;1676;;
11:17:12.768;138;78;102;63;80.3;330;960;1138;5.0;1.220;1627;;
11:17:13.724;139;78;102;62;81.0;330;970;1142;5.0;1.224;1633;;
11:17:14.696;136;77;102;63;81.5;325;950;1138;5.1;1.183;1578;;
11:17:15.648;139;79;104;65;81.5;325;925;1175;5.3;1.183;1578;;
11:17:16.571;142;81;105;62;81.8;330;965;1171;5.1;1.236;1649;;
11:17:17.534;141;80;105;61;81.8;330;985;1163;5.0;1.262;1683;;
11:17:18.520;141;80;105;65;81.8;330;920;1163;5.3;1.179;1572;;
11:17:19.440;141;80;105;63;81.8;330;950;1163;5.2;1.217;1623;;
11:17:20.391;139;79;101;59;73.5;325;1015;1154;4.3;1.398;1864;;
11:17:21.404;135;76;100;61;75.5;325;990;1150;4.6;1.308;1744;;
11:17:22.396;135;76;101;63;74.8;325;955;1133;4.7;1.290;1720;;
11:17:23.351;138;78;103;63;78.0;330;955;1129;4.9;1.261;1681;;
11:17:24.306;139;79;103;63;80.0;330;960;1113;5.0;1.239;1652;;
11:17:25.266;137;79;104;65;79.3;325;920;1121;5.2;1.210;1614;;
11:17:26.188;142;82;106;63;79.0;330;950;1133;5.0;1.278;1704;;
11:17:27.136;144;82;105;59;81.3;330;1010;1138;4.8;1.305;1740;;
11:17:28.146;138;79;103;62;81.3;325;970;1121;5.0;1.230;1640;;
11:17:29.116;140;80;103;63;81.3;325;945;1100;5.2;1.198;1597;;
11:17:30.060;140;80;103;62;81.3;325;970;1100;5.0;1.230;1640;;
11:17:31.030;140;80;103;59;81.3;325;1020;1100;4.8;1.293;1724;;
11:17:32.051;133;76;99;62;73.0;330;965;888;4.5;1.305;1741;;
11:17:33.016;135;76;100;63;72.8;330;955;871;4.6;1.309;1746;;
11:17:33.971;136;77;100;61;74.3;330;990;867;4.5;1.330;1773;;
11:17:34.961;134;76;99;61;78.0;335;985;871;4.8;1.247;1663;;
11:17:35.946;134;76;100;62;80.3;325;965;879;5.0;1.205;1607;;
11:17:36.909;140;78;104;63;81.8;330;960;896;5.1;1.224;1632;;
11:17:37.871;144;81;105;61;81.5;330;985;908;5.0;1.266;1688;;
11:17:38.856;141;80;105;62;80.5;325;965;917;5.0;1.262;1682;;
11:17:39.821;146;82;107;61;81.3;330;980;958;5.0;1.294;1725;;
11:17:40.803;146;82;106;60;82.0;330;1000;950;4.9;1.290;1720;;
11:17:41.803;140;79;102;61;80.8;330;990;933;4.9;1.254;1671;;
11:17:42.789;140;79;102;61;80.3;325;985;921;4.9;1.255;1673;;
11:17:43.774;140;78;101;60;82.0;330;995;925;4.9;1.226;1634;;
11:17:44.769;134;75;98;63;81.5;330;960;892;5.1;1.157;1543;;
11:17:45.731;134;75;99;64;81.0;330;935;896;5.2;1.146;1528;;
11:17:46.666;138;77;101;63;82.8;335;945;904;5.3;1.156;1542;;
11:17:47.611;136;77;101;65;82.3;330;930;908;5.3;1.139;1519;;
11:17:48.539;136;77;103;68;81.8;330;880;908;5.6;1.106;1475;;
11:17:49.421;140;81;104;66;80.5;330;910;896;5.3;1.176;1568;;
11:17:50.331;140;80;104;61;80.5;330;980;908;4.9;1.266;1688;;
11:17:51.310;140;80;104;66;80.5;330;915;908;5.3;1.182;1576;;
11:17:52.225;140;80;104;65;80.5;330;920;908;5.3;1.189;1585;;
11:17:53.144;138;79;102;63;71.5;330;955;950;4.5;1.359;1812;;
11:17:54.101;137;78;99;59;73.5;330;1025;917;4.3;1.374;1832;;
11:17:55.126;130;74;97;64;73.3;325;935;888;4.7;1.241;1655;;
11:17:56.061;133;77;101;65;75.0;335;930;863;4.8;1.246;1662;;
11:17:56.991;138;78;103;63;80.5;330;950;883;5.1;1.218;1625;;
11:17:57.941;140;80;105;63;80.0;330;955;900;5.0;1.247;1663;;
11:17:58.896;141;81;106;63;78.5;330;945;917;5.0;1.276;1701;;
11:17:59.839;146;83;108;62;80.0;330;975;942;4.9;1.313;1751;;
11:18:00.814;147;83;106;60;81.5;335;1005;950;4.9;1.307;1743;;
11:18:01.821;140;79;105;64;80.0;330;940;938;5.1;1.231;1641;;
11:18:02.761;143;82;106;65;79.0;330;930;933;5.1;1.251;1668;;
11:18:03.693;144;82;105;62;80.3;335;965;942;5.0;1.257;1675;;
11:18:04.654;139;79;103;65;79.5;330;925;938;5.2;1.198;1598;;
11:18:05.581;141;80;106;66;80.0;325;905;950;5.3;1.196;1595;;
11:18:06.486;145;82;108;64;80.5;330;935;967;5.2;1.249;1665;;
11:18:07.421;146;83;106;62;81.3;335;965;971;5.1;1.259;1679;;
11:18:08.386;142;80;106;64;80.8;325;935;979;5.2;1.222;1629;;
11:18:09.319;145;82;107;65;80.0;330;930;971;5.2;1.247;1662;;
11:18:10.251;145;82;105;63;80.5;330;960;963;5.0;1.255;1674;;
11:18:11.213;139;79;103;65;80.3;325;920;958;5.2;1.178;1571;;
11:18:12.133;141;80;105;67;80.3;330;890;954;5.4;1.164;1553;;
11:18:13.019;145;82;107;65;79.8;330;920;954;5.2;1.229;1638;;
11:18:13.939;145;82;104;62;80.5;325;970;958;5.0;1.253;1671;;
11:18:14.909;138;78;102;64;80.8;320;940;958;5.2;1.190;1587;;
11:18:15.849;141;79;103;63;81.0;325;950;954;5.1;1.208;1611;;
11:18:16.803;141;79;103;62;83.3;330;965;946;5.2;1.188;1584;;
11:18:17.768;137;77;102;65;81.8;330;925;933;5.3;1.148;1531;;
11:18:18.693;140;79;104;66;81.8;325;915;942;5.4;1.161;1548;;
11:18:19.606;144;81;106;63;82.3;325;945;954;5.2;1.215;1620;;
11:18:20.553;145;81;106;60;82.3;325;995;958;5.0;1.279;1706;;
11:18:21.545;145;81;106;65;82.3;325;930;958;5.3;1.196;1594;;
11:18:22.475;145;81;106;66;82.3;325;915;958;5.4;1.176;1569;;
11:18:23.391;155;90;115;65;65.8;325;925;1167;4.3;1.618;2157;;
11:18:24.314;155;89;113;63;67.3;325;955;1142;4.2;1.605;2140;;
11:18:25.271;148;85;110;64;67.5;325;940;1121;4.3;1.532;2042;;
11:18:26.209;150;85;111;63;71.3;325;945;1117;4.5;1.469;1959;;
11:18:27.154;150;85;109;62;75.3;325;965;1096;4.7;1.398;1864;;
11:18:28.121;145;83;105;61;75.8;330;980;1050;4.6;1.362;1816;;
11:18:29.099;138;79;104;66;75.3;320;910;1025;5.0;1.252;1669;;
11:18:30.009;140;81;105;66;75.0;325;910;1008;4.9;1.268;1691;;
11:18:30.921;141;81;105;65;77.3;325;920;1008;5.0;1.248;1663;;
11:18:31.843;141;80;103;63;77.8;330;960;996;4.9;1.269;1692;;
11:18:32.801;136;78;102;66;77.3;325;915;992;5.1;1.208;1611;;
11:18:33.718;139;81;105;67;77.0;330;890;979;5.2;1.214;1618;;
11:18:34.604;141;82;106;66;77.3;330;905;963;5.1;1.239;1652;;
11:18:35.509;140;81;105;66;76.5;325;905;967;5.1;1.242;1656;;
11:18:36.416;141;81;108;68;77.3;320;885;979;5.2;1.232;1642;;
11:18:37.301;147;85;110;65;76.8;325;925;992;5.0;1.323;1764;;
11:18:38.224;149;85;108;59;77.8;325;1015;1004;4.6;1.410;1880;;
11:18:39.241;144;82;105;60;78.8;320;1005;1004;4.7;1.343;1791;;
11:18:40.248;142;80;106;63;79.3;325;945;1000;5.0;1.267;1689;;
11:18:41.193;145;83;108;62;78.0;330;970;983;4.8;1.337;1782;;
11:18:42.163;147;83;108;62;79.0;330;975;983;4.9;1.333;1777;;
11:18:43.136;144;82;108;63;77.5;325;960;996;4.8;1.332;1775;;
11:18:44.096;148;84;111;63;78.5;325;955;1017;4.9;1.347;1796;;
11:18:45.051;153;87;111;59;79.0;330;1020;1029;4.6;1.430;1907;;
11:18:46.071;149;83;108;57;79.8;325;1050;1054;4.6;1.419;1892;;
11:18:47.117;149;83;108;57;79.3;325;1045;1054;4.6;1.421;1894;;
11:18:48.164;148;82;106;57;80.0;330;1050;1029;4.6;1.391;1855;;
11:18:49.216;140;78;102;60;79.3;325;1000;992;4.8;1.287;1716;;
11:18:50.214;138;78;102;62;78.0;330;965;975;4.8;1.256;1674;;
11:18:51.183;139;78;101;62;80.0;335;975;975;4.9;1.234;1645;;
11:18:52.154;137;76;101;64;80.3;330;935;975;5.1;1.180;1573;;
11:18:53.091;139;79;104;65;79.0;330;925;979;5.1;1.212;1616;;
11:18:54.018;143;80;106;63;81.5;330;955;1004;5.1;1.236;1648;;
11:18:54.969;145;81;105;62;80.0;325;965;1008;5.0;1.270;1693;;
11:18:55.934;142;80;106;65;79.3;320;930;1021;5.1;1.238;1651;;
11:18:56.864;146;82;108;65;79.5;325;920;1021;5.2;1.247;1663;;
11:18:57.784;147;83;108;65;79.3;330;925;1017;5.1;1.258;1677;;
11:18:58.713;144;82;105;64;78.8;330;940;1004;5.0;1.247;1663;;
11:18:59.651;138;79;103;68;77.5;325;885;988;5.3;1.179;1572;;
11:19:00.538;141;81;103;67;77.5;325;900;1000;5.2;1.199;1599;;
11:19:01.435;141;81;103;66;77.5;325;915;1000;5.1;1.219;1625;;
11:19:02.350;141;81;103;65;77.5;325;930;1000;5.0;1.239;1652;;
11:19:03.279;138;79;103;67;68.5;320;895;1071;4.6;1.339;1786;;
11:19:04.176;141;80;105;67;70.0;325;900;1067;4.7;1.347;1796;;
11:19:05.076;143;81;105;63;70.8;325;950;1042;4.5;1.407;1875;;
11:19:06.024;141;79;103;64;74.8;325;935;1042;4.8;1.291;1722;;
11:19:06.961;140;79;105;67;77.0;325;890;1029;5.2;1.214;1618;;
11:19:07.851;145;83;107;66;77.0;325;915;1038;5.0;1.274;1699;;
11:19:08.766;146;83;107;63;78.3;325;950;1038;4.9;1.299;1732;;
11:19:09.716;142;81;104;65;78.5;325;925;1029;5.1;1.228;1638;;
11:19:10.641;141;80;105;68;77.8;320;885;1017;5.3;1.198;1597;;
11:19:11.524;145;82;107;66;78.3;325;905;1025;5.2;1.238;1650;;
11:19:12.429;146;82;105;62;79.3;325;975;1025;4.9;1.295;1726;;
11:19:13.404;141;79;104;64;80.0;320;935;1038;5.1;1.210;1613;;
11:19:14.339;142;80;105;65;79.0;320;920;1021;5.2;1.223;1630;;
11:19:15.257;145;82;107;65;79.3;325;930;1029;5.1;1.250;1666;;
11:19:16.191;145;82;105;61;80.3;325;980;1017;4.9;1.276;1702;;
11:19:17.169;140;79;104;65;79.5;320;930;1021;5.1;1.214;1618;;
11:19:18.099;144;81;106;63;79.3;320;945;1021;5.0;1.264;1685;;
11:19:19.046;145;81;106;61;81.3;325;985;1029;4.9;1.279;1705;;
11:19:20.033;142;79;103;63;81.8;330;960;1000;5.1;1.212;1617;;
11:19:20.991;138;78;104;67;79.0;325;900;988;5.3;1.179;1572;;
11:19:21.893;143;81;107;66;79.8;325;910;1004;5.3;1.215;1620;;
11:19:22.799;147;83;109;64;80.5;325;935;1021;5.2;1.266;1688;;
11:19:23.734;148;84;109;64;79.8;320;940;1042;5.1;1.285;1713;;
11:19:24.672;147;84;111;69;78.0;320;875;1046;5.3;1.245;1660;;
11:19:25.547;152;87;113;67;76.5;320;890;1046;5.2;1.315;1753;;
11:19:26.437;153;87;112;63;78.5;325;950;1067;5.0;1.355;1807;;
11:19:27.391;151;85;109;60;80.0;325;1005;1067;4.8;1.363;1817;;
11:19:28.394;144;81;107;65;79.3;320;930;1038;5.1;1.253;1670;;
11:19:29.324;146;83;108;67;77.0;320;895;1029;5.2;1.258;1678;;
11:19:30.221;148;83;109;65;79.3;325;925;1021;5.1;1.275;1700;;
11:19:31.144;149;84;110;65;79.0;325;930;1038;5.1;1.289;1719;;
11:19:32.072;147;84;111;69;77.0;315;870;1046;5.3;1.257;1676;;
11:19:32.942;153;87;114;68;76.8;320;880;1075;5.2;1.310;1747;;
11:19:33.824;156;89;115;64;78.0;325;935;1092;5.0;1.373;1830;;
11:19:34.761;154;87;112;63;79.3;325;955;1096;5.0;1.344;1792;;
11:19:35.714;148;84;110;67;78.3;320;900;1075;5.2;1.265;1687;;
11:19:36.616;150;85;110;65;78.3;325;925;1067;5.1;1.297;1730;;
11:19:37.541;149;83;108;63;79.8;325;950;1063;5.0;1.281;1707;;
11:19:38.489;142;80;105;66;79.0;320;910;1029;5.2;1.207;1609;;
11:19:39.399;143;81;105;66;78.0;320;910;1021;5.1;1.225;1633;;
11:19:40.309;145;81;105;63;81.0;325;950;1029;5.1;1.234;1646;;
11:19:41.259;143;79;104;64;81.8;325;935;1029;5.2;1.184;1578;;
11:19:42.198;139;78;104;68;79.8;320;885;1008;5.4;1.151;1535;;
11:19:43.079;144;81;106;67;79.5;325;895;1013;5.3;1.193;1591;;
11:19:43.974;145;81;105;63;80.8;325;950;1029;5.1;1.235;1647;;
11:19:44.922;143;80;103;62;81.5;325;965;1021;5.1;1.214;1618;;
11:19:45.893;137;77;101;67;80.5;325;900;1013;5.4;1.132;1509;;
11:19:46.789;140;79;103;67;79.3;325;900;1000;5.3;1.167;1556;;
11:19:47.693;141;79;102;63;81.5;330;950;1004;5.1;1.186;1581;;
11:19:48.643;138;76;102;63;81.5;330;945;1000;5.2;1.180;1573;;
11:19:49.585;138;76;102;71;81.5;330;845;1000;5.8;1.055;1407;;
11:19:50.430;138;76;102;68;81.5;330;880;1000;5.6;1.099;1465;;
11:19:51.311;150;87;113;65;67.0;330;920;1133;4.4;1.545;2060;;
11:19:52.231;153;87;111;59;68.0;325;1025;1138;4.0;1.669;2226;;
11:19:53.254;149;84;111;63;69.5;320;960;1142;4.3;1.533;2044;;
11:19:54.216;152;86;113;63;71.0;325;950;1129;4.5;1.509;2012;;
11:19:55.164;154;87;113;62;74.8;330;965;1121;4.6;1.459;1945;;
11:19:56.131;152;86;111;62;75.8;325;970;1096;4.7;1.425;1899;;
11:19:57.099;147;84;110;65;74.3;320;930;1075;4.8;1.372;1829;;
11:19:58.029;150;85;113;66;74.5;325;905;1100;4.9;1.370;1826;;
11:19:58.936;155;88;115;63;76.3;330;955;1133;4.8;1.434;1912;;
11:19:59.889;157;88;115;61;78.0;325;985;1146;4.8;1.455;1941;;
11:20:00.875;154;87;113;61;76.3;325;985;1146;4.6;1.463;1951;;
11:20:01.861;154;87;114;62;77.0;325;975;1150;4.7;1.444;1925;;
11:20:02.836;156;88;114;61;77.3;330;990;1150;4.7;1.458;1944;;
11:20:03.824;153;86;111;59;77.3;330;1010;1117;4.6;1.448;1931;;
11:20:04.834;146;83;107;62;76.0;325;970;1088;4.7;1.369;1825;;
11:20:05.806;145;82;108;64;76.3;325;940;1083;4.9;1.328;1771;;
11:20:06.746;148;83;110;63;78.5;330;945;1088;5.0;1.318;1758;;
11:20:07.689;150;84;111;63;78.5;330;960;1092;4.9;1.351;1802;;
11:20:08.649;150;85;113;63;77.0;320;955;1129;4.8;1.398;1865;;
11:20:09.608;158;89;115;57;79.3;330;1045;1179;4.6;1.520;2026;;
11:20:10.651;160;88;114;55;81.8;330;1090;1196;4.5;1.520;2027;;
11:20:11.743;152;85;111;57;79.8;330;1045;1158;4.6;1.451;1935;;
11:20:12.786;151;85;111;59;78.0;330;1020;1142;4.6;1.445;1927;;
11:20:13.808;150;84;108;57;79.3;335;1045;1117;4.6;1.427;1903;;
11:20:14.849;147;82;106;58;79.5;330;1030;1092;4.6;1.367;1822;;
11:20:15.879;139;79;103;61;77.5;325;980;1054;4.7;1.296;1728;;
11:20:16.859;141;79;104;63;78.0;330;960;1050;4.9;1.277;1703;;
11:20:17.821;142;79;104;62;80.8;335;970;1050;5.0;1.246;1662;;
11:20:18.791;141;79;103;62;80.0;335;965;1042;5.0;1.236;1649;;
11:20:19.756;136;77;101;64;78.3;330;940;1038;5.0;1.216;1622;;
11:20:20.694;140;79;104;65;79.5;330;930;1058;5.1;1.211;1614;;
11:20:21.626;142;79;104;63;81.0;330;945;1063;5.1;1.210;1614;;
11:20:22.571;141;79;102;63;80.3;330;945;1050;5.1;1.204;1605;;
11:20:23.512;136;77;101;66;78.0;325;905;1033;5.2;1.172;1562;;
11:20:24.421;139;79;105;70;79.0;330;860;1046;5.5;1.143;1524;;
11:20:25.281;144;82;108;68;79.3;330;885;1063;5.4;1.206;1608;;
11:20:26.166;148;84;108;63;79.5;330;960;1088;5.0;1.298;1731;;
11:20:27.126;146;82;106;62;80.5;330;965;1104;5.0;1.271;1694;;
11:20:28.091;145;81;106;63;79.3;325;945;1092;5.0;1.267;1689;;
11:20:29.034;145;82;105;61;79.8;330;985;1075;4.9;1.297;1729;;
11:20:30.019;143;80;103;60;79.8;325;1000;1058;4.8;1.285;1714;;
11:20:31.021;138;78;100;62;78.8;325;970;1021;4.9;1.232;1642;;
11:20:31.991;133;76;99;65;76.8;325;920;988;5.0;1.187;1582;;
11:20:32.911;137;78;103;67;77.5;330;890;1000;5.2;1.177;1569;;
11:20:33.803;141;80;106;67;79.0;335;890;1013;5.3;1.189;1585;;
11:20:34.691;144;83;107;67;77.5;325;900;1033;5.2;1.245;1661;;
11:20:35.591;144;83;106;63;75.5;325;950;1038;4.8;1.337;1783;;
11:20:36.541;147;83;108;61;79.3;325;980;1092;4.9;1.332;1777;;
11:20:37.521;148;83;108;60;81.0;330;1000;1067;4.9;1.333;1778;;
11:20:38.519;145;82;105;57;79.3;330;1045;1029;4.6;1.381;1842;;
11:20:39.566;139;79;101;59;78.5;330;1015;992;4.6;1.306;1741;;
11:20:40.579;134;77;100;63;76.8;325;950;958;4.8;1.241;1655;;
11:20:41.529;137;78;102;64;77.5;330;940;958;4.9;1.240;1654;;
11:20:42.471;139;79;103;63;79.0;335;945;954;5.0;1.235;1647;;
11:20:43.418;137;79;102;63;77.3;330;945;954;4.9;1.248;1664;;
11:20:44.359;136;79;104;66;75.8;320;905;958;5.0;1.237;1649;;
11:20:45.266;142;82;108;68;77.0;325;880;992;5.3;1.229;1638;;
11:20:46.148;145;84;108;65;77.5;330;920;983;5.1;1.282;1709;;
11:20:47.064;142;83;107;67;76.0;325;900;979;5.1;1.267;1689;;
11:20:47.966;144;83;107;69;76.0;325;875;979;5.2;1.232;1643;;
11:20:48.840;144;83;107;66;76.0;325;905;979;5.0;1.274;1699;;
11:20:49.745;144;83;107;59;76.0;325;1025;979;4.4;1.443;1924;;
11:20:50.771;146;83;108;60;69.0;325;995;1058;4.2;1.554;2072;;
11:20:51.764;145;83;108;62;68.8;325;975;1021;4.2;1.532;2042;;
11:20:52.739;147;83;108;61;69.5;330;990;1017;4.2;1.538;2051;;
11:20:53.733;145;82;106;60;72.5;330;1005;988;4.3;1.462;1950;;
11:20:54.738;139;80;104;61;74.0;325;985;967;4.5;1.378;1837;;
11:20:55.719;143;81;106;61;76.0;330;980;983;4.7;1.370;1827;;
11:20:56.703;146;82;108;60;78.3;330;995;1000;4.7;1.373;1831;;
11:20:57.694;147;84;109;60;76.8;325;1000;996;4.6;1.417;1889;;
11:20:58.696;145;84;108;61;75.0;325;990;1013;4.5;1.429;1905;;
11:20:59.686;150;85;111;60;77.0;330;995;1042;4.6;1.431;1908;;
11:21:00.679;150;85;110;59;77.3;330;1020;1033;4.5;1.446;1928;;
11:21:01.699;145;83;107;59;76.3;330;1010;996;4.5;1.411;1881;;
11:21:02.711;142;81;106;61;76.0;330;985;1004;4.6;1.367;1823;;
11:21:03.696;144;82;106;58;78.0;330;1040;1000;4.5;1.413;1884;;
11:21:04.736;146;81;106;57;79.8;330;1050;992;4.6;1.399;1865;;
11:21:05.788;143;81;106;57;77.3;325;1045;1000;4.4;1.427;1903;;
11:21:06.831;147;83;108;57;78.5;330;1045;1033;4.5;1.431;1908;;
11:21:07.876;147;82;106;57;78.8;335;1060;1017;4.5;1.427;1902;;
11:21:08.938;140;80;103;59;77.5;330;1025;983;4.5;1.362;1816;;
11:21:09.961;140;79;101;56;76.0;335;1075;983;4.2;1.429;1905;;
11:21:11.036;139;77;100;53;81.0;340;1140;979;4.3;1.400;1867;;
11:21:12.174;134;74;97;54;81.0;335;1105;950;4.4;1.323;1764;;
11:21:13.279;132;74;97;57;79.0;330;1055;929;4.5;1.295;1727;;
11:21:14.336;134;75;98;57;80.8;340;1050;925;4.6;1.268;1690;;
11:21:15.386;131;74;96;58;79.8;340;1030;900;4.6;1.237;1649;;
11:21:16.416;128;73;96;60;77.8;335;995;888;4.7;1.225;1634;;
11:21:17.411;133;75;99;59;80.3;340;1015;904;4.7;1.246;1661;;
11:21:18.426;135;77;101;59;80.5;340;1015;913;4.8;1.267;1690;;
11:21:19.441;136;78;101;60;78.3;335;1005;917;4.7;1.294;1725;;
11:21:20.444;136;78;102;62;76.5;330;975;933;4.7;1.300;1733;;
11:21:21.423;141;80;105;62;78.5;340;975;967;4.8;1.298;1731;;
11:21:22.396;141;81;104;61;77.5;340;980;963;4.7;1.318;1758;;
11:21:23.374;137;80;102;63;75.3;330;950;950;4.8;1.291;1721;;
11:21:24.324;137;80;104;65;75.3;330;920;950;4.9;1.265;1687;;
11:21:25.248;141;81;105;63;77.3;340;955;971;4.9;1.301;1735;;
11:21:26.201;143;82;107;62;78.5;335;965;979;4.9;1.315;1754;;
11:21:27.168;145;84;108;62;76.8;340;965;996;4.8;1.358;1811;;
11:21:28.129;146;84;111;65;74.8;330;930;1029;4.8;1.375;1833;;
11:21:29.061;152;87;114;63;76.3;330;950;1067;4.8;1.420;1894;;
11:21:30.009;157;89;116;63;76.5;335;960;1096;4.8;1.459;1945;;
11:21:30.971;155;89;115;63;74.5;330;955;1113;4.7;1.474;1966;;
11:21:31.926;156;89;116;63;74.8;330;945;1133;4.7;1.463;1951;;
11:21:32.871;156;89;115;62;75.0;330;965;1133;4.7;1.473;1964;;
11:21:33.836;153;88;112;61;75.3;330;980;1104;4.6;1.452;1936;;
11:21:34.814;147;84;108;61;74.5;325;985;1079;4.5;1.421;1895;;
11:21:35.799;146;83;108;62;76.3;330;975;1079;4.7;1.375;1833;;
11:21:36.776;147;83;106;59;78.3;335;1010;1071;4.6;1.371;1829;;
11:21:37.784;143;80;104;61;78.3;330;990;1050;4.7;1.313;1750;;
11:21:38.774;139;79;104;64;77.3;330;935;1042;5.0;1.253;1670;;
11:21:39.709;142;80;105;65;77.8;330;930;1046;5.0;1.253;1671;;
11:21:40.641;143;81;105;63;78.5;330;950;1054;5.0;1.271;1694;;
11:21:41.589;142;81;105;63;78.0;325;945;1050;5.0;1.266;1688;;
11:21:42.534;141;80;106;66;76.8;325;915;1071;5.0;1.258;1677;;
11:21:43.449;145;82;108;66;77.8;325;905;1079;5.2;1.257;1676;;
11:21:44.354;147;84;108;63;78.3;330;945;1083;5.0;1.301;1735;;
11:21:45.297;144;82;105;63;78.3;325;960;1058;4.9;1.282;1709;;
11:21:46.257;140;79;105;67;78.0;320;900;1063;5.2;1.209;1612;;
11:21:47.159;143;82;107;65;77.5;325;920;1058;5.1;1.264;1686;;
11:21:48.079;146;82;106;59;79.5;325;1010;1079;4.7;1.350;1800;;
11:21:49.089;146;81;107;59;81.5;325;1015;1108;4.8;1.326;1768;;
11:21:50.106;146;82;106;56;78.5;325;1070;1088;4.4;1.445;1926;;
11:21:51.174;147;81;107;57;81.0;325;1050;1092;4.6;1.381;1841;;
11:21:52.224;145;80;106;59;81.3;330;1020;1088;4.8;1.334;1778;;
11:21:53.244;147;82;107;59;80.0;330;1015;1088;4.7;1.351;1802;;
11:21:54.261;147;81;106;58;81.8;330;1030;1079;4.8;1.332;1777;;
11:21:55.291;142;79;103;59;81.0;330;1015;1058;4.8;1.288;1717;;
11:21:56.306;140;78;102;61;79.3;330;985;1046;4.8;1.265;1686;;
11:21:57.289;141;78;101;61;80.5;330;990;1029;4.9;1.245;1660;;
11:21:58.281;137;76;98;60;80.8;330;995;996;4.9;1.208;1610;;
11:21:59.278;130;73;98;63;80.8;330;945;967;5.1;1.147;1529;;
11:22:00.220;130;73;98;66;80.8;330;905;967;5.4;1.098;1464;;
11:22:01.125;130;73;98;63;80.8;330;945;967;5.1;1.147;1529;;
11:22:02.069;145;83;108;63;67.8;330;945;1138;4.3;1.499;1999;;
11:22:03.014;143;82;107;64;67.0;325;935;1129;4.3;1.497;1996;;
11:22:03.949;147;84;109;63;66.8;330;955;1133;4.2;1.556;2075;;
11:22:04.906;149;84;110;62;73.3;330;970;1142;4.5;1.457;1942;;
11:22:05.874;150;85;110;61;75.3;330;985;1121;4.6;1.433;1911;;
11:22:06.859;146;84;109;63;74.0;325;955;1113;4.6;1.410;1880;;
11:22:07.816;150;86;111;62;74.8;330;970;1129;4.6;1.434;1912;;
11:22:08.786;150;85;110;61;77.3;330;990;1117;4.7;1.407;1875;;
11:22:09.776;147;83;108;60;77.5;330;995;1100;4.7;1.387;1849;;
11:22:10.769;145;83;108;62;75.8;325;975;1100;4.7;1.393;1858;;
11:22:11.746;149;84;110;60;77.5;330;995;1104;4.7;1.406;1874;;
11:22:12.739;148;84;109;60;78.3;330;995;1096;4.7;1.383;1844;;
11:22:13.736;146;83;106;59;77.3;330;1010;1079;4.6;1.389;1852;;
11:22:14.742;141;81;104;62;75.0;325;970;1063;4.6;1.348;1798;;
11:22:15.716;143;81;106;62;77.0;330;965;1071;4.8;1.325;1767;;
11:22:16.677;145;82;106;60;78.0;330;995;1079;4.7;1.349;1799;;
11:22:17.672;144;81;105;60;78.8;330;1005;1075;4.7;1.334;1778;;
11:22:18.681;139;79;104;62;77.5;325;970;1071;4.8;1.302;1736;;
11:22:19.649;144;81;107;61;78.3;325;980;1092;4.8;1.337;1783;;
11:22:20.631;147;82;108;60;80.0;330;995;1096;4.8;1.346;1795;;
11:22:21.626;148;83;108;59;79.5;330;1010;1088;4.7;1.372;1829;;
11:22:22.636;144;82;107;62;76.5;325;965;1083;4.8;1.353;1804;;
11:22:23.601;148;84;110;62;77.3;330;965;1092;4.8;1.368;1824;;
11:22:24.566;150;85;111;62;78.5;330;975;1100;4.8;1.372;1830;;
11:22:25.539;149;84;109;61;77.3;330;985;1104;4.7;1.383;1845;;
11:22:26.524;145;82;108;63;76.8;325;960;1096;4.8;1.348;1797;;
11:22:27.486;148;84;109;61;77.3;330;980;1113;4.7;1.376;1835;;
11:22:28.466;148;83;108;60;78.8;330;1005;1096;4.7;1.372;1829;;
11:22:29.469;145;82;106;61;78.3;330;990;1083;4.7;1.338;1784;;
11:22:30.459;141;80;105;63;75.5;325;945;1067;4.8;1.311;1748;;
11:22:31.406;145;82;108;63;77.8;330;950;1083;4.9;1.314;1751;;
11:22:32.354;148;83;110;63;79.5;330;955;1096;5.0;1.318;1758;;
11:22:33.311;150;85;111;63;79.0;330;960;1096;4.9;1.352;1803;;
11:22:34.271;149;86;112;64;75.8;325;940;1104;4.8;1.390;1853;;
11:22:35.211;154;88;115;63;77.5;330;950;1129;4.9;1.410;1880;;
11:22:36.161;157;88;115;61;79.0;330;985;1129;4.8;1.437;1916;;
11:22:37.144;156;88;114;59;77.8;330;1010;1125;4.6;1.474;1966;;
11:22:38.156;150;85;111;61;76.5;325;980;1104;4.7;1.422;1896;;
11:22:39.138;151;86;111;62;76.3;330;965;1100;4.7;1.408;1877;;
11:22:40.101;150;85;110;62;77.5;330;970;1071;4.8;1.371;1827;;
11:22:41.071;147;84;108;62;76.8;330;970;1063;4.7;1.359;1812;;
11:22:42.039;142;82;106;63;74.8;325;950;1038;4.7;1.344;1792;;
11:22:42.991;145;82;108;64;76.5;325;940;1054;4.9;1.321;1761;;
11:22:43.931;147;83;109;63;78.8;330;950;1046;5.0;1.309;1745;;
11:22:44.879;147;83;108;63;78.0;325;960;1033;4.9;1.326;1768;;
11:22:45.839;143;82;106;64;76.5;325;940;1021;4.9;1.302;1737;;
11:22:46.777;144;82;109;67;77.3;325;890;1025;5.2;1.250;1667;;
11:22:47.671;147;84;111;67;77.3;330;890;1021;5.2;1.273;1697;;
11:22:48.559;149;86;112;66;77.5;330;910;1017;5.1;1.312;1750;;
11:22:49.467;151;87;111;61;77.0;325;990;1033;4.7;1.424;1899;;
11:22:50.457;150;85;112;61;78.3;325;980;1063;4.8;1.396;1862;;
11:22:51.441;154;87;113;59;78.8;330;1010;1079;4.7;1.443;1924;;
11:22:52.451;153;85;111;57;80.3;335;1045;1067;4.6;1.442;1923;;
11:22:53.494;148;83;108;59;78.3;330;1020;1038;4.6;1.408;1877;;
11:22:54.516;145;82;107;59;77.3;325;1010;1021;4.6;1.392;1857;;
11:22:55.526;146;82;107;60;78.3;330;995;1013;4.7;1.361;1814;;
11:22:56.521;145;82;107;62;77.8;330;965;1004;4.8;1.328;1771;;
11:22:57.488;142;82;107;64;74.8;330;940;1000;4.8;1.349;1798;;
11:22:58.422;149;85;112;65;76.0;325;930;1050;4.9;1.367;1823;;
11:22:59.354;153;87;113;63;76.8;330;955;1075;4.8;1.409;1879;;
11:23:00.309;153;88;112;62;75.8;325;965;1083;4.7;1.430;1907;;
11:23:01.276;149;85;111;63;75.3;325;945;1088;4.8;1.394;1859;;
11:23:02.221;152;86;111;63;75.8;330;955;1092;4.8;1.399;1866;;
11:23:03.176;150;85;109;62;76.8;330;965;1083;4.8;1.374;1832;;
11:23:04.139;145;82;107;63;76.3;325;945;1042;4.8;1.323;1764;;
11:23:05.082;143;82;108;66;74.8;320;910;1042;4.9;1.309;1745;;
11:23:05.994;148;84;111;67;76.0;325;900;1063;5.1;1.312;1749;;
11:23:06.896;151;86;113;66;76.5;325;915;1079;5.0;1.346;1794;;
11:23:07.811;151;87;113;67;75.5;325;895;1100;5.1;1.337;1782;;
11:23:08.704;151;87;113;69;75.5;325;865;1096;5.2;1.292;1722;;
11:23:09.570;151;87;113;67;75.5;325;895;1096;5.1;1.337;1782;;
11:23:10.465;151;87;113;63;75.5;325;960;1096;4.7;1.434;1912;;
11:23:11.426;155;88;114;64;67.0;325;940;1179;4.3;1.592;2123;;
11:23:12.364;150;86;112;67;66.3;320;895;1125;4.4;1.516;2022;;
11:23:13.260;154;88;115;68;66.8;325;885;1133;4.5;1.518;2024;;
11:23:14.146;154;88;114;65;69.5;325;920;1129;4.5;1.502;2003;;
11:23:15.066;153;87;112;64;74.5;325;940;1133;4.8;1.413;1884;;
11:23:16.004;149;84;110;67;73.8;320;900;1129;4.9;1.345;1794;;
11:23:16.904;151;85;112;67;74.3;320;890;1125;5.0;1.342;1790;;
11:23:17.796;152;86;112;65;75.5;325;930;1133;4.9;1.377;1835;;
11:23:18.726;152;85;110;63;77.3;320;955;1133;4.9;1.363;1817;;
11:23:19.683;147;83;108;64;76.8;325;935;1117;4.9;1.316;1754;;
11:23:20.616;146;82;109;69;76.0;320;875;1113;5.2;1.258;1677;;
11:23:21.491;149;85;112;68;75.5;320;880;1108;5.1;1.300;1733;;
11:23:22.371;152;86;113;67;77.0;325;895;1117;5.2;1.316;1755;;
11:23:23.264;154;88;114;65;75.8;320;920;1125;4.9;1.385;1846;;
11:23:24.186;155;88;116;66;76.3;320;910;1163;5.0;1.378;1838;;
11:23:25.096;160;90;119;65;77.5;320;920;1192;5.1;1.410;1880;;
11:23:26.018;162;92;116;57;77.0;325;1045;1192;4.4;1.574;2099;;
11:23:27.063;159;87;114;60;80.0;325;1005;1183;4.8;1.432;1909;;
11:23:28.068;152;85;112;62;77.0;325;975;1129;4.7;1.412;1882;;
11:23:29.041;152;85;111;62;77.3;325;975;1121;4.8;1.395;1860;;
11:23:30.016;150;83;109;62;78.3;325;975;1104;4.8;1.355;1807;;
11:23:30.991;147;82;106;60;78.8;325;1005;1075;4.7;1.346;1795;;
11:23:31.996;142;79;103;61;78.5;325;980;1067;4.8;1.289;1719;;
11:23:32.976;142;79;104;62;79.0;325;965;1071;4.9;1.273;1698;;
11:23:33.941;145;80;107;62;81.3;330;965;1071;5.1;1.265;1687;;
11:23:34.904;146;82;107;62;80.0;330;970;1058;4.9;1.291;1722;;
11:23:35.874;143;80;106;63;78.3;325;950;1067;4.9;1.284;1712;;
11:23:36.824;147;82;108;63;79.3;330;960;1083;5.0;1.308;1744;;
11:23:37.784;148;82;108;61;80.5;330;980;1092;4.9;1.312;1749;;
11:23:38.766;146;82;106;60;79.8;330;995;1075;4.8;1.316;1755;;
11:23:39.759;141;79;104;62;78.3;325;965;1046;4.9;1.279;1706;;
11:23:40.726;143;80;104;62;78.0;325;975;1050;4.8;1.300;1733;;
11:23:41.699;142;79;103;62;79.8;330;970;1033;4.9;1.256;1674;;
11:23:42.671;140;78;102;63;79.8;330;960;1004;5.0;1.231;1641;;
11:23:43.631;137;78;101;63;77.3;330;945;983;4.9;1.232;1643;;
11:23:44.576;135;77;102;67;76.5;325;900;992;5.1;1.194;1592;;
11:23:45.478;140;80;104;66;77.5;330;905;1008;5.1;1.217;1623;;
11:23:46.381;142;81;106;66;78.8;330;915;1004;5.2;1.232;1642;;
11:23:47.294;144;83;107;66;77.0;330;915;1000;5.0;1.269;1691;;
11:23:48.209;143;83;109;69;76.0;325;875;996;5.2;1.249;1666;;
11:23:49.088;147;86;110;67;75.5;330;900;1004;5.0;1.314;1752;;
11:23:49.988;148;85;109;63;77.5;330;955;1013;4.9;1.346;1795;;
11:23:50.941;147;84;108;63;77.3;330;960;988;4.8;1.336;1781;;
11:23:51.903;142;82;107;65;76.3;325;925;971;4.9;1.292;1723;;
11:23:52.826;145;84;108;65;76.0;330;925;971;4.9;1.314;1753;;
11:23:53.749;145;84;109;66;76.5;330;915;946;5.0;1.298;1730;;
11:23:54.666;145;84;108;64;75.5;325;935;942;4.8;1.334;1779;;
11:23:55.603;143;83;109;68;74.8;320;880;946;5.1;1.277;1703;;
11:23:56.479;147;86;113;71;74.3;325;850;963;5.2;1.294;1725;;
11:23:57.329;154;90;118;69;74.3;325;865;988;5.2;1.372;1829;;
11:23:58.194;161;94;121;66;74.0;325;910;1038;4.9;1.491;1988;;
11:23:59.108;163;95;121;61;73.0;325;980;1104;4.5;1.621;2161;;
11:24:00.086;165;93;123;64;75.0;325;940;1163;4.8;1.542;2055;;
11:24:01.026;167;96;120;57;73.3;330;1050;1158;4.2;1.720;2294;;
11:24:02.076;164;91;117;56;76.8;330;1065;1150;4.3;1.620;2160;;
11:24:03.139;154;87;112;59;75.3;325;1020;1092;4.4;1.522;2029;;
11:24:04.161;152;86;111;60;75.8;330;995;1083;4.6;1.461;1948;;
11:24:05.156;150;85;109;60;76.5;330;1005;1063;4.6;1.435;1914;;
11:24:06.159;147;83;107;61;77.5;330;985;1042;4.7;1.360;1813;;
11:24:07.146;142;81;106;63;76.0;325;945;1033;4.8;1.312;1749;;
11:24:08.087;146;82;108;64;77.8;325;935;1054;5.0;1.293;1724;;
11:24:09.022;147;82;109;64;79.3;330;935;1058;5.1;1.280;1707;;
11:24:09.961;147;82;108;63;79.5;330;945;1063;5.0;1.278;1704;;
11:24:10.904;145;82;107;65;77.8;325;920;1067;5.1;1.269;1692;;
11:24:11.826;148;83;110;66;79.5;325;905;1075;5.3;1.252;1670;;
11:24:12.729;151;85;112;66;79.5;330;910;1071;5.2;1.276;1702;;
11:24:13.639;152;86;112;65;78.8;325;920;1071;5.1;1.306;1741;;
11:24:14.561;151;85;112;65;77.5;325;925;1092;5.0;1.337;1782;;
11:24:15.484;156;87;115;64;79.0;330;940;1125;5.0;1.362;1817;;
11:24:16.426;157;87;115;59;79.0;330;1025;1129;4.6;1.486;1981;;
11:24:17.450;157;87;115;59;79.0;330;1025;1129;4.6;1.486;1981;;
11:24:18.475;157;87;115;61;79.0;330;990;1129;4.8;1.435;1913;;
11:24:19.466;143;79;104;62;71.8;325;975;1058;4.4;1.413;1884;;
11:24:20.439;144;79;104;62;72.8;330;975;1046;4.5;1.394;1858;;
11:24:21.416;143;79;103;61;74.0;330;990;1038;4.5;1.378;1837;;
11:24:22.406;139;77;101;62;76.5;325;970;1025;4.7;1.284;1712;;
11:24:23.374;138;77;102;64;77.5;325;935;1021;5.0;1.228;1637;;
11:24:24.309;141;78;104;65;79.8;330;930;1042;5.1;1.207;1609;;
11:24:25.241;142;79;104;63;81.0;330;945;1042;5.1;1.210;1614;;
11:24:26.184;141;78;103;65;81.5;325;925;1046;5.3;1.169;1559;;
11:24:27.111;140;78;103;66;80.3;325;910;1046;5.3;1.171;1561;;
11:24:28.019;144;80;106;66;81.3;330;915;1063;5.3;1.188;1584;;
11:24:28.936;145;81;106;63;82.3;330;945;1071;5.2;1.215;1620;;
11:24:29.881;145;81;105;63;82.0;330;955;1075;5.2;1.217;1623;;
11:24:30.834;141;79;104;65;80.0;325;930;1058;5.2;1.203;1604;;
11:24:31.766;144;80;105;63;81.0;330;945;1063;5.1;1.219;1626;;
11:24:32.711;144;80;105;63;82.5;330;960;1058;5.2;1.216;1621;;
11:24:33.671;144;80;104;62;82.3;325;965;1042;5.1;1.223;1631;;
11:24:34.634;142;80;104;63;80.3;325;960;1033;5.0;1.247;1663;;
11:24:35.596;145;81;106;61;80.8;330;980;1050;4.9;1.283;1711;;
11:24:36.574;146;81;106;61;82.3;330;990;1046;5.0;1.273;1697;;
11:24:37.564;144;80;104;60;81.0;330;995;1033;4.9;1.271;1695;;
11:24:38.563;139;78;102;63;79.3;330;960;1013;5.0;1.239;1651;;
11:24:39.521;142;80;105;65;79.3;330;930;1004;5.1;1.229;1639;;
11:24:40.451;144;81;107;65;80.3;330;920;1013;5.2;1.230;1639;;
11:24:41.369;147;84;110;67;78.5;325;900;1025;5.2;1.261;1682;;
11:24:42.267;149;86;114;71;76.5;320;850;1063;5.4;1.264;1685;;
11:24:43.119;156;90;119;70;76.0;325;855;1108;5.3;1.333;1777;;
11:24:43.978;162;93;119;63;76.3;330;950;1171;4.8;1.483;1977;;
11:24:44.928;163;92;118;60;78.5;330;1005;1192;4.7;1.504;2006;;
11:24:45.933;158;89;116;63;78.0;325;960;1171;4.9;1.431;1908;;
11:24:46.891;159;90;116;62;78.0;325;970;1163;4.8;1.446;1928;;
11:24:47.860;159;90;116;63;78.0;325;960;1163;4.9;1.431;1908;;
11:24:48.820;159;90;116;61;78.0;325;980;1163;4.8;1.461;1947;;
11:24:49.799;143;80;105;65;71.0;320;925;1017;4.6;1.371;1828;;
11:24:50.726;145;81;107;66;71.3;325;915;1025;4.7;1.368;1824;;
11:24:51.641;147;82;108;64;73.0;330;940;1042;4.7;1.384;1846;;
11:24:52.581;147;82;107;62;76.5;330;975;1046;4.7;1.357;1810;;
11:24:53.556;145;81;107;63;80.3;325;955;1079;5.0;1.270;1694;;
11:24:54.511;149;83;108;63;80.5;325;960;1079;5.0;1.291;1721;;
11:24:55.471;150;82;108;61;83.0;330;990;1092;5.0;1.282;1710;;
11:24:56.459;146;80;105;61;82.5;330;980;1083;5.1;1.250;1667;;
11:24:57.439;144;80;104;61;82.0;325;980;1071;5.0;1.246;1661;;
11:24:58.421;145;79;104;60;82.0;325;1005;1063;4.9;1.278;1704;;
11:24:59.425;145;79;104;58;82.0;325;1030;1063;4.8;1.309;1746;;
11:25:00.455;145;79;104;60;82.0;325;995;1063;4.9;1.265;1687;;
11:25:01.451;133;73;98;64;75.5;325;940;975;4.8;1.214;1619;;
11:25:02.391;137;75;99;62;76.0;330;965;975;4.7;1.251;1668;;
11:25:03.354;135;74;99;63;76.0;330;955;983;4.8;1.238;1650;;
11:25:04.313;137;76;100;62;78.5;330;965;996;4.9;1.223;1631;;
11:25:05.278;141;77;101;61;84.5;330;985;1004;5.1;1.174;1566;;
11:25:06.263;136;76;100;63;82.3;330;950;1000;5.2;1.155;1540;;
11:25:07.211;139;78;101;63;81.8;330;950;1004;5.2;1.171;1561;;
11:25:08.159;139;77;99;61;84.0;330;990;979;5.1;1.161;1548;;
11:25:09.149;133;73;97;62;84.5;330;970;979;5.2;1.108;1477;;
11:25:10.121;135;75;98;62;84.8;330;975;971;5.2;1.122;1496;;
11:25:11.094;136;74;97;62;85.8;335;975;963;5.3;1.100;1467;;
11:25:12.071;131;72;95;62;84.3;330;965;950;5.2;1.085;1447;;
11:25:13.038;131;73;95;62;83.0;330;965;954;5.2;1.105;1473;;
11:25:14.003;133;73;96;61;85.3;335;985;963;5.2;1.106;1475;;
11:25:14.984;131;73;95;62;83.5;335;970;958;5.2;1.098;1464;;
11:25:15.958;130;73;95;63;81.3;330;955;954;5.1;1.111;1481;;
11:25:16.909;132;73;96;63;83.5;335;955;954;5.2;1.095;1460;;
11:25:17.866;130;73;94;63;82.5;335;945;933;5.2;1.080;1439;;
11:25:18.811;129;73;96;66;81.8;330;910;938;5.4;1.069;1425;;
11:25:19.721;136;76;96;65;81.8;330;925;975;5.3;1.086;1448;;
11:25:20.645;136;76;96;64;81.8;330;940;975;5.2;1.104;1472;;
11:25:21.585;136;76;96;63;81.8;330;960;975;5.1;1.127;1503;;
11:25:22.548;147;84;108;63;68.8;330;950;1171;4.3;1.496;1994;;
11:25:23.494;149;84;109;62;71.0;335;975;1163;4.4;1.490;1987;;
11:25:24.471;147;83;105;59;70.8;330;1020;1117;4.2;1.517;2023;;
11:25:25.489;141;79;104;63;75.3;330;950;1117;4.8;1.316;1755;;
11:25:26.441;139;80;106;67;75.8;330;895;1054;5.1;1.249;1666;;
11:25:27.332;142;85;107;70;68.3;325;855;1029;4.8;1.334;1779;;
11:25:28.189;145;84;107;66;75.8;330;910;1117;5.0;1.285;1714;;
11:25:29.103;147;82;106;61;80.5;335;980;1158;4.9;1.287;1717;;
11:25:30.081;145;80;104;59;83.8;335;1010;1163;5.0;1.251;1668;;
11:25:31.091;143;78;102;60;84.3;335;1005;1142;5.0;1.217;1622;;
11:25:32.096;139;77;99;59;83.5;340;1020;1113;4.9;1.209;1612;;
11:25:33.114;135;74;97;59;83.8;335;1010;1088;5.0;1.170;1560;;
11:25:34.124;134;74;96;59;83.3;335;1020;1071;4.9;1.173;1564;;
11:25:35.144;132;73;95;58;84.8;335;1030;1058;4.9;1.152;1535;;
11:25:36.174;131;72;95;59;84.5;335;1015;1042;5.0;1.135;1513;;
11:25:37.191;131;72;94;59;84.0;340;1010;1025;5.0;1.133;1511;;
11:25:38.201;130;73;94;61;83.5;340;990;1004;5.1;1.114;1486;;
11:25:39.193;128;71;93;62;84.5;340;970;992;5.2;1.070;1427;;
11:25:40.163;128;72;94;63;83.5;340;960;963;5.2;1.081;1441;;
11:25:41.121;128;73;94;63;82.5;340;955;908;5.2;1.082;1443;;
11:25:42.074;129;72;95;66;84.0;340;915;938;5.5;1.029;1373;;
11:25:42.993;127;73;95;70;80.0;335;860;938;5.6;1.019;1358;;
11:25:43.851;127;74;96;72;78.8;335;830;904;5.7;1.009;1346;;
11:25:44.679;128;76;95;71;75.5;330;845;913;5.4;1.060;1414;;
11:25:45.528;126;74;96;72;76.3;330;835;946;5.5;1.046;1394;;
11:25:46.361;132;77;99;69;78.3;335;870;979;5.4;1.095;1460;;
11:25:47.231;137;79;100;64;79.5;330;940;1004;5.1;1.182;1577;;
11:25:48.169;137;78;101;63;79.5;330;960;1033;5.0;1.214;1618;;
11:25:49.131;138;79;102;62;79.0;330;970;1029;4.9;1.246;1662;;
11:25:50.099;138;80;102;62;79.0;330;965;1017;4.9;1.240;1653;;
11:25:51.065;138;80;102;66;79.0;330;905;1017;5.2;1.163;1550;;
11:25:51.970;138;80;102;63;79.0;330;950;1017;5.0;1.221;1627;;
11:25:52.923;149;85;110;61;68.5;330;985;1138;4.2;1.575;2099;;
11:25:53.906;146;84;109;62;67.8;330;975;1138;4.2;1.569;2092;;
11:25:54.883;149;86;111;61;67.8;330;985;1129;4.1;1.614;2152;;
11:25:55.864;153;87;112;59;73.0;335;1025;1142;4.3;1.573;2097;;
11:25:56.889;152;86;111;57;76.5;335;1050;1117;4.4;1.520;2027;;
11:25:57.939;148;85;108;57;75.0;330;1045;1096;4.3;1.505;2006;;
11:25:58.984;143;82;107;60;74.3;330;995;1058;4.5;1.431;1907;;
11:25:59.981;146;84;108;59;76.3;330;1010;1067;4.5;1.431;1907;;
11:26:00.991;148;84;110;59;79.0;335;1020;1075;4.6;1.414;1885;;
11:26:02.011;149;85;111;61;78.0;330;990;1088;4.7;1.409;1878;;
11:26:03.001;150;86;113;62;76.0;330;970;1092;4.7;1.445;1927;;
11:26:03.971;156;89;116;61;78.0;335;985;1133;4.8;1.465;1953;;
11:26:04.956;158;90;116;59;78.3;335;1015;1133;4.6;1.508;2011;;
11:26:05.969;154;89;115;60;76.5;330;1005;1117;4.6;1.507;2010;;
11:26:06.974;155;89;115;59;76.0;330;1015;1121;4.5;1.533;2043;;
11:26:07.989;156;88;113;58;77.5;335;1040;1121;4.5;1.520;2026;;
11:26:09.031;151;86;110;57;78.0;335;1050;1092;4.5;1.481;1974;;
11:26:10.079;144;83;107;59;75.5;330;1015;1033;4.5;1.435;1913;;
11:26:11.094;144;83;106;60;75.8;330;1005;1029;4.5;1.410;1880;;
11:26:12.099;143;82;106;60;77.3;335;1000;1025;4.6;1.369;1825;;
11:26:13.099;142;82;105;61;76.3;330;980;1013;4.7;1.350;1799;;
11:26:14.077;140;81;106;63;75.0;330;955;1017;4.7;1.343;1791;;
11:26:15.034;144;83;108;63;76.5;330;955;1029;4.8;1.342;1789;;
11:26:15.989;145;83;108;63;76.8;330;960;1021;4.8;1.354;1805;;
11:26:16.953;144;83;107;63;75.8;330;960;1004;4.7;1.359;1812;;
11:26:17.913;143;83;107;63;74.8;330;955;1004;4.7;1.370;1827;;
