# Supplementary material for: Influence of beat-to-beat blood pressure variability on vascular elasticity in hypertensive population
Source: Sci Rep. 2017 Aug 21;7:8394. doi: 10.1038/s41598-017-08640-4 (PMC5566212; doi:10.1038/s41598-017-08640-4)
Supplement: Supplementary file 1 — Dataset 1 [file 41598_2017_8640_MOESM1_ESM.zip › Data of hypertensive population/1126-beats.txt]

BeatScope Easy - v02.10 build 004

Identification;Identification;Age (yrs);Height (cm);Weight (kg);Gender;Procedure;Model number
1126;��ʣ;58;163;59;Female;;9971

Reconstructed pressure level: 
brachial

Time (s);Systolic Pressure (mmHg);Diastolic Pressure (mmHg);Mean Pressure (mmHg);Heart rate (bpm);Stroke Volume (ml);Left Ventricular Ejection Time (ms);Pulse Interval (ms);Maximum Slope (mmHg/s);Cardiac Output (l/min);Total Peripheral Resistance Medical Unit (mmHg.min/l);Total Peripheral Resistance CGS (dyn.s/cm5);Markers;
14:26:59.200;0;0;0;66;0.0;0;910;0;0.0;0.000;0;;
14:27:00.110;0;0;0;70;0.0;0;855;0;0.0;0.000;0;;
14:27:00.965;0;0;0;71;0.0;0;850;0;0.0;0.000;0;;
14:27:01.815;0;0;0;69;0.0;0;870;0;0.0;0.000;0;;
14:27:02.685;0;0;0;68;0.0;0;885;0;0.0;0.000;0;;
14:27:03.570;0;0;0;70;0.0;0;855;0;0.0;0.000;0;;
14:27:04.425;0;0;0;67;0.0;0;895;0;0.0;0.000;0;;
14:27:05.320;0;0;0;34;0.0;0;1770;0;0.0;0.000;0;;
14:27:07.090;0;0;0;75;0.0;0;800;0;0.0;0.000;0;;
14:27:07.890;0;0;0;70;0.0;0;855;0;0.0;0.000;0;;
14:27:08.745;0;0;0;72;0.0;0;835;0;0.0;0.000;0;;
14:27:09.580;0;0;0;72;0.0;0;835;0;0.0;0.000;0;;
14:27:10.416;153;83;109;69;46.0;340;870;1304;3.2;2.062;2749;;
14:27:11.286;153;83;108;67;51.3;345;890;1296;3.5;1.867;2489;;
14:27:12.172;145;80;104;69;53.3;335;870;1233;3.7;1.699;2266;;
14:27:13.046;145;81;105;69;55.5;340;870;1208;3.8;1.638;2184;;
14:27:13.914;146;80;105;69;60.3;345;870;1192;4.2;1.513;2017;;
14:27:14.786;141;79;102;69;59.8;345;865;1146;4.1;1.473;1964;;
14:27:15.649;136;78;100;70;58.3;330;855;1113;4.1;1.460;1947;;
14:27:16.506;138;78;101;68;60.5;340;885;1108;4.1;1.470;1960;;
14:27:17.391;139;77;101;68;63.0;350;885;1100;4.3;1.419;1892;;
14:27:18.276;135;77;101;70;63.0;350;860;1063;4.4;1.379;1838;;
14:27:19.135;135;77;101;72;63.0;350;830;1063;4.6;1.331;1774;;
14:27:19.965;135;77;101;68;63.0;350;880;1063;4.3;1.411;1881;;
14:27:20.846;151;85;110;70;53.5;345;855;1308;3.8;1.758;2344;;
14:27:21.701;144;82;106;71;52.5;330;845;1217;3.7;1.710;2280;;
14:27:22.548;146;82;106;68;54.0;340;880;1188;3.7;1.731;2309;;
14:27:23.424;145;81;105;68;57.5;340;885;1167;3.9;1.620;2160;;
14:27:24.311;138;78;101;69;58.8;335;870;1113;4.1;1.499;1999;;
14:27:25.177;132;77;99;71;55.8;320;840;1054;4.0;1.488;1984;;
14:27:26.017;135;77;102;71;58.5;330;850;1058;4.1;1.475;1966;;
14:27:26.871;139;79;104;70;61.3;340;860;1071;4.3;1.464;1952;;
14:27:27.731;138;79;104;71;60.0;335;850;1050;4.2;1.466;1955;;
14:27:28.581;135;79;104;72;60.0;335;830;1038;4.3;1.432;1909;;
14:27:29.410;135;79;104;70;60.0;335;855;1038;4.2;1.475;1966;;
14:27:30.265;135;79;104;67;60.0;335;890;1038;4.0;1.535;2047;;
14:27:31.156;148;83;109;71;53.8;335;850;1263;3.8;1.724;2298;;
14:27:32.008;144;82;108;72;53.0;330;835;1171;3.8;1.694;2258;;
14:27:32.841;146;83;108;71;53.0;335;850;1158;3.7;1.736;2315;;
14:27:33.689;145;82;107;71;56.0;335;850;1125;4.0;1.617;2155;;
14:27:34.541;137;79;103;71;58.0;330;845;1100;4.1;1.493;1991;;
14:27:35.386;138;79;103;69;57.8;330;865;1088;4.0;1.535;2047;;
14:27:36.247;137;78;102;68;59.8;335;885;1079;4.1;1.503;2005;;
14:27:37.132;132;75;99;70;60.3;330;855;1042;4.2;1.398;1864;;
14:27:37.991;127;74;97;72;58.0;325;835;1000;4.2;1.396;1862;;
14:27:38.826;130;75;97;70;58.0;325;855;996;4.1;1.430;1907;;
14:27:39.680;130;75;97;69;58.0;325;865;996;4.0;1.447;1929;;
14:27:40.545;130;75;97;67;58.0;325;895;996;3.9;1.497;1996;;
14:27:41.441;130;75;99;71;54.0;325;845;1058;3.8;1.545;2060;;
14:27:42.286;133;77;101;69;53.8;330;865;1008;3.7;1.621;2162;;
14:27:43.151;134;76;102;69;55.5;330;865;992;3.8;1.582;2109;;
14:27:44.018;129;76;98;69;55.5;330;865;942;3.8;1.527;2037;;
14:27:44.881;126;74;97;71;57.0;325;850;929;4.0;1.446;1929;;
14:27:45.731;128;75;98;67;59.0;330;900;913;3.9;1.487;1983;;
14:27:46.631;126;73;96;68;60.5;330;885;896;4.1;1.404;1872;;
14:27:47.516;121;72;95;71;59.3;325;850;867;4.2;1.359;1812;;
14:27:48.366;126;74;97;69;60.5;330;870;858;4.2;1.398;1865;;
14:27:49.234;127;74;97;70;60.5;330;855;867;4.2;1.374;1832;;
14:27:50.090;127;74;97;69;60.5;330;865;867;4.2;1.390;1854;;
14:27:50.955;127;74;97;66;60.5;330;910;867;4.0;1.463;1950;;
14:27:51.868;132;74;100;67;56.8;335;895;983;3.8;1.569;2092;;
14:27:52.761;128;75;98;68;54.8;330;880;917;3.7;1.567;2089;;
14:27:53.641;123;73;96;71;53.3;330;845;883;3.8;1.519;2026;;
14:27:54.486;127;75;98;67;56.5;335;895;871;3.8;1.544;2059;;
14:27:55.381;129;73;98;67;63.3;335;895;883;4.2;1.390;1854;;
14:27:56.272;124;73;96;67;61.3;330;895;846;4.1;1.395;1861;;
14:27:57.171;124;72;97;70;62.3;330;855;846;4.4;1.329;1772;;
14:27:58.022;128;75;99;69;62.5;335;875;838;4.3;1.389;1853;;
14:27:58.899;127;75;98;69;62.8;335;870;833;4.3;1.362;1816;;
14:27:59.767;123;74;97;69;60.3;325;865;821;4.2;1.389;1852;;
14:28:00.634;128;75;100;68;63.0;335;885;842;4.3;1.398;1864;;
14:28:01.519;131;75;101;69;65.3;335;870;858;4.5;1.350;1800;;
14:28:02.387;127;76;100;71;61.8;330;845;829;4.4;1.362;1815;;
14:28:03.236;129;76;101;71;62.0;335;840;854;4.4;1.372;1829;;
14:28:04.076;133;78;103;70;63.3;335;860;875;4.4;1.397;1863;;
14:28:04.934;132;78;101;69;62.3;330;865;888;4.3;1.400;1867;;
14:28:05.799;125;75;97;71;60.3;325;845;850;4.3;1.364;1819;;
14:28:06.642;125;75;97;69;60.8;330;870;842;4.2;1.393;1857;;
14:28:07.516;126;73;97;66;64.0;335;905;854;4.2;1.365;1819;;
14:28:08.417;121;71;97;68;64.0;335;885;829;4.3;1.334;1779;;
14:28:09.305;121;71;97;71;64.0;335;845;829;4.5;1.274;1699;;
14:28:10.150;121;71;97;67;64.0;335;890;829;4.3;1.342;1789;;
14:28:11.039;130;74;98;70;57.0;335;860;983;4.0;1.479;1971;;
14:28:11.899;123;72;94;68;54.8;330;885;896;3.7;1.511;2015;;
14:28:12.786;122;71;94;67;56.3;330;895;883;3.8;1.488;1984;;
14:28:13.681;124;71;95;67;60.5;335;895;867;4.1;1.405;1874;;
14:28:14.576;121;71;93;68;61.8;335;885;846;4.2;1.333;1777;;
14:28:15.461;117;70;92;70;59.8;330;855;813;4.2;1.316;1755;;
14:28:16.316;122;72;93;64;62.3;335;940;829;4.0;1.404;1872;;
14:28:17.254;122;69;92;64;66.5;335;935;838;4.3;1.297;1729;;
14:28:18.193;115;68;90;67;64.5;335;895;763;4.3;1.245;1660;;
14:28:19.084;117;69;92;69;64.8;335;865;767;4.5;1.232;1643;;
14:28:19.953;121;71;95;68;66.0;340;885;775;4.5;1.274;1698;;
14:28:20.838;122;72;96;68;65.8;335;880;783;4.5;1.278;1704;;
14:28:21.714;121;72;96;71;64.0;335;845;754;4.5;1.268;1690;;
14:28:22.563;125;75;99;69;64.3;335;865;783;4.5;1.326;1768;;
14:28:23.428;128;75;99;68;67.0;340;880;792;4.6;1.304;1738;;
14:28:24.308;124;74;97;70;65.3;340;860;779;4.6;1.272;1696;;
14:28:25.164;119;73;94;69;62.0;330;875;750;4.3;1.327;1769;;
14:28:26.039;121;71;94;66;65.8;335;905;754;4.4;1.294;1725;;
14:28:26.944;120;70;92;67;66.5;335;895;758;4.5;1.238;1651;;
14:28:27.843;113;68;89;70;63.5;335;860;717;4.4;1.209;1612;;
14:28:28.701;115;69;91;69;65.0;335;865;717;4.5;1.211;1615;;
14:28:29.566;118;69;93;70;67.8;340;855;742;4.8;1.177;1569;;
14:28:30.419;115;69;91;70;65.0;335;855;717;4.6;1.197;1596;;
14:28:31.274;116;69;93;71;65.8;330;840;713;4.7;1.188;1584;;
14:28:32.118;123;72;97;69;67.5;340;865;754;4.7;1.237;1649;;
14:28:32.983;123;74;96;69;65.8;335;865;767;4.6;1.263;1684;;
14:28:33.848;119;72;94;69;63.8;335;875;763;4.4;1.283;1711;;
14:28:34.719;122;72;95;67;66.0;335;895;788;4.4;1.288;1718;;
14:28:35.614;123;71;95;68;67.5;340;885;788;4.6;1.249;1665;;
14:28:36.499;120;71;95;68;67.5;340;885;767;4.6;1.249;1665;;
14:28:37.385;120;71;95;71;67.5;340;845;767;4.8;1.192;1590;;
14:28:38.230;120;71;95;66;67.5;340;910;767;4.5;1.284;1712;;
14:28:39.143;129;73;96;65;59.0;340;920;963;3.8;1.497;1996;;
14:28:40.061;122;70;93;67;58.3;335;895;892;3.9;1.425;1900;;
14:28:40.954;122;70;94;70;57.3;330;855;867;4.0;1.404;1872;;
14:28:41.811;125;72;96;68;59.8;340;885;854;4.1;1.418;1891;;
14:28:42.696;124;72;95;69;62.5;340;875;850;4.3;1.327;1769;;
14:28:43.571;120;71;92;66;61.3;335;915;808;4.0;1.374;1832;;
14:28:44.486;121;70;93;65;66.0;340;920;813;4.3;1.296;1728;;
14:28:45.408;121;70;92;65;66.8;340;920;804;4.4;1.268;1691;;
14:28:46.324;114;68;90;71;63.5;335;845;754;4.5;1.201;1601;;
14:28:47.171;117;70;93;70;64.0;335;855;738;4.5;1.242;1657;;
14:28:48.026;123;72;97;69;67.5;340;870;767;4.7;1.244;1658;;
14:28:48.898;124;74;96;69;65.5;340;875;758;4.5;1.282;1710;;
14:28:49.773;121;72;96;71;64.5;335;845;767;4.6;1.254;1673;;
14:28:50.614;125;74;97;68;64.8;335;880;783;4.4;1.322;1762;;
14:28:51.496;126;73;98;71;67.3;335;850;804;4.7;1.239;1652;;
14:28:52.348;123;73;96;70;64.5;335;860;779;4.5;1.280;1707;;
14:28:53.204;126;74;98;69;66.0;335;865;804;4.6;1.288;1717;;
14:28:54.073;129;75;100;68;68.0;340;885;813;4.6;1.295;1727;;
14:28:54.958;126;73;98;70;67.3;335;860;813;4.7;1.253;1671;;
14:28:55.814;127;75;100;70;64.8;335;860;833;4.5;1.322;1762;;
14:28:56.676;132;76;102;70;67.3;340;860;888;4.7;1.308;1743;;
14:28:57.536;132;78;102;71;64.0;335;850;892;4.5;1.348;1797;;
14:28:58.386;128;76;100;72;61.5;330;830;900;4.4;1.346;1795;;
14:28:59.216;131;77;100;69;62.3;335;875;929;4.3;1.409;1879;;
14:29:00.091;132;75;99;68;65.0;340;885;942;4.4;1.351;1802;;
14:29:00.976;125;73;96;69;63.0;335;870;904;4.3;1.319;1758;;
14:29:01.844;123;72;96;72;62.3;330;835;888;4.5;1.284;1712;;
14:29:02.681;126;73;96;69;63.8;340;875;871;4.4;1.321;1761;;
14:29:03.556;126;72;95;69;65.5;340;865;888;4.5;1.255;1673;;
14:29:04.419;118;71;91;68;61.5;330;885;833;4.2;1.302;1736;;
14:29:05.302;117;68;90;67;64.8;330;900;829;4.3;1.254;1673;;
14:29:06.206;118;68;91;67;67.3;340;895;825;4.5;1.208;1610;;
14:29:07.103;114;67;89;69;65.8;340;870;788;4.5;1.171;1561;;
14:29:07.973;113;67;89;71;64.3;335;840;763;4.6;1.167;1556;;
14:29:08.813;117;69;93;70;66.5;340;860;771;4.6;1.196;1595;;
14:29:09.673;120;70;93;69;67.8;340;875;779;4.6;1.198;1597;;
14:29:10.548;115;69;92;71;66.0;335;840;750;4.7;1.165;1553;;
14:29:11.388;118;71;93;70;66.3;335;855;746;4.6;1.203;1605;;
14:29:12.239;122;71;95;69;68.8;340;865;767;4.8;1.198;1598;;
14:29:13.106;119;71;95;71;68.8;340;850;763;4.9;1.178;1570;;
14:29:13.955;119;71;95;69;68.8;340;870;763;4.7;1.205;1607;;
14:29:14.825;119;71;95;70;68.8;340;855;763;4.8;1.185;1579;;
14:29:15.680;119;71;95;71;68.8;340;845;763;4.9;1.171;1561;;
14:29:16.526;126;73;98;71;55.5;335;845;804;3.9;1.496;1995;;
14:29:17.371;130;74;100;70;56.5;340;860;846;3.9;1.515;2019;;
14:29:18.231;125;73;97;71;58.0;335;845;850;4.1;1.413;1884;;
14:29:19.074;126;73;97;69;59.3;335;870;867;4.1;1.421;1894;;
14:29:19.946;127;72;96;67;65.8;340;900;888;4.4;1.314;1752;;
14:29:20.846;124;70;93;68;66.3;340;885;867;4.5;1.246;1661;;
14:29:21.733;116;68;90;71;63.3;335;840;808;4.5;1.195;1594;;
14:29:22.571;117;69;89;66;63.8;335;905;821;4.2;1.263;1685;;
14:29:23.472;118;66;89;66;69.8;340;905;838;4.6;1.158;1544;;
14:29:24.377;116;66;88;67;68.5;335;890;817;4.6;1.147;1529;;
14:29:25.273;110;65;86;71;65.3;330;850;779;4.6;1.124;1498;;
14:29:26.119;113;66;87;69;65.5;330;875;771;4.5;1.166;1554;;
14:29:26.996;115;66;90;71;70.8;340;850;792;5.0;1.081;1442;;
14:29:27.848;114;67;88;68;67.8;335;885;767;4.6;1.143;1524;;
14:29:28.733;113;66;88;68;68.8;335;880;779;4.7;1.123;1498;;
14:29:29.613;117;67;90;67;71.8;340;900;783;4.8;1.132;1509;;
14:29:30.513;118;67;91;69;73.0;340;870;783;5.0;1.085;1446;;
14:29:31.379;114;67;88;67;68.3;335;890;750;4.6;1.141;1521;;
14:29:32.273;111;65;87;71;69.5;335;850;771;4.9;1.064;1419;;
14:29:33.121;115;67;88;65;70.8;340;920;742;4.6;1.144;1526;;
14:29:34.043;117;65;89;65;75.5;340;925;792;4.9;1.090;1454;;
14:29:34.966;113;65;88;68;71.8;335;885;779;4.9;1.085;1447;;
14:29:35.849;117;67;91;70;70.5;335;860;788;4.9;1.110;1480;;
14:29:36.707;121;70;93;66;70.3;335;905;825;4.7;1.192;1589;;
14:29:37.614;121;69;93;70;70.0;335;860;850;4.9;1.143;1523;;
14:29:38.472;119;71;91;65;64.5;325;925;825;4.2;1.298;1730;;
14:29:39.399;122;69;92;64;69.3;335;940;883;4.4;1.245;1661;;
14:29:40.339;121;68;91;66;69.3;340;910;875;4.6;1.199;1599;;
14:29:41.249;118;68;92;71;67.0;335;840;854;4.8;1.153;1538;;
14:29:42.091;123;72;94;67;65.5;335;890;858;4.4;1.281;1708;;
14:29:42.979;126;71;96;70;69.0;335;860;904;4.8;1.200;1600;;
14:29:43.841;123;72;94;68;66.0;335;885;863;4.5;1.257;1676;;
14:29:44.726;121;70;94;69;65.8;330;865;863;4.6;1.230;1640;;
14:29:45.591;125;72;96;68;67.5;335;880;871;4.6;1.248;1664;;
14:29:46.471;127;72;97;70;69.5;340;855;883;4.9;1.196;1595;;
14:29:47.326;125;73;97;70;66.0;335;855;858;4.6;1.253;1671;;
14:29:48.181;127;74;98;70;68.0;335;855;879;4.8;1.235;1647;;
14:29:49.036;128;74;98;68;68.5;340;885;879;4.6;1.269;1692;;
14:29:49.921;127;73;97;69;69.3;340;865;883;4.8;1.212;1615;;
14:29:50.784;123;72;96;70;66.5;330;855;850;4.7;1.231;1641;;
14:29:51.641;128;73;99;69;68.5;340;870;908;4.7;1.251;1668;;
14:29:52.509;133;75;101;71;69.5;340;845;958;4.9;1.231;1641;;
14:29:53.358;131;75;98;67;66.8;340;890;942;4.5;1.310;1747;;
14:29:54.244;131;73;99;69;68.0;335;875;979;4.7;1.271;1694;;
14:29:55.121;133;75;100;68;68.0;340;885;988;4.6;1.295;1727;;
14:29:56.006;130;74;98;68;66.8;340;880;979;4.6;1.285;1714;;
14:29:56.886;126;72;96;72;65.0;335;830;938;4.7;1.229;1639;;
14:29:57.714;129;74;98;71;65.0;340;850;950;4.6;1.282;1709;;
14:29:58.568;131;74;99;69;68.0;340;865;983;4.7;1.256;1675;;
14:29:59.429;129;73;99;71;68.0;340;845;954;4.8;1.227;1636;;
14:30:00.275;129;73;99;73;68.0;340;820;954;5.0;1.191;1588;;
14:30:01.095;129;73;99;67;68.0;340;895;954;4.6;1.300;1733;;
14:30:01.987;144;78;105;67;60.3;335;895;1229;4.0;1.552;2070;;
14:30:02.886;138;76;103;71;60.5;335;840;1146;4.3;1.427;1902;;
14:30:03.726;137;78;103;71;57.0;335;840;1083;4.1;1.514;2019;;
14:30:04.566;141;78;106;71;61.8;340;845;1108;4.4;1.447;1929;;
14:30:05.411;143;80;106;69;63.8;340;865;1108;4.4;1.438;1918;;
14:30:06.274;141;79;106;72;63.8;335;830;1092;4.6;1.380;1840;;
14:30:07.106;144;81;107;68;63.5;340;880;1088;4.3;1.476;1968;;
14:30:07.988;145;80;106;67;66.8;340;895;1142;4.5;1.421;1895;;
14:30:08.881;140;77;103;69;66.0;335;875;1108;4.5;1.369;1825;;
14:30:09.756;138;77;103;71;64.8;335;850;1088;4.6;1.352;1803;;
14:30:10.604;140;78;103;69;65.3;340;875;1075;4.5;1.385;1846;;
14:30:11.481;138;77;102;71;65.8;340;850;1096;4.6;1.319;1758;;
14:30:12.331;133;76;99;68;63.8;335;880;1033;4.3;1.363;1818;;
14:30:13.209;135;74;100;67;67.0;335;900;1058;4.5;1.337;1782;;
14:30:14.107;136;74;101;67;68.5;340;890;1058;4.6;1.312;1750;;
14:30:15.001;135;75;100;68;66.5;340;885;1054;4.5;1.324;1766;;
14:30:15.886;131;74;98;72;64.5;335;835;1050;4.6;1.272;1696;;
14:30:16.721;134;75;100;69;65.0;335;875;1054;4.5;1.343;1790;;
14:30:17.594;137;75;102;70;68.3;340;860;1104;4.8;1.288;1718;;
14:30:18.456;137;77;98;62;65.5;335;965;1071;4.1;1.448;1930;;
14:30:19.419;130;71;95;65;68.0;330;925;1058;4.4;1.296;1728;;
14:30:20.348;130;71;96;66;68.5;340;905;1013;4.5;1.272;1695;;
14:30:21.251;131;72;97;68;69.3;340;885;1008;4.7;1.243;1657;;
14:30:22.138;127;72;97;71;66.5;335;840;975;4.8;1.222;1629;;
14:30:22.978;131;74;98;67;66.5;340;895;971;4.5;1.322;1763;;
14:30:23.871;135;74;101;68;70.8;340;885;1033;4.8;1.263;1685;;
14:30:24.756;133;74;100;69;68.5;340;865;988;4.8;1.263;1684;;
14:30:25.621;134;75;102;70;68.0;335;855;988;4.8;1.279;1706;;
14:30:26.474;138;77;104;70;68.8;340;855;1021;4.8;1.296;1729;;
14:30:27.333;137;78;103;69;67.3;340;865;1000;4.7;1.322;1762;;
14:30:28.198;133;76;101;72;65.5;335;835;1000;4.7;1.288;1717;;
14:30:29.029;136;77;101;67;66.0;335;890;1000;4.4;1.362;1816;;
14:30:29.919;136;75;100;67;69.5;340;900;1042;4.6;1.292;1722;;
14:30:30.823;129;72;96;68;68.3;335;885;996;4.6;1.248;1664;;
14:30:31.704;129;72;96;69;67.8;340;870;954;4.7;1.236;1648;;
14:30:32.576;131;72;96;67;69.5;340;890;1008;4.7;1.233;1643;;
14:30:33.468;127;70;96;71;70.0;335;850;988;4.9;1.160;1546;;
14:30:34.316;129;72;94;60;69.0;335;1000;971;4.1;1.362;1816;;
14:30:35.316;133;69;96;59;75.5;340;1010;1071;4.5;1.278;1703;;
14:30:36.326;129;69;96;65;73.0;335;925;1029;4.7;1.213;1618;;
14:30:37.249;133;73;99;65;69.8;335;925;1029;4.5;1.310;1746;;
14:30:38.176;139;74;104;68;72.8;345;885;1100;4.9;1.265;1687;;
14:30:39.061;141;78;107;70;69.3;340;855;1092;4.9;1.315;1753;;
14:30:39.916;145;81;109;70;67.8;340;855;1104;4.8;1.376;1834;;
14:30:40.771;149;83;111;70;66.5;340;855;1142;4.7;1.430;1907;;
14:30:41.626;148;84;109;68;65.5;340;880;1146;4.5;1.468;1957;;
14:30:42.506;143;81;106;69;64.0;335;875;1108;4.4;1.453;1937;;
14:30:43.381;144;81;106;67;64.8;340;900;1108;4.3;1.466;1955;;
14:30:44.279;142;79;103;66;66.5;340;905;1113;4.4;1.405;1874;;
14:30:45.182;135;75;99;69;66.0;335;875;1079;4.5;1.316;1754;;
14:30:46.059;133;74;98;67;67.0;340;900;1067;4.5;1.310;1746;;
14:30:46.961;133;73;97;65;69.5;340;920;1058;4.5;1.277;1703;;
14:30:47.883;127;70;93;67;70.5;340;900;1008;4.7;1.187;1583;;
14:30:48.783;125;69;93;69;69.0;340;865;1004;4.8;1.166;1554;;
14:30:49.646;128;70;95;68;72.5;340;885;992;4.9;1.154;1538;;
14:30:50.533;127;69;95;71;73.3;340;850;983;5.2;1.105;1474;;
14:30:51.383;129;72;96;68;71.0;340;880;950;4.8;1.193;1591;;
14:30:52.259;132;72;98;66;74.8;340;910;983;4.9;1.187;1583;;
14:30:53.173;130;71;97;68;74.3;340;885;954;5.0;1.153;1538;;
14:30:54.058;128;72;97;71;74.3;340;845;938;5.3;1.101;1468;;
14:30:54.900;128;72;97;70;74.3;340;855;938;5.2;1.114;1485;;
14:30:55.755;128;72;97;68;74.3;340;885;938;5.0;1.153;1538;;
14:30:56.637;145;79;105;67;59.8;335;890;1217;4.0;1.564;2085;;
14:30:57.527;146;78;105;65;62.3;340;930;1217;4.0;1.569;2092;;
14:30:58.457;146;78;106;67;63.3;340;900;1242;4.2;1.501;2002;;
14:30:59.361;141;77;103;69;64.0;335;870;1188;4.4;1.397;1862;;
14:31:00.231;140;77;103;71;65.8;335;850;1163;4.6;1.332;1775;;
14:31:01.083;142;77;102;66;68.3;340;910;1179;4.5;1.363;1818;;
14:31:01.989;138;74;100;67;71.0;335;900;1171;4.7;1.264;1686;;
14:31:02.889;134;73;98;69;69.0;335;870;1108;4.8;1.239;1652;;
14:31:03.763;136;74;100;69;71.0;340;875;1117;4.9;1.226;1635;;
14:31:04.636;134;73;100;71;72.3;335;845;1104;5.1;1.170;1559;;
14:31:05.481;137;75;104;72;70.3;335;830;1092;5.1;1.223;1630;;
14:31:06.311;146;80;108;69;71.3;340;870;1150;4.9;1.316;1754;;
14:31:07.179;147;80;107;69;71.5;340;870;1175;4.9;1.305;1740;;
14:31:08.051;144;79;106;70;69.5;335;855;1167;4.9;1.298;1731;;
14:31:08.908;147;79;107;69;70.8;340;870;1213;4.9;1.310;1746;;
14:31:09.778;146;78;105;68;71.5;340;880;1208;4.9;1.286;1715;;
14:31:10.656;139;75;102;72;70.5;335;830;1171;5.1;1.198;1597;;
14:31:11.488;140;76;101;67;69.8;335;895;1163;4.7;1.290;1719;;
14:31:12.379;141;74;101;66;74.8;340;915;1213;4.9;1.233;1644;;
14:31:13.294;138;73;100;68;74.8;340;885;1171;5.1;1.181;1575;;
14:31:14.181;135;73;99;70;71.5;335;855;1117;5.0;1.187;1582;;
14:31:15.038;137;74;101;69;72.0;340;875;1117;4.9;1.221;1628;;
14:31:15.911;139;75;102;71;72.8;340;850;1121;5.1;1.192;1589;;
14:31:16.759;137;76;101;69;69.5;335;870;1100;4.8;1.258;1677;;
14:31:17.633;142;76;103;66;72.8;340;905;1179;4.8;1.278;1704;;
14:31:18.538;145;76;104;67;74.3;340;890;1208;5.0;1.247;1662;;
14:31:19.426;141;76;103;71;71.3;335;845;1179;5.1;1.219;1625;;
14:31:20.273;143;77;104;70;71.3;340;860;1188;5.0;1.258;1678;;
14:31:21.127;148;78;107;70;73.5;340;860;1246;5.1;1.252;1669;;
14:31:21.987;146;78;106;70;72.3;335;855;1217;5.1;1.251;1669;;
14:31:22.842;145;78;106;73;71.3;335;825;1229;5.2;1.230;1640;;
14:31:23.671;148;80;106;67;71.3;340;890;1229;4.8;1.327;1770;;
14:31:24.561;146;76;104;67;74.5;340;890;1283;5.0;1.245;1661;;
14:31:25.450;143;76;104;70;72.5;335;855;1229;5.1;1.221;1627;;
14:31:26.306;144;77;105;69;73.0;340;875;1192;5.0;1.256;1674;;
14:31:27.177;146;78;106;71;72.3;340;845;1221;5.1;1.240;1653;;
14:31:28.026;144;78;106;71;70.0;335;840;1233;5.0;1.269;1692;;
14:31:28.866;150;80;108;70;72.5;340;860;1283;5.1;1.284;1712;;
14:31:29.724;149;80;107;69;71.5;340;865;1271;5.0;1.288;1718;;
14:31:30.591;145;78;105;71;70.8;335;850;1263;5.0;1.261;1682;;
14:31:31.439;149;79;107;69;72.0;335;875;1275;4.9;1.294;1726;;
14:31:32.314;151;79;107;69;73.8;340;875;1308;5.1;1.267;1689;;
14:31:33.191;146;77;105;72;73.0;335;835;1292;5.2;1.204;1605;;
14:31:34.024;148;78;107;71;71.8;335;845;1267;5.1;1.254;1672;;
14:31:34.871;151;79;107;70;74.8;340;860;1313;5.2;1.234;1645;;
14:31:35.731;146;77;105;71;74.0;335;845;1296;5.3;1.196;1595;;
14:31:36.576;147;78;106;71;72.8;335;845;1254;5.2;1.234;1645;;
14:31:37.419;153;81;108;68;72.5;340;880;1292;4.9;1.314;1752;;
14:31:38.299;149;78;105;69;74.5;340;875;1321;5.1;1.233;1644;;
14:31:39.174;142;76;102;71;71.3;330;840;1267;5.1;1.205;1607;;
14:31:40.014;144;76;102;70;72.0;335;860;1267;5.0;1.221;1628;;
14:31:40.876;144;75;101;70;74.3;340;855;1304;5.2;1.160;1547;;
14:31:41.731;135;72;97;71;72.3;335;845;1229;5.1;1.132;1509;;
14:31:42.578;137;73;98;70;72.3;335;860;1213;5.0;1.167;1555;;
14:31:43.434;142;74;101;69;74.5;340;875;1258;5.1;1.183;1578;;
14:31:44.307;142;75;101;70;73.8;335;855;1242;5.2;1.168;1557;;
14:31:45.165;138;74;99;72;70.8;330;830;1229;5.1;1.161;1549;;
14:31:45.992;142;75;101;71;72.0;335;845;1254;5.1;1.188;1584;;
14:31:46.841;145;75;102;70;75.5;340;860;1321;5.3;1.165;1553;;
14:31:47.701;141;74;101;71;74.5;335;840;1283;5.3;1.133;1511;;
14:31:48.540;143;75;102;71;73.8;335;840;1271;5.3;1.162;1549;;
14:31:49.379;146;76;103;70;75.0;335;860;1304;5.2;1.184;1579;;
14:31:50.241;143;75;102;69;76.0;335;865;1317;5.3;1.155;1540;;
14:31:51.104;140;74;100;70;72.5;330;855;1250;5.1;1.182;1576;;
14:31:51.960;145;76;103;69;74.5;335;870;1292;5.1;1.197;1596;;
14:31:52.829;143;76;102;71;73.3;335;850;1275;5.2;1.184;1578;;
14:31:53.680;140;75;100;71;71.3;330;840;1250;5.1;1.182;1576;;
14:31:54.517;142;75;102;69;72.5;335;865;1258;5.0;1.211;1615;;
14:31:55.386;144;75;101;67;75.3;335;900;1296;5.0;1.205;1607;;
14:31:56.286;137;72;101;69;75.3;335;865;1267;5.2;1.158;1544;;
14:31:57.150;137;72;101;71;75.3;335;840;1267;5.4;1.125;1500;;
14:31:57.990;137;72;101;68;75.3;335;880;1267;5.1;1.178;1571;;
14:31:58.869;148;79;106;70;62.5;335;860;1379;4.4;1.452;1936;;
14:31:59.731;145;78;105;71;61.8;330;845;1317;4.4;1.430;1907;;
14:32:00.574;149;79;106;67;61.8;330;890;1342;4.2;1.524;2032;;
14:32:01.464;150;78;105;66;68.3;335;910;1371;4.5;1.400;1867;;
14:32:02.374;144;76;103;70;70.0;330;860;1317;4.9;1.262;1683;;
14:32:03.236;144;76;102;67;69.3;335;895;1292;4.6;1.315;1753;;
14:32:04.129;145;76;103;69;72.0;335;870;1313;5.0;1.248;1663;;
14:32:04.999;142;76;100;66;70.8;335;915;1271;4.6;1.287;1716;;
14:32:05.915;136;73;97;67;70.8;330;890;1246;4.8;1.223;1631;;
14:32:06.808;139;74;100;66;72.5;335;915;1200;4.8;1.256;1674;;
14:32:07.717;141;75;102;69;73.0;335;870;1225;5.0;1.219;1625;;
14:32:08.593;139;76;101;69;69.8;335;875;1167;4.8;1.267;1689;;
14:32:09.468;141;77;103;69;69.5;335;875;1183;4.8;1.290;1721;;
14:32:10.341;146;79;106;67;71.3;340;900;1229;4.8;1.336;1781;;
14:32:11.241;149;79;107;69;71.3;340;865;1250;4.9;1.296;1728;;
14:32:12.106;144;80;104;66;67.3;335;910;1217;4.4;1.401;1867;;
14:32:13.016;147;78;105;66;71.3;340;915;1279;4.7;1.342;1789;;
14:32:13.929;147;78;104;66;71.3;340;915;1258;4.7;1.332;1776;;
14:32:14.845;141;76;101;69;70.8;335;870;1225;4.9;1.245;1660;;
14:32:15.716;140;76;100;67;68.8;335;900;1200;4.6;1.309;1745;;
14:32:16.612;142;75;102;69;72.3;340;870;1246;5.0;1.231;1642;;
14:32:17.488;141;77;99;64;70.0;340;940;1192;4.5;1.333;1777;;
14:32:18.426;135;73;98;67;71.0;335;900;1188;4.7;1.239;1652;;
14:32:19.328;138;74;100;65;72.8;340;920;1167;4.7;1.258;1678;;
14:32:20.248;141;74;102;66;74.3;340;915;1200;4.9;1.251;1668;;
14:32:21.161;140;76;103;70;71.0;335;860;1192;5.0;1.245;1659;;
14:32:22.023;141;78;103;67;67.8;335;900;1171;4.5;1.365;1820;;
14:32:22.921;147;78;107;69;72.0;340;875;1254;4.9;1.294;1726;;
14:32:23.795;149;80;105;64;70.3;340;935;1246;4.5;1.398;1863;;
14:32:24.730;144;76;103;68;71.8;335;885;1271;4.9;1.274;1698;;
14:32:25.616;145;78;104;67;69.5;340;890;1238;4.7;1.335;1780;;
14:32:26.504;146;78;105;68;70.5;335;880;1279;4.8;1.304;1739;;
14:32:27.385;141;76;103;69;70.3;335;870;1233;4.8;1.269;1693;;
14:32:28.255;146;78;105;66;70.8;335;905;1263;4.7;1.340;1787;;
14:32:29.161;149;78;107;66;74.3;340;910;1308;4.9;1.311;1749;;
14:32:30.071;148;79;106;67;72.0;340;895;1288;4.8;1.321;1761;;
14:32:30.965;145;78;105;69;69.0;335;865;1254;4.8;1.313;1751;;
14:32:31.830;147;79;105;67;69.3;335;890;1271;4.7;1.343;1791;;
14:32:32.719;142;76;102;69;71.3;340;875;1271;4.9;1.246;1662;;
14:32:33.598;137;75;99;67;68.3;335;900;1188;4.6;1.299;1732;;
14:32:34.496;137;74;99;67;69.5;335;890;1200;4.7;1.271;1695;;
14:32:35.386;142;76;102;66;71.8;340;905;1229;4.8;1.290;1720;;
14:32:36.289;143;77;102;66;70.8;340;905;1250;4.7;1.308;1744;;
14:32:37.196;141;76;102;69;69.8;335;875;1246;4.8;1.276;1702;;
14:32:38.067;145;78;103;65;69.3;335;925;1258;4.5;1.372;1830;;
14:32:38.996;146;77;102;65;71.8;340;930;1308;4.6;1.325;1767;;
14:32:39.922;141;75;101;67;70.0;335;900;1258;4.7;1.292;1723;;
14:32:40.822;139;76;101;71;67.5;330;845;1221;4.8;1.268;1690;;
14:32:41.667;145;78;104;68;69.3;340;880;1238;4.7;1.325;1766;;
14:32:42.551;148;78;107;68;72.3;340;885;1300;4.9;1.305;1739;;
14:32:43.435;147;79;106;69;70.0;335;870;1279;4.8;1.314;1752;;
14:32:44.306;146;79;107;70;69.3;335;860;1279;4.8;1.323;1763;;
14:32:45.166;151;80;108;67;71.0;340;890;1300;4.8;1.357;1809;;
14:32:46.054;152;80;108;67;71.0;335;900;1333;4.7;1.366;1821;;
14:32:46.956;148;79;108;71;69.8;335;850;1329;4.9;1.310;1747;;
14:32:47.804;151;81;109;69;69.0;335;865;1313;4.8;1.370;1826;;
14:32:48.669;155;82;112;70;71.3;340;855;1379;5.0;1.341;1788;;
14:32:49.526;153;82;109;67;69.8;340;895;1346;4.7;1.392;1856;;
14:32:50.419;149;79;107;68;69.8;335;880;1354;4.8;1.344;1792;;
14:32:51.303;152;80;108;67;71.5;340;890;1371;4.8;1.347;1797;;
14:32:52.189;154;80;109;68;72.5;340;885;1363;4.9;1.327;1770;;
14:32:53.076;148;79;107;70;70.3;335;855;1333;4.9;1.299;1732;;
14:32:53.929;151;80;108;69;70.0;335;870;1338;4.8;1.342;1790;;
14:32:54.799;153;79;109;70;73.3;340;860;1375;5.1;1.274;1698;;
14:32:55.661;148;78;105;69;71.5;340;875;1342;4.9;1.279;1705;;
14:32:56.538;146;76;103;69;72.0;335;875;1363;4.9;1.252;1669;;
14:32:57.413;148;76;102;65;74.0;340;930;1367;4.8;1.285;1713;;
14:32:58.341;145;74;101;66;76.3;340;910;1388;5.0;1.199;1599;;
14:32:59.251;138;72;98;71;72.8;335;850;1304;5.1;1.145;1527;;
14:33:00.099;140;74;98;66;72.8;335;910;1304;4.8;1.226;1634;;
14:33:01.010;140;74;98;65;72.8;335;920;1304;4.7;1.239;1652;;
14:33:01.930;140;74;98;65;72.8;335;920;1304;4.7;1.239;1652;;
14:33:02.847;141;74;100;69;63.8;330;875;1421;4.4;1.376;1835;;
14:33:03.726;143;74;101;68;65.3;335;880;1400;4.4;1.366;1821;;
14:33:04.608;142;74;100;67;65.5;340;890;1383;4.4;1.362;1816;;
14:33:05.496;139;73;100;70;67.0;335;860;1354;4.7;1.284;1711;;
14:33:06.358;146;76;103;66;71.8;340;905;1375;4.8;1.293;1724;;
14:33:07.259;148;76;104;68;74.0;340;885;1417;5.0;1.247;1662;;
14:33:08.148;145;76;103;69;72.3;340;865;1371;5.0;1.233;1644;;
14:33:09.013;146;77;104;68;72.3;335;880;1371;4.9;1.261;1681;;
14:33:09.889;150;77;106;68;74.5;340;885;1408;5.1;1.259;1679;;
14:33:10.772;149;78;103;65;72.5;335;925;1417;4.7;1.317;1756;;
14:33:11.701;143;75;101;67;72.8;335;890;1392;4.9;1.236;1647;;
14:33:12.591;144;76;101;65;72.3;340;925;1329;4.7;1.293;1724;;
14:33:13.518;144;75;102;67;74.0;340;900;1346;4.9;1.241;1654;;
14:33:14.416;143;77;105;71;70.8;335;845;1308;5.0;1.248;1664;;
14:33:15.259;151;81;108;67;70.5;340;890;1333;4.8;1.360;1814;;
14:33:16.153;154;81;109;68;73.5;345;885;1388;5.0;1.312;1750;;
14:33:17.034;149;80;106;67;69.8;335;895;1354;4.7;1.357;1809;;
14:33:17.933;150;79;105;65;71.8;340;925;1383;4.7;1.357;1809;;
14:33:18.858;150;78;104;65;73.8;345;930;1400;4.8;1.315;1753;;
14:33:19.784;144;76;102;67;73.0;340;895;1354;4.9;1.247;1663;;
14:33:20.681;141;75;100;69;70.8;335;865;1313;4.9;1.226;1634;;
14:33:21.544;143;75;100;65;72.3;340;925;1338;4.7;1.283;1711;;
14:33:22.473;143;73;99;63;76.3;340;945;1375;4.8;1.221;1628;;
14:33:23.416;135;71;96;67;74.5;340;900;1300;5.0;1.160;1546;;
14:33:24.316;137;72;97;65;75.0;340;920;1279;4.9;1.190;1586;;
14:33:25.234;138;71;98;67;77.3;340;900;1283;5.2;1.142;1522;;
14:33:26.135;135;71;96;65;75.8;340;925;1246;4.9;1.166;1555;;
14:33:27.057;132;69;94;64;75.5;335;935;1221;4.8;1.161;1548;;
14:33:27.992;133;69;94;63;78.0;340;955;1233;4.9;1.154;1539;;
14:33:28.951;132;68;95;67;79.8;340;900;1213;5.3;1.066;1422;;
14:33:29.853;127;69;92;62;74.5;335;965;1100;4.6;1.185;1580;;
14:33:30.814;131;68;95;63;79.3;340;955;1167;5.0;1.148;1530;;
14:33:31.769;137;71;99;65;78.8;340;925;1171;5.1;1.160;1547;;
14:33:32.696;133;73;99;69;73.3;340;870;1092;5.1;1.176;1568;;
14:33:33.566;140;77;102;66;71.5;340;910;1150;4.7;1.298;1731;;
14:33:34.476;145;77;104;66;74.8;345;910;1246;4.9;1.269;1692;;
14:33:35.386;142;77;102;66;71.8;340;905;1213;4.8;1.280;1707;;
14:33:36.291;140;76;100;66;68.8;335;915;1229;4.5;1.328;1770;;
14:33:37.202;140;76;99;65;70.0;340;925;1242;4.5;1.312;1749;;
14:33:38.131;136;74;97;67;69.3;335;900;1217;4.6;1.257;1677;;
14:33:39.033;131;72;95;68;67.3;335;880;1179;4.6;1.243;1657;;
14:33:39.913;137;74;99;66;70.8;340;915;1213;4.6;1.277;1703;;
14:33:40.824;142;75;101;65;72.8;340;930;1254;4.7;1.288;1717;;
14:33:41.752;139;75;100;66;71.8;335;915;1242;4.7;1.272;1696;;
14:33:42.671;140;76;101;66;71.3;340;905;1254;4.7;1.283;1711;;
14:33:43.576;143;76;103;66;73.0;340;910;1267;4.8;1.281;1708;;
14:33:44.486;142;77;100;64;71.8;340;935;1246;4.6;1.300;1733;;
14:33:45.421;135;73;97;67;70.5;335;895;1229;4.7;1.225;1633;;
14:33:46.318;134;72;96;66;72.0;340;915;1204;4.7;1.223;1631;;
14:33:47.229;136;72;96;63;73.3;340;960;1208;4.6;1.261;1682;;
14:33:48.187;138;72;98;63;76.8;340;955;1225;4.8;1.223;1630;;
14:33:49.146;139;73;99;63;75.3;340;945;1242;4.8;1.240;1653;;
14:33:50.087;137;74;98;66;71.8;335;905;1233;4.8;1.233;1644;;
14:33:50.995;137;75;96;61;69.5;335;985;1246;4.2;1.353;1805;;
14:33:51.979;139;72;96;61;75.8;340;980;1296;4.6;1.242;1656;;
14:33:52.961;137;71;95;63;75.5;345;955;1267;4.7;1.205;1606;;
14:33:53.916;135;71;94;64;73.8;340;940;1229;4.7;1.192;1589;;
14:33:54.858;131;70;93;67;71.8;340;900;1200;4.8;1.167;1555;;
14:33:55.752;135;71;94;62;74.5;340;965;1246;4.6;1.218;1623;;
14:33:56.719;136;70;94;62;77.3;345;965;1275;4.8;1.177;1570;;
14:33:57.686;132;69;92;63;75.5;340;960;1225;4.7;1.170;1560;;
14:33:58.642;130;69;93;65;72.5;335;925;1225;4.7;1.180;1574;;
14:33:59.569;133;71;96;67;74.3;345;895;1213;5.0;1.154;1539;;
14:34:00.468;135;73;96;64;72.5;345;940;1200;4.6;1.245;1660;;
14:34:01.406;132;72;97;69;70.8;335;865;1217;4.9;1.189;1585;;
14:34:02.273;139;76;99;60;71.8;345;995;1204;4.3;1.366;1821;;
14:34:03.264;141;73;100;61;76.8;345;980;1267;4.7;1.277;1702;;
14:34:04.248;135;73;98;64;72.3;340;940;1183;4.6;1.272;1696;;
14:34:05.188;135;74;100;67;69.3;340;895;1167;4.6;1.289;1719;;
14:34:06.083;141;77;100;66;69.3;340;905;1183;4.6;1.304;1738;;
14:34:06.985;141;77;100;68;69.3;340;885;1183;4.7;1.275;1700;;
14:34:07.870;141;77;100;68;69.3;340;885;1183;4.7;1.275;1700;;
14:34:08.752;157;86;115;67;57.3;340;890;1467;3.9;1.784;2379;;
14:34:09.644;159;86;115;69;59.8;340;875;1508;4.1;1.684;2245;;
14:34:10.517;154;85;112;67;57.8;335;895;1454;3.9;1.732;2309;;
14:34:11.414;157;84;112;65;62.0;340;920;1504;4.0;1.666;2221;;
14:34:12.336;157;83;111;65;67.8;345;925;1500;4.4;1.519;2025;;
14:34:13.259;150;81;108;67;67.3;340;895;1429;4.5;1.431;1908;;
14:34:14.158;147;79;106;69;66.5;340;875;1413;4.6;1.398;1864;;
14:34:15.027;150;80;108;68;69.8;340;885;1421;4.7;1.370;1827;;
14:34:15.914;148;79;107;71;70.3;340;850;1429;5.0;1.292;1722;;
14:34:16.766;148;81;106;66;67.8;335;905;1400;4.5;1.413;1883;;
14:34:17.671;152;79;107;64;73.3;345;935;1483;4.7;1.359;1813;;
14:34:18.604;146;77;104;66;72.5;345;905;1450;4.8;1.295;1727;;
14:34:19.509;144;78;103;68;68.5;335;885;1371;4.6;1.334;1779;;
14:34:20.396;146;78;105;67;71.8;345;890;1388;4.8;1.306;1741;;
14:34:21.288;147;79;102;68;69.8;355;880;1400;4.8;1.284;1712;;
14:34:22.166;137;74;98;67;70.8;335;890;1325;4.8;1.230;1640;;
14:34:23.056;141;74;99;66;72.3;340;915;1363;4.7;1.257;1676;;
14:34:23.973;142;74;100;66;75.3;345;915;1396;4.9;1.210;1613;;
14:34:24.884;137;73;98;68;71.3;340;880;1329;4.9;1.204;1606;;
14:34:25.765;138;73;99;69;72.0;340;875;1313;4.9;1.197;1596;;
14:34:26.643;140;73;100;68;75.0;345;885;1350;5.1;1.174;1565;;
14:34:27.526;138;73;98;68;74.0;345;880;1321;5.0;1.162;1550;;
14:34:28.404;135;73;96;68;70.5;335;885;1304;4.8;1.208;1611;;
14:34:29.289;139;73;98;65;74.3;340;920;1350;4.8;1.214;1619;;
14:34:30.209;140;73;98;66;75.0;340;910;1367;4.9;1.189;1585;;
14:34:31.121;134;72;96;69;71.0;335;875;1296;4.9;1.183;1577;;
14:34:31.996;137;73;98;68;72.0;340;880;1304;4.9;1.201;1601;;
14:34:32.878;140;74;100;68;74.3;345;880;1342;5.1;1.188;1584;;
14:34:33.754;138;75;100;69;71.8;340;870;1292;4.9;1.213;1617;;
14:34:34.626;141;76;102;67;71.0;340;900;1317;4.7;1.287;1715;;
14:34:35.528;145;77;104;66;73.8;345;910;1363;4.9;1.280;1707;;
14:34:36.436;144;77;102;67;72.3;340;900;1346;4.8;1.274;1698;;
14:34:37.336;139;75;101;70;69.5;335;860;1308;4.8;1.250;1666;;
14:34:38.196;144;78;103;68;69.5;340;885;1333;4.7;1.315;1753;;
14:34:39.083;146;77;105;69;72.5;345;875;1388;5.0;1.261;1682;;
14:34:39.956;142;77;102;67;70.0;340;900;1333;4.7;1.305;1740;;
14:34:40.854;142;76;101;66;69.8;335;910;1350;4.6;1.318;1757;;
14:34:41.764;144;76;103;66;72.8;345;905;1358;4.8;1.281;1708;;
14:34:42.669;144;77;102;67;71.0;340;895;1354;4.8;1.283;1710;;
14:34:43.566;138;75;100;69;69.3;340;870;1296;4.8;1.256;1675;;
14:34:44.434;142;77;101;67;69.3;340;900;1313;4.6;1.316;1755;;
14:34:45.338;144;76;103;66;73.8;345;905;1371;4.9;1.258;1677;;
14:34:46.243;140;76;100;66;71.0;340;905;1333;4.7;1.278;1704;;
14:34:47.144;140;75;100;67;69.8;335;890;1321;4.7;1.279;1706;;
14:34:48.034;143;76;103;67;72.8;340;890;1342;4.9;1.260;1680;;
14:34:48.924;144;77;103;68;71.0;340;880;1342;4.8;1.270;1694;;
14:34:49.805;139;76;100;66;68.8;335;910;1288;4.5;1.317;1756;;
14:34:50.714;142;75;101;65;71.5;340;925;1333;4.6;1.307;1742;;
14:34:51.641;143;75;101;65;73.8;340;925;1338;4.8;1.270;1693;;
14:34:52.564;138;74;101;69;71.8;335;875;1288;4.9;1.226;1634;;
14:34:53.441;139;76;102;69;69.5;335;875;1263;4.8;1.281;1708;;
14:34:54.316;146;78;106;69;72.3;340;875;1321;5.0;1.287;1716;;
14:34:55.189;148;81;108;68;70.3;340;880;1313;4.8;1.347;1795;;
14:34:56.069;148;81;108;69;68.5;335;870;1329;4.7;1.372;1829;;
14:34:56.943;153;83;109;65;70.0;340;920;1375;4.6;1.436;1914;;
14:34:57.861;153;81;109;66;71.3;340;905;1400;4.7;1.381;1842;;
14:34:58.766;148;80;107;69;68.3;335;865;1346;4.7;1.356;1808;;
14:34:59.631;151;82;109;68;68.5;340;880;1358;4.7;1.400;1867;;
14:35:00.511;153;81;109;67;70.8;340;900;1383;4.7;1.390;1853;;
14:35:01.411;150;81;108;69;69.8;340;870;1371;4.8;1.344;1792;;
14:35:02.281;147;81;104;64;67.0;335;935;1321;4.3;1.448;1930;;
14:35:03.216;149;78;105;64;71.8;340;940;1413;4.6;1.376;1834;;
14:35:04.156;149;78;105;65;73.0;345;920;1383;4.8;1.323;1764;;
14:35:05.078;144;77;103;67;70.8;340;890;1333;4.8;1.293;1723;;
14:35:05.964;145;78;104;69;69.8;340;870;1363;4.8;1.300;1734;;
14:35:06.838;148;78;106;67;72.8;345;895;1375;4.9;1.298;1731;;
14:35:07.729;146;78;105;69;71.3;340;870;1367;4.9;1.276;1701;;
14:35:08.601;142;77;101;67;68.8;335;895;1325;4.6;1.318;1757;;
14:35:09.494;144;76;101;66;71.3;340;915;1375;4.7;1.300;1734;;
14:35:10.413;144;75;101;65;71.3;340;920;1371;4.6;1.307;1743;;
14:35:11.330;144;75;101;69;71.3;340;870;1371;4.9;1.236;1648;;
14:35:12.200;144;75;101;67;71.3;340;890;1371;4.8;1.265;1686;;
14:35:13.093;148;77;106;69;63.0;340;865;1504;4.4;1.452;1936;;
14:35:13.956;147;79;105;68;62.0;340;880;1450;4.2;1.487;1982;;
14:35:14.832;145;78;106;71;61.8;335;850;1425;4.4;1.459;1945;;
14:35:15.686;153;82;111;69;64.3;335;875;1442;4.4;1.512;2016;;
14:35:16.559;159;84;115;68;69.3;340;880;1500;4.7;1.455;1940;;
14:35:17.439;159;85;115;70;67.8;340;860;1463;4.7;1.463;1951;;
14:35:18.301;158;86;115;71;65.3;335;840;1446;4.7;1.477;1970;;
14:35:19.139;163;88;118;71;67.0;340;850;1475;4.7;1.497;1996;;
14:35:19.989;165;88;119;71;68.3;340;850;1504;4.8;1.485;1980;;
14:35:20.841;162;87;118;72;68.0;340;835;1479;4.9;1.443;1924;;
14:35:21.676;161;87;117;72;66.8;335;830;1475;4.8;1.452;1936;;
14:35:22.506;164;87;117;70;68.8;340;855;1488;4.8;1.458;1944;;
14:35:23.361;161;86;115;70;68.5;340;860;1500;4.8;1.438;1917;;
14:35:24.219;156;84;113;72;68.0;335;830;1463;4.9;1.379;1839;;
14:35:25.049;158;84;113;70;68.3;335;860;1467;4.8;1.421;1894;;
14:35:25.911;159;83;111;67;71.5;340;900;1517;4.8;1.397;1863;;
14:35:26.811;153;80;110;70;71.8;340;855;1479;5.0;1.305;1740;;
14:35:27.664;154;81;110;70;70.3;335;855;1458;4.9;1.339;1785;;
14:35:28.521;156;82;112;69;71.8;340;865;1492;5.0;1.347;1796;;
14:35:29.384;155;82;111;71;71.5;340;845;1458;5.1;1.315;1753;;
14:35:30.231;153;82;111;72;69.0;335;835;1433;5.0;1.337;1783;;
14:35:31.062;158;83;114;71;70.5;335;850;1454;5.0;1.368;1825;;
14:35:31.916;161;84;115;69;72.5;340;865;1492;5.0;1.366;1821;;
14:35:32.781;157;83;113;71;71.5;340;850;1467;5.0;1.343;1791;;
14:35:33.629;156;83;113;71;69.8;335;845;1446;5.0;1.369;1825;;
14:35:34.474;159;85;114;68;70.0;340;880;1458;4.8;1.427;1902;;
14:35:35.356;159;84;112;67;70.8;340;895;1488;4.7;1.410;1881;;
14:35:36.251;152;81;109;71;69.8;335;850;1446;4.9;1.331;1775;;
14:35:37.101;153;82;110;69;68.5;335;870;1425;4.7;1.397;1863;;
14:35:37.971;156;82;113;71;71.8;340;845;1454;5.1;1.328;1770;;
14:35:38.818;155;83;111;67;70.5;340;895;1408;4.7;1.406;1875;;
14:35:39.711;155;82;111;67;70.5;335;895;1450;4.7;1.412;1883;;
14:35:40.602;158;83;114;67;71.5;340;890;1454;4.8;1.413;1884;;
14:35:41.494;157;83;112;68;71.0;340;885;1438;4.8;1.396;1861;;
14:35:42.383;153;81;111;71;69.5;335;850;1404;4.9;1.354;1806;;
14:35:43.231;156;83;111;66;69.0;340;915;1429;4.5;1.469;1958;;
14:35:44.142;158;81;111;65;73.0;340;930;1475;4.7;1.411;1881;;
14:35:45.076;153;79;110;69;72.5;340;875;1438;5.0;1.328;1770;;
14:35:45.951;154;81;111;70;69.8;335;855;1413;4.9;1.361;1814;;
14:35:46.806;157;83;113;68;71.0;340;880;1442;4.8;1.394;1859;;
14:35:47.684;156;82;111;67;71.5;340;890;1438;4.8;1.382;1842;;
14:35:48.576;154;81;110;69;69.8;335;875;1446;4.8;1.383;1844;;
14:35:49.449;157;82;112;69;70.8;340;875;1450;4.9;1.385;1847;;
14:35:50.326;155;82;111;71;71.3;340;850;1450;5.0;1.327;1770;;
14:35:51.176;152;82;111;72;68.8;335;830;1421;5.0;1.337;1783;;
14:35:52.004;157;83;113;71;69.5;340;850;1446;4.9;1.379;1839;;
14:35:52.856;159;83;112;70;71.0;340;860;1479;5.0;1.360;1813;;
14:35:53.712;154;82;110;71;68.8;335;845;1429;4.9;1.346;1794;;
14:35:54.559;155;81;109;68;70.3;335;880;1442;4.8;1.369;1825;;
14:35:55.441;156;80;110;69;73.0;340;870;1483;5.0;1.305;1740;;
14:35:56.307;150;79;107;72;70.3;335;835;1421;5.0;1.275;1700;;
14:35:57.146;150;79;107;71;70.3;335;840;1438;5.0;1.282;1710;;
14:35:57.984;153;80;108;69;72.3;340;870;1450;5.0;1.300;1734;;
14:35:58.856;150;78;105;68;73.8;340;885;1458;5.0;1.263;1684;;
14:35:59.741;146;77;104;71;71.0;335;850;1433;5.0;1.245;1660;;
14:36:00.587;149;78;106;69;71.8;335;870;1425;4.9;1.279;1706;;
14:36:01.459;149;77;106;71;73.8;340;840;1421;5.3;1.210;1614;;
14:36:02.301;148;78;106;71;71.0;335;845;1396;5.0;1.262;1682;;
14:36:03.146;152;80;109;71;72.3;335;845;1438;5.1;1.278;1704;;
14:36:03.991;156;81;111;70;73.8;340;855;1446;5.2;1.281;1708;;
14:36:04.844;152;81;110;73;72.0;335;825;1425;5.2;1.263;1684;;
14:36:05.671;155;83;112;70;71.0;335;855;1438;5.0;1.343;1790;;
14:36:06.522;158;83;113;69;73.0;340;875;1479;5.0;1.351;1802;;
14:36:07.401;157;83;112;69;72.5;340;875;1450;5.0;1.349;1798;;
14:36:08.272;154;82;112;72;69.8;335;830;1442;5.0;1.330;1773;;
14:36:09.104;159;84;114;70;70.3;335;855;1454;4.9;1.387;1850;;
14:36:09.957;162;85;116;71;72.0;340;845;1483;5.1;1.358;1811;;
14:36:10.804;158;84;113;71;69.8;335;850;1438;4.9;1.380;1840;;
14:36:11.656;158;83;112;69;70.3;335;865;1483;4.9;1.379;1839;;
14:36:12.517;159;83;112;68;70.3;335;885;1492;4.8;1.411;1881;;
14:36:13.405;159;83;112;69;70.3;335;870;1492;4.8;1.387;1849;;
14:36:14.275;159;83;112;70;70.3;335;855;1492;4.9;1.363;1818;;
14:36:15.131;153;81;108;69;61.5;335;870;1483;4.2;1.531;2042;;
14:36:15.997;153;80;109;70;63.3;340;860;1471;4.4;1.482;1976;;
14:36:16.857;151;80;108;70;62.3;335;855;1433;4.4;1.483;1978;;
14:36:17.716;153;82;110;69;63.8;335;870;1417;4.4;1.501;2002;;
14:36:18.586;156;83;110;67;67.5;340;890;1442;4.6;1.444;1925;;
14:36:19.478;150;78;106;69;71.0;340;875;1404;4.9;1.309;1746;;
14:36:20.351;150;79;107;70;69.0;335;855;1388;4.8;1.326;1768;;
14:36:21.208;154;81;110;67;70.8;340;890;1404;4.8;1.377;1837;;
14:36:22.094;155;81;111;71;71.8;340;840;1421;5.1;1.302;1737;;
14:36:22.934;154;84;109;67;67.3;335;900;1363;4.5;1.455;1941;;
14:36:23.832;157;82;110;66;71.3;340;910;1433;4.7;1.408;1877;;
14:36:24.746;155;81;109;67;72.0;345;895;1421;4.8;1.355;1807;;
14:36:25.643;149;80;107;70;69.3;340;860;1342;4.8;1.326;1768;;
14:36:26.501;150;81;108;70;67.8;340;860;1350;4.7;1.368;1824;;
14:36:27.363;152;81;109;69;70.8;345;865;1367;4.9;1.333;1777;;
14:36:28.225;150;81;106;67;70.0;340;900;1367;4.7;1.366;1821;;
14:36:29.124;147;79;105;69;68.8;335;875;1371;4.7;1.340;1786;;
14:36:30.003;150;80;107;67;69.8;345;890;1363;4.7;1.359;1812;;
14:36:30.889;152;80;108;68;71.5;345;880;1375;4.9;1.326;1768;;
14:36:31.773;150;80;109;71;70.0;340;845;1350;5.0;1.319;1758;;
14:36:32.618;155;84;111;69;68.0;340;870;1354;4.7;1.420;1894;;
14:36:33.482;158;83;112;71;71.0;345;850;1417;5.0;1.344;1792;;
14:36:34.334;153;82;107;66;70.0;345;915;1350;4.6;1.402;1869;;
14:36:35.251;150;79;107;69;70.5;340;870;1379;4.9;1.324;1765;;
14:36:36.123;152;81;107;65;69.3;345;925;1350;4.5;1.423;1897;;
14:36:37.046;151;78;107;67;73.3;345;900;1396;4.9;1.309;1745;;
14:36:37.948;148;79;107;72;69.8;340;830;1350;5.0;1.267;1690;;
14:36:38.775;149;80;105;68;68.8;340;880;1317;4.7;1.338;1783;;
14:36:39.656;143;76;101;69;69.5;340;875;1329;4.8;1.268;1691;;
14:36:40.531;142;76;100;69;69.5;340;865;1321;4.8;1.241;1655;;
14:36:41.394;144;74;101;70;74.0;345;860;1367;5.2;1.174;1565;;
14:36:42.258;141;74;99;69;72.8;340;865;1338;5.0;1.180;1573;;
14:36:43.121;138;74;98;71;69.8;335;850;1325;4.9;1.197;1596;;
14:36:43.973;143;75;100;67;72.5;340;900;1358;4.8;1.241;1655;;
14:36:44.873;145;74;100;66;75.5;345;915;1396;5.0;1.215;1620;;
14:36:45.784;139;73;98;67;73.0;340;890;1342;4.9;1.195;1593;;
14:36:46.674;136;73;98;70;69.8;335;855;1300;4.9;1.195;1594;;
14:36:47.531;141;74;99;66;73.3;340;915;1333;4.8;1.240;1653;;
14:36:48.444;143;74;101;68;75.5;345;885;1371;5.1;1.184;1579;;
14:36:49.331;139;75;100;68;71.3;335;885;1300;4.8;1.236;1648;;
14:36:50.214;143;76;102;66;72.3;340;910;1325;4.8;1.282;1709;;
14:36:51.126;148;76;105;65;75.8;345;925;1371;4.9;1.282;1710;;
14:36:52.051;148;78;105;66;73.3;345;905;1342;4.9;1.300;1734;;
14:36:52.956;145;78;106;71;69.3;340;850;1296;4.9;1.295;1727;;
14:36:53.806;150;81;108;66;69.8;345;910;1333;4.6;1.403;1870;;
14:36:54.718;153;80;109;67;73.5;345;900;1388;4.9;1.332;1776;;
14:36:55.615;148;80;107;69;69.5;340;865;1342;4.8;1.335;1780;;
14:36:56.481;150;81;107;66;68.8;340;915;1346;4.5;1.421;1894;;
14:36:57.396;154;80;109;65;73.3;345;920;1400;4.8;1.366;1821;;
14:36:58.314;152;80;107;66;72.0;345;915;1375;4.7;1.357;1809;;
14:36:59.231;144;78;104;70;69.3;340;855;1304;4.9;1.287;1716;;
14:37:00.086;147;80;104;65;68.3;340;920;1308;4.5;1.405;1874;;
14:37:01.004;149;78;106;64;73.5;345;935;1367;4.7;1.348;1798;;
14:37:01.939;148;78;106;65;72.5;345;925;1346;4.7;1.346;1795;;
14:37:02.864;145;78;105;69;68.5;335;875;1313;4.7;1.341;1788;;
14:37:03.739;150;81;107;66;69.5;340;915;1321;4.6;1.412;1883;;
14:37:04.654;151;80;109;69;72.5;345;875;1363;5.0;1.319;1758;;
14:37:05.529;148;81;106;64;68.3;340;935;1317;4.4;1.445;1927;;
14:37:06.468;146;78;105;65;70.0;340;925;1350;4.5;1.387;1850;;
14:37:07.391;151;80;109;66;71.8;345;915;1354;4.7;1.384;1845;;
14:37:08.304;153;81;109;66;71.3;345;910;1354;4.7;1.392;1856;;
14:37:09.214;148;80;108;69;68.5;340;865;1333;4.8;1.357;1810;;
14:37:10.081;150;81;109;68;68.3;340;885;1333;4.6;1.407;1876;;
14:37:10.968;154;81;111;68;71.0;345;880;1375;4.8;1.373;1830;;
14:37:11.846;152;83;107;65;67.5;340;925;1358;4.4;1.470;1960;;
14:37:12.771;146;79;105;66;67.5;335;910;1354;4.5;1.409;1878;;
14:37:13.681;147;79;106;66;68.5;340;905;1367;4.5;1.394;1858;;
14:37:14.588;149;79;107;66;71.0;345;915;1358;4.7;1.379;1839;;
14:37:15.499;149;80;107;67;69.5;340;895;1354;4.7;1.381;1842;;
14:37:16.396;147;81;107;70;69.5;340;855;1333;4.9;1.319;1759;;
14:37:17.250;147;81;107;65;69.5;340;930;1333;4.5;1.435;1914;;
14:37:18.180;147;81;107;63;69.5;340;945;1333;4.4;1.458;1944;;
14:37:19.126;156;83;111;67;60.5;340;900;1571;4.0;1.651;2202;;
14:37:20.024;154;82;111;69;60.3;340;865;1533;4.2;1.590;2120;;
14:37:20.893;156;83;111;66;61.3;345;915;1517;4.0;1.654;2206;;
14:37:21.808;155;80;109;66;66.3;345;910;1521;4.4;1.494;1992;;
14:37:22.712;148;79;106;68;66.3;335;880;1446;4.5;1.401;1868;;
14:37:23.594;150;79;105;65;67.5;340;920;1450;4.4;1.435;1913;;
14:37:24.512;151;77;105;65;72.3;345;930;1492;4.7;1.355;1806;;
14:37:25.442;145;76;103;67;71.8;340;900;1429;4.8;1.289;1718;;
14:37:26.348;142;76;102;69;69.0;335;870;1388;4.8;1.286;1715;;
14:37:27.218;146;77;104;67;71.0;345;890;1388;4.8;1.301;1734;;
14:37:28.108;145;76;104;67;72.5;340;890;1392;4.9;1.271;1694;;
14:37:28.998;144;77;106;71;69.5;335;850;1367;4.9;1.290;1720;;
14:37:29.844;152;82;110;67;70.0;340;890;1392;4.7;1.392;1856;;
14:37:30.736;156;82;111;66;73.3;345;905;1454;4.9;1.368;1824;;
14:37:31.641;152;81;110;70;71.0;340;855;1404;5.0;1.322;1762;;
14:37:32.498;153;82;108;65;68.5;340;920;1392;4.5;1.454;1938;;
14:37:33.414;156;81;110;65;72.5;345;925;1458;4.7;1.397;1863;;
14:37:34.341;153;81;108;66;71.5;345;910;1433;4.7;1.375;1833;;
14:37:35.251;147;79;106;69;68.3;335;870;1371;4.7;1.345;1793;;
14:37:36.121;150;80;108;69;69.3;340;870;1388;4.8;1.360;1813;;
14:37:36.991;156;81;112;68;72.8;345;880;1425;5.0;1.349;1798;;
14:37:37.871;155;82;112;69;71.8;345;865;1429;5.0;1.347;1796;;
14:37:38.738;154;83;112;72;68.0;340;835;1396;4.9;1.378;1838;;
14:37:39.571;159;86;113;67;69.0;340;900;1425;4.6;1.477;1970;;
14:37:40.467;161;83;113;65;72.8;345;920;1479;4.7;1.423;1897;;
14:37:41.389;155;81;110;67;71.3;340;890;1442;4.8;1.371;1828;;
14:37:42.281;153;81;109;69;69.3;340;875;1438;4.7;1.377;1836;;
14:37:43.152;155;82;110;67;71.0;345;895;1421;4.8;1.383;1845;;
14:37:44.049;155;80;109;67;72.3;345;890;1442;4.9;1.340;1786;;
14:37:44.939;149;79;106;68;70.3;340;885;1400;4.8;1.329;1772;;
14:37:45.826;148;78;105;68;70.5;340;885;1400;4.8;1.318;1757;;
14:37:46.709;152;79;107;66;72.8;345;910;1438;4.8;1.335;1780;;
14:37:47.619;150;79;106;66;73.0;345;910;1425;4.8;1.318;1758;;
14:37:48.533;146;78;104;69;70.0;340;865;1392;4.9;1.288;1718;;
14:37:49.398;151;79;106;66;71.5;345;910;1408;4.7;1.352;1803;;
14:37:50.302;153;79;109;69;74.3;345;865;1458;5.2;1.267;1689;;
14:37:51.171;149;80;104;65;71.0;340;930;1400;4.6;1.366;1821;;
14:37:52.097;146;77;103;66;70.8;335;915;1417;4.6;1.326;1767;;
14:37:53.014;148;76;104;67;73.8;345;900;1429;4.9;1.272;1696;;
14:37:53.918;147;77;104;67;73.5;345;890;1404;5.0;1.259;1679;;
14:37:54.808;144;77;105;71;71.0;340;840;1375;5.1;1.236;1648;;
14:37:55.648;151;80;108;69;71.3;340;865;1400;4.9;1.314;1752;;
14:37:56.511;156;81;111;69;74.0;345;875;1458;5.1;1.313;1750;;
14:37:57.386;155;81;110;69;73.0;345;875;1454;5.0;1.318;1758;;
14:37:58.259;151;81;109;71;68.8;335;845;1417;4.9;1.337;1782;;
