# Supplementary material for: Influence of beat-to-beat blood pressure variability on vascular elasticity in hypertensive population
Source: Sci Rep. 2017 Aug 21;7:8394. doi: 10.1038/s41598-017-08640-4 (PMC5566212; doi:10.1038/s41598-017-08640-4)
Supplement: Supplementary file 1 — Dataset 1 [file 41598_2017_8640_MOESM1_ESM.zip › Data of hypertensive population/1130-beats.txt]

BeatScope Easy - v02.10 build 004

Identification;Identification;Age (yrs);Height (cm);Weight (kg);Gender;Procedure;Model number
1130;;45;158;70;Female;;9971

Reconstructed pressure level: 
brachial

Time (s);Systolic Pressure (mmHg);Diastolic Pressure (mmHg);Mean Pressure (mmHg);Heart rate (bpm);Stroke Volume (ml);Left Ventricular Ejection Time (ms);Pulse Interval (ms);Maximum Slope (mmHg/s);Cardiac Output (l/min);Total Peripheral Resistance Medical Unit (mmHg.min/l);Total Peripheral Resistance CGS (dyn.s/cm5);Markers;
10:20:51.585;0;0;0;75;0.0;0;795;0;0.0;0.000;0;;
10:20:52.380;0;0;0;75;0.0;0;805;0;0.0;0.000;0;;
10:20:53.185;0;0;0;74;0.0;0;815;0;0.0;0.000;0;;
10:20:54.000;0;0;0;73;0.0;0;820;0;0.0;0.000;0;;
10:20:54.820;0;0;0;74;0.0;0;810;0;0.0;0.000;0;;
10:20:55.630;0;0;0;73;0.0;0;825;0;0.0;0.000;0;;
10:20:56.455;0;0;0;74;0.0;0;815;0;0.0;0.000;0;;
10:20:57.270;0;0;0;78;0.0;0;765;0;0.0;0.000;0;;
10:20:58.035;0;0;0;76;0.0;0;785;0;0.0;0.000;0;;
10:20:58.820;0;0;0;79;0.0;0;760;0;0.0;0.000;0;;
10:20:59.580;0;0;0;65;0.0;0;920;0;0.0;0.000;0;;
10:21:00.497;152;106;120;214;24.0;280;280;2654;5.1;1.397;1863;;
10:21:00.777;126;81;115;30;42.5;350;1970;2646;1.3;5.319;7092;;
10:21:02.749;139;75;101;76;65.8;305;785;1325;5.0;1.200;1600;;
10:21:03.536;138;73;101;77;65.8;305;780;1425;5.1;1.192;1590;;
10:21:04.315;138;73;101;78;65.8;305;770;1425;5.1;1.177;1569;;
10:21:05.085;138;73;101;75;65.8;305;805;1425;4.9;1.230;1641;;
10:21:05.889;146;82;108;76;63.0;310;785;1371;4.8;1.339;1786;;
10:21:06.676;144;81;106;75;66.0;340;805;1308;4.9;1.287;1716;;
10:21:07.479;139;77;106;75;66.0;340;800;1304;5.0;1.279;1705;;
10:21:08.280;139;77;106;79;66.0;340;760;1304;5.2;1.215;1620;;
10:21:09.040;139;77;106;74;66.0;340;810;1304;4.9;1.295;1726;;
10:21:09.851;142;79;105;75;67.3;325;795;1313;5.1;1.244;1659;;
10:21:10.644;142;79;106;76;68.5;330;785;1325;5.2;1.209;1612;;
10:21:11.431;141;79;103;77;68.8;305;780;1325;5.3;1.169;1558;;
10:21:12.209;139;76;103;78;75.0;305;765;1450;5.9;1.051;1401;;
10:21:12.974;142;79;104;76;77.5;305;785;1429;5.9;1.056;1408;;
10:21:13.759;141;78;104;76;80.0;310;785;1388;6.1;1.016;1354;;
10:21:14.544;139;77;101;74;80.8;315;815;1363;5.9;1.019;1359;;
10:21:15.363;135;74;96;72;83.8;325;835;1354;6.0;0.955;1273;;
10:21:16.192;131;69;96;73;88.3;310;825;1458;6.4;0.895;1193;;
10:21:17.021;132;72;96;72;88.3;310;835;1383;6.3;0.906;1208;;
10:21:17.855;132;72;96;73;88.3;310;820;1383;6.5;0.890;1186;;
10:21:18.675;132;72;96;72;88.3;310;830;1383;6.4;0.901;1201;;
10:21:19.508;131;71;97;75;76.8;310;800;1379;5.8;1.006;1341;;
10:21:20.306;136;75;101;75;75.3;320;805;1371;5.6;1.078;1437;;
10:21:21.111;138;77;103;76;75.5;315;790;1350;5.7;1.080;1440;;
10:21:21.901;140;78;104;76;78.0;315;790;1313;5.9;1.056;1408;;
10:21:22.689;140;80;103;77;80.0;315;780;1329;6.2;1.004;1339;;
10:21:23.471;137;75;103;78;84.3;315;765;1475;6.6;0.935;1247;;
10:21:24.234;143;81;107;77;81.5;310;775;1400;6.3;1.020;1360;;
10:21:25.011;145;81;107;76;83.8;315;790;1392;6.4;1.012;1349;;
10:21:25.801;143;81;106;76;84.0;315;785;1363;6.4;0.993;1324;;
10:21:26.586;138;79;106;77;84.0;315;780;1325;6.5;0.987;1315;;
10:21:27.365;138;79;106;78;84.0;315;770;1325;6.5;0.974;1299;;
10:21:28.135;138;79;106;36;84.0;315;1665;1325;3.0;2.106;2808;;
10:21:29.801;140;82;107;72;69.5;320;835;992;5.0;1.280;1706;;
10:21:30.638;136;80;107;72;69.5;320;835;971;5.0;1.280;1706;;
10:21:31.470;136;80;107;76;69.5;320;785;971;5.3;1.203;1604;;
10:21:32.255;136;80;107;73;69.5;320;825;971;5.1;1.264;1686;;
10:21:33.079;139;83;108;74;65.5;320;815;1021;4.8;1.338;1783;;
10:21:33.896;138;82;107;73;67.5;320;825;1000;4.9;1.302;1736;;
10:21:34.721;138;81;105;73;68.0;320;820;992;5.0;1.263;1684;;
10:21:35.543;134;78;103;75;73.3;320;805;1004;5.5;1.129;1506;;
10:21:36.344;138;80;105;75;76.8;320;805;1025;5.7;1.104;1472;;
10:21:37.151;137;80;105;75;78.3;325;800;992;5.9;1.073;1431;;
10:21:37.951;137;80;104;75;79.0;325;805;988;5.9;1.057;1410;;
10:21:38.756;133;78;100;75;80.0;325;800;963;6.0;1.002;1337;;
10:21:39.552;131;75;101;77;82.3;320;775;1033;6.4;0.949;1266;;
10:21:40.333;136;79;101;73;82.3;320;820;1013;6.0;1.004;1339;;
10:21:41.150;136;79;101;75;82.3;320;805;1013;6.1;0.986;1315;;
10:21:41.955;136;79;101;73;82.3;320;825;1013;6.0;1.011;1347;;
10:21:42.781;130;76;98;74;72.0;325;810;929;5.3;1.097;1462;;
10:21:43.591;128;72;100;77;75.3;320;775;1025;5.8;1.027;1370;;
10:21:44.364;133;79;102;76;68.5;325;790;950;5.2;1.176;1568;;
10:21:45.156;134;78;103;76;75.8;325;790;946;5.8;1.074;1432;;
10:21:45.944;134;79;104;75;79.8;320;795;925;6.0;1.032;1376;;
10:21:46.739;134;79;102;75;80.0;320;795;942;6.0;1.016;1355;;
10:21:47.536;132;77;102;78;80.5;320;770;996;6.3;0.978;1304;;
10:21:48.304;137;80;106;76;82.0;320;785;1017;6.3;1.015;1353;;
10:21:49.091;139;82;107;74;82.0;325;810;988;6.1;1.052;1403;;
10:21:49.903;138;81;107;73;82.0;325;825;975;6.0;1.071;1429;;
10:21:50.725;138;81;107;75;82.0;325;795;975;6.2;1.033;1377;;
10:21:51.520;138;81;107;74;82.0;325;810;975;6.1;1.052;1403;;
10:21:52.333;135;81;105;74;69.8;320;815;1004;5.1;1.221;1628;;
10:21:53.146;136;80;105;72;71.8;325;835;1013;5.2;1.216;1622;;
10:21:53.979;135;79;104;73;72.3;325;820;971;5.3;1.175;1566;;
10:21:54.799;134;78;103;75;75.8;320;795;904;5.7;1.078;1438;;
10:21:55.596;131;78;101;76;77.5;320;790;892;5.9;1.024;1366;;
10:21:56.382;132;76;102;78;80.5;320;770;1029;6.3;0.973;1298;;
10:21:57.154;134;75;103;79;86.5;320;760;1025;6.8;0.905;1207;;
10:21:57.916;137;78;104;78;86.3;325;770;996;6.7;0.928;1238;;
10:21:58.686;135;78;103;77;84.5;320;775;992;6.5;0.945;1260;;
10:21:59.459;138;79;101;76;87.3;320;790;1071;6.6;0.917;1222;;
10:22:00.249;136;73;102;78;94.0;320;770;1113;7.3;0.831;1109;;
10:22:01.021;132;73;101;80;90.8;320;750;1063;7.3;0.831;1107;;
10:22:01.771;137;77;103;78;89.0;320;770;1079;6.9;0.891;1188;;
10:22:02.541;137;77;103;78;91.3;320;765;1054;7.2;0.864;1151;;
10:22:03.308;135;76;102;78;91.0;320;770;1004;7.1;0.859;1145;;
10:22:04.078;132;74;97;77;91.5;325;780;1004;7.0;0.827;1103;;
10:22:04.854;132;69;100;81;97.8;315;745;1138;7.9;0.762;1016;;
10:22:05.601;135;74;101;78;94.3;320;770;1088;7.3;0.827;1103;;
10:22:06.369;135;76;102;81;91.3;320;745;1033;7.3;0.835;1113;;
10:22:07.118;132;76;102;84;91.3;320;715;975;7.7;0.801;1068;;
10:22:07.830;132;76;102;87;91.3;320;690;975;7.9;0.773;1031;;
10:22:08.520;132;76;102;81;91.3;320;745;975;7.3;0.835;1113;;
10:22:09.268;142;87;111;82;67.3;320;730;1000;5.5;1.199;1599;;
10:22:09.996;142;85;111;82;69.5;315;730;1100;5.7;1.166;1555;;
10:22:10.726;144;87;112;78;68.3;320;765;1050;5.4;1.253;1670;;
10:22:11.487;144;86;111;78;71.8;315;770;1033;5.6;1.191;1588;;
10:22:12.257;141;84;108;80;75.0;315;750;1017;6.0;1.083;1443;;
10:22:13.011;136;82;105;79;75.5;315;760;1008;6.0;1.057;1409;;
10:22:13.771;139;81;108;78;79.0;315;765;1092;6.2;1.043;1391;;
10:22:14.532;142;84;110;78;79.3;315;770;1042;6.2;1.069;1425;;
10:22:15.306;142;84;110;77;80.3;320;775;1021;6.2;1.062;1416;;
10:22:16.081;142;84;109;77;80.5;315;780;1004;6.2;1.059;1411;;
10:22:16.861;139;82;106;76;80.0;315;785;1000;6.1;1.038;1384;;
10:22:17.646;137;80;106;78;81.0;315;770;1079;6.3;1.010;1347;;
10:22:18.414;140;82;108;77;81.5;315;780;1071;6.3;1.036;1381;;
10:22:19.194;141;83;108;75;81.0;320;795;1025;6.1;1.055;1407;;
10:22:19.993;138;81;106;74;82.8;320;810;1004;6.1;1.035;1380;;
10:22:20.803;136;80;102;75;81.3;320;805;992;6.1;1.011;1347;;
10:22:21.606;132;75;102;77;84.3;315;775;1063;6.5;0.934;1245;;
10:22:22.381;136;79;105;76;82.8;320;790;1021;6.3;0.998;1330;;
10:22:23.173;137;80;105;75;84.3;320;805;992;6.3;0.998;1331;;
10:22:23.976;137;79;105;74;84.5;320;810;1004;6.3;1.002;1336;;
10:22:24.784;136;78;102;72;85.5;320;835;1004;6.1;0.999;1331;;
10:22:25.619;131;75;100;74;85.3;315;810;1000;6.3;0.950;1267;;
10:22:26.431;133;76;102;74;84.5;320;810;1058;6.3;0.978;1304;;
10:22:27.239;135;78;102;71;84.8;320;840;1029;6.1;1.013;1351;;
10:22:28.083;133;76;101;72;86.8;325;835;992;6.2;0.975;1299;;
10:22:28.914;132;76;100;72;86.0;320;835;971;6.2;0.973;1298;;
10:22:29.749;129;74;98;72;85.3;325;835;938;6.1;0.955;1273;;
10:22:30.586;127;72;97;73;85.5;320;820;996;6.3;0.928;1237;;
10:22:31.406;130;74;100;73;86.3;325;820;1008;6.3;0.946;1261;;
10:22:32.228;131;76;100;73;86.3;325;825;975;6.3;0.952;1269;;
10:22:33.050;131;76;100;75;86.3;325;800;975;6.5;0.923;1231;;
10:22:33.850;131;76;100;74;86.3;325;810;975;6.4;0.934;1246;;
10:22:34.659;136;83;107;76;67.5;320;790;988;5.1;1.255;1674;;
10:22:35.453;139;84;109;75;68.8;325;795;1013;5.2;1.263;1684;;
10:22:36.246;140;85;109;75;68.0;325;800;983;5.1;1.285;1714;;
10:22:37.046;140;84;109;75;72.3;325;800;975;5.4;1.204;1606;;
10:22:37.846;137;83;106;74;74.8;325;810;954;5.5;1.146;1528;;
10:22:38.654;136;81;106;73;77.0;320;820;1029;5.6;1.129;1505;;
10:22:39.478;139;82;106;72;79.0;325;835;1013;5.7;1.123;1497;;
10:22:40.311;136;80;104;71;79.8;325;845;967;5.7;1.099;1466;;
10:22:41.158;131;78;99;71;78.8;325;840;967;5.6;1.053;1404;;
10:22:41.996;129;73;99;71;83.8;320;840;1025;6.0;0.988;1317;;
10:22:42.834;131;75;101;71;84.5;325;840;996;6.0;0.999;1332;;
10:22:43.676;132;76;100;71;84.5;325;845;975;6.0;1.000;1333;;
10:22:44.523;129;75;97;72;83.8;325;830;938;6.1;0.961;1282;;
10:22:45.351;126;72;96;75;84.8;325;805;992;6.3;0.914;1219;;
10:22:46.152;128;73;100;79;82.3;320;755;1033;6.5;0.913;1218;;
10:22:46.913;135;79;107;79;82.3;325;760;1004;6.5;0.984;1312;;
10:22:47.673;141;83;111;77;83.8;325;780;988;6.4;1.031;1375;;
10:22:48.447;146;86;114;76;82.5;325;790;1017;6.3;1.092;1456;;
10:22:49.239;150;89;116;72;81.8;325;830;1021;5.9;1.173;1564;;
10:22:50.067;152;89;116;73;80.8;320;825;1058;5.9;1.188;1584;;
10:22:50.896;151;89;115;71;79.3;325;850;1058;5.6;1.228;1637;;
10:22:51.742;149;87;113;72;79.8;320;835;1067;5.7;1.183;1578;;
10:22:52.579;146;85;110;71;79.8;325;840;1054;5.7;1.153;1538;;
10:22:53.421;143;81;106;70;82.8;325;860;1067;5.8;1.099;1465;;
10:22:54.277;138;78;101;71;84.5;325;840;1054;6.0;1.007;1342;;
10:22:55.121;133;74;98;72;87.5;325;835;1063;6.3;0.935;1247;;
10:22:55.956;132;72;96;72;90.0;325;830;1050;6.5;0.888;1184;;
10:22:56.788;129;70;94;72;92.5;325;835;1000;6.6;0.844;1125;;
10:22:57.619;124;67;92;75;92.5;325;800;979;6.9;0.791;1055;;
10:22:58.421;124;68;92;75;92.0;325;805;1008;6.9;0.805;1073;;
10:22:59.224;126;68;94;75;95.8;325;800;1021;7.2;0.781;1042;;
10:23:00.026;127;69;95;75;96.0;325;800;1008;7.2;0.787;1050;;
10:23:00.826;128;70;94;76;94.3;325;790;988;7.2;0.790;1053;;
10:23:01.614;126;69;96;78;95.3;325;770;1025;7.4;0.774;1032;;
10:23:02.386;132;73;100;76;95.0;325;790;1058;7.2;0.832;1109;;
10:23:03.176;135;75;102;76;96.3;325;785;1058;7.4;0.832;1109;;
10:23:03.961;136;76;102;76;95.0;325;785;1008;7.3;0.843;1124;;
10:23:04.748;136;76;99;75;95.3;330;805;1000;7.1;0.839;1118;;
10:23:05.547;132;70;99;78;97.8;325;765;1021;7.7;0.773;1030;;
10:23:06.314;136;75;99;78;97.8;325;765;1021;7.7;0.773;1030;;
10:23:07.080;136;75;99;79;97.8;325;760;1021;7.7;0.768;1024;;
10:23:07.840;136;75;99;75;97.8;325;795;1021;7.4;0.803;1071;;
10:23:08.632;144;87;112;79;71.0;325;755;1029;5.6;1.191;1588;;
10:23:09.391;144;85;112;79;73.0;325;755;1108;5.8;1.158;1544;;
10:23:10.146;145;86;113;79;72.5;325;760;1100;5.7;1.182;1576;;
10:23:10.906;146;86;113;78;76.3;325;770;1067;5.9;1.141;1521;;
10:23:11.676;147;86;114;77;81.0;325;775;1079;6.3;1.088;1451;;
10:23:12.451;149;87;113;75;81.3;325;800;1083;6.1;1.110;1480;;
10:23:13.249;146;84;112;75;83.5;320;795;1104;6.3;1.069;1425;;
10:23:14.046;148;85;113;75;84.0;325;800;1108;6.3;1.071;1429;;
10:23:14.846;146;84;110;75;85.0;325;805;1058;6.3;1.044;1392;;
10:23:15.649;143;83;108;75;84.0;320;795;1046;6.3;1.022;1363;;
10:23:16.446;138;79;106;78;86.0;320;770;1071;6.7;0.951;1268;;
10:23:17.218;141;81;107;75;86.0;325;805;1104;6.4;1.002;1335;;
10:23:18.021;140;80;106;75;87.0;325;805;1067;6.5;0.978;1305;;
10:23:18.824;138;78;104;75;88.8;325;800;1038;6.7;0.935;1247;;
10:23:19.624;135;76;101;75;89.5;320;800;1029;6.7;0.901;1201;;
10:23:20.426;133;73;101;77;92.3;320;780;1113;7.1;0.852;1136;;
10:23:21.206;135;75;103;77;91.3;325;775;1083;7.1;0.873;1164;;
10:23:21.981;137;77;104;76;92.8;325;785;1058;7.1;0.880;1174;;
10:23:22.762;139;78;106;76;92.8;320;785;1050;7.1;0.893;1191;;
10:23:23.549;139;79;106;77;91.8;320;775;1038;7.1;0.891;1188;;
10:23:24.326;140;78;107;79;92.3;320;760;1125;7.3;0.884;1178;;
10:23:25.086;144;82;110;77;90.5;325;775;1121;7.0;0.942;1256;;
10:23:25.861;145;83;111;77;90.5;325;775;1113;7.0;0.951;1267;;
10:23:26.636;144;83;110;76;89.3;325;790;1071;6.8;0.971;1295;;
10:23:27.426;143;82;109;76;89.8;325;790;1058;6.8;0.957;1276;;
10:23:28.216;140;81;107;77;88.0;325;775;1042;6.8;0.940;1254;;
10:23:28.993;140;80;107;76;88.8;320;785;1129;6.8;0.946;1262;;
10:23:29.774;141;80;107;77;88.5;320;780;1117;6.8;0.945;1260;;
10:23:30.556;140;80;107;76;88.8;325;790;1071;6.7;0.948;1264;;
10:23:31.342;139;79;106;76;87.8;320;785;1050;6.7;0.946;1261;;
10:23:32.129;137;79;104;77;86.8;320;775;1046;6.7;0.927;1236;;
10:23:32.904;137;77;105;79;88.0;320;760;1125;6.9;0.909;1212;;
10:23:33.664;140;81;108;79;84.8;320;760;1100;6.7;0.966;1288;;
10:23:34.422;140;82;108;79;84.8;320;760;1067;6.7;0.971;1294;;
10:23:35.186;139;83;107;79;83.0;320;755;1038;6.6;0.973;1298;;
10:23:35.943;138;80;107;80;83.8;320;750;1108;6.7;0.956;1275;;
10:23:36.691;141;83;110;79;83.0;320;755;1125;6.6;0.998;1331;;
10:23:37.446;144;85;111;79;83.0;320;760;1092;6.6;1.019;1358;;
10:23:38.204;144;84;111;78;83.8;320;770;1071;6.5;1.018;1358;;
10:23:38.976;141;83;108;78;82.8;320;765;1050;6.5;0.998;1331;;
10:23:39.739;141;82;110;81;83.0;320;745;1121;6.7;0.983;1310;;
10:23:40.484;143;85;111;79;82.0;320;755;1113;6.5;1.024;1366;;
10:23:41.239;143;84;111;79;82.8;320;755;1058;6.6;1.008;1344;;
10:23:41.996;141;84;109;79;82.3;320;755;1042;6.5;1.003;1337;;
10:23:42.751;140;82;107;79;82.5;320;760;1025;6.5;0.988;1317;;
10:23:43.511;136;80;104;80;82.3;320;750;1013;6.6;0.951;1267;;
10:23:44.261;136;79;105;80;83.5;320;750;1088;6.7;0.945;1260;;
10:23:45.007;138;81;107;81;82.5;320;745;1038;6.6;0.962;1282;;
10:23:45.754;137;80;106;81;84.5;320;745;1004;6.8;0.935;1246;;
10:23:46.501;137;81;106;81;84.5;320;745;1013;6.8;0.935;1246;;
10:23:47.245;137;81;106;83;84.5;320;720;1013;7.0;0.903;1204;;
10:23:47.965;137;81;106;78;84.5;320;765;1013;6.6;0.960;1280;;
10:23:48.727;144;87;113;80;67.5;320;750;1038;5.4;1.253;1670;;
10:23:49.481;143;86;112;80;68.3;320;750;1017;5.5;1.225;1634;;
10:23:50.231;141;85;110;79;68.3;320;755;996;5.4;1.217;1622;;
10:23:50.984;138;84;108;81;70.5;320;745;992;5.7;1.139;1518;;
10:23:51.731;138;82;108;81;75.0;315;740;1058;6.1;1.068;1424;;
10:23:52.471;140;83;109;79;76.3;320;755;1038;6.1;1.079;1439;;
10:23:53.222;140;83;109;80;77.3;315;750;1017;6.2;1.061;1414;;
10:23:53.976;139;83;108;79;77.3;315;755;1004;6.1;1.051;1401;;
10:23:54.731;139;81;109;79;79.8;315;755;1067;6.3;1.030;1373;;
10:23:55.484;142;85;110;77;77.5;315;775;1050;6.0;1.097;1463;;
10:23:56.261;141;84;109;77;79.3;320;780;1033;6.1;1.073;1430;;
10:23:57.039;140;83;107;77;78.3;320;775;996;6.1;1.060;1413;;
10:23:57.816;137;81;107;78;79.3;315;765;1025;6.2;1.028;1371;;
10:23:58.581;140;83;109;78;78.0;315;770;1050;6.1;1.078;1438;;
10:23:59.351;141;84;110;77;79.0;320;775;1029;6.1;1.077;1436;;
10:24:00.124;141;84;110;78;79.0;320;765;1004;6.2;1.063;1417;;
10:24:00.891;140;84;108;77;77.8;320;775;983;6.0;1.079;1439;;
10:24:01.666;138;82;108;78;78.8;315;765;1042;6.2;1.049;1399;;
10:24:02.431;142;84;111;77;78.3;320;775;1038;6.1;1.097;1463;;
10:24:03.202;143;86;112;78;78.0;315;765;1029;6.1;1.098;1465;;
10:24:03.973;142;85;110;77;79.0;320;780;988;6.1;1.089;1451;;
10:24:04.751;142;84;109;77;79.0;320;780;983;6.1;1.079;1438;;
10:24:05.529;138;82;107;78;77.8;315;770;988;6.1;1.060;1413;;
10:24:06.301;139;82;108;77;78.8;320;775;1029;6.1;1.065;1420;;
10:24:07.076;141;84;110;77;79.0;320;780;1025;6.1;1.084;1445;;
10:24:07.858;141;84;109;76;79.0;320;790;975;6.0;1.087;1450;;
10:24:08.648;138;82;106;75;78.3;320;795;963;5.9;1.077;1436;;
10:24:09.437;137;80;107;76;79.5;315;785;1046;6.1;1.052;1402;;
10:24:10.228;139;82;107;75;79.0;320;805;1008;5.9;1.090;1454;;
10:24:11.031;137;81;105;75;79.3;320;805;967;5.9;1.069;1425;;
10:24:11.836;135;80;103;75;79.0;320;800;954;5.9;1.043;1391;;
10:24:12.636;131;77;102;76;79.8;320;790;979;6.1;1.008;1344;;
10:24:13.428;131;78;102;75;79.5;320;795;979;6.0;1.020;1360;;
10:24:14.221;134;78;103;76;80.8;320;790;967;6.1;1.010;1347;;
10:24:15.011;132;78;102;76;80.5;320;790;929;6.1;1.001;1335;;
10:24:15.797;133;78;104;78;80.3;315;770;1017;6.3;1.000;1334;;
10:24:16.569;137;81;107;76;80.5;320;790;1021;6.1;1.045;1394;;
10:24:17.359;139;81;108;76;81.3;320;790;1038;6.2;1.045;1394;;
10:24:18.151;139;82;108;77;80.3;320;780;988;6.2;1.052;1403;;
10:24:18.933;140;83;108;75;80.5;320;795;975;6.1;1.069;1425;;
10:24:19.724;139;83;107;77;79.5;320;780;971;6.1;1.052;1403;;
10:24:20.506;136;80;105;78;79.0;320;770;975;6.2;1.023;1365;;
10:24:21.274;137;81;107;78;79.8;320;765;1038;6.3;1.026;1369;;
10:24:22.041;139;82;108;78;79.5;320;770;1021;6.2;1.046;1395;;
10:24:22.811;138;82;107;78;80.5;320;770;983;6.3;1.026;1368;;
10:24:23.581;138;82;107;78;79.3;320;770;971;6.2;1.037;1383;;
10:24:24.353;135;81;104;78;78.5;325;770;963;6.1;1.018;1357;;
10:24:25.119;134;78;104;79;79.5;320;755;1025;6.3;0.985;1314;;
10:24:25.874;136;80;106;81;79.0;320;745;1021;6.4;1.000;1333;;
10:24:26.623;137;82;107;79;79.5;320;755;1008;6.3;1.014;1352;;
10:24:27.374;137;82;107;79;79.3;320;755;983;6.3;1.019;1359;;
10:24:28.133;135;80;105;79;79.3;320;755;975;6.3;0.998;1331;;
10:24:28.886;137;81;107;79;79.3;320;755;1042;6.3;1.017;1356;;
10:24:29.641;139;82;108;79;79.5;320;760;1025;6.3;1.030;1373;;
10:24:30.401;138;82;107;79;79.3;320;755;979;6.3;1.019;1359;;
10:24:31.156;135;81;104;78;78.3;320;765;967;6.1;1.019;1359;;
10:24:31.917;135;79;105;79;79.5;315;755;1038;6.3;1.000;1333;;
10:24:32.672;137;82;107;78;78.3;315;765;1029;6.1;1.041;1388;;
10:24:33.441;137;81;106;76;80.3;320;785;971;6.1;1.034;1379;;
10:24:34.224;135;80;106;76;80.3;320;785;963;6.1;1.034;1379;;
10:24:35.010;135;80;106;78;80.3;320;765;963;6.3;1.008;1344;;
10:24:35.775;135;80;106;75;80.3;320;800;963;6.0;1.054;1406;;
10:24:36.578;138;83;107;75;67.8;320;795;967;5.1;1.253;1670;;
10:24:37.371;135;81;105;76;69.0;320;785;929;5.3;1.195;1593;;
10:24:38.156;133;80;104;78;68.5;320;765;913;5.4;1.156;1541;;
10:24:38.923;131;78;103;78;72.3;320;770;950;5.6;1.098;1464;;
10:24:39.691;134;80;106;78;76.3;320;765;983;6.0;1.058;1411;;
10:24:40.458;137;82;108;79;77.5;325;755;950;6.2;1.050;1400;;
10:24:41.211;139;84;109;78;77.0;325;765;929;6.0;1.080;1441;;
10:24:41.974;139;83;108;79;77.5;320;760;942;6.1;1.062;1415;;
10:24:42.734;139;83;109;81;78.0;320;745;1021;6.3;1.043;1391;;
10:24:43.481;142;85;112;79;77.8;320;760;1008;6.1;1.092;1456;;
10:24:44.241;145;86;113;79;78.5;320;760;1029;6.2;1.096;1462;;
10:24:45.001;145;87;113;78;78.0;320;765;992;6.1;1.108;1478;;
10:24:45.766;144;86;111;77;77.8;320;775;992;6.0;1.106;1475;;
10:24:46.537;142;84;111;78;78.0;320;765;1075;6.1;1.086;1448;;
10:24:47.306;144;86;112;77;78.0;320;775;1067;6.0;1.113;1484;;
10:24:48.079;144;85;111;77;78.3;320;775;1046;6.1;1.102;1469;;
10:24:48.858;142;84;109;77;79.0;325;780;1013;6.1;1.079;1438;;
10:24:49.636;138;82;106;78;78.3;320;770;996;6.1;1.046;1394;;
10:24:50.406;137;79;107;81;80.0;320;745;1083;6.4;0.992;1322;;
10:24:51.151;140;83;109;79;78.5;320;755;1075;6.2;1.046;1395;;
10:24:51.906;141;83;109;79;79.3;320;760;1079;6.3;1.048;1397;;
10:24:52.666;140;83;109;79;79.8;320;755;1029;6.3;1.030;1373;;
10:24:53.423;139;82;108;79;80.0;325;760;1008;6.3;1.021;1362;;
10:24:54.181;138;81;108;79;79.0;320;755;1071;6.3;1.030;1373;;
10:24:54.934;141;83;110;79;79.0;320;760;1071;6.2;1.056;1408;;
10:24:55.694;143;85;111;79;79.3;320;760;1071;6.3;1.067;1423;;
10:24:56.454;144;85;112;78;78.8;320;770;1050;6.1;1.090;1454;;
10:24:57.222;143;85;111;78;77.8;320;765;1029;6.1;1.087;1450;;
10:24:57.991;141;83;109;77;78.3;320;775;1071;6.1;1.082;1443;;
10:24:58.764;143;84;110;76;78.5;320;785;1075;6.0;1.100;1467;;
10:24:59.551;141;83;108;75;79.5;320;800;1063;6.0;1.087;1449;;
10:25:00.349;138;81;106;76;79.8;320;790;1033;6.1;1.050;1400;;
10:25:01.143;136;80;104;76;80.0;325;790;1000;6.1;1.022;1363;;
10:25:01.929;132;77;101;76;79.8;320;785;1000;6.1;0.997;1329;;
10:25:02.714;133;77;102;77;80.8;320;780;1050;6.2;0.985;1314;;
10:25:03.496;133;77;102;77;81.0;320;780;1017;6.2;0.982;1310;;
10:25:04.274;131;77;101;78;81.0;320;770;988;6.3;0.955;1274;;
10:25:05.046;130;75;101;79;81.8;320;755;1017;6.5;0.928;1238;;
10:25:05.801;133;78;103;78;81.8;320;770;1029;6.4;0.970;1294;;
10:25:06.571;134;78;104;78;83.0;320;765;1021;6.5;0.961;1281;;
10:25:07.336;133;80;103;78;80.8;320;765;971;6.3;0.978;1304;;
10:25:08.097;133;78;104;79;81.0;320;755;1042;6.4;0.969;1293;;
10:25:08.856;137;80;106;78;81.5;320;765;1038;6.4;0.997;1330;;
10:25:09.621;138;81;106;77;82.3;320;780;1025;6.3;1.008;1343;;
10:25:10.401;136;81;105;77;81.5;320;780;979;6.3;1.007;1343;;
10:25:11.183;133;79;102;77;81.0;325;780;963;6.2;0.985;1313;;
10:25:11.959;133;78;104;79;81.3;320;755;1021;6.5;0.964;1285;;
10:25:12.716;135;80;104;78;80.3;320;770;992;6.3;1.000;1334;;
10:25:13.484;132;78;103;78;81.3;320;770;958;6.3;0.974;1298;;
10:25:14.256;133;78;103;78;81.3;320;765;933;6.4;0.972;1296;;
10:25:15.019;131;78;102;78;79.8;320;770;917;6.2;0.980;1307;;
10:25:15.791;131;77;103;78;81.3;320;765;992;6.4;0.965;1287;;
10:25:16.556;134;79;104;76;80.8;320;785;988;6.2;1.011;1348;;
10:25:17.341;134;79;103;75;81.8;320;800;950;6.1;1.010;1347;;
10:25:18.139;131;78;101;75;81.3;320;805;950;6.1;0.996;1328;;
10:25:18.946;130;75;100;75;82.3;320;805;996;6.1;0.979;1305;;
10:25:19.753;131;77;101;73;82.5;325;825;1000;6.0;1.005;1340;;
10:25:20.574;130;76;100;74;82.5;320;810;942;6.1;0.979;1306;;
10:25:21.384;129;75;99;73;82.8;325;820;925;6.1;0.976;1301;;
10:25:22.206;126;73;97;75;82.8;325;800;925;6.2;0.933;1244;;
10:25:23.008;127;74;99;75;83.0;325;795;979;6.3;0.943;1258;;
10:25:23.801;130;76;100;75;82.5;325;800;946;6.2;0.972;1296;;
10:25:24.599;130;76;102;77;83.0;320;780;933;6.4;0.956;1275;;
10:25:25.379;132;79;104;76;82.3;325;785;904;6.3;0.988;1317;;
10:25:26.166;134;79;104;76;83.0;325;790;925;6.3;0.992;1323;;
10:25:26.954;136;80;107;77;81.5;320;775;971;6.3;1.015;1353;;
10:25:27.729;139;83;110;82;80.3;325;735;975;6.6;1.003;1337;;
10:25:28.466;139;85;110;82;78.3;325;730;963;6.4;1.022;1362;;
10:25:29.196;139;84;109;79;78.5;320;755;942;6.2;1.044;1391;;
10:25:29.949;137;82;109;79;78.5;320;760;946;6.2;1.050;1401;;
10:25:30.710;137;82;109;81;78.5;320;740;946;6.4;1.023;1364;;
10:25:31.450;137;82;109;76;78.5;320;785;946;6.0;1.085;1447;;
10:25:32.236;142;86;109;75;66.5;320;795;1008;5.0;1.306;1741;;
10:25:33.031;139;83;107;73;68.8;320;820;992;5.0;1.270;1694;;
10:25:33.849;136;81;104;75;69.3;320;805;988;5.2;1.209;1612;;
10:25:34.658;134;79;103;75;72.5;320;800;1008;5.4;1.137;1515;;
10:25:35.456;135;79;104;74;76.5;320;810;1017;5.7;1.096;1461;;
10:25:36.264;135;79;104;74;78.5;320;810;1025;5.8;1.068;1424;;
10:25:37.074;136;79;104;74;79.8;320;810;1017;5.9;1.059;1412;;
10:25:37.884;136;80;105;76;80.0;320;785;1025;6.1;1.028;1370;;
10:25:38.673;134;80;103;75;78.3;320;795;1008;5.9;1.046;1395;;
10:25:39.466;137;80;106;75;81.0;320;805;1092;6.0;1.048;1398;;
10:25:40.271;139;81;106;74;82.0;325;810;1058;6.1;1.050;1399;;
10:25:41.079;138;81;107;75;82.5;325;795;1046;6.2;1.026;1368;;
10:25:41.878;136;80;103;74;81.0;325;810;1004;6.0;1.032;1377;;
10:25:42.686;134;77;104;77;82.0;320;775;1117;6.3;0.981;1307;;
10:25:43.459;139;81;108;78;80.3;320;770;1096;6.3;1.039;1385;;
10:25:44.231;141;83;110;77;81.3;325;775;1058;6.3;1.044;1393;;
10:25:45.006;141;83;109;76;81.5;325;785;1054;6.2;1.052;1403;;
10:25:45.791;142;83;110;77;82.0;320;780;1058;6.3;1.044;1392;;
10:25:46.567;140;84;108;78;79.3;320;770;1025;6.2;1.052;1402;;
10:25:47.341;139;82;109;79;79.5;320;755;1083;6.3;1.030;1374;;
10:25:48.096;142;85;110;78;78.5;320;765;1092;6.2;1.074;1433;;
10:25:48.861;143;84;110;77;80.3;320;780;1075;6.2;1.072;1429;;
10:25:49.639;142;84;110;77;80.5;320;780;1058;6.2;1.066;1421;;
10:25:50.417;141;84;108;77;79.0;320;775;1042;6.1;1.059;1413;;
10:25:51.194;137;81;106;78;78.8;315;770;1083;6.1;1.039;1385;;
10:25:51.966;140;82;107;76;80.0;320;790;1108;6.1;1.052;1402;;
10:25:52.756;141;84;103;79;77.0;320;760;1029;6.1;1.012;1349;;
10:25:53.516;122;68;98;81;89.8;330;740;875;7.3;0.808;1077;;
10:25:54.252;136;83;105;81;73.5;320;745;1025;5.9;1.062;1416;;
10:25:54.997;135;81;111;83;81.3;310;720;1025;6.8;0.979;1306;;
10:25:55.721;137;87;109;84;72.0;315;715;929;6.0;1.077;1437;;
10:25:56.434;137;86;108;85;72.3;315;705;900;6.1;1.049;1399;;
10:25:57.141;134;84;102;86;69.5;315;695;942;6.0;1.020;1360;;
10:25:57.836;131;81;105;86;70.3;315;700;908;6.0;1.041;1388;;
10:25:58.536;135;85;106;86;68.5;305;695;879;5.9;1.073;1431;;
10:25:59.231;129;77;102;87;77.0;310;690;971;6.7;0.914;1219;;
10:25:59.923;133;80;104;87;74.0;315;690;988;6.4;0.970;1293;;
10:26:00.611;135;80;105;85;76.8;310;705;1029;6.5;0.960;1280;;
10:26:01.314;135;79;106;85;79.0;310;705;1025;6.7;0.941;1255;;
10:26:02.017;139;83;108;86;78.3;310;700;1050;6.7;0.968;1291;;
10:26:02.723;140;83;108;82;80.3;315;730;1013;6.6;0.978;1304;;
10:26:03.449;138;81;105;81;81.3;315;745;1021;6.5;0.958;1278;;
10:26:04.194;134;77;103;81;83.3;315;745;1029;6.7;0.922;1229;;
10:26:04.939;137;79;104;81;81.8;315;740;1046;6.6;0.944;1258;;
10:26:05.681;136;79;104;81;83.3;315;745;992;6.7;0.926;1235;;
10:26:06.424;134;78;102;80;84.0;315;750;975;6.7;0.906;1208;;
10:26:07.176;130;74;101;81;85.8;315;745;996;6.9;0.873;1164;;
10:26:07.921;133;78;103;83;80.8;315;720;996;6.7;0.918;1225;;
10:26:08.643;136;79;102;83;82.5;315;720;996;6.9;0.892;1190;;
10:26:09.359;134;78;103;85;82.8;315;710;1025;7.0;0.886;1181;;
10:26:10.071;141;79;107;85;88.5;320;710;1108;7.5;0.856;1142;;
10:26:10.783;137;79;104;85;89.5;315;710;1013;7.6;0.827;1103;;
10:26:11.491;143;70;109;83;106.3;320;720;1129;8.9;0.737;983;;
10:26:12.211;139;82;103;85;84.8;320;710;967;7.2;0.861;1148;;
10:26:12.921;141;77;106;84;94.8;315;715;1100;8.0;0.800;1067;;
10:26:13.634;143;80;109;83;92.3;320;720;1058;7.7;0.847;1129;;
10:26:14.354;146;82;110;82;92.8;320;730;1004;7.6;0.862;1149;;
10:26:15.084;139;81;107;84;86.5;315;715;954;7.3;0.882;1177;;
10:26:15.801;140;84;108;85;83.0;315;710;954;7.0;0.920;1226;;
10:26:16.511;141;81;108;85;86.5;320;710;1017;7.3;0.884;1179;;
10:26:17.223;142;82;108;83;86.3;320;720;1013;7.2;0.904;1205;;
10:26:17.939;143;82;108;83;87.0;320;725;1017;7.2;0.900;1200;;
10:26:18.662;142;81;107;82;86.5;315;735;1029;7.1;0.905;1207;;
10:26:19.399;139;79;105;83;86.3;315;720;1025;7.2;0.874;1166;;
10:26:20.121;140;79;106;83;87.3;315;725;1042;7.2;0.881;1174;;
10:26:20.844;144;81;109;83;88.0;315;720;1054;7.3;0.888;1184;;
10:26:21.566;145;82;109;82;89.3;320;730;1058;7.3;0.892;1189;;
10:26:22.294;145;82;108;82;89.3;315;730;1092;7.3;0.883;1178;;
10:26:23.026;142;80;107;82;89.8;315;735;1067;7.3;0.878;1171;;
10:26:23.761;146;81;107;79;89.8;315;755;1096;7.1;0.902;1203;;
10:26:24.515;146;81;107;81;89.8;315;745;1096;7.2;0.890;1187;;
10:26:25.260;146;81;107;78;89.8;315;770;1096;7.0;0.920;1227;;
10:26:26.033;145;89;113;80;67.3;315;750;1108;5.4;1.260;1680;;
10:26:26.781;145;87;113;78;68.8;315;765;1100;5.4;1.255;1673;;
10:26:27.544;146;86;112;77;70.0;315;775;1113;5.4;1.237;1650;;
10:26:28.321;144;84;110;77;75.0;320;780;1096;5.8;1.141;1522;;
10:26:29.101;141;83;108;75;78.3;320;795;1083;5.9;1.092;1456;;
10:26:29.894;137;80;105;78;78.3;315;770;1063;6.1;1.031;1374;;
10:26:30.662;137;80;106;80;78.0;315;750;1079;6.2;1.022;1362;;
10:26:31.414;141;83;108;79;79.3;315;760;1092;6.3;1.036;1381;;
10:26:32.176;140;82;108;81;81.5;320;745;1079;6.6;0.985;1313;;
10:26:32.919;139;82;109;81;81.5;315;740;1083;6.6;0.990;1320;;
10:26:33.659;144;84;112;80;81.8;315;750;1096;6.5;1.025;1367;;
10:26:34.411;146;86;114;80;83.0;320;750;1096;6.6;1.026;1367;;
10:26:35.159;147;87;113;81;80.8;315;745;1088;6.5;1.043;1390;;
10:26:35.906;143;85;112;81;80.5;315;740;1075;6.5;1.027;1370;;
10:26:36.644;146;87;114;81;80.3;315;745;1088;6.5;1.061;1414;;
10:26:37.389;149;88;115;80;81.0;320;750;1100;6.5;1.067;1423;;
10:26:38.139;148;87;115;79;81.0;320;760;1100;6.4;1.074;1432;;
10:26:38.899;147;86;113;79;80.8;320;755;1100;6.4;1.052;1402;;
10:26:39.654;143;84;112;80;80.0;315;750;1100;6.4;1.048;1397;;
10:26:40.406;147;86;114;79;80.3;320;755;1108;6.4;1.073;1430;;
10:26:41.159;149;88;116;79;80.3;320;755;1117;6.4;1.087;1449;;
10:26:41.916;150;89;116;78;80.3;320;765;1113;6.3;1.106;1474;;
10:26:42.679;149;88;115;80;79.5;315;750;1104;6.4;1.087;1450;;
10:26:43.431;151;89;117;79;78.5;315;755;1138;6.2;1.128;1504;;
10:26:44.184;154;91;119;77;78.8;320;775;1142;6.1;1.166;1555;;
10:26:44.963;153;90;117;76;79.8;320;790;1142;6.1;1.159;1545;;
10:26:45.750;150;88;115;78;79.3;320;765;1133;6.2;1.105;1474;;
10:26:46.514;147;86;114;81;79.0;315;745;1150;6.4;1.075;1433;;
10:26:47.261;150;88;116;78;78.8;320;765;1146;6.2;1.127;1502;;
10:26:48.026;152;89;117;77;80.3;320;780;1150;6.2;1.135;1513;;
10:26:48.808;151;88;115;77;80.3;320;775;1133;6.2;1.111;1481;;
10:26:49.579;147;85;114;79;80.8;320;755;1171;6.4;1.068;1424;;
10:26:50.336;152;88;116;77;80.0;320;775;1158;6.2;1.126;1502;;
10:26:51.111;153;88;118;78;82.0;320;765;1167;6.4;1.096;1462;;
10:26:51.878;153;89;117;77;80.5;320;775;1142;6.2;1.122;1495;;
10:26:52.651;149;87;115;79;80.0;320;760;1142;6.3;1.088;1450;;
10:26:53.411;147;86;114;81;79.3;320;745;1150;6.4;1.072;1429;;
10:26:54.154;152;88;118;81;80.3;320;740;1167;6.5;1.083;1445;;
10:26:54.898;155;89;120;82;81.0;325;735;1175;6.6;1.087;1449;;
10:26:55.633;158;92;122;81;80.8;325;740;1171;6.5;1.116;1488;;
10:26:56.371;158;93;121;82;79.0;320;735;1179;6.4;1.123;1498;;
10:26:57.108;154;90;119;82;79.5;320;730;1179;6.5;1.093;1457;;
10:26:57.836;157;90;121;83;80.3;320;725;1217;6.6;1.095;1461;;
10:26:58.563;160;93;123;83;80.3;325;725;1208;6.6;1.113;1485;;
10:26:59.286;159;94;123;82;78.8;325;730;1179;6.5;1.136;1514;;
10:27:00.016;157;92;120;82;79.8;325;735;1192;6.5;1.106;1475;;
10:27:00.751;155;90;119;83;80.0;320;725;1200;6.6;1.081;1441;;
10:27:01.476;153;90;116;82;79.3;320;735;1175;6.5;1.078;1438;;
10:27:02.211;149;86;116;84;80.5;320;715;1213;6.8;1.030;1374;;
10:27:02.926;152;89;117;85;78.5;320;710;1179;6.6;1.060;1414;;
10:27:03.638;152;89;117;83;80.3;325;725;1204;6.6;1.052;1403;;
10:27:04.361;151;87;115;83;81.0;320;725;1200;6.7;1.027;1369;;
10:27:05.086;147;85;113;83;81.3;320;720;1192;6.8;0.999;1332;;
10:27:05.802;151;86;115;82;81.5;320;730;1221;6.7;1.032;1376;;
10:27:06.536;152;87;116;81;83.0;320;740;1233;6.7;1.034;1379;;
10:27:07.278;151;87;115;81;83.3;325;745;1208;6.7;1.025;1366;;
10:27:08.023;149;85;112;79;83.0;325;755;1196;6.6;1.014;1352;;
10:27:08.776;143;82;108;81;82.5;320;740;1196;6.7;0.971;1295;;
10:27:09.516;144;81;110;83;83.3;320;720;1229;6.9;0.949;1266;;
10:27:10.238;146;83;111;82;84.0;325;735;1200;6.9;0.969;1292;;
10:27:10.971;146;82;110;81;85.0;325;740;1221;6.9;0.958;1277;;
10:27:11.711;145;82;109;81;86.0;320;740;1208;7.0;0.940;1253;;
10:27:12.451;143;81;108;82;84.8;320;735;1204;6.9;0.934;1246;;
10:27:13.184;140;79;106;81;84.8;320;740;1208;6.9;0.928;1237;;
10:27:13.922;143;80;107;80;84.8;320;750;1233;6.8;0.949;1265;;
10:27:14.676;142;80;107;79;86.5;320;755;1217;6.9;0.936;1248;;
10:27:15.433;142;80;107;79;86.5;320;760;1200;6.8;0.938;1251;;
10:27:16.193;141;80;106;79;85.3;320;755;1192;6.8;0.939;1252;;
10:27:16.946;138;78;105;82;85.0;320;735;1192;6.9;0.910;1213;;
10:27:17.681;141;80;105;82;85.0;320;730;1208;7.0;0.904;1205;;
10:27:18.410;141;80;105;86;85.0;320;700;1208;7.3;0.867;1156;;
10:27:19.110;141;80;105;82;85.0;320;730;1208;7.0;0.904;1205;;
10:27:19.841;154;92;120;82;66.5;320;730;1221;5.5;1.320;1760;;
10:27:20.570;153;91;120;84;66.8;320;715;1242;5.6;1.285;1714;;
10:27:21.286;156;92;123;84;65.8;320;715;1271;5.5;1.332;1776;;
10:27:22.001;160;94;125;83;69.5;320;725;1263;5.8;1.299;1732;;
10:27:22.724;160;95;124;82;72.5;320;735;1271;5.9;1.252;1669;;
10:27:23.459;159;93;123;81;74.0;320;740;1283;6.0;1.232;1643;;
10:27:24.199;161;94;124;82;74.5;320;730;1288;6.1;1.215;1620;;
10:27:24.930;158;94;123;82;74.5;320;730;1258;6.1;1.203;1604;;
10:27:25.661;158;93;123;83;75.3;320;725;1267;6.2;1.183;1577;;
10:27:26.382;158;93;122;83;76.0;320;725;1254;6.3;1.166;1555;;
10:27:27.111;157;92;122;83;77.3;320;725;1267;6.4;1.140;1520;;
10:27:27.836;155;91;120;83;77.3;325;725;1258;6.4;1.122;1495;;
10:27:28.561;153;90;119;82;77.8;320;730;1263;6.4;1.117;1490;;
10:27:29.287;155;90;119;82;78.0;320;735;1238;6.4;1.121;1495;;
10:27:30.022;153;89;118;82;79.0;320;730;1263;6.5;1.088;1451;;
10:27:30.752;150;88;116;83;79.0;320;725;1229;6.5;1.065;1419;;
10:27:31.481;149;87;117;83;79.3;320;720;1258;6.6;1.058;1411;;
10:27:32.199;153;90;119;83;78.8;320;725;1250;6.5;1.093;1458;;
10:27:32.926;155;90;119;81;79.8;320;740;1254;6.5;1.104;1472;;
10:27:33.662;153;89;118;82;79.5;320;735;1250;6.5;1.086;1448;;
10:27:34.399;149;87;116;82;79.5;320;730;1233;6.5;1.065;1420;;
10:27:35.127;152;89;118;83;79.0;320;725;1246;6.5;1.081;1441;;
10:27:35.856;153;89;118;82;80.0;320;735;1246;6.5;1.084;1446;;
10:27:36.591;153;88;117;81;80.8;320;745;1238;6.5;1.079;1439;;
10:27:37.336;150;87;115;79;80.3;320;755;1238;6.4;1.077;1436;;
10:27:38.087;148;86;115;81;80.3;320;740;1233;6.5;1.060;1414;;
10:27:38.827;150;88;116;79;79.0;320;755;1221;6.3;1.104;1472;;
10:27:39.582;150;87;115;79;80.5;320;755;1221;6.4;1.074;1432;;
10:27:40.341;147;86;112;77;80.0;320;775;1204;6.2;1.087;1450;;
10:27:41.115;144;84;111;78;80.5;320;765;1188;6.3;1.052;1403;;
10:27:41.881;145;84;112;78;80.5;320;765;1188;6.3;1.067;1422;;
10:27:42.646;149;86;114;78;80.3;320;770;1221;6.3;1.096;1462;;
10:27:43.418;150;87;115;77;80.8;325;780;1208;6.2;1.111;1481;;
10:27:44.194;151;88;116;78;80.0;320;770;1213;6.2;1.114;1485;;
10:27:44.962;149;87;116;80;78.8;320;750;1221;6.3;1.107;1476;;
10:27:45.712;153;90;119;80;77.8;320;750;1229;6.2;1.148;1531;;
10:27:46.466;156;91;120;78;78.3;325;765;1233;6.1;1.171;1561;;
10:27:47.230;156;91;119;78;79.0;325;765;1229;6.2;1.152;1536;;
10:27:47.996;151;89;117;79;78.8;325;755;1229;6.3;1.122;1496;;
10:27:48.747;154;89;119;81;77.8;320;745;1242;6.3;1.140;1520;;
10:27:49.495;155;91;120;80;78.5;325;750;1238;6.3;1.144;1525;;
10:27:50.245;155;90;120;80;79.0;325;750;1238;6.3;1.134;1513;;
10:27:50.996;153;89;117;80;78.5;325;750;1225;6.3;1.120;1494;;
10:27:51.744;151;87;117;81;79.3;320;740;1254;6.4;1.092;1457;;
10:27:52.486;154;89;118;79;79.0;320;760;1250;6.2;1.133;1510;;
10:27:53.244;154;88;119;79;81.0;320;755;1271;6.4;1.107;1476;;
10:27:53.997;154;90;119;80;79.0;320;750;1225;6.3;1.127;1503;;
10:27:54.753;152;89;117;79;79.0;320;755;1200;6.3;1.116;1488;;
10:27:55.502;149;87;116;81;78.0;320;740;1238;6.3;1.096;1461;;
10:27:56.246;151;88;117;80;78.5;320;750;1233;6.3;1.118;1490;;
10:27:56.996;152;89;116;77;79.3;325;775;1229;6.1;1.137;1516;;
10:27:57.767;151;87;115;77;80.0;320;780;1225;6.2;1.119;1492;;
10:27:58.549;148;85;112;75;80.5;320;800;1213;6.0;1.116;1487;;
10:27:59.353;143;83;108;75;80.0;325;800;1188;6.0;1.080;1440;;
10:28:00.149;140;80;108;78;81.3;320;770;1213;6.3;1.026;1368;;
10:28:00.923;143;82;110;77;80.8;325;780;1188;6.2;1.058;1410;;
10:28:01.703;143;83;109;77;81.3;325;780;1183;6.3;1.046;1395;;
10:28:02.483;140;81;106;76;81.0;325;785;1171;6.2;1.030;1373;;
10:28:03.266;138;79;104;79;81.3;320;760;1204;6.4;0.975;1300;;
10:28:04.026;137;78;106;82;82.8;320;730;1217;6.8;0.937;1250;;
10:28:04.756;143;83;110;81;79.8;320;740;1238;6.5;1.021;1361;;
10:28:05.498;144;84;112;81;81.8;325;745;1200;6.6;1.016;1355;;
10:28:06.239;145;85;112;80;81.0;320;750;1183;6.5;1.039;1386;;
10:28:06.993;147;85;113;79;82.5;325;760;1208;6.5;1.041;1388;;
10:28:07.750;148;85;113;77;81.8;325;775;1225;6.3;1.069;1425;;
10:28:08.526;148;85;112;76;82.0;325;790;1238;6.2;1.074;1432;;
10:28:09.312;146;84;110;75;82.3;320;805;1246;6.1;1.074;1432;;
10:28:10.117;144;81;108;76;82.8;320;790;1238;6.3;1.033;1378;;
10:28:10.911;142;81;108;75;82.8;320;795;1238;6.2;1.035;1380;;
10:28:11.702;142;81;108;75;82.8;320;795;1217;6.2;1.035;1380;;
10:28:12.500;142;81;108;78;82.8;320;765;1217;6.5;0.996;1328;;
10:28:13.265;142;81;108;78;82.8;320;770;1217;6.4;1.003;1337;;
10:28:14.034;149;89;117;79;65.5;320;755;1242;5.2;1.343;1790;;
10:28:14.791;148;89;115;78;67.0;325;765;1233;5.3;1.310;1747;;
10:28:15.556;147;87;114;79;68.0;320;760;1250;5.4;1.277;1703;;
10:28:16.316;149;88;115;78;70.8;325;770;1254;5.5;1.254;1672;;
10:28:17.086;148;87;114;77;76.3;325;775;1267;5.9;1.161;1548;;
10:28:17.857;146;85;113;79;77.3;320;760;1225;6.1;1.109;1479;;
10:28:18.621;143;84;110;79;77.3;325;755;1208;6.1;1.073;1430;;
10:28:19.372;142;82;111;82;78.3;320;730;1233;6.4;1.036;1381;;
10:28:20.106;145;86;113;81;77.8;320;740;1217;6.3;1.078;1437;;
10:28:20.846;148;87;115;81;80.5;325;745;1238;6.5;1.067;1422;;
10:28:21.591;149;88;116;81;80.0;325;745;1217;6.4;1.076;1434;;
10:28:22.336;148;87;117;82;80.8;320;735;1238;6.6;1.060;1414;;
10:28:23.071;154;90;120;79;79.8;325;755;1246;6.3;1.131;1508;;
10:28:23.826;156;91;121;79;80.8;325;760;1250;6.4;1.139;1518;;
10:28:24.586;156;93;120;79;78.5;325;760;1217;6.2;1.162;1549;;
10:28:25.344;151;89;118;80;78.8;320;750;1204;6.3;1.124;1498;;
10:28:26.096;154;91;120;80;78.5;320;750;1229;6.3;1.142;1522;;
10:28:26.842;154;91;119;81;78.5;320;740;1217;6.4;1.124;1499;;
10:28:27.588;150;89;117;81;78.0;325;740;1196;6.3;1.110;1480;;
10:28:28.324;151;90;118;81;77.8;320;740;1204;6.3;1.123;1497;;
10:28:29.062;153;90;119;81;78.8;320;745;1233;6.3;1.126;1501;;
10:28:29.811;152;90;117;79;79.0;325;755;1221;6.3;1.118;1491;;
10:28:30.566;150;88;117;81;79.5;320;740;1229;6.4;1.091;1455;;
10:28:31.302;153;90;119;79;78.3;320;755;1221;6.2;1.143;1524;;
10:28:32.057;153;90;117;79;79.0;320;755;1229;6.3;1.121;1494;;
10:28:32.818;150;88;117;80;79.8;320;750;1208;6.4;1.100;1467;;
10:28:33.562;153;90;119;80;78.5;320;750;1225;6.3;1.135;1513;;
10:28:34.316;154;90;119;80;79.5;325;750;1208;6.4;1.120;1494;;
10:28:35.068;151;89;116;79;79.0;325;760;1208;6.2;1.114;1485;;
10:28:35.826;146;86;114;82;79.3;320;735;1217;6.5;1.060;1413;;
10:28:36.563;149;88;116;82;78.5;320;735;1213;6.4;1.088;1451;;
10:28:37.296;152;89;119;82;79.5;320;735;1229;6.5;1.096;1461;;
10:28:38.027;154;90;120;82;79.5;320;735;1238;6.5;1.105;1473;;
10:28:38.766;155;90;119;81;80.0;325;740;1238;6.5;1.103;1471;;
10:28:39.504;153;90;118;83;78.5;320;725;1213;6.5;1.092;1456;;
10:28:40.231;151;89;118;83;78.3;320;725;1238;6.5;1.096;1461;;
10:28:40.955;155;91;120;82;77.8;320;735;1246;6.3;1.130;1506;;
10:28:41.687;154;90;119;82;78.5;320;730;1233;6.5;1.104;1472;;
10:28:42.421;152;89;117;80;78.8;320;750;1233;6.3;1.112;1483;;
10:28:43.169;150;87;115;81;78.8;320;740;1217;6.4;1.078;1438;;
10:28:43.911;145;85;113;83;78.3;320;725;1200;6.5;1.049;1399;;
10:28:44.636;147;87;114;81;77.8;320;740;1221;6.3;1.083;1444;;
10:28:45.374;147;86;114;82;79.3;320;735;1233;6.5;1.055;1407;;
10:28:46.111;147;86;113;81;80.0;320;740;1200;6.5;1.048;1397;;
10:28:46.849;145;85;112;82;79.3;320;730;1188;6.5;1.029;1372;;
10:28:47.581;143;84;113;84;79.5;320;715;1238;6.7;1.019;1358;;
10:28:48.296;148;87;115;82;78.8;320;735;1238;6.4;1.073;1431;;
10:28:49.027;150;87;116;81;80.8;320;740;1229;6.5;1.061;1414;;
10:28:49.771;150;87;116;82;81.0;320;730;1238;6.7;1.041;1388;;
10:28:50.503;147;86;113;82;79.8;320;735;1213;6.5;1.044;1392;;
10:28:51.232;148;86;116;84;79.5;315;715;1242;6.7;1.041;1388;;
10:28:51.947;152;89;118;82;79.5;320;730;1246;6.5;1.079;1439;;
10:28:52.679;152;89;117;80;80.0;315;750;1258;6.4;1.097;1463;;
10:28:53.430;149;88;115;82;80.0;320;730;1229;6.6;1.052;1402;;
10:28:54.160;147;86;115;83;79.3;315;725;1242;6.6;1.052;1403;;
10:28:54.882;150;88;117;82;78.3;315;730;1229;6.4;1.089;1452;;
10:28:55.612;151;88;116;81;79.3;320;740;1238;6.4;1.085;1447;;
10:28:56.356;149;87;115;81;80.0;320;745;1225;6.4;1.073;1431;;
10:28:57.103;148;87;114;81;79.0;320;740;1208;6.4;1.063;1418;;
10:28:57.841;144;84;112;83;78.8;315;725;1213;6.5;1.031;1375;;
10:28:58.566;146;86;114;83;78.3;315;725;1217;6.5;1.056;1408;;
10:28:59.291;150;87;116;82;80.0;320;730;1233;6.6;1.059;1411;;
10:29:00.017;151;88;117;81;79.5;315;740;1225;6.4;1.087;1449;;
10:29:00.761;150;88;116;82;80.0;315;735;1221;6.5;1.061;1415;;
10:29:01.495;149;87;117;83;79.3;315;720;1242;6.6;1.058;1411;;
10:29:02.216;153;90;119;81;79.0;320;740;1250;6.4;1.110;1480;;
10:29:02.954;154;90;119;81;79.5;320;745;1254;6.4;1.113;1484;;
10:29:03.701;153;89;118;81;80.3;320;745;1250;6.5;1.091;1454;;
10:29:04.446;150;88;114;79;79.0;320;755;1208;6.3;1.092;1456;;
10:29:05.201;146;85;114;78;79.0;320;770;1250;6.2;1.114;1485;;
10:29:05.970;146;85;114;82;79.0;320;735;1250;6.4;1.063;1417;;
10:29:06.705;146;85;114;79;79.0;320;760;1250;6.2;1.099;1465;;
10:29:07.462;150;90;117;81;65.5;315;745;1217;5.3;1.325;1767;;
10:29:08.207;147;87;116;82;67.0;315;735;1238;5.5;1.273;1697;;
10:29:08.944;151;90;118;81;66.3;315;745;1275;5.3;1.330;1773;;
10:29:09.691;153;90;119;79;70.8;320;760;1279;5.6;1.273;1697;;
10:29:10.447;153;90;118;78;74.5;315;765;1250;5.8;1.209;1612;;
10:29:11.214;151;89;115;76;75.0;315;785;1246;5.7;1.204;1605;;
10:29:11.999;147;86;115;79;76.3;315;760;1275;6.0;1.141;1522;;
10:29:12.760;149;88;116;79;76.3;320;760;1242;6.0;1.154;1538;;
10:29:13.519;150;88;115;77;77.8;320;775;1246;6.0;1.149;1532;;
10:29:14.292;147;86;113;79;77.3;320;760;1217;6.1;1.114;1486;;
10:29:15.056;144;84;112;81;77.3;315;740;1213;6.3;1.070;1427;;
10:29:15.796;149;86;116;81;77.8;315;740;1263;6.3;1.106;1475;;
10:29:16.534;153;89;119;80;78.3;320;750;1267;6.3;1.136;1514;;
10:29:17.282;153;89;118;81;78.8;320;740;1254;6.4;1.111;1482;;
10:29:18.022;150;89;118;83;77.0;315;720;1250;6.4;1.099;1465;;
10:29:18.746;153;89;122;85;78.5;315;710;1304;6.6;1.099;1465;;
10:29:19.455;160;95;124;83;76.8;320;720;1275;6.4;1.163;1551;;
10:29:20.175;161;94;125;84;78.5;320;715;1283;6.6;1.139;1518;;
10:29:20.891;155;93;122;84;76.8;320;715;1279;6.4;1.134;1512;;
10:29:21.602;157;93;122;85;76.3;315;705;1258;6.5;1.130;1507;;
10:29:22.311;156;92;121;83;76.8;320;725;1275;6.4;1.143;1524;;
10:29:23.032;155;92;120;83;76.5;315;725;1229;6.3;1.135;1513;;
10:29:23.761;151;89;117;82;76.8;315;730;1242;6.3;1.108;1477;;
10:29:24.487;151;88;115;82;76.0;315;730;1258;6.2;1.107;1476;;
10:29:25.221;148;86;113;82;78.5;320;735;1229;6.4;1.060;1414;;
10:29:25.956;145;85;111;82;77.8;315;735;1175;6.3;1.047;1396;;
10:29:26.691;141;82;108;83;78.3;315;725;1150;6.5;0.998;1331;;
10:29:27.414;141;81;108;83;77.8;310;720;1192;6.5;1.000;1334;;
10:29:28.138;142;82;109;83;80.0;320;725;1213;6.6;0.986;1314;;
10:29:28.863;141;82;108;82;79.8;320;730;1167;6.6;0.986;1315;;
10:29:29.591;139;81;106;83;80.3;315;720;1146;6.7;0.953;1271;;
10:29:30.313;137;79;105;85;79.8;315;710;1154;6.7;0.935;1246;;
10:29:31.021;139;80;107;84;79.8;315;715;1200;6.7;0.957;1276;;
10:29:31.734;141;81;108;84;81.0;315;715;1200;6.8;0.951;1268;;
10:29:32.451;141;81;108;83;82.0;315;720;1175;6.8;0.946;1261;;
10:29:33.173;139;81;106;83;81.3;315;720;1133;6.8;0.939;1252;;
10:29:33.893;137;79;106;85;81.0;315;705;1175;6.9;0.920;1227;;
10:29:34.596;140;81;108;85;81.3;315;710;1208;6.9;0.944;1258;;
10:29:35.308;143;83;111;84;82.5;320;715;1204;6.9;0.958;1277;;
10:29:36.023;145;84;112;82;83.0;320;730;1179;6.8;0.981;1308;;
10:29:36.751;144;84;111;83;82.3;315;720;1158;6.9;0.972;1296;;
10:29:37.469;144;84;112;84;82.3;315;715;1200;6.9;0.976;1301;;
10:29:38.184;148;86;114;82;81.8;315;735;1200;6.7;1.027;1370;;
10:29:38.919;148;86;114;80;82.0;315;750;1183;6.6;1.043;1390;;
10:29:39.671;147;86;113;80;81.8;320;750;1154;6.5;1.034;1379;;
10:29:40.423;143;84;110;81;80.8;320;745;1113;6.5;1.017;1356;;
10:29:41.164;144;84;112;82;79.3;315;735;1188;6.5;1.034;1379;;
10:29:41.900;145;85;113;82;80.5;320;730;1154;6.6;1.020;1360;;
10:29:42.633;146;86;113;82;80.5;320;730;1125;6.6;1.025;1366;;
10:29:43.361;146;86;113;82;80.3;320;730;1121;6.6;1.030;1374;;
10:29:44.091;146;85;114;84;80.8;320;715;1121;6.8;1.007;1343;;
10:29:44.808;149;87;117;85;80.3;320;710;1192;6.8;1.031;1374;;
10:29:45.518;152;90;119;84;80.5;320;715;1179;6.8;1.055;1406;;
10:29:46.233;154;91;120;84;80.0;320;715;1175;6.7;1.070;1427;;
10:29:46.946;156;92;121;83;80.0;320;720;1163;6.7;1.085;1446;;
10:29:47.668;156;91;121;83;80.5;320;725;1200;6.7;1.090;1453;;
10:29:48.387;159;93;123;83;79.5;320;725;1242;6.6;1.119;1493;;
10:29:49.118;160;93;123;81;80.3;325;745;1204;6.5;1.137;1516;;
10:29:49.861;157;92;120;82;80.0;320;735;1175;6.5;1.105;1473;;
10:29:50.592;154;90;120;84;78.8;320;715;1229;6.6;1.085;1447;;
10:29:51.309;156;91;122;85;79.0;320;705;1250;6.7;1.091;1455;;
10:29:52.016;160;94;124;84;78.3;325;715;1242;6.6;1.131;1508;;
10:29:52.730;160;94;123;83;79.0;325;720;1238;6.6;1.121;1495;;
10:29:53.449;157;92;121;84;79.3;320;715;1196;6.7;1.092;1456;;
10:29:54.166;154;90;120;85;79.5;320;705;1229;6.8;1.062;1416;;
10:29:54.867;156;92;121;86;77.8;320;700;1258;6.7;1.092;1456;;
10:29:55.569;157;92;122;85;79.5;320;705;1250;6.8;1.077;1437;;
10:29:56.272;157;91;121;85;79.8;320;710;1233;6.7;1.079;1439;;
10:29:56.986;156;91;120;85;80.5;320;710;1213;6.8;1.056;1408;;
10:29:57.696;155;89;120;85;80.5;320;710;1258;6.8;1.056;1408;;
10:29:58.405;155;89;120;85;80.5;320;710;1258;6.8;1.056;1408;;
10:29:59.115;155;89;120;82;80.5;320;730;1258;6.6;1.086;1448;;
10:29:59.846;159;94;121;80;66.0;320;750;1258;5.3;1.375;1833;;
10:30:00.596;152;90;118;81;68.3;320;745;1283;5.5;1.283;1710;;
10:30:01.340;151;89;117;80;68.0;320;750;1279;5.4;1.285;1713;;
10:30:02.087;150;88;115;81;71.3;320;740;1238;5.8;1.197;1596;;
10:30:02.831;146;86;113;82;74.0;320;735;1188;6.0;1.120;1493;;
10:30:03.568;144;85;110;82;75.5;320;735;1154;6.2;1.073;1431;;
10:30:04.299;140;82;108;83;75.0;315;720;1183;6.3;1.037;1382;;
10:30:05.021;142;82;110;84;78.0;320;715;1246;6.5;1.004;1338;;
10:30:05.736;143;83;111;83;79.3;320;720;1208;6.6;1.006;1342;;
10:30:06.456;144;84;111;84;79.0;315;715;1179;6.6;1.002;1336;;
10:30:07.173;142;83;109;84;79.5;315;715;1208;6.7;0.983;1310;;
10:30:07.884;143;82;110;86;80.3;315;700;1275;6.9;0.962;1282;;
10:30:08.582;147;85;114;86;79.8;315;695;1263;6.9;0.996;1328;;
10:30:09.280;150;88;116;85;79.8;315;705;1258;6.8;1.028;1370;;
10:30:09.986;151;88;116;83;80.3;320;720;1263;6.7;1.041;1388;;
10:30:10.705;151;88;116;83;80.3;315;725;1225;6.6;1.046;1394;;
10:30:11.433;150;87;114;80;80.3;320;750;1200;6.4;1.065;1421;;
10:30:12.183;146;85;111;81;79.3;320;745;1175;6.4;1.043;1391;;
10:30:12.922;145;84;111;81;78.8;315;740;1221;6.4;1.041;1388;;
10:30:13.666;144;83;110;80;80.0;320;750;1192;6.4;1.031;1375;;
10:30:14.416;143;83;109;80;80.5;320;750;1158;6.4;1.018;1357;;
10:30:15.166;142;82;108;80;80.0;320;750;1138;6.4;1.012;1350;;
10:30:15.914;140;81;106;81;79.5;315;745;1121;6.4;0.993;1324;;
10:30:16.661;137;79;105;81;80.0;315;745;1154;6.4;0.980;1307;;
10:30:17.404;139;80;106;80;80.8;315;750;1175;6.5;0.987;1316;;
10:30:18.156;139;80;106;78;81.5;320;765;1142;6.4;0.990;1320;;
10:30:18.919;137;79;104;78;81.8;315;765;1108;6.4;0.973;1298;;
10:30:19.686;134;77;102;79;81.0;315;755;1079;6.4;0.946;1261;;
10:30:20.441;135;77;103;80;80.5;315;750;1150;6.4;0.960;1280;;
10:30:21.189;137;79;105;79;81.5;315;755;1125;6.5;0.970;1294;;
10:30:21.948;138;80;106;78;82.5;320;770;1100;6.4;0.985;1313;;
10:30:22.714;139;80;107;79;82.8;315;760;1100;6.5;0.983;1310;;
10:30:23.476;140;82;108;78;81.8;320;765;1088;6.4;1.006;1341;;
10:30:24.241;140;82;109;78;81.3;320;765;1104;6.4;1.024;1365;;
10:30:25.008;143;84;112;78;81.5;320;770;1125;6.4;1.056;1408;;
10:30:25.776;146;86;113;76;81.3;320;785;1100;6.2;1.089;1452;;
10:30:26.557;147;87;113;77;79.8;320;780;1079;6.1;1.108;1477;;
10:30:27.337;144;85;112;79;79.0;320;760;1075;6.2;1.080;1440;;
10:30:28.101;146;86;115;79;79.3;320;755;1129;6.3;1.091;1454;;
10:30:28.854;149;89;116;78;78.3;320;765;1121;6.1;1.134;1512;;
10:30:29.619;150;89;116;76;79.3;320;785;1133;6.1;1.151;1535;;
10:30:30.406;151;88;116;75;80.0;325;800;1100;6.0;1.157;1543;;
10:30:31.202;149;88;115;76;78.8;320;785;1075;6.0;1.141;1522;;
10:30:31.991;146;86;114;79;78.0;320;755;1133;6.2;1.099;1465;;
10:30:32.748;147;86;116;81;78.8;325;740;1142;6.4;1.088;1450;;
10:30:33.486;151;90;118;80;77.0;325;750;1129;6.2;1.144;1526;;
10:30:34.236;151;90;117;78;78.0;325;765;1146;6.1;1.150;1533;;
10:30:34.999;151;89;117;78;78.5;320;765;1113;6.2;1.140;1520;;
10:30:35.766;151;89;116;77;78.3;325;780;1108;6.0;1.159;1545;;
10:30:36.546;149;88;115;77;77.3;325;775;1096;6.0;1.154;1538;;
10:30:37.321;148;87;116;78;77.8;320;765;1150;6.1;1.141;1522;;
10:30:38.086;153;90;119;78;76.8;320;770;1175;6.0;1.189;1585;;
10:30:38.856;154;91;119;77;77.0;320;780;1150;5.9;1.205;1607;;
10:30:39.636;153;91;118;76;77.0;320;785;1129;5.9;1.198;1597;;
10:30:40.421;149;89;115;77;76.5;320;780;1092;5.9;1.170;1560;;
10:30:41.203;148;87;114;76;77.0;320;790;1175;5.8;1.172;1563;;
10:30:41.989;148;87;114;76;77.5;320;790;1158;5.9;1.162;1549;;
10:30:42.781;146;86;112;75;77.8;325;805;1121;5.8;1.162;1550;;
10:30:43.584;145;85;111;75;78.5;320;805;1096;5.9;1.141;1521;;
10:30:44.391;143;84;110;75;79.3;325;800;1083;5.9;1.108;1477;;
10:30:45.189;144;84;112;76;78.8;320;785;1142;6.0;1.111;1482;;
10:30:45.974;147;86;114;76;79.0;320;785;1146;6.0;1.130;1507;;
10:30:46.759;148;87;115;77;79.8;320;780;1108;6.1;1.125;1500;;
10:30:47.541;150;88;116;76;79.5;325;785;1117;6.1;1.140;1521;;
10:30:48.324;148;87;115;79;78.5;320;755;1108;6.2;1.106;1475;;
10:30:49.083;150;89;117;78;77.5;325;765;1183;6.1;1.152;1537;;
10:30:49.848;152;89;117;78;78.0;325;770;1167;6.1;1.153;1537;;
10:30:50.616;150;88;115;78;79.3;325;770;1142;6.2;1.120;1493;;
10:30:51.388;147;86;113;78;78.8;325;765;1104;6.2;1.095;1460;;
10:30:52.151;145;85;113;79;78.8;325;755;1167;6.3;1.081;1441;;
10:30:52.905;145;85;113;81;78.8;325;740;1167;6.4;1.059;1413;;
10:30:53.645;145;85;113;79;78.8;325;755;1167;6.3;1.081;1441;;
10:30:54.403;149;89;117;81;65.5;325;740;1117;5.3;1.322;1762;;
10:30:55.141;148;90;117;85;64.8;320;710;1121;5.5;1.277;1703;;
10:30:55.853;149;89;118;85;66.0;320;705;1188;5.6;1.258;1677;;
10:30:56.558;151;90;118;83;68.5;320;725;1158;5.7;1.244;1658;;
10:30:57.281;150;90;116;82;72.3;320;735;1154;5.9;1.178;1570;;
10:30:58.018;146;87;114;81;73.8;320;740;1192;6.0;1.146;1528;;
10:30:58.756;149;88;115;79;73.8;315;755;1213;5.9;1.175;1566;;
10:30:59.511;147;87;113;78;75.3;320;770;1171;5.9;1.159;1545;;
10:31:00.281;144;86;111;77;75.3;320;775;1138;5.8;1.146;1528;;
10:31:01.058;142;84;110;78;75.5;320;765;1121;5.9;1.112;1483;;
10:31:01.819;143;84;112;80;76.0;315;750;1163;6.1;1.103;1470;;
10:31:02.573;148;87;115;78;76.8;315;770;1183;6.0;1.151;1535;;
10:31:03.341;150;88;116;77;77.8;315;775;1154;6.0;1.156;1542;;
10:31:04.116;150;88;116;77;78.3;320;780;1138;6.0;1.156;1542;;
10:31:04.894;148;88;114;77;76.8;315;775;1108;5.9;1.151;1535;;
10:31:05.670;146;86;114;79;77.5;320;760;1171;6.1;1.115;1487;;
10:31:06.431;149;88;115;78;76.5;320;770;1163;6.0;1.160;1547;;
10:31:07.203;149;87;114;76;78.0;320;785;1138;6.0;1.150;1533;;
10:31:07.988;147;86;113;75;79.0;320;795;1108;6.0;1.135;1513;;
10:31:08.779;145;85;111;77;77.8;320;775;1104;6.0;1.109;1479;;
10:31:09.554;142;83;111;79;77.3;315;760;1121;6.1;1.087;1449;;
10:31:10.316;145;85;113;78;77.5;320;770;1167;6.0;1.118;1490;;
10:31:11.086;146;86;114;78;78.3;320;770;1138;6.1;1.117;1489;;
10:31:11.854;146;86;113;78;77.8;320;765;1096;6.1;1.112;1482;;
10:31:12.621;145;86;112;77;78.0;320;775;1075;6.0;1.113;1484;;
10:31:13.396;142;84;110;78;77.3;320;765;1079;6.1;1.089;1452;;
10:31:14.163;141;83;110;79;77.5;320;760;1121;6.1;1.076;1435;;
10:31:14.921;145;85;113;79;77.5;320;760;1138;6.1;1.108;1478;;
10:31:15.681;149;87;115;76;79.0;320;785;1163;6.0;1.143;1524;;
10:31:16.466;150;87;116;77;79.8;320;780;1108;6.1;1.132;1509;;
10:31:17.244;150;88;116;76;78.5;320;790;1092;6.0;1.167;1557;;
10:31:18.036;149;88;115;76;78.0;325;785;1079;6.0;1.155;1540;;
10:31:18.823;147;87;115;78;76.5;320;765;1108;6.0;1.147;1530;;
10:31:19.586;149;89;116;77;76.5;325;775;1129;5.9;1.173;1564;;
10:31:20.359;149;88;115;77;77.5;325;780;1100;6.0;1.160;1547;;
10:31:21.141;147;87;114;79;77.3;320;760;1083;6.1;1.122;1495;;
10:31:21.901;148;88;117;80;76.5;320;750;1138;6.1;1.142;1523;;
10:31:22.653;151;90;118;79;77.0;325;755;1146;6.1;1.157;1543;;
10:31:23.408;152;90;117;77;77.5;325;775;1108;6.0;1.173;1563;;
10:31:24.181;151;89;116;77;78.3;325;775;1104;6.1;1.146;1529;;
10:31:24.955;150;87;116;77;78.8;320;775;1150;6.1;1.142;1522;;
10:31:25.729;153;89;118;77;78.0;320;775;1167;6.0;1.167;1557;;
10:31:26.508;152;89;116;76;78.5;325;785;1125;6.0;1.160;1547;;
10:31:27.291;149;87;114;77;78.5;325;775;1100;6.1;1.125;1501;;
10:31:28.068;145;85;113;78;78.5;325;765;1117;6.2;1.099;1465;;
10:31:28.829;148;86;115;79;78.5;320;760;1167;6.2;1.109;1478;;
10:31:29.591;148;87;114;78;78.3;320;765;1146;6.1;1.115;1486;;
10:31:30.356;147;86;114;79;79.5;320;755;1125;6.3;1.083;1444;;
10:31:31.113;147;86;114;80;78.5;320;750;1108;6.3;1.084;1446;;
10:31:31.863;147;86;115;79;79.5;320;755;1196;6.3;1.090;1453;;
10:31:32.618;151;88;117;79;79.0;320;755;1171;6.3;1.116;1488;;
10:31:33.371;151;89;117;79;78.5;320;755;1158;6.2;1.123;1497;;
10:31:34.126;151;89;116;78;78.0;320;765;1138;6.1;1.140;1520;;
10:31:34.891;151;88;115;78;78.3;320;770;1133;6.1;1.132;1509;;
10:31:35.661;148;86;115;79;78.8;320;760;1158;6.2;1.105;1473;;
10:31:36.419;151;88;117;79;78.0;320;755;1175;6.2;1.128;1504;;
10:31:37.178;151;89;116;78;78.3;320;765;1167;6.1;1.137;1515;;
10:31:37.941;150;88;116;79;79.0;320;760;1138;6.2;1.114;1485;;
10:31:38.699;148;87;115;81;77.8;320;740;1104;6.3;1.095;1459;;
10:31:39.443;149;88;116;82;77.3;320;735;1192;6.3;1.106;1475;;
10:31:40.176;152;90;118;81;76.8;320;740;1188;6.2;1.138;1517;;
10:31:40.916;153;90;118;81;77.8;320;745;1175;6.3;1.131;1508;;
10:31:41.659;153;90;118;80;78.0;320;750;1146;6.2;1.135;1513;;
10:31:42.409;152;89;117;81;77.5;320;745;1133;6.2;1.122;1496;;
10:31:43.156;150;88;117;82;77.5;320;735;1196;6.3;1.105;1473;;
10:31:43.891;152;89;118;81;77.5;320;745;1196;6.2;1.130;1506;;
10:31:44.634;152;89;117;81;78.5;320;745;1192;6.3;1.113;1484;;
10:31:45.381;151;88;116;81;79.0;320;745;1150;6.4;1.092;1455;;
10:31:46.126;149;87;114;80;79.3;320;750;1133;6.3;1.076;1435;;
10:31:46.876;146;85;114;80;79.3;320;750;1163;6.3;1.076;1435;;
10:31:47.625;146;85;114;84;79.3;320;715;1163;6.7;1.026;1368;;
10:31:48.340;146;85;114;81;79.3;320;740;1163;6.4;1.062;1416;;
10:31:49.081;152;90;118;81;66.5;320;740;1154;5.4;1.316;1754;;
10:31:49.821;152;90;117;81;67.0;320;740;1146;5.4;1.292;1723;;
10:31:50.561;149;88;116;82;67.5;320;735;1188;5.5;1.266;1688;;
10:31:51.296;152;89;118;81;70.3;320;745;1221;5.7;1.246;1661;;
10:31:52.041;152;89;118;81;73.8;320;745;1225;5.9;1.187;1583;;
10:31:52.786;151;89;118;81;74.5;320;740;1175;6.0;1.167;1556;;
10:31:53.528;151;89;116;81;74.5;320;745;1158;6.0;1.163;1550;;
10:31:54.273;149;88;115;81;75.8;320;745;1188;6.1;1.131;1508;;
10:31:55.016;151;88;117;79;77.8;320;760;1229;6.1;1.144;1525;;
10:31:55.775;154;90;118;77;77.0;320;775;1225;6.0;1.190;1587;;
10:31:56.549;154;89;118;78;78.0;320;765;1200;6.1;1.160;1546;;
10:31:57.316;153;89;117;78;77.3;320;765;1158;6.1;1.161;1548;;
10:31:58.081;150;88;116;81;77.0;320;745;1150;6.2;1.118;1490;;
10:31:58.826;150;87;117;81;77.5;320;740;1200;6.3;1.115;1486;;
10:31:59.568;152;90;118;81;77.3;320;740;1188;6.3;1.130;1507;;
10:32:00.306;153;90;119;81;78.0;320;740;1175;6.3;1.129;1505;;
10:32:01.046;155;91;120;81;78.5;320;745;1154;6.3;1.134;1512;;
10:32:01.789;154;90;119;82;78.0;320;735;1150;6.4;1.121;1495;;
10:32:02.526;155;90;120;81;78.0;320;745;1221;6.3;1.144;1525;;
10:32:03.267;157;91;120;80;78.0;320;750;1225;6.2;1.156;1542;;
10:32:04.023;156;90;119;78;79.0;320;765;1188;6.2;1.150;1533;;
10:32:04.786;153;89;117;79;78.5;320;755;1146;6.2;1.123;1497;;
10:32:05.541;149;87;115;79;78.3;320;760;1179;6.2;1.117;1489;;
10:32:06.299;151;87;116;78;78.5;320;765;1200;6.2;1.126;1501;;
10:32:07.068;149;87;114;78;79.3;320;770;1188;6.2;1.110;1480;;
10:32:07.836;148;86;113;78;79.5;320;770;1117;6.2;1.092;1456;;
10:32:08.606;144;84;111;79;79.8;320;755;1104;6.3;1.048;1398;;
10:32:09.361;144;83;111;78;79.3;320;765;1158;6.2;1.067;1422;;
10:32:10.126;146;84;112;76;81.3;320;785;1188;6.2;1.077;1436;;
10:32:10.909;147;84;112;77;82.3;320;780;1179;6.3;1.064;1419;;
10:32:11.691;148;85;113;77;82.3;320;780;1133;6.3;1.072;1429;;
10:32:12.471;147;85;113;78;81.3;320;770;1121;6.3;1.066;1422;;
10:32:13.241;147;85;114;80;81.3;320;750;1208;6.5;1.050;1400;;
10:32:13.993;149;86;117;82;80.0;320;730;1188;6.6;1.065;1420;;
10:32:14.721;155;92;121;82;76.5;320;730;1167;6.3;1.152;1536;;
10:32:15.449;157;92;122;82;78.8;325;735;1200;6.4;1.136;1515;;
10:32:16.188;158;92;122;81;79.0;325;745;1167;6.4;1.148;1531;;
10:32:16.931;157;92;121;81;77.8;325;740;1163;6.3;1.149;1532;;
10:32:17.667;155;91;121;81;76.8;320;740;1221;6.2;1.162;1549;;
10:32:18.407;157;92;121;80;76.8;320;750;1221;6.1;1.178;1570;;
10:32:19.161;155;91;119;79;77.3;320;760;1183;6.1;1.166;1554;;
10:32:19.923;152;89;116;77;76.8;320;775;1171;5.9;1.169;1558;;
10:32:20.696;147;87;113;79;77.0;320;760;1133;6.1;1.113;1484;;
10:32:21.456;145;85;111;78;78.0;320;770;1192;6.1;1.096;1461;;
10:32:22.226;145;84;111;77;78.8;320;775;1204;6.1;1.090;1453;;
10:32:23.001;144;83;110;76;79.3;320;785;1146;6.1;1.085;1446;;
10:32:23.786;142;82;108;76;80.0;320;785;1133;6.1;1.060;1413;;
10:32:24.569;140;81;107;77;80.0;320;780;1117;6.2;1.038;1385;;
10:32:25.349;139;80;107;78;80.5;320;770;1171;6.3;1.021;1361;;
10:32:26.119;141;81;109;78;81.0;320;770;1163;6.3;1.034;1378;;
10:32:26.891;142;82;109;77;81.5;320;775;1138;6.3;1.039;1385;;
10:32:27.666;142;82;109;76;82.3;320;785;1125;6.3;1.036;1381;;
10:32:28.449;140;81;108;77;81.5;320;775;1138;6.3;1.022;1363;;
10:32:29.226;141;82;109;77;81.8;320;775;1175;6.3;1.031;1375;;
10:32:30.001;142;82;109;77;81.8;320;775;1121;6.3;1.036;1381;;
10:32:30.776;141;82;109;79;80.8;320;760;1108;6.4;1.024;1365;;
10:32:31.538;142;82;110;79;81.3;320;760;1163;6.4;1.031;1375;;
10:32:32.296;146;85;114;78;80.8;320;765;1167;6.3;1.075;1434;;
10:32:33.060;148;87;115;78;81.0;320;765;1142;6.4;1.086;1448;;
10:32:33.826;149;87;115;77;81.3;325;775;1104;6.3;1.097;1463;;
10:32:34.601;147;87;113;77;80.0;325;780;1096;6.2;1.102;1469;;
10:32:35.381;144;85;112;79;78.5;320;755;1142;6.2;1.075;1433;;
10:32:36.136;146;86;114;79;78.8;320;755;1146;6.3;1.093;1457;;
10:32:36.891;148;87;115;78;79.8;325;770;1133;6.2;1.110;1480;;
10:32:37.659;148;87;116;79;80.3;325;755;1113;6.4;1.089;1452;;
10:32:38.414;150;88;116;79;79.5;320;760;1083;6.3;1.107;1475;;
10:32:39.174;148;87;115;79;78.8;320;755;1092;6.3;1.103;1470;;
10:32:39.929;149;88;116;79;78.5;320;760;1121;6.2;1.125;1501;;
10:32:40.689;150;88;116;79;79.3;320;760;1108;6.3;1.115;1486;;
10:32:41.451;149;88;116;77;79.3;320;775;1088;6.1;1.137;1516;;
10:32:42.225;149;88;116;82;79.3;320;730;1088;6.5;1.071;1428;;
10:32:42.955;149;88;116;81;79.3;320;745;1088;6.4;1.093;1457;;
10:32:43.699;150;90;118;81;65.5;320;745;1142;5.3;1.339;1786;;
10:32:44.444;150;89;117;79;67.3;320;755;1108;5.3;1.311;1748;;
10:32:45.201;149;88;115;80;67.5;320;750;1096;5.4;1.281;1707;;
10:32:45.951;147;88;116;82;70.3;320;730;1142;5.8;1.205;1607;;
10:32:46.681;151;90;118;81;73.3;320;740;1158;5.9;1.190;1586;;
10:32:47.421;151;90;118;81;75.0;320;745;1142;6.0;1.167;1556;;
10:32:48.166;150;89;117;81;75.5;320;740;1113;6.1;1.149;1532;;
10:32:48.906;149;89;116;82;75.3;320;735;1083;6.1;1.133;1511;;
10:32:49.641;147;88;116;83;75.8;320;725;1154;6.3;1.110;1480;;
10:32:50.366;150;89;118;82;75.8;320;730;1171;6.2;1.135;1513;;
10:32:51.098;152;90;118;82;77.0;320;730;1167;6.3;1.121;1495;;
10:32:51.828;151;90;118;82;77.3;320;735;1117;6.3;1.118;1491;;
10:32:52.563;149;89;116;82;77.0;320;735;1108;6.3;1.103;1470;;
10:32:53.294;147;87;115;83;77.0;320;720;1158;6.4;1.073;1431;;
10:32:54.014;150;89;118;83;76.0;320;725;1175;6.3;1.121;1495;;
10:32:54.739;151;90;118;83;76.3;320;725;1163;6.3;1.117;1490;;
10:32:55.468;149;89;116;82;76.3;320;735;1100;6.2;1.118;1491;;
10:32:56.201;147;89;114;82;75.0;320;730;1088;6.2;1.107;1476;;
10:32:56.933;144;86;112;83;75.8;320;725;1125;6.3;1.074;1432;;
10:32:57.656;145;86;113;82;75.8;320;730;1138;6.2;1.089;1452;;
10:32:58.384;146;86;113;82;75.8;320;730;1117;6.2;1.089;1452;;
10:32:59.116;144;86;112;81;76.5;320;740;1083;6.2;1.079;1438;;
10:32:59.852;141;84;110;82;76.0;315;735;1050;6.2;1.059;1412;;
10:33:00.593;143;84;110;80;77.3;320;750;1150;6.2;1.070;1427;;
10:33:01.341;143;84;110;78;77.3;315;765;1129;6.1;1.092;1456;;
10:33:02.106;142;83;109;78;77.5;315;765;1092;6.1;1.076;1435;;
10:33:02.871;139;82;107;79;77.0;315;755;1054;6.1;1.049;1399;;
10:33:03.626;139;81;113;81;75.5;310;745;1121;6.1;1.110;1480;;
10:33:04.371;145;87;114;82;73.8;315;735;1142;6.0;1.134;1512;;
10:33:05.106;145;87;113;83;74.0;315;720;1125;6.2;1.099;1466;;
10:33:05.828;145;86;115;84;74.8;315;715;1175;6.3;1.095;1460;;
10:33:06.541;149;90;117;83;73.0;315;720;1150;6.1;1.154;1539;;
10:33:07.261;151;90;118;83;75.0;315;725;1171;6.2;1.136;1514;;
10:33:07.986;149;90;116;83;74.5;315;725;1167;6.2;1.131;1508;;
10:33:08.711;148;89;117;84;74.5;315;715;1179;6.3;1.123;1497;;
10:33:09.428;151;90;123;82;74.0;315;730;1167;6.1;1.208;1611;;
10:33:10.152;165;103;143;41;72.8;335;1465;1233;3.0;2.870;3826;;
10:33:11.623;150;91;117;83;71.5;315;725;1192;5.9;1.184;1578;;
10:33:12.346;149;88;117;85;68.5;315;710;1221;5.8;1.210;1613;;
10:33:13.054;150;90;118;85;67.0;315;710;1208;5.7;1.253;1671;;
10:33:13.768;152;91;120;86;66.5;320;695;1188;5.7;1.249;1665;;
10:33:14.461;151;91;119;88;71.8;315;685;1196;6.3;1.134;1512;;
10:33:15.144;150;91;118;88;70.8;315;685;1154;6.2;1.142;1523;;
10:33:15.831;149;90;116;86;71.5;315;695;1138;6.2;1.130;1507;;
10:33:16.526;146;89;115;86;71.8;315;695;1150;6.2;1.112;1482;;
10:33:17.219;148;88;116;87;71.8;310;690;1188;6.2;1.113;1484;;
10:33:17.913;149;89;116;84;74.0;315;715;1213;6.2;1.118;1491;;
10:33:18.628;147;88;115;83;74.0;315;720;1179;6.2;1.114;1485;;
10:33:19.346;146;87;114;83;74.0;315;725;1142;6.1;1.114;1486;;
10:33:20.069;144;86;112;83;73.3;315;725;1129;6.1;1.111;1481;;
10:33:20.794;146;87;114;82;74.0;310;730;1188;6.1;1.125;1499;;
10:33:21.524;148;88;116;82;75.3;310;735;1179;6.1;1.133;1511;;
10:33:22.261;151;89;113;81;75.5;315;745;1163;6.1;1.115;1487;;
10:33:23.004;139;81;106;84;78.8;315;715;1004;6.6;0.962;1283;;
10:33:23.721;138;79;108;84;79.3;315;715;1054;6.7;0.972;1296;;
10:33:24.436;151;86;117;85;80.5;315;710;1179;6.8;1.028;1370;;
10:33:25.146;154;89;118;83;80.3;315;720;1117;6.7;1.061;1415;;
10:33:25.862;152;89;117;84;79.3;315;715;1071;6.7;1.058;1410;;
10:33:26.581;150;89;118;85;78.3;315;710;1092;6.6;1.066;1422;;
10:33:27.291;154;91;120;83;77.3;315;720;1100;6.4;1.114;1485;;
10:33:28.009;155;91;120;83;78.0;315;725;1100;6.5;1.113;1484;;
10:33:28.736;153;90;118;82;78.3;320;735;1058;6.4;1.108;1478;;
10:33:29.471;151;89;117;82;78.0;320;735;1046;6.4;1.098;1464;;
10:33:30.206;147;88;114;82;76.0;315;730;1021;6.2;1.097;1463;;
10:33:30.936;147;87;114;82;75.0;315;735;1079;6.1;1.112;1483;;
10:33:31.671;148;87;114;81;77.0;320;745;1063;6.2;1.103;1471;;
10:33:32.414;146;86;113;82;77.3;315;735;1025;6.3;1.075;1434;;
10:33:33.153;144;86;111;82;76.8;320;735;979;6.3;1.065;1421;;
10:33:33.888;141;84;110;82;76.0;315;735;1008;6.2;1.066;1422;;
10:33:34.619;144;86;110;81;76.0;315;740;1046;6.2;1.073;1431;;
10:33:35.360;144;86;110;84;76.0;315;715;1046;6.4;1.037;1383;;
10:33:36.075;144;86;110;81;76.0;315;740;1046;6.2;1.073;1431;;
10:33:36.816;149;91;117;83;62.8;315;725;1042;5.2;1.349;1799;;
10:33:37.543;148;89;118;85;64.3;315;705;1108;5.5;1.289;1719;;
10:33:38.246;153;92;120;84;63.3;315;715;1117;5.3;1.359;1812;;
10:33:38.961;156;93;122;83;68.0;320;720;1133;5.7;1.289;1719;;
10:33:39.681;156;92;121;83;72.0;320;725;1083;6.0;1.218;1625;;
10:33:40.404;156;93;121;83;72.3;315;725;1071;6.0;1.214;1619;;
10:33:41.131;153;92;119;83;71.8;315;720;1075;6.0;1.194;1592;;
10:33:41.851;151;91;119;85;71.5;315;710;1121;6.0;1.182;1576;;
10:33:42.559;153;92;119;83;72.3;315;725;1133;6.0;1.194;1592;;
10:33:43.284;152;91;118;82;72.8;315;730;1092;6.0;1.187;1582;;
10:33:44.016;150;90;116;81;74.0;320;745;1038;6.0;1.168;1557;;
10:33:44.761;145;87;114;82;73.3;315;730;1050;6.0;1.134;1511;;
10:33:45.487;143;87;113;84;71.5;315;715;1058;6.0;1.130;1507;;
10:33:46.204;146;87;115;85;73.3;315;710;1108;6.2;1.115;1486;;
10:33:46.916;150;88;118;83;76.3;315;720;1146;6.4;1.110;1479;;
10:33:47.636;152;90;119;83;76.3;315;725;1092;6.3;1.134;1512;;
10:33:48.357;154;92;120;83;74.3;315;720;1054;6.2;1.164;1552;;
10:33:49.079;153;92;120;84;72.8;315;715;1050;6.1;1.177;1569;;
10:33:49.798;156;94;121;82;73.0;315;735;1113;6.0;1.216;1621;;
10:33:50.529;158;92;122;82;76.0;320;735;1125;6.2;1.180;1573;;
10:33:51.266;154;93;118;80;73.0;320;750;1058;5.8;1.210;1613;;
10:33:52.014;150;89;119;84;74.8;315;715;1108;6.3;1.136;1514;;
10:33:52.731;153;93;120;83;72.0;315;725;1092;6.0;1.206;1608;;
10:33:53.454;152;92;117;83;71.8;320;725;1079;5.9;1.185;1580;;
10:33:54.183;149;88;116;83;75.0;320;725;1104;6.2;1.117;1489;;
10:33:54.906;146;87;114;83;74.3;315;725;1088;6.1;1.111;1481;;
10:33:55.629;146;87;114;84;73.5;315;715;1121;6.2;1.111;1482;;
10:33:56.346;148;87;115;83;75.5;315;720;1113;6.3;1.097;1462;;
10:33:57.066;148;87;115;83;75.8;315;720;1100;6.3;1.093;1457;;
10:33:57.786;146;87;113;83;75.3;315;720;1067;6.3;1.079;1438;;
10:33:58.504;145;84;113;84;78.3;310;715;1125;6.6;1.035;1380;;
