# Supplementary material for: Influence of beat-to-beat blood pressure variability on vascular elasticity in hypertensive population
Source: Sci Rep. 2017 Aug 21;7:8394. doi: 10.1038/s41598-017-08640-4 (PMC5566212; doi:10.1038/s41598-017-08640-4)
Supplement: Supplementary file 1 — Dataset 1 [file 41598_2017_8640_MOESM1_ESM.zip › Data of hypertensive population/1134-beats.txt]

BeatScope Easy - v02.10 build 004

Identification;Identification;Age (yrs);Height (cm);Weight (kg);Gender;Procedure;Model number
1134;������;66;170;65;Male;;9971

Reconstructed pressure level: 
brachial

Time (s);Systolic Pressure (mmHg);Diastolic Pressure (mmHg);Mean Pressure (mmHg);Heart rate (bpm);Stroke Volume (ml);Left Ventricular Ejection Time (ms);Pulse Interval (ms);Maximum Slope (mmHg/s);Cardiac Output (l/min);Total Peripheral Resistance Medical Unit (mmHg.min/l);Total Peripheral Resistance CGS (dyn.s/cm5);Markers;
09:48:32.925;0;0;0;67;0.0;0;890;0;0.0;0.000;0;;
09:48:33.815;0;0;0;68;0.0;0;885;0;0.0;0.000;0;;
09:48:34.700;0;0;0;66;0.0;0;905;0;0.0;0.000;0;;
09:48:35.605;0;0;0;67;0.0;0;900;0;0.0;0.000;0;;
09:48:36.505;0;0;0;68;0.0;0;880;0;0.0;0.000;0;;
09:48:37.385;0;0;0;67;0.0;0;900;0;0.0;0.000;0;;
09:48:38.285;0;0;0;66;0.0;0;915;0;0.0;0.000;0;;
09:48:39.200;0;0;0;68;0.0;0;885;0;0.0;0.000;0;;
09:48:40.085;0;0;0;66;0.0;0;910;0;0.0;0.000;0;;
09:48:40.995;0;0;0;69;0.0;0;875;0;0.0;0.000;0;;
09:48:41.870;0;0;0;66;0.0;0;910;0;0.0;0.000;0;;
09:48:42.780;0;0;0;68;0.0;0;885;0;0.0;0.000;0;;
09:48:43.665;0;0;0;64;0.0;0;935;0;0.0;0.000;0;;
09:48:44.599;175;85;124;66;62.5;285;905;1817;4.1;1.788;2384;;
09:48:45.504;170;87;122;67;62.3;285;890;1700;4.2;1.737;2316;;
09:48:46.394;166;86;122;69;64.5;280;875;1683;4.4;1.648;2198;;
09:48:47.269;170;88;123;68;67.5;285;885;1671;4.6;1.613;2150;;
09:48:48.154;173;88;124;69;72.3;285;875;1667;5.0;1.499;1998;;
09:48:49.031;167;88;123;70;71.0;280;860;1642;5.0;1.490;1986;;
09:48:49.891;173;89;125;68;72.0;285;880;1658;4.9;1.531;2041;;
09:48:50.769;178;89;126;67;74.8;290;900;1700;5.0;1.520;2027;;
09:48:51.671;175;89;124;67;75.0;285;900;1688;5.0;1.491;1988;;
09:48:52.567;169;87;124;67;75.0;285;895;1650;5.0;1.483;1977;;
09:48:53.465;169;87;124;67;75.0;285;900;1650;5.0;1.491;1988;;
09:48:54.365;169;87;124;64;75.0;285;935;1650;4.8;1.549;2065;;
09:48:55.299;175;89;124;68;62.8;250;880;1988;4.3;1.732;2309;;
09:48:56.181;173;88;122;67;63.8;260;900;1921;4.3;1.722;2296;;
09:48:57.079;177;87;124;67;66.8;260;890;1929;4.5;1.657;2209;;
09:48:57.971;173;88;124;70;68.0;265;860;1850;4.7;1.568;2091;;
09:48:58.831;167;89;122;71;67.3;270;845;1754;4.8;1.530;2040;;
09:48:59.674;167;88;121;70;68.0;270;855;1754;4.8;1.521;2029;;
09:49:00.531;169;87;119;67;71.3;275;895;1800;4.8;1.498;1997;;
09:49:01.424;164;84;118;69;73.5;270;865;1804;5.1;1.392;1856;;
09:49:02.293;161;84;117;68;71.5;270;880;1721;4.9;1.434;1912;;
09:49:03.173;162;83;117;67;71.5;270;890;1763;4.8;1.450;1934;;
09:49:04.060;162;83;117;69;71.5;270;870;1763;4.9;1.418;1890;;
09:49:04.930;162;83;117;67;71.5;270;900;1763;4.8;1.466;1955;;
09:49:05.831;173;90;125;67;61.5;260;890;1858;4.1;1.802;2402;;
09:49:06.721;177;90;126;66;63.0;265;910;1850;4.2;1.816;2422;;
09:49:07.633;175;90;126;67;63.0;265;890;1808;4.2;1.780;2373;;
09:49:08.521;170;92;125;69;61.3;265;870;1725;4.2;1.779;2372;;
09:49:09.389;179;93;130;68;66.3;270;880;1767;4.5;1.723;2298;;
09:49:10.271;184;95;131;67;67.5;270;900;1800;4.5;1.747;2329;;
09:49:11.169;180;94;131;68;66.5;270;885;1792;4.5;1.737;2316;;
09:49:12.054;183;96;132;67;66.0;270;900;1779;4.4;1.793;2391;;
09:49:12.956;188;95;131;64;69.5;270;935;1838;4.5;1.766;2354;;
09:49:13.891;174;91;131;67;69.5;270;900;1833;4.6;1.700;2266;;
09:49:14.790;174;91;131;66;69.5;270;905;1833;4.6;1.709;2279;;
09:49:15.695;174;91;131;63;69.5;270;950;1833;4.4;1.794;2392;;
09:49:16.646;176;90;125;65;64.0;285;925;1554;4.2;1.807;2409;;
09:49:17.569;168;87;123;67;64.5;285;890;1538;4.3;1.690;2254;;
09:49:18.463;170;88;123;66;64.5;285;915;1525;4.2;1.738;2317;;
09:49:19.375;173;87;124;66;70.8;290;915;1571;4.6;1.600;2134;;
09:49:20.289;169;87;123;68;71.8;285;885;1504;4.9;1.517;2023;;
09:49:21.176;171;89;125;67;70.8;285;895;1492;4.7;1.578;2104;;
09:49:22.069;176;90;128;67;73.0;290;895;1521;4.9;1.569;2092;;
09:49:22.964;178;92;130;67;71.8;290;890;1492;4.8;1.606;2142;;
09:49:23.852;176;93;131;69;69.5;285;865;1488;4.8;1.627;2170;;
09:49:24.721;182;96;131;69;69.5;285;870;1483;4.8;1.637;2182;;
09:49:25.590;182;96;131;69;69.5;285;875;1483;4.8;1.646;2195;;
09:49:26.465;182;96;131;68;69.5;285;885;1483;4.7;1.665;2220;;
09:49:27.349;193;105;141;68;54.5;290;880;1725;3.7;2.281;3041;;
09:49:28.229;200;103;143;67;58.8;295;895;1788;3.9;2.178;2905;;
09:49:29.126;198;103;142;68;58.0;295;885;1750;3.9;2.171;2894;;
09:49:30.009;195;103;141;69;59.5;290;875;1763;4.1;2.077;2770;;
09:49:30.886;198;103;141;67;63.8;295;890;1783;4.3;1.968;2625;;
09:49:31.778;197;100;139;67;66.3;295;900;1813;4.4;1.882;2509;;
09:49:32.676;190;98;137;69;66.5;295;875;1817;4.6;1.799;2399;;
09:49:33.551;191;99;136;67;66.8;300;895;1800;4.5;1.824;2431;;
09:49:34.444;193;97;137;67;69.8;295;895;1850;4.7;1.752;2335;;
09:49:35.343;190;96;135;68;69.8;300;880;1813;4.8;1.706;2275;;
09:49:36.221;186;96;134;69;67.8;300;875;1792;4.6;1.731;2308;;
09:49:37.096;190;97;134;66;69.3;300;915;1825;4.5;1.774;2365;;
09:49:38.009;192;95;134;66;72.0;300;915;1842;4.7;1.706;2275;;
09:49:38.928;184;94;133;68;70.5;300;885;1792;4.8;1.663;2218;;
09:49:39.809;186;95;132;66;69.0;300;910;1742;4.5;1.741;2321;;
09:49:40.719;188;93;133;67;73.0;300;895;1796;4.9;1.634;2178;;
09:49:41.618;184;94;131;67;70.8;300;895;1683;4.7;1.657;2210;;
09:49:42.509;180;92;131;69;70.0;295;870;1704;4.8;1.625;2167;;
09:49:43.381;184;95;132;67;69.5;300;890;1658;4.7;1.690;2254;;
09:49:44.269;188;95;132;69;69.5;300;875;1704;4.8;1.662;2216;;
09:49:45.145;188;95;132;70;69.5;300;855;1704;4.9;1.624;2165;;
09:49:46.000;188;95;132;68;69.5;300;885;1704;4.7;1.681;2241;;
09:49:46.886;198;104;142;67;56.0;300;890;1908;3.8;2.249;2998;;
09:49:47.774;198;102;141;68;58.5;300;880;1867;4.0;2.121;2828;;
09:49:48.654;192;101;139;70;57.5;295;860;1800;4.0;2.083;2777;;
09:49:49.516;194;102;140;69;59.5;300;865;1800;4.1;2.039;2719;;
09:49:50.379;197;101;141;69;63.8;300;875;1817;4.4;1.932;2576;;
09:49:51.256;197;101;140;68;65.3;300;880;1813;4.4;1.885;2513;;
09:49:52.134;191;100;139;70;63.8;295;860;1800;4.4;1.872;2496;;
09:49:52.998;196;101;140;68;65.0;300;880;1813;4.4;1.892;2523;;
09:49:53.872;197;100;140;69;66.5;300;875;1833;4.6;1.836;2447;;
09:49:54.751;191;98;137;70;66.3;300;860;1808;4.6;1.778;2371;;
09:49:55.613;191;99;138;70;65.8;300;860;1800;4.6;1.798;2398;;
09:49:56.471;194;99;138;69;67.0;300;870;1804;4.6;1.795;2394;;
09:49:57.341;193;98;137;69;67.5;300;870;1788;4.7;1.766;2354;;
09:49:58.210;187;98;136;70;65.3;295;855;1754;4.6;1.779;2372;;
09:49:59.066;191;99;137;69;66.3;295;865;1750;4.6;1.789;2385;;
09:49:59.929;193;98;137;68;67.5;300;880;1771;4.6;1.783;2377;;
09:50:00.811;189;96;135;69;68.3;300;865;1758;4.7;1.714;2286;;
09:50:01.674;184;96;134;71;65.5;295;850;1721;4.6;1.736;2314;;
09:50:02.528;188;97;134;68;67.5;300;880;1767;4.6;1.744;2325;;
09:50:03.404;189;95;133;68;70.0;300;880;1779;4.8;1.675;2234;;
09:50:04.285;183;93;131;69;69.5;295;865;1733;4.8;1.627;2170;;
09:50:05.153;179;93;130;69;68.3;295;865;1738;4.7;1.641;2188;;
09:50:06.015;183;93;130;68;69.8;295;880;1733;4.8;1.643;2191;;
09:50:06.894;184;92;131;69;71.3;300;875;1742;4.9;1.603;2137;;
09:50:07.769;179;92;130;71;69.3;295;850;1671;4.9;1.593;2123;;
09:50:08.619;180;94;131;71;67.8;295;850;1671;4.8;1.644;2191;;
09:50:09.471;185;94;133;69;69.8;300;865;1700;4.8;1.649;2199;;
09:50:10.336;186;95;133;69;70.0;300;865;1696;4.9;1.643;2191;;
09:50:11.201;180;94;131;71;67.8;295;850;1667;4.8;1.647;2196;;
09:50:12.051;183;95;131;70;67.8;295;855;1679;4.8;1.656;2208;;
09:50:12.905;183;95;131;71;67.8;295;850;1679;4.8;1.647;2196;;
09:50:13.755;183;95;131;69;67.8;295;870;1679;4.7;1.685;2247;;
09:50:14.624;185;100;136;71;55.0;290;840;1888;3.9;2.077;2769;;
09:50:15.462;190;100;137;70;57.0;295;860;1842;4.0;2.063;2751;;
09:50:16.324;193;99;139;69;59.3;295;865;1875;4.1;2.022;2696;;
09:50:17.193;189;99;137;70;60.0;295;855;1796;4.2;1.956;2608;;
09:50:18.046;189;100;138;71;61.3;295;850;1788;4.3;1.912;2549;;
09:50:18.896;194;101;139;69;63.5;295;870;1804;4.4;1.901;2535;;
09:50:19.766;193;99;138;69;65.3;295;870;1813;4.5;1.833;2444;;
09:50:20.634;186;98;135;70;63.8;290;860;1775;4.4;1.814;2419;;
09:50:21.494;189;98;135;69;65.5;295;870;1792;4.5;1.796;2395;;
09:50:22.364;190;97;134;68;67.3;295;885;1792;4.6;1.760;2347;;
09:50:23.253;183;93;132;69;68.3;295;865;1783;4.7;1.667;2222;;
09:50:24.116;184;95;132;69;67.0;295;865;1729;4.6;1.704;2272;;
09:50:24.981;186;94;132;69;69.3;295;870;1750;4.8;1.661;2215;;
09:50:25.851;183;94;130;68;69.0;295;885;1717;4.7;1.661;2215;;
09:50:26.734;178;91;128;69;69.5;290;865;1742;4.8;1.593;2124;;
09:50:27.599;179;92;128;67;68.5;295;890;1692;4.6;1.660;2213;;
09:50:28.491;182;91;128;66;72.3;295;910;1729;4.8;1.609;2145;;
09:50:29.399;177;90;127;68;71.3;295;880;1671;4.9;1.565;2087;;
09:50:30.279;173;90;125;67;68.3;290;890;1625;4.6;1.624;2165;;
09:50:31.167;177;89;125;66;71.5;295;910;1658;4.7;1.594;2125;;
09:50:32.079;176;88;123;66;72.5;295;915;1638;4.8;1.556;2074;;
09:50:32.994;169;86;121;67;71.0;290;895;1596;4.8;1.525;2034;;
09:50:33.890;172;88;116;56;71.5;295;1070;1588;4.0;1.736;2315;;
09:50:34.959;173;79;114;55;82.8;295;1100;1733;4.5;1.515;2021;;
09:50:36.059;160;76;110;58;80.5;290;1030;1575;4.7;1.411;1881;;
09:50:37.091;159;77;109;58;78.8;300;1030;1496;4.6;1.426;1901;;
09:50:38.121;157;75;107;58;81.8;300;1030;1475;4.8;1.342;1789;;
09:50:39.149;149;71;104;62;81.8;295;970;1425;5.1;1.228;1637;;
09:50:40.119;147;72;104;63;79.3;300;955;1375;5.0;1.250;1667;;
09:50:41.076;151;73;106;63;81.8;305;955;1404;5.1;1.235;1647;;
09:50:42.031;149;74;107;65;80.5;295;925;1392;5.2;1.224;1632;;
09:50:42.958;151;77;109;65;77.5;295;925;1383;5.0;1.295;1727;;
09:50:43.881;156;78;112;66;78.8;300;915;1408;5.2;1.298;1731;;
09:50:44.798;156;80;113;67;76.8;300;900;1375;5.1;1.328;1771;;
09:50:45.698;156;82;115;67;72.8;295;890;1383;4.9;1.407;1876;;
09:50:46.586;163;84;119;67;73.8;300;900;1417;4.9;1.446;1928;;
09:50:47.484;165;86;120;68;73.0;300;885;1425;4.9;1.455;1940;;
09:50:48.367;163;87;121;69;68.8;295;870;1421;4.7;1.528;2037;;
09:50:49.241;170;89;124;67;70.8;300;900;1475;4.7;1.571;2095;;
09:50:50.139;174;89;124;67;70.8;300;900;1529;4.7;1.571;2095;;
09:50:51.040;174;89;124;68;70.8;300;885;1529;4.8;1.545;2060;;
09:50:51.925;174;89;124;67;70.8;300;890;1529;4.8;1.554;2071;;
09:50:52.818;180;97;130;66;57.0;300;915;1750;3.7;2.083;2777;;
09:50:53.731;182;94;130;66;61.5;300;910;1754;4.1;1.920;2560;;
09:50:54.641;176;93;129;67;59.5;295;890;1667;4.0;1.922;2563;;
09:50:55.529;179;95;130;66;61.8;300;910;1679;4.1;1.908;2545;;
09:50:56.441;183;94;130;65;67.5;300;930;1713;4.4;1.788;2384;;
09:50:57.371;179;93;128;66;67.8;300;915;1658;4.4;1.729;2305;;
09:50:58.282;173;92;126;67;66.0;295;900;1629;4.4;1.722;2295;;
09:50:59.182;177;92;127;66;68.3;300;915;1658;4.5;1.699;2266;;
09:51:00.101;177;91;127;66;71.5;300;915;1663;4.7;1.619;2158;;
09:51:01.014;171;90;125;68;69.0;295;885;1608;4.7;1.606;2142;;
09:51:01.903;175;93;128;67;68.5;300;895;1604;4.6;1.666;2221;;
09:51:02.792;180;93;130;67;70.3;300;895;1633;4.7;1.653;2204;;
09:51:03.691;178;94;129;67;69.3;300;895;1600;4.6;1.670;2227;;
09:51:04.584;175;94;130;69;66.8;295;875;1583;4.6;1.698;2263;;
09:51:05.459;180;96;131;66;66.8;295;905;1592;4.4;1.773;2364;;
09:51:06.366;184;95;132;66;70.5;300;915;1642;4.6;1.710;2280;;
09:51:07.281;179;94;130;68;68.8;300;885;1604;4.7;1.673;2231;;
09:51:08.165;176;95;128;67;65.8;295;895;1571;4.4;1.742;2323;;
09:51:09.061;180;93;129;65;70.0;300;920;1625;4.6;1.689;2252;;
09:51:09.980;178;92;127;66;71.0;300;915;1617;4.7;1.633;2178;;
09:51:10.894;172;90;125;67;69.5;295;890;1596;4.7;1.594;2126;;
09:51:11.785;174;90;124;66;70.3;300;910;1592;4.6;1.606;2142;;
09:51:12.692;174;88;123;66;72.8;300;910;1638;4.8;1.542;2056;;
09:51:13.604;168;87;121;68;71.8;295;885;1592;4.9;1.489;1986;;
09:51:14.493;166;86;120;68;70.8;295;885;1575;4.8;1.498;1997;;
09:51:15.378;170;86;121;66;73.0;300;905;1596;4.8;1.494;1992;;
09:51:16.279;169;86;120;66;73.8;300;905;1600;4.9;1.469;1959;;
09:51:17.184;163;84;118;68;71.5;295;880;1546;4.9;1.452;1936;;
09:51:18.064;165;86;119;67;70.0;295;895;1521;4.7;1.518;2024;;
09:51:18.959;169;86;121;66;73.5;300;910;1571;4.8;1.498;1997;;
09:51:19.871;168;87;121;67;72.3;300;900;1533;4.8;1.501;2001;;
09:51:20.769;163;86;118;67;69.0;295;890;1483;4.7;1.525;2034;;
09:51:21.659;166;86;120;67;70.3;295;890;1504;4.7;1.517;2023;;
09:51:22.553;169;86;121;66;73.0;300;905;1538;4.8;1.494;1992;;
09:51:23.454;165;85;121;69;71.8;295;870;1521;4.9;1.461;1948;;
09:51:24.326;166;88;122;69;68.8;295;875;1500;4.7;1.553;2070;;
09:51:25.200;173;89;125;68;71.5;300;880;1558;4.9;1.542;2055;;
09:51:26.083;172;91;125;68;70.3;300;880;1529;4.8;1.566;2088;;
09:51:26.961;169;90;124;68;67.8;295;880;1533;4.6;1.614;2152;;
09:51:27.839;174;91;126;66;69.8;295;910;1558;4.6;1.641;2187;;
09:51:28.753;176;90;125;64;72.3;300;935;1596;4.6;1.618;2157;;
09:51:29.686;171;88;123;67;71.5;300;895;1550;4.8;1.540;2053;;
09:51:30.581;167;88;120;67;67.8;295;895;1504;4.5;1.589;2118;;
09:51:31.474;170;87;122;66;72.5;300;905;1550;4.8;1.523;2031;;
09:51:32.379;170;87;121;66;73.0;300;915;1550;4.8;1.517;2022;;
09:51:33.294;165;85;120;67;72.0;295;890;1521;4.9;1.483;1978;;
09:51:34.186;168;87;121;65;71.0;300;920;1508;4.6;1.568;2091;;
09:51:35.108;173;87;124;64;75.3;300;935;1567;4.8;1.535;2046;;
09:51:36.043;171;88;124;66;73.0;300;905;1500;4.8;1.531;2041;;
09:51:36.946;167;88;124;67;73.0;300;890;1467;4.9;1.506;2008;;
09:51:37.835;167;88;124;66;73.0;300;915;1467;4.8;1.548;2064;;
09:51:38.750;167;88;124;63;73.0;300;945;1467;4.6;1.599;2132;;
09:51:39.698;177;93;127;65;60.8;300;930;1742;3.9;1.937;2582;;
09:51:40.622;171;90;125;68;61.3;295;885;1658;4.2;1.806;2408;;
09:51:41.511;174;92;126;66;60.8;300;910;1629;4.0;1.887;2517;;
09:51:42.420;179;92;129;66;66.5;300;910;1696;4.4;1.765;2354;;
09:51:43.329;177;93;128;67;67.0;300;900;1633;4.5;1.723;2297;;
09:51:44.231;174;93;128;68;66.0;295;885;1633;4.5;1.713;2284;;
09:51:45.116;178;94;129;66;67.0;300;915;1642;4.4;1.758;2344;;
09:51:46.029;181;93;130;66;69.5;300;915;1704;4.6;1.705;2273;;
09:51:46.946;176;92;127;67;69.0;300;900;1654;4.6;1.660;2213;;
09:51:47.842;174;92;126;66;66.5;295;905;1625;4.4;1.711;2282;;
09:51:48.751;176;91;126;65;70.3;300;930;1663;4.5;1.661;2215;;
09:51:49.681;175;89;124;65;71.5;300;925;1650;4.6;1.607;2143;;
09:51:50.605;169;88;122;67;70.0;295;895;1588;4.7;1.563;2084;;
09:51:51.500;169;89;123;67;68.8;295;895;1567;4.6;1.598;2131;;
09:51:52.398;172;89;124;66;71.3;300;905;1579;4.7;1.575;2100;;
09:51:53.299;169;89;123;67;70.0;295;890;1558;4.7;1.567;2089;;
09:51:54.189;169;90;123;67;68.3;295;900;1550;4.6;1.625;2167;;
09:51:55.089;174;90;126;67;71.0;300;895;1588;4.8;1.588;2118;;
09:51:55.984;172;91;125;68;69.3;300;880;1550;4.7;1.592;2122;;
09:51:56.868;169;90;124;69;67.8;295;870;1542;4.7;1.596;2127;;
09:51:57.738;173;92;126;68;68.5;300;885;1563;4.6;1.631;2175;;
09:51:58.619;176;92;127;68;69.5;300;885;1596;4.7;1.617;2156;;
09:51:59.506;171;91;126;69;67.8;295;865;1571;4.7;1.606;2141;;
09:52:00.370;174;93;128;68;67.0;295;880;1567;4.6;1.675;2233;;
09:52:01.247;179;93;130;68;69.0;295;880;1625;4.7;1.661;2215;;
09:52:02.131;178;94;129;67;67.8;300;890;1592;4.6;1.695;2259;;
09:52:03.021;173;93;128;69;66.3;295;875;1588;4.5;1.684;2245;;
09:52:03.896;177;94;128;66;66.8;300;905;1600;4.4;1.729;2305;;
09:52:04.801;179;92;127;65;70.3;300;930;1638;4.5;1.681;2242;;
09:52:05.729;173;89;125;67;70.0;295;890;1600;4.7;1.592;2123;;
09:52:06.623;171;90;124;66;67.8;295;910;1558;4.5;1.662;2216;;
09:52:07.531;174;89;124;65;71.0;300;925;1608;4.6;1.615;2154;;
09:52:08.458;171;88;122;66;71.3;300;905;1579;4.7;1.553;2070;;
09:52:09.359;166;87;121;67;68.8;295;895;1533;4.6;1.575;2100;;
09:52:10.256;171;88;123;66;70.5;300;910;1563;4.6;1.591;2121;;
09:52:11.164;173;89;124;65;71.8;300;925;1558;4.7;1.595;2127;;
09:52:12.089;171;88;123;65;71.3;300;920;1542;4.6;1.591;2122;;
09:52:13.011;168;88;123;66;69.5;295;905;1513;4.6;1.598;2131;;
09:52:13.918;171;89;123;64;70.3;300;935;1508;4.5;1.637;2183;;
09:52:14.853;172;88;123;65;72.8;300;930;1529;4.7;1.569;2092;;
09:52:15.779;166;86;121;66;70.5;295;905;1475;4.7;1.553;2071;;
09:52:16.684;169;88;122;65;70.5;300;925;1488;4.6;1.601;2134;;
09:52:17.613;172;87;123;64;73.5;300;935;1521;4.7;1.562;2082;;
09:52:18.542;169;87;121;64;72.0;300;940;1479;4.6;1.573;2098;;
09:52:19.484;163;85;119;66;71.5;295;905;1492;4.7;1.509;2013;;
09:52:20.387;166;86;119;65;70.8;300;930;1450;4.6;1.564;2086;;
09:52:21.321;168;85;120;65;74.3;300;930;1508;4.8;1.500;2000;;
09:52:22.251;164;85;118;65;72.3;300;920;1438;4.7;1.506;2008;;
09:52:23.169;161;84;118;66;70.8;295;905;1438;4.7;1.506;2008;;
09:52:24.076;165;86;120;66;71.8;300;915;1442;4.7;1.534;2045;;
09:52:24.991;169;87;122;65;72.8;300;930;1471;4.7;1.553;2071;;
09:52:25.919;168;87;123;67;71.3;300;900;1492;4.8;1.551;2067;;
09:52:26.821;171;90;125;66;69.8;300;910;1492;4.6;1.628;2170;;
09:52:27.733;176;91;127;65;71.5;300;920;1550;4.7;1.628;2170;;
09:52:28.653;174;91;126;66;70.3;300;910;1533;4.6;1.629;2172;;
09:52:29.563;172;90;125;66;68.8;300;905;1554;4.6;1.645;2194;;
09:52:30.464;175;91;127;66;69.3;300;910;1575;4.6;1.662;2216;;
09:52:31.374;176;91;127;67;70.5;300;895;1600;4.7;1.615;2154;;
09:52:32.269;173;91;127;69;68.0;300;875;1579;4.7;1.637;2183;;
09:52:33.146;179;94;127;67;68.0;300;890;1621;4.6;1.665;2221;;
09:52:34.035;179;94;127;68;68.0;300;885;1621;4.6;1.656;2208;;
09:52:34.920;179;94;127;67;68.0;300;895;1621;4.6;1.675;2233;;
09:52:35.814;186;100;135;67;55.8;300;900;1896;3.7;2.175;2900;;
09:52:36.714;188;98;135;67;59.3;300;890;1896;4.0;2.032;2709;;
09:52:37.608;182;98;133;69;57.3;300;875;1804;3.9;2.029;2705;;
09:52:38.479;184;98;135;68;59.5;300;880;1846;4.1;1.989;2652;;
09:52:39.359;189;99;137;67;64.0;300;895;1879;4.3;1.909;2545;;
09:52:40.255;190;99;137;67;64.8;300;895;1879;4.3;1.887;2516;;
09:52:41.151;185;99;135;69;63.0;300;875;1846;4.3;1.868;2491;;
09:52:42.022;187;99;135;68;63.3;300;885;1829;4.3;1.892;2523;;
09:52:42.909;190;99;137;67;66.0;300;890;1867;4.4;1.841;2454;;
09:52:43.801;186;98;135;68;65.8;300;885;1838;4.5;1.817;2423;;
09:52:44.682;185;98;136;69;64.0;295;865;1838;4.4;1.835;2446;;
09:52:45.551;190;100;137;67;65.0;300;895;1833;4.4;1.883;2511;;
09:52:46.446;192;99;136;65;67.0;300;925;1883;4.3;1.878;2503;;
09:52:47.369;187;97;135;68;67.0;295;880;1879;4.6;1.776;2369;;
09:52:48.249;183;97;142;88;63.0;295;685;1788;5.5;1.541;2055;;
09:52:48.934;179;114;124;57;46.5;280;1055;1338;2.6;2.808;3744;;
09:52:49.993;203;86;139;66;82.0;300;905;2367;5.4;1.534;2045;;
09:52:50.894;181;99;133;69;61.8;290;865;1679;4.3;1.860;2479;;
09:52:51.761;191;98;140;69;66.8;300;870;1879;4.6;1.821;2429;;
09:52:52.627;197;104;143;68;63.0;300;885;1817;4.3;2.009;2678;;
09:52:53.514;201;105;145;68;64.8;300;880;1871;4.4;1.967;2623;;
09:52:54.394;198;106;142;66;61.3;295;915;1817;4.0;2.125;2833;;
09:52:55.309;204;104;142;63;65.3;300;950;1938;4.1;2.067;2757;;
09:52:56.259;200;101;138;63;66.3;300;955;1900;4.2;1.989;2652;;
09:52:57.216;191;96;133;64;67.8;300;940;1879;4.3;1.845;2460;;
09:52:58.152;184;94;129;65;67.3;295;930;1829;4.3;1.787;2383;;
09:52:59.082;183;91;127;64;71.0;300;940;1821;4.5;1.675;2233;;
09:53:00.026;178;88;123;64;73.5;300;935;1796;4.7;1.562;2082;;
09:53:00.961;170;85;119;66;74.0;295;910;1758;4.9;1.463;1951;;
09:53:01.869;168;84;118;66;73.8;295;910;1733;4.9;1.453;1937;;
09:53:02.781;169;82;118;67;77.5;300;890;1729;5.2;1.352;1803;;
09:53:03.669;164;83;116;69;75.0;295;865;1638;5.2;1.338;1784;;
09:53:04.536;163;82;115;69;74.8;295;870;1625;5.2;1.333;1777;;
09:53:05.404;160;81;113;69;74.3;290;865;1596;5.2;1.314;1751;;
09:53:06.269;158;80;112;69;73.0;290;865;1608;5.1;1.330;1773;;
09:53:07.138;161;81;114;68;74.8;295;885;1600;5.1;1.344;1792;;
09:53:08.019;162;81;114;69;74.5;295;875;1621;5.1;1.342;1789;;
09:53:08.896;157;82;114;71;69.8;285;850;1558;4.9;1.383;1844;;
09:53:09.745;162;84;117;69;70.0;290;865;1563;4.9;1.443;1924;;
09:53:10.607;168;86;121;70;72.3;295;855;1625;5.1;1.435;1913;;
09:53:11.465;166;88;122;71;68.0;290;845;1575;4.8;1.516;2021;;
09:53:12.309;170;91;126;72;66.3;290;835;1588;4.8;1.591;2122;;
09:53:13.148;177;94;130;69;66.8;295;865;1604;4.6;1.678;2238;;
09:53:14.011;179;95;131;71;66.5;295;850;1629;4.7;1.674;2233;;
09:53:14.863;175;96;130;71;62.3;290;845;1579;4.4;1.761;2348;;
09:53:15.706;181;97;133;68;64.3;295;880;1638;4.4;1.815;2420;;
09:53:16.584;186;97;134;67;66.5;295;900;1692;4.4;1.807;2409;;
09:53:17.484;183;96;132;67;66.5;295;890;1671;4.5;1.767;2355;;
09:53:18.372;180;96;131;69;64.5;295;875;1658;4.4;1.777;2370;;
09:53:19.249;184;96;131;66;66.5;295;915;1675;4.4;1.802;2403;;
09:53:20.164;185;93;130;66;70.3;295;915;1733;4.6;1.696;2262;;
09:53:21.079;177;92;128;67;69.3;295;895;1679;4.6;1.651;2201;;
09:53:21.974;178;93;127;64;68.5;295;935;1688;4.4;1.730;2307;;
09:53:22.911;182;90;127;63;74.0;300;955;1738;4.6;1.642;2190;;
09:53:23.864;179;90;122;57;73.3;300;1045;1692;4.2;1.737;2316;;
09:53:24.910;174;85;112;46;77.5;300;1295;1742;3.6;1.867;2490;;
09:53:26.204;170;75;110;50;88.5;305;1200;1717;4.4;1.495;1993;;
09:53:27.406;159;74;107;54;85.3;305;1110;1533;4.6;1.390;1853;;
09:53:28.514;150;73;104;57;81.5;300;1045;1438;4.7;1.333;1778;;
09:53:29.559;151;73;104;59;82.5;305;1015;1413;4.9;1.283;1710;;
09:53:30.578;149;72;104;61;83.8;310;985;1404;5.1;1.217;1623;;
09:53:31.559;146;72;104;63;80.5;300;945;1379;5.1;1.221;1628;;
09:53:32.504;153;75;108;64;81.0;305;940;1429;5.2;1.256;1675;;
09:53:33.446;158;78;111;63;81.3;305;950;1488;5.1;1.301;1734;;
09:53:34.394;158;80;113;65;78.0;300;920;1517;5.1;1.327;1769;;
09:53:35.318;160;82;115;66;74.8;300;915;1521;4.9;1.405;1873;;
09:53:36.233;166;84;118;65;76.0;305;930;1563;4.9;1.444;1925;;
09:53:37.159;168;86;119;65;74.0;305;930;1575;4.8;1.492;1990;;
09:53:38.089;165;86;119;67;71.0;300;895;1575;4.8;1.503;2004;;
09:53:38.986;168;89;119;67;71.0;300;890;1571;4.8;1.495;1993;;
09:53:39.875;168;89;119;66;71.0;300;910;1571;4.7;1.528;2038;;
09:53:40.785;168;89;119;64;71.0;300;935;1571;4.6;1.570;2094;;
09:53:41.723;176;95;129;68;56.0;300;885;1767;3.8;2.035;2713;;
09:53:42.604;181;96;131;67;57.0;300;900;1746;3.8;2.061;2747;;
09:53:43.502;185;96;134;68;59.8;300;885;1829;4.1;1.977;2636;;
09:53:44.393;183;97;134;69;60.0;300;870;1775;4.1;1.943;2591;;
09:53:45.261;186;100;137;70;60.5;295;860;1808;4.2;1.944;2592;;
09:53:46.121;193;102;140;68;62.3;300;880;1858;4.2;1.979;2639;;
09:53:46.999;195;103;142;70;62.8;300;860;1908;4.4;1.943;2590;;
09:53:47.859;195;105;143;70;60.3;295;855;1871;4.2;2.033;2710;;
09:53:48.716;202;107;146;68;62.0;300;880;1925;4.2;2.065;2754;;
09:53:49.594;202;107;145;68;62.0;300;880;1950;4.2;2.062;2749;;
09:53:50.474;197;106;144;69;61.0;295;865;1946;4.2;2.035;2713;;
09:53:51.343;201;106;143;66;62.3;300;905;1971;4.1;2.075;2767;;
09:53:52.242;202;103;141;65;65.8;300;925;2042;4.3;1.980;2640;;
09:53:53.171;195;99;136;66;67.5;300;910;2000;4.5;1.833;2445;;
09:53:54.081;186;96;132;67;66.5;295;895;1942;4.5;1.773;2364;;
09:53:54.974;187;95;130;66;68.3;300;915;1938;4.5;1.746;2328;;
09:53:55.889;185;92;128;66;72.0;300;915;1950;4.7;1.630;2173;;
09:53:56.806;178;90;126;67;71.3;295;895;1883;4.8;1.576;2102;;
09:53:57.697;179;91;126;66;70.8;295;910;1833;4.7;1.621;2161;;
09:53:58.611;181;90;127;65;74.5;300;930;1858;4.8;1.579;2106;;
09:53:59.539;179;90;126;66;73.8;300;915;1804;4.8;1.557;2076;;
09:54:00.458;174;89;124;67;71.8;295;895;1763;4.8;1.550;2067;;
09:54:01.351;176;90;125;66;72.0;295;915;1729;4.7;1.582;2110;;
09:54:02.268;177;88;126;66;75.3;300;905;1775;5.0;1.509;2012;;
09:54:03.173;174;89;125;67;71.8;295;890;1692;4.8;1.554;2071;;
09:54:04.063;176;91;127;67;70.8;295;900;1721;4.7;1.612;2150;;
09:54:04.961;181;92;130;66;72.0;300;910;1729;4.7;1.637;2182;;
09:54:05.871;181;93;129;66;71.5;300;905;1721;4.7;1.633;2177;;
09:54:06.778;177;92;128;67;69.0;295;900;1713;4.6;1.663;2217;;
09:54:07.675;181;93;130;66;69.8;300;905;1729;4.6;1.680;2240;;
09:54:08.579;182;93;129;65;70.8;300;920;1750;4.6;1.681;2241;;
09:54:09.501;180;91;129;67;71.3;300;895;1746;4.8;1.624;2165;;
09:54:10.394;178;93;129;67;67.8;295;895;1704;4.5;1.704;2272;;
09:54:11.289;184;94;132;66;69.5;300;910;1754;4.6;1.728;2304;;
09:54:12.200;185;94;132;66;70.3;300;910;1754;4.6;1.703;2271;;
09:54:13.109;179;93;131;69;68.3;295;875;1733;4.7;1.676;2235;;
09:54:13.985;183;95;132;67;67.8;300;895;1721;4.5;1.744;2325;;
09:54:14.879;187;95;133;66;70.3;300;905;1771;4.7;1.713;2285;;
09:54:15.788;182;94;131;67;69.8;300;890;1754;4.7;1.672;2229;;
09:54:16.678;182;94;131;67;68.8;295;895;1746;4.6;1.702;2270;;
09:54:17.570;185;94;132;66;70.5;300;905;1783;4.7;1.691;2255;;
09:54:18.474;184;94;131;67;70.3;300;895;1771;4.7;1.663;2217;;
09:54:19.373;178;92;128;66;69.3;300;915;1746;4.5;1.685;2246;;
09:54:20.288;182;92;128;63;71.3;300;960;1779;4.5;1.725;2300;;
09:54:21.246;183;90;129;65;74.5;300;930;1800;4.8;1.607;2143;;
09:54:22.178;176;91;126;67;71.0;300;900;1696;4.7;1.597;2130;;
09:54:23.078;174;90;126;67;70.0;295;890;1725;4.7;1.599;2132;;
09:54:23.966;181;91;128;66;71.8;300;915;1783;4.7;1.629;2172;;
09:54:24.881;183;91;129;66;74.0;300;905;1833;4.9;1.578;2104;;
09:54:25.784;179;91;128;68;70.5;295;880;1800;4.8;1.598;2130;;
09:54:26.666;183;93;130;66;70.8;300;905;1842;4.7;1.663;2217;;
09:54:27.571;187;93;132;65;72.8;300;920;1875;4.7;1.666;2221;;
09:54:28.489;186;94;132;66;71.5;300;905;1871;4.7;1.664;2219;;
09:54:29.394;182;94;131;67;68.3;295;890;1825;4.6;1.702;2269;;
09:54:30.284;186;95;131;65;69.5;300;930;1842;4.5;1.753;2337;;
09:54:31.214;188;93;132;65;72.8;300;925;1888;4.7;1.682;2242;;
09:54:32.139;183;94;130;66;70.0;300;910;1808;4.6;1.693;2258;;
09:54:33.049;180;93;130;67;68.8;295;890;1796;4.6;1.680;2240;;
09:54:33.943;184;94;130;65;70.0;300;930;1788;4.5;1.727;2303;;
09:54:34.869;185;93;131;65;72.5;300;930;1825;4.7;1.674;2232;;
09:54:35.801;179;92;130;67;70.3;300;890;1758;4.7;1.644;2192;;
09:54:36.693;182;95;131;66;69.0;300;915;1721;4.5;1.737;2316;;
09:54:37.604;188;94;133;66;71.5;300;910;1754;4.7;1.696;2261;;
09:54:38.516;184;95;131;65;70.0;295;930;1704;4.5;1.744;2325;;
09:54:39.448;183;93;132;65;70.5;300;920;1767;4.6;1.716;2288;;
09:54:40.364;185;95;130;63;69.5;300;955;1713;4.4;1.790;2386;;
09:54:41.320;183;91;129;65;73.5;300;920;1779;4.8;1.612;2149;;
09:54:42.241;174;90;125;66;70.0;300;905;1692;4.6;1.619;2159;;
09:54:43.146;178;90;126;65;72.5;300;930;1742;4.7;1.610;2146;;
09:54:44.074;178;88;126;65;72.5;300;920;1746;4.7;1.593;2123;;
09:54:44.995;178;88;126;68;72.5;300;885;1746;4.9;1.532;2043;;
09:54:45.880;178;88;126;66;72.5;300;915;1746;4.8;1.584;2112;;
09:54:46.796;177;90;126;65;64.8;300;920;1817;4.2;1.783;2378;;
09:54:47.714;173;88;125;68;65.8;300;885;1758;4.5;1.679;2239;;
09:54:48.601;172;90;125;68;62.5;300;885;1688;4.2;1.766;2355;;
09:54:49.488;176;91;126;65;66.8;300;920;1717;4.4;1.740;2320;;
09:54:50.406;178;90;127;65;71.0;300;920;1725;4.6;1.649;2198;;
09:54:51.324;174;90;126;67;69.3;300;895;1679;4.6;1.628;2171;;
09:54:52.219;175;92;126;66;67.8;300;915;1671;4.4;1.698;2264;;
09:54:53.138;179;90;127;63;72.3;305;945;1742;4.6;1.658;2210;;
09:54:54.081;178;90;127;65;72.5;305;925;1729;4.7;1.614;2152;;
09:54:55.004;173;90;126;67;69.5;300;890;1683;4.7;1.610;2147;;
09:54:55.894;177;92;128;67;69.5;300;900;1692;4.6;1.651;2201;;
09:54:56.794;180;92;130;67;71.8;300;900;1742;4.8;1.631;2174;;
09:54:57.696;181;94;132;68;70.3;300;885;1742;4.8;1.657;2209;;
09:54:58.581;180;95;132;69;67.3;300;870;1717;4.6;1.708;2277;;
09:54:59.453;186;97;135;68;68.3;300;885;1783;4.6;1.754;2338;;
09:55:00.336;191;98;138;67;69.3;300;895;1800;4.6;1.777;2369;;
09:55:01.227;190;99;138;69;67.3;300;870;1817;4.6;1.785;2380;;
09:55:02.101;188;100;138;69;65.0;300;865;1804;4.5;1.840;2453;;
09:55:02.964;195;102;141;68;66.0;300;885;1858;4.5;1.884;2512;;
09:55:03.849;196;101;141;68;67.0;300;885;1896;4.5;1.856;2474;;
09:55:04.735;191;100;138;68;65.5;300;880;1863;4.5;1.851;2468;;
09:55:05.614;191;100;138;68;65.5;300;880;1888;4.5;1.857;2477;;
09:55:06.492;195;100;138;67;67.0;300;900;1908;4.5;1.854;2472;;
09:55:07.398;193;98;136;67;69.0;305;895;1933;4.6;1.761;2348;;
09:55:08.289;185;96;133;69;66.8;300;870;1888;4.6;1.733;2311;;
09:55:09.161;187;96;133;67;68.0;300;895;1892;4.6;1.747;2330;;
09:55:10.056;188;94;133;66;71.3;305;905;1908;4.7;1.683;2244;;
09:55:10.959;185;94;132;68;70.3;300;885;1863;4.8;1.666;2221;;
09:55:11.846;183;95;132;67;68.3;300;890;1833;4.6;1.718;2291;;
09:55:12.736;187;95;132;65;70.3;300;920;1846;4.6;1.732;2309;;
09:55:13.654;187;93;131;65;72.0;305;930;1863;4.6;1.689;2252;;
09:55:14.584;181;91;129;67;71.5;300;895;1825;4.8;1.608;2145;;
09:55:15.479;177;91;126;67;68.8;300;900;1771;4.6;1.646;2195;;
09:55:16.377;179;89;126;66;72.5;300;910;1821;4.8;1.585;2113;;
09:55:17.291;178;89;125;65;74.0;305;925;1800;4.8;1.556;2075;;
09:55:18.214;173;86;123;68;73.5;300;885;1771;5.0;1.484;1979;;
09:55:19.101;173;88;124;67;71.5;300;900;1733;4.8;1.555;2073;;
09:55:19.999;178;88;125;65;74.3;300;925;1771;4.8;1.560;2080;;
09:55:20.926;177;88;126;66;75.0;300;915;1750;4.9;1.531;2041;;
09:55:21.839;172;88;124;67;71.5;300;890;1692;4.8;1.540;2054;;
09:55:22.729;174;89;125;67;70.5;300;890;1688;4.8;1.575;2100;;
09:55:23.623;178;90;127;66;73.0;305;905;1713;4.8;1.574;2099;;
09:55:24.526;178;91;128;67;72.3;300;895;1704;4.8;1.583;2110;;
09:55:25.419;173;91;127;69;68.3;295;875;1671;4.7;1.622;2162;;
09:55:26.298;179;93;129;67;69.8;300;895;1696;4.7;1.655;2207;;
09:55:27.191;182;93;131;67;71.8;305;900;1729;4.8;1.637;2183;;
09:55:28.091;180;93;129;68;70.3;305;885;1704;4.8;1.628;2171;;
09:55:28.976;175;92;127;68;67.8;300;880;1700;4.6;1.653;2204;;
09:55:29.854;180;93;129;67;69.8;300;895;1729;4.7;1.652;2203;;
09:55:30.749;180;91;129;66;71.8;300;905;1750;4.8;1.621;2161;;
09:55:31.654;177;91;127;68;70.3;300;880;1733;4.8;1.594;2125;;
09:55:32.534;175;91;127;68;68.3;295;880;1704;4.7;1.634;2179;;
09:55:33.416;179;92;128;66;71.0;300;915;1738;4.7;1.650;2199;;
09:55:34.333;180;91;128;66;72.3;300;910;1742;4.8;1.615;2154;;
09:55:35.239;175;91;126;67;69.3;300;890;1671;4.7;1.619;2159;;
09:55:36.129;174;91;126;67;68.5;295;895;1679;4.6;1.640;2186;;
09:55:37.024;178;91;128;67;71.5;300;895;1696;4.8;1.605;2140;;
09:55:37.919;178;92;128;66;70.3;300;910;1667;4.6;1.655;2206;;
09:55:38.831;175;91;128;68;70.0;295;880;1658;4.8;1.612;2150;;
09:55:39.707;178;95;130;67;67.0;295;895;1625;4.5;1.737;2315;;
09:55:40.604;185;94;133;66;70.8;300;905;1708;4.7;1.704;2273;;
09:55:41.511;186;97;133;65;69.0;300;920;1671;4.5;1.777;2369;;
09:55:42.429;182;96;133;67;67.5;295;900;1667;4.5;1.773;2364;;
09:55:43.327;186;98;134;65;66.5;300;920;1663;4.3;1.850;2467;;
09:55:44.253;189;95;133;63;70.5;300;950;1708;4.5;1.785;2381;;
09:55:45.199;183;94;129;63;69.8;300;945;1675;4.4;1.751;2335;;
09:55:46.144;176;91;127;65;69.3;295;925;1675;4.5;1.696;2262;;
09:55:47.071;179;91;125;62;70.8;300;970;1667;4.4;1.717;2290;;
09:55:48.039;178;87;122;61;75.0;300;990;1708;4.5;1.614;2152;;
09:55:49.029;168;83;122;63;75.0;300;950;1667;4.7;1.549;2065;;
09:55:49.980;168;83;122;65;75.0;300;930;1667;4.8;1.516;2021;;
09:55:50.910;168;83;122;62;75.0;300;965;1667;4.7;1.573;2097;;
09:55:51.874;165;82;117;65;68.3;300;925;1675;4.4;1.579;2105;;
09:55:52.799;159;82;115;68;66.3;295;885;1608;4.5;1.540;2053;;
09:55:53.688;163;83;118;66;66.5;295;905;1604;4.4;1.602;2137;;
09:55:54.589;168;85;122;67;70.5;300;900;1629;4.7;1.551;2068;;
09:55:55.493;169;87;121;65;71.5;295;920;1583;4.7;1.560;2080;;
09:55:56.410;166;87;122;68;70.5;295;885;1583;4.8;1.535;2046;;
09:55:57.298;170;90;124;66;68.8;300;910;1554;4.5;1.635;2180;;
09:55:58.204;175;89;126;65;72.5;300;920;1629;4.7;1.593;2123;;
09:55:59.124;175;90;127;67;71.3;300;900;1604;4.8;1.601;2135;;
09:56:00.028;172;91;127;67;68.3;295;895;1588;4.6;1.662;2216;;
09:56:00.917;179;94;129;65;68.5;295;930;1625;4.4;1.748;2331;;
09:56:01.853;183;92;130;64;72.8;300;935;1729;4.7;1.671;2228;;
09:56:02.786;179;93;128;65;70.5;300;920;1654;4.6;1.674;2231;;
09:56:03.702;174;91;127;67;68.0;295;895;1650;4.6;1.672;2229;;
09:56:04.599;178;92;128;66;69.5;300;905;1667;4.6;1.670;2227;;
09:56:05.508;180;91;129;65;72.3;300;920;1708;4.7;1.639;2186;;
09:56:06.422;178;91;128;67;70.8;300;900;1658;4.7;1.631;2175;;
09:56:07.326;176;92;128;66;69.3;300;910;1658;4.6;1.675;2234;;
09:56:08.236;181;93;130;65;71.3;300;925;1683;4.6;1.684;2246;;
09:56:09.159;182;92;129;64;71.8;300;935;1688;4.6;1.675;2233;;
09:56:10.094;175;90;127;67;71.0;295;895;1679;4.8;1.604;2139;;
09:56:10.991;177;92;128;65;70.0;300;920;1646;4.6;1.676;2234;;
09:56:11.909;181;91;128;65;73.0;300;925;1696;4.7;1.625;2167;;
09:56:12.832;177;91;126;63;71.8;300;945;1638;4.6;1.653;2204;;
09:56:13.779;173;88;124;63;72.0;295;955;1671;4.5;1.645;2193;;
09:56:14.736;176;89;124;62;73.5;300;975;1658;4.5;1.648;2198;;
09:56:15.711;176;87;123;62;75.3;300;970;1633;4.7;1.586;2114;;
09:56:16.681;168;86;120;63;74.3;300;950;1596;4.7;1.532;2043;;
09:56:17.629;167;85;120;64;74.5;300;940;1596;4.8;1.511;2015;;
09:56:18.571;169;84;120;63;76.3;300;950;1592;4.8;1.489;1985;;
09:56:19.521;166;84;118;64;76.3;300;935;1571;4.9;1.447;1929;;
09:56:20.454;162;83;118;66;73.5;295;905;1546;4.9;1.447;1929;;
09:56:21.359;166;85;120;66;74.0;300;915;1550;4.9;1.484;1978;;
09:56:22.278;169;86;122;65;76.0;300;920;1583;5.0;1.477;1969;;
09:56:23.198;169;88;122;65;73.5;300;925;1538;4.8;1.535;2047;;
09:56:24.119;166;87;122;66;71.3;295;915;1521;4.7;1.564;2085;;
09:56:25.038;171;89;124;65;72.5;300;925;1542;4.7;1.582;2109;;
09:56:25.961;173;89;123;63;73.5;300;955;1550;4.6;1.601;2135;;
09:56:26.914;171;87;123;64;74.0;300;940;1546;4.7;1.556;2075;;
09:56:27.858;167;87;121;64;71.3;295;940;1538;4.5;1.600;2133;;
09:56:28.796;171;87;121;61;73.5;300;980;1558;4.5;1.613;2151;;
09:56:29.775;170;85;120;62;75.8;300;965;1592;4.7;1.526;2034;;
09:56:30.739;164;84;116;62;74.0;300;970;1508;4.6;1.517;2023;;
09:56:31.711;159;81;114;63;74.5;295;945;1525;4.7;1.449;1932;;
09:56:32.656;162;82;116;63;75.8;300;950;1517;4.8;1.452;1936;;
09:56:33.608;163;82;116;63;77.3;300;955;1529;4.9;1.437;1916;;
09:56:34.561;162;82;117;65;75.8;300;920;1496;4.9;1.418;1891;;
09:56:35.481;158;83;116;66;71.8;295;910;1463;4.7;1.468;1957;;
09:56:36.391;163;84;119;65;74.0;300;925;1504;4.8;1.481;1975;;
09:56:37.314;166;85;122;65;75.3;300;925;1508;4.9;1.494;1991;;
09:56:38.241;167;88;123;66;72.3;300;910;1492;4.8;1.549;2066;;
09:56:39.151;168;90;125;66;69.5;295;905;1488;4.6;1.624;2166;;
09:56:40.054;175;92;128;65;70.8;300;920;1533;4.6;1.661;2215;;
09:56:40.976;176;93;127;65;70.8;300;930;1579;4.6;1.666;2221;;
09:56:41.905;171;90;125;66;69.3;295;910;1579;4.6;1.639;2186;;
09:56:42.816;174;91;126;65;69.5;300;925;1604;4.5;1.674;2232;;
09:56:43.741;177;90;126;63;72.8;300;955;1667;4.6;1.651;2201;;
09:56:44.692;172;88;124;66;73.0;300;915;1650;4.8;1.548;2064;;
09:56:45.609;167;88;121;66;69.8;295;910;1588;4.6;1.575;2101;;
09:56:46.519;170;87;120;63;72.8;300;955;1625;4.6;1.575;2100;;
09:56:47.476;168;84;119;65;76.3;300;925;1654;4.9;1.444;1925;;
09:56:48.401;161;84;117;66;71.8;295;905;1558;4.8;1.469;1959;;
09:56:49.304;165;84;118;65;73.5;300;930;1579;4.7;1.487;1982;;
09:56:50.235;166;83;118;65;76.8;300;930;1600;5.0;1.430;1906;;
09:56:51.164;162;83;118;67;74.3;295;900;1538;5.0;1.424;1899;;
09:56:52.068;164;86;119;65;73.0;300;930;1542;4.7;1.513;2017;;
09:56:52.998;169;86;120;64;76.0;300;940;1596;4.9;1.487;1983;;
09:56:53.938;166;85;118;63;75.5;300;945;1558;4.8;1.480;1973;;
09:56:54.879;161;83;117;67;72.8;295;900;1533;4.9;1.444;1926;;
09:56:55.783;163;85;117;64;72.8;295;940;1517;4.6;1.509;2011;;
09:56:56.720;163;85;117;65;72.8;295;925;1517;4.7;1.484;1979;;
09:56:57.645;163;85;117;65;72.8;295;920;1517;4.7;1.476;1969;;
09:56:58.564;166;87;118;63;62.3;295;945;1638;4.0;1.795;2393;;
09:56:59.511;167;85;119;63;66.8;300;950;1675;4.2;1.694;2258;;
09:57:00.459;165;85;118;64;65.0;295;935;1592;4.2;1.697;2263;;
09:57:01.396;162;85;118;67;66.3;295;900;1550;4.4;1.596;2128;;
09:57:02.296;160;86;116;68;66.8;295;885;1488;4.5;1.538;2051;;
09:57:03.179;160;84;115;67;69.3;295;890;1521;4.7;1.481;1975;;
09:57:04.071;157;83;112;66;69.5;295;910;1508;4.6;1.470;1960;;
09:57:04.979;154;80;112;68;71.0;295;880;1529;4.8;1.385;1847;;
09:57:05.861;157;82;113;65;71.8;295;920;1488;4.7;1.443;1923;;
09:57:06.779;159;81;114;66;75.0;295;905;1558;5.0;1.379;1838;;
09:57:07.682;154;82;113;68;69.0;295;885;1467;4.7;1.453;1937;;
09:57:08.569;161;84;117;67;70.5;295;895;1517;4.7;1.488;1985;;
09:57:09.468;165;86;121;67;71.5;300;895;1542;4.8;1.511;2015;;
09:57:10.357;163;89;122;69;66.3;295;870;1496;4.6;1.599;2132;;
09:57:11.229;169;92;126;68;65.8;295;880;1513;4.5;1.686;2249;;
09:57:12.109;175;94;129;68;67.0;295;885;1558;4.5;1.697;2263;;
09:57:12.996;172;94;127;68;64.8;295;885;1550;4.4;1.739;2319;;
09:57:13.883;173;95;129;68;63.8;295;880;1571;4.3;1.774;2365;;
09:57:14.763;178;96;130;66;65.3;300;910;1604;4.3;1.810;2413;;
09:57:15.669;177;94;128;66;66.8;300;910;1625;4.4;1.742;2322;;
09:57:16.579;172;92;125;66;66.0;295;905;1608;4.4;1.714;2285;;
09:57:17.484;174;91;123;63;68.5;300;950;1617;4.3;1.709;2279;;
09:57:18.436;172;87;120;62;72.5;300;970;1658;4.5;1.609;2145;;
09:57:19.404;165;84;116;63;72.8;300;950;1596;4.6;1.518;2024;;
09:57:20.358;159;82;112;63;72.8;300;955;1554;4.6;1.474;1965;;
09:57:21.311;159;80;111;61;76.0;300;985;1538;4.6;1.432;1910;;
09:57:22.296;156;77;110;63;79.0;300;955;1529;5.0;1.327;1769;;
09:57:23.251;150;77;108;64;76.0;295;935;1446;4.9;1.323;1763;;
09:57:24.182;150;77;109;65;74.8;295;925;1450;4.8;1.343;1790;;
09:57:25.107;154;78;111;65;77.3;300;930;1442;5.0;1.339;1786;;
09:57:26.037;156;80;114;66;76.3;300;910;1438;5.0;1.364;1818;;
09:57:26.953;155;83;115;67;72.3;295;895;1388;4.8;1.421;1895;;
09:57:27.848;158;85;118;66;71.3;300;905;1404;4.7;1.496;1994;;
09:57:28.751;165;87;121;65;72.8;300;920;1433;4.7;1.530;2040;;
09:57:29.671;166;89;122;66;71.0;300;905;1425;4.7;1.552;2069;;
09:57:30.576;162;88;122;69;67.5;295;875;1400;4.6;1.575;2100;;
09:57:31.451;169;92;125;66;67.8;300;910;1433;4.5;1.682;2243;;
09:57:32.359;176;92;130;66;70.5;300;910;1529;4.6;1.678;2237;;
09:57:33.269;179;96;132;66;66.5;300;910;1500;4.4;1.799;2399;;
09:57:34.180;179;97;133;66;64.3;295;905;1558;4.3;1.873;2498;;
09:57:35.086;187;100;134;63;65.8;300;960;1638;4.1;1.960;2614;;
09:57:36.046;189;96;132;61;69.5;305;985;1729;4.2;1.867;2490;;
09:57:37.029;181;93;128;62;69.3;300;965;1675;4.3;1.777;2369;;
09:57:37.994;174;90;124;63;68.5;295;950;1683;4.3;1.716;2288;;
09:57:38.944;174;88;122;62;71.5;300;965;1688;4.4;1.640;2186;;
09:57:39.909;170;85;119;63;74.3;300;950;1667;4.7;1.516;2022;;
09:57:40.861;163;82;115;65;74.0;300;925;1638;4.8;1.441;1921;;
09:57:41.784;161;82;116;67;73.0;295;900;1621;4.9;1.424;1899;;
09:57:42.686;165;83;117;66;74.8;300;915;1629;4.9;1.435;1914;;
09:57:43.601;167;84;119;65;76.0;300;920;1638;5.0;1.441;1921;;
09:57:44.519;164;85;119;67;72.8;295;895;1600;4.9;1.467;1956;;
09:57:45.414;167;88;121;66;71.0;295;905;1579;4.7;1.546;2061;;
09:57:46.320;171;88;124;65;73.5;300;920;1608;4.8;1.546;2061;;
09:57:47.243;171;89;124;66;72.5;300;910;1596;4.8;1.560;2079;;
09:57:48.151;167;90;123;66;68.8;295;910;1538;4.5;1.621;2162;;
09:57:49.061;172;90;124;64;71.0;300;940;1583;4.5;1.645;2193;;
09:57:50.001;173;89;123;61;72.5;300;980;1579;4.4;1.659;2212;;
09:57:50.981;170;87;120;62;73.5;300;975;1583;4.5;1.595;2127;;
09:57:51.954;164;85;118;63;71.5;295;955;1533;4.5;1.576;2101;;
09:57:52.911;165;84;116;61;73.8;300;985;1550;4.5;1.553;2070;;
09:57:53.894;162;81;114;61;76.5;300;985;1550;4.7;1.465;1953;;
09:57:54.881;157;79;111;62;76.8;300;970;1504;4.7;1.397;1862;;
09:57:55.849;154;78;109;62;75.5;300;965;1475;4.7;1.390;1853;;
09:57:56.814;155;77;110;63;78.3;300;955;1479;4.9;1.339;1786;;
09:57:57.769;154;78;109;62;77.0;300;975;1454;4.7;1.380;1840;;
09:57:58.744;152;77;110;64;77.0;295;940;1442;4.9;1.346;1795;;
09:57:59.686;155;80;113;63;75.0;300;945;1408;4.8;1.417;1890;;
09:58:00.627;158;81;114;63;77.0;300;955;1425;4.8;1.411;1881;;
09:58:01.584;157;81;114;64;75.3;300;935;1400;4.8;1.420;1893;;
09:58:02.519;155;82;114;65;75.3;300;925;1375;4.9;1.404;1873;;
09:58:03.445;155;82;114;63;75.3;300;950;1375;4.8;1.442;1923;;
09:58:04.395;155;82;114;63;75.3;300;950;1375;4.8;1.442;1923;;
09:58:05.344;163;89;121;66;58.8;295;910;1479;3.9;1.878;2504;;
09:58:06.254;168;90;124;65;61.0;300;930;1508;3.9;1.887;2516;;
09:58:07.184;173;90;126;64;62.8;300;935;1542;4.0;1.874;2498;;
09:58:08.123;170;91;126;66;63.5;300;910;1538;4.2;1.806;2408;;
09:58:09.033;172;93;128;66;64.0;300;910;1538;4.2;1.816;2422;;
09:58:09.940;178;94;130;65;66.0;300;925;1567;4.3;1.825;2434;;
09:58:10.864;178;95;130;66;66.0;300;905;1579;4.4;1.786;2381;;
09:58:11.771;173;95;129;67;63.8;295;895;1546;4.3;1.811;2415;;
09:58:12.668;179;96;131;65;65.3;300;920;1592;4.3;1.847;2463;;
09:58:13.584;182;96;132;65;67.0;300;930;1613;4.3;1.829;2438;;
09:58:14.516;177;95;130;66;66.5;300;915;1604;4.4;1.792;2390;;
09:58:15.433;176;95;129;65;65.3;300;920;1608;4.3;1.822;2430;;
09:58:16.351;179;94;129;64;67.8;300;940;1633;4.3;1.793;2391;;
09:58:17.287;177;93;128;65;68.5;300;930;1629;4.4;1.731;2308;;
09:58:18.220;171;91;126;66;67.5;295;905;1588;4.5;1.689;2252;;
09:58:19.128;174;92;126;65;67.8;300;930;1596;4.4;1.730;2306;;
09:58:20.056;175;90;126;64;70.8;300;935;1633;4.5;1.668;2225;;
09:58:20.993;172;90;125;65;69.8;300;920;1575;4.5;1.645;2194;;
09:58:21.913;169;90;124;66;68.0;295;910;1558;4.5;1.663;2217;;
09:58:22.823;173;91;126;64;69.8;300;935;1575;4.5;1.682;2243;;
09:58:23.754;175;90;126;63;70.8;300;945;1583;4.5;1.680;2240;;
09:58:24.703;171;90;125;64;70.0;300;935;1558;4.5;1.670;2226;;
09:58:25.638;174;91;125;62;69.8;300;970;1554;4.3;1.735;2313;;
09:58:26.606;174;89;124;61;72.5;300;980;1583;4.4;1.673;2230;;
09:58:27.586;171;87;122;63;72.5;300;960;1575;4.5;1.612;2150;;
09:58:28.544;165;86;120;64;70.8;300;935;1538;4.5;1.586;2114;;
09:58:29.483;168;86;121;63;72.8;300;955;1542;4.6;1.585;2113;;
09:58:30.438;167;85;121;65;73.8;300;925;1554;4.8;1.514;2019;;
09:58:31.359;165;86;120;65;71.5;300;925;1525;4.6;1.549;2066;;
09:58:32.288;170;86;122;64;74.0;305;940;1596;4.7;1.553;2071;;
09:58:33.228;170;87;123;64;73.8;305;940;1583;4.7;1.561;2082;;
09:58:34.166;168;87;123;65;71.3;300;920;1583;4.6;1.585;2113;;
09:58:35.088;172;89;125;64;71.8;305;940;1604;4.6;1.631;2175;;
09:58:36.024;174;89;125;63;72.3;300;945;1621;4.6;1.638;2184;;
09:58:36.971;172;89;126;65;71.5;300;920;1600;4.7;1.615;2153;;
09:58:37.893;172;91;126;65;68.5;300;925;1588;4.4;1.705;2273;;
09:58:38.812;178;92;129;65;69.3;300;925;1617;4.5;1.726;2302;;
09:58:39.741;179;94;129;63;69.0;305;945;1617;4.4;1.770;2360;;
09:58:40.684;176;93;130;66;68.0;300;915;1633;4.5;1.749;2332;;
09:58:41.599;182;96;133;65;66.8;300;930;1629;4.3;1.850;2466;;
09:58:42.529;187;96;133;62;68.5;305;965;1692;4.3;1.877;2503;;
09:58:43.496;184;95;132;63;69.3;305;945;1700;4.4;1.798;2397;;
09:58:44.441;177;94;130;65;66.5;300;920;1663;4.3;1.792;2389;;
09:58:45.361;181;94;130;63;67.8;305;950;1683;4.3;1.819;2426;;
09:58:46.313;182;92;128;62;71.5;305;975;1733;4.4;1.745;2327;;
09:58:47.288;176;89;126;65;71.3;305;930;1692;4.6;1.645;2193;;
09:58:48.214;170;89;123;66;67.8;300;915;1629;4.4;1.654;2206;;
09:58:49.127;169;88;126;69;69.5;300;875;1646;4.8;1.586;2115;;
09:58:50.004;174;93;126;64;67.0;300;940;1613;4.3;1.761;2348;;
09:58:50.948;181;90;130;63;73.8;305;950;1796;4.7;1.668;2224;;
09:58:51.898;183;93;130;63;70.5;305;955;1792;4.4;1.758;2343;;
09:58:52.849;185;94;130;64;69.0;300;940;1871;4.4;1.771;2361;;
09:58:53.791;184;94;128;63;67.8;300;945;1888;4.3;1.778;2371;;
09:58:54.736;184;92;126;64;69.8;300;940;1971;4.5;1.701;2269;;
09:58:55.674;182;91;124;63;69.3;300;945;1996;4.4;1.696;2261;;
09:58:56.617;182;90;124;65;71.0;300;930;2038;4.6;1.627;2170;;
09:58:57.551;181;89;122;63;72.5;305;945;2029;4.6;1.593;2125;;
09:58:58.492;181;88;122;64;74.0;300;940;2054;4.7;1.553;2071;;
09:58:59.432;180;88;122;64;74.3;300;940;2058;4.7;1.541;2055;;
09:59:00.376;180;87;121;63;75.8;305;950;2067;4.8;1.521;2028;;
09:59:01.322;177;87;120;63;75.5;300;945;2054;4.8;1.505;2007;;
09:59:02.269;176;86;119;63;75.3;300;950;2042;4.8;1.499;1999;;
09:59:03.217;174;85;119;65;75.3;300;920;2021;4.9;1.452;1936;;
09:59:04.143;172;85;117;64;74.5;305;935;1975;4.8;1.465;1954;;
09:59:05.076;171;83;117;65;76.0;305;925;1992;4.9;1.418;1891;;
09:59:06.001;168;83;116;66;74.8;300;915;1950;4.9;1.420;1893;;
09:59:06.914;169;84;118;67;75.3;300;895;1942;5.0;1.398;1863;;
09:59:07.809;169;84;119;68;75.3;300;880;1921;5.1;1.386;1848;;
09:59:08.691;169;85;118;67;73.8;300;900;1883;4.9;1.437;1916;;
09:59:09.589;166;84;118;68;73.8;300;885;1917;5.0;1.413;1884;;
09:59:10.475;166;84;118;68;73.8;300;885;1917;5.0;1.413;1884;;
09:59:11.360;166;84;118;66;73.8;300;915;1917;4.8;1.461;1948;;
09:59:12.278;177;93;126;67;59.5;300;900;1950;4.0;1.910;2546;;
09:59:13.176;174;92;127;68;58.8;295;885;1913;4.0;1.906;2541;;
09:59:14.061;179;95;130;67;58.3;300;895;1900;3.9;1.990;2653;;
09:59:14.956;183;95;131;67;62.3;300;900;1908;4.2;1.898;2530;;
09:59:15.855;177;96;130;68;61.8;295;885;1842;4.2;1.860;2479;;
09:59:16.739;182;97;133;67;62.8;295;890;1854;4.2;1.883;2510;;
09:59:17.629;184;98;133;67;64.3;295;900;1875;4.3;1.867;2489;;
09:59:18.530;180;97;133;68;63.5;295;880;1838;4.3;1.836;2448;;
09:59:19.411;185;99;135;67;63.8;295;895;1838;4.3;1.895;2527;;
09:59:20.306;188;99;137;66;65.8;300;905;1883;4.4;1.879;2505;;
09:59:21.209;187;100;135;66;64.3;295;905;1854;4.3;1.905;2540;;
09:59:22.114;184;98;134;67;63.5;295;900;1875;4.2;1.899;2532;;
09:59:23.014;188;99;135;65;64.8;295;920;1892;4.2;1.922;2562;;
09:59:23.934;189;98;135;64;66.8;300;935;1913;4.3;1.888;2517;;
09:59:24.871;186;97;133;65;67.3;300;930;1883;4.3;1.839;2452;;
09:59:25.799;182;96;132;65;65.5;295;920;1875;4.3;1.847;2463;;
09:59:26.717;184;96;132;64;67.0;300;940;1875;4.3;1.852;2469;;
09:59:27.661;185;94;133;65;69.8;300;930;1896;4.5;1.770;2360;;
09:59:28.589;183;96;131;65;67.3;300;925;1813;4.4;1.805;2407;;
09:59:29.514;181;95;132;66;67.3;295;915;1838;4.4;1.793;2390;;
09:59:30.431;185;96;134;65;67.5;300;925;1800;4.4;1.829;2439;;
09:59:31.356;186;96;133;64;68.0;300;935;1796;4.4;1.829;2438;;
09:59:32.289;183;96;133;66;67.0;295;910;1792;4.4;1.810;2413;;
09:59:33.203;185;97;133;65;66.8;300;930;1767;4.3;1.853;2471;;
09:59:34.133;186;96;133;63;68.3;300;945;1804;4.3;1.835;2446;;
09:59:35.076;183;95;132;65;67.3;300;920;1821;4.4;1.809;2412;;
09:59:35.994;185;96;132;64;67.0;300;940;1817;4.3;1.848;2465;;
09:59:36.934;185;94;130;63;68.8;300;950;1858;4.3;1.796;2395;;
09:59:37.882;179;91;129;67;68.8;295;900;1846;4.6;1.689;2252;;
09:59:38.788;180;94;128;64;67.3;300;940;1804;4.3;1.789;2386;;
09:59:39.724;182;91;129;65;71.0;300;920;1871;4.6;1.675;2233;;
09:59:40.648;179;92;127;65;68.8;300;920;1804;4.5;1.703;2270;;
09:59:41.566;175;90;126;66;68.0;295;915;1796;4.5;1.692;2256;;
09:59:42.481;178;91;126;63;68.8;300;960;1808;4.3;1.759;2346;;
09:59:43.439;180;90;127;63;71.8;300;960;1854;4.5;1.696;2261;;
09:59:44.400;175;89;125;65;69.8;300;925;1763;4.5;1.654;2206;;
09:59:45.328;170;89;123;66;67.8;295;915;1729;4.4;1.658;2210;;
09:59:46.241;174;89;124;64;69.5;300;935;1738;4.5;1.665;2220;;
09:59:47.176;174;88;124;63;71.0;300;945;1763;4.5;1.644;2192;;
09:59:48.121;170;88;123;66;70.0;295;915;1704;4.6;1.605;2139;;
09:59:49.036;170;89;123;65;68.0;295;920;1675;4.4;1.667;2223;;
09:59:49.956;174;90;125;65;70.0;300;930;1700;4.5;1.664;2219;;
09:59:50.884;173;90;126;65;69.5;300;920;1692;4.5;1.661;2215;;
09:59:51.802;171;90;125;65;67.0;295;925;1650;4.3;1.722;2296;;
09:59:52.731;176;91;128;64;69.3;300;940;1688;4.4;1.731;2308;;
09:59:53.667;177;92;128;65;68.5;300;925;1658;4.4;1.728;2305;;
09:59:54.596;173;92;127;66;67.3;300;915;1633;4.4;1.728;2304;;
09:59:55.511;176;93;129;65;67.0;300;920;1638;4.4;1.768;2357;;
09:59:56.431;180;94;129;62;68.5;300;975;1663;4.2;1.829;2439;;
09:59:57.406;180;92;128;61;70.5;300;980;1679;4.3;1.783;2377;;
09:59:58.386;175;91;127;63;68.3;300;960;1638;4.3;1.779;2372;;
09:59:59.342;176;92;127;62;67.8;300;965;1629;4.2;1.805;2407;;
10:00:00.311;178;90;126;61;70.8;300;990;1642;4.3;1.760;2346;;
10:00:01.299;175;89;124;61;71.5;305;990;1638;4.3;1.720;2294;;
10:00:02.293;171;88;123;62;71.0;305;975;1613;4.4;1.689;2252;;
10:00:03.266;172;89;123;60;70.5;305;995;1588;4.3;1.732;2310;;
10:00:04.259;174;88;123;59;72.8;305;1010;1621;4.3;1.704;2272;;
10:00:05.271;171;86;121;60;73.3;305;995;1608;4.4;1.647;2196;;
10:00:06.264;168;86;120;60;71.0;300;995;1596;4.3;1.682;2242;;
10:00:07.259;171;86;121;61;74.0;305;990;1638;4.5;1.619;2158;;
10:00:08.249;169;85;119;60;73.5;305;995;1613;4.4;1.604;2139;;
10:00:09.242;163;83;117;62;73.0;300;975;1625;4.5;1.559;2079;;
10:00:10.221;167;84;118;60;74.0;305;995;1613;4.5;1.587;2115;;
10:00:11.214;168;84;118;60;75.3;305;1005;1629;4.5;1.573;2097;;
10:00:12.221;164;82;117;62;75.3;305;970;1621;4.7;1.508;2011;;
10:00:13.189;161;84;117;64;71.0;300;940;1554;4.5;1.542;2057;;
10:00:14.129;165;85;119;63;72.8;305;950;1571;4.6;1.551;2068;;
10:00:15.083;167;85;120;63;73.5;305;950;1579;4.6;1.554;2072;;
10:00:16.029;165;87;120;65;70.5;300;925;1533;4.6;1.578;2104;;
10:00:16.954;164;88;120;66;70.5;300;910;1525;4.6;1.552;2070;;
10:00:17.865;164;88;120;66;70.5;300;910;1525;4.6;1.552;2070;;
10:00:18.775;164;88;120;64;70.5;300;940;1525;4.5;1.603;2138;;
10:00:19.716;171;93;127;66;57.3;300;910;1667;3.8;2.011;2681;;
10:00:20.626;175;94;128;65;58.8;300;930;1650;3.8;2.018;2691;;
10:00:21.556;178;93;129;64;60.8;300;935;1688;3.9;1.978;2637;;
10:00:22.491;175;93;127;64;62.5;305;935;1646;4.0;1.896;2528;;
10:00:23.424;171;91;126;66;64.3;300;915;1646;4.2;1.787;2383;;
10:00:24.341;174;92;126;63;66.5;305;950;1654;4.2;1.793;2390;;
10:00:25.290;174;90;125;63;69.8;305;945;1683;4.4;1.694;2258;;
10:00:26.234;168;89;123;64;67.5;300;935;1642;4.3;1.700;2267;;
10:00:27.167;173;89;124;63;70.0;300;950;1650;4.4;1.686;2248;;
10:00:28.121;173;88;124;64;72.0;305;940;1650;4.6;1.616;2154;;
10:00:29.061;167;88;123;65;69.3;300;920;1596;4.5;1.627;2170;;
10:00:29.981;172;90;126;65;70.0;305;930;1608;4.5;1.667;2223;;
10:00:30.909;175;91;127;65;70.5;300;925;1613;4.6;1.666;2222;;
10:00:31.838;171;91;127;66;68.5;300;915;1604;4.5;1.696;2262;;
10:00:32.749;177;94;129;64;68.0;300;935;1583;4.4;1.777;2370;;
10:00:33.686;181;94;129;63;70.0;305;960;1633;4.4;1.773;2363;;
10:00:34.644;175;92;129;65;68.5;300;920;1621;4.5;1.729;2306;;
10:00:35.564;179;95;129;63;67.0;300;945;1596;4.3;1.823;2431;;
10:00:36.511;181;93;128;61;70.5;305;985;1663;4.3;1.788;2384;;
10:00:37.496;177;91;125;60;70.8;305;1000;1646;4.2;1.767;2356;;
10:00:38.492;173;89;123;60;70.3;300;1005;1638;4.2;1.756;2341;;
10:00:39.501;174;87;122;60;73.5;305;1005;1642;4.4;1.672;2229;;
10:00:40.505;168;86;120;62;73.3;305;975;1596;4.5;1.591;2121;;
10:00:41.483;163;84;117;63;72.3;305;960;1563;4.5;1.551;2068;;
10:00:42.441;164;83;117;62;74.8;305;970;1571;4.6;1.515;2020;;
10:00:43.413;163;82;116;62;76.3;305;965;1567;4.7;1.468;1957;;
10:00:44.374;159;82;115;63;73.0;300;945;1525;4.6;1.492;1989;;
10:00:45.321;163;83;117;63;75.3;305;960;1533;4.7;1.496;1994;;
10:00:46.281;164;83;118;63;75.5;305;955;1521;4.7;1.489;1986;;
10:00:47.232;160;84;117;65;72.0;300;930;1483;4.6;1.514;2019;;
10:00:48.166;164;86;119;62;72.8;305;965;1483;4.5;1.575;2100;;
10:00:49.129;167;85;121;63;74.5;305;960;1513;4.7;1.553;2070;;
10:00:50.089;166;86;121;64;72.8;305;940;1463;4.6;1.560;2080;;
10:00:51.029;164;87;121;65;70.0;300;925;1463;4.5;1.602;2136;;
10:00:51.958;170;89;123;63;71.8;305;960;1500;4.5;1.639;2185;;
10:00:52.914;170;88;122;63;73.3;305;955;1542;4.6;1.591;2121;;
10:00:53.873;164;86;120;65;70.5;300;920;1521;4.6;1.569;2092;;
10:00:54.791;167;88;121;64;70.8;305;940;1521;4.5;1.611;2148;;
10:00:55.731;170;86;122;63;74.3;305;945;1592;4.7;1.553;2070;;
10:00:56.676;166;86;120;63;72.5;300;945;1550;4.6;1.564;2086;;
