# Supplementary material for: Influence of beat-to-beat blood pressure variability on vascular elasticity in hypertensive population
Source: Sci Rep. 2017 Aug 21;7:8394. doi: 10.1038/s41598-017-08640-4 (PMC5566212; doi:10.1038/s41598-017-08640-4)
Supplement: Supplementary file 1 — Dataset 1 [file 41598_2017_8640_MOESM1_ESM.zip › Data of hypertensive population/1143-beats.txt]

BeatScope Easy - v02.10 build 004

Identification;Identification;Age (yrs);Height (cm);Weight (kg);Gender;Procedure;Model number
1143;������;56;163;64;Female;;9971

Reconstructed pressure level: 
brachial

Time (s);Systolic Pressure (mmHg);Diastolic Pressure (mmHg);Mean Pressure (mmHg);Heart rate (bpm);Stroke Volume (ml);Left Ventricular Ejection Time (ms);Pulse Interval (ms);Maximum Slope (mmHg/s);Cardiac Output (l/min);Total Peripheral Resistance Medical Unit (mmHg.min/l);Total Peripheral Resistance CGS (dyn.s/cm5);Markers;
14:46:12.125;0;0;0;68;0.0;0;885;0;0.0;0.000;0;;
14:46:13.010;0;0;0;67;0.0;0;900;0;0.0;0.000;0;;
14:46:13.910;0;0;0;71;0.0;0;850;0;0.0;0.000;0;;
14:46:14.760;0;0;0;70;0.0;0;860;0;0.0;0.000;0;;
14:46:15.620;0;0;0;69;0.0;0;875;0;0.0;0.000;0;;
14:46:16.495;0;0;0;68;0.0;0;880;0;0.0;0.000;0;;
14:46:17.375;0;0;0;71;0.0;0;850;0;0.0;0.000;0;;
14:46:18.225;0;0;0;68;0.0;0;885;0;0.0;0.000;0;;
14:46:19.110;0;0;0;65;0.0;0;930;0;0.0;0.000;0;;
14:46:20.040;0;0;0;69;0.0;0;865;0;0.0;0.000;0;;
14:46:20.905;0;0;0;74;0.0;0;815;0;0.0;0.000;0;;
14:46:21.720;0;0;0;67;0.0;0;900;0;0.0;0.000;0;;
14:46:22.620;0;0;0;68;0.0;0;880;0;0.0;0.000;0;;
14:46:23.500;0;0;0;70;0.0;0;855;0;0.0;0.000;0;;
14:46:24.354;191;90;128;68;65.5;345;885;1517;4.4;1.723;2297;;
14:46:25.241;191;91;127;66;68.8;350;910;1450;4.5;1.681;2241;;
14:46:26.153;182;90;128;74;72.3;340;815;1358;5.3;1.441;1921;;
14:46:26.968;185;95;133;79;70.5;340;760;1383;5.6;1.431;1908;;
14:46:27.728;193;99;133;71;75.5;345;850;1388;5.3;1.497;1996;;
14:46:28.576;195;98;134;72;78.3;345;835;1392;5.6;1.427;1903;;
14:46:29.409;186;97;134;78;74.8;330;765;1304;5.9;1.369;1825;;
14:46:30.176;192;101;135;75;74.0;340;800;1317;5.5;1.462;1950;;
14:46:30.974;193;101;134;71;74.8;345;850;1304;5.3;1.518;2024;;
14:46:31.824;186;98;134;79;74.8;345;760;1288;5.9;1.357;1810;;
14:46:32.585;186;98;134;83;74.8;345;725;1288;6.2;1.295;1726;;
14:46:33.310;186;98;134;73;74.8;345;820;1288;5.5;1.464;1953;;
14:46:34.129;207;107;142;73;60.5;335;825;1563;4.4;1.930;2573;;
14:46:34.954;196;101;140;81;62.5;330;745;1446;5.0;1.669;2225;;
14:46:35.701;194;104;137;77;58.0;325;780;1400;4.5;1.846;2461;;
14:46:36.479;197;102;137;74;64.3;335;815;1404;4.7;1.741;2321;;
14:46:37.296;194;101;135;73;67.5;335;820;1329;4.9;1.634;2179;;
14:46:38.116;185;98;134;81;67.5;325;740;1346;5.5;1.472;1962;;
14:46:38.854;186;101;135;81;64.5;320;740;1317;5.2;1.549;2065;;
14:46:39.598;192;101;135;75;68.5;335;800;1354;5.1;1.580;2106;;
14:46:40.395;194;101;137;75;70.5;335;795;1342;5.3;1.542;2056;;
14:46:41.189;188;100;137;77;70.5;335;775;1329;5.5;1.503;2004;;
14:46:41.965;188;100;137;83;70.5;335;720;1329;5.9;1.397;1862;;
14:46:42.685;188;100;137;81;70.5;335;740;1329;5.7;1.435;1914;;
14:46:43.426;202;107;141;73;57.5;335;820;1446;4.2;2.004;2672;;
14:46:44.246;200;101;141;77;61.8;330;775;1496;4.8;1.766;2355;;
14:46:45.019;191;103;139;82;56.5;320;730;1417;4.6;1.796;2395;;
14:46:45.751;198;105;140;77;60.8;330;780;1429;4.7;1.798;2397;;
14:46:46.527;199;104;140;76;65.3;330;785;1429;5.0;1.684;2246;;
14:46:47.314;193;102;139;80;66.0;330;750;1379;5.3;1.574;2098;;
14:46:48.066;187;102;138;85;62.8;320;710;1383;5.3;1.556;2074;;
14:46:48.776;193;104;141;85;64.3;325;710;1408;5.4;1.558;2078;;
14:46:49.486;195;105;141;81;65.8;330;745;1383;5.3;1.592;2123;;
14:46:50.229;191;104;141;77;65.8;330;775;1379;5.1;1.656;2208;;
14:46:51.005;191;104;141;85;65.8;330;710;1379;5.6;1.517;2023;;
14:46:51.715;191;104;141;82;65.8;330;735;1379;5.4;1.571;2094;;
14:46:52.449;196;104;138;75;56.5;325;800;1475;4.2;1.947;2596;;
14:46:53.251;196;101;131;67;60.0;330;895;1475;4.0;1.958;2610;;
14:46:54.146;185;93;132;78;63.8;325;765;1496;5.0;1.578;2104;;
14:46:54.909;182;98;131;78;60.3;325;770;1292;4.7;1.671;2228;;
14:46:55.679;185;98;131;73;65.3;325;825;1308;4.7;1.650;2200;;
14:46:56.506;186;97;131;75;68.0;330;805;1321;5.1;1.554;2072;;
14:46:57.311;179;96;131;79;66.5;325;755;1300;5.3;1.484;1979;;
14:46:58.066;183;99;133;78;64.8;325;765;1300;5.1;1.571;2095;;
14:46:58.831;189;100;133;71;67.3;330;845;1296;4.8;1.665;2220;;
14:46:59.676;189;99;133;70;67.3;330;855;1338;4.7;1.685;2246;;
14:47:00.530;189;99;133;79;67.3;330;760;1338;5.3;1.497;1997;;
14:47:01.290;189;99;133;74;67.3;330;815;1338;5.0;1.606;2141;;
14:47:02.106;189;99;132;71;57.5;330;845;1358;4.1;1.944;2591;;
14:47:02.951;184;96;131;76;59.5;330;790;1329;4.5;1.736;2315;;
14:47:03.741;175;97;129;80;55.3;320;750;1321;4.4;1.748;2330;;
14:47:04.489;183;99;132;77;59.3;325;775;1292;4.6;1.730;2306;;
14:47:05.266;187;99;132;72;64.3;330;835;1296;4.6;1.712;2283;;
14:47:06.103;185;96;132;77;67.3;330;775;1338;5.2;1.524;2032;;
14:47:06.874;176;98;130;81;60.8;315;740;1283;4.9;1.587;2115;;
14:47:07.616;185;100;133;75;64.5;325;795;1313;4.9;1.636;2182;;
14:47:08.411;188;99;132;72;67.3;330;835;1325;4.8;1.639;2185;;
14:47:09.244;184;96;132;78;68.5;325;765;1342;5.4;1.471;1962;;
14:47:10.011;178;98;130;78;63.3;320;770;1292;4.9;1.580;2106;;
14:47:10.781;185;98;132;75;66.8;330;800;1308;5.0;1.585;2113;;
14:47:11.581;185;99;130;73;67.0;330;825;1300;4.9;1.601;2134;;
14:47:12.404;178;95;130;81;66.8;320;745;1346;5.4;1.451;1935;;
14:47:13.151;180;99;131;78;64.3;325;770;1275;5.0;1.570;2093;;
14:47:13.921;185;99;131;72;66.8;325;830;1304;4.8;1.626;2168;;
14:47:14.751;180;95;129;76;68.0;330;785;1296;5.2;1.492;1989;;
14:47:15.535;173;96;128;79;63.0;320;755;1288;5.0;1.531;2041;;
14:47:16.290;181;98;130;74;65.0;325;810;1271;4.8;1.617;2156;;
14:47:17.099;182;97;130;74;65.0;325;815;1283;4.8;1.627;2169;;
14:47:17.915;182;97;130;83;65.0;325;725;1283;5.4;1.447;1930;;
14:47:18.640;182;97;130;76;65.0;325;790;1283;4.9;1.577;2103;;
14:47:19.431;195;101;134;70;57.0;330;855;1467;4.0;2.014;2685;;
14:47:20.286;189;95;134;77;62.0;330;780;1454;4.8;1.680;2239;;
14:47:21.068;181;99;131;78;55.5;320;765;1367;4.4;1.806;2408;;
14:47:21.830;187;99;132;74;60.8;325;810;1367;4.5;1.763;2351;;
14:47:22.641;188;98;131;71;65.0;325;840;1338;4.6;1.693;2257;;
14:47:23.479;183;94;131;78;68.0;325;770;1371;5.3;1.478;1970;;
14:47:24.251;176;97;130;81;62.5;320;745;1292;5.0;1.544;2058;;
14:47:24.996;184;99;132;76;65.0;330;790;1308;4.9;1.604;2139;;
14:47:25.786;187;99;130;71;67.3;330;845;1321;4.8;1.637;2182;;
14:47:26.633;181;93;130;79;69.8;325;760;1383;5.5;1.416;1889;;
14:47:27.389;177;97;129;78;64.0;320;765;1288;5.0;1.542;2056;;
14:47:28.156;183;97;131;75;67.0;330;800;1313;5.0;1.561;2082;;
14:47:28.954;183;97;129;74;67.3;325;810;1292;5.0;1.554;2072;;
14:47:29.764;176;94;129;81;66.8;325;745;1338;5.4;1.434;1912;;
14:47:30.510;178;97;130;79;64.8;325;760;1296;5.1;1.520;2027;;
14:47:31.271;182;98;131;75;66.8;330;800;1300;5.0;1.564;2085;;
14:47:32.071;184;97;128;70;68.0;330;860;1292;4.7;1.613;2150;;
14:47:32.931;175;91;127;78;69.0;325;765;1338;5.4;1.402;1870;;
14:47:33.695;174;95;127;77;64.8;320;775;1246;5.0;1.517;2023;;
14:47:34.471;180;96;129;74;67.5;330;815;1275;5.0;1.552;2069;;
14:47:35.286;181;96;127;71;68.0;330;840;1271;4.9;1.566;2088;;
14:47:36.126;173;92;125;76;67.5;320;790;1308;5.1;1.460;1947;;
14:47:36.916;175;94;126;75;66.8;325;800;1254;5.0;1.513;2017;;
14:47:37.716;180;96;126;68;67.5;330;885;1254;4.6;1.645;2194;;
14:47:38.599;176;91;127;77;71.0;330;775;1317;5.5;1.386;1848;;
14:47:39.376;168;95;125;80;62.8;320;750;1217;5.0;1.491;1988;;
14:47:40.122;177;96;129;77;66.0;325;775;1254;5.1;1.518;2024;;
14:47:40.899;183;98;131;74;67.0;330;810;1279;5.0;1.578;2104;;
14:47:41.709;181;96;131;78;68.8;325;765;1300;5.4;1.460;1947;;
14:47:42.476;174;98;131;79;68.8;325;755;1279;5.5;1.441;1922;;
14:47:43.230;174;98;131;76;68.8;325;785;1279;5.3;1.499;1998;;
14:47:44.015;174;98;131;69;68.8;325;875;1279;4.7;1.670;2227;;
14:47:44.887;189;97;132;74;59.8;330;815;1483;4.4;1.794;2392;;
14:47:45.704;175;95;127;78;56.8;320;765;1379;4.5;1.712;2283;;
14:47:46.469;180;96;128;73;58.0;325;825;1338;4.2;1.817;2423;;
14:47:47.294;183;95;125;67;63.5;325;900;1333;4.2;1.768;2357;;
14:47:48.196;174;88;125;76;70.0;325;785;1363;5.4;1.399;1865;;
14:47:48.977;172;94;126;77;63.5;320;780;1263;4.9;1.542;2055;;
14:47:49.761;181;95;128;71;67.8;330;840;1296;4.8;1.581;2108;;
14:47:50.599;184;95;128;70;69.5;325;855;1317;4.9;1.575;2100;;
14:47:51.458;179;93;129;77;70.0;325;775;1358;5.4;1.428;1904;;
14:47:52.231;181;97;130;75;66.3;325;795;1308;5.0;1.560;2080;;
14:47:53.026;185;97;129;69;69.0;325;865;1338;4.8;1.617;2156;;
14:47:53.891;182;94;128;73;71.5;330;825;1333;5.2;1.480;1973;;
14:47:54.716;176;94;127;76;67.8;325;785;1321;5.2;1.472;1962;;
14:47:55.501;178;95;127;73;68.3;330;820;1279;5.0;1.520;2026;;
14:47:56.320;178;94;126;74;69.3;330;815;1288;5.1;1.480;1973;;
14:47:57.136;171;91;125;79;70.0;325;760;1279;5.5;1.354;1806;;
14:47:57.894;172;94;125;77;66.5;325;775;1258;5.1;1.457;1942;;
14:47:58.670;177;94;126;73;69.8;330;820;1275;5.1;1.481;1975;;
14:47:59.490;178;94;125;74;70.0;330;815;1275;5.2;1.455;1940;;
14:48:00.304;169;91;124;81;68.3;320;745;1279;5.5;1.354;1805;;
14:48:01.047;173;95;126;79;66.5;325;760;1258;5.3;1.443;1924;;
14:48:01.811;177;95;127;75;69.0;330;795;1263;5.2;1.457;1943;;
14:48:02.606;172;92;125;79;70.5;325;760;1275;5.6;1.345;1793;;
14:48:03.364;167;93;125;83;65.8;320;725;1267;5.4;1.373;1830;;
14:48:04.091;174;95;127;78;67.8;325;770;1233;5.3;1.438;1917;;
14:48:04.859;176;95;124;74;68.8;325;815;1267;5.1;1.470;1960;;
14:48:05.674;168;89;123;82;71.3;325;730;1292;5.9;1.260;1680;;
14:48:06.402;166;92;123;84;66.0;320;715;1217;5.5;1.335;1780;;
14:48:07.117;172;94;125;80;67.8;320;750;1229;5.4;1.387;1849;;
14:48:07.870;175;94;125;78;69.0;325;770;1250;5.4;1.389;1852;;
14:48:08.640;168;91;125;85;69.0;320;705;1288;5.9;1.275;1699;;
14:48:09.344;171;95;128;86;66.0;320;695;1254;5.7;1.343;1790;;
14:48:10.041;177;97;130;82;68.0;325;730;1263;5.6;1.390;1854;;
14:48:10.769;178;97;126;76;67.8;325;790;1279;5.1;1.472;1963;;
14:48:11.559;173;92;126;82;70.3;320;735;1367;5.7;1.321;1761;;
14:48:12.294;173;95;127;82;66.5;320;730;1275;5.5;1.394;1859;;
14:48:13.025;176;96;123;71;68.0;325;850;1250;4.8;1.534;2046;;
14:48:13.878;172;88;123;79;74.3;325;760;1333;5.9;1.262;1682;;
14:48:14.638;163;91;121;83;66.5;320;720;1192;5.5;1.310;1747;;
14:48:15.356;161;91;121;83;66.5;320;720;1188;5.5;1.310;1747;;
14:48:16.075;161;91;121;90;66.5;320;670;1188;6.0;1.219;1625;;
14:48:16.745;161;91;121;84;66.5;320;715;1188;5.6;1.301;1735;;
14:48:17.459;189;100;135;82;57.5;320;735;1583;4.7;1.719;2292;;
14:48:18.198;185;97;131;80;60.0;325;750;1517;4.8;1.634;2179;;
14:48:18.946;180;94;130;85;60.0;320;710;1492;5.1;1.541;2055;;
14:48:19.654;183;98;132;82;61.0;320;730;1433;5.0;1.580;2106;;
14:48:20.382;186;98;127;68;65.5;325;885;1421;4.4;1.713;2283;;
14:48:21.267;182;91;123;69;70.5;325;870;1454;4.9;1.518;2024;;
14:48:22.139;166;88;121;79;67.0;315;760;1342;5.3;1.367;1822;;
14:48:22.900;172;91;124;76;67.0;320;785;1275;5.1;1.450;1933;;
14:48:23.685;179;93;127;74;69.3;325;810;1288;5.1;1.480;1973;;
14:48:24.496;176;92;127;78;70.3;325;765;1308;5.5;1.380;1840;;
14:48:25.259;171;96;127;81;63.0;310;740;1300;5.1;1.489;1985;;
14:48:26.001;183;98;131;75;67.5;325;795;1321;5.1;1.543;2057;;
14:48:26.798;187;98;129;71;69.0;330;845;1354;4.9;1.583;2110;;
14:48:27.641;176;93;128;79;68.5;320;755;1379;5.4;1.411;1881;;
14:48:28.394;179;98;128;75;64.8;320;805;1321;4.8;1.594;2126;;
14:48:29.203;184;96;129;71;69.3;330;850;1354;4.9;1.577;2103;;
14:48:30.049;182;95;126;72;69.0;325;835;1325;5.0;1.528;2037;;
14:48:30.884;169;91;124;79;66.8;315;755;1313;5.3;1.403;1870;;
14:48:31.639;175;95;127;76;65.5;320;785;1300;5.0;1.516;2021;;
14:48:32.424;181;95;130;75;68.5;325;800;1313;5.1;1.515;2020;;
14:48:33.226;181;97;129;75;68.3;330;805;1304;5.1;1.524;2033;;
14:48:34.031;175;95;129;81;66.3;320;745;1354;5.3;1.453;1938;;
14:48:34.778;181;98;132;78;65.8;325;765;1333;5.2;1.536;2048;;
14:48:35.543;187;100;132;72;67.8;325;835;1363;4.9;1.630;2173;;
14:48:36.374;187;98;130;69;69.0;325;865;1363;4.8;1.623;2165;;
14:48:37.241;178;93;129;78;68.3;320;770;1388;5.3;1.453;1937;;
14:48:38.011;180;97;129;75;65.8;325;805;1288;4.9;1.582;2110;;
14:48:38.814;183;96;129;73;67.8;325;825;1313;4.9;1.571;2094;;
14:48:39.641;179;96;127;74;67.3;325;815;1283;5.0;1.539;2052;;
14:48:40.454;172;93;127;79;65.8;315;755;1325;5.2;1.455;1941;;
14:48:41.211;180;97;130;76;66.0;325;790;1304;5.0;1.556;2075;;
14:48:41.999;186;98;130;71;68.5;325;845;1338;4.9;1.607;2142;;
14:48:42.846;182;95;129;74;69.3;325;815;1321;5.1;1.512;2016;;
14:48:43.661;173;94;126;78;65.5;315;765;1317;5.1;1.475;1966;;
14:48:44.426;179;96;127;72;66.5;325;830;1296;4.8;1.582;2109;;
14:48:45.256;180;94;124;67;70.0;330;890;1313;4.7;1.573;2098;;
14:48:46.144;171;88;122;76;71.5;325;785;1317;5.5;1.342;1790;;
14:48:46.931;162;90;119;78;64.3;315;770;1229;5.0;1.429;1906;;
14:48:47.697;171;91;122;72;68.5;325;830;1263;5.0;1.472;1963;;
14:48:48.529;176;91;123;70;71.8;325;855;1275;5.0;1.460;1946;;
14:48:49.386;170;88;123;76;72.8;325;785;1292;5.6;1.322;1762;;
14:48:50.169;169;92;124;78;67.3;320;765;1263;5.3;1.408;1877;;
14:48:50.936;177;94;126;72;70.3;325;835;1267;5.0;1.492;1989;;
14:48:51.771;180;93;125;71;72.5;330;850;1300;5.1;1.468;1958;;
14:48:52.619;171;90;125;79;70.5;320;760;1325;5.6;1.342;1790;;
14:48:53.380;171;94;125;76;66.5;320;785;1254;5.1;1.470;1960;;
14:48:54.166;179;94;127;73;70.8;325;820;1300;5.2;1.472;1963;;
14:48:54.984;181;95;127;72;70.8;325;830;1292;5.1;1.487;1983;;
14:48:55.814;173;92;126;78;69.5;320;765;1317;5.5;1.384;1846;;
14:48:56.580;176;95;126;76;69.5;320;785;1292;5.3;1.420;1894;;
14:48:57.365;176;95;126;75;69.5;320;805;1292;5.2;1.457;1942;;
14:48:58.170;176;95;126;69;69.5;320;865;1292;4.8;1.565;2087;;
14:48:59.034;181;92;129;78;61.8;325;770;1500;4.8;1.609;2145;;
14:48:59.804;180;95;128;76;59.0;325;785;1396;4.5;1.706;2275;;
14:49:00.589;183;95;129;73;60.8;325;820;1371;4.4;1.738;2317;;
14:49:01.409;183;94;126;70;64.8;330;855;1363;4.5;1.657;2210;;
14:49:02.266;172;89;124;77;69.0;320;780;1375;5.3;1.399;1865;;
14:49:03.044;174;93;125;76;66.3;320;790;1317;5.0;1.491;1987;;
14:49:03.836;180;94;125;69;69.8;330;875;1317;4.8;1.571;2095;;
14:49:04.709;180;92;125;71;72.0;330;850;1333;5.1;1.473;1964;;
14:49:05.561;168;90;123;77;68.8;320;775;1304;5.3;1.387;1849;;
14:49:06.336;174;93;126;74;67.8;325;810;1304;5.0;1.506;2009;;
14:49:07.146;182;95;129;70;70.8;330;860;1321;4.9;1.565;2087;;
14:49:08.006;185;95;128;67;72.0;330;900;1329;4.8;1.597;2129;;
14:49:08.904;175;91;127;75;70.3;325;795;1354;5.3;1.437;1916;;
14:49:09.699;179;96;128;72;67.3;330;835;1283;4.8;1.592;2123;;
14:49:10.536;183;95;129;69;70.8;335;870;1325;4.9;1.583;2111;;
14:49:11.404;178;93;129;75;71.3;330;795;1321;5.4;1.439;1919;;
14:49:12.199;173;95;128;78;65.0;320;765;1304;5.1;1.506;2009;;
14:49:12.964;182;97;131;73;67.5;330;820;1325;4.9;1.591;2122;;
14:49:13.784;186;98;131;69;69.8;330;865;1363;4.8;1.625;2166;;
14:49:14.653;181;94;131;76;71.5;330;790;1396;5.4;1.445;1926;;
14:49:15.441;175;96;129;77;64.8;325;780;1325;5.0;1.548;2064;;
14:49:16.221;183;97;130;70;68.3;330;855;1329;4.8;1.629;2171;;
14:49:17.074;184;95;127;66;70.5;330;910;1350;4.6;1.643;2190;;
14:49:17.988;175;89;125;73;73.0;330;820;1350;5.3;1.404;1872;;
14:49:18.804;167;93;123;75;64.8;320;795;1254;4.9;1.510;2014;;
14:49:19.600;174;93;125;71;68.8;330;840;1283;4.9;1.527;2036;;
14:49:20.440;176;92;124;69;70.8;335;870;1292;4.9;1.528;2037;;
14:49:21.309;171;89;125;77;71.8;330;780;1313;5.5;1.356;1808;;
14:49:22.091;170;93;126;77;66.0;325;780;1267;5.1;1.483;1978;;
14:49:22.871;179;95;129;73;69.5;330;825;1308;5.1;1.534;2046;;
14:49:23.696;184;97;129;70;70.5;330;855;1329;4.9;1.567;2090;;
14:49:24.549;176;93;129;76;69.3;325;790;1363;5.3;1.469;1958;;
14:49:25.341;181;98;130;72;67.5;330;830;1300;4.9;1.602;2135;;
14:49:26.171;183;96;128;68;69.8;335;880;1338;4.8;1.615;2153;;
14:49:27.051;174;91;127;76;71.0;330;790;1350;5.4;1.408;1877;;
14:49:27.839;177;96;126;71;67.0;330;850;1279;4.7;1.602;2136;;
14:49:28.689;179;93;124;66;71.0;330;905;1321;4.7;1.581;2107;;
14:49:29.594;171;88;122;72;72.0;330;835;1329;5.2;1.418;1890;;
14:49:30.429;172;91;124;74;70.0;330;815;1279;5.2;1.444;1925;;
14:49:31.246;174;92;123;69;70.0;335;875;1271;4.8;1.534;2046;;
14:49:32.119;172;90;121;69;71.5;335;870;1288;4.9;1.469;1959;;
14:49:32.991;165;87;121;77;71.0;325;780;1271;5.5;1.324;1765;;
14:49:33.770;169;91;121;71;69.3;330;840;1242;4.9;1.471;1961;;
14:49:34.610;173;90;122;70;72.8;335;855;1292;5.1;1.431;1908;;
14:49:35.464;169;88;122;76;73.3;330;785;1288;5.6;1.310;1747;;
14:49:36.251;171;92;124;75;70.3;330;800;1263;5.3;1.415;1887;;
14:49:37.050;175;94;125;70;70.8;335;855;1271;5.0;1.505;2006;;
14:49:37.904;176;92;123;72;71.3;330;835;1300;5.1;1.444;1926;;
14:49:38.741;163;89;121;79;68.5;325;760;1279;5.4;1.337;1783;;
14:49:39.497;169;93;123;74;67.0;330;810;1250;5.0;1.484;1979;;
14:49:40.309;175;92;125;74;70.5;330;815;1296;5.2;1.439;1919;;
14:49:41.126;171;92;123;75;69.5;330;795;1238;5.2;1.401;1868;;
14:49:41.919;161;90;120;81;64.8;320;740;1263;5.3;1.371;1829;;
14:49:42.659;169;92;126;83;66.3;325;720;1275;5.5;1.364;1819;;
14:49:43.381;174;95;128;80;68.0;330;750;1271;5.4;1.406;1875;;
14:49:44.131;177;96;126;74;68.8;330;810;1304;5.1;1.482;1975;;
14:49:44.941;171;90;125;82;71.3;325;730;1354;5.9;1.278;1704;;
14:49:45.671;165;94;124;85;64.3;320;705;1250;5.5;1.361;1814;;
14:49:46.375;174;95;128;81;67.8;325;745;1283;5.5;1.402;1869;;
14:49:47.119;179;96;128;66;67.8;325;910;1317;4.5;1.713;2283;;
14:49:48.030;179;96;128;76;67.8;325;790;1317;5.1;1.487;1982;;
14:49:48.820;179;96;128;75;67.8;325;795;1317;5.1;1.496;1995;;
14:49:49.614;179;93;126;72;60.8;330;830;1383;4.4;1.718;2291;;
14:49:50.444;178;92;123;69;62.3;330;870;1325;4.3;1.712;2283;;
14:49:51.316;168;87;121;78;64.5;325;765;1350;5.1;1.438;1917;;
14:49:52.079;168;91;122;77;62.3;320;780;1271;4.8;1.532;2042;;
14:49:52.859;176;92;125;73;68.8;330;820;1292;5.0;1.494;1992;;
14:49:53.681;176;93;126;75;69.5;330;795;1288;5.2;1.441;1922;;
14:49:54.474;170;93;126;80;66.0;320;750;1321;5.3;1.426;1902;;
14:49:55.226;178;96;129;76;67.8;325;790;1325;5.1;1.498;1998;;
14:49:56.018;183;96;129;72;70.5;330;835;1350;5.1;1.525;2033;;
14:49:56.849;177;94;127;77;70.3;330;775;1333;5.4;1.404;1872;;
14:49:57.626;168;93;124;81;65.5;320;745;1313;5.3;1.405;1873;;
14:49:58.369;174;93;127;81;68.3;325;745;1350;5.5;1.381;1841;;
14:49:59.114;176;94;128;81;69.3;330;740;1333;5.6;1.370;1827;;
14:49:59.854;173;95;126;79;68.8;325;755;1304;5.5;1.381;1841;;
14:50:00.613;169;92;125;84;68.5;320;715;1367;5.7;1.302;1736;;
14:50:01.328;173;94;127;83;68.8;325;720;1346;5.7;1.330;1773;;
14:50:02.046;175;95;127;80;70.0;325;750;1350;5.6;1.361;1814;;
14:50:02.794;174;94;125;81;69.5;325;745;1354;5.6;1.343;1790;;
14:50:03.543;167;91;123;84;69.3;320;715;1354;5.8;1.270;1693;;
14:50:04.254;170;92;125;83;68.8;320;720;1321;5.7;1.304;1738;;
14:50:04.976;174;93;122;72;71.0;325;835;1329;5.1;1.429;1905;;
14:50:05.809;174;89;115;63;75.0;325;945;1358;4.8;1.449;1932;;
14:50:06.756;156;80;112;76;75.5;315;785;1317;5.8;1.159;1546;;
14:50:07.541;155;84;113;78;70.0;320;770;1146;5.5;1.240;1654;;
14:50:08.313;161;85;115;74;72.8;330;810;1163;5.4;1.280;1707;;
14:50:09.123;165;87;118;75;73.3;325;795;1208;5.5;1.275;1700;;
14:50:09.912;160;88;120;82;70.0;315;730;1238;5.8;1.246;1662;;
14:50:10.646;169;91;124;79;70.3;320;755;1263;5.6;1.333;1777;;
14:50:11.400;176;94;127;76;71.8;325;790;1292;5.4;1.401;1868;;
14:50:12.191;177;95;127;75;71.0;330;800;1296;5.3;1.425;1900;;
14:50:12.991;171;93;126;81;68.8;320;745;1338;5.5;1.365;1821;;
14:50:13.734;176;96;128;79;67.3;325;760;1300;5.3;1.449;1932;;
14:50:14.494;180;97;121;61;69.3;325;985;1325;4.2;1.725;2300;;
14:50:15.483;173;85;118;66;78.3;330;915;1400;5.1;1.377;1836;;
14:50:16.396;159;85;112;67;69.8;320;900;1254;4.7;1.448;1931;;
14:50:17.292;164;84;114;65;73.5;325;930;1217;4.7;1.442;1923;;
14:50:18.228;165;84;114;65;74.3;330;925;1200;4.8;1.417;1889;;
14:50:19.151;155;82;113;71;71.8;320;845;1221;5.1;1.325;1767;;
14:50:19.998;163;86;117;69;72.3;330;865;1204;5.0;1.398;1864;;
14:50:20.861;173;88;122;68;74.8;330;880;1225;5.1;1.439;1919;;
14:50:21.741;173;90;124;71;73.8;330;845;1279;5.2;1.421;1894;;
14:50:22.586;169;92;124;74;67.5;320;815;1313;5.0;1.500;2000;;
14:50:23.399;183;95;129;69;71.3;330;870;1304;4.9;1.572;2096;;
14:50:24.271;185;96;127;67;72.0;335;900;1350;4.8;1.591;2121;;
14:50:25.169;173;91;124;71;70.5;325;845;1363;5.0;1.480;1974;;
14:50:26.016;176;93;124;68;70.3;330;880;1338;4.8;1.547;2063;;
14:50:26.894;176;91;120;66;72.0;335;905;1271;4.8;1.511;2015;;
14:50:27.801;163;85;116;71;72.5;330;850;1296;5.1;1.363;1817;;
14:50:28.651;164;88;116;69;70.5;330;875;1242;4.8;1.440;1920;;
14:50:29.525;167;86;115;67;74.0;335;895;1225;5.0;1.394;1859;;
14:50:30.421;159;82;113;71;75.8;325;845;1238;5.4;1.263;1684;;
14:50:31.265;161;86;115;70;72.3;325;855;1229;5.1;1.364;1818;;
14:50:32.120;170;87;119;68;75.8;330;885;1238;5.1;1.390;1854;;
14:50:33.006;167;88;118;69;74.5;330;865;1213;5.2;1.370;1827;;
14:50:33.871;159;86;117;73;70.5;325;820;1271;5.2;1.355;1807;;
14:50:34.689;169;89;121;71;72.8;330;845;1250;5.2;1.408;1878;;
14:50:35.532;174;91;122;69;73.5;330;865;1250;5.1;1.439;1918;;
14:50:36.399;168;88;123;76;73.8;325;790;1313;5.6;1.312;1750;;
14:50:37.190;172;92;126;75;70.5;325;795;1283;5.3;1.418;1891;;
14:50:37.986;182;95;130;70;73.3;335;855;1308;5.1;1.512;2015;;
14:50:38.839;185;96;129;70;72.8;330;860;1338;5.1;1.528;2037;;
14:50:39.699;176;94;127;74;70.3;325;815;1371;5.2;1.476;1968;;
14:50:40.516;181;96;128;69;70.0;330;865;1325;4.9;1.576;2101;;
14:50:41.379;181;94;126;67;72.0;330;890;1321;4.9;1.551;2068;;
14:50:42.271;173;89;123;73;74.0;330;825;1300;5.4;1.374;1832;;
14:50:43.094;166;91;121;72;67.8;325;830;1263;4.9;1.476;1968;;
14:50:43.924;172;90;122;69;72.3;330;865;1271;5.0;1.464;1951;;
14:50:44.791;173;90;121;69;73.5;330;865;1258;5.1;1.424;1899;;
14:50:45.654;164;87;120;75;71.5;325;800;1275;5.4;1.337;1783;;
14:50:46.456;171;91;120;73;71.5;325;825;1263;5.2;1.379;1838;;
14:50:47.280;171;91;120;71;71.5;325;845;1263;5.1;1.412;1883;;
14:50:48.125;171;91;120;71;71.5;325;840;1263;5.1;1.404;1872;;
14:50:48.968;186;96;132;75;59.8;325;800;1575;4.5;1.767;2356;;
14:50:49.766;190;97;132;71;61.8;330;845;1521;4.4;1.810;2413;;
14:50:50.607;191;97;131;69;62.8;330;865;1454;4.4;1.799;2399;;
14:50:51.476;182;92;128;74;67.5;330;815;1492;5.0;1.548;2065;;
14:50:52.289;184;95;129;73;68.5;330;825;1425;5.0;1.557;2076;;
14:50:53.118;187;95;130;70;71.0;335;860;1400;5.0;1.572;2095;;
14:50:53.976;183;94;129;73;72.0;330;825;1379;5.2;1.472;1963;;
14:50:54.799;175;94;126;75;67.8;320;795;1400;5.1;1.479;1971;;
14:50:55.596;183;95;129;72;71.5;325;830;1388;5.2;1.497;1997;;
14:50:56.428;185;95;128;69;73.5;330;865;1371;5.1;1.501;2001;;
14:50:57.289;178;90;126;74;74.8;330;810;1413;5.5;1.363;1817;;
14:50:58.101;176;92;126;75;71.5;325;800;1358;5.4;1.404;1872;;
14:50:58.903;180;93;127;73;73.8;330;825;1350;5.4;1.421;1894;;
14:50:59.724;178;94;125;74;71.8;330;810;1313;5.3;1.414;1885;;
14:51:00.538;171;91;127;83;71.5;320;725;1379;5.9;1.283;1710;;
14:51:01.259;179;96;131;82;69.5;325;730;1304;5.7;1.376;1835;;
14:51:01.991;184;98;132;77;71.0;325;775;1367;5.5;1.441;1921;;
14:51:02.765;183;97;132;81;72.0;330;745;1379;5.8;1.368;1825;;
14:51:03.513;177;97;131;84;68.8;325;715;1400;5.8;1.360;1813;;
14:51:04.228;183;99;134;84;69.5;330;715;1388;5.8;1.381;1842;;
14:51:04.943;184;100;131;77;69.8;330;775;1388;5.4;1.456;1941;;
14:51:05.716;179;93;129;81;73.3;330;745;1463;5.9;1.307;1743;;
14:51:06.461;175;94;128;83;69.8;325;725;1371;5.8;1.325;1767;;
14:51:07.184;176;94;127;81;70.8;325;740;1333;5.7;1.331;1775;;
14:51:07.924;172;92;125;83;71.8;325;725;1342;5.9;1.266;1687;;
14:51:08.651;169;91;125;86;70.5;325;695;1354;6.1;1.235;1646;;
14:51:09.348;174;94;129;85;71.0;325;705;1350;6.0;1.276;1701;;
14:51:10.051;178;96;129;82;71.8;325;730;1338;5.9;1.315;1753;;
14:51:10.779;176;93;128;84;72.8;325;715;1354;6.1;1.256;1674;;
14:51:11.494;174;94;128;86;70.8;320;695;1358;6.1;1.260;1680;;
14:51:12.189;177;96;128;81;70.8;325;745;1329;5.7;1.350;1801;;
14:51:12.938;180;95;126;75;73.5;325;795;1367;5.5;1.363;1817;;
14:51:13.729;171;89;125;84;74.3;320;715;1358;6.2;1.199;1599;;
14:51:14.444;168;92;124;85;69.0;320;710;1271;5.8;1.273;1698;;
14:51:15.154;172;92;125;83;71.0;325;725;1300;5.9;1.279;1705;;
14:51:15.879;172;93;124;81;71.0;325;740;1275;5.8;1.295;1727;;
14:51:16.621;170;91;125;85;72.0;320;710;1321;6.1;1.235;1647;;
14:51:17.329;174;94;129;86;70.3;320;700;1283;6.0;1.280;1707;;
14:51:18.031;178;96;130;82;71.5;325;730;1304;5.9;1.325;1766;;
14:51:18.760;180;96;129;79;71.5;325;760;1329;5.6;1.366;1821;;
14:51:19.523;176;93;127;81;73.0;325;740;1358;5.9;1.287;1717;;
14:51:20.261;175;94;127;82;70.0;320;730;1304;5.8;1.324;1766;;
14:51:20.989;177;94;127;78;70.8;325;765;1313;5.5;1.371;1827;;
14:51:21.754;176;94;121;70;71.3;325;855;1288;5.0;1.455;1940;;
14:51:22.611;168;86;120;79;74.8;320;760;1371;5.9;1.223;1630;;
14:51:23.371;167;89;120;78;71.0;325;770;1229;5.5;1.301;1735;;
14:51:24.140;169;89;122;78;72.3;325;770;1258;5.6;1.295;1727;;
14:51:24.910;167;90;121;79;71.5;325;755;1242;5.7;1.275;1700;;
14:51:25.666;165;89;122;84;71.0;320;715;1271;6.0;1.229;1638;;
14:51:26.380;173;93;126;81;70.8;325;740;1258;5.7;1.318;1757;;
14:51:27.121;178;94;125;72;72.8;325;835;1313;5.2;1.429;1905;;
14:51:27.956;174;88;123;76;76.5;325;790;1371;5.8;1.273;1697;;
14:51:28.746;171;91;124;79;71.3;320;760;1292;5.6;1.323;1764;;
14:51:29.505;173;93;123;75;70.8;325;800;1258;5.3;1.394;1858;;
14:51:30.306;170;90;121;75;72.8;330;795;1283;5.5;1.325;1767;;
14:51:31.099;165;89;121;82;69.3;315;730;1271;5.7;1.273;1697;;
14:51:31.827;170;92;121;75;69.8;325;805;1246;5.2;1.399;1866;;
14:51:32.634;172;89;120;72;73.5;325;835;1308;5.3;1.366;1821;;
14:51:33.471;165;86;119;77;74.8;325;775;1296;5.8;1.236;1648;;
14:51:34.246;166;89;119;74;71.3;325;815;1246;5.2;1.361;1815;;
14:51:35.061;171;89;121;71;74.3;325;840;1292;5.3;1.369;1825;;
14:51:35.897;171;89;122;73;73.5;325;820;1263;5.4;1.358;1811;;
14:51:36.720;168;90;122;76;71.5;320;790;1271;5.4;1.351;1801;;
14:51:37.511;174;92;125;74;71.3;325;810;1279;5.3;1.421;1895;;
14:51:38.319;177;93;124;71;72.5;325;850;1296;5.1;1.457;1942;;
14:51:39.171;173;89;124;75;73.5;325;795;1329;5.5;1.344;1792;;
14:51:39.966;175;93;126;74;71.3;325;810;1304;5.3;1.432;1910;;
14:51:40.776;180;94;127;72;72.3;330;835;1308;5.2;1.471;1961;;
14:51:41.609;177;92;128;76;72.8;330;785;1313;5.6;1.376;1834;;
14:51:42.396;175;94;128;77;72.8;330;775;1313;5.6;1.358;1811;;
14:51:43.170;175;94;128;73;72.8;330;820;1313;5.3;1.437;1916;;
14:51:43.990;175;94;128;75;72.8;330;805;1313;5.4;1.411;1881;;
14:51:44.796;184;96;132;78;60.5;325;765;1479;4.7;1.672;2230;;
14:51:45.561;187;98;132;74;60.5;330;810;1425;4.5;1.767;2356;;
14:51:46.367;188;96;130;71;62.3;330;845;1421;4.4;1.765;2353;;
14:51:47.214;181;92;129;76;68.0;330;785;1425;5.2;1.483;1978;;
14:51:47.999;175;94;127;77;65.8;325;775;1358;5.1;1.491;1988;;
14:51:48.778;181;94;128;74;69.3;330;815;1388;5.1;1.503;2005;;
14:51:49.593;181;93;127;72;71.3;330;830;1379;5.2;1.474;1965;;
14:51:50.423;175;91;125;76;72.5;330;785;1367;5.5;1.353;1805;;
14:51:51.204;174;92;126;78;70.0;325;770;1346;5.5;1.383;1844;;
14:51:51.976;180;94;128;73;72.0;330;820;1358;5.3;1.455;1940;;
14:51:52.796;183;94;128;73;73.3;330;820;1383;5.4;1.433;1911;;
14:51:53.616;177;93;128;77;72.0;325;775;1383;5.6;1.378;1837;;
14:51:54.390;182;96;130;75;70.8;330;795;1346;5.3;1.455;1940;;
14:51:55.186;181;95;133;84;71.3;330;715;1396;6.0;1.330;1773;;
14:51:55.901;180;99;134;85;68.3;330;705;1333;5.8;1.384;1846;;
14:51:56.604;185;101;134;81;68.3;330;740;1371;5.5;1.453;1937;;
14:51:57.344;181;96;131;81;71.0;325;745;1421;5.7;1.377;1836;;
14:51:58.087;181;97;132;83;68.3;320;725;1425;5.6;1.402;1870;;
14:51:58.816;182;98;131;79;69.0;330;760;1396;5.4;1.440;1920;;
14:51:59.578;175;95;126;78;69.5;330;765;1388;5.5;1.381;1842;;
14:52:00.341;164;91;121;86;66.3;315;700;1346;5.7;1.281;1708;;
14:52:01.041;169;92;125;85;68.3;325;710;1321;5.8;1.295;1727;;
14:52:01.751;173;93;124;78;69.8;330;770;1329;5.4;1.366;1822;;
14:52:02.521;168;91;118;73;70.3;325;820;1321;5.1;1.374;1833;;
14:52:03.341;157;85;115;85;69.0;310;710;1346;5.8;1.186;1581;;
14:52:04.051;162;88;119;84;69.3;325;715;1254;5.8;1.229;1638;;
14:52:04.764;168;90;122;81;71.0;320;740;1279;5.8;1.269;1692;;
14:52:05.506;172;91;118;71;72.5;325;845;1325;5.1;1.378;1838;;
14:52:06.351;163;83;117;79;76.3;315;755;1408;6.1;1.161;1548;;
14:52:07.104;163;88;119;79;70.0;320;755;1275;5.6;1.278;1704;;
14:52:07.859;169;89;121;76;73.8;325;790;1313;5.6;1.296;1728;;
14:52:08.649;174;90;121;71;74.8;325;850;1304;5.3;1.373;1831;;
14:52:09.503;170;86;121;75;78.3;325;795;1371;5.9;1.229;1639;;
14:52:10.295;168;90;121;75;71.3;320;795;1288;5.4;1.353;1804;;
14:52:11.089;175;91;122;69;73.8;325;865;1288;5.1;1.434;1912;;
14:52:11.956;174;89;119;70;75.0;330;860;1317;5.2;1.367;1823;;
14:52:12.816;160;85;116;77;72.5;320;775;1304;5.6;1.243;1657;;
14:52:13.590;165;88;118;75;71.0;320;805;1250;5.3;1.341;1788;;
14:52:14.395;170;88;119;71;74.3;325;850;1296;5.2;1.365;1820;;
14:52:15.246;167;86;120;75;75.8;330;800;1292;5.7;1.262;1683;;
14:52:16.046;162;88;119;78;69.8;315;770;1271;5.4;1.308;1744;;
14:52:16.815;171;90;121;72;72.8;325;830;1296;5.3;1.383;1844;;
14:52:17.646;175;89;122;69;76.0;330;870;1329;5.2;1.397;1862;;
14:52:18.515;170;89;121;74;74.0;330;815;1279;5.4;1.333;1777;;
14:52:19.331;161;88;119;78;68.5;315;765;1292;5.4;1.326;1768;;
14:52:20.094;171;91;123;76;70.8;325;790;1308;5.4;1.376;1835;;
14:52:20.884;175;92;124;72;72.8;325;830;1317;5.3;1.418;1890;;
14:52:21.716;174;92;123;74;72.3;325;815;1317;5.3;1.385;1846;;
14:52:22.531;163;89;120;79;68.8;315;760;1317;5.4;1.324;1765;;
14:52:23.291;171;92;124;76;70.0;325;790;1325;5.3;1.397;1862;;
14:52:24.079;177;93;125;71;72.8;330;850;1346;5.1;1.455;1940;;
14:52:24.929;172;91;122;74;72.3;325;815;1325;5.3;1.379;1839;;
14:52:25.746;163;89;120;78;68.5;315;765;1321;5.4;1.335;1779;;
14:52:26.511;171;91;123;74;71.0;325;815;1308;5.2;1.409;1879;;
14:52:27.328;176;92;123;70;73.8;330;855;1346;5.2;1.420;1894;;
14:52:28.179;167;87;121;78;74.3;325;770;1363;5.8;1.257;1677;;
14:52:28.949;167;91;122;76;69.3;320;785;1308;5.3;1.377;1836;;
14:52:29.736;176;91;124;71;74.0;330;840;1333;5.3;1.410;1881;;
14:52:30.574;175;92;122;71;73.0;325;850;1346;5.2;1.421;1894;;
14:52:31.424;164;88;120;77;71.3;320;775;1363;5.5;1.303;1737;;
14:52:32.201;170;91;122;72;71.5;325;835;1308;5.1;1.419;1892;;
14:52:33.036;174;90;120;69;75.0;330;875;1346;5.1;1.403;1871;;
14:52:33.909;163;85;118;77;74.5;325;775;1354;5.8;1.230;1640;;
14:52:34.686;165;89;120;76;71.0;325;790;1279;5.4;1.338;1784;;
14:52:35.476;173;90;123;72;74.3;330;835;1308;5.3;1.386;1848;;
14:52:36.311;176;91;124;73;74.5;330;825;1325;5.4;1.373;1831;;
14:52:37.135;168;90;123;78;70.8;320;770;1350;5.5;1.336;1781;;
14:52:37.906;175;93;126;73;71.8;330;820;1338;5.3;1.440;1920;;
14:52:38.728;182;94;126;69;74.3;330;875;1367;5.1;1.485;1980;;
14:52:39.601;173;89;126;75;74.3;330;795;1400;5.6;1.349;1799;;
14:52:40.395;173;89;126;73;74.3;330;820;1400;5.4;1.392;1855;;
14:52:41.215;173;89;126;66;74.3;330;905;1400;4.9;1.536;2048;;
14:52:42.123;186;94;128;69;64.5;330;870;1533;4.4;1.720;2293;;
14:52:42.987;173;90;124;76;63.0;320;790;1483;4.8;1.558;2077;;
14:52:43.781;179;93;126;71;62.3;330;850;1425;4.4;1.717;2289;;
14:52:44.627;183;92;126;68;68.0;330;880;1421;4.6;1.624;2165;;
14:52:45.509;174;88;126;78;73.0;325;765;1442;5.7;1.320;1761;;
14:52:46.278;177;95;128;76;67.5;325;790;1388;5.1;1.498;1997;;
14:52:47.064;187;96;131;70;71.5;330;855;1413;5.0;1.564;2085;;
14:52:47.917;185;93;131;75;74.5;330;805;1492;5.6;1.418;1891;;
14:52:48.724;181;97;131;76;68.8;320;785;1450;5.3;1.499;1998;;
14:52:49.511;190;99;134;71;70.8;330;850;1454;5.0;1.604;2139;;
14:52:50.361;188;98;131;71;71.3;335;850;1433;5.0;1.560;2080;;
14:52:51.207;178;94;129;77;69.3;320;780;1454;5.3;1.453;1937;;
14:52:51.993;184;97;130;71;70.0;330;845;1413;5.0;1.563;2084;;
14:52:52.832;186;96;128;68;72.0;330;885;1421;4.9;1.567;2090;;
14:52:53.721;175;89;125;76;74.3;325;785;1446;5.7;1.324;1766;;
14:52:54.508;173;93;126;76;68.8;325;790;1358;5.2;1.442;1923;;
14:52:55.296;182;94;128;70;72.0;330;860;1371;5.0;1.526;2035;;
14:52:56.158;181;93;128;72;73.3;335;830;1379;5.3;1.445;1926;;
14:52:56.988;173;92;127;78;69.5;320;770;1404;5.4;1.402;1869;;
14:52:57.754;183;97;129;71;70.0;330;850;1383;4.9;1.569;2093;;
14:52:58.606;188;95;129;69;74.0;335;875;1438;5.1;1.519;2026;;
14:52:59.477;175;90;127;77;72.8;325;780;1446;5.6;1.362;1816;;
14:53:00.263;179;96;129;74;69.3;330;815;1375;5.1;1.518;2024;;
14:53:01.076;187;96;131;70;72.3;330;860;1400;5.0;1.553;2071;;
14:53:01.934;181;92;130;77;74.3;330;775;1463;5.7;1.360;1813;;
14:53:02.713;179;96;130;77;68.3;325;780;1396;5.3;1.486;1981;;
14:53:03.493;188;98;130;67;71.5;335;890;1408;4.8;1.621;2162;;
14:53:04.381;185;94;128;69;73.3;335;865;1433;5.1;1.506;2008;;
14:53:05.246;171;91;124;76;70.3;325;785;1392;5.4;1.388;1851;;
14:53:06.029;176;93;126;73;69.5;330;820;1333;5.1;1.487;1982;;
14:53:06.853;181;93;127;72;72.8;335;835;1379;5.2;1.452;1936;;
14:53:07.688;172;90;126;79;72.5;330;760;1379;5.7;1.316;1754;;
14:53:08.448;176;95;129;77;69.3;330;780;1354;5.3;1.447;1930;;
14:53:09.228;186;97;133;74;72.5;335;815;1388;5.3;1.492;1990;;
14:53:10.039;187;99;132;72;71.0;335;830;1404;5.1;1.537;2050;;
14:53:10.867;178;94;130;79;69.3;325;755;1433;5.5;1.417;1890;;
14:53:11.626;184;99;131;73;68.5;330;820;1388;5.0;1.571;2095;;
14:53:12.442;188;96;129;69;72.0;335;875;1433;4.9;1.571;2094;;
14:53:13.319;177;90;126;75;74.5;335;795;1429;5.6;1.339;1786;;
14:53:14.116;169;92;123;78;67.8;325;770;1342;5.3;1.395;1860;;
14:53:14.886;175;92;124;72;70.8;335;835;1325;5.1;1.461;1947;;
14:53:15.719;174;91;122;73;72.3;335;820;1350;5.3;1.379;1839;;
14:53:16.539;162;86;119;80;71.0;325;750;1338;5.7;1.254;1673;;
14:53:17.291;168;90;123;78;70.3;330;765;1329;5.5;1.334;1779;;
14:53:18.054;176;92;124;72;72.5;330;830;1342;5.2;1.422;1897;;
14:53:18.886;172;88;124;77;76.3;330;775;1413;5.9;1.260;1680;;
14:53:19.659;167;92;124;82;68.0;320;735;1346;5.6;1.335;1780;;
14:53:20.396;177;94;129;78;71.3;330;765;1367;5.6;1.380;1840;;
14:53:21.163;183;96;129;74;73.0;330;810;1396;5.4;1.426;1901;;
14:53:21.971;175;91;127;80;73.8;325;750;1454;5.9;1.292;1722;;
14:53:22.721;175;95;128;81;69.0;320;740;1396;5.6;1.375;1834;;
14:53:23.461;182;97;130;75;71.3;330;805;1400;5.3;1.466;1955;;
14:53:24.268;178;95;126;74;71.5;330;810;1388;5.3;1.425;1899;;
14:53:25.076;169;91;123;79;69.5;320;755;1413;5.5;1.339;1785;;
14:53:25.829;175;93;126;76;70.0;325;785;1354;5.4;1.413;1884;;
14:53:26.614;179;93;124;72;72.0;330;835;1392;5.2;1.438;1917;;
14:53:27.447;169;87;122;79;74.0;325;760;1429;5.8;1.253;1671;;
14:53:28.213;168;90;123;78;70.0;325;765;1358;5.5;1.341;1789;;
14:53:28.974;178;92;128;78;72.8;330;770;1350;5.7;1.355;1806;;
14:53:29.746;178;96;127;75;70.5;330;795;1354;5.3;1.429;1906;;
14:53:30.537;172;92;127;83;70.0;320;725;1442;5.8;1.313;1750;;
14:53:31.264;179;96;132;83;68.8;325;725;1371;5.7;1.389;1852;;
14:53:31.991;186;99;127;67;70.3;330;890;1404;4.7;1.612;2150;;
14:53:32.883;178;88;126;75;78.0;330;795;1550;5.9;1.279;1706;;
14:53:33.676;170;92;123;76;68.8;320;785;1363;5.3;1.402;1869;;
14:53:34.459;177;92;125;72;72.5;330;835;1358;5.2;1.434;1912;;
14:53:35.298;174;91;122;71;72.0;330;840;1358;5.1;1.417;1890;;
14:53:36.134;165;87;120;79;70.5;320;760;1379;5.6;1.294;1725;;
14:53:36.896;172;91;123;74;70.5;325;815;1321;5.2;1.419;1892;;
14:53:37.713;178;91;123;71;70.5;325;850;1375;5.0;1.480;1973;;
14:53:38.560;178;91;123;79;70.5;325;760;1375;5.6;1.323;1764;;
14:53:39.320;178;91;123;75;70.5;325;800;1375;5.3;1.393;1857;;
14:53:40.119;190;97;130;69;61.5;330;865;1550;4.3;1.832;2443;;
14:53:40.986;183;92;128;74;65.0;330;815;1517;4.8;1.602;2136;;
14:53:41.801;173;92;126;79;61.0;320;760;1438;4.8;1.564;2085;;
14:53:42.557;181;95;129;74;64.0;325;815;1417;4.7;1.636;2182;;
14:53:43.372;182;95;128;74;68.5;330;810;1438;5.1;1.511;2014;;
14:53:44.186;174;91;127;79;69.0;325;760;1454;5.4;1.393;1858;;
14:53:44.944;182;95;130;75;68.8;330;795;1421;5.2;1.500;2001;;
14:53:45.741;187;96;128;69;71.5;330;865;1450;5.0;1.549;2065;;
14:53:46.608;175;88;125;78;74.5;325;770;1500;5.8;1.295;1726;;
14:53:47.374;174;93;126;79;68.8;325;760;1379;5.4;1.393;1857;;
14:53:48.134;180;94;128;75;71.8;330;800;1392;5.4;1.430;1907;;
14:53:48.936;180;94;127;76;72.3;330;790;1383;5.5;1.391;1855;;
14:53:49.726;174;92;127;81;70.5;320;740;1421;5.7;1.330;1774;;
14:53:50.464;180;95;131;80;70.5;325;750;1417;5.6;1.391;1855;;
14:53:51.214;186;98;130;71;71.8;330;845;1442;5.1;1.528;2037;;
14:53:52.057;183;92;127;73;75.3;330;825;1471;5.5;1.392;1856;;
14:53:52.882;172;91;124;78;70.5;320;765;1421;5.5;1.346;1794;;
14:53:53.653;176;92;124;73;71.8;330;820;1383;5.3;1.420;1893;;
14:53:54.471;177;91;121;69;73.8;330;870;1396;5.1;1.430;1907;;
14:53:55.341;166;85;119;76;76.0;325;790;1421;5.8;1.232;1642;;
14:53:56.129;166;87;120;76;72.3;325;785;1338;5.5;1.301;1735;;
14:53:56.918;174;90;122;70;75.0;330;860;1346;5.2;1.393;1858;;
14:53:57.774;175;89;122;72;76.3;330;830;1371;5.5;1.325;1767;;
14:53:58.608;165;88;120;77;72.3;320;775;1363;5.6;1.285;1713;;
14:53:59.381;172;91;123;75;72.8;325;805;1350;5.4;1.358;1811;;
14:54:00.184;177;91;123;70;75.3;330;860;1371;5.3;1.409;1878;;
14:54:01.044;175;89;122;71;76.3;330;840;1375;5.4;1.341;1788;;
14:54:01.884;165;87;120;78;72.8;320;765;1371;5.7;1.262;1682;;
14:54:02.651;172;90;124;76;72.5;330;785;1354;5.5;1.337;1783;;
14:54:03.434;177;92;125;74;74.5;330;815;1363;5.5;1.370;1827;;
14:54:04.249;175;90;126;78;76.0;330;765;1404;6.0;1.263;1684;;
14:54:05.018;169;92;124;81;69.5;320;740;1379;5.6;1.323;1764;;
14:54:05.758;178;94;129;79;72.3;330;760;1400;5.7;1.354;1806;;
14:54:06.516;182;96;128;75;73.3;330;805;1413;5.5;1.409;1879;;
14:54:07.317;176;91;127;81;75.0;325;745;1458;6.0;1.259;1679;;
14:54:08.068;170;93;124;82;69.0;320;735;1392;5.6;1.324;1765;;
14:54:08.801;176;93;128;81;72.0;330;740;1388;5.8;1.310;1747;;
14:54:09.543;177;94;125;76;72.8;330;785;1383;5.6;1.346;1795;;
14:54:10.326;170;89;122;82;74.5;325;735;1438;6.1;1.204;1605;;
14:54:11.063;166;90;122;84;71.0;320;715;1363;6.0;1.226;1635;;
14:54:11.778;172;91;123;79;72.8;330;755;1358;5.8;1.279;1705;;
14:54:12.529;174;91;119;71;74.3;325;840;1363;5.3;1.341;1787;;
14:54:13.367;163;83;117;81;76.8;320;740;1425;6.2;1.126;1501;;
14:54:14.111;164;88;118;81;72.5;325;745;1283;5.8;1.215;1620;;
14:54:14.854;169;88;119;75;75.5;330;800;1308;5.7;1.261;1681;;
14:54:15.654;169;87;117;73;76.5;325;825;1346;5.6;1.256;1675;;
14:54:16.481;159;83;116;82;75.5;315;735;1358;6.2;1.124;1499;;
14:54:17.215;165;88;121;83;73.5;325;720;1292;6.1;1.180;1574;;
14:54:17.936;172;90;122;77;75.5;325;780;1313;5.8;1.260;1681;;
14:54:18.714;169;88;122;79;77.3;325;755;1392;6.1;1.187;1583;;
14:54:19.473;165;89;121;84;72.8;315;715;1367;6.1;1.189;1586;;
14:54:20.186;172;92;126;83;73.5;325;720;1350;6.1;1.232;1642;;
14:54:20.906;177;93;131;92;74.3;325;655;1383;6.8;1.156;1541;;
14:54:21.561;141;101;97;58;36.8;275;1030;879;2.1;2.719;3625;;
14:54:22.591;155;73;108;79;80.8;300;760;1592;6.4;1.012;1349;;
14:54:23.353;154;81;112;81;73.5;325;740;1183;6.0;1.128;1503;;
14:54:24.087;163;84;118;82;75.0;325;735;1242;6.1;1.154;1539;;
14:54:24.824;166;86;123;85;75.0;320;710;1313;6.3;1.162;1549;;
14:54:25.538;174;92;129;84;76.8;315;715;1388;6.4;1.202;1602;;
14:54:26.251;186;97;133;77;76.5;320;780;1438;5.9;1.359;1812;;
14:54:27.029;195;100;131;65;77.8;325;930;1513;5.0;1.570;2093;;
14:54:27.961;190;92;133;74;80.8;325;815;1617;5.9;1.337;1783;;
14:54:28.776;183;96;131;77;72.3;320;780;1467;5.6;1.417;1889;;
14:54:29.552;185;97;132;75;71.8;325;800;1450;5.4;1.466;1955;;
14:54:30.356;185;96;130;75;73.0;330;795;1450;5.5;1.416;1888;;
14:54:31.147;176;93;128;82;71.5;320;735;1450;5.8;1.313;1751;;
14:54:31.882;177;95;128;81;70.0;325;745;1421;5.6;1.365;1820;;
14:54:32.627;179;94;128;78;72.3;325;765;1425;5.7;1.355;1807;;
14:54:33.396;178;93;124;75;74.3;330;805;1413;5.5;1.342;1789;;
14:54:34.197;168;87;124;83;74.3;330;725;1429;6.1;1.208;1611;;
14:54:34.925;168;87;124;86;74.3;330;700;1429;6.4;1.167;1556;;
14:54:35.625;168;87;124;83;74.3;330;720;1429;6.2;1.200;1600;;
14:54:36.342;188;100;134;83;59.5;320;725;1642;4.9;1.630;2173;;
14:54:37.073;184;96;133;88;61.8;320;685;1725;5.4;1.473;1963;;
14:54:37.756;189;99;136;86;60.8;325;695;1658;5.2;1.559;2078;;
14:54:38.451;193;100;133;76;65.0;325;785;1658;5.0;1.609;2146;;
14:54:39.234;187;93;131;78;73.0;325;765;1708;5.7;1.368;1823;;
14:54:40.003;180;93;129;85;69.8;320;710;1608;5.9;1.316;1754;;
14:54:40.709;184;96;132;84;69.3;325;715;1542;5.8;1.363;1817;;
14:54:41.426;186;96;129;78;71.5;325;765;1542;5.6;1.378;1837;;
14:54:42.189;177;91;126;83;73.3;320;725;1583;6.1;1.247;1663;;
14:54:42.916;177;92;127;84;72.0;320;715;1521;6.0;1.261;1682;;
14:54:43.629;181;94;126;76;73.0;325;790;1508;5.5;1.361;1814;;
14:54:44.423;183;91;123;70;77.8;330;860;1533;5.4;1.358;1810;;
14:54:45.279;174;85;122;79;79.3;325;760;1529;6.3;1.172;1563;;
14:54:46.039;173;90;124;79;74.3;320;755;1429;5.9;1.261;1681;;
14:54:46.792;179;92;127;77;75.3;325;775;1417;5.8;1.303;1737;;
14:54:47.573;178;92;126;77;75.3;330;775;1404;5.8;1.295;1727;;
14:54:48.346;173;91;126;83;73.3;320;720;1458;6.1;1.236;1648;;
14:54:49.064;179;94;130;83;72.8;325;720;1454;6.1;1.287;1715;;
14:54:49.786;183;96;132;82;73.5;325;735;1450;6.0;1.317;1757;;
14:54:50.517;181;96;129;79;72.5;330;755;1433;5.8;1.341;1788;;
14:54:51.278;178;93;129;83;72.0;320;720;1521;6.0;1.285;1713;;
14:54:51.994;182;96;131;82;71.3;325;730;1483;5.9;1.345;1793;;
14:54:52.722;185;97;130;77;72.8;325;775;1488;5.6;1.380;1839;;
14:54:53.501;178;91;127;81;75.0;325;745;1529;6.0;1.259;1679;;
14:54:54.242;175;92;127;85;71.5;320;710;1483;6.0;1.264;1685;;
14:54:54.952;179;94;129;82;72.3;325;730;1429;5.9;1.303;1738;;
14:54:55.686;180;95;125;76;72.5;325;785;1438;5.5;1.356;1808;;
14:54:56.469;172;89;124;84;73.5;315;715;1504;6.2;1.209;1612;;
14:54:57.186;174;93;127;85;71.3;320;705;1408;6.1;1.259;1679;;
14:54:57.891;180;95;129;79;73.0;325;760;1429;5.8;1.340;1787;;
14:54:58.647;182;95;126;74;73.5;325;815;1450;5.4;1.397;1863;;
14:54:59.466;174;90;127;83;74.3;315;720;1525;6.2;1.227;1636;;
14:55:00.186;178;95;129;81;71.0;320;745;1396;5.7;1.348;1798;;
14:55:00.931;184;96;127;75;73.0;325;805;1438;5.4;1.403;1871;;
14:55:01.736;175;90;126;81;75.0;320;740;1508;6.1;1.241;1654;;
14:55:02.478;176;93;128;83;72.3;320;725;1413;6.0;1.287;1716;;
14:55:03.201;181;95;129;78;72.5;325;770;1413;5.6;1.370;1827;;
14:55:03.967;181;95;123;68;72.8;325;880;1458;5.0;1.485;1980;;
14:55:04.849;171;86;122;78;76.3;315;765;1533;6.0;1.219;1625;;
14:55:05.618;172;90;122;74;73.0;325;810;1363;5.4;1.348;1798;;
14:55:06.426;176;89;122;73;76.3;330;825;1388;5.5;1.317;1756;;
14:55:07.251;169;86;122;79;76.3;325;760;1400;6.0;1.211;1615;;
14:55:08.011;172;91;124;78;73.0;320;765;1396;5.7;1.299;1733;;
14:55:08.774;180;93;127;74;74.5;325;810;1408;5.5;1.384;1845;;
14:55:09.582;181;94;125;71;74.5;325;845;1429;5.3;1.412;1883;;
14:55:10.431;172;89;123;78;74.0;320;765;1488;5.8;1.274;1699;;
14:55:11.196;176;92;125;75;72.8;325;800;1400;5.5;1.377;1836;;
14:55:11.994;180;92;124;72;74.8;330;835;1425;5.4;1.388;1851;;
14:55:12.829;172;87;123;78;76.8;325;765;1463;6.0;1.226;1635;;
14:55:13.596;169;90;123;79;70.8;320;755;1413;5.6;1.310;1747;;
14:55:14.351;178;92;126;74;74.3;325;815;1421;5.5;1.380;1840;;
14:55:15.162;183;93;126;71;76.0;325;840;1450;5.4;1.387;1849;;
14:55:16.006;172;89;124;79;74.8;320;760;1488;5.9;1.263;1684;;
14:55:16.762;177;93;127;77;71.8;325;775;1425;5.6;1.374;1833;;
14:55:17.537;183;95;128;70;74.3;330;860;1429;5.2;1.477;1969;;
14:55:18.399;183;93;128;73;75.8;330;825;1467;5.5;1.391;1855;;
14:55:19.226;174;92;126;77;71.5;320;775;1446;5.5;1.366;1821;;
14:55:19.997;182;95;129;74;71.5;325;810;1450;5.3;1.464;1952;;
14:55:20.807;187;95;131;72;74.0;330;830;1467;5.3;1.472;1963;;
14:55:21.641;183;94;131;76;74.5;335;785;1446;5.7;1.378;1837;;
14:55:22.422;177;96;129;79;68.3;320;755;1433;5.4;1.427;1903;;
14:55:23.181;185;97;132;74;71.3;330;810;1463;5.3;1.498;1997;;
14:55:23.989;190;97;134;75;73.5;330;805;1492;5.5;1.470;1960;;
14:55:24.796;188;98;133;75;72.3;335;800;1433;5.4;1.470;1960;;
14:55:25.598;181;96;131;78;69.8;325;770;1500;5.4;1.443;1925;;
14:55:26.364;188;98;133;74;70.5;330;810;1475;5.2;1.528;2037;;
14:55:27.172;191;98;130;66;72.5;330;915;1496;4.8;1.638;2183;;
14:55:28.087;185;93;125;66;75.3;330;910;1496;5.0;1.509;2011;;
14:55:28.997;169;88;121;75;71.5;320;800;1433;5.4;1.354;1805;;
14:55:29.799;174;91;121;74;71.5;320;810;1363;5.3;1.371;1828;;
14:55:30.610;174;91;121;70;71.5;320;860;1363;5.0;1.455;1941;;
14:55:31.470;174;91;121;74;71.5;320;810;1363;5.3;1.371;1828;;
14:55:32.281;175;93;127;78;59.5;320;765;1504;4.7;1.630;2173;;
14:55:33.042;185;96;132;75;61.5;325;805;1488;4.6;1.725;2299;;
14:55:33.851;191;97;133;71;63.5;330;850;1500;4.5;1.774;2365;;
14:55:34.701;185;92;139;94;68.0;330;635;1538;6.4;1.298;1731;;
14:55:35.334;180;108;122;59;54.5;305;1015;1371;3.2;2.263;3017;;
14:55:36.349;192;87;130;69;79.8;330;870;1688;5.5;1.415;1887;;
14:55:37.223;178;93;125;72;70.3;340;835;1358;5.0;1.486;1981;;
14:55:38.056;171;90;124;77;69.5;320;775;1429;5.4;1.386;1847;;
14:55:38.831;182;94;130;74;69.8;330;810;1396;5.2;1.510;2013;;
14:55:39.637;190;97;132;70;73.3;335;855;1458;5.1;1.538;2050;;
14:55:40.496;183;93;131;76;74.3;335;785;1508;5.7;1.385;1847;;
14:55:41.279;184;97;132;76;69.5;325;790;1454;5.3;1.500;2001;;
14:55:42.071;189;97;132;70;72.8;345;860;1454;5.1;1.563;2084;;
14:55:42.931;185;96;129;72;72.5;335;830;1458;5.2;1.480;1973;;
14:55:43.757;174;92;126;78;69.5;325;770;1425;5.4;1.399;1865;;
14:55:44.531;179;94;128;74;70.8;335;815;1413;5.2;1.469;1958;;
14:55:45.346;182;93;127;70;73.3;335;860;1421;5.1;1.488;1984;;
14:55:46.206;175;88;125;75;76.3;335;795;1438;5.8;1.301;1734;;
14:55:46.999;169;91;124;79;69.0;325;760;1379;5.4;1.369;1825;;
14:55:47.763;181;94;128;71;72.8;335;840;1396;5.2;1.481;1974;;
14:55:48.597;184;94;128;71;74.5;335;840;1429;5.3;1.446;1928;;
14:55:49.439;173;90;126;79;73.8;330;760;1442;5.8;1.301;1735;;
14:55:50.201;178;95;128;75;70.0;330;805;1392;5.2;1.475;1967;;
14:55:51.004;186;95;129;68;74.0;335;880;1438;5.0;1.537;2049;;
14:55:51.884;181;91;128;74;76.3;335;810;1454;5.6;1.362;1817;;
14:55:52.696;173;93;126;77;69.0;325;775;1379;5.3;1.418;1891;;
14:55:53.469;182;95;130;73;71.5;335;825;1408;5.2;1.500;2000;;
14:55:54.296;185;95;129;71;73.5;335;840;1421;5.3;1.477;1970;;
14:55:55.136;175;91;128;78;73.0;330;765;1442;5.7;1.339;1785;;
14:55:55.903;183;96;133;76;70.8;330;785;1408;5.4;1.470;1960;;
14:55:56.682;190;99;135;72;72.0;335;830;1438;5.2;1.556;2075;;
14:55:57.516;189;98;134;74;72.3;335;815;1446;5.3;1.506;2008;;
14:55:58.327;180;95;131;78;69.3;325;765;1442;5.4;1.444;1926;;
14:55:59.096;186;98;133;76;70.0;330;790;1425;5.3;1.504;2005;;
14:55:59.884;188;98;131;71;71.0;335;840;1450;5.1;1.550;2066;;
14:56:00.722;181;92;128;77;73.3;330;780;1454;5.6;1.366;1821;;
14:56:01.508;171;92;125;80;68.0;325;750;1383;5.4;1.376;1835;;
14:56:02.258;178;93;129;79;71.0;330;760;1400;5.6;1.378;1838;;
14:56:03.018;183;95;130;75;72.8;335;795;1408;5.5;1.421;1894;;
14:56:03.807;180;93;129;79;73.5;330;755;1454;5.8;1.325;1767;;
14:56:04.566;173;93;128;84;68.5;320;715;1413;5.7;1.333;1778;;
14:56:05.279;183;97;133;81;70.5;330;740;1413;5.7;1.391;1854;;
14:56:06.019;188;99;125;63;71.8;330;960;1446;4.5;1.666;2221;;
14:56:06.983;176;84;122;71;81.5;325;840;1579;5.8;1.255;1673;;
14:56:07.821;172;89;123;75;73.0;325;800;1371;5.5;1.345;1794;;
14:56:08.623;178;91;126;74;74.8;335;815;1354;5.5;1.371;1828;;
14:56:09.438;177;90;128;79;75.5;330;760;1408;6.0;1.286;1715;;
14:56:10.198;178;95;130;79;71.0;325;760;1408;5.6;1.389;1852;;
14:56:10.956;189;98;134;74;73.8;335;815;1438;5.4;1.481;1974;;
14:56:11.771;189;99;132;72;72.8;335;830;1450;5.3;1.503;2004;;
14:56:12.599;180;94;130;79;71.3;320;755;1488;5.7;1.378;1837;;
14:56:13.356;185;98;132;75;70.0;330;805;1442;5.2;1.512;2016;;
14:56:14.159;187;96;129;73;72.8;335;825;1458;5.3;1.466;1954;;
14:56:14.982;176;91;126;78;72.5;325;765;1467;5.7;1.330;1773;;
14:56:15.747;178;94;126;75;70.3;330;805;1421;5.2;1.438;1917;;
14:56:16.552;180;92;122;66;74.3;330;905;1417;4.9;1.481;1975;;
14:56:17.461;170;83;119;75;79.5;330;805;1475;5.9;1.205;1607;;
14:56:18.264;166;87;119;77;72.8;325;780;1346;5.6;1.273;1698;;
14:56:19.048;171;88;121;73;75.5;330;825;1354;5.5;1.319;1759;;
14:56:19.873;175;88;121;72;77.3;335;830;1367;5.6;1.300;1733;;
14:56:20.701;166;86;120;78;75.5;325;765;1408;5.9;1.213;1618;;
14:56:21.464;170;89;123;78;73.5;330;770;1375;5.7;1.289;1718;;
14:56:22.234;177;91;125;74;75.8;325;815;1392;5.6;1.348;1797;;
14:56:23.053;178;92;125;73;76.5;335;820;1392;5.6;1.337;1783;;
14:56:23.869;171;90;123;77;73.3;320;775;1442;5.7;1.304;1739;;
14:56:24.644;178;92;125;74;74.0;330;815;1429;5.4;1.379;1839;;
14:56:25.461;180;91;123;70;76.5;330;860;1425;5.3;1.386;1847;;
14:56:26.319;172;86;122;76;78.8;330;785;1450;6.0;1.214;1618;;
14:56:27.108;168;89;120;76;72.8;325;785;1388;5.6;1.298;1730;;
14:56:27.893;176;90;120;71;72.8;325;850;1400;5.1;1.405;1873;;
14:56:28.740;176;90;120;74;72.8;325;815;1400;5.4;1.347;1796;;
14:56:29.555;176;90;120;78;72.8;325;765;1400;5.7;1.264;1686;;
14:56:30.321;181;93;127;75;62.8;330;795;1550;4.7;1.612;2150;;
14:56:31.118;182;92;127;76;65.5;330;790;1533;5.0;1.526;2034;;
14:56:31.908;176;90;126;80;66.0;330;750;1504;5.3;1.432;1909;;
14:56:32.656;180;93;128;78;68.5;330;765;1475;5.4;1.432;1910;;
14:56:33.421;182;93;125;71;72.8;335;845;1471;5.2;1.452;1936;;
14:56:34.264;175;87;123;76;78.3;330;785;1525;6.0;1.231;1642;;
14:56:35.047;168;89;121;79;71.3;320;755;1417;5.7;1.277;1703;;
14:56:35.808;173;89;121;74;75.3;330;815;1408;5.5;1.313;1751;;
14:56:36.619;175;88;120;73;77.3;330;825;1408;5.6;1.284;1712;;
14:56:37.444;166;84;119;79;78.3;325;755;1433;6.2;1.151;1534;;
14:56:38.199;168;88;121;78;74.5;325;765;1363;5.8;1.237;1650;;
14:56:38.966;173;89;123;77;77.3;330;780;1383;5.9;1.239;1653;;
14:56:39.748;170;89;120;75;77.5;330;800;1350;5.8;1.241;1655;;
14:56:40.544;165;87;121;85;74.0;320;705;1400;6.3;1.153;1537;;
14:56:41.250;167;91;125;89;70.3;320;675;1375;6.2;1.201;1601;;
14:56:41.924;175;94;129;86;73.0;330;695;1338;6.3;1.226;1634;;
14:56:42.619;178;95;129;83;74.8;330;720;1429;6.2;1.245;1660;;
14:56:43.337;180;95;132;89;74.0;330;675;1463;6.6;1.204;1605;;
14:56:44.012;178;97;130;88;71.0;325;685;1425;6.2;1.257;1676;;
14:56:44.699;178;96;127;81;71.3;325;745;1458;5.7;1.323;1764;;
14:56:45.446;177;92;122;75;74.0;325;795;1496;5.6;1.313;1751;;
14:56:46.239;170;89;117;75;74.8;325;805;1438;5.6;1.260;1680;;
14:56:47.046;157;83;111;78;74.8;320;770;1342;5.8;1.146;1528;;
14:56:47.814;153;84;109;80;70.3;315;750;1258;5.6;1.166;1555;;
14:56:48.562;156;82;109;76;76.0;325;785;1217;5.8;1.128;1505;;
14:56:49.350;155;81;104;65;78.3;325;925;1233;5.1;1.226;1635;;
14:56:50.276;145;73;101;73;83.5;320;825;1254;6.1;0.995;1327;;
14:56:51.099;137;77;97;75;69.5;305;805;1096;5.2;1.126;1502;;
14:56:51.906;146;74;102;72;82.3;325;835;1129;5.9;1.033;1377;;
14:56:52.741;147;75;103;71;82.5;325;840;1129;5.9;1.044;1392;;
14:56:53.581;147;77;102;70;80.8;320;855;1138;5.7;1.077;1436;;
14:56:54.438;139;74;102;78;77.5;310;770;1183;6.0;1.008;1345;;
14:56:55.204;149;79;108;77;77.8;320;775;1146;6.0;1.074;1432;;
14:56:55.981;159;82;112;71;83.0;325;850;1188;5.9;1.147;1529;;
14:56:56.829;165;84;116;68;83.5;325;885;1263;5.7;1.227;1636;;
14:56:57.714;167;86;118;71;80.5;325;840;1279;5.8;1.234;1645;;
14:56:58.554;160;87;117;75;72.0;310;805;1296;5.4;1.311;1748;;
14:56:59.359;174;90;123;71;77.0;330;850;1317;5.4;1.355;1807;;
14:57:00.209;176;90;123;69;77.5;330;875;1354;5.3;1.389;1852;;
14:57:01.088;173;89;122;72;76.8;330;835;1354;5.5;1.330;1773;;
14:57:01.919;165;89;120;75;70.8;315;800;1371;5.3;1.357;1809;;
14:57:02.719;175;91;123;70;75.0;330;855;1342;5.3;1.399;1866;;
14:57:03.576;175;90;121;67;77.0;335;890;1342;5.2;1.401;1869;;
14:57:04.464;168;86;121;76;77.0;330;790;1371;5.8;1.241;1655;;
14:57:05.256;162;89;118;76;68.5;320;790;1292;5.2;1.364;1818;;
14:57:06.044;174;90;123;72;75.8;330;835;1321;5.4;1.359;1811;;
14:57:06.879;177;91;123;67;77.3;335;890;1350;5.2;1.420;1893;;
14:57:07.773;173;89;124;74;78.0;335;810;1363;5.8;1.290;1720;;
14:57:08.579;167;92;122;75;67.8;315;795;1304;5.1;1.432;1909;;
14:57:09.374;178;92;126;69;75.3;335;865;1333;5.2;1.443;1923;;
14:57:10.239;179;91;125;67;76.8;335;895;1346;5.1;1.452;1936;;
14:57:11.134;173;90;124;73;76.0;330;825;1321;5.5;1.343;1791;;
14:57:11.959;164;90;122;77;68.5;320;775;1296;5.3;1.375;1833;;
14:57:12.736;176;93;127;73;73.8;335;820;1304;5.4;1.409;1879;;
14:57:13.556;180;94;127;69;75.0;335;865;1329;5.2;1.468;1957;;
14:57:14.421;180;93;127;69;75.8;335;865;1342;5.3;1.447;1930;;
14:57:15.284;170;90;126;78;72.3;325;770;1342;5.6;1.338;1783;;
14:57:16.056;176;96;128;73;70.0;330;820;1317;5.1;1.494;1991;;
14:57:16.878;182;94;129;68;75.5;340;880;1363;5.1;1.498;1997;;
14:57:17.758;184;93;129;68;76.8;340;880;1375;5.2;1.473;1964;;
14:57:18.634;175;91;128;76;73.5;330;785;1363;5.6;1.367;1823;;
14:57:19.421;180;97;130;73;69.8;330;820;1333;5.1;1.525;2034;;
14:57:20.241;186;96;131;70;74.3;340;860;1383;5.2;1.517;2023;;
14:57:21.103;184;95;127;66;75.0;340;910;1375;4.9;1.541;2055;;
14:57:22.009;172;89;125;75;74.8;330;800;1392;5.6;1.335;1780;;
14:57:22.809;172;93;125;75;69.0;330;800;1321;5.2;1.446;1929;;
14:57:23.611;178;92;128;73;74.3;340;820;1325;5.4;1.408;1877;;
14:57:24.431;180;93;128;71;74.3;340;845;1329;5.3;1.454;1938;;
14:57:25.278;180;93;128;73;74.5;335;825;1358;5.4;1.415;1886;;
14:57:26.099;172;92;128;77;74.5;335;780;1354;5.7;1.338;1783;;
