# Supplementary material for: Influence of beat-to-beat blood pressure variability on vascular elasticity in hypertensive population
Source: Sci Rep. 2017 Aug 21;7:8394. doi: 10.1038/s41598-017-08640-4 (PMC5566212; doi:10.1038/s41598-017-08640-4)
Supplement: Supplementary file 1 — Dataset 1 [file 41598_2017_8640_MOESM1_ESM.zip › Data of hypertensive population/1145-beats.txt]

BeatScope Easy - v02.10 build 004

Identification;Identification;Age (yrs);Height (cm);Weight (kg);Gender;Procedure;Model number
1145;��ռһ;72;176;82;Male;;9971

Reconstructed pressure level: 
brachial

Time (s);Systolic Pressure (mmHg);Diastolic Pressure (mmHg);Mean Pressure (mmHg);Heart rate (bpm);Stroke Volume (ml);Left Ventricular Ejection Time (ms);Pulse Interval (ms);Maximum Slope (mmHg/s);Cardiac Output (l/min);Total Peripheral Resistance Medical Unit (mmHg.min/l);Total Peripheral Resistance CGS (dyn.s/cm5);Markers;
08:36:16.575;0;0;0;74;0.0;0;810;0;0.0;0.000;0;;
08:36:17.385;0;0;0;74;0.0;0;815;0;0.0;0.000;0;;
08:36:18.200;0;0;0;74;0.0;0;810;0;0.0;0.000;0;;
08:36:19.010;0;0;0;74;0.0;0;810;0;0.0;0.000;0;;
08:36:19.820;0;0;0;74;0.0;0;815;0;0.0;0.000;0;;
08:36:20.635;0;0;0;72;0.0;0;835;0;0.0;0.000;0;;
08:36:21.470;0;0;0;72;0.0;0;830;0;0.0;0.000;0;;
08:36:22.300;0;0;0;74;0.0;0;815;0;0.0;0.000;0;;
08:36:23.115;0;0;0;73;0.0;0;825;0;0.0;0.000;0;;
08:36:23.940;0;0;0;73;0.0;0;825;0;0.0;0.000;0;;
08:36:24.765;0;0;0;75;0.0;0;795;0;0.0;0.000;0;;
08:36:25.560;0;0;0;74;0.0;0;815;0;0.0;0.000;0;;
08:36:26.375;0;0;0;75;0.0;0;800;0;0.0;0.000;0;;
08:36:27.175;0;0;0;73;0.0;0;820;0;0.0;0.000;0;;
08:36:27.998;181;94;121;73;48.0;195;820;2175;3.5;2.071;2762;;
08:36:28.814;175;92;120;75;51.8;305;805;2092;3.9;1.871;2494;;
08:36:29.621;171;91;120;76;53.8;310;785;1938;4.1;1.756;2342;;
08:36:30.406;168;91;119;78;55.0;320;765;1846;4.3;1.655;2207;;
08:36:31.169;170;92;120;78;57.8;315;765;1863;4.5;1.583;2111;;
08:36:31.934;172;92;121;77;59.5;315;775;1883;4.6;1.573;2097;;
08:36:32.711;171;92;119;76;60.3;320;785;1921;4.6;1.554;2072;;
08:36:33.494;169;91;117;76;58.8;310;785;1871;4.5;1.557;2076;;
08:36:34.279;167;90;114;76;57.8;305;790;1867;4.4;1.559;2079;;
08:36:35.069;168;89;114;75;57.8;305;805;1871;4.3;1.589;2119;;
08:36:35.875;168;89;114;75;57.8;305;805;1871;4.3;1.589;2119;;
08:36:36.680;168;89;114;72;57.8;305;830;1871;4.2;1.638;2185;;
08:36:37.509;175;92;117;72;51.8;300;830;2054;3.7;1.869;2491;;
08:36:38.339;166;89;113;73;53.3;295;820;1992;3.9;1.736;2315;;
08:36:39.159;165;88;114;72;54.5;310;835;1900;3.9;1.739;2319;;
08:36:39.994;167;88;115;72;58.5;320;835;1904;4.2;1.645;2193;;
08:36:40.829;166;88;115;72;60.3;315;835;1879;4.3;1.587;2116;;
08:36:41.664;163;88;113;72;59.3;315;830;1875;4.3;1.579;2106;;
08:36:42.496;163;87;113;73;60.3;315;825;1875;4.4;1.551;2068;;
08:36:43.321;166;88;115;72;62.5;320;830;1863;4.5;1.531;2041;;
08:36:44.149;167;89;116;73;62.3;315;825;1871;4.5;1.534;2045;;
08:36:44.976;164;89;116;73;62.3;315;820;1854;4.6;1.525;2033;;
08:36:45.795;164;89;116;75;62.3;315;800;1854;4.7;1.488;1983;;
08:36:46.595;164;89;116;73;62.3;315;820;1854;4.6;1.525;2033;;
08:36:47.414;182;96;123;74;52.8;315;815;2092;3.9;1.900;2534;;
08:36:48.229;174;93;120;74;53.3;315;810;1992;3.9;1.818;2424;;
08:36:49.039;169;91;117;75;53.0;310;800;1954;4.0;1.766;2355;;
08:36:49.841;169;91;118;74;56.0;315;810;1917;4.1;1.707;2276;;
08:36:50.651;172;91;119;74;60.5;320;810;1946;4.5;1.593;2124;;
08:36:51.459;170;91;118;74;59.8;315;810;1908;4.4;1.596;2128;;
08:36:52.269;166;90;116;75;58.3;310;800;1925;4.4;1.586;2115;;
08:36:53.073;167;90;116;75;60.0;315;805;1933;4.5;1.560;2080;;
08:36:53.876;169;90;117;74;62.5;315;815;1925;4.6;1.529;2039;;
08:36:54.689;169;90;117;73;62.5;315;820;1925;4.6;1.538;2051;;
08:36:55.510;169;90;117;75;62.5;315;795;1925;4.7;1.491;1989;;
08:36:56.305;169;90;117;75;62.5;315;800;1925;4.7;1.501;2001;;
08:36:57.108;173;93;118;74;53.0;320;815;1750;3.9;1.811;2414;;
08:36:57.921;172;90;117;74;56.3;320;810;1717;4.2;1.681;2242;;
08:36:58.731;168;89;115;74;55.3;320;810;1650;4.1;1.682;2243;;
08:36:59.540;165;88;113;75;56.8;315;800;1617;4.3;1.593;2124;;
08:37:00.337;166;88;115;75;59.8;315;800;1625;4.5;1.533;2044;;
08:37:01.137;170;89;117;75;61.8;320;805;1629;4.6;1.525;2034;;
08:37:01.944;170;90;118;75;61.8;320;805;1621;4.6;1.532;2042;;
08:37:02.749;169;90;117;75;61.0;320;805;1621;4.5;1.537;2050;;
08:37:03.554;166;90;116;76;59.8;315;790;1621;4.5;1.530;2041;;
08:37:04.346;170;91;116;75;59.8;315;805;1588;4.5;1.559;2079;;
08:37:05.150;170;91;116;76;59.8;315;790;1588;4.5;1.530;2041;;
08:37:05.940;170;91;116;74;59.8;315;810;1588;4.4;1.569;2092;;
08:37:06.750;176;97;122;75;50.3;310;800;1854;3.8;1.934;2579;;
08:37:07.553;172;93;120;75;53.8;320;805;1717;4.0;1.790;2386;;
08:37:08.352;172;92;120;75;55.0;320;805;1650;4.1;1.753;2337;;
08:37:09.157;172;92;119;74;57.0;320;810;1633;4.2;1.695;2259;;
08:37:09.971;170;91;117;74;59.5;320;810;1638;4.4;1.596;2128;;
08:37:10.779;168;90;116;75;60.0;315;805;1633;4.5;1.560;2080;;
08:37:11.584;171;90;118;74;62.3;320;810;1625;4.6;1.532;2043;;
08:37:12.396;171;90;117;73;63.0;325;825;1625;4.6;1.532;2043;;
08:37:13.219;168;89;115;73;62.0;320;820;1625;4.5;1.514;2019;;
08:37:14.039;164;88;113;74;61.0;315;810;1596;4.5;1.494;1992;;
08:37:14.849;165;88;113;73;62.3;325;820;1583;4.6;1.492;1989;;
08:37:15.670;167;87;114;73;64.0;325;820;1613;4.7;1.457;1943;;
08:37:16.491;165;87;112;74;62.8;325;815;1575;4.6;1.455;1940;;
08:37:17.308;161;86;110;74;61.5;320;810;1575;4.6;1.445;1927;;
08:37:18.116;162;86;111;73;63.0;325;820;1546;4.6;1.438;1918;;
08:37:18.935;164;86;112;73;64.3;325;820;1563;4.7;1.429;1906;;
08:37:19.756;164;86;112;74;63.5;325;815;1558;4.7;1.431;1908;;
08:37:20.573;160;86;110;74;61.8;320;810;1533;4.6;1.436;1915;;
08:37:21.379;161;86;111;74;62.0;320;810;1525;4.6;1.444;1925;;
08:37:22.189;164;87;111;73;62.0;320;820;1542;4.5;1.461;1949;;
08:37:23.010;164;87;111;74;62.0;320;810;1542;4.6;1.444;1925;;
08:37:23.820;164;87;111;74;62.0;320;815;1542;4.6;1.453;1937;;
08:37:24.636;167;91;114;74;52.3;315;810;1767;3.9;1.767;2356;;
08:37:25.442;166;88;114;75;55.8;320;805;1625;4.2;1.639;2185;;
08:37:26.253;165;87;113;74;56.3;325;810;1592;4.2;1.627;2170;;
08:37:27.059;163;87;112;75;57.3;320;800;1567;4.3;1.562;2082;;
08:37:27.863;162;87;112;75;59.0;320;795;1575;4.5;1.506;2008;;
08:37:28.658;165;88;113;75;61.3;325;805;1567;4.6;1.488;1985;;
08:37:29.461;167;88;114;74;62.0;325;810;1588;4.6;1.493;1990;;
08:37:30.270;166;89;113;75;60.8;320;805;1583;4.5;1.497;1996;;
08:37:31.076;162;87;111;75;59.5;315;800;1575;4.5;1.486;1981;;
08:37:31.874;164;87;112;74;61.3;320;810;1588;4.5;1.481;1975;;
08:37:32.684;166;87;114;74;63.0;325;810;1604;4.7;1.462;1950;;
08:37:33.496;166;88;113;74;62.8;325;810;1571;4.6;1.459;1945;;
08:37:34.308;162;87;111;74;61.3;320;810;1571;4.5;1.461;1948;;
08:37:35.114;161;86;111;75;61.5;315;800;1550;4.6;1.447;1930;;
08:37:35.914;165;87;114;75;63.0;325;805;1558;4.7;1.450;1934;;
08:37:36.721;166;88;114;75;63.3;320;805;1563;4.7;1.451;1935;;
08:37:37.524;164;88;113;75;61.3;320;800;1546;4.6;1.476;1968;;
08:37:38.328;162;88;112;75;60.3;320;800;1550;4.5;1.490;1987;;
08:37:39.124;166;89;115;75;62.0;320;805;1529;4.6;1.490;1987;;
08:37:39.929;168;89;117;75;63.0;325;805;1583;4.7;1.489;1985;;
08:37:40.736;168;91;116;74;61.3;325;810;1567;4.5;1.527;2037;;
08:37:41.544;165;89;114;75;60.3;315;800;1563;4.5;1.514;2018;;
08:37:42.346;166;90;116;76;60.8;320;790;1558;4.6;1.502;2003;;
08:37:43.134;167;91;117;78;60.8;320;765;1521;4.8;1.476;1969;;
08:37:43.900;169;91;118;79;61.5;325;760;1550;4.9;1.458;1944;;
08:37:44.663;167;91;116;77;60.3;325;775;1558;4.7;1.495;1994;;
08:37:45.434;166;90;115;78;59.5;315;770;1604;4.6;1.491;1989;;
08:37:46.204;168;90;116;76;61.0;320;785;1583;4.7;1.493;1990;;
08:37:46.989;168;90;116;76;61.3;320;790;1604;4.7;1.490;1986;;
08:37:47.781;165;89;116;75;61.3;320;805;1571;4.6;1.518;2024;;
08:37:48.585;165;89;116;76;61.3;320;790;1571;4.7;1.490;1986;;
08:37:49.375;165;89;116;74;61.3;320;815;1571;4.5;1.537;2049;;
08:37:50.191;174;92;118;73;54.3;320;825;1825;3.9;1.787;2382;;
08:37:51.014;169;89;113;72;55.8;320;830;1708;4.0;1.686;2248;;
08:37:51.844;163;86;110;73;56.0;315;825;1642;4.1;1.621;2161;;
08:37:52.669;163;85;110;73;59.3;315;820;1625;4.3;1.526;2034;;
08:37:53.491;164;85;112;72;62.5;320;830;1600;4.5;1.481;1974;;
08:37:54.321;164;86;111;71;62.8;320;840;1617;4.5;1.489;1986;;
08:37:55.161;163;86;110;72;62.0;320;830;1613;4.5;1.473;1963;;
08:37:55.991;161;86;110;72;61.3;315;830;1575;4.4;1.487;1983;;
08:37:56.821;165;86;112;71;64.0;320;840;1583;4.6;1.470;1960;;
08:37:57.659;166;87;112;71;63.5;320;840;1596;4.5;1.485;1980;;
08:37:58.503;163;86;111;72;62.3;320;835;1583;4.5;1.482;1976;;
08:37:59.334;160;85;110;73;61.3;315;820;1571;4.5;1.466;1955;;
08:38:00.158;163;87;112;72;62.3;320;835;1542;4.5;1.496;1994;;
08:38:00.991;166;87;113;72;63.8;320;830;1596;4.6;1.474;1966;;
08:38:01.823;164;87;112;71;63.0;320;840;1558;4.5;1.487;1982;;
08:38:02.659;161;86;110;73;60.8;315;825;1554;4.4;1.487;1983;;
08:38:03.484;162;86;111;73;62.3;320;820;1558;4.6;1.465;1954;;
08:38:04.308;165;87;113;72;64.3;325;830;1558;4.6;1.463;1951;;
08:38:05.138;165;88;114;72;63.0;320;830;1542;4.6;1.495;1994;;
08:38:05.966;162;88;112;73;61.3;320;820;1529;4.5;1.499;1999;;
08:38:06.784;160;87;112;75;60.0;310;805;1533;4.5;1.496;1995;;
08:38:07.591;164;88;114;74;62.0;325;815;1492;4.6;1.499;1998;;
08:38:08.408;167;89;116;74;62.5;320;810;1550;4.6;1.503;2004;;
08:38:09.218;166;91;116;74;61.0;320;815;1525;4.5;1.543;2058;;
08:38:10.033;163;90;114;74;59.3;315;810;1517;4.4;1.552;2069;;
08:38:10.839;164;90;116;75;59.8;315;800;1529;4.5;1.546;2062;;
08:38:11.643;168;91;118;74;62.3;320;810;1525;4.6;1.539;2052;;
08:38:12.453;170;93;119;73;61.8;320;820;1546;4.5;1.580;2107;;
08:38:13.273;168;92;117;74;60.0;320;810;1554;4.4;1.583;2111;;
08:38:14.081;166;91;117;75;59.3;315;805;1542;4.4;1.583;2110;;
08:38:14.886;170;92;119;74;61.0;320;810;1546;4.5;1.580;2107;;
08:38:15.698;172;93;120;74;62.0;320;810;1567;4.6;1.571;2095;;
08:38:16.508;171;93;119;74;60.5;320;810;1588;4.5;1.597;2129;;
08:38:17.316;169;92;118;75;59.3;315;805;1575;4.4;1.603;2138;;
08:38:18.123;172;93;119;74;61.0;320;815;1588;4.5;1.593;2124;;
08:38:18.936;173;93;120;74;62.0;320;815;1625;4.6;1.577;2103;;
08:38:19.751;171;92;118;74;60.8;320;810;1617;4.5;1.573;2098;;
08:38:20.561;168;91;117;75;59.8;315;800;1604;4.5;1.560;2080;;
08:38:21.359;170;91;118;75;61.3;320;805;1604;4.6;1.544;2059;;
08:38:22.162;172;91;118;74;61.3;320;815;1638;4.5;1.563;2085;;
08:38:22.980;172;91;118;75;61.3;320;795;1638;4.6;1.525;2033;;
08:38:23.775;172;91;118;75;61.3;320;805;1638;4.6;1.544;2059;;
08:38:24.581;177;96;122;74;52.0;320;810;1817;3.9;1.896;2529;;
08:38:25.389;175;93;120;74;54.8;320;810;1738;4.1;1.779;2372;;
08:38:26.199;172;92;118;74;54.5;320;810;1683;4.0;1.754;2338;;
08:38:27.011;169;90;116;74;56.3;315;810;1654;4.2;1.663;2218;;
08:38:27.819;169;90;116;74;59.0;315;810;1667;4.4;1.593;2123;;
08:38:28.631;171;89;116;73;62.0;320;820;1688;4.5;1.537;2050;;
08:38:29.451;169;89;114;73;61.8;320;825;1663;4.5;1.526;2035;;
08:38:30.272;164;87;111;74;60.8;315;815;1638;4.5;1.492;1990;;
08:38:31.091;162;86;111;74;61.8;315;810;1638;4.6;1.453;1937;;
08:38:31.903;165;86;112;73;63.8;320;820;1608;4.7;1.441;1921;;
08:38:32.721;166;86;113;74;63.8;320;815;1633;4.7;1.438;1918;;
08:38:33.534;164;87;111;75;62.0;315;805;1621;4.6;1.444;1926;;
08:38:34.340;161;86;110;75;61.5;315;800;1588;4.6;1.431;1908;;
08:38:35.143;164;86;112;75;63.0;315;805;1604;4.7;1.431;1908;;
08:38:35.942;166;87;114;75;64.0;320;800;1629;4.8;1.425;1900;;
08:38:36.746;167;88;114;75;63.5;320;805;1604;4.7;1.448;1931;;
08:38:37.549;164;88;113;75;61.0;315;795;1600;4.6;1.476;1968;;
08:38:38.346;166;88;115;75;62.5;315;800;1642;4.7;1.466;1954;;
08:38:39.144;169;89;117;75;63.8;320;800;1629;4.8;1.462;1949;;
08:38:39.944;169;90;117;75;63.0;320;805;1617;4.7;1.489;1985;;
08:38:40.749;167;90;115;75;61.5;315;805;1613;4.6;1.499;1998;;
08:38:41.554;165;88;114;75;62.0;315;795;1625;4.7;1.462;1949;;
08:38:42.351;168;89;115;74;63.3;320;815;1592;4.7;1.482;1976;;
08:38:43.166;168;89;115;74;63.8;320;810;1633;4.7;1.464;1952;;
08:38:43.978;166;88;113;74;62.8;320;815;1608;4.6;1.468;1957;;
08:38:44.789;163;87;112;75;61.3;315;800;1613;4.6;1.460;1946;;
08:38:45.593;166;88;114;74;63.0;320;815;1571;4.6;1.472;1962;;
08:38:46.404;168;88;116;74;64.3;320;810;1625;4.8;1.456;1941;;
08:38:47.216;167;89;115;74;62.8;320;810;1608;4.6;1.478;1971;;
08:38:48.028;165;88;113;75;61.3;315;805;1596;4.6;1.485;1980;;
08:38:48.833;167;88;115;74;62.5;315;810;1608;4.6;1.484;1979;;
08:38:49.637;170;89;117;74;64.0;320;810;1621;4.7;1.478;1970;;
08:38:50.451;171;90;116;73;63.3;320;820;1638;4.6;1.507;2009;;
08:38:51.269;167;89;114;74;61.0;315;810;1633;4.5;1.514;2018;;
08:38:52.079;168;88;115;74;62.8;320;815;1642;4.6;1.490;1987;;
08:38:52.892;170;89;117;74;64.3;320;815;1633;4.7;1.478;1970;;
08:38:53.711;170;90;116;73;63.3;320;820;1638;4.6;1.504;2005;;
08:38:54.531;167;89;114;74;61.8;315;810;1613;4.6;1.499;1998;;
08:38:55.343;164;88;113;75;60.5;315;805;1588;4.5;1.504;2005;;
08:38:56.144;167;89;115;75;62.0;315;805;1596;4.6;1.496;1995;;
08:38:56.951;170;90;117;74;63.3;320;810;1621;4.7;1.492;1989;;
08:38:57.759;168;90;116;75;61.8;320;800;1613;4.6;1.500;1999;;
08:38:58.563;165;89;114;75;60.3;315;795;1600;4.5;1.508;2010;;
08:38:59.355;168;90;116;75;61.5;315;800;1588;4.6;1.512;2016;;
08:39:00.154;171;91;118;75;63.0;320;800;1638;4.7;1.498;1998;;
08:39:00.958;169;92;116;74;60.8;320;810;1592;4.5;1.550;2067;;
08:39:01.766;166;90;114;75;59.8;315;805;1621;4.5;1.536;2048;;
08:39:02.570;168;89;115;74;61.3;320;815;1604;4.5;1.527;2036;;
08:39:03.384;169;89;116;74;62.5;320;815;1633;4.6;1.509;2013;;
08:39:04.203;166;89;116;73;62.5;320;825;1596;4.5;1.528;2037;;
08:39:05.025;166;89;116;75;62.5;320;795;1596;4.7;1.472;1963;;
08:39:05.820;166;89;116;73;62.5;320;825;1596;4.5;1.528;2037;;
08:39:06.644;172;92;118;74;54.3;320;815;1788;4.0;1.769;2359;;
08:39:07.459;168;89;115;74;55.5;315;810;1679;4.1;1.675;2233;;
08:39:08.271;165;88;113;75;54.5;310;805;1650;4.1;1.662;2216;;
08:39:09.076;167;88;115;74;58.0;315;810;1646;4.3;1.599;2132;;
08:39:09.882;170;89;117;74;61.8;320;810;1654;4.6;1.531;2042;;
08:39:10.694;171;90;117;74;61.3;320;815;1663;4.5;1.550;2067;;
08:39:11.511;168;90;115;74;60.3;315;810;1667;4.5;1.539;2052;;
08:39:12.321;167;88;115;74;61.5;315;810;1667;4.6;1.508;2011;;
08:39:13.131;170;89;116;73;63.5;320;825;1650;4.6;1.501;2001;;
08:39:13.954;169;89;115;73;62.5;320;825;1658;4.5;1.511;2015;;
08:39:14.781;166;88;112;73;61.5;320;825;1638;4.5;1.506;2008;;
08:39:15.604;163;87;110;73;60.5;310;820;1629;4.4;1.494;1992;;
08:39:16.424;164;86;112;73;62.3;315;825;1608;4.5;1.478;1970;;
08:39:17.251;166;87;113;72;64.0;320;830;1617;4.6;1.462;1950;;
08:39:18.079;164;87;111;72;62.3;320;835;1613;4.5;1.492;1990;;
08:39:18.916;161;86;109;72;61.5;315;830;1600;4.4;1.474;1966;;
08:39:19.746;162;86;111;72;62.8;320;830;1588;4.5;1.462;1949;;
08:39:20.578;164;86;112;71;64.5;325;840;1571;4.6;1.452;1936;;
08:39:21.414;163;86;111;72;62.8;320;835;1567;4.5;1.470;1961;;
08:39:22.253;159;85;108;72;61.5;315;835;1529;4.4;1.463;1951;;
08:39:23.088;158;84;108;72;62.5;315;830;1538;4.5;1.434;1912;;
08:39:23.918;161;85;110;72;64.3;325;835;1508;4.6;1.430;1906;;
08:39:24.753;161;86;111;72;63.5;320;835;1529;4.6;1.453;1937;;
08:39:25.588;159;86;109;72;62.5;320;830;1504;4.5;1.451;1934;;
08:39:26.414;157;85;109;74;60.5;315;815;1500;4.5;1.465;1953;;
08:39:27.231;161;86;111;72;62.5;320;830;1483;4.5;1.474;1965;;
08:39:28.059;164;87;113;73;63.3;320;825;1533;4.6;1.477;1970;;
08:39:28.888;163;88;113;73;62.3;320;825;1525;4.5;1.491;1988;;
08:39:29.713;161;87;111;73;60.5;315;820;1517;4.4;1.501;2001;;
08:39:30.529;162;87;113;73;61.5;320;820;1513;4.5;1.500;2000;;
08:39:31.353;165;88;115;73;63.0;320;820;1521;4.6;1.494;1991;;
08:39:32.173;164;89;114;73;61.3;320;820;1525;4.5;1.526;2035;;
08:39:32.989;162;89;113;75;59.8;315;805;1517;4.5;1.526;2034;;
08:39:33.792;165;90;115;74;60.8;320;815;1492;4.5;1.543;2057;;
08:39:34.613;168;90;116;73;62.8;320;825;1558;4.6;1.525;2033;;
08:39:35.436;167;90;115;73;61.3;320;825;1554;4.5;1.542;2056;;
08:39:36.259;163;89;112;74;59.8;315;815;1542;4.4;1.528;2037;;
08:39:37.074;163;88;113;73;61.0;315;820;1546;4.5;1.512;2016;;
08:39:37.894;165;88;113;72;62.3;320;830;1554;4.5;1.503;2004;;
08:39:38.728;163;87;111;72;62.0;320;835;1542;4.5;1.492;1989;;
08:39:39.559;159;86;108;73;60.3;310;820;1529;4.4;1.470;1960;;
08:39:40.381;157;84;108;73;61.5;315;825;1504;4.5;1.442;1923;;
08:39:41.204;161;85;109;72;62.8;315;835;1513;4.5;1.454;1938;;
08:39:42.043;161;85;109;71;63.3;320;840;1542;4.5;1.451;1935;;
08:39:42.881;158;85;108;72;62.0;320;830;1517;4.5;1.442;1923;;
08:39:43.711;156;84;107;73;60.8;310;825;1496;4.4;1.450;1933;;
08:39:44.536;160;85;109;72;62.0;320;830;1488;4.5;1.463;1950;;
08:39:45.368;162;86;111;72;63.3;320;835;1521;4.5;1.459;1945;;
08:39:46.203;161;86;110;72;62.0;320;835;1542;4.5;1.481;1975;;
08:39:47.036;158;86;109;73;60.5;315;820;1508;4.4;1.471;1961;;
08:39:47.858;160;86;110;73;61.3;320;820;1517;4.5;1.473;1964;;
08:39:48.678;163;86;112;72;63.3;325;830;1521;4.6;1.473;1964;;
08:39:49.506;164;88;113;72;62.3;320;830;1533;4.5;1.503;2004;;
08:39:50.336;161;87;111;73;60.8;315;825;1517;4.4;1.504;2005;;
08:39:51.161;160;87;111;73;60.8;315;820;1504;4.4;1.498;1998;;
08:39:51.981;164;88;113;72;62.5;325;835;1496;4.5;1.510;2013;;
08:39:52.818;165;88;114;72;62.8;325;835;1529;4.5;1.510;2014;;
08:39:53.653;163;88;112;72;61.5;320;835;1508;4.4;1.521;2028;;
08:39:54.488;161;87;111;73;60.5;315;825;1525;4.4;1.517;2023;;
08:39:55.311;164;88;111;71;60.5;315;840;1496;4.3;1.545;2060;;
08:39:56.150;164;88;111;73;60.5;315;825;1496;4.4;1.517;2023;;
08:39:56.975;164;88;111;71;60.5;315;845;1496;4.3;1.554;2072;;
08:39:57.819;166;91;114;73;52.0;310;825;1700;3.8;1.809;2412;;
08:39:58.646;164;88;113;72;55.0;315;835;1592;4.0;1.708;2277;;
08:39:59.483;165;87;113;71;56.5;320;845;1567;4.0;1.690;2253;;
08:40:00.324;165;88;113;71;58.0;320;840;1546;4.1;1.637;2182;;
08:40:01.168;162;87;111;72;59.8;315;830;1533;4.3;1.542;2056;;
08:40:01.994;161;87;112;74;60.3;315;815;1521;4.4;1.518;2025;;
08:40:02.809;165;88;115;74;62.0;320;815;1525;4.6;1.508;2011;;
08:40:03.628;166;89;116;73;62.3;320;820;1538;4.6;1.521;2029;;
08:40:04.448;165;90;115;74;60.8;320;815;1517;4.5;1.536;2048;;
08:40:05.263;163;89;113;75;59.8;315;805;1529;4.5;1.522;2030;;
08:40:06.068;166;89;115;74;61.3;320;810;1538;4.5;1.524;2032;;
08:40:06.874;169;90;117;74;63.0;320;810;1567;4.7;1.507;2010;;
08:40:07.684;169;91;117;75;62.0;320;805;1571;4.6;1.522;2030;;
08:40:08.493;166;90;115;75;60.3;315;805;1550;4.5;1.537;2049;;
08:40:09.296;167;90;116;75;61.5;315;805;1588;4.6;1.515;2020;;
08:40:10.101;169;90;118;75;63.0;320;805;1583;4.7;1.501;2002;;
08:40:10.905;169;91;117;75;61.8;320;805;1588;4.6;1.519;2025;;
08:40:11.713;166;90;115;75;61.0;315;800;1575;4.6;1.502;2002;;
08:40:12.510;164;89;115;76;61.3;315;790;1588;4.7;1.480;1973;;
08:40:13.303;169;90;118;75;63.0;320;800;1571;4.7;1.492;1989;;
08:40:14.101;171;91;118;75;62.5;320;805;1613;4.7;1.517;2022;;
08:40:14.906;168;90;116;75;61.5;315;800;1604;4.6;1.506;2008;;
08:40:15.708;166;89;115;75;60.8;315;800;1596;4.6;1.508;2010;;
08:40:16.508;169;90;116;74;61.5;320;810;1592;4.6;1.528;2037;;
08:40:17.314;170;90;116;74;63.0;320;815;1625;4.6;1.501;2001;;
08:40:18.129;168;89;114;74;61.5;315;810;1608;4.6;1.505;2006;;
08:40:18.939;164;88;112;75;60.3;310;805;1588;4.5;1.496;1995;;
08:40:19.744;165;88;113;74;61.8;315;815;1592;4.5;1.495;1993;;
08:40:20.561;168;88;115;73;63.5;320;820;1608;4.6;1.482;1976;;
08:40:21.379;166;88;114;73;62.3;320;820;1588;4.6;1.495;1993;;
08:40:22.201;163;87;112;73;60.8;310;820;1583;4.4;1.505;2007;;
08:40:23.019;163;87;112;75;61.8;315;800;1550;4.6;1.454;1939;;
08:40:23.819;163;87;113;77;61.5;315;775;1525;4.8;1.424;1899;;
08:40:24.596;164;88;113;77;61.3;315;775;1546;4.7;1.430;1906;;
08:40:25.369;163;88;113;77;60.0;310;775;1579;4.6;1.453;1937;;
08:40:26.148;164;88;113;77;61.0;315;775;1604;4.7;1.439;1918;;
08:40:26.921;168;90;116;76;62.0;315;785;1596;4.7;1.466;1954;;
08:40:27.702;170;90;116;75;62.3;320;795;1654;4.7;1.478;1971;;
08:40:28.499;168;89;114;75;61.3;315;800;1621;4.6;1.486;1981;;
08:40:29.297;166;88;113;75;60.8;310;800;1625;4.6;1.485;1980;;
08:40:30.097;169;88;114;74;62.5;320;810;1646;4.6;1.481;1974;;
08:40:30.911;169;89;113;73;62.3;315;820;1633;4.6;1.492;1989;;
08:40:31.729;165;87;111;74;61.3;315;815;1617;4.5;1.477;1969;;
08:40:32.546;164;86;111;73;62.0;315;825;1625;4.5;1.470;1960;;
08:40:33.367;166;86;112;73;63.5;320;825;1617;4.6;1.455;1940;;
08:40:34.192;165;87;112;72;63.0;320;830;1625;4.6;1.469;1959;;
08:40:35.024;163;86;109;72;61.8;315;830;1579;4.5;1.468;1958;;
08:40:35.855;160;84;108;73;61.8;315;825;1571;4.5;1.436;1915;;
08:40:36.683;162;85;110;72;63.3;320;835;1558;4.5;1.446;1927;;
08:40:37.518;164;85;110;71;64.3;320;845;1588;4.6;1.450;1933;;
08:40:38.359;163;86;110;71;62.8;320;840;1588;4.5;1.466;1954;;
08:40:39.201;159;85;107;71;62.3;315;840;1575;4.4;1.447;1930;;
08:40:40.043;160;84;108;71;63.3;320;845;1546;4.5;1.446;1928;;
08:40:40.886;162;84;109;71;64.3;320;850;1571;4.5;1.442;1923;;
08:40:41.736;161;85;108;71;63.3;320;850;1563;4.5;1.451;1935;;
08:40:42.588;158;83;106;71;63.0;315;840;1529;4.5;1.413;1884;;
08:40:43.426;157;83;106;71;63.5;315;845;1504;4.5;1.411;1881;;
08:40:44.271;160;83;108;71;65.3;320;850;1508;4.6;1.407;1876;;
08:40:45.121;160;85;109;71;63.8;320;850;1508;4.5;1.450;1933;;
08:40:45.971;158;85;108;71;62.8;320;845;1479;4.5;1.448;1930;;
08:40:46.812;156;84;107;72;61.3;310;830;1483;4.4;1.453;1938;;
08:40:47.644;160;85;110;71;63.0;320;840;1467;4.5;1.460;1947;;
08:40:48.484;162;86;111;72;63.3;320;835;1529;4.5;1.465;1954;;
08:40:49.321;163;87;111;72;62.5;320;835;1508;4.5;1.480;1973;;
08:40:50.156;160;86;109;73;61.5;315;825;1513;4.5;1.466;1954;;
08:40:50.981;161;86;111;73;62.0;315;825;1492;4.5;1.470;1960;;
08:40:51.808;163;86;112;72;63.5;320;830;1533;4.6;1.457;1943;;
08:40:52.635;162;87;112;74;62.5;315;810;1558;4.6;1.448;1931;;
08:40:53.444;165;88;114;73;62.8;320;820;1508;4.6;1.486;1982;;
08:40:54.266;167;89;114;72;62.8;320;830;1550;4.5;1.505;2006;;
08:40:55.095;167;89;114;73;62.8;320;825;1550;4.6;1.496;1994;;
08:40:55.920;167;89;114;73;62.8;320;820;1550;4.6;1.486;1982;;
08:40:56.743;167;90;114;73;54.0;310;820;1708;4.0;1.731;2308;;
08:40:57.559;167;88;114;73;56.8;320;820;1613;4.2;1.647;2196;;
08:40:58.383;166;88;113;73;57.0;320;825;1604;4.1;1.636;2181;;
08:40:59.206;163;88;111;74;57.8;320;815;1554;4.3;1.570;2093;;
08:41:00.023;160;87;110;74;59.5;315;815;1542;4.4;1.500;2000;;
08:41:00.834;163;87;112;74;61.3;320;815;1525;4.5;1.494;1991;;
08:41:01.651;166;88;114;73;63.0;320;820;1567;4.6;1.487;1983;;
08:41:02.471;166;89;113;73;62.0;320;825;1571;4.5;1.507;2009;;
08:41:03.298;162;88;111;73;61.3;315;825;1533;4.5;1.495;1993;;
08:41:04.119;162;87;111;73;61.5;315;820;1542;4.5;1.480;1973;;
08:41:04.941;165;87;113;72;63.5;320;835;1533;4.6;1.479;1972;;
08:41:05.775;164;87;111;71;63.3;320;845;1550;4.5;1.486;1982;;
08:41:06.623;160;86;109;71;62.3;320;850;1504;4.4;1.485;1980;;
08:41:07.467;156;85;107;71;60.8;310;845;1492;4.3;1.481;1975;;
08:41:08.316;158;84;108;70;63.3;320;855;1488;4.4;1.457;1942;;
08:41:09.171;159;84;108;69;64.5;320;865;1471;4.5;1.448;1931;;
08:41:10.032;157;84;107;70;62.8;315;855;1454;4.4;1.458;1944;;
08:41:10.889;153;83;105;71;61.3;315;845;1429;4.3;1.445;1927;;
08:41:11.734;154;83;107;71;62.5;315;840;1425;4.5;1.431;1908;;
08:41:12.572;158;84;110;71;64.3;320;840;1417;4.6;1.432;1909;;
08:41:13.416;159;86;110;71;63.5;320;845;1429;4.5;1.467;1956;;
08:41:14.261;157;86;109;71;61.8;320;840;1408;4.4;1.483;1977;;
08:41:15.101;155;85;108;73;60.3;315;825;1413;4.4;1.482;1976;;
08:41:15.928;158;86;111;72;62.3;320;835;1400;4.5;1.486;1981;;
08:41:16.759;161;87;112;72;62.5;320;830;1429;4.5;1.491;1988;;
08:41:17.591;160;88;113;73;61.3;315;820;1417;4.5;1.509;2013;;
08:41:18.409;162;89;115;76;61.0;320;790;1396;4.6;1.493;1990;;
08:41:19.197;164;91;117;77;61.3;320;780;1421;4.7;1.487;1982;;
08:41:19.981;163;91;115;76;60.0;320;790;1425;4.6;1.517;2023;;
08:41:20.769;164;90;115;75;59.8;315;795;1500;4.5;1.530;2040;;
08:41:21.566;166;89;123;99;60.5;320;605;1525;6.0;1.230;1640;;
08:41:22.169;159;98;109;63;49.5;305;960;1188;3.1;2.104;2806;;
08:41:23.129;176;85;115;71;68.3;310;840;2038;4.9;1.409;1879;;
08:41:23.971;160;87;110;73;60.0;305;825;1496;4.4;1.509;2012;;
08:41:24.794;165;87;113;72;62.0;320;830;1567;4.5;1.509;2013;;
08:41:25.625;167;88;115;72;62.0;320;830;1554;4.5;1.540;2053;;
08:41:26.458;169;90;115;71;62.8;320;840;1563;4.5;1.543;2057;;
08:41:27.298;167;90;114;71;61.3;315;840;1558;4.4;1.560;2080;;
08:41:28.134;164;88;113;73;60.5;310;820;1558;4.4;1.535;2047;;
08:41:28.955;168;89;116;72;62.3;320;835;1563;4.5;1.549;2066;;
08:41:29.791;171;90;117;72;63.5;320;835;1613;4.6;1.539;2051;;
08:41:30.628;170;90;116;71;62.3;320;840;1600;4.4;1.569;2092;;
08:41:31.464;167;90;115;73;60.5;315;825;1604;4.4;1.561;2082;;
08:41:32.291;169;90;116;72;61.5;320;835;1600;4.4;1.568;2091;;
08:41:33.124;172;90;117;71;63.8;320;840;1625;4.6;1.545;2060;;
08:41:33.966;171;90;117;71;63.0;320;845;1633;4.5;1.563;2083;;
08:41:34.813;169;89;115;72;62.0;320;835;1613;4.5;1.542;2056;;
08:41:35.648;165;88;112;72;60.8;315;835;1608;4.4;1.539;2053;;
08:41:36.481;167;87;113;71;63.0;320;845;1588;4.5;1.519;2025;;
08:41:37.322;168;88;114;71;63.3;320;840;1629;4.5;1.511;2014;;
08:41:38.168;166;87;112;71;63.0;320;845;1596;4.5;1.499;1998;;
08:41:39.011;162;86;110;72;61.5;315;835;1600;4.4;1.493;1991;;
08:41:39.846;164;86;111;71;63.0;320;850;1579;4.4;1.494;1992;;
08:41:40.698;166;86;112;70;64.5;325;855;1604;4.5;1.481;1975;;
08:41:41.553;165;86;111;70;63.8;320;855;1588;4.5;1.489;1985;;
08:41:42.404;163;86;110;74;62.0;315;815;1567;4.6;1.449;1932;;
08:41:43.221;159;85;110;75;61.5;315;795;1517;4.6;1.415;1887;;
08:41:44.012;161;87;110;75;60.5;315;805;1488;4.5;1.460;1947;;
08:41:44.819;162;85;110;74;62.8;315;810;1596;4.6;1.423;1898;;
08:41:45.631;164;86;112;74;64.0;320;815;1575;4.7;1.420;1893;;
08:41:46.448;164;86;111;73;64.0;320;825;1579;4.7;1.434;1912;;
08:41:47.273;162;86;110;72;62.5;315;835;1550;4.5;1.463;1951;;
08:41:48.104;158;85;107;73;61.3;310;820;1542;4.5;1.436;1914;;
08:41:48.926;159;85;109;73;62.3;315;825;1508;4.5;1.441;1922;;
08:41:49.753;163;85;111;72;64.8;320;835;1550;4.7;1.431;1909;;
08:41:50.588;163;87;111;71;63.3;320;845;1538;4.5;1.483;1977;;
08:41:51.433;160;86;109;72;61.8;315;835;1533;4.4;1.474;1965;;
08:41:52.266;158;85;109;72;61.8;315;830;1513;4.5;1.462;1949;;
08:41:53.094;163;86;112;72;63.3;320;835;1500;4.5;1.475;1967;;
08:41:53.931;164;87;112;71;63.3;320;845;1529;4.5;1.493;1991;;
08:41:54.775;164;87;112;73;63.3;320;820;1529;4.6;1.449;1932;;
08:41:55.595;164;87;112;73;63.3;320;825;1529;4.6;1.458;1943;;
08:41:56.419;169;91;116;72;53.5;315;830;1688;3.9;1.800;2400;;
08:41:57.250;169;89;116;72;56.8;320;835;1650;4.1;1.707;2276;;
08:41:58.084;168;90;115;72;55.5;320;830;1613;4.0;1.724;2298;;
08:41:58.914;164;88;113;73;56.8;310;820;1583;4.2;1.629;2172;;
08:41:59.738;165;88;114;73;60.3;315;820;1575;4.4;1.548;2064;;
08:42:00.556;168;89;116;72;62.3;320;830;1579;4.5;1.547;2062;;
08:42:01.386;169;90;116;72;62.0;320;830;1600;4.5;1.556;2075;;
08:42:02.218;166;89;114;72;61.3;315;830;1588;4.4;1.541;2055;;
08:42:03.044;163;88;113;73;60.0;310;820;1579;4.4;1.541;2055;;
08:42:03.864;167;89;115;73;62.3;320;825;1563;4.5;1.524;2032;;
08:42:04.691;168;89;115;72;62.8;320;830;1604;4.5;1.521;2028;;
08:42:05.523;165;89;113;72;61.3;315;830;1567;4.4;1.524;2033;;
08:42:06.349;161;87;111;74;60.5;310;815;1546;4.5;1.495;1994;;
08:42:07.164;164;88;113;73;61.0;320;825;1521;4.4;1.528;2038;;
08:42:07.989;167;88;115;73;63.0;320;825;1592;4.6;1.499;1999;;
08:42:08.816;165;88;113;72;62.0;315;830;1567;4.5;1.513;2017;;
08:42:09.645;162;87;111;73;60.8;310;825;1550;4.4;1.507;2010;;
08:42:10.470;162;86;111;73;61.3;310;820;1558;4.5;1.489;1986;;
08:42:11.289;165;88;114;73;62.5;320;825;1538;4.5;1.501;2002;;
08:42:12.116;165;88;114;73;62.5;320;825;1563;4.5;1.501;2002;;
08:42:12.941;162;88;112;73;60.5;310;820;1504;4.4;1.511;2015;;
08:42:13.761;161;86;111;73;61.5;310;825;1542;4.5;1.489;1985;;
08:42:14.584;164;87;114;73;63.0;315;825;1521;4.6;1.486;1982;;
08:42:15.409;165;88;114;72;62.8;315;830;1533;4.5;1.505;2006;;
08:42:16.239;163;88;112;72;61.0;315;830;1504;4.4;1.527;2036;;
08:42:17.071;159;87;111;74;60.3;310;815;1508;4.4;1.495;1993;;
08:42:17.886;162;88;113;73;61.8;315;820;1483;4.5;1.501;2001;;
08:42:18.706;165;88;115;73;63.5;320;825;1521;4.6;1.494;1992;;
08:42:19.529;165;89;115;73;62.0;315;820;1504;4.5;1.518;2024;;
08:42:20.351;162;89;113;74;60.5;315;815;1483;4.5;1.522;2030;;
08:42:21.168;162;88;113;73;61.3;315;820;1517;4.5;1.516;2022;;
08:42:21.984;165;89;115;73;62.3;320;825;1500;4.5;1.521;2028;;
08:42:22.809;165;89;114;72;62.0;320;830;1508;4.5;1.529;2039;;
08:42:23.643;162;88;112;72;61.3;320;830;1508;4.4;1.511;2015;;
08:42:24.473;158;86;110;72;60.0;310;830;1504;4.3;1.515;2020;;
08:42:25.299;161;86;111;72;61.5;320;835;1463;4.4;1.504;2005;;
08:42:26.136;162;86;111;72;62.5;320;835;1504;4.5;1.483;1977;;
08:42:26.971;160;86;109;72;61.8;315;835;1471;4.4;1.477;1970;;
08:42:27.806;156;84;107;73;61.0;315;825;1471;4.4;1.447;1930;;
08:42:28.631;158;84;109;73;62.3;320;825;1471;4.5;1.445;1926;;
08:42:29.456;161;86;112;73;64.0;320;825;1463;4.7;1.444;1925;;
08:42:30.281;162;87;113;73;62.8;320;820;1475;4.6;1.470;1960;;
08:42:31.101;160;87;111;74;60.8;315;815;1471;4.5;1.489;1986;;
08:42:31.912;160;87;112;75;60.8;310;805;1471;4.5;1.487;1983;;
08:42:32.721;165;89;115;74;62.5;320;810;1496;4.6;1.494;1992;;
08:42:33.529;166;90;116;74;61.5;320;810;1504;4.6;1.531;2041;;
08:42:34.341;165;90;115;75;60.8;320;805;1517;4.5;1.524;2032;;
08:42:35.146;164;89;114;75;59.5;315;795;1517;4.5;1.523;2031;;
08:42:35.941;167;90;116;75;61.0;320;805;1508;4.5;1.534;2045;;
08:42:36.746;170;91;118;75;62.3;320;800;1575;4.7;1.520;2026;;
08:42:37.548;169;92;117;75;60.8;320;805;1558;4.5;1.550;2067;;
08:42:38.353;166;90;115;75;59.8;315;800;1558;4.5;1.536;2049;;
08:42:39.153;168;90;116;75;61.0;320;800;1588;4.6;1.521;2028;;
08:42:39.953;170;90;117;74;62.5;320;810;1558;4.6;1.520;2026;;
08:42:40.759;169;91;116;74;61.3;320;810;1583;4.5;1.537;2050;;
08:42:41.573;166;90;114;75;60.3;315;805;1571;4.5;1.520;2026;;
08:42:42.378;164;88;113;75;60.5;315;800;1558;4.5;1.498;1997;;
08:42:43.176;168;89;116;74;62.3;320;810;1554;4.6;1.503;2004;;
08:42:43.988;169;89;116;74;62.8;320;815;1588;4.6;1.507;2009;;
08:42:44.801;167;90;114;74;61.0;315;810;1571;4.5;1.517;2023;;
08:42:45.611;163;88;113;75;60.0;310;795;1579;4.5;1.497;1996;;
08:42:46.408;167;89;116;75;62.0;320;805;1554;4.6;1.503;2004;;
08:42:47.211;170;90;117;75;62.8;320;805;1608;4.7;1.504;2006;;
08:42:48.016;169;90;116;75;61.5;320;805;1600;4.6;1.515;2020;;
08:42:48.823;165;89;114;75;60.8;315;800;1583;4.6;1.501;2002;;
08:42:49.619;168;90;116;75;61.3;315;800;1571;4.6;1.512;2016;;
08:42:50.421;170;90;118;75;63.5;320;805;1596;4.7;1.490;1986;;
08:42:51.224;170;91;117;75;62.0;315;805;1579;4.6;1.519;2025;;
08:42:52.029;166;90;115;75;60.3;310;795;1571;4.5;1.514;2019;;
08:42:52.824;168;90;115;75;60.3;310;800;1592;4.5;1.524;2032;;
08:42:53.625;168;90;115;76;60.3;310;790;1592;4.6;1.505;2006;;
08:42:54.415;168;90;115;74;60.3;310;810;1592;4.5;1.543;2057;;
08:42:55.226;171;94;118;75;51.5;310;795;1754;3.9;1.822;2429;;
08:42:56.021;167;90;116;75;54.8;310;805;1671;4.1;1.698;2264;;
08:42:56.824;168;89;116;74;55.5;315;810;1621;4.1;1.689;2252;;
08:42:57.636;167;89;114;73;58.0;315;825;1613;4.2;1.625;2167;;
08:42:58.459;164;88;112;73;59.8;310;825;1579;4.3;1.540;2053;;
08:42:59.285;160;86;110;73;60.0;310;820;1563;4.4;1.496;1995;;
08:43:00.104;161;85;110;73;61.3;315;825;1529;4.5;1.482;1976;;
08:43:00.929;162;85;110;72;63.3;315;835;1558;4.5;1.452;1936;;
08:43:01.766;160;84;108;71;63.0;315;840;1542;4.5;1.443;1924;;
08:43:02.604;156;83;106;72;61.8;310;830;1513;4.5;1.425;1900;;
08:43:03.436;155;83;106;72;62.3;310;830;1475;4.5;1.410;1880;;
08:43:04.262;156;83;107;75;62.0;310;800;1463;4.7;1.381;1841;;
08:43:05.062;157;84;108;76;63.0;310;785;1446;4.8;1.346;1794;;
08:43:05.847;155;83;108;76;62.0;310;785;1454;4.7;1.361;1815;;
08:43:06.636;158;84;108;75;62.5;315;800;1467;4.7;1.386;1847;;
08:43:07.434;159;85;108;74;62.8;315;810;1521;4.6;1.397;1863;;
08:43:08.244;159;85;107;73;62.3;310;820;1521;4.6;1.409;1879;;
08:43:09.064;156;83;106;74;62.0;310;815;1513;4.6;1.387;1849;;
08:43:09.881;158;84;107;72;63.0;310;835;1513;4.5;1.418;1891;;
08:43:10.714;161;84;108;71;64.5;315;845;1546;4.6;1.415;1887;;
08:43:11.559;160;84;108;71;63.3;310;840;1529;4.5;1.428;1904;;
08:43:12.401;156;83;106;72;62.3;310;830;1513;4.5;1.410;1880;;
08:43:13.233;156;83;106;71;62.8;310;840;1513;4.5;1.422;1896;;
08:43:14.071;160;83;109;71;64.8;320;845;1513;4.6;1.419;1892;;
08:43:14.914;161;85;110;71;63.5;315;845;1513;4.5;1.457;1943;;
08:43:15.761;159;85;109;71;62.5;315;840;1500;4.5;1.458;1944;;
08:43:16.601;158;85;109;72;62.3;310;835;1513;4.5;1.459;1945;;
08:43:17.436;162;86;111;71;63.3;315;840;1508;4.5;1.471;1961;;
08:43:18.278;163;87;111;71;62.8;315;845;1517;4.5;1.495;1993;;
08:43:19.119;160;86;110;72;61.3;315;835;1508;4.4;1.493;1990;;
08:43:19.956;159;85;109;72;61.5;310;835;1500;4.4;1.483;1978;;
08:43:20.791;163;86;111;71;63.3;315;845;1529;4.5;1.486;1982;;
08:43:21.634;164;87;112;71;62.8;315;845;1521;4.5;1.505;2006;;
08:43:22.479;161;87;110;72;61.3;315;835;1504;4.4;1.500;1999;;
08:43:23.314;159;86;110;73;61.3;310;825;1500;4.5;1.478;1971;;
08:43:24.141;163;87;112;71;63.0;315;840;1488;4.5;1.490;1987;;
08:43:24.981;164;88;112;71;62.3;315;840;1508;4.4;1.511;2015;;
08:43:25.821;162;87;111;71;61.5;315;840;1500;4.4;1.513;2017;;
08:43:26.661;159;86;109;72;60.8;315;830;1492;4.4;1.493;1990;;
08:43:27.489;161;87;111;72;61.5;315;835;1463;4.4;1.507;2009;;
08:43:28.326;164;87;113;71;63.3;320;840;1496;4.5;1.504;2005;;
08:43:29.164;164;88;113;71;61.5;315;840;1496;4.4;1.537;2049;;
08:43:30.006;161;87;111;72;61.0;315;830;1492;4.4;1.510;2014;;
08:43:30.836;161;87;112;72;61.0;315;830;1488;4.4;1.517;2023;;
08:43:31.666;164;88;114;72;63.3;320;835;1492;4.5;1.498;1998;;
08:43:32.497;164;89;114;72;61.5;320;830;1475;4.4;1.532;2042;;
08:43:33.331;162;88;112;72;60.8;315;830;1475;4.4;1.527;2036;;
08:43:34.159;160;87;111;73;60.0;315;825;1475;4.4;1.523;2030;;
08:43:34.986;162;87;112;72;62.0;320;830;1479;4.5;1.503;2004;;
08:43:35.816;163;88;112;72;62.3;320;830;1479;4.5;1.497;1996;;
08:43:36.646;161;87;111;73;61.0;320;825;1467;4.4;1.494;1993;;
08:43:37.471;157;86;109;73;60.5;315;825;1467;4.4;1.480;1973;;
08:43:38.292;159;86;109;73;61.5;315;825;1433;4.5;1.466;1954;;
08:43:39.117;160;85;110;73;62.5;320;825;1446;4.5;1.449;1932;;
08:43:39.944;158;85;108;73;61.8;315;825;1438;4.5;1.446;1928;;
08:43:40.771;155;84;106;74;61.0;315;815;1421;4.5;1.420;1893;;
08:43:41.586;155;84;107;74;61.8;315;815;1438;4.5;1.416;1887;;
08:43:42.401;158;85;109;74;63.0;315;815;1433;4.6;1.413;1884;;
08:43:43.216;158;86;109;73;61.8;320;825;1417;4.5;1.456;1942;;
08:43:44.037;156;85;109;75;61.0;315;805;1425;4.5;1.432;1909;;
08:43:44.848;156;86;110;76;60.5;320;790;1379;4.6;1.430;1906;;
08:43:45.638;157;86;110;77;61.5;320;780;1388;4.7;1.398;1864;;
08:43:46.415;156;87;109;77;59.5;315;780;1367;4.6;1.426;1901;;
08:43:47.198;155;85;108;76;60.0;310;785;1413;4.6;1.406;1875;;
08:43:47.983;157;85;109;75;62.0;320;800;1408;4.7;1.400;1867;;
08:43:48.781;157;85;107;74;61.3;315;815;1421;4.5;1.427;1903;;
08:43:49.596;153;84;105;74;60.8;315;810;1413;4.5;1.403;1871;;
08:43:50.408;153;83;106;74;61.5;315;815;1396;4.5;1.401;1869;;
08:43:51.223;157;84;108;72;63.3;315;835;1400;4.5;1.426;1901;;
08:43:52.054;157;85;108;71;63.3;315;845;1425;4.5;1.443;1924;;
08:43:52.900;157;85;108;72;63.3;315;830;1425;4.6;1.417;1890;;
08:43:53.730;157;85;108;72;63.3;315;835;1425;4.5;1.426;1901;;
08:43:54.568;164;88;113;71;54.8;320;845;1579;3.9;1.740;2320;;
08:43:55.411;164;87;112;71;56.5;320;850;1554;4.0;1.689;2252;;
08:43:56.259;162;87;111;71;55.0;315;840;1521;3.9;1.695;2260;;
08:43:57.101;159;86;110;72;56.3;315;830;1467;4.1;1.616;2154;;
08:43:57.931;162;86;112;72;60.5;315;830;1492;4.4;1.537;2049;;
08:43:58.759;166;88;116;73;62.3;320;825;1513;4.5;1.537;2050;;
08:43:59.586;168;90;117;73;61.3;320;825;1504;4.5;1.576;2101;;
08:44:00.411;167;91;116;73;60.0;315;825;1513;4.4;1.598;2131;;
08:44:01.234;165;90;116;74;59.0;310;810;1517;4.4;1.589;2119;;
08:44:02.046;169;92;119;73;61.0;320;820;1508;4.5;1.593;2124;;
08:44:02.865;173;93;120;73;61.8;320;820;1571;4.5;1.597;2129;;
08:44:03.688;171;93;119;73;60.3;320;825;1538;4.4;1.623;2163;;
08:44:04.509;168;91;116;74;59.0;310;815;1554;4.3;1.606;2141;;
08:44:05.324;169;91;117;73;60.3;315;825;1546;4.4;1.602;2136;;
08:44:06.151;170;90;117;72;63.0;320;835;1588;4.5;1.551;2068;;
08:44:06.984;168;90;115;71;61.5;320;840;1563;4.4;1.564;2085;;
08:44:07.826;163;88;111;73;60.8;315;825;1542;4.4;1.511;2014;;
08:44:08.653;160;86;110;72;61.5;315;830;1513;4.4;1.481;1975;;
08:44:09.479;162;85;111;71;63.5;320;840;1504;4.5;1.462;1949;;
08:44:10.319;161;85;109;71;63.3;320;845;1517;4.5;1.460;1946;;
08:44:11.162;158;84;107;71;62.5;315;840;1483;4.5;1.435;1913;;
08:44:12.006;154;82;105;71;62.0;315;840;1475;4.4;1.416;1888;;
08:44:12.842;156;82;106;71;63.5;320;845;1438;4.5;1.411;1881;;
08:44:13.687;157;82;106;71;64.5;320;850;1467;4.6;1.400;1867;;
08:44:14.537;154;82;105;71;63.3;315;845;1425;4.5;1.399;1866;;
08:44:15.384;151;81;104;73;62.0;310;825;1408;4.5;1.377;1836;;
08:44:16.213;154;82;105;71;63.8;320;845;1383;4.5;1.395;1860;;
08:44:17.052;156;82;107;72;64.5;320;835;1421;4.6;1.382;1843;;
08:44:17.893;155;83;106;72;63.0;320;835;1404;4.5;1.402;1869;;
08:44:18.728;151;82;104;73;61.8;315;825;1367;4.5;1.389;1853;;
08:44:19.549;153;82;106;73;63.0;315;820;1375;4.6;1.380;1840;;
08:44:20.369;156;83;108;72;64.8;320;830;1392;4.7;1.388;1850;;
08:44:21.201;156;85;108;72;63.0;320;830;1392;4.6;1.426;1902;;
08:44:22.033;154;84;107;72;62.0;315;835;1392;4.5;1.434;1912;;
08:44:22.868;152;83;106;72;61.3;315;830;1367;4.4;1.433;1911;;
08:44:23.694;156;84;108;72;63.0;320;835;1367;4.5;1.435;1913;;
08:44:24.529;157;85;109;72;63.0;320;835;1388;4.5;1.448;1931;;
08:44:25.364;156;85;108;72;61.8;315;835;1371;4.4;1.457;1943;;
08:44:26.203;153;84;107;72;61.0;315;830;1379;4.4;1.449;1932;;
08:44:27.031;156;84;109;72;62.5;320;835;1371;4.5;1.450;1933;;
08:44:27.864;159;85;111;71;63.8;320;845;1408;4.5;1.465;1953;;
08:44:28.707;159;87;110;71;62.3;315;845;1425;4.4;1.497;1995;;
08:44:29.556;156;85;108;72;61.0;315;835;1408;4.4;1.482;1976;;
08:44:30.393;158;85;109;71;62.5;320;850;1392;4.4;1.482;1977;;
08:44:31.239;160;86;111;70;63.8;320;855;1417;4.5;1.482;1976;;
08:44:32.096;159;86;110;70;63.0;320;855;1421;4.4;1.486;1981;;
08:44:32.951;156;85;108;71;61.8;315;845;1404;4.4;1.471;1961;;
08:44:33.794;154;84;107;72;61.5;315;835;1383;4.4;1.449;1932;;
08:44:34.631;157;84;109;71;63.3;320;845;1388;4.5;1.450;1933;;
08:44:35.475;158;85;109;71;63.8;320;845;1379;4.5;1.448;1931;;
08:44:36.321;157;85;108;71;62.5;320;845;1392;4.4;1.460;1947;;
08:44:37.166;154;84;106;72;61.5;315;835;1371;4.4;1.443;1923;;
08:44:38.003;154;83;107;72;62.5;315;835;1379;4.5;1.433;1910;;
08:44:38.838;158;85;110;72;64.3;320;835;1363;4.6;1.433;1910;;
08:44:39.671;159;86;111;72;63.0;320;835;1371;4.5;1.468;1957;;
08:44:40.508;157;86;110;72;61.8;315;835;1358;4.4;1.481;1974;;
08:44:41.339;155;86;109;72;60.8;310;830;1358;4.4;1.489;1986;;
08:44:42.169;160;87;112;72;62.8;320;830;1367;4.5;1.475;1966;;
08:44:43.001;161;87;113;72;63.0;320;835;1392;4.5;1.491;1988;;
08:44:43.834;160;88;112;72;61.3;315;835;1383;4.4;1.523;2031;;
08:44:44.669;157;87;110;73;60.0;315;825;1388;4.4;1.516;2021;;
08:44:45.498;160;87;111;71;61.8;320;840;1375;4.4;1.510;2013;;
08:44:46.338;161;87;112;71;63.3;325;840;1404;4.5;1.487;1983;;
08:44:47.176;160;87;111;71;62.3;320;840;1404;4.4;1.494;1993;;
08:44:48.014;157;86;109;72;60.8;315;830;1392;4.4;1.489;1986;;
08:44:48.846;159;86;110;71;62.5;320;845;1396;4.4;1.491;1987;;
08:44:49.689;161;86;111;71;64.0;320;845;1429;4.5;1.466;1954;;
08:44:50.534;159;86;109;71;62.8;320;850;1425;4.4;1.473;1964;;
08:44:51.388;155;84;106;71;62.0;315;840;1408;4.4;1.436;1915;;
08:44:52.228;155;83;106;71;62.0;315;850;1408;4.4;1.453;1938;;
08:44:53.075;155;83;106;72;62.0;315;835;1408;4.5;1.428;1903;;
08:44:53.910;155;83;106;71;62.0;315;850;1408;4.4;1.453;1938;;
08:44:54.759;160;88;109;72;53.3;310;830;1558;3.8;1.703;2270;;
08:44:55.587;155;84;107;73;55.0;310;820;1483;4.0;1.599;2132;;
08:44:56.407;159;85;110;73;56.5;320;825;1463;4.1;1.606;2142;;
08:44:57.234;161;86;111;72;59.0;320;830;1446;4.3;1.565;2087;;
08:44:58.062;160;86;110;73;60.5;315;820;1442;4.4;1.494;1992;;
08:44:58.886;157;85;109;74;59.8;315;810;1442;4.4;1.471;1961;;
08:44:59.694;160;86;111;74;61.5;320;815;1429;4.5;1.474;1966;;
08:45:00.507;164;87;114;73;63.3;320;820;1463;4.6;1.475;1966;;
08:45:01.331;165;89;114;72;62.8;320;830;1471;4.5;1.501;2002;;
08:45:02.159;161;88;111;73;61.0;315;820;1463;4.5;1.495;1994;;
08:45:02.979;159;86;111;73;61.3;310;820;1450;4.5;1.483;1977;;
08:45:03.801;163;87;113;72;63.3;320;835;1450;4.5;1.488;1985;;
08:45:04.636;164;87;113;71;63.8;320;840;1475;4.6;1.492;1990;;
08:45:05.476;162;87;111;71;62.0;320;840;1463;4.4;1.507;2010;;
08:45:06.314;158;86;110;72;60.8;310;835;1438;4.4;1.508;2011;;
08:45:07.147;161;87;112;71;62.3;320;840;1421;4.4;1.505;2006;;
08:45:07.987;163;87;113;71;64.0;320;850;1463;4.5;1.494;1992;;
08:45:08.837;161;86;111;71;62.8;320;840;1454;4.5;1.483;1977;;
08:45:09.681;157;85;109;71;61.5;315;840;1438;4.4;1.482;1976;;
08:45:10.521;160;86;110;70;63.3;320;855;1413;4.4;1.487;1983;;
08:45:11.374;161;85;110;70;64.5;320;860;1450;4.5;1.467;1956;;
08:45:12.234;158;84;107;70;63.5;320;855;1438;4.5;1.444;1925;;
08:45:13.091;154;83;106;71;62.8;315;845;1421;4.5;1.421;1894;;
08:45:13.938;156;83;106;70;64.3;320;860;1388;4.5;1.422;1896;;
08:45:14.796;156;82;106;69;65.3;320;870;1413;4.5;1.410;1880;;
08:45:15.664;153;81;104;71;64.3;315;850;1413;4.5;1.376;1835;;
08:45:16.518;152;81;104;71;64.0;315;845;1413;4.5;1.373;1831;;
08:45:17.363;156;82;106;70;65.5;325;860;1379;4.6;1.392;1856;;
08:45:18.221;157;83;106;70;65.3;320;860;1433;4.6;1.400;1867;;
08:45:19.077;154;82;105;71;63.5;315;845;1421;4.5;1.394;1859;;
08:45:19.926;154;82;106;71;64.0;315;845;1425;4.5;1.393;1857;;
08:45:20.767;158;83;108;71;65.0;320;845;1417;4.6;1.404;1872;;
08:45:21.616;159;84;108;70;64.5;320;860;1438;4.5;1.433;1911;;
08:45:22.476;156;83;106;71;63.3;315;845;1425;4.5;1.416;1888;;
08:45:23.321;153;83;106;71;62.3;315;840;1413;4.4;1.424;1898;;
08:45:24.161;158;84;108;71;64.0;320;845;1400;4.5;1.429;1906;;
08:45:25.006;159;85;109;71;63.8;320;850;1425;4.5;1.453;1938;;
08:45:25.856;157;84;107;71;62.8;320;845;1421;4.5;1.444;1926;;
08:45:26.701;154;83;106;71;61.8;315;845;1408;4.4;1.451;1934;;
08:45:27.546;158;84;109;71;64.0;320;850;1408;4.5;1.441;1921;;
08:45:28.394;159;85;109;70;63.8;320;855;1425;4.5;1.459;1945;;
08:45:29.249;157;85;108;71;62.3;315;845;1429;4.4;1.459;1946;;
08:45:30.098;154;84;107;71;61.5;315;840;1392;4.4;1.455;1940;;
08:45:30.936;158;85;109;71;63.8;320;850;1388;4.5;1.457;1942;;
08:45:31.786;160;86;111;71;64.0;320;845;1421;4.5;1.459;1945;;
08:45:32.631;159;86;109;71;61.8;320;850;1396;4.4;1.500;2001;;
08:45:33.481;156;85;109;72;61.0;315;830;1417;4.4;1.476;1968;;
08:45:34.313;160;87;111;71;62.5;320;845;1396;4.4;1.501;2001;;
08:45:35.152;163;87;113;71;63.3;320;845;1425;4.5;1.503;2004;;
08:45:35.997;161;88;112;71;61.8;320;845;1417;4.4;1.526;2034;;
08:45:36.846;158;87;110;71;61.0;315;840;1413;4.4;1.508;2010;;
08:45:37.684;157;86;109;71;61.0;315;840;1400;4.4;1.498;1997;;
08:45:38.528;160;86;111;71;63.3;320;850;1413;4.5;1.485;1980;;
08:45:39.374;160;86;110;71;62.8;320;850;1404;4.4;1.493;1991;;
08:45:40.224;158;86;108;71;61.8;320;850;1396;4.4;1.490;1987;;
08:45:41.076;154;84;107;72;61.0;315;835;1375;4.4;1.458;1944;;
08:45:41.913;155;84;107;71;62.0;320;850;1367;4.4;1.470;1960;;
08:45:42.759;158;84;109;71;64.0;320;850;1375;4.5;1.448;1930;;
08:45:43.611;156;85;109;71;63.0;320;845;1363;4.5;1.455;1940;;
08:45:44.458;154;85;107;71;61.5;315;840;1354;4.4;1.465;1953;;
08:45:45.294;156;85;109;71;62.3;315;845;1333;4.4;1.473;1964;;
08:45:46.139;157;85;109;71;63.8;320;850;1367;4.5;1.457;1942;;
08:45:46.993;156;85;108;70;63.3;320;855;1354;4.4;1.460;1947;;
08:45:47.846;154;84;106;71;61.8;315;850;1350;4.4;1.456;1941;;
08:45:48.696;151;82;105;71;61.8;315;845;1317;4.4;1.430;1907;;
08:45:49.541;153;83;105;70;63.0;320;860;1308;4.4;1.437;1916;;
08:45:50.403;153;82;105;70;64.0;320;860;1342;4.5;1.414;1886;;
08:45:51.261;151;82;104;70;63.3;315;860;1333;4.4;1.407;1876;;
08:45:52.121;149;81;104;70;63.0;320;855;1338;4.4;1.408;1877;;
08:45:52.974;153;82;104;69;63.0;320;865;1313;4.4;1.425;1899;;
08:45:53.840;153;82;104;71;63.0;320;845;1313;4.5;1.392;1855;;
08:45:54.685;153;82;104;70;63.0;320;855;1313;4.4;1.408;1877;;
08:45:55.539;158;87;109;71;53.3;310;840;1538;3.8;1.712;2282;;
08:45:56.379;157;85;111;73;55.5;315;820;1454;4.1;1.636;2182;;
08:45:57.201;163;89;113;75;54.0;320;795;1488;4.1;1.664;2218;;
08:45:57.994;165;87;116;77;59.3;325;780;1463;4.6;1.521;2027;;
08:45:58.774;166;90;116;77;59.5;320;775;1508;4.6;1.508;2010;;
08:45:59.553;168;90;117;76;60.0;315;785;1575;4.6;1.524;2032;;
08:46:00.332;172;91;119;76;61.0;320;790;1621;4.6;1.538;2051;;
08:46:01.122;173;93;118;75;60.3;320;800;1642;4.5;1.563;2085;;
08:46:01.924;169;91;114;75;59.5;310;805;1613;4.4;1.546;2061;;
08:46:02.729;169;90;114;74;60.3;315;810;1608;4.5;1.533;2043;;
08:46:03.543;169;88;113;72;62.5;320;830;1608;4.5;1.504;2005;;
08:46:04.369;166;87;111;71;61.8;315;840;1588;4.4;1.503;2004;;
08:46:05.210;162;85;108;72;62.3;315;835;1567;4.5;1.442;1923;;
08:46:06.044;162;84;107;71;63.3;315;840;1554;4.5;1.424;1899;;
08:46:06.888;163;83;108;70;66.0;320;855;1579;4.6;1.396;1861;;
08:46:07.741;161;83;107;70;65.5;315;855;1558;4.6;1.390;1854;;
08:46:08.594;157;82;104;71;64.5;315;845;1529;4.6;1.366;1821;;
08:46:09.441;158;81;106;72;65.8;315;835;1550;4.7;1.340;1786;;
08:46:10.278;161;82;108;71;67.8;325;850;1567;4.8;1.349;1798;;
08:46:11.126;162;83;108;71;67.0;320;845;1571;4.8;1.365;1820;;
08:46:11.973;160;83;107;71;66.0;315;845;1558;4.7;1.367;1822;;
08:46:12.816;159;83;108;71;65.5;315;840;1571;4.7;1.379;1838;;
08:46:13.658;163;84;109;70;67.3;320;855;1571;4.7;1.389;1852;;
08:46:14.509;163;85;110;70;66.3;320;860;1583;4.6;1.421;1895;;
08:46:15.371;161;84;108;70;65.5;315;860;1588;4.6;1.418;1891;;
08:46:16.229;159;83;107;70;64.8;315;855;1579;4.5;1.416;1888;;
08:46:17.086;162;84;109;69;66.0;320;870;1554;4.6;1.430;1907;;
08:46:17.954;162;84;108;69;65.5;320;870;1567;4.5;1.435;1913;;
08:46:18.828;159;83;107;69;65.0;320;865;1563;4.5;1.417;1890;;
08:46:19.693;156;82;106;70;64.3;315;855;1550;4.5;1.407;1876;;
08:46:20.548;160;83;109;69;66.5;320;865;1538;4.6;1.411;1882;;
08:46:21.409;162;84;110;70;66.0;320;855;1563;4.6;1.428;1904;;
08:46:22.268;162;86;110;70;64.8;320;860;1542;4.5;1.464;1952;;
08:46:23.128;160;85;109;70;63.5;315;855;1533;4.5;1.471;1961;;
08:46:23.979;162;86;111;71;63.8;315;850;1550;4.5;1.477;1969;;
08:46:24.831;165;86;112;70;65.3;320;860;1563;4.6;1.476;1968;;
08:46:25.691;163;86;110;70;63.5;315;860;1558;4.4;1.493;1991;;
08:46:26.549;160;85;109;71;62.8;315;840;1542;4.5;1.456;1941;;
08:46:27.393;161;85;110;70;63.5;320;855;1546;4.5;1.474;1966;;
08:46:28.244;163;85;111;71;65.5;320;850;1563;4.6;1.437;1916;;
08:46:29.098;162;86;110;70;64.3;320;855;1546;4.5;1.464;1952;;
08:46:29.951;160;85;108;71;63.0;315;850;1538;4.4;1.461;1947;;
08:46:30.803;157;84;108;71;62.5;315;845;1538;4.4;1.453;1938;;
08:46:31.644;160;85;110;71;63.8;320;840;1513;4.6;1.446;1928;;
08:46:32.486;161;86;111;71;64.3;320;840;1550;4.6;1.448;1931;;
08:46:33.324;162;87;111;72;62.8;315;835;1533;4.5;1.477;1969;;
08:46:34.159;160;87;110;73;61.3;310;820;1517;4.5;1.476;1968;;
08:46:34.981;162;87;112;73;62.3;315;825;1525;4.5;1.488;1984;;
08:46:35.808;166;88;115;72;64.5;320;830;1571;4.7;1.477;1969;;
08:46:36.638;165;89;114;72;62.8;320;830;1571;4.5;1.511;2015;;
08:46:37.464;162;89;113;74;60.3;310;815;1529;4.4;1.525;2034;;
08:46:38.279;164;89;114;73;61.3;315;820;1546;4.5;1.523;2030;;
08:46:39.103;167;89;116;73;63.8;320;820;1563;4.7;1.495;1994;;
08:46:39.919;167;91;116;73;61.8;320;820;1538;4.5;1.540;2054;;
08:46:40.741;164;90;114;73;60.5;315;820;1529;4.4;1.542;2056;;
08:46:41.560;164;89;115;74;61.8;315;815;1550;4.5;1.515;2019;;
08:46:42.374;168;90;117;73;62.8;320;820;1542;4.6;1.526;2034;;
08:46:43.194;168;91;117;74;62.0;315;815;1546;4.6;1.538;2051;;
08:46:44.013;166;91;116;73;60.8;315;820;1533;4.4;1.562;2083;;
08:46:44.830;165;90;116;74;60.3;315;810;1550;4.5;1.556;2075;;
08:46:45.641;170;92;119;74;62.5;320;815;1563;4.6;1.555;2073;;
08:46:46.454;170;93;119;73;60.8;315;820;1554;4.4;1.606;2142;;
08:46:47.276;169;92;118;73;60.0;315;820;1554;4.4;1.606;2141;;
08:46:48.095;167;91;117;75;59.0;310;805;1550;4.4;1.590;2119;;
08:46:48.901;169;92;118;74;60.5;315;815;1550;4.5;1.590;2119;;
08:46:49.714;172;91;120;73;62.8;320;820;1608;4.6;1.565;2086;;
08:46:50.536;172;93;119;72;61.3;320;830;1608;4.4;1.606;2141;;
08:46:51.364;169;91;117;73;60.0;315;820;1604;4.4;1.596;2127;;
08:46:52.184;168;91;117;73;60.3;310;825;1608;4.4;1.595;2127;;
08:46:53.009;171;91;117;71;60.3;310;840;1629;4.3;1.624;2166;;
08:46:53.850;171;91;117;73;60.3;310;820;1629;4.4;1.586;2114;;
08:46:54.670;171;91;117;72;60.3;310;835;1629;4.3;1.615;2153;;
08:46:55.508;170;93;117;72;52.5;310;830;1750;3.8;1.854;2472;;
08:46:56.334;170;91;117;72;55.0;315;830;1675;4.0;1.762;2349;;
08:46:57.166;168;89;115;72;55.8;315;835;1646;4.0;1.726;2302;;
08:46:58.001;166;88;113;72;57.8;315;830;1625;4.2;1.628;2170;;
08:46:58.833;163;87;112;73;59.0;310;820;1596;4.3;1.553;2071;;
08:46:59.653;164;87;113;73;61.0;315;825;1583;4.4;1.532;2042;;
08:47:00.478;166;88;115;72;62.5;320;830;1592;4.5;1.521;2027;;
08:47:01.304;166;89;114;73;61.0;310;825;1579;4.4;1.538;2051;;
08:47:02.131;163;87;112;74;61.0;310;815;1633;4.5;1.493;1991;;
08:47:02.944;165;88;114;73;62.5;315;825;1533;4.5;1.505;2006;;
08:47:03.771;168;88;116;73;63.8;320;825;1600;4.6;1.498;1997;;
08:47:04.596;167;90;115;72;62.0;315;830;1583;4.5;1.540;2053;;
08:47:05.428;164;88;113;73;61.3;310;825;1600;4.5;1.525;2034;;
08:47:06.249;167;89;115;72;62.3;310;830;1588;4.5;1.530;2040;;
08:47:07.081;169;89;116;71;63.8;320;840;1608;4.6;1.525;2034;;
08:47:07.919;167;89;114;71;62.5;315;840;1588;4.5;1.532;2043;;
08:47:08.760;163;87;112;72;61.3;310;830;1575;4.4;1.511;2015;;
08:47:09.593;162;86;111;72;62.0;310;835;1563;4.5;1.498;1998;;
08:47:10.428;165;87;113;71;63.8;315;845;1579;4.5;1.498;1997;;
08:47:11.269;165;87;113;71;63.3;315;840;1563;4.5;1.497;1997;;
08:47:12.111;162;86;111;72;62.0;315;835;1546;4.5;1.492;1989;;
08:47:12.948;160;86;110;72;61.3;310;830;1546;4.4;1.491;1987;;
08:47:13.776;163;87;112;71;63.0;315;840;1525;4.5;1.497;1996;;
08:47:14.618;164;87;112;71;63.8;320;845;1550;4.5;1.488;1984;;
08:47:15.461;162;87;111;71;62.5;315;845;1554;4.4;1.497;1996;;
08:47:16.304;159;85;109;72;61.5;310;830;1521;4.4;1.474;1966;;
08:47:17.136;161;86;111;71;62.3;315;840;1496;4.4;1.498;1997;;
08:47:17.978;163;86;112;71;64.0;320;840;1521;4.6;1.470;1960;;
08:47:18.816;161;87;110;71;62.0;315;845;1483;4.4;1.503;2003;;
08:47:19.657;157;85;109;73;61.3;310;825;1475;4.5;1.461;1949;;
08:47:20.486;159;85;110;72;62.3;315;835;1488;4.5;1.476;1967;;
08:47:21.321;162;86;112;71;64.0;320;850;1504;4.5;1.481;1974;;
08:47:22.167;161;87;112;71;62.8;320;840;1488;4.5;1.496;1995;;
08:47:23.011;160;87;111;71;61.8;315;840;1463;4.4;1.503;2004;;
08:47:23.851;159;86;111;71;62.0;315;840;1467;4.4;1.500;2001;;
08:47:24.687;164;88;114;71;62.5;315;840;1463;4.5;1.525;2034;;
08:47:25.531;165;88;113;70;63.0;320;855;1500;4.4;1.537;2049;;
08:47:26.382;162;88;111;71;61.5;315;850;1492;4.3;1.538;2050;;
08:47:27.234;160;86;111;71;61.3;315;840;1504;4.4;1.519;2025;;
08:47:28.074;164;87;113;71;62.8;320;850;1488;4.4;1.527;2036;;
08:47:28.926;164;87;113;71;62.8;320;845;1513;4.5;1.515;2020;;
08:47:29.773;161;87;111;71;61.8;315;840;1504;4.4;1.503;2004;;
08:47:30.611;159;86;110;72;61.3;315;830;1513;4.4;1.491;1987;;
08:47:31.439;164;87;113;72;63.0;320;835;1504;4.5;1.494;1993;;
08:47:32.274;165;88;114;72;63.3;320;835;1525;4.5;1.498;1998;;
08:47:33.109;164;88;113;72;62.0;315;830;1521;4.5;1.509;2013;;
08:47:33.939;162;88;112;73;60.5;310;820;1546;4.4;1.521;2029;;
08:47:34.759;165;88;114;72;62.0;320;830;1479;4.5;1.519;2026;;
08:47:35.589;165;88;114;72;62.8;320;830;1504;4.5;1.508;2011;;
08:47:36.421;164;88;113;73;61.3;320;825;1475;4.5;1.519;2025;;
08:47:37.246;161;87;111;74;60.5;315;815;1500;4.5;1.499;1998;;
08:47:38.061;164;88;113;73;62.0;320;825;1467;4.5;1.504;2005;;
08:47:38.888;165;87;115;72;63.8;320;830;1525;4.6;1.491;1988;;
08:47:39.714;165;89;113;73;61.0;315;825;1525;4.4;1.528;2038;;
08:47:40.539;160;87;111;74;60.5;310;815;1513;4.5;1.492;1989;;
08:47:41.356;163;87;113;72;62.0;315;830;1508;4.5;1.506;2008;;
08:47:42.184;166;88;114;72;63.0;320;830;1571;4.6;1.505;2007;;
08:47:43.018;165;88;112;71;62.0;315;840;1571;4.4;1.521;2028;;
08:47:43.854;161;87;111;72;61.0;310;830;1550;4.4;1.504;2005;;
08:47:44.686;162;87;111;71;61.5;320;840;1525;4.4;1.513;2017;;
08:47:45.526;163;86;111;71;63.5;320;845;1525;4.5;1.477;1969;;
08:47:46.369;161;86;110;71;62.3;315;845;1517;4.4;1.490;1986;;
08:47:47.216;158;85;108;71;61.5;315;845;1496;4.4;1.477;1969;;
08:47:48.057;155;84;107;73;60.8;310;825;1475;4.4;1.450;1933;;
08:47:48.882;159;85;109;72;62.5;315;830;1450;4.5;1.451;1934;;
08:47:49.714;161;85;111;71;63.5;320;840;1492;4.5;1.465;1953;;
08:47:50.556;161;87;112;72;62.3;320;835;1488;4.5;1.496;1994;;
08:47:51.387;160;87;111;73;60.5;315;825;1458;4.4;1.510;2014;;
08:47:52.216;157;86;109;73;59.8;315;820;1442;4.4;1.496;1995;;
08:47:53.036;159;86;109;72;59.8;315;830;1454;4.3;1.514;2019;;
08:47:53.865;159;86;109;71;59.8;315;840;1454;4.3;1.532;2043;;
08:47:54.705;159;86;109;74;59.8;315;810;1454;4.4;1.478;1970;;
08:47:55.515;159;86;109;72;59.8;315;835;1454;4.3;1.523;2031;;
08:47:56.349;160;89;111;73;50.0;310;820;1567;3.7;1.825;2433;;
08:47:57.171;158;85;112;76;54.3;315;790;1521;4.1;1.631;2175;;
08:47:57.957;161;89;115;75;53.8;320;800;1438;4.0;1.704;2272;;
08:47:58.759;167;89;117;74;59.3;320;815;1542;4.4;1.609;2146;;
08:47:59.574;170;90;119;74;62.3;320;810;1563;4.6;1.548;2065;;
08:48:00.388;172;92;119;73;61.0;320;820;1571;4.5;1.600;2133;;
08:48:01.204;173;93;119;73;59.8;315;820;1604;4.4;1.626;2168;;
08:48:02.026;172;92;117;73;59.3;315;820;1588;4.3;1.619;2159;;
08:48:02.846;168;91;115;74;59.3;310;815;1571;4.4;1.585;2114;;
08:48:03.659;170;90;116;73;60.8;315;820;1579;4.4;1.559;2079;;
08:48:04.479;170;89;114;73;61.3;315;820;1625;4.5;1.526;2035;;
