# Supplementary material for: Influence of beat-to-beat blood pressure variability on vascular elasticity in hypertensive population
Source: Sci Rep. 2017 Aug 21;7:8394. doi: 10.1038/s41598-017-08640-4 (PMC5566212; doi:10.1038/s41598-017-08640-4)
Supplement: Supplementary file 1 — Dataset 1 [file 41598_2017_8640_MOESM1_ESM.zip › Data of hypertensive population/1155-beats.txt]

BeatScope Easy - v02.10 build 004

Identification;Identification;Age (yrs);Height (cm);Weight (kg);Gender;Procedure;Model number
1155;;79;155;60;Female;;9971

Reconstructed pressure level: 
brachial

Time (s);Systolic Pressure (mmHg);Diastolic Pressure (mmHg);Mean Pressure (mmHg);Heart rate (bpm);Stroke Volume (ml);Left Ventricular Ejection Time (ms);Pulse Interval (ms);Maximum Slope (mmHg/s);Cardiac Output (l/min);Total Peripheral Resistance Medical Unit (mmHg.min/l);Total Peripheral Resistance CGS (dyn.s/cm5);Markers;
09:52:42.540;0;0;0;71;0.0;0;840;0;0.0;0.000;0;;
09:52:43.380;0;0;0;70;0.0;0;860;0;0.0;0.000;0;;
09:52:44.240;0;0;0;69;0.0;0;875;0;0.0;0.000;0;;
09:52:45.115;0;0;0;69;0.0;0;865;0;0.0;0.000;0;;
09:52:45.980;0;0;0;69;0.0;0;865;0;0.0;0.000;0;;
09:52:46.845;0;0;0;68;0.0;0;880;0;0.0;0.000;0;;
09:52:47.725;0;0;0;70;0.0;0;855;0;0.0;0.000;0;;
09:52:48.580;0;0;0;66;0.0;0;905;0;0.0;0.000;0;;
09:52:49.485;0;0;0;57;0.0;0;1050;0;0.0;0.000;0;;
09:52:50.535;0;0;0;60;0.0;0;1005;0;0.0;0.000;0;;
09:52:51.540;0;0;0;60;0.0;0;1000;0;0.0;0.000;0;;
09:52:52.539;148;65;93;62;55.0;270;975;1788;3.4;1.653;2204;;
09:52:53.516;148;65;93;61;58.5;270;990;1725;3.5;1.574;2098;;
09:52:54.502;143;63;91;62;63.0;270;975;1633;3.9;1.401;1867;;
09:52:55.477;137;63;92;71;62.3;265;850;1633;4.4;1.260;1680;;
09:52:56.329;140;67;87;55;63.0;270;1090;1604;3.5;1.510;2013;;
09:52:57.419;140;62;90;62;70.3;270;965;1621;4.4;1.236;1648;;
09:52:58.386;132;64;88;64;64.3;275;940;1513;4.1;1.287;1717;;
09:52:59.326;139;65;92;64;66.5;275;935;1575;4.3;1.290;1720;;
09:53:00.259;141;65;93;66;67.5;270;915;1525;4.4;1.254;1672;;
09:53:01.174;132;65;93;67;67.5;270;895;1508;4.5;1.226;1635;;
09:53:02.070;132;65;93;68;67.5;270;880;1508;4.6;1.206;1608;;
09:53:02.950;132;65;93;122;67.5;270;490;1508;8.3;0.671;895;;
09:53:03.443;89;91;76;136;3.8;235;440;754;0.5;8.888;11851;;
09:53:03.877;141;69;93;69;48.5;240;875;1621;3.3;1.678;2237;;
09:53:04.756;142;65;94;68;55.8;255;880;1679;3.8;1.476;1968;;
09:53:05.636;146;67;96;67;58.8;250;890;1725;4.0;1.447;1929;;
09:53:06.526;144;66;94;67;62.3;255;895;1654;4.2;1.344;1792;;
09:53:07.421;138;65;91;69;61.3;260;870;1663;4.2;1.296;1728;;
09:53:08.291;143;66;94;68;63.8;260;880;1638;4.3;1.301;1735;;
09:53:09.171;147;67;95;68;65.5;260;885;1679;4.4;1.287;1716;;
09:53:10.052;141;66;93;70;63.8;260;860;1654;4.4;1.255;1673;;
09:53:10.918;133;65;93;69;63.8;260;865;1613;4.4;1.262;1683;;
09:53:11.780;133;65;93;70;63.8;260;860;1613;4.4;1.255;1673;;
09:53:12.640;133;65;93;67;63.8;260;895;1613;4.3;1.306;1741;;
09:53:13.536;142;68;94;69;52.8;250;865;1596;3.7;1.537;2050;;
09:53:14.399;147;68;96;69;55.3;245;870;1754;3.8;1.508;2010;;
09:53:15.270;148;67;95;67;58.8;245;890;1742;4.0;1.439;1919;;
09:53:16.159;140;65;91;68;60.8;255;880;1588;4.1;1.322;1762;;
09:53:17.039;139;65;92;69;62.3;255;870;1650;4.3;1.286;1714;;
09:53:17.911;145;66;95;68;64.8;255;880;1646;4.4;1.284;1712;;
09:53:18.791;142;66;93;69;64.3;255;865;1654;4.5;1.255;1674;;
09:53:19.652;141;66;94;71;63.0;255;850;1638;4.4;1.268;1691;;
09:53:20.504;147;67;97;69;65.5;255;870;1629;4.5;1.282;1709;;
09:53:21.374;141;68;97;70;65.5;255;860;1679;4.6;1.267;1689;;
09:53:22.235;141;68;97;71;65.5;255;840;1679;4.7;1.238;1650;;
09:53:23.075;141;68;97;71;65.5;255;850;1679;4.6;1.252;1670;;
09:53:23.926;147;70;101;70;57.3;285;860;1429;4.0;1.513;2018;;
09:53:24.782;150;71;102;70;58.0;285;860;1442;4.0;1.505;2007;;
09:53:25.644;144;70;99;71;57.0;280;840;1363;4.1;1.455;1940;;
09:53:26.484;144;70;99;72;58.8;280;830;1392;4.2;1.399;1865;;
09:53:27.314;148;70;102;71;63.8;285;840;1446;4.6;1.337;1783;;
09:53:28.154;151;71;103;72;65.0;290;835;1450;4.7;1.317;1756;;
09:53:28.993;145;70;99;73;64.3;290;825;1363;4.7;1.274;1699;;
09:53:29.816;144;70;99;74;63.3;285;810;1417;4.7;1.265;1686;;
09:53:30.622;147;70;101;73;66.0;290;825;1454;4.8;1.259;1679;;
09:53:31.449;151;70;101;71;66.0;290;845;1463;4.7;1.290;1720;;
09:53:32.295;151;70;101;73;66.0;290;825;1463;4.8;1.259;1679;;
09:53:33.120;151;70;101;71;66.0;290;845;1463;4.7;1.290;1720;;
09:53:33.965;153;73;103;69;56.0;300;865;1554;3.9;1.595;2126;;
09:53:34.831;149;70;101;70;57.8;295;855;1479;4.1;1.488;1984;;
09:53:35.686;145;70;99;71;56.5;295;845;1458;4.0;1.484;1979;;
09:53:36.527;149;71;101;71;58.5;295;840;1479;4.2;1.454;1938;;
09:53:37.371;149;71;100;71;63.3;300;850;1479;4.5;1.347;1796;;
09:53:38.221;144;69;98;72;62.5;295;835;1425;4.5;1.306;1741;;
09:53:39.052;147;69;100;71;64.5;300;845;1463;4.6;1.307;1742;;
09:53:39.901;151;70;102;71;67.0;305;845;1496;4.8;1.286;1715;;
09:53:40.742;148;70;101;72;65.5;300;835;1425;4.7;1.284;1712;;
09:53:41.577;146;70;100;73;63.5;295;825;1438;4.6;1.296;1728;;
09:53:42.404;151;71;102;71;65.8;305;840;1488;4.7;1.306;1742;;
09:53:43.246;153;71;102;70;68.0;305;855;1488;4.8;1.279;1706;;
09:53:44.097;146;69;99;71;66.0;300;840;1429;4.7;1.254;1672;;
09:53:44.937;147;68;98;68;67.0;305;880;1467;4.6;1.281;1707;;
09:53:45.821;150;67;97;66;70.5;310;915;1483;4.6;1.256;1674;;
09:53:46.738;144;66;91;60;70.8;310;1005;1413;4.2;1.293;1724;;
09:53:47.739;142;62;91;62;73.3;305;975;1429;4.5;1.208;1611;;
09:53:48.714;141;62;90;63;73.8;310;945;1367;4.7;1.156;1542;;
09:53:49.659;133;60;86;65;71.5;305;930;1296;4.6;1.122;1496;;
09:53:50.591;134;60;86;64;71.5;305;940;1313;4.6;1.134;1512;;
09:53:51.530;134;60;86;66;71.5;305;915;1313;4.7;1.104;1472;;
09:53:52.445;134;60;86;66;71.5;305;910;1313;4.7;1.098;1464;;
09:53:53.356;137;65;93;67;59.0;310;890;1408;4.0;1.399;1865;;
09:53:54.244;140;66;94;66;60.0;310;905;1388;4.0;1.414;1885;;
09:53:55.151;141;66;94;67;60.5;315;890;1375;4.1;1.383;1844;;
09:53:56.041;135;65;92;68;60.8;305;880;1308;4.1;1.329;1772;;
09:53:56.923;138;65;95;69;65.3;305;865;1375;4.5;1.256;1675;;
09:53:57.784;143;68;97;69;65.3;310;875;1371;4.5;1.297;1730;;
09:53:58.659;141;67;96;69;66.0;310;865;1358;4.6;1.261;1682;;
09:53:59.524;139;68;96;71;64.0;305;845;1354;4.5;1.268;1690;;
09:54:00.367;144;68;100;71;66.0;310;845;1421;4.7;1.274;1699;;
09:54:01.214;149;71;101;71;65.3;310;850;1425;4.6;1.319;1759;;
09:54:02.065;146;71;101;72;64.5;305;835;1379;4.6;1.301;1735;;
09:54:02.901;147;72;103;74;63.3;305;815;1438;4.7;1.321;1761;;
09:54:03.714;152;74;105;72;63.5;305;835;1458;4.6;1.377;1837;;
09:54:04.547;155;74;105;71;64.5;310;850;1475;4.6;1.377;1836;;
09:54:05.399;149;72;102;72;63.5;305;830;1433;4.6;1.333;1778;;
09:54:06.229;150;72;103;72;63.3;305;830;1483;4.6;1.345;1793;;
09:54:07.057;153;73;104;70;64.0;310;855;1496;4.5;1.383;1844;;
09:54:07.914;154;72;103;71;66.0;310;850;1521;4.7;1.327;1769;;
09:54:08.764;147;71;100;71;63.5;305;850;1446;4.5;1.335;1780;;
09:54:09.614;149;70;101;69;65.8;310;865;1513;4.6;1.325;1767;;
09:54:10.479;151;70;101;68;66.5;310;880;1504;4.5;1.333;1778;;
09:54:11.361;149;69;98;68;67.0;310;885;1442;4.5;1.298;1730;;
09:54:12.248;143;68;92;59;65.3;305;1025;1404;3.8;1.437;1916;;
09:54:13.271;144;64;93;60;70.8;310;995;1450;4.3;1.301;1735;;
09:54:14.266;142;63;91;62;71.8;315;975;1371;4.4;1.237;1649;;
09:54:15.241;134;62;88;63;70.0;310;960;1296;4.4;1.203;1605;;
09:54:16.199;135;61;88;63;71.3;310;960;1342;4.5;1.182;1576;;
09:54:17.159;135;61;88;63;73.3;315;960;1292;4.6;1.150;1533;;
09:54:18.119;133;60;86;63;72.8;315;945;1246;4.6;1.120;1494;;
09:54:19.068;128;59;86;65;72.8;315;925;1208;4.7;1.097;1462;;
09:54:19.990;128;59;86;66;72.8;315;915;1208;4.8;1.085;1446;;
09:54:20.905;128;59;86;64;72.8;315;940;1208;4.6;1.114;1486;;
09:54:21.846;136;66;91;65;58.3;310;920;1300;3.8;1.437;1916;;
09:54:22.766;136;64;91;65;60.3;315;930;1313;3.9;1.409;1878;;
09:54:23.696;139;64;92;64;62.0;320;940;1304;4.0;1.391;1855;;
09:54:24.635;134;63;89;65;63.0;315;930;1258;4.1;1.318;1757;;
09:54:25.564;134;63;90;66;65.5;315;915;1267;4.3;1.261;1681;;
09:54:26.481;138;64;92;65;67.8;320;920;1267;4.4;1.246;1661;;
09:54:27.397;133;64;90;67;66.0;315;895;1233;4.4;1.217;1623;;
09:54:28.296;134;63;92;68;67.3;315;880;1283;4.6;1.197;1596;;
09:54:29.178;140;65;96;68;68.8;320;880;1338;4.7;1.222;1630;;
09:54:30.056;144;68;97;67;69.0;320;900;1338;4.6;1.265;1687;;
09:54:30.956;142;67;97;69;67.8;315;870;1317;4.7;1.239;1652;;
09:54:31.824;140;68;97;71;64.5;310;845;1325;4.6;1.268;1690;;
09:54:32.671;146;69;101;71;67.0;315;850;1413;4.7;1.278;1704;;
09:54:33.517;151;72;103;71;65.5;315;850;1442;4.6;1.333;1778;;
09:54:34.371;149;71;102;70;66.5;315;860;1383;4.6;1.313;1750;;
09:54:35.231;147;72;103;72;63.3;310;830;1467;4.6;1.355;1807;;
09:54:36.061;153;75;106;73;62.5;315;820;1483;4.6;1.391;1854;;
09:54:36.881;158;76;107;71;64.8;320;840;1546;4.6;1.388;1851;;
09:54:37.723;156;72;105;73;66.8;315;825;1533;4.9;1.301;1734;;
09:54:38.548;155;72;104;74;66.0;310;815;1613;4.9;1.287;1716;;
09:54:39.361;157;72;104;72;67.5;310;830;1654;4.9;1.282;1709;;
09:54:40.187;158;71;103;71;68.8;315;840;1663;4.9;1.255;1674;;
09:54:41.029;151;68;99;71;69.5;310;840;1550;5.0;1.191;1587;;
09:54:41.871;151;67;99;72;70.5;305;835;1638;5.1;1.173;1563;;
09:54:42.704;152;68;98;70;69.5;305;860;1575;4.8;1.216;1621;;
09:54:43.566;152;67;97;68;72.8;310;885;1558;4.9;1.180;1573;;
09:54:44.449;145;65;94;69;71.8;305;870;1508;4.9;1.143;1524;;
09:54:45.323;147;65;95;67;73.3;310;900;1542;4.9;1.167;1556;;
09:54:46.221;149;65;94;65;74.5;310;925;1508;4.8;1.170;1560;;
09:54:47.144;142;63;92;66;73.5;305;910;1433;4.8;1.133;1510;;
09:54:48.052;142;63;92;66;73.3;305;905;1458;4.9;1.140;1520;;
09:54:48.961;144;64;93;65;74.3;315;920;1429;4.8;1.149;1532;;
09:54:49.877;139;62;90;66;73.8;305;910;1429;4.9;1.111;1481;;
09:54:50.793;138;62;90;65;73.8;310;925;1396;4.8;1.123;1497;;
09:54:51.714;141;63;92;65;74.3;310;925;1454;4.8;1.140;1520;;
09:54:52.639;140;63;90;65;74.5;310;930;1383;4.8;1.120;1494;;
09:54:53.569;134;61;88;66;72.5;305;905;1375;4.8;1.098;1465;;
09:54:54.476;138;62;90;65;73.8;310;920;1400;4.8;1.123;1497;;
09:54:55.398;141;63;91;64;75.5;315;935;1388;4.8;1.127;1503;;
09:54:56.331;135;61;91;65;75.5;315;920;1350;4.9;1.109;1478;;
09:54:57.250;135;61;91;66;75.5;315;910;1350;5.0;1.097;1462;;
09:54:58.160;135;61;91;63;75.5;315;960;1350;4.7;1.157;1543;;
09:54:59.117;142;67;93;63;60.8;315;950;1496;3.8;1.450;1934;;
09:55:00.071;135;63;90;65;62.0;310;920;1433;4.0;1.332;1776;;
09:55:00.987;137;63;92;65;62.3;315;920;1454;4.1;1.352;1803;;
09:55:01.911;141;65;94;65;66.0;320;925;1450;4.3;1.310;1747;;
09:55:02.836;141;65;94;66;68.5;315;910;1392;4.5;1.242;1656;;
09:55:03.746;136;65;92;68;66.0;315;885;1342;4.5;1.230;1640;;
09:55:04.629;137;66;95;70;66.0;310;860;1400;4.6;1.231;1642;;
09:55:05.493;143;68;97;69;67.3;320;875;1396;4.6;1.262;1683;;
09:55:06.364;143;69;97;69;66.8;315;865;1400;4.6;1.260;1680;;
09:55:07.231;140;68;96;70;65.5;310;860;1413;4.6;1.257;1676;;
09:55:08.087;145;69;99;70;67.0;315;860;1488;4.7;1.274;1699;;
09:55:08.949;148;71;101;69;67.3;315;865;1429;4.7;1.293;1724;;
09:55:09.816;146;71;99;70;66.0;315;855;1400;4.6;1.282;1710;;
09:55:10.673;141;69;97;71;64.3;310;845;1379;4.6;1.269;1692;;
09:55:11.516;145;69;99;71;66.5;315;850;1454;4.7;1.262;1683;;
09:55:12.366;147;70;99;68;68.0;315;880;1417;4.6;1.275;1700;;
09:55:13.244;143;68;97;70;68.5;310;860;1400;4.8;1.215;1620;;
09:55:14.104;141;68;97;71;65.8;310;845;1433;4.7;1.240;1654;;
09:55:14.951;145;70;98;70;65.8;310;855;1408;4.6;1.278;1703;;
09:55:15.806;144;69;97;70;67.0;315;855;1396;4.7;1.238;1650;;
09:55:16.661;140;68;96;71;66.3;310;840;1429;4.7;1.214;1619;;
09:55:17.501;144;67;98;72;68.3;310;835;1463;4.9;1.196;1595;;
09:55:18.336;145;69;99;73;67.8;315;820;1433;5.0;1.192;1590;;
09:55:19.156;142;68;97;73;66.8;310;825;1404;4.9;1.199;1599;;
09:55:19.981;145;69;99;73;67.8;310;825;1513;4.9;1.202;1603;;
09:55:20.804;146;69;99;72;68.0;315;830;1442;4.9;1.202;1603;;
09:55:21.634;143;68;97;73;67.5;310;820;1429;4.9;1.175;1567;;
09:55:22.452;143;68;97;72;67.8;310;835;1467;4.9;1.195;1594;;
09:55:23.287;146;68;98;72;68.5;315;835;1475;4.9;1.195;1593;;
09:55:24.126;143;67;96;72;68.3;310;830;1413;4.9;1.167;1557;;
09:55:24.956;142;67;96;71;68.5;310;840;1467;4.9;1.177;1570;;
09:55:25.794;144;67;98;73;69.5;310;825;1463;5.1;1.163;1551;;
09:55:26.621;143;69;98;76;66.3;310;790;1421;5.0;1.166;1554;;
09:55:27.411;144;69;98;74;66.8;310;810;1442;4.9;1.189;1586;;
09:55:28.221;147;69;98;70;68.3;315;860;1488;4.8;1.229;1638;;
09:55:29.079;147;67;96;70;69.5;310;860;1504;4.8;1.188;1584;;
09:55:29.939;143;65;94;71;70.0;310;850;1517;4.9;1.138;1518;;
09:55:30.790;145;65;95;70;71.3;310;855;1563;5.0;1.137;1516;;
09:55:31.648;145;65;95;71;72.3;315;850;1529;5.1;1.112;1482;;
09:55:32.496;140;64;92;71;71.3;310;850;1492;5.0;1.095;1459;;
09:55:33.346;140;63;93;72;72.0;310;830;1542;5.2;1.069;1426;;
09:55:34.174;144;65;95;71;72.0;310;850;1558;5.1;1.124;1499;;
09:55:35.026;146;66;97;71;73.0;310;850;1550;5.2;1.127;1502;;
09:55:35.876;144;66;96;71;70.8;310;840;1496;5.1;1.134;1512;;
09:55:36.718;141;66;94;72;69.3;305;835;1500;5.0;1.136;1515;;
09:55:37.553;144;66;97;72;71.3;310;835;1563;5.1;1.140;1520;;
09:55:38.386;148;69;100;72;70.3;310;830;1529;5.1;1.179;1571;;
09:55:39.216;147;69;99;73;69.3;310;820;1479;5.1;1.175;1567;;
09:55:40.036;144;69;98;75;66.5;305;805;1483;5.0;1.189;1586;;
09:55:40.839;148;70;98;78;66.5;305;770;1542;5.2;1.138;1517;;
09:55:41.610;148;70;98;82;66.5;305;735;1542;5.4;1.086;1448;;
09:55:42.345;148;70;98;70;66.5;305;860;1542;4.6;1.271;1694;;
09:55:43.208;148;78;103;76;50.3;300;790;1558;3.8;1.619;2159;;
09:55:43.996;143;73;98;79;49.8;295;760;1400;3.9;1.493;1991;;
09:55:44.758;138;69;94;80;52.0;295;750;1383;4.2;1.352;1803;;
09:55:45.506;137;67;93;82;55.0;290;735;1488;4.5;1.243;1657;;
09:55:46.243;144;66;96;78;64.0;300;765;1613;5.0;1.142;1522;;
09:55:47.002;147;66;97;78;68.0;305;770;1642;5.3;1.098;1465;;
09:55:47.778;144;64;94;76;70.5;300;785;1604;5.4;1.047;1396;;
09:55:48.559;143;63;95;78;71.8;295;765;1629;5.6;1.008;1343;;
09:55:49.326;147;65;97;75;74.8;300;795;1658;5.6;1.029;1372;;
09:55:50.117;150;66;98;74;75.0;300;810;1642;5.6;1.056;1408;;
09:55:50.931;148;65;96;72;75.8;300;830;1588;5.5;1.049;1399;;
09:55:51.763;144;64;94;73;73.8;300;825;1558;5.4;1.049;1398;;
09:55:52.586;146;64;95;71;75.8;300;850;1613;5.3;1.063;1418;;
09:55:53.438;148;65;95;69;76.5;305;865;1571;5.3;1.077;1436;;
09:55:54.303;146;64;94;70;76.8;305;860;1546;5.4;1.050;1401;;
09:55:55.161;141;63;91;70;74.8;300;860;1504;5.2;1.050;1400;;
09:55:56.021;143;62;94;70;76.8;305;860;1550;5.4;1.048;1397;;
09:55:56.879;145;64;94;69;76.3;305;870;1508;5.3;1.075;1434;;
09:55:57.747;143;64;93;69;75.5;305;870;1467;5.2;1.069;1425;;
09:55:58.617;140;63;92;69;74.3;300;870;1467;5.1;1.072;1429;;
09:55:59.489;142;63;92;68;75.3;305;885;1458;5.1;1.082;1443;;
09:56:00.374;140;63;91;68;75.5;305;885;1392;5.1;1.067;1422;;
09:56:01.261;137;62;89;68;74.5;305;880;1375;5.1;1.048;1398;;
09:56:02.139;136;61;90;69;74.8;300;870;1408;5.2;1.047;1397;;
09:56:03.013;140;63;92;69;76.0;310;875;1400;5.2;1.056;1408;;
09:56:03.888;138;63;91;69;74.5;305;865;1358;5.2;1.059;1413;;
09:56:04.749;138;64;92;69;73.3;305;870;1363;5.1;1.093;1457;;
09:56:05.623;142;64;94;69;75.0;310;870;1371;5.2;1.090;1454;;
09:56:06.491;140;65;93;70;72.8;305;855;1342;5.1;1.093;1457;;
09:56:07.348;141;65;94;70;72.8;310;855;1388;5.1;1.108;1477;;
09:56:08.199;143;66;95;69;72.8;310;865;1371;5.0;1.124;1498;;
09:56:09.064;140;65;93;70;72.8;305;855;1346;5.1;1.090;1453;;
09:56:09.919;139;64;93;71;72.5;305;850;1383;5.1;1.093;1458;;
09:56:10.773;143;66;95;70;73.3;310;860;1400;5.1;1.112;1483;;
09:56:11.631;143;66;95;70;73.8;310;855;1371;5.2;1.098;1465;;
09:56:12.486;139;65;93;71;72.3;310;850;1342;5.1;1.091;1455;;
09:56:13.334;139;65;93;71;71.5;305;840;1367;5.1;1.096;1461;;
09:56:14.178;142;66;96;71;72.8;310;845;1392;5.2;1.109;1479;;
09:56:15.023;144;67;97;71;73.3;310;840;1383;5.2;1.107;1475;;
09:56:15.861;140;66;95;73;70.5;305;820;1333;5.2;1.099;1466;;
09:56:16.681;141;67;96;74;70.3;305;810;1392;5.2;1.107;1476;;
09:56:17.491;146;68;100;74;72.5;310;810;1458;5.4;1.114;1486;;
09:56:18.301;149;70;102;74;71.0;305;810;1425;5.3;1.161;1548;;
09:56:19.113;150;71;101;73;70.8;310;825;1408;5.1;1.178;1570;;
09:56:19.936;146;70;99;74;69.0;305;815;1400;5.1;1.172;1563;;
09:56:20.751;147;69;101;74;70.3;305;810;1450;5.2;1.162;1549;;
09:56:21.559;152;71;103;73;70.3;310;820;1463;5.1;1.199;1599;;
09:56:22.381;151;70;102;73;71.3;310;820;1442;5.2;1.168;1558;;
09:56:23.201;148;69;101;75;69.5;305;805;1458;5.2;1.164;1552;;
09:56:24.006;151;70;103;75;71.0;305;800;1513;5.3;1.161;1547;;
09:56:24.804;154;72;104;74;70.0;305;810;1496;5.2;1.203;1605;;
09:56:25.616;152;70;103;75;71.3;305;805;1479;5.3;1.158;1544;;
09:56:26.421;150;70;101;75;69.0;305;805;1479;5.1;1.175;1567;;
09:56:27.224;152;70;102;73;71.0;305;820;1533;5.2;1.178;1571;;
09:56:28.044;153;70;101;71;71.8;310;840;1517;5.1;1.180;1573;;
09:56:28.882;146;68;98;73;70.0;300;820;1458;5.1;1.142;1523;;
09:56:29.706;145;66;97;73;71.3;305;820;1475;5.2;1.113;1485;;
09:56:30.526;147;66;97;72;73.0;310;835;1500;5.2;1.112;1483;;
09:56:31.357;146;66;96;71;73.3;310;840;1454;5.2;1.095;1460;;
09:56:32.203;140;64;96;71;73.3;310;840;1400;5.2;1.095;1460;;
09:56:33.040;140;64;96;70;73.3;310;860;1400;5.1;1.121;1495;;
09:56:33.900;140;64;96;67;73.3;310;890;1400;4.9;1.160;1547;;
09:56:34.791;142;68;94;69;60.0;305;875;1463;4.1;1.374;1833;;
09:56:35.662;139;65;93;69;62.3;305;875;1483;4.3;1.304;1738;;
09:56:36.539;141;65;93;68;62.8;310;885;1475;4.3;1.315;1754;;
09:56:37.428;140;65;92;68;65.8;310;885;1413;4.5;1.242;1656;;
09:56:38.313;135;63;90;69;67.5;305;870;1383;4.7;1.163;1551;;
09:56:39.181;137;64;92;68;69.0;310;880;1383;4.7;1.170;1560;;
09:56:40.063;139;64;92;67;70.5;310;895;1363;4.7;1.165;1553;;
09:56:40.956;135;63;90;69;70.0;305;875;1321;4.8;1.125;1500;;
09:56:41.829;134;63;91;70;70.0;305;860;1346;4.9;1.121;1495;;
09:56:42.689;138;65;94;69;69.5;310;865;1358;4.8;1.164;1552;;
09:56:43.556;141;66;95;70;70.5;315;855;1338;4.9;1.146;1528;;
09:56:44.411;137;66;93;71;67.8;305;845;1321;4.8;1.160;1547;;
09:56:45.254;138;66;95;72;68.5;305;835;1383;4.9;1.155;1540;;
09:56:46.087;143;68;98;72;68.8;310;835;1417;4.9;1.187;1583;;
09:56:46.928;146;69;99;71;69.5;315;840;1400;5.0;1.200;1599;;
09:56:47.768;144;69;98;72;68.0;310;830;1375;4.9;1.196;1595;;
09:56:48.596;144;69;98;72;67.3;305;830;1417;4.9;1.210;1613;;
09:56:49.424;147;69;101;72;68.5;310;830;1500;5.0;1.218;1624;;
09:56:50.254;150;71;101;71;68.3;305;845;1475;4.8;1.247;1663;;
09:56:51.099;146;69;99;72;68.5;310;835;1446;4.9;1.207;1609;;
09:56:51.932;145;69;99;73;66.8;305;820;1496;4.9;1.213;1617;;
09:56:52.756;148;69;101;74;69.0;310;815;1538;5.1;1.196;1595;;
09:56:53.571;151;71;102;73;67.8;310;820;1488;5.0;1.235;1646;;
09:56:54.391;148;70;101;74;67.8;310;810;1479;5.0;1.208;1610;;
09:56:55.199;149;71;103;75;66.8;305;800;1525;5.0;1.231;1642;;
09:56:55.999;153;72;105;75;68.0;310;805;1583;5.1;1.246;1661;;
09:56:56.806;154;73;104;73;67.0;310;820;1546;4.9;1.273;1697;;
09:56:57.626;149;71;101;74;67.3;305;815;1504;5.0;1.227;1636;;
09:56:58.439;148;69;101;74;67.8;305;810;1538;5.0;1.202;1602;;
09:56:59.249;151;70;102;73;68.8;310;820;1563;5.0;1.214;1618;;
09:57:00.071;151;70;100;72;69.0;310;830;1525;5.0;1.206;1608;;
09:57:00.899;145;68;97;73;68.3;305;825;1471;5.0;1.173;1563;;
09:57:01.724;144;67;97;73;69.0;305;820;1517;5.0;1.153;1537;;
09:57:02.544;147;68;98;72;70.0;305;830;1521;5.1;1.162;1549;;
09:57:03.376;146;67;96;71;70.8;310;845;1471;5.0;1.150;1533;;
09:57:04.217;140;66;93;71;69.3;300;850;1438;4.9;1.145;1526;;
09:57:05.071;141;64;93;69;71.8;305;865;1454;5.0;1.121;1495;;
09:57:05.938;140;64;93;70;72.5;310;855;1404;5.1;1.094;1458;;
09:57:06.789;137;63;92;72;70.8;305;835;1396;5.1;1.086;1448;;
09:57:07.628;140;64;93;69;71.8;310;870;1413;4.9;1.125;1500;;
09:57:08.494;141;64;93;70;73.3;310;855;1392;5.1;1.088;1451;;
09:57:09.353;136;63;91;71;72.3;305;845;1350;5.1;1.067;1423;;
09:57:10.198;139;63;92;69;73.3;310;875;1375;5.0;1.099;1465;;
09:57:11.069;141;64;93;69;74.3;310;875;1371;5.1;1.093;1457;;
09:57:11.944;137;63;91;70;73.0;305;855;1321;5.1;1.069;1425;;
09:57:12.799;137;63;92;72;72.5;305;835;1350;5.2;1.062;1417;;
09:57:13.638;141;65;95;71;72.5;310;840;1383;5.2;1.098;1464;;
09:57:14.478;143;66;96;71;73.3;310;850;1371;5.2;1.108;1478;;
09:57:15.326;140;65;94;72;71.8;310;835;1346;5.2;1.097;1462;;
09:57:16.163;140;65;94;72;71.3;305;835;1379;5.1;1.105;1473;;
09:57:16.996;144;66;97;71;72.3;310;845;1421;5.1;1.132;1509;;
09:57:17.839;146;67;97;71;72.8;310;840;1413;5.2;1.120;1493;;
09:57:18.679;140;66;94;72;69.8;305;830;1379;5.0;1.122;1495;;
09:57:19.507;141;66;96;73;70.8;305;825;1425;5.1;1.119;1493;;
09:57:20.332;146;68;99;73;71.0;310;825;1454;5.2;1.147;1530;;
09:57:21.161;147;68;99;72;71.5;310;835;1425;5.1;1.153;1538;;
09:57:21.994;143;68;96;73;68.8;305;825;1388;5.0;1.155;1540;;
09:57:22.819;143;67;98;74;69.8;305;810;1446;5.2;1.132;1510;;
09:57:23.629;148;69;100;72;70.0;310;830;1471;5.1;1.183;1577;;
09:57:24.457;150;69;101;72;71.0;310;830;1463;5.1;1.175;1566;;
09:57:25.291;144;69;97;72;68.0;305;830;1392;4.9;1.184;1579;;
09:57:26.119;144;67;97;72;69.8;305;835;1433;5.0;1.158;1544;;
09:57:26.952;146;68;98;70;70.8;305;855;1454;5.0;1.178;1571;;
09:57:27.811;147;67;96;68;72.5;310;885;1438;4.9;1.166;1554;;
09:57:28.696;140;64;92;69;72.5;310;875;1404;5.0;1.110;1480;;
09:57:29.571;139;63;92;68;73.0;305;885;1425;4.9;1.112;1483;;
09:57:30.458;140;63;91;67;73.3;310;895;1383;4.9;1.112;1483;;
09:57:31.349;135;62;89;69;72.5;310;875;1329;5.0;1.068;1424;;
09:57:32.226;131;60;86;69;71.8;305;875;1304;4.9;1.046;1394;;
09:57:33.101;133;61;86;68;71.8;305;880;1317;4.9;1.052;1402;;
09:57:33.980;133;61;86;69;71.8;305;870;1317;4.9;1.040;1386;;
09:57:34.850;133;61;86;67;71.8;305;895;1317;4.8;1.070;1426;;
09:57:35.744;135;64;90;67;60.0;305;890;1433;4.0;1.339;1785;;
09:57:36.636;135;64;90;66;61.5;305;905;1379;4.1;1.321;1761;;
09:57:37.541;131;62;88;68;61.5;310;885;1338;4.2;1.263;1684;;
09:57:38.424;128;62;87;69;62.5;305;870;1317;4.3;1.215;1619;;
09:57:39.294;131;63;89;69;66.8;305;875;1350;4.6;1.170;1560;;
09:57:40.173;133;63;90;69;68.8;310;870;1354;4.7;1.142;1523;;
09:57:41.039;129;63;89;70;66.3;305;855;1292;4.6;1.142;1523;;
09:57:41.896;131;63;90;69;68.3;305;870;1363;4.7;1.141;1521;;
09:57:42.764;135;64;91;69;69.0;310;875;1358;4.7;1.157;1543;;
09:57:43.641;133;64;90;68;68.5;310;880;1317;4.7;1.153;1537;;
09:57:44.521;129;63;88;70;67.3;305;860;1317;4.7;1.125;1500;;
09:57:45.383;131;62;90;69;69.3;310;865;1392;4.8;1.121;1495;;
09:57:46.244;134;64;92;69;69.5;310;870;1367;4.8;1.145;1527;;
09:57:47.116;134;64;91;70;69.5;310;860;1346;4.8;1.129;1506;;
09:57:47.978;131;64;89;70;67.0;305;855;1342;4.7;1.139;1519;;
09:57:48.831;134;64;92;71;69.3;305;840;1463;4.9;1.119;1492;;
09:57:49.669;137;66;94;70;68.3;310;855;1408;4.8;1.174;1566;;
09:57:50.526;138;66;94;71;68.8;310;850;1400;4.9;1.159;1545;;
09:57:51.376;133;66;92;71;66.0;305;840;1346;4.7;1.165;1553;;
09:57:52.212;136;65;94;73;67.0;305;820;1446;4.9;1.154;1538;;
09:57:53.036;140;68;97;72;67.8;305;835;1433;4.9;1.192;1590;;
09:57:53.871;142;69;97;71;67.8;310;845;1433;4.8;1.210;1613;;
09:57:54.714;138;68;95;72;65.3;305;835;1396;4.7;1.209;1612;;
09:57:55.547;138;67;96;73;65.8;300;825;1450;4.8;1.198;1598;;
09:57:56.374;142;69;97;71;66.3;305;840;1467;4.7;1.233;1644;;
09:57:57.212;142;69;97;71;66.8;305;840;1446;4.8;1.218;1623;;
09:57:58.052;137;67;94;71;65.8;305;840;1417;4.7;1.195;1593;;
09:57:58.896;139;66;95;70;68.3;305;860;1488;4.8;1.191;1588;;
09:57:59.756;141;67;96;70;69.0;310;855;1475;4.8;1.186;1582;;
09:58:00.611;139;66;94;71;68.3;310;850;1417;4.8;1.168;1557;;
09:58:01.461;135;65;92;71;67.0;305;840;1438;4.8;1.157;1542;;
09:58:02.299;138;65;93;70;68.5;305;855;1458;4.8;1.164;1552;;
09:58:03.152;139;65;93;69;70.0;310;865;1429;4.9;1.152;1536;;
09:58:04.021;134;64;90;69;68.5;305;865;1388;4.8;1.136;1515;;
09:58:04.884;133;62;90;70;69.8;305;860;1417;4.9;1.107;1475;;
09:58:05.748;135;63;91;68;70.3;310;880;1404;4.8;1.134;1512;;
09:58:06.628;135;63;89;68;71.3;310;885;1383;4.8;1.109;1478;;
09:58:07.509;129;62;87;69;68.5;305;865;1346;4.8;1.099;1465;;
09:58:08.374;131;61;89;69;70.8;305;865;1371;4.9;1.082;1443;;
09:58:09.239;133;62;90;69;71.3;310;865;1321;4.9;1.093;1457;;
09:58:10.106;132;62;89;70;70.3;310;860;1296;4.9;1.086;1449;;
09:58:10.965;129;62;88;71;68.5;305;845;1271;4.9;1.086;1447;;
09:58:11.809;133;63;91;70;70.5;305;855;1333;4.9;1.101;1467;;
09:58:12.664;135;64;92;70;70.3;310;855;1342;4.9;1.120;1493;;
09:58:13.521;132;64;89;71;68.8;310;850;1296;4.9;1.103;1471;;
09:58:14.371;130;62;89;72;68.3;305;835;1338;4.9;1.089;1452;;
09:58:15.208;134;64;91;70;69.5;305;860;1383;4.8;1.123;1497;;
09:58:16.068;136;64;91;69;71.3;310;865;1350;4.9;1.108;1477;;
09:58:16.929;131;63;89;71;68.3;305;845;1292;4.8;1.099;1465;;
09:58:17.774;129;62;88;72;67.8;300;830;1321;4.9;1.081;1442;;
09:58:18.608;133;63;91;71;70.3;305;850;1383;5.0;1.098;1464;;
09:58:19.454;136;64;92;71;70.5;310;850;1317;5.0;1.103;1471;;
09:58:20.305;132;63;89;71;69.8;305;845;1296;5.0;1.081;1442;;
09:58:21.151;130;62;88;72;68.3;305;835;1338;4.9;1.080;1440;;
09:58:21.986;133;63;91;71;70.3;305;840;1388;5.0;1.085;1447;;
09:58:22.824;135;64;92;71;69.8;310;845;1338;5.0;1.108;1478;;
09:58:23.671;133;63;90;71;70.5;310;845;1313;5.0;1.073;1430;;
09:58:24.515;130;63;89;71;68.3;305;840;1367;4.9;1.089;1452;;
09:58:25.354;134;63;91;71;70.5;305;840;1392;5.0;1.084;1446;;
09:58:26.196;135;64;90;69;70.8;310;865;1325;4.9;1.100;1467;;
09:58:27.059;129;62;87;71;69.3;305;845;1296;4.9;1.065;1420;;
09:58:27.904;129;61;88;72;69.5;305;830;1342;5.0;1.051;1401;;
09:58:28.735;133;63;91;71;71.0;305;840;1346;5.1;1.071;1428;;
09:58:29.576;135;64;91;71;71.3;310;845;1325;5.1;1.082;1443;;
09:58:30.419;131;63;89;72;68.3;305;830;1283;4.9;1.079;1439;;
09:58:31.249;131;63;90;73;69.0;305;820;1342;5.0;1.073;1430;;
09:58:32.071;135;64;92;72;70.3;305;835;1342;5.0;1.094;1458;;
09:58:32.904;136;65;92;72;70.0;305;835;1350;5.0;1.097;1463;;
09:58:33.741;132;64;89;71;69.0;305;845;1304;4.9;1.093;1457;;
09:58:34.588;132;62;89;70;69.0;305;855;1346;4.8;1.106;1475;;
09:58:35.440;132;62;89;67;69.0;305;890;1346;4.7;1.151;1535;;
09:58:36.330;132;62;89;65;69.0;305;930;1346;4.5;1.203;1604;;
09:58:37.259;133;64;88;65;59.8;305;920;1333;3.9;1.359;1812;;
09:58:38.179;128;61;86;66;61.8;305;915;1350;4.0;1.274;1699;;
09:58:39.094;130;61;87;65;62.0;310;920;1329;4.0;1.287;1716;;
09:58:40.016;130;61;86;65;65.8;310;930;1308;4.2;1.213;1617;;
09:58:40.942;125;60;83;65;67.0;305;920;1258;4.4;1.143;1524;;
09:58:41.865;125;59;83;64;67.5;305;935;1267;4.3;1.153;1538;;
09:58:42.797;127;60;85;65;69.5;310;925;1254;4.5;1.125;1500;;
09:58:43.725;124;59;83;65;69.3;310;920;1229;4.5;1.099;1466;;
09:58:44.642;123;59;84;66;69.5;305;905;1233;4.6;1.087;1450;;
09:58:45.551;126;60;85;66;70.3;310;905;1229;4.7;1.095;1460;;
09:58:46.456;125;61;85;67;68.8;310;900;1171;4.6;1.106;1475;;
09:58:47.356;122;60;83;67;68.0;305;890;1196;4.6;1.090;1453;;
09:58:48.246;126;60;87;69;70.0;310;875;1283;4.8;1.084;1446;;
09:58:49.120;130;63;89;69;69.5;310;870;1238;4.8;1.114;1485;;
09:58:49.991;131;64;90;69;68.3;310;870;1267;4.7;1.141;1521;;
09:58:50.861;128;63;88;70;67.3;305;860;1213;4.7;1.122;1496;;
09:58:51.721;129;63;89;71;67.3;305;850;1292;4.7;1.122;1496;;
09:58:52.571;133;64;92;70;68.8;310;855;1342;4.8;1.144;1526;;
09:58:53.424;136;66;94;70;68.5;310;855;1283;4.8;1.170;1560;;
09:58:54.281;135;66;93;71;67.5;310;845;1258;4.8;1.161;1548;;
09:58:55.124;134;66;93;72;65.8;305;835;1338;4.7;1.184;1579;;
09:58:55.959;139;67;96;71;67.5;305;840;1413;4.8;1.198;1597;;
09:58:56.799;141;69;97;71;66.3;305;850;1375;4.7;1.245;1659;;
09:58:57.649;138;68;95;72;65.8;305;835;1354;4.7;1.206;1609;;
09:58:58.484;138;67;95;72;65.8;305;830;1438;4.8;1.199;1599;;
09:58:59.314;141;68;97;72;67.0;305;835;1467;4.8;1.209;1612;;
09:59:00.147;143;69;99;73;66.3;305;820;1442;4.8;1.219;1626;;
09:59:00.971;141;69;97;73;65.0;305;820;1400;4.8;1.224;1632;;
09:59:01.787;139;69;97;75;63.5;300;795;1450;4.8;1.211;1615;;
09:59:02.588;143;69;100;75;66.3;305;800;1533;5.0;1.208;1610;;
09:59:03.386;146;71;101;74;65.3;305;810;1475;4.8;1.251;1668;;
09:59:04.194;145;71;99;74;65.5;305;815;1479;4.8;1.229;1638;;
09:59:05.011;141;68;96;74;65.3;300;810;1496;4.8;1.195;1593;;
09:59:05.823;142;67;98;74;67.8;305;815;1579;5.0;1.173;1564;;
09:59:06.636;144;68;97;71;67.8;305;840;1542;4.8;1.203;1604;;
09:59:07.474;143;67;95;71;68.8;305;850;1508;4.9;1.175;1566;;
09:59:08.324;136;65;91;71;67.5;300;850;1483;4.8;1.146;1528;;
09:59:09.178;136;63;91;70;70.3;305;860;1538;4.9;1.114;1485;;
09:59:10.032;137;64;90;67;70.0;305;895;1488;4.7;1.151;1534;;
09:59:10.927;135;62;89;67;71.5;305;890;1450;4.8;1.105;1473;;
09:59:11.819;128;61;86;69;69.0;300;865;1363;4.8;1.075;1433;;
09:59:12.684;128;60;86;68;69.8;300;880;1388;4.8;1.079;1438;;
09:59:13.564;130;60;86;67;71.3;305;890;1375;4.8;1.077;1436;;
09:59:14.456;129;60;86;69;71.5;305;870;1329;4.9;1.043;1391;;
09:59:15.324;127;60;86;70;68.8;300;855;1300;4.8;1.066;1422;;
09:59:16.180;128;61;87;70;70.0;305;855;1296;4.9;1.057;1409;;
09:59:17.036;126;60;87;72;68.8;300;830;1325;5.0;1.044;1392;;
09:59:17.868;132;62;90;72;70.5;305;830;1400;5.1;1.063;1417;;
09:59:18.696;136;64;93;72;71.3;310;830;1388;5.2;1.086;1448;;
09:59:19.526;136;65;93;72;69.8;305;830;1383;5.0;1.107;1476;;
09:59:20.354;135;65;93;74;67.8;300;815;1408;5.0;1.116;1488;;
09:59:21.171;140;66;96;73;70.0;305;825;1475;5.1;1.131;1509;;
09:59:21.994;143;68;97;72;69.5;305;830;1479;5.0;1.161;1549;;
09:59:22.822;142;68;96;71;68.5;305;840;1458;4.9;1.177;1570;;
09:59:23.666;138;66;94;73;67.5;300;825;1458;4.9;1.146;1528;;
09:59:24.493;140;66;96;73;69.0;305;820;1529;5.0;1.144;1525;;
09:59:25.313;145;68;99;72;68.8;305;835;1538;4.9;1.196;1595;;
09:59:26.144;146;69;99;71;69.5;305;840;1538;5.0;1.197;1595;;
09:59:26.986;142;68;98;73;67.5;300;825;1496;4.9;1.192;1589;;
09:59:27.811;144;70;98;72;66.0;300;835;1500;4.7;1.243;1657;;
09:59:28.644;145;69;98;71;66.8;305;840;1496;4.8;1.230;1640;;
09:59:29.484;141;68;96;72;65.5;300;830;1496;4.7;1.210;1614;;
09:59:30.314;142;67;98;73;68.0;300;820;1588;5.0;1.179;1572;;
09:59:31.134;146;69;99;71;67.8;305;840;1538;4.8;1.224;1632;;
09:59:31.976;146;69;98;70;69.3;305;855;1538;4.9;1.210;1613;;
09:59:32.831;141;67;95;71;67.8;305;850;1471;4.8;1.192;1589;;
09:59:33.679;139;66;95;72;67.5;300;830;1517;4.9;1.165;1553;;
09:59:34.511;142;67;97;72;68.3;305;835;1508;4.9;1.187;1582;;
09:59:35.346;145;68;98;71;69.0;305;840;1500;4.9;1.196;1595;;
09:59:36.186;142;68;98;72;69.0;305;830;1450;5.0;1.182;1576;;
09:59:37.015;142;68;98;74;69.0;305;815;1450;5.1;1.160;1547;;
09:59:37.830;142;68;98;72;69.0;305;835;1450;5.0;1.189;1585;;
09:59:38.664;152;75;105;73;54.8;305;825;1488;4.0;1.582;2110;;
09:59:39.490;150;74;104;74;55.3;305;815;1492;4.1;1.530;2041;;
09:59:40.308;148;72;103;74;55.3;300;810;1529;4.1;1.506;2009;;
09:59:41.116;153;73;106;74;58.8;305;815;1613;4.3;1.467;1956;;
09:59:41.929;156;75;107;73;61.3;305;820;1571;4.5;1.436;1914;;
09:59:42.749;153;74;106;74;61.5;305;815;1563;4.5;1.398;1864;;
09:59:43.566;152;73;105;73;62.0;300;820;1596;4.5;1.385;1847;;
09:59:44.382;156;74;107;73;63.3;300;820;1654;4.6;1.387;1850;;
09:59:45.206;157;75;107;72;64.0;305;835;1625;4.6;1.389;1853;;
09:59:46.043;152;73;103;72;63.8;305;835;1583;4.6;1.349;1799;;
09:59:46.876;150;71;103;73;64.3;300;820;1646;4.7;1.315;1753;;
09:59:47.696;153;72;104;72;64.8;305;830;1633;4.7;1.330;1773;;
09:59:48.526;153;72;103;71;66.0;305;840;1617;4.7;1.311;1748;;
09:59:49.365;147;70;100;72;64.5;300;830;1571;4.7;1.287;1716;;
09:59:50.195;146;69;100;73;65.0;300;825;1621;4.7;1.266;1688;;
09:59:51.019;150;70;102;73;65.8;305;825;1638;4.8;1.280;1706;;
09:59:51.846;151;71;102;72;66.5;305;835;1588;4.8;1.274;1699;;
09:59:52.683;145;69;99;72;65.8;305;835;1546;4.7;1.251;1668;;
09:59:53.514;145;68;99;73;66.3;300;820;1604;4.8;1.225;1634;;
09:59:54.336;148;69;101;71;66.8;305;840;1588;4.8;1.265;1686;;
09:59:55.174;150;70;101;71;67.0;305;845;1554;4.8;1.277;1703;;
09:59:56.019;146;70;99;71;65.8;305;845;1508;4.7;1.272;1696;;
09:59:56.864;143;68;98;72;64.8;300;835;1529;4.7;1.257;1676;;
09:59:57.699;146;69;100;71;66.0;300;840;1575;4.7;1.270;1693;;
09:59:58.539;149;70;101;71;66.8;305;840;1554;4.8;1.268;1690;;
09:59:59.379;145;70;99;72;65.3;300;835;1517;4.7;1.264;1685;;
10:00:00.214;145;69;99;73;65.5;300;825;1563;4.8;1.250;1667;;
10:00:01.039;149;70;102;72;66.8;305;835;1608;4.8;1.273;1697;;
10:00:01.875;152;71;103;71;67.0;305;840;1583;4.8;1.285;1713;;
10:00:02.714;148;71;101;72;65.5;305;830;1554;4.7;1.283;1711;;
10:00:03.544;148;70;101;73;64.8;300;820;1588;4.7;1.279;1705;;
10:00:04.364;152;71;104;72;66.5;305;835;1646;4.8;1.300;1733;;
10:00:05.197;154;72;105;71;66.5;305;840;1617;4.8;1.320;1760;;
10:00:06.043;151;72;102;71;66.0;305;840;1567;4.7;1.301;1735;;
10:00:06.883;147;70;100;71;64.8;300;840;1579;4.6;1.297;1730;;
10:00:07.719;151;70;102;71;66.3;305;840;1671;4.7;1.293;1724;;
10:00:08.560;152;71;102;70;67.0;305;855;1596;4.7;1.302;1736;;
10:00:09.414;149;70;100;71;66.5;305;845;1571;4.7;1.271;1694;;
10:00:10.261;145;68;99;72;65.5;300;835;1583;4.7;1.256;1674;;
10:00:11.098;148;69;100;70;67.3;305;860;1604;4.7;1.276;1701;;
10:00:11.954;150;70;101;70;67.8;305;860;1579;4.7;1.276;1701;;
10:00:12.814;146;69;99;71;66.3;305;850;1546;4.7;1.264;1685;;
10:00:13.666;147;69;100;71;67.0;305;850;1579;4.7;1.265;1687;;
10:00:14.514;149;70;100;71;66.5;305;850;1546;4.7;1.278;1704;;
10:00:15.364;144;68;98;71;66.3;300;845;1508;4.7;1.247;1662;;
10:00:16.209;145;68;99;72;67.0;305;835;1596;4.8;1.231;1641;;
10:00:17.046;148;69;100;71;67.5;305;845;1575;4.8;1.255;1673;;
10:00:17.889;149;70;100;71;67.5;305;850;1550;4.8;1.256;1675;;
10:00:18.739;144;68;97;71;66.3;300;840;1521;4.7;1.233;1644;;
10:00:19.583;144;67;98;71;67.8;305;845;1579;4.8;1.216;1621;;
10:00:20.426;147;68;99;70;68.0;305;860;1583;4.7;1.246;1661;;
10:00:21.286;147;68;98;70;68.8;310;860;1525;4.8;1.226;1635;;
10:00:22.146;142;67;95;69;67.0;305;875;1488;4.6;1.241;1654;;
10:00:23.019;142;66;96;69;68.0;305;875;1521;4.7;1.229;1638;;
10:00:23.894;144;67;96;68;68.8;310;880;1488;4.7;1.232;1643;;
10:00:24.772;141;66;95;69;67.5;305;870;1458;4.7;1.218;1624;;
10:00:25.642;140;66;96;69;67.3;305;865;1475;4.7;1.228;1638;;
10:00:26.511;145;68;98;69;68.5;310;865;1467;4.8;1.234;1646;;
10:00:27.376;143;67;97;70;67.8;310;855;1421;4.8;1.221;1628;;
10:00:28.231;142;67;97;72;67.5;305;835;1488;4.9;1.203;1604;;
10:00:29.064;146;69;100;71;67.5;305;840;1529;4.8;1.244;1659;;
10:00:29.906;150;70;102;71;68.8;310;850;1542;4.9;1.258;1677;;
10:00:30.756;150;71;102;71;67.5;310;840;1500;4.8;1.269;1692;;
10:00:31.596;146;71;100;72;64.8;305;830;1496;4.7;1.279;1705;;
10:00:32.426;148;70;102;73;66.3;305;820;1608;4.8;1.262;1683;;
10:00:33.246;153;72;105;72;67.5;310;830;1604;4.9;1.285;1713;;
10:00:34.076;156;73;106;72;67.5;310;835;1608;4.9;1.305;1740;;
10:00:34.913;151;72;103;73;66.3;305;825;1563;4.8;1.286;1714;;
10:00:35.734;152;72;105;75;65.3;305;805;1663;4.9;1.292;1723;;
10:00:36.541;156;73;105;74;65.3;305;810;1725;4.8;1.300;1734;;
10:00:37.350;156;73;105;74;65.3;305;810;1725;4.8;1.300;1734;;
10:00:38.160;156;73;105;73;65.3;305;820;1725;4.8;1.316;1755;;
10:00:38.983;163;80;113;74;52.8;305;810;1754;3.9;1.727;2303;;
10:00:39.791;164;78;113;74;54.8;310;815;1817;4.0;1.682;2243;;
10:00:40.608;165;78;112;73;55.0;310;820;1788;4.0;1.666;2221;;
10:00:41.428;159;75;108;73;58.3;305;825;1742;4.2;1.530;2039;;
10:00:42.251;159;74;108;73;62.3;305;825;1854;4.5;1.435;1913;;
10:00:43.076;161;75;108;71;63.0;310;850;1792;4.4;1.450;1934;;
10:00:43.924;157;73;105;71;64.5;305;845;1725;4.6;1.379;1838;;
10:00:44.771;154;71;104;72;65.3;305;835;1771;4.7;1.334;1779;;
10:00:45.606;157;72;105;70;66.0;310;855;1767;4.6;1.360;1814;;
10:00:46.463;157;72;103;68;67.8;310;880;1721;4.6;1.341;1788;;
10:00:47.341;150;69;100;70;66.8;305;855;1696;4.7;1.284;1712;;
10:00:48.194;149;68;101;71;67.5;305;850;1717;4.8;1.266;1687;;
10:00:49.044;152;70;101;69;67.8;310;870;1675;4.7;1.300;1734;;
10:00:49.915;151;69;100;68;69.0;310;880;1608;4.7;1.269;1692;;
10:00:50.796;144;67;97;69;67.5;305;865;1592;4.7;1.237;1649;;
10:00:51.661;145;66;98;69;68.8;310;865;1646;4.8;1.227;1636;;
10:00:52.528;148;68;99;68;69.0;310;885;1596;4.7;1.263;1684;;
10:00:53.409;147;68;98;68;69.0;310;880;1554;4.7;1.247;1662;;
10:00:54.291;141;67;95;68;67.0;305;880;1521;4.6;1.244;1659;;
10:00:55.171;142;66;96;69;68.5;305;875;1567;4.7;1.229;1639;;
10:00:56.044;145;68;97;67;68.0;310;895;1529;4.6;1.273;1698;;
10:00:56.939;143;66;97;69;68.5;305;875;1550;4.7;1.239;1652;;
10:00:57.818;147;68;100;68;68.5;310;885;1567;4.6;1.286;1714;;
10:00:58.699;150;70;100;67;68.5;310;890;1525;4.6;1.303;1737;;
10:00:59.591;145;68;98;69;66.5;305;865;1525;4.6;1.275;1700;;
10:01:00.456;146;68;100;70;67.5;310;860;1579;4.7;1.268;1690;;
10:01:01.314;151;71;102;69;67.3;310;865;1613;4.7;1.312;1749;;
10:01:02.181;153;71;103;69;68.3;315;865;1567;4.7;1.299;1732;;
10:01:03.046;148;70;100;71;66.3;310;850;1558;4.7;1.286;1715;;
10:01:03.896;148;70;102;71;66.5;310;845;1617;4.7;1.290;1720;;
10:01:04.739;153;72;104;70;67.0;310;855;1629;4.7;1.330;1774;;
10:01:05.596;156;73;105;69;68.0;315;865;1638;4.7;1.332;1777;;
10:01:06.459;151;72;103;70;66.0;310;855;1596;4.6;1.328;1770;;
10:01:07.316;151;71;103;70;66.8;310;855;1650;4.7;1.319;1759;;
10:01:08.171;155;72;105;70;67.3;315;860;1650;4.7;1.340;1786;;
10:01:09.031;155;73;105;70;67.3;315;860;1604;4.7;1.336;1782;;
10:01:09.891;150;71;102;70;65.0;310;855;1575;4.6;1.335;1780;;
10:01:10.742;150;70;103;71;66.5;310;840;1638;4.8;1.298;1731;;
10:01:11.586;154;72;105;71;66.5;315;850;1642;4.7;1.336;1781;;
10:01:12.436;155;73;105;70;66.8;315;855;1604;4.7;1.339;1785;;
10:01:13.290;150;71;102;71;65.5;310;850;1558;4.6;1.317;1756;;
10:01:14.139;148;70;101;72;65.0;305;830;1613;4.7;1.293;1724;;
10:01:14.967;152;72;104;71;66.3;310;845;1633;4.7;1.320;1760;;
10:01:15.812;154;72;104;71;67.3;315;850;1617;4.7;1.311;1748;;
10:01:16.668;150;71;101;71;66.0;310;845;1567;4.7;1.296;1728;;
10:01:17.513;147;70;101;72;65.8;310;835;1613;4.7;1.276;1702;;
10:01:18.342;151;71;103;71;66.8;310;840;1654;4.8;1.293;1724;;
10:01:19.185;153;71;103;70;68.3;315;855;1613;4.8;1.290;1720;;
10:01:20.041;149;70;101;71;67.0;310;850;1558;4.7;1.278;1704;;
10:01:20.889;147;70;101;71;66.3;310;840;1629;4.7;1.274;1699;;
10:01:21.731;151;70;101;70;67.5;310;860;1638;4.7;1.287;1716;;
10:01:22.591;149;69;101;71;68.5;310;845;1650;4.9;1.246;1661;;
10:01:23.436;151;70;102;69;68.3;315;870;1625;4.7;1.294;1725;;
10:01:24.304;151;70;102;69;68.8;315;870;1588;4.7;1.284;1713;;
10:01:25.176;147;69;99;69;67.0;310;870;1538;4.6;1.289;1718;;
10:01:26.044;147;69;100;69;66.8;310;875;1588;4.6;1.304;1739;;
10:01:26.919;150;70;100;67;67.8;315;890;1558;4.6;1.317;1756;;
10:01:27.809;148;69;99;68;67.8;310;880;1521;4.6;1.279;1706;;
10:01:28.689;143;68;97;70;65.5;305;860;1525;4.6;1.267;1689;;
10:01:29.550;147;68;99;69;67.3;310;870;1575;4.6;1.281;1708;;
10:01:30.423;149;69;100;69;68.8;315;875;1554;4.7;1.276;1701;;
10:01:31.296;148;70;100;69;67.0;315;865;1517;4.6;1.288;1717;;
10:01:32.161;145;69;98;70;65.8;310;860;1496;4.6;1.285;1713;;
10:01:33.021;148;70;100;69;66.0;310;870;1508;4.6;1.315;1753;;
10:01:33.889;149;70;100;69;67.3;310;875;1513;4.6;1.304;1739;;
10:01:34.764;145;69;98;70;66.3;310;855;1500;4.6;1.268;1691;;
10:01:35.623;145;69;99;71;66.3;310;850;1542;4.7;1.267;1689;;
10:01:36.470;150;69;101;70;67.8;315;860;1596;4.7;1.285;1714;;
10:01:37.333;152;70;103;69;69.3;315;865;1579;4.8;1.283;1711;;
10:01:38.198;150;71;103;70;69.3;315;855;1542;4.9;1.269;1691;;
10:01:39.050;150;71;103;72;69.3;315;835;1542;5.0;1.239;1652;;
10:01:39.885;150;71;103;69;69.3;315;870;1542;4.8;1.291;1721;;
10:01:40.756;157;75;107;70;55.8;315;860;1604;3.9;1.651;2201;;
10:01:41.616;156;74;106;70;56.3;310;855;1592;3.9;1.607;2143;;
10:01:42.469;151;73;104;72;55.5;305;835;1592;4.0;1.568;2091;;
10:01:43.306;154;73;107;72;59.0;310;830;1671;4.3;1.498;1998;;
10:01:44.138;159;76;109;70;61.8;310;855;1688;4.3;1.506;2008;;
10:01:44.989;161;76;109;71;63.0;315;850;1692;4.4;1.474;1965;;
10:01:45.841;155;75;107;72;62.0;310;835;1629;4.5;1.434;1912;;
10:01:46.676;157;74;108;73;63.3;310;825;1729;4.6;1.409;1878;;
10:01:47.503;163;76;111;73;63.8;315;825;1796;4.6;1.440;1920;;
10:01:48.326;163;77;110;73;64.5;315;825;1788;4.7;1.407;1876;;
10:01:49.151;158;74;108;75;65.3;310;805;1792;4.9;1.329;1772;;
10:01:49.954;161;74;110;75;66.5;310;800;1888;5.0;1.323;1764;;
10:01:50.756;165;76;111;74;66.3;310;815;1917;4.9;1.369;1825;;
10:01:51.571;166;75;111;72;69.0;315;830;1888;5.0;1.329;1772;;
10:01:52.397;161;74;108;73;67.8;310;820;1833;5.0;1.304;1739;;
10:01:53.219;160;72;108;74;68.8;310;815;1921;5.1;1.283;1711;;
10:01:54.034;163;74;109;72;67.8;310;830;1896;4.9;1.329;1772;;
10:01:54.864;162;73;107;71;69.3;315;850;1854;4.9;1.316;1755;;
10:01:55.714;155;71;104;72;68.0;310;830;1804;4.9;1.272;1697;;
10:01:56.544;155;71;105;72;69.0;310;830;1875;5.0;1.263;1684;;
10:01:57.376;159;73;105;71;68.3;310;850;1821;4.8;1.305;1739;;
10:01:58.225;154;70;103;71;70.3;315;840;1779;5.0;1.229;1638;;
10:01:59.062;154;69;103;72;70.5;310;835;1829;5.1;1.223;1631;;
10:01:59.900;156;70;103;71;70.5;315;850;1779;5.0;1.245;1660;;
10:02:00.749;154;70;101;69;70.3;315;865;1725;4.9;1.247;1662;;
10:02:01.618;147;67;97;69;70.0;310;870;1688;4.8;1.209;1612;;
10:02:02.484;148;66;98;68;71.0;310;880;1771;4.8;1.215;1620;;
10:02:03.366;151;67;99;68;73.0;315;885;1708;4.9;1.203;1604;;
10:02:04.247;147;67;97;68;70.8;315;880;1625;4.8;1.203;1605;;
10:02:05.129;143;65;96;69;70.0;310;870;1646;4.8;1.187;1583;;
10:02:06.001;147;67;98;69;70.5;310;875;1642;4.8;1.216;1622;;
10:02:06.878;148;67;98;68;71.8;315;885;1613;4.9;1.212;1616;;
10:02:07.759;145;68;97;69;68.5;310;870;1546;4.7;1.226;1634;;
10:02:08.631;140;66;95;69;67.0;305;865;1558;4.6;1.223;1631;;
10:02:09.496;145;67;98;69;68.5;310;870;1592;4.7;1.241;1655;;
10:02:10.366;148;68;99;69;69.3;315;870;1579;4.8;1.247;1663;;
10:02:11.236;144;68;97;69;67.3;310;865;1521;4.7;1.244;1659;;
10:02:12.099;140;67;96;70;66.0;305;855;1554;4.6;1.240;1654;;
10:02:12.954;145;68;99;69;67.3;310;865;1583;4.7;1.267;1689;;
10:02:13.819;148;69;100;69;68.5;315;875;1567;4.7;1.277;1703;;
10:02:14.694;146;70;98;68;66.5;310;880;1525;4.5;1.300;1734;;
10:02:15.576;142;68;96;69;65.5;305;870;1533;4.5;1.278;1705;;
10:02:16.444;145;68;98;66;67.0;310;915;1608;4.4;1.332;1775;;
10:02:17.360;149;68;100;66;69.3;315;910;1613;4.6;1.311;1748;;
10:02:18.269;148;70;100;68;67.5;315;885;1529;4.6;1.314;1753;;
10:02:19.155;145;70;100;69;64.5;305;875;1542;4.4;1.350;1800;;
10:02:20.031;149;70;103;70;66.3;310;860;1642;4.6;1.337;1783;;
10:02:20.889;155;73;105;68;65.8;315;880;1613;4.5;1.405;1874;;
10:02:21.771;156;73;106;69;66.5;315;870;1608;4.6;1.380;1840;;
10:02:22.641;150;73;103;70;63.3;310;855;1554;4.4;1.389;1852;;
10:02:23.492;152;72;105;72;64.3;310;835;1658;4.6;1.365;1819;;
10:02:24.331;157;75;108;70;64.5;315;855;1667;4.5;1.428;1904;;
10:02:25.184;161;75;110;72;65.8;315;835;1688;4.7;1.400;1867;;
10:02:26.017;159;77;111;75;62.3;310;795;1621;4.7;1.414;1886;;
10:02:26.815;156;78;109;76;60.8;310;785;1600;4.6;1.402;1869;;
10:02:27.601;154;76;108;75;60.8;305;795;1713;4.6;1.407;1876;;
10:02:28.396;159;76;108;72;63.3;310;835;1792;4.5;1.429;1905;;
10:02:29.231;161;74;107;70;66.3;315;855;1792;4.6;1.384;1846;;
10:02:30.086;156;73;104;70;65.5;310;860;1763;4.6;1.359;1812;;
10:02:30.948;147;70;99;70;64.3;305;855;1713;4.5;1.317;1757;;
10:02:31.801;149;68;100;70;67.0;310;855;1796;4.7;1.279;1706;;
10:02:32.656;152;69;102;69;68.3;310;865;1775;4.7;1.286;1715;;
10:02:33.519;153;70;101;69;69.0;310;875;1738;4.7;1.284;1712;;
10:02:34.394;147;68;99;70;67.8;305;860;1683;4.7;1.254;1671;;
10:02:35.254;145;68;99;71;66.5;300;850;1704;4.7;1.262;1683;;
10:02:36.106;151;69;102;69;68.3;310;870;1742;4.7;1.294;1725;;
10:02:36.978;154;70;104;69;70.0;310;875;1696;4.8;1.294;1725;;
10:02:37.849;151;71;101;67;67.0;310;890;1658;4.5;1.338;1784;;
10:02:38.741;148;69;100;68;67.5;310;880;1658;4.6;1.297;1730;;
10:02:39.621;152;69;100;67;67.5;310;890;1717;4.6;1.312;1749;;
10:02:40.510;152;69;100;67;67.5;310;890;1717;4.6;1.312;1749;;
10:02:41.400;152;69;100;66;67.5;310;910;1717;4.5;1.341;1789;;
10:02:42.309;150;72;102;68;55.5;305;880;1617;3.8;1.613;2151;;
10:02:43.189;153;71;103;67;58.0;310;890;1692;3.9;1.584;2112;;
10:02:44.081;156;71;104;67;59.3;315;900;1650;4.0;1.576;2101;;
10:02:44.979;151;71;102;69;60.8;310;875;1617;4.2;1.469;1959;;
10:02:45.856;151;70;103;69;64.0;310;870;1671;4.4;1.400;1867;;
10:02:46.724;155;72;105;69;64.0;310;870;1667;4.4;1.427;1903;;
10:02:47.592;156;73;104;67;64.3;310;890;1629;4.3;1.441;1921;;
10:02:48.482;151;71;102;69;64.3;310;870;1625;4.4;1.378;1837;;
10:02:49.354;151;70;104;71;65.5;310;850;1667;4.6;1.346;1795;;
10:02:50.205;156;73;106;69;64.8;310;865;1671;4.5;1.409;1879;;
10:02:51.071;157;73;106;69;65.8;315;865;1663;4.6;1.391;1855;;
10:02:51.934;151;72;103;71;63.3;305;845;1625;4.5;1.376;1835;;
10:02:52.781;152;71;104;71;65.0;310;845;1725;4.6;1.355;1807;;
10:02:53.626;157;73;106;70;65.3;310;860;1708;4.6;1.397;1863;;
10:02:54.486;157;73;106;70;66.0;315;860;1688;4.6;1.381;1842;;
10:02:55.342;152;72;103;71;64.0;305;850;1633;4.5;1.368;1824;;
10:02:56.198;150;71;103;71;64.3;305;845;1696;4.6;1.355;1806;;
10:02:57.039;155;73;105;70;65.3;310;860;1717;4.6;1.387;1850;;
10:02:57.899;158;73;106;69;66.8;310;870;1713;4.6;1.378;1838;;
10:02:58.771;153;72;103;68;65.5;310;880;1617;4.5;1.377;1836;;
10:02:59.649;149;70;102;69;65.0;305;865;1642;4.5;1.351;1801;;
10:03:00.516;154;71;102;67;67.0;310;900;1663;4.5;1.374;1831;;
10:03:01.416;154;70;101;65;69.0;315;920;1608;4.5;1.343;1791;;
10:03:02.336;146;67;97;66;68.3;310;910;1550;4.5;1.287;1716;;
10:03:03.248;143;65;95;67;69.0;310;900;1604;4.6;1.242;1657;;
10:03:04.146;144;66;95;65;68.8;310;925;1558;4.5;1.278;1704;;
10:03:05.069;144;65;94;64;70.8;315;935;1525;4.5;1.239;1652;;
10:03:06.006;137;63;91;66;69.8;310;915;1458;4.6;1.190;1587;;
10:03:06.919;135;62;91;67;69.5;310;895;1508;4.7;1.169;1558;;
10:03:07.814;139;64;92;66;69.8;315;915;1500;4.6;1.210;1614;;
10:03:08.727;138;63;92;66;71.5;315;905;1492;4.7;1.164;1553;;
10:03:09.632;136;63;93;67;69.8;310;890;1508;4.7;1.180;1574;;
10:03:10.526;141;65;94;66;70.0;315;905;1488;4.6;1.215;1620;;
10:03:11.431;142;66;94;66;70.5;315;910;1442;4.6;1.213;1618;;
10:03:12.343;137;65;92;66;68.5;310;905;1408;4.5;1.212;1616;;
10:03:13.246;137;64;93;67;68.5;310;890;1467;4.6;1.208;1611;;
10:03:14.136;141;66;95;66;68.5;315;905;1467;4.5;1.252;1669;;
10:03:15.039;142;66;95;66;69.8;315;910;1438;4.6;1.243;1657;;
10:03:15.953;139;66;94;67;68.0;310;900;1408;4.5;1.241;1654;;
10:03:16.847;137;66;94;69;66.3;305;870;1442;4.6;1.238;1650;;
10:03:17.721;143;68;97;67;67.5;315;895;1483;4.5;1.280;1706;;
10:03:18.612;145;68;98;67;69.0;315;890;1475;4.7;1.261;1681;;
10:03:19.502;143;69;96;67;66.3;310;900;1442;4.4;1.297;1730;;
10:03:20.402;137;66;94;68;65.5;305;880;1442;4.5;1.256;1675;;
10:03:21.286;141;67;96;67;66.5;310;890;1508;4.5;1.278;1704;;
10:03:22.176;144;67;96;66;68.0;315;915;1492;4.5;1.288;1718;;
10:03:23.089;141;67;95;66;67.5;310;905;1438;4.5;1.267;1689;;
10:03:23.998;135;66;91;66;65.3;310;905;1383;4.3;1.262;1683;;
10:03:24.897;133;64;92;69;65.0;305;865;1433;4.5;1.224;1632;;
10:03:25.766;138;67;94;69;65.3;310;875;1450;4.5;1.261;1681;;
10:03:26.641;142;67;96;68;68.0;315;885;1450;4.6;1.253;1670;;
10:03:27.522;141;68;96;69;66.3;310;870;1417;4.6;1.257;1677;;
10:03:28.396;138;67;95;71;65.3;305;850;1438;4.6;1.234;1646;;
10:03:29.244;140;67;98;74;66.0;305;815;1513;4.9;1.213;1618;;
10:03:30.059;143;71;100;75;62.5;305;795;1533;4.7;1.269;1692;;
10:03:30.854;145;71;102;74;64.8;305;810;1596;4.8;1.270;1693;;
10:03:31.666;151;72;105;73;66.0;310;825;1671;4.8;1.306;1742;;
10:03:32.493;156;74;106;70;66.5;310;855;1717;4.7;1.363;1817;;
10:03:33.345;158;73;105;68;67.0;310;880;1779;4.6;1.376;1834;;
10:03:34.222;156;72;102;67;66.8;305;890;1821;4.5;1.360;1813;;
10:03:35.114;152;69;98;66;67.8;305;910;1808;4.5;1.313;1751;;
10:03:36.024;145;65;94;67;69.5;300;890;1779;4.7;1.201;1601;;
10:03:36.914;146;64;93;66;72.0;305;910;1846;4.7;1.175;1567;;
10:03:37.824;147;62;93;65;77.8;310;925;1833;5.0;1.103;1471;;
10:03:38.753;143;60;90;64;78.8;310;940;1783;5.0;1.077;1436;;
10:03:39.693;139;59;89;64;78.5;310;935;1700;5.0;1.054;1405;;
10:03:40.622;138;60;88;65;76.8;305;930;1658;5.0;1.060;1414;;
10:03:41.558;136;59;86;64;77.3;305;940;1613;4.9;1.050;1399;;
10:03:42.498;133;58;85;63;76.3;305;945;1588;4.8;1.050;1400;;
10:03:43.441;134;59;85;63;76.3;305;955;1592;4.8;1.061;1415;;
10:03:44.395;134;59;85;63;76.3;305;945;1592;4.8;1.050;1400;;
10:03:45.340;134;59;85;63;76.3;305;960;1592;4.8;1.067;1423;;
10:03:46.299;134;64;89;63;60.3;305;945;1525;3.8;1.388;1851;;
10:03:47.246;130;61;86;64;62.3;310;940;1479;4.0;1.299;1732;;
10:03:48.184;126;60;86;65;61.8;300;920;1463;4.0;1.274;1698;;
10:03:49.104;133;62;89;65;65.5;310;930;1500;4.2;1.260;1680;;
10:03:50.036;134;62;89;65;69.3;315;920;1483;4.5;1.186;1581;;
10:03:50.952;129;62;88;67;66.5;300;900;1433;4.4;1.188;1583;;
10:03:51.852;134;63;91;67;68.0;305;900;1475;4.5;1.208;1610;;
10:03:52.752;138;65;94;67;69.8;310;895;1471;4.7;1.203;1604;;
10:03:53.651;138;66;93;67;68.3;310;895;1429;4.6;1.223;1630;;
10:03:54.548;132;65;91;68;64.8;305;880;1388;4.4;1.237;1649;;
10:03:55.422;135;66;95;70;65.8;305;855;1496;4.6;1.229;1638;;
10:03:56.279;142;68;99;70;66.8;310;855;1546;4.7;1.262;1682;;
10:03:57.138;147;70;100;68;67.8;315;880;1546;4.6;1.302;1736;;
10:03:58.012;143;70;99;70;64.5;305;855;1488;4.5;1.312;1750;;
10:03:58.871;144;71;101;73;63.5;305;825;1571;4.6;1.315;1754;;
10:03:59.698;149;73;104;71;63.8;310;845;1588;4.5;1.375;1834;;
10:04:00.539;153;74;105;71;64.8;310;850;1613;4.6;1.378;1838;;
10:04:01.391;147;73;102;71;62.8;305;840;1550;4.5;1.369;1825;;
10:04:02.229;147;73;103;73;61.5;300;825;1613;4.5;1.382;1842;;
10:04:03.052;152;74;105;71;62.5;305;845;1633;4.4;1.420;1893;;
10:04:03.897;154;74;105;70;64.5;310;855;1638;4.5;1.395;1860;;
10:04:04.756;147;72;102;71;62.8;305;845;1579;4.5;1.370;1827;;
10:04:05.601;147;72;102;71;62.8;305;850;1625;4.4;1.375;1833;;
10:04:06.451;151;73;103;69;64.0;310;875;1642;4.4;1.405;1873;;
10:04:07.326;151;72;101;67;65.5;310;895;1617;4.4;1.383;1845;;
10:04:08.223;144;70;98;68;64.3;305;880;1550;4.4;1.342;1790;;
10:04:09.103;143;69;98;67;64.0;305;890;1575;4.3;1.356;1808;;
10:04:09.989;146;69;98;67;66.3;310;900;1579;4.4;1.335;1780;;
10:04:10.893;144;68;96;66;66.3;310;915;1525;4.3;1.319;1759;;
10:04:11.802;137;66;93;67;65.3;305;895;1458;4.4;1.269;1692;;
10:04:12.699;138;66;93;66;66.0;305;910;1504;4.4;1.282;1710;;
10:04:13.609;140;65;94;66;68.8;310;910;1500;4.5;1.244;1659;;
10:04:14.519;138;65;93;66;67.5;310;905;1458;4.5;1.244;1658;;
10:04:15.426;133;64;90;67;66.3;305;900;1383;4.4;1.223;1630;;
10:04:16.322;132;63;91;68;65.8;305;885;1442;4.5;1.218;1624;;
10:04:17.211;138;65;93;67;68.3;310;900;1446;4.6;1.230;1640;;
10:04:18.107;139;66;94;67;67.8;310;895;1438;4.5;1.242;1656;;
10:04:19.008;137;66;93;68;65.8;310;885;1396;4.5;1.248;1665;;
10:04:19.889;131;65;91;69;63.3;300;865;1363;4.4;1.238;1650;;
10:04:20.756;135;65;93;69;65.5;305;875;1467;4.5;1.239;1652;;
10:04:21.627;140;66;95;68;67.5;310;885;1458;4.6;1.249;1665;;
10:04:22.512;140;67;95;68;66.3;305;885;1438;4.5;1.269;1692;;
10:04:23.399;135;66;93;70;63.8;305;860;1379;4.4;1.251;1668;;
10:04:24.261;135;66;94;70;63.5;305;855;1433;4.5;1.262;1683;;
10:04:25.116;141;67;96;69;65.8;310;865;1458;4.6;1.266;1688;;
10:04:25.979;143;68;98;69;66.0;310;865;1454;4.6;1.278;1704;;
10:04:26.842;139;68;96;71;63.0;300;845;1425;4.5;1.284;1712;;
10:04:27.689;138;68;97;73;61.5;300;825;1450;4.5;1.295;1726;;
10:04:28.516;144;70;100;72;63.3;305;830;1500;4.6;1.312;1750;;
10:04:29.348;148;71;102;71;65.0;310;840;1521;4.6;1.312;1749;;
10:04:30.184;144;70;99;71;63.0;305;840;1454;4.5;1.317;1756;;
10:04:31.024;141;70;99;74;61.8;300;815;1508;4.5;1.300;1733;;
10:04:31.839;146;71;101;73;63.8;305;825;1579;4.6;1.310;1747;;
10:04:32.666;150;72;102;70;65.3;310;860;1596;4.6;1.338;1784;;
10:04:33.524;146;70;100;71;65.5;305;845;1538;4.7;1.284;1712;;
10:04:34.370;141;69;97;72;62.8;300;835;1550;4.5;1.294;1725;;
10:04:35.206;145;69;99;71;65.0;305;850;1571;4.6;1.295;1726;;
10:04:36.054;147;69;99;70;66.5;310;855;1567;4.7;1.273;1697;;
10:04:36.913;141;67;96;71;65.5;305;850;1500;4.6;1.243;1657;;
10:04:37.759;139;67;96;72;64.3;300;830;1525;4.6;1.237;1649;;
