# Supplementary material for: Influence of beat-to-beat blood pressure variability on vascular elasticity in hypertensive population
Source: Sci Rep. 2017 Aug 21;7:8394. doi: 10.1038/s41598-017-08640-4 (PMC5566212; doi:10.1038/s41598-017-08640-4)
Supplement: Supplementary file 1 — Dataset 1 [file 41598_2017_8640_MOESM1_ESM.zip › Data of hypertensive population/1160-beats.txt]

BeatScope Easy - v02.10 build 004

Identification;Identification;Age (yrs);Height (cm);Weight (kg);Gender;Procedure;Model number
1160;����;56;158;52;Female;;9971

Reconstructed pressure level: 
brachial

Time (s);Systolic Pressure (mmHg);Diastolic Pressure (mmHg);Mean Pressure (mmHg);Heart rate (bpm);Stroke Volume (ml);Left Ventricular Ejection Time (ms);Pulse Interval (ms);Maximum Slope (mmHg/s);Cardiac Output (l/min);Total Peripheral Resistance Medical Unit (mmHg.min/l);Total Peripheral Resistance CGS (dyn.s/cm5);Markers;
08:41:53.725;0;0;0;73;0.0;0;820;0;0.0;0.000;0;;
08:41:54.545;0;0;0;72;0.0;0;835;0;0.0;0.000;0;;
08:41:55.380;0;0;0;72;0.0;0;830;0;0.0;0.000;0;;
08:41:56.210;0;0;0;74;0.0;0;815;0;0.0;0.000;0;;
08:41:57.025;0;0;0;72;0.0;0;830;0;0.0;0.000;0;;
08:41:57.855;0;0;0;73;0.0;0;825;0;0.0;0.000;0;;
08:41:58.680;0;0;0;72;0.0;0;830;0;0.0;0.000;0;;
08:41:59.510;0;0;0;74;0.0;0;815;0;0.0;0.000;0;;
08:42:00.325;0;0;0;18;0.0;0;3280;0;0.0;0.000;0;;
08:42:03.605;0;0;0;74;0.0;0;810;0;0.0;0.000;0;;
08:42:04.415;0;0;0;73;0.0;0;820;0;0.0;0.000;0;;
08:42:05.235;0;0;0;15;0.0;0;4095;0;0.0;0.000;0;;
08:42:14.410;0;0;0;72;0.0;0;835;0;0.0;0.000;0;64001 - Unacceptable plethysmogram/checkpleprs;
08:42:15.245;0;0;0;75;0.0;0;805;0;0.0;0.000;0;;
08:42:16.050;0;0;0;73;0.0;0;825;0;0.0;0.000;0;;
08:42:16.875;0;0;0;70;0.0;0;855;0;0.0;0.000;0;;
08:42:17.730;0;0;0;71;0.0;0;850;0;0.0;0.000;0;;
08:42:18.580;0;0;0;73;0.0;0;820;0;0.0;0.000;0;;
08:42:19.400;0;0;0;74;0.0;0;810;0;0.0;0.000;0;;
08:42:20.210;0;0;0;81;0.0;0;745;0;0.0;0.000;0;;
08:42:20.955;0;0;0;75;0.0;0;805;0;0.0;0.000;0;;
08:42:21.760;0;0;0;72;0.0;0;830;0;0.0;0.000;0;;
08:42:22.590;0;0;0;76;0.0;0;790;0;0.0;0.000;0;;
08:42:23.380;0;0;0;73;0.0;0;820;0;0.0;0.000;0;;
08:42:24.201;156;72;104;77;65.8;330;775;1075;5.1;1.226;1634;;
08:42:24.976;137;75;101;76;58.8;325;785;1133;4.5;1.343;1790;;
08:42:25.759;136;74;99;76;62.0;325;790;1113;4.7;1.265;1686;;
08:42:26.551;135;73;98;74;68.8;330;810;1113;5.1;1.155;1539;;
08:42:27.359;134;71;96;73;74.3;325;820;1113;5.4;1.060;1414;;
08:42:28.181;132;70;93;72;75.3;325;835;1067;5.4;1.035;1380;;
08:42:29.016;129;67;90;71;76.0;325;840;1058;5.4;0.992;1323;;
08:42:29.856;127;66;88;73;76.3;325;825;1021;5.5;0.952;1270;;
08:42:30.683;125;65;88;76;76.5;330;790;1004;5.8;0.904;1205;;
08:42:31.471;126;64;88;77;76.5;330;780;1025;5.9;0.892;1190;;
08:42:32.250;126;64;88;75;76.5;330;805;1025;5.7;0.921;1228;;
08:42:33.055;126;64;88;75;76.5;330;800;1025;5.7;0.915;1220;;
08:42:33.855;126;64;88;79;76.5;330;760;1025;6.0;0.869;1159;;
08:42:34.615;126;64;88;74;76.5;330;810;1025;5.7;0.926;1235;;
08:42:35.426;135;69;96;72;64.5;310;835;1146;4.6;1.240;1653;;
08:42:36.261;135;69;94;69;67.8;305;865;1158;4.7;1.200;1600;;
08:42:37.126;130;67;92;71;71.8;305;840;1117;5.1;1.080;1440;;
08:42:37.966;125;66;90;74;72.5;305;815;1079;5.3;1.006;1341;;
08:42:38.781;122;65;88;75;75.5;305;800;1079;5.7;0.930;1240;;
08:42:39.577;122;64;88;75;77.3;300;800;1067;5.8;0.911;1215;;
08:42:40.381;125;66;90;74;79.5;305;810;1063;5.9;0.920;1226;;
08:42:41.189;126;67;92;76;79.8;305;790;1071;6.1;0.906;1209;;
08:42:41.979;127;68;93;76;79.0;305;785;1079;6.0;0.919;1226;;
08:42:42.766;127;68;93;79;79.0;305;760;1092;6.2;0.890;1186;;
08:42:43.525;127;68;93;76;79.0;305;785;1092;6.0;0.919;1226;;
08:42:44.310;127;68;93;79;79.0;305;760;1092;6.2;0.890;1186;;
08:42:45.070;127;68;93;72;79.0;305;835;1092;5.7;0.978;1304;;
08:42:45.906;139;72;97;72;64.3;295;830;1204;4.6;1.250;1666;;
08:42:46.736;135;70;95;75;66.0;295;805;1167;4.9;1.159;1545;;
08:42:47.539;129;70;92;74;66.0;300;810;1117;4.9;1.126;1501;;
08:42:48.349;128;67;90;74;71.8;300;815;1100;5.3;1.025;1367;;
08:42:49.166;125;65;89;75;76.8;300;805;1079;5.7;0.928;1238;;
08:42:49.969;124;66;89;75;76.5;305;805;1029;5.7;0.931;1242;;
08:42:50.774;124;64;89;75;80.0;300;800;1046;6.0;0.890;1187;;
08:42:51.574;125;65;91;77;81.5;305;780;1046;6.3;0.869;1158;;
08:42:52.356;126;67;93;81;80.3;305;740;1104;6.5;0.853;1137;;
08:42:53.096;131;70;93;76;80.3;305;790;1025;6.1;0.911;1214;;
08:42:53.885;131;70;93;81;80.3;305;740;1025;6.5;0.853;1137;;
08:42:54.625;131;70;93;76;80.3;305;790;1025;6.1;0.911;1214;;
08:42:55.416;137;76;101;76;64.8;330;790;996;4.9;1.226;1635;;
08:42:56.208;134;75;98;76;64.3;325;790;954;4.9;1.208;1611;;
08:42:56.996;133;73;96;76;64.0;330;790;967;4.9;1.188;1584;;
08:42:57.786;130;71;94;74;68.3;335;810;904;5.1;1.110;1480;;
08:42:58.596;128;69;91;72;73.0;335;830;908;5.3;1.035;1380;;
08:42:59.426;127;67;89;72;75.3;335;830;871;5.4;0.982;1309;;
08:43:00.254;124;65;88;74;76.8;335;815;850;5.7;0.932;1242;;
08:43:01.071;122;64;87;75;77.5;335;795;846;5.8;0.892;1190;;
08:43:01.864;120;64;87;79;76.5;330;760;867;6.0;0.867;1156;;
08:43:02.626;123;65;87;81;76.5;330;745;875;6.2;0.850;1133;;
08:43:03.370;123;65;87;77;76.5;330;780;875;5.9;0.890;1186;;
08:43:04.150;123;65;87;79;76.5;330;755;875;6.1;0.861;1148;;
08:43:04.905;123;65;87;74;76.5;330;810;875;5.7;0.924;1232;;
08:43:05.714;133;68;95;77;68.3;340;780;1029;5.3;1.086;1448;;
08:43:06.496;129;68;93;77;67.3;340;775;996;5.2;1.075;1433;;
08:43:07.271;129;67;92;76;71.5;345;790;979;5.4;1.019;1359;;
08:43:08.063;128;66;91;74;75.8;345;810;967;5.6;0.968;1290;;
08:43:08.873;125;64;88;74;80.3;340;815;938;5.9;0.896;1195;;
08:43:09.686;123;63;87;75;81.3;345;800;925;6.1;0.854;1139;;
08:43:10.486;119;62;85;76;80.0;340;790;892;6.1;0.842;1122;;
08:43:11.276;123;62;87;75;83.5;345;795;908;6.3;0.826;1101;;
08:43:12.069;121;62;86;76;83.8;345;785;888;6.4;0.804;1072;;
08:43:12.856;118;61;86;77;83.8;345;775;883;6.5;0.794;1058;;
08:43:13.630;118;61;86;75;83.8;345;800;883;6.3;0.819;1092;;
08:43:14.430;118;61;86;78;83.8;345;765;883;6.6;0.783;1044;;
08:43:15.195;118;61;86;75;83.8;345;805;883;6.2;0.824;1099;;
08:43:16.003;125;64;90;77;70.8;345;780;963;5.4;0.992;1323;;
08:43:16.781;125;65;90;75;68.8;350;800;925;5.2;1.044;1392;;
08:43:17.579;125;65;89;74;72.8;345;815;921;5.4;0.991;1322;;
08:43:18.394;120;64;87;76;74.5;345;790;883;5.7;0.917;1223;;
08:43:19.186;116;62;83;76;78.0;345;785;896;6.0;0.838;1117;;
08:43:19.969;115;59;82;75;81.8;350;800;863;6.1;0.798;1063;;
08:43:20.767;113;58;80;75;82.8;345;795;842;6.2;0.766;1022;;
08:43:21.562;110;56;77;75;83.8;345;800;821;6.3;0.736;981;;
08:43:22.368;106;54;76;77;85.0;345;780;800;6.5;0.693;924;;
08:43:23.144;103;54;74;79;82.5;345;755;771;6.6;0.673;897;;
08:43:23.903;103;51;74;77;89.8;350;780;763;6.9;0.645;860;;
08:43:24.679;106;53;76;76;88.3;350;785;763;6.7;0.672;895;;
08:43:25.466;106;54;76;77;88.3;350;780;738;6.8;0.672;896;;
08:43:26.248;107;55;78;79;88.3;350;755;758;7.0;0.663;884;;
08:43:26.999;106;56;78;82;84.5;345;735;779;6.9;0.678;905;;
08:43:27.734;110;58;80;85;85.8;345;710;783;7.2;0.664;886;;
08:43:28.446;112;58;81;80;88.5;350;750;817;7.1;0.684;912;;
08:43:29.194;115;59;83;77;90.0;350;775;838;7.0;0.710;947;;
08:43:29.969;114;61;82;76;86.5;350;785;838;6.6;0.742;989;;
08:43:30.752;111;57;82;76;86.5;350;790;821;6.6;0.747;995;;
08:43:31.545;111;57;82;74;86.5;350;815;821;6.4;0.770;1027;;
08:43:32.360;111;57;82;72;86.5;350;830;821;6.3;0.784;1046;;
08:43:33.190;111;57;82;70;86.5;350;860;821;6.0;0.813;1084;;
08:43:34.050;111;57;82;74;86.5;350;815;821;6.4;0.770;1027;;
08:43:34.865;111;57;82;77;86.5;350;780;821;6.7;0.737;983;;
08:43:35.642;107;58;79;77;64.5;340;775;829;5.0;0.943;1258;;
08:43:36.419;108;59;81;77;64.8;345;775;858;5.0;0.964;1285;;
08:43:37.194;112;61;81;76;67.5;345;785;871;5.2;0.945;1260;;
08:43:37.979;112;60;83;77;74.5;345;775;892;5.8;0.858;1144;;
08:43:38.756;116;62;86;79;79.5;345;755;925;6.3;0.812;1083;;
08:43:39.513;117;64;86;79;79.0;345;760;938;6.2;0.830;1106;;
08:43:40.273;119;63;87;77;82.8;350;780;954;6.4;0.822;1097;;
08:43:41.051;121;64;88;75;85.0;350;795;975;6.4;0.823;1097;;
08:43:41.848;121;64;89;75;86.5;350;800;946;6.5;0.818;1091;;
08:43:42.646;121;64;89;76;86.5;350;790;963;6.6;0.808;1078;;
08:43:43.435;121;64;89;76;86.5;350;790;963;6.6;0.808;1078;;
08:43:44.225;121;64;89;76;86.5;350;785;963;6.6;0.803;1071;;
08:43:45.010;121;64;89;79;86.5;350;760;963;6.8;0.778;1037;;
08:43:45.770;121;64;89;76;86.5;350;785;963;6.6;0.803;1071;;
08:43:46.556;129;67;93;73;67.0;345;820;1058;4.9;1.141;1522;;
08:43:47.376;130;67;94;74;70.0;345;815;1092;5.2;1.092;1455;;
08:43:48.191;129;68;93;74;71.3;345;815;1050;5.2;1.058;1411;;
08:43:49.004;125;66;91;71;75.8;345;840;963;5.4;1.004;1338;;
08:43:49.846;127;66;91;70;80.5;350;860;933;5.6;0.970;1293;;
08:43:50.708;125;66;89;70;81.0;350;855;946;5.7;0.939;1253;;
08:43:51.561;124;64;88;72;83.0;350;830;871;6.0;0.882;1177;;
08:43:52.391;124;65;91;75;82.0;345;805;900;6.1;0.893;1191;;
08:43:53.196;127;70;95;73;80.3;350;825;892;5.8;0.974;1299;;
08:43:54.019;132;70;95;72;80.3;350;835;1021;5.8;0.986;1314;;
08:43:54.855;132;70;95;73;80.3;350;820;1021;5.9;0.968;1291;;
08:43:55.675;132;70;95;75;80.3;350;795;1021;6.1;0.939;1252;;
08:43:56.470;132;70;95;73;80.3;350;825;1021;5.8;0.974;1299;;
08:43:57.294;132;69;96;75;68.3;345;805;1004;5.1;1.129;1506;;
08:43:58.101;130;69;95;73;67.3;345;820;975;4.9;1.152;1536;;
08:43:58.921;131;69;94;72;72.0;350;835;983;5.2;1.093;1457;;
08:43:59.758;131;69;94;71;75.3;355;850;967;5.3;1.059;1412;;
08:44:00.608;129;68;94;73;79.3;350;820;983;5.8;0.973;1297;;
08:44:01.426;128;69;93;72;77.5;345;830;983;5.6;0.993;1324;;
08:44:02.256;130;68;94;72;81.5;350;835;1013;5.9;0.966;1288;;
08:44:03.091;132;69;95;71;80.8;345;845;1092;5.7;0.992;1322;;
08:44:03.936;131;69;94;71;81.5;340;845;1142;5.8;0.977;1303;;
08:44:04.777;130;68;94;74;81.5;340;815;1079;6.0;0.943;1257;;
08:44:05.595;130;68;94;71;81.5;340;840;1079;5.8;0.971;1295;;
08:44:06.435;130;68;94;74;81.5;340;815;1079;6.0;0.943;1257;;
08:44:07.250;130;68;94;71;81.5;340;845;1079;5.8;0.977;1303;;
08:44:08.094;131;66;94;72;72.3;345;830;1025;5.2;1.077;1436;;
08:44:08.926;134;71;96;73;65.8;345;825;1017;4.8;1.201;1602;;
08:44:09.751;136;72;96;70;68.8;345;855;1067;4.8;1.197;1596;;
08:44:10.604;136;71;96;69;73.5;345;865;1038;5.1;1.124;1499;;
08:44:11.469;133;70;94;70;77.3;345;855;1038;5.4;1.040;1387;;
08:44:12.322;131;69;94;73;76.5;345;820;1042;5.6;1.002;1336;;
08:44:13.142;128;69;93;75;74.5;340;805;1054;5.6;1.002;1336;;
08:44:13.949;132;70;94;71;77.5;350;840;1063;5.5;1.022;1362;;
08:44:14.789;135;71;96;70;79.8;345;855;1058;5.6;1.027;1369;;
08:44:15.644;135;71;96;68;79.8;345;880;1025;5.4;1.057;1409;;
08:44:16.525;135;71;96;72;79.8;345;835;1025;5.7;1.003;1337;;
08:44:17.360;135;71;96;73;79.8;345;825;1025;5.8;0.991;1321;;
08:44:18.188;135;72;97;74;66.8;345;810;1129;4.9;1.180;1573;;
08:44:18.996;137;72;98;72;68.5;350;835;1083;4.9;1.189;1585;;
08:44:19.831;139;72;98;70;70.5;350;860;1083;4.9;1.199;1598;;
08:44:20.689;139;72;98;70;73.3;350;855;1096;5.1;1.147;1529;;
08:44:21.546;138;72;97;69;76.0;350;865;1071;5.3;1.104;1472;;
08:44:22.409;137;71;97;71;77.0;350;845;1067;5.5;1.064;1419;;
08:44:23.254;134;72;96;73;73.5;345;820;1058;5.4;1.068;1424;;
08:44:24.074;136;72;96;70;73.5;345;855;1079;5.2;1.114;1485;;
08:44:24.930;136;72;96;74;73.5;345;810;1079;5.4;1.055;1407;;
08:44:25.740;136;72;96;71;73.5;345;840;1079;5.3;1.094;1459;;
08:44:26.577;143;74;102;73;68.3;345;820;1242;5.0;1.228;1638;;
08:44:27.401;143;76;102;72;66.0;345;830;1188;4.8;1.283;1710;;
08:44:28.231;144;75;103;71;68.5;350;850;1171;4.8;1.272;1696;;
08:44:29.083;144;77;101;70;68.0;350;855;1200;4.8;1.270;1693;;
08:44:29.938;138;75;99;74;70.5;345;810;1171;5.2;1.140;1520;;
08:44:30.746;135;74;97;76;70.0;345;790;1163;5.3;1.095;1460;;
08:44:31.534;134;71;96;74;74.3;350;810;1079;5.5;1.045;1393;;
08:44:32.346;136;71;96;72;77.0;350;830;1050;5.6;1.029;1373;;
08:44:33.176;135;71;95;71;77.0;350;840;1075;5.5;1.036;1382;;
08:44:34.014;133;72;95;75;77.0;350;805;1113;5.7;0.993;1324;;
08:44:34.820;133;72;95;81;77.0;350;745;1113;6.2;0.919;1226;;
08:44:35.565;133;72;95;78;77.0;350;765;1113;6.0;0.944;1258;;
08:44:36.331;143;76;103;77;66.0;350;775;1279;5.1;1.207;1609;;
08:44:37.104;143;75;102;76;67.8;350;790;1167;5.1;1.192;1590;;
08:44:37.894;143;76;102;75;67.5;350;805;1142;5.0;1.216;1622;;
08:44:38.701;142;75;102;77;70.8;350;780;1133;5.4;1.122;1496;;
08:44:39.481;139;75;101;78;72.0;350;765;1150;5.6;1.070;1427;;
08:44:40.244;139;72;100;77;76.0;350;775;1138;5.9;1.015;1353;;
08:44:41.021;139;74;99;75;75.3;350;800;1138;5.6;1.047;1396;;
08:44:41.819;138;72;97;75;77.5;350;800;1129;5.8;1.001;1335;;
08:44:42.619;134;71;96;76;76.3;350;785;1113;5.8;0.986;1314;;
08:44:43.404;133;70;96;73;76.3;350;820;1100;5.6;1.030;1373;;
08:44:44.225;133;70;96;75;76.3;350;795;1100;5.8;0.998;1331;;
08:44:45.020;133;70;96;74;76.3;350;815;1100;5.6;1.023;1365;;
08:44:45.836;131;69;93;77;67.0;345;775;1179;5.2;1.079;1438;;
08:44:46.611;129;68;92;75;68.3;350;795;1038;5.2;1.069;1425;;
08:44:47.406;132;68;92;74;69.3;345;815;1058;5.1;1.086;1448;;
08:44:48.221;130;67;92;75;73.5;350;805;1088;5.5;1.008;1343;;
08:44:49.024;129;68;92;76;74.3;345;790;1104;5.6;0.979;1305;;
08:44:49.816;130;68;92;75;76.5;350;800;1100;5.7;0.965;1286;;
08:44:50.616;130;68;92;74;77.3;350;815;1083;5.7;0.965;1287;;
08:44:51.431;129;67;92;75;78.0;345;805;1079;5.8;0.944;1259;;
08:44:52.234;128;67;91;75;77.5;345;805;1079;5.8;0.945;1260;;
08:44:53.041;129;68;91;72;77.0;345;830;1104;5.6;0.981;1308;;
08:44:53.869;129;67;92;73;79.3;345;825;1096;5.8;0.953;1270;;
08:44:54.696;130;68;92;73;79.0;350;825;1113;5.7;0.956;1274;;
08:44:55.519;128;67;92;76;77.5;345;790;1113;5.9;0.935;1247;;
08:44:56.309;130;70;94;76;75.3;345;785;1117;5.8;0.981;1307;;
08:44:57.096;134;71;96;74;78.0;350;810;1150;5.8;0.994;1326;;
08:44:57.906;136;72;96;71;78.3;350;840;1146;5.6;1.031;1374;;
08:44:58.746;137;71;96;71;78.3;350;845;1158;5.6;1.031;1375;;
08:44:59.591;132;70;94;73;75.5;345;820;1150;5.5;1.024;1365;;
08:45:00.411;133;72;92;70;72.3;345;855;1067;5.1;1.086;1448;;
08:45:01.266;130;68;92;68;72.3;345;880;1121;4.9;1.118;1490;;
08:45:02.145;130;68;92;70;72.3;345;860;1121;5.0;1.092;1456;;
08:45:03.005;130;68;92;72;72.3;345;830;1121;5.2;1.054;1405;;
08:45:03.836;126;67;91;75;65.5;340;805;1117;4.9;1.112;1483;;
08:45:04.643;130;68;93;74;67.3;345;815;1138;5.0;1.127;1503;;
08:45:05.458;134;69;94;73;69.8;350;820;1204;5.1;1.108;1477;;
08:45:06.276;133;68;94;73;75.3;350;820;1113;5.5;1.022;1362;;
08:45:07.096;138;70;96;73;79.8;345;820;1058;5.8;0.987;1316;;
08:45:07.916;137;71;96;74;77.3;345;810;1079;5.7;1.001;1335;;
08:45:08.726;138;70;96;73;81.0;350;820;1058;5.9;0.974;1299;;
08:45:09.546;140;72;98;71;80.8;355;840;1133;5.8;1.017;1356;;
08:45:10.386;139;72;97;73;79.0;345;820;1171;5.8;1.007;1342;;
08:45:11.206;136;71;96;74;77.8;345;810;1188;5.8;1.000;1334;;
08:45:12.012;137;70;96;73;79.5;345;825;1225;5.8;0.994;1325;;
08:45:12.841;136;68;94;71;81.5;345;840;1204;5.8;0.969;1292;;
08:45:13.681;130;68;91;72;78.5;345;830;1154;5.7;0.957;1276;;
08:45:14.511;130;67;92;76;79.0;345;785;1146;6.0;0.914;1219;;
08:45:15.298;130;69;92;76;76.3;340;790;1179;5.8;0.956;1274;;
08:45:16.086;133;69;94;77;79.8;345;775;1200;6.2;0.909;1211;;
08:45:16.863;132;69;95;82;78.3;345;730;1192;6.4;0.886;1182;;
08:45:17.593;134;71;96;82;77.8;345;730;1196;6.4;0.904;1205;;
08:45:18.321;136;71;96;80;80.8;345;750;1217;6.5;0.894;1192;;
08:45:19.071;136;70;94;76;81.8;345;785;1267;6.2;0.905;1207;;
08:45:19.854;134;69;94;78;80.5;340;770;1121;6.3;0.894;1192;;
08:45:20.626;137;71;94;76;80.3;340;790;1246;6.1;0.920;1227;;
08:45:21.416;136;70;90;74;79.8;345;815;1233;5.9;0.917;1223;;
08:45:22.231;131;62;87;76;88.3;345;785;1133;6.7;0.776;1035;;
08:45:23.014;127;65;86;77;80.0;335;780;1088;6.2;0.836;1115;;
08:45:23.796;129;64;88;75;83.3;345;795;1138;6.3;0.838;1117;;
08:45:24.591;130;67;90;79;81.5;340;755;1142;6.5;0.829;1105;;
08:45:25.348;130;66;91;84;82.5;335;715;1196;6.9;0.789;1052;;
08:45:26.061;134;68;92;82;84.8;340;730;1279;7.0;0.795;1059;;
08:45:26.789;138;66;92;76;84.8;340;790;1300;6.4;0.860;1147;;
08:45:27.580;138;66;92;75;84.8;340;795;1300;6.4;0.865;1154;;
08:45:28.375;138;66;92;75;84.8;340;800;1300;6.4;0.871;1161;;
08:45:29.174;139;70;94;77;74.8;345;775;1308;5.8;0.975;1299;;
08:45:29.949;137;68;92;79;76.3;330;760;1175;6.0;0.917;1223;;
08:45:30.713;130;66;90;81;73.0;330;745;1117;5.9;0.918;1225;;
08:45:31.458;124;68;86;85;68.3;325;705;1008;5.8;0.883;1178;;
08:45:32.161;123;63;83;83;78.8;335;725;996;6.5;0.760;1013;;
08:45:32.884;121;59;78;82;82.8;335;735;1033;6.8;0.695;927;;
08:45:33.623;118;56;75;82;82.8;335;735;1008;6.8;0.662;882;;
08:45:34.358;111;52;71;84;83.3;335;715;946;7.0;0.612;816;;
08:45:35.073;110;51;70;81;85.5;335;740;933;6.9;0.604;805;;
08:45:35.809;109;50;69;82;87.5;335;735;900;7.1;0.580;773;;
08:45:36.546;106;49;68;82;86.0;335;730;900;7.1;0.573;764;;
08:45:37.276;106;49;67;79;88.3;335;755;863;7.0;0.573;764;;
08:45:38.029;110;48;69;81;92.3;335;745;871;7.4;0.555;740;;
08:45:38.776;109;50;70;81;89.0;340;740;850;7.2;0.580;773;;
08:45:39.516;111;53;72;82;86.5;340;730;892;7.1;0.610;813;;
08:45:40.244;116;55;75;80;89.3;345;750;908;7.1;0.630;840;;
08:45:40.994;121;57;77;76;88.5;345;790;958;6.7;0.683;911;;
08:45:41.784;119;58;77;74;85.0;345;815;913;6.3;0.736;981;;
08:45:42.599;116;60;77;75;79.3;340;805;904;5.9;0.777;1036;;
08:45:43.404;116;60;76;73;77.0;345;820;879;5.6;0.807;1076;;
08:45:44.226;115;60;76;74;74.5;350;815;850;5.5;0.834;1112;;
08:45:45.041;114;59;77;76;77.5;340;790;833;5.9;0.785;1047;;
08:45:45.831;112;60;77;75;73.0;345;805;875;5.4;0.849;1132;;
08:45:46.636;116;60;78;74;76.3;345;815;908;5.6;0.834;1112;;
08:45:47.449;114;60;78;75;76.0;345;805;875;5.7;0.829;1105;;
08:45:48.256;115;60;80;78;77.5;345;770;892;6.0;0.795;1060;;
08:45:49.026;114;61;81;80;74.8;340;750;921;6.0;0.815;1087;;
08:45:49.776;119;63;84;82;76.3;340;735;967;6.2;0.812;1083;;
08:45:50.513;124;65;87;79;79.3;350;755;954;6.3;0.829;1105;;
08:45:51.266;130;67;89;79;80.5;340;755;1025;6.4;0.832;1110;;
08:45:52.017;132;68;91;81;80.3;340;745;1038;6.5;0.842;1123;;
08:45:52.768;132;69;91;81;78.5;340;745;1008;6.3;0.859;1145;;
08:45:53.511;129;69;90;83;76.8;335;725;1038;6.4;0.853;1137;;
08:45:54.236;131;70;91;84;76.5;345;715;992;6.4;0.846;1128;;
08:45:54.949;134;70;91;85;75.3;335;705;1054;6.4;0.848;1130;;
08:45:55.656;133;68;92;86;81.3;345;700;1017;7.0;0.795;1060;;
08:45:56.354;138;71;95;87;79.3;340;690;1054;6.9;0.823;1097;;
08:45:57.044;142;72;96;85;82.8;340;705;1154;7.0;0.818;1091;;
08:45:57.749;143;72;96;84;81.5;340;715;1129;6.8;0.840;1120;;
08:45:58.466;141;72;96;82;81.5;340;730;1125;6.7;0.858;1144;;
08:45:59.195;141;72;96;81;81.5;340;745;1125;6.6;0.875;1167;;
08:45:59.940;141;72;96;86;81.5;340;695;1125;7.0;0.817;1089;;
08:46:00.635;141;72;96;78;81.5;340;765;1125;6.4;0.899;1198;;
08:46:01.397;152;77;104;78;68.8;340;765;1242;5.4;1.154;1539;;
08:46:02.166;148;76;103;79;68.8;340;755;1225;5.5;1.128;1505;;
08:46:02.921;150;77;103;78;71.5;340;765;1146;5.6;1.097;1462;;
08:46:03.686;148;75;100;77;75.5;345;775;1129;5.8;1.029;1372;;
08:46:04.461;144;73;100;79;80.3;340;760;1125;6.3;0.942;1256;;
08:46:05.221;142;74;100;83;77.8;335;725;1154;6.4;0.932;1243;;
08:46:05.946;150;74;102;79;84.5;345;760;1192;6.7;0.917;1223;;
08:46:06.706;150;73;102;77;88.0;340;775;1217;6.8;0.894;1192;;
08:46:07.477;148;73;102;79;86.3;340;755;1238;6.9;0.891;1188;;
08:46:08.238;149;74;101;76;87.5;345;785;1208;6.7;0.906;1208;;
08:46:09.021;149;73;100;76;88.8;345;785;1204;6.8;0.885;1179;;
08:46:09.804;146;72;98;75;87.8;345;795;1171;6.6;0.886;1181;;
08:46:10.603;144;70;98;77;89.3;340;780;1192;6.9;0.856;1142;;
08:46:11.383;141;72;97;81;82.5;340;740;1175;6.7;0.872;1163;;
08:46:12.121;144;72;99;79;86.0;345;760;1158;6.8;0.873;1164;;
08:46:12.877;147;72;100;78;87.5;345;765;1221;6.9;0.872;1163;;
08:46:13.642;148;72;100;77;90.8;345;780;1217;7.0;0.860;1146;;
08:46:14.422;146;72;102;81;88.3;340;745;1217;7.1;0.857;1142;;
08:46:15.171;150;75;103;78;88.3;345;765;1246;6.9;0.889;1185;;
08:46:15.936;150;74;102;78;88.8;340;765;1267;7.0;0.881;1175;;
08:46:16.701;148;73;101;79;87.3;340;760;1258;6.9;0.878;1170;;
08:46:17.460;147;73;101;80;87.5;345;750;1258;7.0;0.864;1151;;
08:46:18.211;146;73;100;79;85.5;340;760;1279;6.8;0.887;1182;;
08:46:18.969;148;72;100;77;89.8;340;780;1288;6.9;0.865;1153;;
08:46:19.749;148;72;99;76;89.8;345;790;1283;6.8;0.874;1165;;
08:46:20.539;146;71;100;79;89.5;340;755;1263;7.1;0.839;1119;;
08:46:21.292;148;73;101;77;87.5;340;775;1263;6.8;0.892;1190;;
08:46:22.071;153;74;103;77;89.5;345;780;1238;6.9;0.898;1197;;
08:46:22.851;149;74;102;78;86.0;340;765;1250;6.7;0.907;1210;;
08:46:23.612;145;76;99;80;78.3;330;750;1225;6.3;0.944;1259;;
08:46:24.366;139;75;97;83;72.5;320;725;1133;6.0;0.970;1293;;
08:46:25.090;148;73;103;83;82.8;330;725;1292;6.8;0.898;1197;;
08:46:25.814;145;76;102;85;76.3;325;710;1271;6.4;0.947;1263;;
08:46:26.526;150;77;105;85;77.3;320;710;1321;6.5;0.963;1284;;
08:46:27.238;157;78;109;83;84.3;330;725;1408;7.0;0.940;1254;;
08:46:27.959;159;80;111;84;81.8;330;715;1496;6.9;0.971;1294;;
08:46:28.676;162;80;115;86;83.5;330;700;1488;7.2;0.966;1288;;
08:46:29.378;165;83;119;88;83.3;330;685;1400;7.3;0.975;1300;;
08:46:30.063;159;89;111;86;72.3;335;700;1400;6.2;1.078;1437;;
08:46:30.761;158;77;109;85;87.8;340;710;1442;7.4;0.882;1176;;
08:46:31.471;158;75;106;83;89.3;335;720;1458;7.4;0.857;1143;;
08:46:32.189;156;73;104;81;90.8;340;740;1454;7.4;0.850;1133;;
08:46:32.929;154;72;103;83;90.8;335;725;1458;7.5;0.823;1097;;
08:46:33.658;155;72;102;78;93.8;340;770;1388;7.3;0.834;1112;;
08:46:34.424;149;70;97;78;93.8;335;770;1354;7.3;0.799;1065;;
08:46:35.194;143;67;96;82;92.3;330;735;1288;7.5;0.761;1015;;
08:46:35.931;144;67;95;79;95.5;335;755;1308;7.6;0.749;999;;
08:46:36.686;146;65;96;77;100.5;340;780;1308;7.7;0.741;988;;
08:46:37.464;153;68;100;77;101.3;345;775;1371;7.8;0.764;1018;;
08:46:38.239;144;69;100;77;101.3;345;775;1271;7.8;0.764;1018;;
08:46:39.015;144;69;100;90;101.3;345;670;1271;9.1;0.660;880;;
08:46:39.685;144;69;100;85;101.3;345;710;1271;8.6;0.699;933;;
08:46:40.394;160;79;112;83;74.5;340;720;1463;6.2;1.082;1443;;
08:46:41.114;159;80;113;86;72.3;335;700;1525;6.2;1.092;1457;;
08:46:41.816;168;82;117;83;73.5;340;720;1563;6.1;1.144;1525;;
08:46:42.534;173;82;119;82;79.3;345;730;1642;6.5;1.094;1458;;
08:46:43.264;172;83;117;79;82.3;345;755;1583;6.5;1.074;1432;;
08:46:44.023;172;82;116;77;84.3;345;775;1583;6.5;1.067;1423;;
08:46:44.798;171;82;114;75;84.5;350;800;1546;6.3;1.082;1442;;
08:46:45.592;165;79;111;77;85.0;345;780;1446;6.5;1.014;1352;;
08:46:46.378;157;77;107;78;82.8;340;770;1388;6.4;0.991;1321;;
08:46:47.144;155;76;106;81;82.8;335;740;1375;6.7;0.950;1267;;
08:46:47.888;158;76;106;76;87.3;345;785;1396;6.7;0.954;1272;;
08:46:48.667;160;75;108;78;90.8;345;765;1425;7.1;0.910;1214;;
08:46:49.436;158;76;109;82;89.3;345;735;1392;7.3;0.894;1191;;
08:46:50.171;159;77;108;82;89.0;345;735;1404;7.3;0.894;1192;;
08:46:50.908;156;76;104;75;90.0;350;795;1350;6.8;0.919;1225;;
08:46:51.703;153;73;101;73;91.5;345;825;1350;6.7;0.908;1211;;
08:46:52.525;150;72;98;73;89.8;345;825;1242;6.5;0.903;1204;;
08:46:53.347;147;69;96;71;91.3;345;845;1238;6.5;0.884;1179;;
08:46:54.196;145;68;94;71;91.5;345;845;1188;6.5;0.866;1154;;
08:46:55.041;142;67;95;74;90.0;345;810;1183;6.7;0.850;1134;;
08:46:55.847;145;69;98;78;90.5;345;770;1242;7.1;0.834;1112;;
08:46:56.621;150;71;102;81;91.3;350;745;1283;7.3;0.833;1110;;
08:46:57.366;154;73;105;80;93.8;350;750;1333;7.5;0.836;1115;;
08:46:58.114;154;74;104;75;93.0;350;800;1367;7.0;0.890;1187;;
08:46:58.914;156;74;103;71;94.0;350;845;1350;6.7;0.926;1235;;
08:46:59.759;154;73;102;70;93.8;350;860;1333;6.5;0.931;1241;;
08:47:00.619;152;72;100;69;92.3;350;865;1271;6.4;0.940;1253;;
08:47:01.482;150;72;99;69;91.0;350;865;1242;6.3;0.943;1258;;
08:47:02.351;151;72;100;69;91.3;350;875;1242;6.3;0.954;1272;;
08:47:03.228;150;72;102;73;90.3;345;825;1208;6.6;0.935;1246;;
08:47:04.051;151;77;103;72;83.8;345;835;1213;6.0;1.029;1373;;
08:47:04.886;157;76;106;69;90.0;350;870;1263;6.2;1.022;1363;;
08:47:05.756;159;76;107;68;91.3;355;885;1292;6.2;1.038;1384;;
08:47:06.641;159;78;108;69;88.3;355;865;1292;6.1;1.061;1415;;
08:47:07.506;160;79;110;72;85.3;350;835;1325;6.1;1.073;1430;;
08:47:08.341;156;82;110;75;78.8;350;805;1233;5.9;1.124;1499;;
08:47:09.146;161;82;111;71;82.0;355;840;1279;5.9;1.135;1513;;
08:47:09.984;160;80;109;70;83.8;355;860;1279;5.8;1.114;1486;;
08:47:10.846;159;78;109;70;84.5;355;855;1263;5.9;1.100;1467;;
08:47:11.701;158;80;110;73;81.8;350;825;1233;5.9;1.108;1477;;
08:47:12.524;156;80;110;75;79.3;350;800;1254;5.9;1.105;1474;;
08:47:13.324;159;81;111;75;80.8;350;800;1304;6.1;1.102;1470;;
08:47:14.124;161;81;111;72;83.0;355;830;1313;6.0;1.113;1483;;
08:47:14.954;164;81;111;70;84.0;355;855;1325;5.9;1.127;1503;;
08:47:15.809;163;80;111;72;85.0;350;835;1279;6.1;1.088;1451;;
08:47:16.646;160;79;108;71;83.8;355;845;1296;5.9;1.090;1453;;
08:47:17.490;160;77;108;71;86.5;350;845;1283;6.1;1.057;1410;;
08:47:18.334;160;79;110;73;84.8;350;825;1313;6.2;1.071;1428;;
08:47:19.161;158;79;111;75;82.8;350;795;1325;6.2;1.064;1419;;
08:47:19.954;165;82;114;74;83.5;350;815;1354;6.1;1.108;1477;;
08:47:20.771;165;82;114;73;85.8;355;825;1396;6.2;1.094;1459;;
08:47:21.594;163;81;112;73;83.3;350;825;1383;6.1;1.110;1480;;
08:47:22.423;163;81;110;70;84.8;355;860;1367;5.9;1.119;1492;;
08:47:23.281;158;80;108;71;80.8;355;845;1283;5.7;1.128;1503;;
08:47:24.126;156;78;106;71;81.8;355;845;1258;5.8;1.090;1454;;
08:47:24.970;155;76;105;73;82.5;345;825;1246;6.0;1.052;1403;;
08:47:25.796;154;75;106;74;84.8;350;815;1283;6.2;1.017;1356;;
08:47:26.611;154;75;107;76;85.0;345;790;1292;6.5;0.997;1329;;
08:47:27.399;153;79;108;77;79.3;340;780;1317;6.1;1.065;1421;;
08:47:28.179;162;80;108;71;79.3;340;840;1367;5.7;1.147;1530;;
08:47:29.020;162;80;108;70;79.3;340;855;1367;5.6;1.168;1557;;
08:47:29.875;162;80;108;67;79.3;340;895;1367;5.3;1.223;1630;;
08:47:30.773;162;79;109;66;72.8;355;905;1396;4.8;1.356;1808;;
08:47:31.674;156;77;105;67;72.8;350;900;1346;4.9;1.299;1732;;
08:47:32.574;151;74;102;67;73.5;345;895;1279;4.9;1.242;1656;;
08:47:33.471;151;72;101;67;79.8;350;890;1275;5.4;1.130;1507;;
08:47:34.360;148;72;103;74;81.5;340;815;1267;6.0;1.030;1373;;
08:47:35.175;151;74;106;76;81.0;345;790;1279;6.2;1.034;1378;;
08:47:35.968;159;77;110;73;85.8;355;820;1333;6.3;1.052;1403;;
08:47:36.786;164;78;112;71;88.8;355;840;1375;6.3;1.060;1413;;
08:47:37.624;166;79;113;71;88.8;350;840;1392;6.3;1.072;1429;;
08:47:38.464;166;80;113;72;87.8;350;835;1375;6.3;1.073;1431;;
08:47:39.303;165;80;112;70;87.8;355;855;1379;6.2;1.091;1455;;
08:47:40.154;164;79;111;69;87.8;350;870;1363;6.1;1.096;1461;;
08:47:41.024;162;78;112;73;87.5;350;820;1358;6.4;1.050;1399;;
08:47:41.848;160;80;110;72;82.8;350;835;1358;5.9;1.110;1480;;
08:47:42.683;164;78;111;69;89.0;355;865;1375;6.2;1.079;1438;;
08:47:43.544;164;78;111;69;88.5;355;865;1354;6.1;1.080;1440;;
08:47:44.411;163;77;110;69;89.3;355;865;1338;6.2;1.064;1418;;
08:47:45.276;161;76;109;70;89.0;355;855;1321;6.2;1.042;1390;;
08:47:46.129;160;77;109;71;88.5;355;845;1313;6.3;1.036;1381;;
08:47:46.976;160;76;111;75;89.0;355;805;1317;6.6;1.002;1336;;
08:47:47.779;159;79;112;78;83.8;350;765;1342;6.6;1.018;1358;;
08:47:48.548;164;81;113;74;87.3;355;815;1388;6.4;1.056;1407;;
08:47:49.359;165;79;115;76;89.5;355;785;1388;6.8;1.006;1342;;
08:47:50.146;165;81;116;79;88.8;355;755;1421;7.1;0.987;1316;;
08:47:50.897;165;82;116;80;86.0;350;750;1417;6.9;1.014;1352;;
08:47:51.651;165;81;114;76;88.3;355;785;1417;6.7;1.014;1352;;
08:47:52.438;165;79;111;71;90.5;360;840;1400;6.5;1.030;1374;;
08:47:53.276;162;77;109;71;91.3;355;845;1392;6.5;1.005;1340;;
08:47:54.123;156;76;106;73;88.0;350;820;1371;6.4;0.988;1317;;
08:47:54.941;156;75;104;69;90.0;355;865;1333;6.2;0.997;1330;;
08:47:55.804;154;72;102;70;92.3;355;860;1292;6.4;0.949;1265;;
08:47:56.666;151;71;99;68;93.3;355;885;1242;6.3;0.940;1253;;
08:47:57.547;148;69;99;71;94.0;350;850;1254;6.6;0.897;1197;;
08:47:58.397;149;70;99;69;93.8;355;865;1242;6.5;0.916;1221;;
08:47:59.265;151;70;100;69;95.5;355;870;1271;6.6;0.911;1215;;
08:48:00.134;152;71;102;70;96.0;355;860;1283;6.7;0.912;1215;;
08:48:00.994;154;72;103;70;95.8;355;855;1258;6.7;0.915;1220;;
08:48:01.851;153;72;104;72;95.8;355;835;1288;6.9;0.903;1203;;
08:48:02.684;152;73;103;72;91.5;350;835;1288;6.6;0.940;1253;;
08:48:03.521;157;74;106;71;95.3;355;845;1300;6.8;0.936;1248;;
08:48:04.364;157;74;105;70;94.5;355;860;1296;6.6;0.953;1271;;
08:48:05.226;156;73;104;70;95.8;360;860;1292;6.7;0.934;1245;;
08:48:06.086;155;73;103;70;94.0;355;855;1263;6.6;0.937;1249;;
08:48:06.941;152;72;101;71;92.5;360;845;1250;6.6;0.923;1230;;
08:48:07.782;146;71;99;73;88.5;350;820;1229;6.5;0.915;1220;;
08:48:08.606;150;71;99;69;93.8;360;870;1225;6.5;0.919;1225;;
08:48:09.475;150;70;100;71;95.3;360;850;1242;6.7;0.888;1184;;
08:48:10.326;149;71;99;71;93.5;360;845;1238;6.6;0.892;1190;;
08:48:11.173;149;70;99;72;94.0;360;830;1192;6.8;0.874;1166;;
08:48:11.997;149;71;101;75;92.8;355;805;1221;6.9;0.872;1163;;
08:48:12.808;151;72;102;76;93.5;355;790;1204;7.1;0.860;1146;;
08:48:13.594;150;73;102;78;89.3;350;765;1254;7.0;0.876;1169;;
08:48:14.361;152;75;104;79;89.3;355;760;1288;7.0;0.881;1175;;
08:48:15.119;156;75;103;74;91.5;355;810;1304;6.8;0.912;1216;;
08:48:15.931;155;74;101;72;92.8;360;835;1288;6.7;0.907;1209;;
08:48:16.766;153;72;98;72;92.3;360;835;1221;6.6;0.889;1186;;
08:48:17.603;149;70;95;71;91.3;360;850;1183;6.4;0.883;1177;;
08:48:18.451;146;68;93;72;91.0;360;835;1163;6.5;0.851;1135;;
08:48:19.286;142;67;92;73;90.3;355;820;1108;6.6;0.831;1108;;
08:48:20.104;143;67;92;74;90.0;355;810;1117;6.7;0.824;1098;;
08:48:20.916;145;67;92;72;93.8;360;830;1154;6.8;0.815;1086;;
08:48:21.748;146;66;92;71;97.0;360;850;1167;6.8;0.806;1075;;
08:48:22.596;144;65;91;71;98.3;355;845;1154;7.0;0.783;1044;;
08:48:23.441;144;65;91;70;98.0;360;855;1142;6.9;0.794;1059;;
08:48:24.296;144;65;93;73;98.8;355;825;1150;7.2;0.773;1030;;
08:48:25.121;141;66;93;76;94.3;355;790;1113;7.2;0.777;1037;;
08:48:25.909;147;68;96;74;98.5;355;815;1183;7.3;0.796;1062;;
08:48:26.722;150;69;98;72;100.5;360;830;1225;7.3;0.809;1079;;
08:48:27.554;153;70;99;72;100.0;355;835;1263;7.2;0.829;1105;;
08:48:28.391;151;70;99;70;100.0;355;855;1238;7.0;0.849;1131;;
08:48:29.245;151;70;99;75;100.0;355;800;1238;7.5;0.794;1059;;
08:48:30.045;151;70;99;71;100.0;355;840;1238;7.1;0.834;1112;;
08:48:30.884;160;80;111;73;76.3;355;820;1338;5.6;1.188;1584;;
08:48:31.705;158;78;111;77;77.0;355;775;1296;6.0;1.115;1486;;
08:48:32.481;156;81;110;78;71.8;350;770;1279;5.6;1.180;1574;;
08:48:33.251;161;82;111;75;77.0;355;805;1313;5.7;1.163;1551;;
08:48:34.054;164;79;113;74;86.5;360;810;1342;6.4;1.053;1405;;
08:48:34.866;163;80;111;71;86.3;355;840;1333;6.2;1.079;1438;;
08:48:35.706;162;79;110;73;87.5;360;825;1300;6.4;1.037;1383;;
08:48:36.531;158;78;109;75;86.5;355;805;1271;6.4;1.012;1349;;
08:48:37.334;155;78;108;77;83.8;350;780;1300;6.4;1.001;1335;;
08:48:38.116;158;77;107;74;87.8;360;815;1317;6.5;0.994;1325;;
08:48:38.931;157;76;107;74;90.8;360;810;1300;6.7;0.957;1276;;
08:48:39.739;155;76;108;77;88.3;355;775;1279;6.8;0.944;1259;;
08:48:40.516;153;78;108;80;85.3;350;750;1275;6.8;0.946;1261;;
08:48:41.266;157;78;109;77;88.5;355;780;1308;6.8;0.961;1281;;
08:48:42.044;161;78;111;76;91.3;355;785;1358;7.0;0.953;1270;;
08:48:42.831;161;79;111;76;92.0;360;790;1313;7.0;0.955;1274;;
08:48:43.621;161;79;111;76;90.5;355;790;1338;6.9;0.965;1286;;
08:48:44.411;160;79;110;76;90.3;355;785;1325;6.9;0.959;1279;;
08:48:45.196;159;78;110;77;90.0;355;780;1308;6.9;0.949;1265;;
08:48:45.974;156;79;110;79;85.5;350;755;1300;6.8;0.974;1298;;
08:48:46.731;162;80;112;76;89.5;355;790;1329;6.8;0.986;1315;;
08:48:47.523;165;80;112;73;92.0;355;820;1354;6.7;1.000;1334;;
08:48:48.339;162;79;111;74;90.8;355;810;1304;6.7;0.993;1324;;
08:48:49.149;161;79;110;73;89.5;355;820;1296;6.5;1.006;1341;;
08:48:49.971;158;78;108;73;88.5;355;825;1288;6.4;1.004;1339;;
08:48:50.792;155;77;107;75;87.8;350;805;1246;6.5;0.979;1306;;
08:48:51.601;151;76;105;75;85.0;350;800;1254;6.4;0.991;1321;;
08:48:52.399;153;77;106;75;85.5;350;800;1267;6.4;0.992;1322;;
08:48:53.199;154;76;106;72;87.0;355;830;1279;6.3;1.011;1348;;
08:48:54.030;155;75;105;71;90.0;355;840;1258;6.4;0.980;1307;;
08:48:54.867;153;74;104;73;88.3;355;825;1229;6.4;0.975;1299;;
08:48:55.698;150;74;103;73;87.5;355;820;1200;6.4;0.963;1284;;
08:48:56.518;147;75;103;75;84.0;350;795;1163;6.3;0.977;1303;;
08:48:57.310;152;76;106;75;86.3;355;805;1229;6.4;0.989;1319;;
08:48:58.116;154;78;107;74;85.5;355;815;1229;6.3;1.020;1360;;
08:48:58.931;156;77;108;74;88.3;355;815;1275;6.5;0.997;1330;;
08:48:59.746;156;77;108;72;87.3;355;835;1263;6.3;1.031;1375;;
08:49:00.581;157;77;107;72;87.5;355;835;1292;6.3;1.023;1365;;
08:49:01.412;155;77;107;73;86.3;355;825;1233;6.3;1.019;1358;;
08:49:02.243;154;76;106;72;86.5;355;830;1213;6.3;1.015;1353;;
08:49:03.073;154;76;106;71;87.0;355;840;1213;6.2;1.019;1358;;
08:49:03.910;154;77;106;73;85.3;355;825;1229;6.2;1.023;1365;;
08:49:04.732;154;76;106;73;85.8;360;820;1221;6.3;1.016;1355;;
08:49:05.556;155;76;106;72;86.5;360;835;1208;6.2;1.023;1364;;
08:49:06.391;154;76;107;75;86.0;355;800;1225;6.5;0.991;1321;;
08:49:07.191;151;77;105;75;82.0;350;800;1238;6.2;1.020;1359;;
08:49:07.990;154;76;106;73;85.5;360;820;1263;6.3;1.017;1355;;
08:49:08.807;154;76;105;74;85.5;360;815;1254;6.3;1.003;1338;;
08:49:09.626;152;75;105;77;85.8;360;780;1250;6.6;0.957;1277;;
08:49:10.405;149;76;105;80;82.5;350;750;1263;6.6;0.955;1273;;
08:49:11.154;154;77;107;77;84.3;355;775;1275;6.5;0.984;1312;;
08:49:11.927;156;78;108;75;85.5;360;795;1221;6.5;1.000;1333;;
08:49:12.726;157;77;108;74;88.3;355;810;1308;6.5;0.987;1316;;
08:49:13.536;156;78;108;75;86.5;355;805;1275;6.4;1.000;1334;;
08:49:14.341;157;77;107;74;87.8;360;815;1288;6.5;0.996;1328;;
08:49:15.154;157;77;109;75;87.8;355;795;1288;6.6;0.990;1320;;
08:49:15.951;157;79;111;77;84.5;350;775;1325;6.5;1.013;1351;;
08:49:16.726;159;81;113;81;83.3;350;740;1329;6.8;1.007;1342;;
08:49:17.466;161;82;112;76;83.5;350;790;1338;6.3;1.060;1413;;
08:49:18.258;163;81;111;72;86.8;360;835;1375;6.2;1.068;1425;;
08:49:19.093;161;78;109;71;88.0;355;845;1338;6.2;1.049;1399;;
08:49:19.936;158;77;106;70;86.5;355;855;1279;6.1;1.045;1394;;
08:49:20.789;152;75;102;72;84.0;350;835;1288;6.0;1.016;1355;;
08:49:21.624;152;74;100;70;85.5;350;855;1267;6.0;1.000;1333;;
08:49:22.477;149;71;97;71;88.8;350;850;1229;6.3;0.931;1242;;
08:49:23.331;144;67;94;72;90.5;350;835;1238;6.5;0.865;1153;;
08:49:24.166;139;66;92;75;88.5;345;795;1242;6.7;0.826;1102;;
08:49:24.963;140;64;92;75;94.5;350;805;1213;7.0;0.779;1039;;
08:49:25.766;140;64;92;75;96.0;355;795;1175;7.2;0.758;1010;;
08:49:26.561;139;63;92;73;96.0;355;820;1183;7.0;0.782;1042;;
08:49:27.380;139;63;92;77;96.0;355;780;1183;7.4;0.743;991;;
08:49:28.160;139;63;92;73;96.0;355;820;1183;7.0;0.782;1042;;
08:49:28.979;150;74;103;75;76.8;355;805;1288;5.7;1.075;1433;;
08:49:29.786;146;72;99;75;77.5;355;805;1200;5.8;1.031;1375;;
08:49:30.591;144;71;98;76;76.8;355;790;1154;5.8;1.006;1342;;
08:49:31.381;138;70;95;78;77.5;350;765;1088;6.1;0.940;1254;;
08:49:32.144;141;69;96;77;83.3;350;775;1121;6.4;0.896;1195;;
08:49:32.919;144;71;98;75;85.0;355;805;1117;6.3;0.928;1237;;
08:49:33.726;145;73;100;75;84.8;355;795;1092;6.4;0.936;1248;;
08:49:34.521;145;75;101;75;82.8;355;795;1092;6.2;0.966;1287;;
08:49:35.316;144;75;100;75;80.5;350;805;1075;6.0;0.998;1330;;
08:49:36.117;147;75;100;73;81.8;355;825;1067;5.9;1.007;1342;;
08:49:36.946;143;74;100;75;80.0;350;795;1075;6.0;0.989;1318;;
08:49:37.737;142;75;98;74;77.8;350;815;1079;5.7;1.030;1373;;
08:49:38.556;143;74;98;75;78.3;355;805;1079;5.8;1.011;1348;;
08:49:39.359;144;74;100;74;80.5;355;810;1096;6.0;1.001;1335;;
08:49:40.169;143;74;100;76;79.0;355;790;1071;6.0;0.995;1327;;
08:49:40.961;143;74;101;78;78.5;355;770;1142;6.1;0.988;1318;;
08:49:41.731;146;77;103;77;78.5;350;775;1150;6.1;1.012;1349;;
08:49:42.504;150;76;105;77;82.3;355;775;1171;6.4;0.989;1319;;
08:49:43.283;152;77;107;77;84.0;360;780;1192;6.5;0.989;1319;;
08:49:44.063;153;78;106;75;83.3;355;800;1200;6.2;1.021;1361;;
08:49:44.859;152;78;105;75;82.8;355;805;1179;6.2;1.024;1365;;
08:49:45.668;151;76;105;77;83.3;355;780;1171;6.4;0.986;1315;;
08:49:46.448;148;77;104;78;79.3;350;770;1175;6.2;1.013;1351;;
08:49:47.218;151;77;105;75;82.3;360;795;1188;6.2;1.015;1353;;
08:49:48.011;151;76;104;74;83.8;355;815;1200;6.2;1.012;1349;;
08:49:48.828;148;75;103;76;83.0;355;785;1204;6.3;0.974;1299;;
08:49:49.611;146;76;103;79;80.3;355;760;1167;6.3;0.978;1304;;
08:49:50.373;147;76;103;77;81.0;355;780;1171;6.2;0.989;1319;;
08:49:51.153;150;75;103;75;84.3;360;795;1196;6.4;0.970;1293;;
08:49:51.946;149;74;103;76;85.3;360;790;1188;6.5;0.952;1270;;
08:49:52.738;147;73;102;76;85.3;355;785;1179;6.5;0.937;1249;;
08:49:53.523;146;74;102;78;82.8;355;770;1204;6.4;0.947;1262;;
08:49:54.287;149;75;104;78;84.5;355;770;1217;6.6;0.948;1264;;
08:49:55.059;151;75;105;77;86.3;355;780;1196;6.6;0.947;1263;;
08:49:55.837;152;75;106;78;86.5;355;770;1217;6.7;0.941;1255;;
08:49:56.607;152;76;106;78;84.8;355;770;1221;6.6;0.963;1284;;
08:49:57.377;153;76;107;78;85.5;355;770;1229;6.7;0.964;1285;;
08:49:58.147;152;78;106;77;81.8;350;775;1238;6.3;1.007;1343;;
08:49:58.925;156;78;108;75;85.5;355;795;1254;6.5;1.004;1339;;
08:49:59.720;156;78;108;75;85.0;355;800;1238;6.4;1.016;1355;;
08:50:00.521;154;77;106;74;84.0;355;815;1217;6.2;1.031;1375;;
08:50:01.336;153;76;105;73;83.5;355;825;1196;6.1;1.032;1377;;
08:50:02.160;150;75;102;71;83.0;355;850;1188;5.9;1.042;1389;;
08:50:03.013;147;73;100;71;83.8;355;845;1167;5.9;1.006;1342;;
08:50:03.856;143;71;99;74;82.5;350;810;1138;6.1;0.967;1289;;
08:50:04.664;142;72;98;74;81.5;350;815;1125;6.0;0.980;1307;;
08:50:05.481;145;71;99;73;85.5;355;825;1154;6.2;0.958;1277;;
08:50:06.306;146;72;100;71;85.0;355;840;1158;6.1;0.991;1321;;
08:50:07.144;147;73;101;72;85.3;350;830;1183;6.2;0.986;1314;;
08:50:07.974;147;73;102;71;85.0;355;840;1171;6.1;1.003;1337;;
08:50:08.814;148;74;103;73;85.5;350;825;1188;6.2;0.994;1325;;
08:50:09.641;150;75;104;73;84.5;355;825;1179;6.1;1.015;1354;;
08:50:10.466;152;76;106;73;85.3;355;825;1196;6.2;1.026;1368;;
08:50:11.291;155;77;108;71;85.0;355;845;1217;6.0;1.069;1425;;
08:50:12.136;156;78;108;70;84.8;355;855;1238;5.9;1.090;1453;;
08:50:12.987;156;78;108;70;84.3;355;855;1242;5.9;1.096;1461;;
08:50:13.846;153;78;109;75;82.3;350;800;1217;6.2;1.058;1410;;
08:50:14.646;154;81;109;75;78.0;350;805;1196;5.8;1.128;1503;;
08:50:15.449;159;80;112;72;83.3;355;830;1267;6.0;1.114;1486;;
08:50:16.281;162;81;114;72;84.0;355;830;1271;6.1;1.126;1502;;
08:50:17.109;164;83;116;74;82.3;355;815;1258;6.1;1.144;1526;;
08:50:17.924;162;84;115;75;78.5;350;795;1308;5.9;1.167;1556;;
08:50:18.721;164;84;115;73;79.5;355;825;1300;5.8;1.188;1584;;
08:50:19.544;164;82;114;72;82.3;355;835;1292;5.9;1.155;1540;;
08:50:20.380;160;81;113;75;81.0;355;805;1288;6.0;1.118;1491;;
08:50:21.186;158;81;111;75;78.3;350;805;1275;5.8;1.137;1516;;
08:50:21.990;158;79;109;73;80.8;355;825;1283;5.9;1.114;1485;;
08:50:22.812;156;77;107;72;83.0;355;835;1254;6.0;1.079;1439;;
08:50:23.647;154;76;106;72;83.0;355;830;1221;6.0;1.063;1417;;
08:50:24.479;154;76;106;68;83.0;355;880;1196;5.7;1.127;1502;;
08:50:25.360;154;76;106;74;83.0;355;810;1196;6.1;1.037;1383;;
08:50:26.170;154;76;106;76;83.0;355;790;1196;6.3;1.011;1348;;
08:50:26.961;154;80;111;76;67.3;350;790;1325;5.1;1.298;1731;;
08:50:27.751;159;80;112;73;70.3;355;825;1308;5.1;1.312;1750;;
08:50:28.576;160;80;112;72;72.0;355;830;1333;5.2;1.294;1725;;
08:50:29.406;160;80;112;74;75.5;355;815;1304;5.6;1.212;1616;;
08:50:30.219;156;80;111;76;75.3;350;790;1304;5.7;1.163;1550;;
08:50:31.011;158;80;111;73;78.8;355;820;1300;5.8;1.151;1534;;
08:50:31.831;158;78;110;73;81.3;355;825;1300;5.9;1.114;1486;;
08:50:32.654;156;78;109;74;82.0;355;810;1275;6.1;1.079;1439;;
08:50:33.466;154;78;110;77;80.3;350;775;1283;6.2;1.057;1410;;
08:50:34.239;157;79;112;78;81.0;355;770;1308;6.3;1.060;1413;;
08:50:35.013;160;80;113;76;82.5;355;785;1354;6.3;1.073;1430;;
08:50:35.796;162;80;113;74;84.3;355;810;1358;6.2;1.086;1449;;
08:50:36.604;162;80;113;74;84.0;355;810;1333;6.2;1.087;1450;;
08:50:37.416;160;79;111;74;84.0;355;815;1308;6.2;1.075;1433;;
08:50:38.230;155;78;109;76;81.5;350;785;1317;6.2;1.050;1400;;
08:50:39.014;155;78;109;76;82.0;350;785;1304;6.3;1.043;1391;;
08:50:39.801;158;78;109;73;84.5;355;825;1308;6.1;1.059;1412;;
08:50:40.626;157;76;107;72;85.8;355;835;1288;6.2;1.042;1389;;
08:50:41.461;154;75;106;73;85.3;355;825;1258;6.2;1.028;1371;;
08:50:42.286;151;76;105;74;81.8;350;810;1263;6.1;1.040;1387;;
08:50:43.095;150;77;106;76;80.3;350;790;1233;6.1;1.043;1391;;
08:50:43.884;155;77;107;74;83.3;355;815;1275;6.1;1.048;1397;;
08:50:44.701;155;76;107;72;85.5;355;830;1275;6.2;1.036;1382;;
08:50:45.530;154;75;106;72;85.3;355;835;1254;6.1;1.033;1378;;
08:50:46.365;152;74;105;74;85.3;355;815;1242;6.3;1.001;1335;;
08:50:47.183;150;74;104;74;84.3;355;810;1213;6.2;1.002;1336;;
08:50:47.989;149;75;106;77;82.0;345;780;1263;6.3;1.008;1344;;
08:50:48.769;155;78;110;76;83.8;350;790;1288;6.4;1.033;1377;;
08:50:49.559;159;79;111;74;85.8;355;815;1308;6.3;1.053;1403;;
08:50:50.374;160;79;111;73;85.5;355;820;1321;6.3;1.065;1419;;
08:50:51.196;159;79;111;73;85.0;355;825;1292;6.2;1.075;1433;;
08:50:52.021;158;79;109;73;83.8;355;825;1263;6.1;1.074;1432;;
08:50:52.846;156;77;108;74;84.5;355;810;1229;6.3;1.035;1380;;
08:50:53.656;150;77;106;75;81.3;355;805;1175;6.1;1.045;1394;;
08:50:54.457;148;76;106;77;80.0;345;775;1229;6.2;1.024;1366;;
08:50:55.232;153;78;109;75;81.5;350;795;1246;6.2;1.058;1411;;
08:50:56.030;156;79;110;75;83.8;355;805;1279;6.2;1.057;1410;;
08:50:56.834;156;79;110;75;82.8;350;805;1271;6.2;1.070;1427;;
08:50:57.639;156;79;110;75;82.8;350;805;1267;6.2;1.065;1420;;
08:50:58.444;155;78;109;74;82.3;355;810;1271;6.1;1.073;1431;;
08:50:59.254;155;78;108;74;82.3;350;810;1250;6.1;1.064;1418;;
08:51:00.064;151;77;107;75;80.0;345;800;1288;6.0;1.067;1423;;
08:51:00.864;153;78;108;75;79.5;350;800;1288;6.0;1.087;1449;;
08:51:01.664;154;78;107;72;82.0;355;835;1288;5.9;1.092;1456;;
08:51:02.500;153;76;105;69;83.5;355;865;1271;5.8;1.088;1450;;
08:51:03.366;151;74;103;69;84.3;355;875;1221;5.8;1.067;1423;;
08:51:04.237;148;73;101;69;83.5;350;865;1229;5.8;1.046;1395;;
08:51:05.108;145;72;100;71;83.3;350;845;1179;5.9;1.018;1357;;
08:51:05.949;142;73;101;74;80.0;345;810;1208;5.9;1.018;1357;;
08:51:06.761;147;74;103;73;82.3;350;820;1200;6.0;1.027;1369;;
08:51:07.577;150;75;105;73;84.5;355;825;1217;6.1;1.025;1367;;
08:51:08.402;151;76;105;71;84.3;355;840;1242;6.0;1.047;1396;;
08:51:09.242;152;76;107;73;84.8;355;820;1238;6.2;1.030;1374;;
08:51:10.062;153;77;108;75;82.5;350;800;1221;6.2;1.050;1400;;
08:51:10.864;155;80;109;72;80.8;350;830;1258;5.8;1.118;1490;;
08:51:11.695;158;79;111;71;84.0;355;840;1304;6.0;1.105;1473;;
08:51:12.534;158;80;112;73;82.3;350;820;1283;6.0;1.114;1485;;
08:51:13.354;156;82;113;76;77.8;350;785;1288;5.9;1.138;1518;;
08:51:14.141;159;83;113;74;78.3;355;815;1292;5.8;1.177;1569;;
08:51:14.956;159;82;111;70;79.8;355;855;1313;5.6;1.185;1580;;
08:51:15.809;158;79;109;70;81.3;355;860;1300;5.7;1.151;1535;;
08:51:16.671;154;77;106;69;81.0;355;875;1267;5.6;1.140;1520;;
08:51:17.542;150;75;104;71;80.5;350;840;1238;5.8;1.085;1447;;
08:51:18.386;146;75;102;72;78.3;350;835;1225;5.6;1.086;1448;;
08:51:19.219;148;74;101;69;81.5;355;865;1208;5.7;1.072;1429;;
08:51:20.086;147;72;102;72;84.0;355;830;1196;6.1;1.005;1341;;
08:51:20.914;145;73;102;74;81.8;350;815;1196;6.0;1.014;1353;;
08:51:21.731;147;75;104;76;79.8;350;790;1233;6.1;1.025;1367;;
08:51:22.523;152;75;107;76;85.3;360;785;1213;6.5;0.988;1317;;
08:51:23.305;153;77;107;77;85.3;360;780;1233;6.6;0.981;1308;;
08:51:24.085;153;77;107;83;85.3;360;720;1233;7.1;0.906;1208;;
08:51:24.805;153;77;107;81;85.3;360;745;1233;6.9;0.937;1250;;
08:51:25.547;156;84;113;79;63.8;345;755;1425;5.1;1.335;1780;;
08:51:26.308;158;82;111;75;68.3;355;805;1388;5.1;1.306;1742;;
08:51:27.109;155;79;109;75;70.5;355;805;1367;5.3;1.245;1659;;
08:51:27.916;153;78;107;74;73.5;355;815;1329;5.4;1.184;1578;;
08:51:28.729;151;76;105;75;77.0;350;805;1296;5.7;1.100;1467;;
08:51:29.536;148;75;105;76;78.3;350;785;1275;6.0;1.051;1401;;
08:51:30.321;147;76;104;76;76.3;345;785;1288;5.8;1.073;1431;;
08:51:31.104;151;77;107;75;80.0;350;795;1321;6.0;1.061;1414;;
08:51:31.901;153;76;107;74;83.0;355;815;1300;6.1;1.048;1398;;
08:51:32.716;153;76;106;72;83.5;355;835;1279;6.0;1.058;1410;;
08:51:33.547;151;75;104;70;83.8;350;855;1250;5.9;1.059;1412;;
08:51:34.402;150;74;103;71;83.8;350;850;1229;5.9;1.045;1394;;
08:51:35.256;147;73;103;73;82.8;350;820;1217;6.1;1.016;1354;;
08:51:36.075;148;74;103;72;81.8;350;835;1225;5.9;1.047;1396;;
08:51:36.909;150;74;104;73;84.8;355;825;1246;6.2;1.012;1350;;
08:51:37.735;150;74;105;75;84.0;350;800;1263;6.3;1.000;1333;;
08:51:38.535;148;75;105;77;81.3;345;780;1267;6.3;1.006;1341;;
08:51:39.316;153;76;107;74;83.8;355;815;1296;6.2;1.036;1382;;
08:51:40.131;155;76;107;71;86.3;355;845;1308;6.1;1.046;1394;;
08:51:40.974;156;76;107;70;86.0;355;855;1313;6.0;1.059;1412;;
08:51:41.829;154;76;105;69;85.5;355;865;1300;5.9;1.065;1420;;
08:51:42.694;153;75;105;69;85.0;350;865;1267;5.9;1.066;1421;;
08:51:43.557;152;74;104;70;84.8;350;855;1258;5.9;1.049;1399;;
08:51:44.412;150;74;103;69;83.8;350;870;1254;5.8;1.067;1423;;
08:51:45.284;151;74;104;71;84.8;350;850;1254;6.0;1.041;1387;;
08:51:46.136;152;74;104;70;84.8;355;855;1263;5.9;1.052;1402;;
08:51:46.989;152;75;105;71;84.5;355;850;1258;6.0;1.054;1405;;
08:51:47.841;154;75;107;72;85.3;355;835;1283;6.1;1.050;1401;;
08:51:48.674;154;78;109;75;81.3;350;805;1308;6.1;1.080;1440;;
08:51:49.479;158;80;111;73;82.0;350;820;1325;6.0;1.110;1480;;
08:51:50.301;159;80;110;69;84.0;355;865;1350;5.8;1.133;1510;;
08:51:51.164;159;79;109;69;84.0;355;865;1308;5.8;1.125;1500;;
08:51:52.030;157;78;108;71;83.3;355;850;1288;5.9;1.100;1467;;
08:51:52.881;151;77;106;73;80.8;355;820;1275;5.9;1.074;1432;;
08:51:53.701;151;77;106;73;80.0;350;825;1313;5.8;1.088;1451;;
08:51:54.524;153;77;106;71;81.8;355;845;1271;5.8;1.090;1454;;
08:51:55.367;152;75;104;69;83.8;355;865;1263;5.8;1.077;1436;;
08:51:56.234;152;74;104;69;84.5;355;870;1275;5.8;1.071;1428;;
08:51:57.104;152;75;104;69;84.0;355;870;1258;5.8;1.077;1436;;
08:51:57.975;152;75;104;69;84.5;355;865;1238;5.9;1.067;1423;;
08:51:58.840;152;75;105;70;84.3;355;855;1225;5.9;1.066;1421;;
08:51:59.698;152;76;106;71;84.3;355;850;1213;5.9;1.064;1419;;
08:52:00.546;153;76;106;71;83.8;355;850;1238;5.9;1.076;1434;;
08:52:01.394;152;76;108;75;82.3;350;805;1267;6.1;1.055;1406;;
08:52:02.200;155;80;109;73;80.5;355;825;1275;5.9;1.117;1489;;
08:52:03.026;159;79;112;74;85.3;360;815;1308;6.3;1.071;1428;;
08:52:03.840;161;81;113;73;82.8;355;820;1296;6.1;1.117;1490;;
08:52:04.659;160;81;114;76;81.3;355;785;1333;6.2;1.101;1469;;
08:52:05.446;160;84;113;75;78.0;355;800;1300;5.8;1.162;1549;;
08:52:06.246;161;82;113;74;81.5;360;815;1346;6.0;1.133;1510;;
08:52:07.059;161;81;113;74;82.0;360;815;1313;6.0;1.118;1491;;
08:52:07.876;160;80;110;73;81.8;355;825;1321;5.9;1.113;1483;;
08:52:08.699;157;78;109;73;82.0;355;820;1300;6.0;1.085;1447;;
08:52:09.520;153;77;106;72;82.0;355;835;1242;5.9;1.077;1436;;
08:52:10.355;152;75;105;73;83.0;355;825;1254;6.0;1.044;1392;;
08:52:11.181;151;75;105;74;83.5;355;810;1250;6.2;1.019;1358;;
08:52:11.987;148;76;106;77;80.3;350;775;1246;6.2;1.019;1358;;
08:52:12.765;151;77;107;75;81.0;355;800;1271;6.1;1.052;1402;;
08:52:13.564;154;77;108;73;84.0;355;820;1288;6.1;1.052;1402;;
08:52:14.384;155;77;109;73;85.3;355;825;1271;6.2;1.050;1400;;
08:52:15.209;155;78;108;71;83.8;355;845;1275;5.9;1.085;1446;;
08:52:16.054;154;77;107;73;83.5;355;820;1254;6.1;1.053;1404;;
08:52:16.872;151;77;105;72;80.0;350;830;1238;5.8;1.089;1453;;
08:52:17.706;151;76;104;70;83.0;355;860;1267;5.8;1.078;1437;;
08:52:18.566;150;75;103;69;83.3;355;870;1267;5.7;1.074;1432;;
08:52:19.436;148;73;102;69;83.8;355;865;1233;5.8;1.051;1401;;
08:52:20.301;145;73;101;71;80.8;350;840;1225;5.8;1.048;1397;;
08:52:21.137;148;73;102;70;83.8;355;855;1225;5.9;1.041;1388;;
08:52:21.992;148;73;103;73;83.8;350;825;1217;6.1;1.015;1353;;
08:52:22.817;147;75;103;72;83.8;350;835;1242;6.0;1.027;1369;;
08:52:23.655;147;75;103;74;83.8;350;815;1242;6.2;1.002;1336;;
08:52:24.470;147;75;103;69;83.8;350;865;1242;5.8;1.064;1418;;
08:52:25.338;154;77;106;68;71.3;355;885;1383;4.8;1.317;1756;;
08:52:26.219;151;76;106;70;71.5;355;855;1308;5.0;1.262;1682;;
08:52:27.076;149;76;105;71;69.8;350;845;1304;5.0;1.272;1696;;
08:52:27.921;153;77;107;69;74.3;355;865;1296;5.2;1.241;1654;;
08:52:28.786;155;77;107;68;79.5;355;885;1300;5.4;1.194;1592;;
08:52:29.671;156;77;108;67;81.5;355;890;1288;5.5;1.174;1565;;
08:52:30.557;155;77;107;68;81.3;355;880;1250;5.5;1.162;1549;;
08:52:31.439;156;77;109;69;81.8;355;870;1258;5.6;1.155;1540;;
08:52:32.310;158;79;110;69;82.0;355;870;1283;5.7;1.167;1556;;
08:52:33.181;160;79;112;69;82.8;360;875;1288;5.7;1.179;1572;;
08:52:34.054;159;81;113;72;78.5;350;830;1308;5.7;1.192;1590;;
08:52:34.886;162;83;112;67;80.0;360;895;1296;5.4;1.250;1667;;
08:52:35.779;161;80;111;68;82.0;360;885;1317;5.6;1.193;1590;;
08:52:36.665;157;79;108;67;80.8;360;890;1271;5.4;1.188;1583;;
08:52:37.552;154;77;106;68;81.0;360;880;1250;5.5;1.149;1532;;
08:52:38.435;152;75;105;69;81.3;355;865;1233;5.6;1.115;1487;;
08:52:39.297;152;75;105;69;82.5;360;865;1221;5.7;1.101;1468;;
08:52:40.166;153;76;107;70;83.0;360;855;1242;5.8;1.105;1473;;
08:52:41.020;154;78;109;72;80.3;355;835;1267;5.8;1.129;1505;;
08:52:41.854;158;80;110;71;82.0;360;850;1288;5.8;1.143;1524;;
08:52:42.702;159;79;109;68;83.0;360;880;1258;5.7;1.158;1544;;
08:52:43.586;157;78;108;66;83.8;360;905;1258;5.6;1.162;1549;;
08:52:44.490;155;77;106;66;83.5;360;910;1242;5.5;1.150;1533;;
08:52:45.401;152;75;104;67;83.3;360;895;1225;5.6;1.115;1487;;
08:52:46.294;149;74;103;69;83.3;360;865;1192;5.8;1.073;1430;;
08:52:47.163;147;75;104;72;80.3;355;835;1179;5.8;1.080;1439;;
08:52:47.994;150;77;106;71;80.5;355;845;1204;5.7;1.113;1484;;
08:52:48.841;155;77;108;68;85.0;360;880;1238;5.8;1.113;1484;;
08:52:49.721;154;77;106;67;85.0;360;890;1225;5.7;1.113;1483;;
08:52:50.611;155;75;107;71;85.8;360;850;1258;6.1;1.061;1414;;
08:52:51.461;150;77;105;71;80.0;355;845;1208;5.7;1.109;1479;;
08:52:52.306;152;76;106;70;82.8;360;860;1217;5.8;1.102;1469;;
08:52:53.165;155;76;107;68;85.3;360;880;1238;5.8;1.099;1466;;
08:52:54.046;156;76;107;67;85.5;360;895;1263;5.7;1.115;1486;;
08:52:54.937;154;76;107;70;84.0;360;855;1229;5.9;1.092;1456;;
08:52:55.795;152;77;106;71;80.3;355;845;1225;5.7;1.116;1488;;
08:52:56.639;156;77;108;71;84.5;360;850;1238;6.0;1.089;1452;;
08:52:57.489;157;78;109;71;84.5;360;850;1258;6.0;1.099;1465;;
08:52:58.341;158;78;111;72;84.8;360;835;1250;6.1;1.089;1452;;
08:52:59.174;157;80;111;74;80.5;355;810;1263;6.0;1.119;1493;;
08:52:59.986;160;80;111;71;83.5;360;840;1300;6.0;1.114;1486;;
08:53:00.826;159;79;110;70;84.8;360;860;1308;5.9;1.114;1485;;
08:53:01.686;158;78;109;70;84.5;360;855;1275;5.9;1.098;1464;;
08:53:02.540;155;77;107;69;84.0;360;865;1271;5.8;1.097;1462;;
08:53:03.402;152;76;106;73;83.0;355;825;1258;6.0;1.056;1408;;
08:53:04.231;151;76;107;75;81.8;355;805;1238;6.1;1.056;1408;;
08:53:05.036;155;78;109;72;82.8;360;830;1300;6.0;1.091;1454;;
08:53:05.864;158;79;110;71;84.5;360;850;1292;6.0;1.104;1472;;
08:53:06.714;159;78;110;70;85.5;360;855;1304;6.0;1.103;1470;;
08:53:07.569;158;79;110;71;83.8;360;850;1288;5.9;1.119;1492;;
08:53:08.419;155;80;110;73;80.0;355;825;1275;5.8;1.132;1509;;
08:53:09.244;159;80;112;72;82.8;360;835;1292;5.9;1.125;1500;;
08:53:10.081;159;80;111;70;83.0;360;855;1300;5.8;1.141;1521;;
08:53:10.934;160;79;111;71;84.0;360;850;1283;5.9;1.123;1498;;
08:53:11.784;160;79;111;71;83.5;360;840;1292;6.0;1.117;1489;;
08:53:12.626;158;79;110;71;82.0;355;840;1271;5.9;1.129;1506;;
08:53:13.466;159;79;110;70;83.5;360;855;1279;5.9;1.126;1502;;
08:53:14.321;160;79;110;69;84.0;360;865;1283;5.8;1.133;1510;;
08:53:15.184;160;78;111;70;84.5;360;860;1283;5.9;1.125;1499;;
08:53:16.046;158;79;110;70;82.5;355;855;1296;5.8;1.135;1513;;
08:53:16.900;158;79;109;70;82.8;360;860;1279;5.8;1.133;1510;;
08:53:17.757;157;78;108;70;83.3;355;860;1263;5.8;1.118;1491;;
08:53:18.620;156;77;107;70;83.3;360;855;1233;5.8;1.099;1465;;
08:53:19.476;154;76;106;70;83.8;360;855;1242;5.9;1.085;1446;;
08:53:20.327;153;76;108;74;82.8;355;815;1238;6.1;1.061;1415;;
08:53:21.146;153;78;108;73;81.0;355;820;1242;5.9;1.096;1461;;
08:53:21.966;157;79;110;71;83.3;360;845;1271;5.9;1.111;1482;;
08:53:22.811;159;78;110;69;85.8;360;870;1279;5.9;1.111;1481;;
08:53:23.681;158;78;111;73;85.0;360;825;1275;6.2;1.075;1433;;
08:53:24.506;156;80;111;69;85.0;360;865;1263;5.9;1.127;1503;;
08:53:25.370;156;80;111;74;85.0;360;810;1263;6.3;1.055;1407;;
08:53:26.180;156;80;111;71;85.0;360;840;1263;6.1;1.094;1459;;
08:53:27.021;165;84;116;70;68.5;360;860;1442;4.8;1.456;1942;;
08:53:27.881;165;83;115;69;68.8;360;870;1413;4.7;1.452;1936;;
08:53:28.753;163;81;114;70;70.3;360;855;1400;4.9;1.387;1850;;
08:53:29.604;162;82;115;73;72.3;360;825;1371;5.3;1.307;1743;;
08:53:30.433;161;82;114;73;74.3;355;820;1371;5.4;1.262;1682;;
08:53:31.253;164;83;115;72;77.0;360;830;1379;5.6;1.242;1656;;
08:53:32.083;164;82;115;71;78.5;360;845;1367;5.6;1.235;1647;;
08:53:32.924;164;82;114;71;79.8;360;850;1379;5.6;1.210;1613;;
08:53:33.774;161;80;112;71;80.0;355;840;1379;5.7;1.179;1572;;
08:53:34.615;159;80;110;71;79.3;355;840;1329;5.7;1.166;1555;;
08:53:35.458;158;78;109;71;81.8;360;845;1338;5.8;1.124;1499;;
08:53:36.299;155;77;109;74;81.5;355;810;1300;6.0;1.081;1441;;
08:53:37.111;153;78;110;77;78.8;350;780;1325;6.1;1.087;1449;;
08:53:37.889;158;80;111;76;79.5;355;790;1329;6.0;1.101;1467;;
08:53:38.683;160;79;112;73;83.3;360;825;1338;6.1;1.107;1477;;
08:53:39.504;160;80;112;72;83.5;360;830;1321;6.0;1.108;1478;;
08:53:40.336;159;79;112;74;83.0;355;815;1338;6.1;1.095;1460;;
08:53:41.149;158;80;110;73;80.3;355;825;1304;5.8;1.131;1508;;
08:53:41.976;158;78;109;72;83.8;360;835;1321;6.0;1.089;1452;;
08:53:42.811;157;77;108;70;83.3;355;855;1333;5.8;1.104;1472;;
08:53:43.664;152;76;107;73;82.3;355;820;1304;6.0;1.062;1416;;
08:53:44.484;151;79;106;71;79.0;355;845;1350;5.6;1.136;1515;;
08:53:45.331;155;75;107;71;84.8;360;845;1304;6.0;1.062;1416;;
08:53:46.176;155;76;106;70;84.0;360;860;1296;5.9;1.085;1447;;
08:53:47.036;154;76;106;70;83.8;355;860;1308;5.8;1.083;1444;;
08:53:47.894;151;75;107;74;82.5;355;810;1296;6.1;1.046;1394;;
08:53:48.705;149;77;106;74;80.5;355;815;1246;5.9;1.073;1431;;
08:53:49.521;156;77;109;71;84.0;360;840;1300;6.0;1.085;1447;;
08:53:50.361;158;78;109;71;84.0;360;850;1317;5.9;1.103;1471;;
08:53:51.211;158;78;109;71;84.8;360;845;1313;6.0;1.089;1452;;
08:53:52.054;157;78;110;74;82.5;355;815;1292;6.1;1.084;1446;;
08:53:52.871;156;79;112;78;80.8;355;765;1329;6.3;1.056;1408;;
08:53:53.636;160;81;114;79;80.8;360;755;1321;6.4;1.068;1424;;
08:53:54.391;158;83;115;82;78.0;355;730;1317;6.4;1.072;1429;;
08:53:55.121;162;83;116;81;80.5;360;740;1333;6.5;1.066;1422;;
08:53:55.863;163;83;118;83;80.8;355;720;1354;6.7;1.048;1397;;
08:53:56.579;163;84;117;83;79.5;355;720;1338;6.6;1.057;1410;;
08:53:57.299;162;84;114;79;79.5;355;760;1375;6.3;1.090;1453;;
08:53:58.061;160;81;111;75;81.5;355;795;1383;6.2;1.083;1444;;
08:53:58.858;156;78;109;76;81.5;350;785;1379;6.2;1.047;1397;;
08:53:59.641;153;78;107;77;80.0;350;780;1317;6.2;1.038;1385;;
08:54:00.421;152;76;104;73;82.0;355;820;1321;6.0;1.042;1390;;
08:54:01.241;149;74;101;70;83.0;350;855;1296;5.8;1.043;1391;;
08:54:02.096;148;73;99;69;84.3;355;870;1246;5.8;1.025;1367;;
08:54:02.962;147;70;99;70;86.5;350;860;1225;6.0;0.979;1306;;
08:54:03.822;144;70;100;73;85.8;350;820;1238;6.3;0.959;1278;;
08:54:04.646;144;73;101;74;81.3;350;810;1200;6.0;1.009;1346;;
08:54:05.452;152;75;105;72;85.5;355;830;1246;6.2;1.019;1359;;
08:54:06.286;155;76;107;72;87.5;355;835;1275;6.3;1.023;1365;;
08:54:07.121;157;77;108;72;86.5;355;835;1288;6.2;1.045;1393;;
08:54:07.955;157;77;110;74;85.3;355;810;1296;6.3;1.048;1397;;
08:54:08.764;158;81;112;74;80.3;350;815;1271;5.9;1.132;1510;;
08:54:09.581;162;81;113;73;83.8;355;825;1275;6.1;1.113;1484;;
08:54:10.404;163;82;113;71;82.5;355;840;1313;5.9;1.153;1537;;
08:54:11.244;162;79;112;71;85.3;355;850;1338;6.0;1.117;1489;;
08:54:12.094;159;81;111;73;80.0;355;825;1300;5.8;1.147;1530;;
08:54:12.919;159;80;109;70;80.0;355;855;1283;5.6;1.165;1553;;
08:54:13.776;157;78;107;68;83.3;360;880;1267;5.7;1.131;1508;;
08:54:14.652;154;77;105;69;81.8;355;875;1246;5.6;1.124;1498;;
08:54:15.527;151;74;105;72;83.5;355;830;1254;6.0;1.044;1392;;
08:54:16.361;150;75;105;74;80.5;355;815;1263;5.9;1.058;1411;;
08:54:17.174;154;75;107;72;83.3;355;835;1283;6.0;1.068;1424;;
08:54:18.009;155;77;108;70;83.8;360;855;1283;5.9;1.097;1463;;
08:54:18.864;156;78;108;69;84.3;360;870;1275;5.8;1.113;1484;;
08:54:19.734;157;78;109;71;83.0;355;840;1313;5.9;1.101;1467;;
08:54:20.576;156;79;108;72;80.5;355;835;1283;5.8;1.120;1494;;
08:54:21.407;157;79;109;71;81.8;355;845;1258;5.8;1.124;1499;;
08:54:22.256;158;78;109;70;83.8;360;855;1279;5.9;1.110;1480;;
08:54:23.111;156;78;110;72;82.5;360;830;1263;6.0;1.102;1469;;
08:54:23.941;157;79;110;68;82.5;360;885;1254;5.6;1.175;1566;;
08:54:24.825;157;79;110;74;82.5;360;815;1254;6.1;1.082;1442;;
08:54:25.640;157;79;110;73;82.5;360;825;1254;6.0;1.095;1460;;
08:54:26.466;160;82;114;73;67.3;355;820;1421;4.9;1.384;1845;;
08:54:27.288;159;82;114;75;66.3;355;805;1375;4.9;1.379;1839;;
08:54:28.093;163;83;115;72;67.3;355;835;1404;4.8;1.422;1896;;
08:54:28.928;165;82;114;70;73.8;360;860;1396;5.1;1.332;1776;;
08:54:29.784;164;81;114;70;78.0;360;855;1396;5.5;1.252;1670;;
08:54:30.641;162;82;114;72;77.0;355;830;1379;5.6;1.229;1638;;
08:54:31.471;158;82;112;74;75.3;355;815;1338;5.5;1.216;1621;;
08:54:32.284;161;81;113;71;78.5;355;840;1379;5.6;1.204;1605;;
08:54:33.128;162;80;112;69;81.0;360;875;1375;5.6;1.204;1606;;
08:54:34.003;162;79;112;70;82.3;360;855;1367;5.8;1.162;1549;;
08:54:34.858;159;80;111;74;77.8;355;815;1363;5.7;1.166;1555;;
08:54:35.669;159;81;113;74;78.5;355;815;1354;5.8;1.171;1561;;
08:54:36.486;163;81;114;72;80.5;355;835;1371;5.8;1.180;1573;;
08:54:37.319;166;82;116;72;82.3;360;835;1388;5.9;1.175;1567;;
08:54:38.156;166;83;115;70;81.3;360;855;1371;5.7;1.208;1610;;
08:54:39.013;163;82;112;69;81.5;360;870;1350;5.6;1.196;1594;;
08:54:39.881;161;79;111;69;82.3;360;870;1308;5.7;1.169;1558;;
08:54:40.749;159;78;110;71;81.8;355;840;1317;5.8;1.130;1507;;
08:54:41.591;155;79;109;74;78.8;355;815;1296;5.8;1.125;1501;;
08:54:42.404;157;79;110;73;80.0;355;825;1275;5.8;1.134;1513;;
08:54:43.231;161;79;112;72;82.8;360;830;1317;6.0;1.121;1495;;
08:54:44.059;162;80;114;74;83.0;360;815;1346;6.1;1.114;1486;;
08:54:44.878;162;82;113;73;79.8;355;825;1354;5.8;1.172;1562;;
08:54:45.699;163;82;113;71;81.3;355;840;1346;5.8;1.168;1558;;
