# Supplementary material for: Influence of beat-to-beat blood pressure variability on vascular elasticity in hypertensive population
Source: Sci Rep. 2017 Aug 21;7:8394. doi: 10.1038/s41598-017-08640-4 (PMC5566212; doi:10.1038/s41598-017-08640-4)
Supplement: Supplementary file 1 — Dataset 1 [file 41598_2017_8640_MOESM1_ESM.zip › Data of hypertensive population/1166-beats.txt]

BeatScope Easy - v02.10 build 004

Identification;Identification;Age (yrs);Height (cm);Weight (kg);Gender;Procedure;Model number
1166;����Ƽ;59;166;69;Female;;9971

Reconstructed pressure level: 
brachial

Time (s);Systolic Pressure (mmHg);Diastolic Pressure (mmHg);Mean Pressure (mmHg);Heart rate (bpm);Stroke Volume (ml);Left Ventricular Ejection Time (ms);Pulse Interval (ms);Maximum Slope (mmHg/s);Cardiac Output (l/min);Total Peripheral Resistance Medical Unit (mmHg.min/l);Total Peripheral Resistance CGS (dyn.s/cm5);Markers;
08:59:36.685;0;0;0;84;0.0;0;715;0;0.0;0.000;0;;
08:59:37.400;0;0;0;85;0.0;0;705;0;0.0;0.000;0;;
08:59:38.105;0;0;0;88;0.0;0;680;0;0.0;0.000;0;;
08:59:38.785;0;0;0;89;0.0;0;675;0;0.0;0.000;0;;
08:59:39.460;0;0;0;88;0.0;0;680;0;0.0;0.000;0;;
08:59:40.140;0;0;0;85;0.0;0;710;0;0.0;0.000;0;;
08:59:40.850;0;0;0;88;0.0;0;680;0;0.0;0.000;0;;
08:59:41.530;0;0;0;88;0.0;0;685;0;0.0;0.000;0;;
08:59:42.215;0;0;0;90;0.0;0;670;0;0.0;0.000;0;;
08:59:42.885;0;0;0;94;0.0;0;635;0;0.0;0.000;0;;
08:59:43.520;0;0;0;92;0.0;0;655;0;0.0;0.000;0;;
08:59:44.175;0;0;0;93;0.0;0;645;0;0.0;0.000;0;;
08:59:44.820;0;0;0;92;0.0;0;655;0;0.0;0.000;0;;
08:59:45.474;146;86;114;88;41.8;295;680;1271;3.7;1.849;2465;;
08:59:46.156;148;86;114;87;47.5;300;690;1304;4.1;1.656;2208;;
08:59:46.845;144;85;111;86;49.8;295;695;1225;4.3;1.547;2063;;
08:59:47.539;142;83;110;88;53.8;295;685;1267;4.7;1.402;1869;;
08:59:48.222;142;83;110;88;57.0;295;685;1217;5.0;1.322;1763;;
08:59:48.911;141;82;109;87;59.8;305;690;1213;5.2;1.256;1674;;
08:59:49.601;138;81;106;86;59.5;300;700;1171;5.1;1.244;1659;;
08:59:50.303;135;78;105;90;62.5;300;670;1200;5.6;1.128;1504;;
08:59:50.973;136;80;105;86;61.5;300;695;1167;5.3;1.187;1582;;
08:59:51.664;137;78;105;86;61.5;300;695;1200;5.3;1.187;1582;;
08:59:52.360;137;78;105;85;61.5;300;710;1200;5.2;1.212;1616;;
08:59:53.070;137;78;105;93;61.5;300;645;1200;5.7;1.101;1468;;
08:59:53.715;137;78;105;86;61.5;300;695;1200;5.3;1.187;1582;;
08:59:54.409;144;85;111;88;48.8;295;680;1442;4.3;1.545;2060;;
08:59:55.091;139;83;108;89;50.0;285;675;1338;4.4;1.451;1935;;
08:59:55.764;136;81;106;89;51.8;285;675;1283;4.6;1.383;1843;;
08:59:56.441;138;81;108;90;55.5;290;665;1271;5.0;1.291;1721;;
08:59:57.106;138;82;107;86;58.0;295;695;1238;5.0;1.276;1702;;
08:59:57.801;136;80;106;91;60.0;295;660;1225;5.5;1.166;1555;;
08:59:58.461;132;80;104;90;58.5;285;670;1163;5.2;1.185;1581;;
08:59:59.127;135;79;105;90;61.5;290;670;1217;5.5;1.141;1522;;
08:59:59.799;133;79;104;89;61.5;295;675;1158;5.5;1.136;1515;;
09:00:00.475;131;77;104;92;61.5;295;650;1146;5.7;1.094;1459;;
09:00:01.125;131;77;104;92;61.5;295;655;1146;5.6;1.102;1470;;
09:00:01.780;131;77;104;95;61.5;295;630;1146;5.9;1.060;1414;;
09:00:02.410;131;77;104;91;61.5;295;660;1146;5.6;1.111;1481;;
09:00:03.071;138;83;107;92;47.8;290;655;1358;4.4;1.468;1957;;
09:00:03.726;134;80;105;93;50.8;290;645;1288;4.7;1.338;1784;;
09:00:04.371;136;81;106;90;51.8;290;665;1246;4.7;1.359;1812;;
09:00:05.036;137;80;106;90;56.5;295;670;1238;5.1;1.260;1680;;
09:00:05.706;135;81;105;91;58.3;290;660;1196;5.3;1.193;1590;;
09:00:06.364;132;79;104;92;58.5;290;650;1175;5.4;1.153;1537;;
09:00:07.016;134;79;105;92;59.5;290;650;1179;5.5;1.147;1529;;
09:00:07.666;136;80;106;91;61.3;290;660;1175;5.6;1.142;1523;;
09:00:08.324;136;81;106;92;60.5;290;650;1179;5.6;1.133;1511;;
09:00:08.976;132;79;106;94;60.5;290;640;1154;5.7;1.116;1488;;
09:00:09.615;132;79;106;93;60.5;290;645;1154;5.6;1.125;1500;;
09:00:10.260;132;79;106;94;60.5;290;635;1154;5.7;1.107;1476;;
09:00:10.895;132;79;106;91;60.5;290;660;1154;5.5;1.151;1535;;
09:00:11.556;142;86;110;92;46.8;290;655;1304;4.3;1.545;2060;;
09:00:12.209;142;83;112;93;51.0;290;645;1300;4.7;1.413;1884;;
09:00:12.856;144;86;113;91;51.8;290;660;1271;4.7;1.435;1913;;
09:00:13.514;145;85;112;92;55.5;290;655;1283;5.1;1.325;1766;;
09:00:14.171;141;84;109;92;57.3;290;655;1242;5.2;1.247;1663;;
09:00:14.824;140;82;110;93;59.3;290;645;1271;5.5;1.192;1589;;
09:00:15.467;141;83;109;92;59.3;290;655;1254;5.4;1.208;1610;;
09:00:16.125;140;83;109;92;59.5;290;650;1246;5.5;1.188;1584;;
09:00:16.776;136;81;106;92;59.5;290;650;1200;5.5;1.155;1540;;
09:00:17.422;135;80;106;97;59.5;290;620;1221;5.8;1.102;1469;;
09:00:18.045;135;80;106;91;59.5;290;660;1221;5.4;1.173;1564;;
09:00:18.705;135;80;106;94;59.5;290;640;1221;5.6;1.137;1517;;
09:00:19.345;135;80;106;90;59.5;290;670;1221;5.3;1.191;1588;;
09:00:20.016;142;85;110;92;48.0;290;650;1300;4.4;1.490;1986;;
09:00:20.664;142;83;111;92;51.5;290;650;1300;4.8;1.398;1864;;
09:00:21.316;144;83;111;91;54.0;290;660;1304;4.9;1.360;1813;;
09:00:21.976;143;83;111;91;56.5;290;660;1279;5.1;1.291;1721;;
09:00:22.632;141;82;109;92;59.0;290;650;1263;5.4;1.201;1601;;
09:00:23.284;139;81;109;94;59.8;290;640;1258;5.6;1.162;1550;;
09:00:23.924;142;82;111;94;61.8;290;640;1288;5.8;1.145;1527;;
09:00:24.566;144;83;111;92;63.5;295;655;1304;5.8;1.145;1527;;
09:00:25.221;142;82;110;92;64.8;295;655;1292;5.9;1.108;1477;;
09:00:25.875;140;81;109;94;64.3;290;640;1279;6.0;1.086;1448;;
09:00:26.514;143;82;111;93;65.8;290;645;1308;6.1;1.089;1452;;
09:00:27.161;145;83;112;93;66.3;290;645;1304;6.2;1.086;1447;;
09:00:27.804;142;82;109;94;65.3;290;640;1271;6.1;1.072;1429;;
09:00:28.446;139;80;108;95;65.8;290;630;1279;6.3;1.030;1373;;
09:00:29.076;140;80;109;95;66.0;290;630;1275;6.3;1.038;1384;;
09:00:29.705;142;81;109;94;66.8;290;635;1304;6.3;1.037;1383;;
09:00:30.340;140;80;107;94;66.3;290;640;1288;6.2;1.031;1375;;
09:00:30.979;137;78;106;95;66.5;285;630;1283;6.3;1.002;1336;;
09:00:31.611;139;79;107;94;67.8;290;635;1283;6.4;1.003;1337;;
09:00:32.246;141;80;107;94;67.8;290;640;1292;6.4;1.011;1348;;
09:00:32.885;141;80;107;90;67.8;290;670;1292;6.1;1.058;1411;;
09:00:33.555;141;80;107;95;67.8;290;630;1292;6.5;0.995;1327;;
09:00:34.185;141;80;107;90;67.8;290;670;1292;6.1;1.058;1411;;
09:00:34.856;151;89;114;92;47.3;285;655;2271;4.3;1.577;2102;;
09:00:35.510;146;85;112;90;50.5;285;665;1488;4.6;1.472;1962;;
09:00:36.178;143;84;112;92;50.5;285;655;1408;4.6;1.449;1933;;
09:00:36.830;143;84;112;92;50.5;285;650;1408;4.7;1.438;1918;;
09:00:37.480;143;84;112;88;50.5;285;685;1408;4.4;1.516;2021;;
09:00:38.166;149;87;114;89;49.5;290;675;1475;4.4;1.555;2073;;
09:00:38.839;146;86;112;88;51.3;285;680;1388;4.5;1.483;1977;;
09:00:39.519;145;84;112;90;52.8;285;670;1375;4.7;1.423;1897;;
09:00:40.191;145;85;112;88;54.8;290;680;1342;4.8;1.391;1855;;
09:00:40.871;145;85;112;89;57.8;285;675;1338;5.1;1.312;1749;;
09:00:41.546;144;85;113;90;57.5;285;665;1313;5.2;1.301;1735;;
09:00:42.213;146;86;115;91;58.5;290;660;1333;5.3;1.292;1722;;
09:00:42.869;150;88;118;91;59.0;285;660;1346;5.4;1.314;1753;;
09:00:43.529;153;89;119;90;60.3;290;670;1367;5.4;1.321;1761;;
09:00:44.201;153;90;119;89;60.0;290;675;1367;5.3;1.333;1778;;
09:00:44.876;151;89;117;90;59.3;285;665;1367;5.3;1.310;1747;;
09:00:45.541;150;88;116;90;59.5;290;665;1367;5.4;1.299;1732;;
09:00:46.204;152;88;117;89;60.5;290;675;1388;5.4;1.300;1733;;
09:00:46.879;151;87;116;88;61.0;290;680;1367;5.4;1.288;1717;;
09:00:47.559;148;86;114;90;60.0;285;665;1354;5.4;1.264;1685;;
09:00:48.228;145;85;113;92;60.0;285;655;1338;5.5;1.228;1638;;
09:00:48.881;147;85;114;92;60.8;285;650;1363;5.6;1.222;1630;;
09:00:49.533;150;87;116;92;61.5;290;655;1367;5.6;1.238;1651;;
09:00:50.188;151;88;117;91;61.3;290;660;1363;5.6;1.255;1674;;
09:00:50.848;149;87;116;92;61.0;285;650;1363;5.6;1.233;1645;;
09:00:51.496;151;88;118;93;61.0;290;645;1363;5.7;1.242;1657;;
09:00:52.143;154;89;119;91;61.5;290;660;1388;5.6;1.280;1706;;
09:00:52.803;154;89;119;90;61.8;290;665;1375;5.6;1.276;1702;;
09:00:53.464;151;88;117;94;60.8;285;640;1354;5.7;1.227;1636;;
09:00:54.108;149;87;116;94;60.8;290;640;1358;5.7;1.217;1622;;
09:00:54.748;150;87;116;94;61.0;290;640;1367;5.7;1.220;1626;;
09:00:55.388;150;87;116;93;61.3;290;645;1354;5.7;1.222;1629;;
09:00:56.029;147;86;115;95;60.5;285;630;1338;5.8;1.192;1590;;
09:00:56.661;146;86;114;94;60.0;285;640;1338;5.6;1.211;1614;;
09:00:57.300;149;86;114;96;60.0;285;625;1375;5.8;1.182;1576;;
09:00:57.925;149;86;114;94;60.0;285;635;1375;5.7;1.201;1602;;
09:00:58.560;149;86;114;90;60.0;285;670;1375;5.4;1.267;1690;;
09:00:59.229;162;93;125;95;50.5;280;630;2288;4.8;1.563;2083;;
09:00:59.857;163;96;126;92;49.8;285;650;1629;4.6;1.640;2186;;
09:01:00.510;163;95;126;92;49.8;285;650;1608;4.6;1.640;2186;;
09:01:01.160;163;95;126;92;49.8;285;650;1608;4.6;1.640;2186;;
09:01:01.810;163;95;126;92;49.8;285;655;1608;4.6;1.652;2203;;
09:01:02.462;156;90;120;92;49.5;280;650;1467;4.6;1.572;2097;;
09:01:03.114;156;89;119;90;52.3;285;665;1467;4.7;1.508;2011;;
09:01:03.781;151;87;116;91;52.8;285;660;1438;4.8;1.445;1927;;
09:01:04.439;147;85;113;93;55.5;280;645;1421;5.2;1.316;1755;;
09:01:05.086;148;85;114;92;58.8;285;650;1421;5.4;1.256;1674;;
09:01:05.736;148;84;113;92;60.5;285;655;1413;5.5;1.226;1635;;
09:01:06.393;146;84;112;92;60.3;285;655;1379;5.5;1.212;1616;;
09:01:07.046;143;82;110;93;60.5;280;645;1375;5.6;1.173;1564;;
09:01:07.691;145;83;112;92;61.3;285;655;1388;5.6;1.192;1590;;
09:01:08.344;147;84;113;92;62.5;285;655;1388;5.7;1.182;1575;;
09:01:09.003;145;84;112;92;61.8;285;650;1346;5.7;1.179;1572;;
09:01:09.649;145;84;114;94;61.0;280;635;1329;5.8;1.182;1575;;
09:01:10.286;151;87;119;95;61.8;285;630;1371;5.9;1.209;1612;;
09:01:10.918;156;91;122;94;61.5;285;640;1363;5.8;1.264;1686;;
09:01:11.558;156;92;121;92;61.5;285;650;1383;5.7;1.279;1705;;
09:01:12.206;155;90;120;93;61.0;285;645;1400;5.7;1.271;1695;;
09:01:12.849;157;91;121;90;61.8;285;670;1408;5.5;1.310;1747;;
09:01:13.519;159;90;121;88;63.5;285;680;1429;5.6;1.293;1724;;
09:01:14.199;154;88;118;89;62.8;285;675;1408;5.6;1.264;1685;;
09:01:14.876;150;86;116;92;62.8;285;655;1383;5.7;1.211;1614;;
09:01:15.529;151;87;115;88;62.3;285;680;1371;5.5;1.253;1671;;
09:01:16.209;150;84;113;89;64.5;290;675;1383;5.7;1.183;1577;;
09:01:16.886;144;82;110;90;64.0;290;665;1329;5.8;1.138;1517;;
09:01:17.551;142;81;109;90;64.8;290;670;1342;5.8;1.123;1497;;
09:01:18.221;143;80;108;88;65.8;290;685;1321;5.8;1.125;1500;;
09:01:18.904;141;79;107;90;65.3;290;665;1317;5.9;1.085;1447;;
09:01:19.571;136;78;103;90;64.5;285;665;1279;5.8;1.065;1419;;
09:01:20.234;136;77;104;90;66.0;285;670;1304;5.9;1.056;1408;;
09:01:20.904;138;78;105;90;67.3;290;670;1296;6.0;1.049;1398;;
09:01:21.575;137;78;104;90;66.0;285;670;1267;5.9;1.058;1411;;
09:01:22.242;134;77;103;91;65.5;285;660;1250;6.0;1.035;1380;;
09:01:22.906;134;76;104;92;66.8;285;650;1258;6.2;1.013;1350;;
09:01:23.556;137;79;105;88;66.3;290;680;1263;5.8;1.073;1430;;
09:01:24.234;137;77;105;90;67.8;290;665;1254;6.1;1.033;1377;;
09:01:24.901;134;79;104;91;64.5;285;660;1200;5.9;1.062;1416;;
09:01:25.557;135;78;105;92;65.3;285;650;1221;6.0;1.048;1398;;
09:01:26.207;138;80;107;89;65.3;285;675;1221;5.8;1.102;1469;;
09:01:26.882;140;80;108;91;67.0;290;660;1217;6.1;1.061;1415;;
09:01:27.548;136;80;106;92;64.5;285;655;1183;5.9;1.079;1439;;
09:01:28.201;139;80;106;92;64.5;285;650;1221;6.0;1.071;1428;;
09:01:28.850;139;80;106;92;64.5;285;655;1221;5.9;1.079;1439;;
09:01:29.505;139;80;106;88;64.5;285;680;1221;5.7;1.120;1494;;
09:01:30.184;146;82;112;90;58.0;285;665;1638;5.2;1.284;1712;;
09:01:30.849;145;85;112;92;53.8;285;655;1438;4.9;1.365;1820;;
09:01:31.508;145;85;112;91;53.8;285;660;1413;4.9;1.375;1834;;
09:01:32.165;145;85;112;92;53.8;285;650;1413;5.0;1.354;1806;;
09:01:32.815;145;85;112;92;53.8;285;655;1413;4.9;1.365;1820;;
09:01:33.471;149;87;116;93;49.8;285;645;1446;4.6;1.501;2001;;
09:01:34.114;151;88;118;92;51.3;285;650;1413;4.7;1.490;1987;;
09:01:34.764;151;89;118;94;50.5;285;640;1392;4.7;1.499;1998;;
09:01:35.408;152;91;120;94;52.5;285;640;1404;4.9;1.463;1950;;
09:01:36.044;157;92;123;94;55.3;285;640;1413;5.2;1.422;1896;;
09:01:36.686;158;94;122;91;56.0;285;660;1417;5.1;1.438;1917;;
09:01:37.342;155;92;120;93;56.5;285;645;1417;5.3;1.373;1830;;
09:01:37.993;152;90;118;92;57.0;285;650;1388;5.3;1.346;1794;;
09:01:38.641;154;89;120;93;59.3;290;645;1417;5.5;1.304;1738;;
09:01:39.284;155;91;120;92;58.5;285;655;1379;5.4;1.341;1788;;
09:01:39.939;154;90;118;92;59.3;285;655;1408;5.4;1.307;1743;;
09:01:40.598;149;88;116;92;58.8;285;655;1404;5.4;1.288;1717;;
09:01:41.251;150;87;116;92;60.5;285;655;1429;5.5;1.259;1678;;
09:01:41.904;152;88;117;92;60.5;290;650;1413;5.6;1.257;1676;;
09:01:42.558;150;87;115;92;60.5;290;655;1396;5.5;1.248;1664;;
09:01:43.213;147;86;113;91;60.5;285;660;1388;5.5;1.227;1636;;
09:01:43.871;146;84;113;93;61.5;285;645;1396;5.7;1.188;1584;;
09:01:44.516;148;86;116;94;61.3;290;640;1388;5.7;1.207;1609;;
09:01:45.158;150;87;116;93;61.5;290;645;1400;5.7;1.219;1626;;
09:01:45.801;150;88;116;93;60.5;290;645;1375;5.6;1.234;1645;;
09:01:46.448;149;86;116;94;61.0;285;640;1400;5.7;1.212;1616;;
09:01:47.084;152;88;119;95;60.8;285;630;1417;5.8;1.234;1645;;
09:01:47.716;156;91;121;94;60.8;290;640;1438;5.7;1.275;1700;;
09:01:48.356;156;91;120;92;60.0;285;650;1438;5.5;1.295;1726;;
09:01:49.005;153;89;118;94;59.8;285;640;1442;5.6;1.261;1682;;
09:01:49.644;153;88;118;94;60.3;285;635;1442;5.7;1.246;1662;;
09:01:50.281;155;89;118;92;61.0;290;655;1450;5.6;1.270;1693;;
09:01:50.936;152;88;116;93;60.5;285;645;1429;5.6;1.239;1652;;
09:01:51.581;147;86;113;94;59.5;285;640;1392;5.6;1.218;1624;;
09:01:52.221;148;85;115;95;61.8;285;630;1429;5.9;1.168;1558;;
09:01:52.853;149;86;114;93;61.0;290;645;1392;5.7;1.205;1607;;
09:01:53.498;148;85;113;94;61.8;290;640;1408;5.8;1.166;1555;;
09:01:54.138;143;83;109;92;60.5;285;650;1367;5.6;1.168;1558;;
09:01:54.786;143;81;110;94;63.3;285;640;1408;5.9;1.116;1487;;
09:01:55.426;145;83;111;92;62.5;285;650;1371;5.8;1.157;1543;;
09:01:56.074;145;83;110;92;62.0;285;655;1375;5.7;1.162;1549;;
09:01:56.731;140;81;108;94;61.8;285;640;1329;5.8;1.114;1486;;
09:01:57.371;141;81;109;94;62.5;285;635;1329;5.9;1.105;1473;;
09:01:58.006;143;83;110;92;62.5;285;650;1329;5.8;1.144;1525;;
09:01:58.656;143;83;111;93;62.8;285;645;1321;5.8;1.136;1514;;
09:01:59.301;141;83;110;92;61.0;285;650;1283;5.6;1.167;1556;;
09:01:59.951;145;83;113;94;63.0;285;640;1333;5.9;1.145;1527;;
09:02:00.591;147;86;113;90;62.3;290;665;1308;5.6;1.210;1613;;
09:02:01.255;148;85;114;92;63.0;290;655;1342;5.8;1.185;1580;;
09:02:01.911;144;85;112;94;61.0;285;640;1292;5.7;1.175;1567;;
09:02:02.549;145;84;114;96;61.5;285;625;1321;5.9;1.153;1538;;
09:02:03.176;148;87;116;96;61.0;290;625;1304;5.9;1.191;1588;;
09:02:03.801;150;88;118;98;60.3;285;615;1300;5.9;1.199;1599;;
09:02:04.416;150;90;120;101;58.5;285;595;1296;5.9;1.218;1624;;
09:02:05.013;155;93;120;103;58.5;285;585;1333;6.0;1.198;1597;;
09:02:05.595;155;93;120;100;58.5;285;600;1333;5.8;1.228;1638;;
09:02:06.195;155;93;120;102;58.5;285;590;1333;5.9;1.208;1610;;
09:02:06.785;155;93;120;141;58.5;285;425;1333;8.3;0.870;1160;;
09:02:07.213;132;129;129;71;5.8;235;850;946;0.4;19.107;25475;;
09:02:08.061;173;100;131;93;42.3;285;645;1758;3.9;1.996;2661;;
09:02:08.704;167;98;131;92;42.3;285;655;1688;3.9;2.027;2703;;
09:02:09.360;167;98;131;92;42.3;285;655;1688;3.9;2.027;2703;;
09:02:10.015;167;98;131;90;42.3;285;670;1688;3.8;2.073;2765;;
09:02:10.688;156;89;118;89;49.8;280;675;1504;4.4;1.594;2126;;
09:02:11.361;152;88;114;88;50.3;280;680;1479;4.4;1.543;2057;;
09:02:12.037;145;84;111;90;51.3;275;665;1433;4.6;1.437;1916;;
09:02:12.706;146;84;111;88;55.5;280;680;1442;4.9;1.363;1817;;
09:02:13.384;147;84;112;88;59.3;280;680;1425;5.2;1.285;1714;;
09:02:14.066;144;83;111;90;59.5;285;665;1396;5.4;1.238;1650;;
09:02:14.729;144;83;113;94;59.5;280;640;1392;5.6;1.213;1617;;
09:02:15.373;150;87;116;90;60.0;285;670;1413;5.4;1.293;1723;;
09:02:16.039;154;88;119;92;61.0;285;650;1458;5.6;1.265;1687;;
09:02:16.689;151;89;116;90;58.5;285;665;1413;5.3;1.321;1762;;
09:02:17.354;152;87;118;92;60.8;285;650;1463;5.6;1.263;1683;;
09:02:18.006;155;90;120;92;59.5;285;655;1442;5.5;1.316;1754;;
09:02:18.661;156;90;119;90;61.0;285;670;1471;5.5;1.307;1743;;
09:02:19.327;152;88;116;91;60.0;285;660;1442;5.5;1.279;1705;;
09:02:19.987;150;86;116;92;60.5;285;650;1454;5.6;1.244;1658;;
09:02:20.641;153;87;117;91;60.5;285;660;1471;5.5;1.276;1702;;
09:02:21.299;154;88;117;91;61.0;290;660;1492;5.5;1.269;1691;;
09:02:21.957;150;86;115;92;60.8;285;650;1467;5.6;1.228;1637;;
09:02:22.611;150;85;116;93;61.3;285;645;1475;5.7;1.216;1622;;
09:02:23.254;153;87;117;91;61.3;290;660;1488;5.6;1.258;1677;;
09:02:23.916;153;87;116;91;62.0;290;660;1492;5.6;1.238;1650;;
09:02:24.576;149;86;115;92;61.0;285;655;1463;5.6;1.229;1639;;
09:02:25.231;153;86;116;89;62.3;285;675;1488;5.5;1.261;1681;;
09:02:25.906;153;86;116;88;62.5;290;685;1479;5.5;1.271;1695;;
09:02:26.587;151;86;115;89;61.5;285;675;1454;5.5;1.257;1676;;
09:02:27.266;147;84;113;90;61.0;285;665;1450;5.5;1.226;1635;;
09:02:27.931;149;85;114;90;61.8;290;665;1450;5.6;1.228;1637;;
09:02:28.594;150;85;114;88;62.0;290;685;1438;5.4;1.257;1676;;
09:02:29.279;149;84;113;88;62.0;290;685;1413;5.4;1.246;1661;;
09:02:29.966;146;84;114;92;61.0;285;655;1396;5.6;1.219;1625;;
09:02:30.621;151;87;116;90;60.5;290;670;1413;5.4;1.285;1713;;
09:02:31.289;154;87;117;88;62.5;290;685;1442;5.5;1.285;1713;;
09:02:31.974;154;87;117;88;62.3;290;680;1438;5.5;1.273;1697;;
09:02:32.654;150;86;115;89;61.0;290;675;1433;5.4;1.267;1689;;
09:02:33.330;150;85;116;90;62.3;290;670;1446;5.6;1.243;1658;;
09:02:33.997;152;87;117;90;62.5;290;665;1433;5.6;1.240;1653;;
09:02:34.664;152;87;115;87;62.3;290;690;1433;5.4;1.272;1696;;
09:02:35.354;148;84;114;91;62.8;285;660;1425;5.7;1.202;1602;;
09:02:36.018;150;86;116;90;62.3;290;665;1413;5.6;1.239;1652;;
09:02:36.677;155;88;119;91;62.8;290;660;1442;5.7;1.252;1669;;
09:02:37.341;155;89;118;89;62.3;290;675;1425;5.5;1.282;1710;;
09:02:38.014;152;87;117;90;62.5;290;670;1425;5.6;1.252;1669;;
09:02:38.686;152;87;117;89;62.3;290;675;1408;5.5;1.269;1692;;
09:02:39.361;156;89;119;86;63.0;290;700;1421;5.4;1.317;1756;;
09:02:40.059;155;88;118;86;63.3;290;695;1421;5.5;1.294;1725;;
09:02:40.754;151;87;115;86;61.5;290;695;1396;5.3;1.297;1729;;
09:02:41.451;148;85;112;85;62.3;290;705;1379;5.3;1.268;1691;;
09:02:42.156;148;83;112;86;63.8;295;700;1383;5.5;1.233;1643;;
09:02:42.854;147;84;112;86;63.8;295;700;1354;5.5;1.230;1640;;
09:02:43.558;145;82;110;84;63.8;295;715;1342;5.3;1.228;1637;;
09:02:44.269;141;80;108;88;63.3;290;680;1321;5.6;1.161;1548;;
09:02:44.951;141;81;109;88;62.8;290;680;1304;5.5;1.181;1575;;
09:02:45.629;145;83;111;86;64.5;295;700;1338;5.5;1.205;1606;;
09:02:46.331;146;83;112;87;65.3;295;690;1333;5.7;1.179;1572;;
09:02:47.020;143;83;110;88;63.3;290;685;1292;5.5;1.186;1581;;
09:02:47.704;144;82;111;86;64.5;290;695;1317;5.6;1.191;1588;;
09:02:48.399;145;83;110;83;64.5;295;720;1308;5.4;1.228;1637;;
09:02:49.121;143;81;108;85;65.3;295;710;1283;5.5;1.178;1571;;
09:02:49.830;138;80;106;86;63.3;290;695;1250;5.5;1.165;1553;;
09:02:50.522;139;79;106;88;63.3;290;685;1246;5.5;1.148;1531;;
09:02:51.210;139;79;106;88;63.3;290;685;1246;5.5;1.148;1531;;
09:02:51.895;139;79;106;85;63.3;290;710;1246;5.3;1.190;1587;;
09:02:52.604;146;85;113;90;52.0;290;665;1471;4.7;1.442;1923;;
09:02:53.271;149;87;116;90;53.5;295;670;1417;4.8;1.453;1937;;
09:02:53.941;153;89;117;87;52.3;295;690;1429;4.5;1.545;2060;;
09:02:54.631;150;88;117;91;54.5;290;660;1413;5.0;1.414;1885;;
09:02:55.289;151;89;118;91;56.3;290;660;1383;5.1;1.385;1846;;
09:02:55.949;155;91;119;88;57.5;295;685;1438;5.0;1.421;1894;;
09:02:56.636;155;90;118;86;58.5;295;695;1425;5.1;1.399;1865;;
09:02:57.331;149;87;115;91;58.0;290;660;1396;5.3;1.311;1749;;
09:02:57.991;148;87;116;92;58.3;290;655;1392;5.3;1.299;1732;;
09:02:58.646;153;89;118;90;59.3;295;665;1425;5.3;1.319;1758;;
09:02:59.311;152;89;116;90;58.8;290;665;1413;5.3;1.313;1751;;
09:02:59.978;147;86;114;92;58.5;290;650;1400;5.4;1.267;1689;;
09:03:00.624;149;87;117;94;58.3;285;640;1413;5.5;1.280;1707;;
09:03:01.264;153;90;119;92;59.0;290;655;1433;5.4;1.318;1758;;
09:03:01.919;155;91;118;89;59.0;290;675;1458;5.2;1.353;1804;;
09:03:02.596;151;88;117;91;58.8;290;660;1446;5.3;1.312;1749;;
09:03:03.254;152;89;118;92;58.5;290;650;1425;5.4;1.311;1748;;
09:03:03.902;155;90;120;91;58.8;290;660;1446;5.3;1.345;1794;;
09:03:04.562;155;91;119;90;58.8;290;665;1442;5.3;1.350;1800;;
09:03:05.231;151;89;117;92;59.0;290;655;1425;5.4;1.302;1736;;
09:03:05.884;151;89;118;92;58.8;290;655;1425;5.4;1.313;1750;;
09:03:06.537;154;90;119;89;59.5;290;675;1442;5.3;1.344;1792;;
09:03:07.214;152;89;117;90;59.8;290;670;1425;5.4;1.309;1746;;
09:03:07.888;148;87;114;88;59.3;290;680;1371;5.2;1.303;1737;;
09:03:08.564;146;84;114;91;60.3;290;660;1388;5.5;1.243;1658;;
09:03:09.226;148;86;113;88;60.3;295;685;1375;5.3;1.288;1717;;
09:03:09.910;148;85;113;88;61.3;290;685;1379;5.4;1.264;1685;;
09:03:10.595;145;84;111;88;60.3;290;680;1367;5.3;1.253;1670;;
09:03:11.275;143;83;111;90;60.3;290;665;1371;5.4;1.225;1634;;
09:03:11.939;147;85;113;89;60.5;290;675;1375;5.4;1.261;1681;;
09:03:12.614;149;85;115;89;62.0;290;675;1396;5.5;1.247;1662;;
09:03:13.289;149;86;114;88;61.0;290;685;1371;5.3;1.280;1707;;
09:03:13.976;147;85;114;90;60.8;290;670;1379;5.4;1.255;1673;;
09:03:14.648;149;86;114;86;61.0;295;700;1371;5.2;1.311;1748;;
09:03:15.346;151;86;116;87;63.0;295;690;1383;5.5;1.265;1687;;
09:03:16.036;148;86;113;86;60.8;295;700;1333;5.2;1.296;1728;;
09:03:16.734;144;83;110;88;61.0;290;685;1342;5.3;1.238;1651;;
09:03:17.419;144;83;110;86;62.0;295;700;1321;5.3;1.245;1660;;
09:03:18.120;145;82;110;83;63.8;295;720;1329;5.3;1.240;1653;;
09:03:18.839;142;81;108;85;63.0;290;705;1292;5.4;1.209;1611;;
09:03:19.542;138;80;106;87;61.8;290;690;1263;5.4;1.184;1579;;
09:03:20.236;138;79;106;86;63.0;295;695;1267;5.4;1.169;1559;;
09:03:20.927;140;80;107;85;63.3;295;705;1258;5.4;1.187;1583;;
09:03:21.634;138;80;106;86;63.5;295;700;1254;5.4;1.169;1558;;
09:03:22.332;136;79;105;86;62.5;290;700;1233;5.4;1.173;1564;;
09:03:23.036;137;79;107;86;64.0;290;695;1233;5.5;1.159;1546;;
09:03:23.729;140;82;109;86;63.0;295;700;1213;5.4;1.214;1619;;
09:03:24.433;143;83;111;85;63.5;295;710;1213;5.4;1.241;1655;;
09:03:25.141;144;85;113;87;61.8;295;690;1196;5.4;1.260;1680;;
09:03:25.829;145;86;115;88;61.3;295;680;1213;5.4;1.271;1695;;
09:03:26.507;149;88;117;87;61.3;295;690;1238;5.3;1.312;1750;;
09:03:27.201;152;89;118;87;62.3;295;690;1254;5.4;1.305;1740;;
09:03:27.891;149;88;116;88;61.0;295;685;1238;5.3;1.300;1733;;
09:03:28.574;149;86;116;90;62.5;295;670;1271;5.6;1.246;1662;;
09:03:29.244;152;88;117;88;62.0;295;685;1304;5.4;1.295;1727;;
09:03:29.931;152;87;116;87;63.5;300;690;1308;5.5;1.255;1673;;
09:03:30.621;144;84;111;88;62.8;300;680;1275;5.5;1.206;1607;;
09:03:31.299;145;83;112;89;64.0;295;675;1292;5.7;1.176;1568;;
09:03:31.974;146;83;111;88;64.8;300;680;1279;5.7;1.168;1558;;
09:03:32.656;143;82;109;88;65.0;300;685;1267;5.7;1.146;1528;;
09:03:33.341;138;79;107;89;65.3;295;675;1263;5.8;1.104;1472;;
09:03:34.016;142;83;109;90;62.8;295;665;1263;5.7;1.155;1540;;
09:03:34.681;140;80;107;86;66.5;300;695;1229;5.7;1.118;1491;;
09:03:35.375;140;80;108;89;66.3;295;675;1254;5.9;1.095;1460;;
09:03:36.051;136;80;105;90;64.0;295;670;1200;5.7;1.102;1469;;
09:03:36.717;138;79;107;90;66.5;295;670;1246;6.0;1.081;1441;;
09:03:37.389;142;81;109;89;66.3;295;675;1246;5.9;1.113;1484;;
09:03:38.065;142;82;109;88;67.0;295;685;1246;5.9;1.114;1486;;
09:03:38.751;140;81;108;88;66.0;295;680;1221;5.8;1.108;1477;;
09:03:39.433;137;80;108;90;66.0;295;670;1213;5.9;1.091;1455;;
09:03:40.100;137;80;108;91;66.0;295;660;1213;6.0;1.075;1433;;
09:03:40.760;137;80;108;140;66.0;295;430;1213;9.2;0.700;934;;
09:03:41.189;119;115;101;207;6.3;235;290;825;1.3;4.698;6264;;
09:03:41.479;153;89;116;89;49.5;290;675;1796;4.4;1.582;2109;;
09:03:42.154;149;87;116;90;52.0;295;665;1417;4.7;1.477;1969;;
09:03:42.821;152;88;116;90;52.0;295;670;1400;4.7;1.488;1984;;
09:03:43.490;152;88;116;90;52.0;295;670;1400;4.7;1.488;1984;;
09:03:44.160;152;88;116;86;52.0;295;695;1400;4.5;1.544;2058;;
09:03:44.856;154;89;117;90;50.5;295;670;1458;4.5;1.552;2070;;
09:03:45.526;153;88;117;89;52.5;300;675;1429;4.7;1.504;2006;;
09:03:46.201;153;88;117;88;53.5;295;685;1433;4.7;1.492;1989;;
09:03:46.886;150;87;114;89;55.3;295;675;1408;4.9;1.390;1853;;
09:03:47.563;145;85;111;90;58.0;290;670;1383;5.2;1.279;1706;;
09:03:48.231;144;83;111;91;59.0;290;660;1388;5.4;1.242;1656;;
09:03:48.891;145;84;112;90;60.0;290;665;1383;5.4;1.236;1648;;
09:03:49.558;146;84;113;92;60.5;290;655;1371;5.5;1.218;1624;;
09:03:50.209;145;85;113;93;58.8;280;645;1358;5.5;1.238;1650;;
09:03:50.854;148;86;116;94;59.3;280;640;1400;5.6;1.253;1671;;
09:03:51.492;154;90;120;92;60.0;290;655;1442;5.5;1.310;1747;;
09:03:52.151;157;91;122;90;60.5;290;665;1454;5.5;1.338;1784;;
09:03:52.812;158;93;122;92;58.0;285;650;1433;5.4;1.367;1823;;
09:03:53.466;156;92;121;91;58.3;290;660;1458;5.3;1.371;1828;;
09:03:54.122;158;91;123;93;59.3;290;645;1483;5.5;1.336;1782;;
09:03:54.769;160;93;124;92;59.3;290;655;1488;5.4;1.368;1824;;
09:03:55.425;161;93;123;90;59.3;290;665;1504;5.3;1.381;1841;;
09:03:56.091;156;91;120;92;58.8;285;655;1475;5.4;1.341;1788;;
09:03:56.742;156;90;120;92;59.0;290;650;1463;5.4;1.325;1766;;
09:03:57.394;158;91;121;91;59.5;290;660;1500;5.4;1.345;1793;;
09:03:58.054;157;91;120;90;59.0;290;670;1475;5.3;1.357;1809;;
09:03:58.722;152;89;118;92;58.3;285;650;1471;5.4;1.311;1748;;
09:03:59.374;151;88;117;92;58.3;285;650;1463;5.4;1.303;1737;;
09:04:00.024;153;88;118;92;59.5;290;655;1488;5.5;1.299;1732;;
09:04:00.677;154;89;118;91;59.3;290;660;1483;5.4;1.312;1749;;
09:04:01.341;152;88;116;90;59.3;290;665;1483;5.3;1.305;1740;;
09:04:02.006;151;87;117;92;59.5;285;650;1475;5.5;1.273;1697;;
09:04:02.656;154;89;118;91;59.8;290;660;1492;5.4;1.306;1742;;
09:04:03.316;155;89;118;88;61.0;290;680;1479;5.4;1.315;1754;;
09:04:03.994;153;88;116;90;59.5;290;670;1463;5.3;1.309;1745;;
09:04:04.662;148;86;114;90;59.3;285;665;1429;5.3;1.279;1706;;
09:04:05.327;150;86;115;90;60.3;290;670;1438;5.4;1.276;1701;;
09:04:06.001;150;86;114;88;61.0;290;685;1446;5.3;1.283;1711;;
09:04:06.686;148;85;111;86;60.8;290;695;1421;5.2;1.273;1697;;
09:04:07.381;142;82;109;90;60.3;285;670;1375;5.4;1.209;1612;;
09:04:08.053;141;82;110;92;60.0;290;655;1363;5.5;1.195;1594;;
09:04:08.706;144;84;111;90;60.5;290;670;1358;5.4;1.224;1632;;
09:04:09.375;144;83;111;89;61.3;290;675;1342;5.4;1.218;1624;;
09:04:10.049;141;82;109;90;60.5;285;665;1321;5.5;1.201;1601;;
09:04:10.714;142;83;111;91;60.0;285;660;1363;5.5;1.218;1624;;
09:04:11.374;147;85;114;89;60.8;290;675;1350;5.4;1.264;1685;;
09:04:12.049;148;87;114;89;60.0;290;675;1358;5.3;1.282;1710;;
09:04:12.724;146;86;113;90;59.3;285;670;1338;5.3;1.278;1704;;
09:04:13.396;147;86;115;91;59.8;290;660;1363;5.4;1.268;1690;;
09:04:14.054;151;89;117;90;59.0;290;665;1379;5.3;1.322;1762;;
09:04:14.721;153;90;117;88;59.3;290;680;1396;5.2;1.346;1794;;
09:04:15.403;151;89;116;87;58.8;290;690;1408;5.1;1.357;1809;;
09:04:16.093;148;87;115;90;58.0;285;665;1408;5.2;1.316;1754;;
09:04:16.758;150;88;116;90;58.3;290;670;1396;5.2;1.328;1771;;
09:04:17.422;152;88;117;88;58.8;290;680;1429;5.2;1.348;1798;;
09:04:18.106;151;88;116;90;58.8;290;670;1425;5.3;1.323;1764;;
09:04:18.776;148;87;115;90;57.8;290;665;1413;5.2;1.318;1758;;
09:04:19.439;150;88;117;93;57.8;285;645;1425;5.4;1.304;1739;;
09:04:20.086;153;90;119;90;57.5;290;665;1417;5.2;1.370;1827;;
09:04:20.747;155;91;121;92;58.0;290;655;1446;5.3;1.361;1814;;
09:04:21.404;155;93;120;91;55.8;285;660;1408;5.1;1.418;1890;;
09:04:22.064;154;91;120;92;56.5;285;655;1438;5.2;1.391;1855;;
09:04:22.719;157;93;122;92;56.3;290;655;1433;5.2;1.415;1886;;
09:04:23.374;158;93;122;91;56.8;290;660;1442;5.2;1.416;1888;;
09:04:24.034;154;92;120;92;56.0;290;650;1433;5.2;1.387;1849;;
09:04:24.686;154;91;119;93;56.0;285;645;1433;5.2;1.368;1824;;
09:04:25.331;153;91;119;93;56.0;290;645;1450;5.2;1.371;1828;;
09:04:25.972;154;91;119;92;55.8;285;655;1458;5.1;1.392;1856;;
09:04:26.631;152;90;116;92;55.5;285;655;1471;5.1;1.372;1829;;
09:04:27.286;147;88;114;93;54.5;280;645;1396;5.1;1.346;1795;;
09:04:27.929;148;87;114;93;55.3;285;645;1425;5.1;1.334;1778;;
09:04:28.572;150;88;115;90;55.8;285;665;1429;5.0;1.372;1829;;
09:04:29.239;149;87;115;91;56.3;285;660;1442;5.1;1.343;1791;;
09:04:29.899;147;88;114;93;54.5;285;645;1392;5.1;1.349;1799;;
09:04:30.546;148;88;114;92;54.5;285;655;1413;5.0;1.370;1827;;
09:04:31.200;148;88;114;94;54.5;285;640;1413;5.1;1.339;1785;;
09:04:31.840;148;88;114;88;54.5;285;680;1413;4.8;1.422;1897;;
09:04:32.517;154;90;118;92;48.0;280;650;1633;4.4;1.598;2131;;
09:04:33.169;151;90;118;93;48.5;280;645;1446;4.5;1.563;2084;;
09:04:33.816;154;91;118;91;48.5;280;660;1454;4.4;1.599;2132;;
09:04:34.475;154;91;118;92;48.5;280;655;1454;4.4;1.587;2116;;
09:04:35.130;154;91;118;88;48.5;280;680;1454;4.3;1.647;2197;;
09:04:35.807;153;90;118;92;47.3;285;650;1450;4.4;1.620;2160;;
09:04:36.461;153;89;118;92;48.8;285;650;1446;4.5;1.577;2102;;
09:04:37.109;155;91;119;91;49.3;285;660;1438;4.5;1.598;2131;;
09:04:37.769;155;91;119;90;52.0;285;665;1463;4.7;1.525;2033;;
09:04:38.434;153;90;118;92;53.8;285;655;1446;4.9;1.441;1921;;
09:04:39.091;153;90;119;93;54.8;285;645;1463;5.1;1.402;1869;;
09:04:39.734;156;91;120;92;55.3;285;655;1454;5.1;1.426;1901;;
09:04:40.391;157;91;120;90;56.5;285;670;1483;5.1;1.420;1893;;
09:04:41.061;153;90;118;92;56.3;285;655;1467;5.2;1.374;1832;;
09:04:41.714;151;89;117;93;55.0;285;645;1454;5.1;1.366;1822;;
09:04:42.361;154;89;118;92;56.5;285;650;1500;5.2;1.358;1810;;
09:04:43.013;155;90;118;90;57.0;290;665;1533;5.1;1.374;1832;;
09:04:43.678;154;89;117;92;56.8;285;655;1525;5.2;1.353;1804;;
09:04:44.331;151;89;116;92;55.3;285;655;1479;5.1;1.369;1826;;
09:04:44.988;151;88;116;92;56.5;285;650;1517;5.2;1.335;1779;;
09:04:45.632;152;89;117;93;55.8;285;645;1475;5.2;1.351;1801;;
09:04:46.277;153;89;118;92;57.0;285;650;1475;5.3;1.343;1790;;
09:04:46.931;153;90;117;92;56.3;285;655;1492;5.2;1.365;1820;;
09:04:47.584;151;89;118;94;55.8;285;635;1463;5.3;1.338;1784;;
09:04:48.221;153;90;119;94;55.8;290;635;1458;5.3;1.358;1811;;
09:04:48.856;157;93;122;92;56.8;290;655;1463;5.2;1.402;1870;;
09:04:49.511;158;93;122;92;56.5;290;655;1488;5.2;1.414;1886;;
09:04:50.166;156;92;120;92;55.8;290;655;1471;5.1;1.410;1880;;
09:04:50.819;153;91;119;92;55.0;285;650;1450;5.1;1.406;1875;;
09:04:51.473;155;91;119;91;56.0;290;660;1500;5.1;1.403;1870;;
09:04:52.127;154;90;118;90;56.5;290;665;1496;5.1;1.386;1848;;
09:04:52.794;154;89;116;89;57.3;290;675;1500;5.1;1.368;1824;;
09:04:53.469;149;87;114;90;56.5;285;665;1500;5.1;1.342;1789;;
09:04:54.136;151;87;115;90;58.5;290;665;1508;5.3;1.310;1747;;
09:04:54.801;152;87;115;87;59.0;290;690;1492;5.1;1.339;1785;;
09:04:55.489;151;86;113;89;59.3;290;675;1504;5.3;1.287;1716;;
09:04:56.164;145;84;110;91;57.8;285;660;1450;5.3;1.257;1676;;
09:04:56.826;144;83;110;92;59.0;290;655;1454;5.4;1.218;1625;;
09:04:57.483;144;84;110;90;58.3;290;665;1379;5.3;1.259;1678;;
09:04:58.144;144;84;109;88;58.3;285;680;1413;5.1;1.272;1697;;
09:04:58.824;141;82;107;88;58.3;285;680;1404;5.1;1.249;1665;;
09:04:59.504;142;82;110;92;59.3;285;655;1413;5.4;1.211;1614;;
09:05:00.159;146;85;112;92;58.5;290;650;1413;5.4;1.247;1663;;
09:05:00.809;148;86;113;91;58.3;290;660;1425;5.3;1.283;1711;;
09:05:01.471;148;86;113;92;58.5;290;655;1454;5.4;1.268;1691;;
09:05:02.124;147;86;114;93;57.5;285;645;1425;5.3;1.273;1698;;
09:05:02.767;151;88;116;92;58.0;290;650;1467;5.4;1.303;1737;;
09:05:03.417;154;89;117;90;58.0;290;670;1467;5.2;1.352;1802;;
09:05:04.089;154;89;116;88;58.5;290;680;1504;5.2;1.345;1794;;
09:05:04.771;149;87;114;91;57.8;285;660;1488;5.3;1.300;1733;;
09:05:05.429;148;87;113;90;57.0;290;670;1438;5.1;1.331;1775;;
09:05:06.099;148;87;114;89;57.5;290;675;1392;5.1;1.335;1780;;
09:05:06.776;146;86;112;89;57.5;290;675;1429;5.1;1.309;1745;;
09:05:07.449;144;84;109;90;57.5;290;665;1413;5.2;1.263;1685;;
09:05:08.116;141;82;109;93;57.8;285;645;1425;5.4;1.212;1616;;
09:05:08.759;143;84;111;93;57.8;290;645;1408;5.4;1.234;1646;;
09:05:09.404;147;85;112;91;59.0;290;660;1408;5.4;1.253;1671;;
09:05:10.064;147;85;112;90;59.8;290;665;1425;5.4;1.249;1666;;
09:05:10.727;146;85;112;92;58.5;285;655;1417;5.4;1.254;1672;;
09:05:11.382;147;86;114;94;58.0;285;640;1425;5.4;1.255;1674;;
09:05:12.026;150;88;114;90;59.0;290;670;1413;5.3;1.297;1730;;
09:05:12.694;149;87;113;89;59.0;290;675;1446;5.2;1.296;1728;;
09:05:13.371;146;85;112;91;58.8;290;660;1408;5.3;1.255;1674;;
09:05:14.029;145;85;112;90;58.3;285;665;1396;5.3;1.273;1697;;
09:05:14.696;148;86;113;88;60.0;290;680;1417;5.3;1.278;1704;;
09:05:15.376;146;86;111;86;59.0;290;695;1363;5.1;1.310;1747;;
09:05:16.071;143;84;109;88;58.8;290;680;1346;5.2;1.262;1682;;
09:05:16.749;138;83;106;88;56.8;285;685;1304;5.0;1.276;1702;;
09:05:17.435;138;80;105;86;60.3;290;695;1333;5.2;1.214;1619;;
09:05:18.130;137;80;105;86;60.3;290;700;1283;5.2;1.214;1619;;
09:05:18.831;136;79;103;85;61.0;290;710;1279;5.2;1.193;1591;;
09:05:19.540;131;77;100;88;60.3;290;685;1250;5.3;1.140;1520;;
09:05:20.225;131;77;101;88;60.5;290;685;1242;5.3;1.138;1517;;
09:05:20.907;133;77;101;85;62.3;290;710;1238;5.3;1.152;1536;;
09:05:21.617;132;77;101;86;62.3;290;700;1229;5.3;1.136;1514;;
09:05:22.320;132;77;101;88;62.3;290;680;1229;5.5;1.103;1471;;
09:05:23.000;132;77;101;88;62.3;290;680;1229;5.5;1.103;1471;;
09:05:23.681;139;81;106;86;52.3;290;695;1342;4.5;1.407;1876;;
09:05:24.374;140;81;107;85;54.8;295;705;1325;4.7;1.378;1837;;
09:05:25.079;141;82;109;85;53.5;295;705;1279;4.6;1.433;1911;;
09:05:25.786;143;85;110;85;54.8;295;705;1300;4.7;1.420;1893;;
09:05:26.491;143;85;111;88;56.3;295;685;1292;4.9;1.352;1802;;
09:05:27.174;145;86;113;88;57.0;295;685;1321;5.0;1.355;1807;;
09:05:27.859;149;87;115;86;58.8;295;700;1354;5.0;1.364;1819;;
09:05:28.561;150;88;115;86;59.3;295;700;1363;5.1;1.356;1808;;
09:05:29.259;148;87;114;89;58.8;295;675;1346;5.2;1.313;1750;;
09:05:29.934;148;87;113;87;58.3;295;690;1375;5.1;1.342;1789;;
09:05:30.624;150;87;114;86;60.0;300;695;1417;5.2;1.321;1761;;
09:05:31.323;148;86;112;85;60.0;300;705;1388;5.1;1.319;1759;;
09:05:32.025;145;84;110;86;60.0;295;700;1375;5.1;1.278;1703;;
09:05:32.726;142;82;109;89;60.5;295;675;1354;5.4;1.213;1618;;
09:05:33.403;143;83;109;88;60.0;300;685;1354;5.3;1.244;1659;;
09:05:34.088;144;83;109;87;61.8;300;690;1367;5.4;1.221;1628;;
09:05:34.776;141;83;108;88;59.3;295;685;1300;5.2;1.243;1657;;
09:05:35.459;138;81;105;86;59.3;295;695;1333;5.1;1.229;1638;;
09:05:36.154;138;80;107;90;61.8;295;670;1338;5.5;1.156;1541;;
09:05:36.826;140;82;107;86;61.3;300;695;1313;5.3;1.211;1615;;
09:05:37.519;141;81;108;86;62.8;295;695;1342;5.4;1.193;1591;;
09:05:38.216;139;82;107;87;60.8;295;690;1300;5.3;1.212;1617;;
09:05:38.904;140;82;107;86;60.5;295;695;1325;5.2;1.229;1639;;
09:05:39.599;142;82;108;86;61.8;295;695;1329;5.3;1.218;1624;;
09:05:40.296;142;83;108;86;61.8;300;700;1338;5.3;1.227;1636;;
09:05:40.996;141;82;107;86;61.5;295;700;1321;5.3;1.212;1616;;
09:05:41.696;137;81;104;87;60.5;295;690;1300;5.3;1.189;1585;;
09:05:42.386;137;79;105;87;62.3;295;690;1313;5.4;1.158;1544;;
09:05:43.074;138;80;106;87;62.5;300;690;1300;5.4;1.165;1553;;
09:05:43.766;138;80;106;87;62.0;295;690;1300;5.4;1.174;1565;;
09:05:44.456;136;80;105;89;60.8;295;675;1288;5.4;1.167;1556;;
09:05:45.129;137;81;106;91;60.5;295;660;1288;5.5;1.156;1542;;
09:05:45.791;139;82;107;88;61.5;295;680;1288;5.4;1.186;1581;;
09:05:46.471;139;82;107;86;61.3;295;695;1308;5.3;1.208;1611;;
09:05:47.165;138;81;106;86;61.5;295;700;1296;5.3;1.201;1601;;
09:05:47.864;134;80;103;89;59.0;290;675;1275;5.2;1.181;1575;;
09:05:48.539;137;79;106;90;61.5;295;670;1300;5.5;1.155;1540;;
09:05:49.209;139;82;109;86;60.0;295;695;1279;5.2;1.260;1680;;
09:05:49.906;146;86;112;86;60.0;295;700;1317;5.1;1.304;1738;;
09:05:50.604;144;86;111;87;58.8;290;690;1317;5.1;1.304;1738;;
09:05:51.294;146;86;112;88;59.5;295;685;1367;5.2;1.292;1723;;
09:05:51.983;149;87;113;87;59.5;295;690;1363;5.2;1.313;1751;;
09:05:52.673;148;86;112;86;60.3;295;695;1392;5.2;1.295;1726;;
09:05:53.368;143;84;110;89;59.5;290;675;1367;5.3;1.242;1656;;
09:05:54.043;142;83;109;90;59.0;295;670;1375;5.3;1.232;1643;;
09:05:54.711;143;83;110;89;60.5;295;675;1383;5.4;1.224;1633;;
09:05:55.388;145;84;110;88;61.3;295;680;1388;5.4;1.224;1632;;
09:05:56.066;145;84;110;89;61.0;295;675;1379;5.4;1.220;1627;;
09:05:56.739;142;84;109;92;59.3;290;655;1354;5.4;1.208;1610;;
09:05:57.398;142;84;110;92;59.3;290;650;1354;5.5;1.207;1609;;
09:05:58.044;147;85;114;92;60.5;295;650;1379;5.6;1.222;1629;;
09:05:58.698;150;88;116;90;60.8;295;665;1408;5.5;1.264;1686;;
09:05:59.361;150;88;115;90;59.5;295;670;1433;5.3;1.298;1730;;
09:06:00.031;150;88;114;90;59.0;290;670;1429;5.3;1.295;1726;;
09:06:00.703;147;87;113;90;58.8;290;665;1413;5.3;1.273;1698;;
09:06:01.366;148;86;113;89;59.8;295;675;1417;5.3;1.274;1698;;
09:06:02.039;147;85;111;87;60.3;295;690;1433;5.2;1.271;1695;;
09:06:02.733;144;83;109;89;60.5;295;675;1408;5.4;1.216;1621;;
09:06:03.406;140;82;106;89;59.0;290;675;1354;5.2;1.216;1621;;
09:06:04.079;137;81;105;89;59.3;290;675;1354;5.3;1.193;1591;;
09:06:04.754;138;80;105;88;61.0;290;685;1354;5.3;1.173;1565;;
09:06:05.439;137;78;105;87;63.5;295;690;1296;5.5;1.144;1525;;
09:06:06.129;138;80;106;90;60.8;290;670;1304;5.4;1.166;1555;;
09:06:06.801;137;80;106;90;61.3;290;665;1296;5.5;1.148;1531;;
09:06:07.464;139;81;108;92;60.8;290;650;1346;5.6;1.156;1541;;
09:06:08.116;144;84;110;88;62.0;295;685;1363;5.4;1.215;1620;;
09:06:08.801;147;84;113;91;63.3;295;660;1433;5.8;1.177;1569;;
09:06:09.459;147;87;112;90;60.3;295;665;1388;5.4;1.239;1652;;
09:06:10.124;146;85;112;93;60.8;290;645;1450;5.7;1.189;1586;;
09:06:10.771;146;85;112;93;60.8;290;645;1417;5.7;1.189;1586;;
09:06:11.415;146;85;112;93;60.8;290;645;1417;5.7;1.189;1586;;
09:06:12.060;146;85;112;90;60.8;290;665;1417;5.5;1.226;1635;;
09:06:12.724;153;87;115;92;52.8;290;650;1529;4.9;1.420;1894;;
09:06:13.374;150;87;115;94;52.3;290;640;1533;4.9;1.409;1878;;
09:06:14.016;153;88;117;92;53.0;295;650;1533;4.9;1.438;1917;;
09:06:14.664;156;90;119;92;55.8;295;650;1513;5.1;1.390;1854;;
09:06:15.316;156;91;119;90;57.8;295;665;1479;5.2;1.365;1819;;
09:06:15.981;153;90;117;90;57.8;295;665;1467;5.2;1.342;1789;;
09:06:16.646;150;87;114;90;58.0;295;665;1454;5.2;1.307;1743;;
09:06:17.307;150;86;114;90;59.8;290;670;1454;5.4;1.278;1704;;
09:06:17.977;149;86;112;87;60.5;295;690;1433;5.3;1.280;1707;;
09:06:18.669;145;84;108;83;61.5;295;720;1417;5.1;1.267;1690;;
09:06:19.391;140;80;105;85;62.3;290;710;1392;5.3;1.198;1597;;
09:06:20.100;136;79;103;87;61.5;290;690;1333;5.3;1.153;1537;;
09:06:20.791;132;77;101;88;61.8;290;680;1292;5.4;1.107;1476;;
09:06:21.471;131;76;101;89;62.8;290;675;1300;5.6;1.081;1441;;
09:06:22.144;135;77;103;87;65.0;295;690;1317;5.7;1.093;1458;;
09:06:22.836;138;78;106;88;65.3;295;680;1329;5.8;1.102;1469;;
09:06:23.516;140;81;107;85;63.8;295;705;1325;5.4;1.183;1578;;
09:06:24.220;141;81;109;88;63.8;295;680;1367;5.6;1.160;1547;;
09:06:24.899;142;83;110;88;61.8;295;685;1329;5.4;1.217;1623;;
09:06:25.588;146;84;112;85;63.8;295;705;1379;5.4;1.233;1644;;
09:06:26.291;146;85;111;83;62.8;295;720;1350;5.2;1.274;1698;;
09:06:27.009;144;84;109;83;61.5;295;720;1342;5.1;1.276;1701;;
09:06:27.729;139;82;107;86;60.8;290;695;1329;5.2;1.221;1628;;
09:06:28.426;140;81;107;86;62.0;300;700;1329;5.3;1.211;1615;;
09:06:29.126;141;82;107;86;62.3;295;700;1325;5.3;1.206;1608;;
09:06:29.826;139;81;106;86;62.3;295;695;1329;5.4;1.181;1574;;
09:06:30.519;135;79;104;88;61.8;295;680;1292;5.4;1.140;1520;;
09:06:31.200;134;78;103;90;61.8;295;670;1296;5.5;1.120;1494;;
09:06:31.869;137;79;105;88;63.3;295;680;1283;5.6;1.126;1502;;
09:06:32.551;137;79;105;87;63.8;300;690;1296;5.5;1.134;1512;;
09:06:33.239;136;79;103;85;63.5;295;710;1279;5.4;1.154;1539;;
09:06:33.949;133;77;102;86;63.8;295;695;1275;5.5;1.107;1475;;
09:06:34.646;133;77;103;88;63.5;295;685;1258;5.6;1.111;1481;;
09:06:35.330;137;79;104;83;64.8;300;720;1263;5.4;1.156;1542;;
09:06:36.051;137;78;104;85;65.5;300;705;1267;5.6;1.122;1496;;
09:06:36.756;135;79;102;84;63.5;300;715;1225;5.3;1.151;1535;;
09:06:37.469;131;77;101;87;63.3;295;690;1246;5.5;1.099;1465;;
09:06:38.157;132;76;101;88;63.8;295;685;1229;5.6;1.088;1451;;
09:06:38.842;134;77;103;87;65.0;295;690;1238;5.7;1.091;1454;;
09:06:39.535;134;78;103;86;64.5;295;700;1254;5.5;1.115;1487;;
09:06:40.232;133;78;102;88;63.3;295;685;1242;5.5;1.107;1476;;
09:06:40.921;132;78;102;88;62.8;295;685;1229;5.5;1.111;1481;;
09:06:41.602;135;78;104;88;64.3;295;680;1246;5.7;1.103;1471;;
09:06:42.285;137;80;107;87;64.0;295;690;1238;5.6;1.148;1531;;
09:06:42.976;139;82;108;88;62.5;295;685;1254;5.5;1.186;1582;;
09:06:43.660;139;83;108;88;61.0;295;680;1258;5.4;1.207;1609;;
09:06:44.339;141;84;110;90;61.0;295;665;1292;5.5;1.202;1603;;
09:06:45.004;146;86;113;88;61.3;295;685;1292;5.4;1.258;1678;;
09:06:45.689;148;87;113;86;61.8;295;700;1329;5.3;1.284;1712;;
09:06:46.391;146;86;113;88;61.0;295;680;1317;5.4;1.257;1676;;
09:06:47.071;143;86;111;89;58.5;295;675;1275;5.2;1.275;1700;;
09:06:47.744;143;85;112;90;60.0;295;670;1338;5.4;1.245;1660;;
09:06:48.416;145;86;112;88;60.0;300;680;1321;5.3;1.269;1692;;
09:06:49.096;144;85;110;86;60.8;295;700;1308;5.2;1.270;1694;;
09:06:49.796;141;83;108;86;60.8;295;695;1292;5.2;1.236;1647;;
09:06:50.491;137;82;106;88;59.5;290;680;1254;5.3;1.209;1611;;
09:06:51.169;137;81;107;90;60.3;295;665;1279;5.4;1.178;1571;;
09:06:51.834;140;82;109;89;61.0;295;675;1279;5.4;1.201;1601;;
09:06:52.511;142;83;110;88;62.3;295;680;1300;5.5;1.199;1599;;
09:06:53.191;142;84;110;88;61.3;295;680;1288;5.4;1.221;1628;;
09:06:53.869;140;84;109;88;59.8;290;680;1275;5.3;1.241;1654;;
09:06:54.551;142;84;111;89;61.0;295;675;1296;5.4;1.223;1630;;
09:06:55.226;145;86;112;86;61.3;295;700;1279;5.3;1.274;1699;;
09:06:55.926;144;84;110;84;61.8;295;715;1292;5.2;1.277;1702;;
09:06:56.641;141;83;109;86;61.3;295;700;1279;5.3;1.240;1653;;
09:06:57.341;138;82;107;86;60.3;290;695;1267;5.2;1.229;1638;;
09:06:58.034;138;81;107;88;61.0;290;685;1275;5.3;1.202;1602;;
09:06:58.719;141;82;109;88;62.0;295;685;1279;5.4;1.199;1598;;
09:06:59.404;140;82;108;88;61.8;295;685;1275;5.4;1.198;1597;;
09:07:00.089;139;82;108;88;61.8;295;685;1279;5.4;1.198;1597;;
09:07:00.775;139;82;108;91;61.8;295;660;1279;5.6;1.154;1539;;
09:07:01.435;139;82;108;87;61.8;295;690;1279;5.4;1.207;1609;;
09:07:02.126;143;82;108;88;54.8;295;680;1417;4.8;1.341;1788;;
09:07:02.804;139;81;106;88;54.8;290;685;1329;4.8;1.320;1760;;
09:07:03.489;136;79;105;90;54.8;290;665;1333;4.9;1.269;1692;;
09:07:04.155;135;80;106;91;56.0;290;660;1296;5.1;1.243;1658;;
09:07:04.814;141;82;109;90;60.0;295;665;1317;5.4;1.208;1611;;
09:07:05.481;143;84;110;90;59.5;295;665;1313;5.4;1.232;1643;;
09:07:06.144;142;84;109;90;58.8;290;665;1304;5.3;1.237;1649;;
09:07:06.809;140;83;108;92;58.5;290;655;1321;5.4;1.212;1616;;
09:07:07.464;143;84;110;90;60.3;290;670;1333;5.4;1.223;1631;;
09:07:08.134;144;84;111;90;61.3;295;665;1342;5.5;1.205;1607;;
09:07:08.799;143;84;110;90;60.0;290;670;1338;5.4;1.223;1630;;
09:07:09.469;140;82;108;92;59.8;290;650;1338;5.5;1.178;1570;;
09:07:10.121;141;83;109;92;60.3;290;655;1329;5.5;1.185;1580;;
09:07:10.776;144;84;111;90;61.3;295;670;1367;5.5;1.211;1615;;
09:07:11.444;145;85;111;90;60.5;290;670;1350;5.4;1.229;1639;;
09:07:12.114;143;84;110;92;59.8;290;655;1350;5.5;1.209;1611;;
09:07:12.773;143;84;111;92;60.0;290;650;1346;5.5;1.205;1607;;
09:07:13.421;146;86;113;90;60.3;295;665;1346;5.4;1.242;1656;;
09:07:14.084;147;86;113;90;60.3;290;665;1358;5.4;1.244;1659;;
09:07:14.751;145;86;112;90;59.8;290;665;1346;5.4;1.244;1658;;
09:07:15.416;142;85;111;92;59.0;290;655;1329;5.4;1.227;1636;;
09:07:16.071;144;86;113;92;59.0;290;650;1304;5.4;1.242;1656;;
09:07:16.721;147;88;115;90;60.3;295;665;1321;5.4;1.267;1689;;
09:07:17.386;147;87;114;88;60.3;295;680;1321;5.3;1.281;1708;;
09:07:18.064;145;87;113;92;58.5;290;650;1321;5.4;1.258;1678;;
09:07:18.716;143;86;112;92;57.3;290;650;1308;5.3;1.269;1692;;
09:07:19.368;146;86;114;92;59.5;295;655;1375;5.5;1.252;1670;;
09:07:20.021;149;87;115;91;60.0;295;660;1338;5.5;1.265;1687;;
09:07:20.681;148;87;114;92;59.3;295;655;1346;5.4;1.260;1680;;
09:07:21.336;145;87;113;93;57.8;290;645;1333;5.4;1.256;1675;;
09:07:21.981;148;87;115;92;59.0;290;655;1388;5.4;1.271;1695;;
09:07:22.636;150;88;115;90;60.0;295;665;1396;5.4;1.275;1699;;
09:07:23.299;148;88;113;90;58.3;290;670;1342;5.2;1.300;1733;;
09:07:23.971;141;85;109;90;57.8;290;670;1313;5.2;1.265;1686;;
09:07:24.639;138;83;109;92;57.8;290;650;1288;5.3;1.224;1632;;
09:07:25.291;143;84;110;90;59.3;295;670;1333;5.3;1.238;1651;;
09:07:25.961;142;83;108;90;59.5;290;665;1342;5.4;1.207;1609;;
09:07:26.626;137;81;105;90;59.0;290;665;1308;5.3;1.186;1582;;
09:07:27.291;135;80;105;92;59.0;290;655;1313;5.4;1.160;1547;;
09:07:27.944;138;81;106;92;59.3;290;655;1308;5.4;1.175;1566;;
09:07:28.601;138;81;105;88;61.0;295;680;1317;5.4;1.173;1564;;
09:07:29.279;136;79;104;90;61.3;290;670;1292;5.5;1.140;1520;;
09:07:29.949;133;79;102;89;59.3;285;675;1271;5.3;1.165;1553;;
09:07:30.626;134;78;103;90;61.8;290;670;1292;5.5;1.120;1494;;
09:07:31.294;135;79;104;88;62.0;290;685;1258;5.4;1.146;1528;;
09:07:31.979;136;78;104;87;63.0;290;690;1271;5.5;1.136;1515;;
09:07:32.669;135;79;105;88;62.3;290;680;1271;5.5;1.142;1522;;
09:07:33.349;136;80;105;90;60.5;290;670;1267;5.4;1.166;1554;;
09:07:34.021;138;80;108;90;61.8;290;665;1296;5.6;1.158;1544;;
09:07:34.684;143;83;110;88;62.0;295;680;1304;5.5;1.206;1609;;
09:07:35.368;144;83;112;89;62.8;295;675;1338;5.6;1.202;1603;;
09:07:36.039;144;85;111;89;59.8;290;675;1288;5.3;1.257;1676;;
09:07:36.714;145;85;113;91;60.3;290;660;1338;5.5;1.238;1650;;
09:07:37.374;148;87;115;90;59.8;295;670;1333;5.4;1.284;1712;;
09:07:38.046;150;87;115;88;61.3;295;685;1375;5.4;1.281;1707;;
09:07:38.733;145;86;112;90;60.0;295;670;1338;5.4;1.248;1664;;
09:07:39.399;143;84;111;91;59.8;290;660;1342;5.4;1.223;1631;;
09:07:40.063;146;85;112;89;60.5;295;675;1333;5.4;1.244;1659;;
09:07:40.734;145;84;111;88;60.8;290;680;1354;5.4;1.240;1653;;
09:07:41.418;143;83;109;89;61.3;290;675;1350;5.4;1.198;1598;;
09:07:42.089;140;82;107;88;59.5;290;685;1321;5.2;1.229;1639;;
09:07:42.778;139;80;105;86;61.8;290;700;1333;5.3;1.193;1591;;
09:07:43.476;136;79;105;90;61.8;290;665;1300;5.6;1.128;1504;;
09:07:44.141;138;80;107;92;62.0;295;655;1313;5.7;1.128;1504;;
09:07:44.796;142;82;109;90;63.0;295;665;1329;5.7;1.151;1534;;
09:07:45.461;143;83;109;88;63.3;295;680;1346;5.6;1.175;1566;;
09:07:46.139;142;82;109;89;62.5;290;675;1342;5.6;1.172;1562;;
09:07:46.814;140;82;109;92;61.0;290;655;1333;5.6;1.165;1553;;
09:07:47.471;143;83;110;90;62.3;295;670;1329;5.6;1.184;1579;;
09:07:48.141;144;84;110;89;62.3;295;675;1329;5.5;1.193;1590;;
09:07:48.815;144;84;110;92;62.3;295;655;1329;5.7;1.157;1543;;
09:07:49.470;144;84;110;90;62.3;295;665;1329;5.6;1.175;1567;;
09:07:50.136;145;85;112;91;53.0;290;660;1417;4.8;1.388;1851;;
09:07:50.794;145;85;111;88;53.5;290;680;1396;4.7;1.411;1881;;
09:07:51.474;144;84;110;89;53.3;290;675;1363;4.7;1.394;1859;;
09:07:52.151;140;83;108;90;55.0;290;665;1317;5.0;1.306;1741;;
09:07:52.816;138;82;107;92;56.8;290;655;1308;5.2;1.232;1643;;
09:07:53.471;141;83;109;91;58.3;295;660;1308;5.3;1.238;1650;;
09:07:54.129;144;84;112;90;60.3;295;665;1308;5.4;1.236;1648;;
09:07:54.795;146;86;113;90;59.5;295;670;1329;5.3;1.275;1700;;
09:07:55.466;144;87;113;91;58.0;290;660;1325;5.3;1.280;1707;;
09:07:56.126;146;87;114;90;59.5;295;665;1333;5.4;1.271;1695;;
09:07:56.791;149;88;115;89;60.0;295;675;1333;5.3;1.294;1725;;
09:07:57.466;148;88;114;88;59.3;295;680;1321;5.2;1.305;1741;;
09:07:58.146;142;86;111;91;58.0;290;660;1308;5.3;1.260;1680;;
09:07:58.806;142;85;110;90;58.3;290;665;1304;5.3;1.259;1678;;
09:07:59.471;144;84;111;89;60.5;295;675;1321;5.4;1.233;1644;;
09:08:00.146;142;84;108;87;59.8;295;690;1313;5.2;1.250;1667;;
09:08:00.836;138;81;106;88;60.3;290;680;1296;5.3;1.191;1588;;
09:08:01.516;135;80;104;90;60.3;290;670;1271;5.4;1.159;1546;;
09:08:02.184;136;80;106;90;61.0;295;665;1279;5.5;1.150;1533;;
09:08:02.850;137;80;104;88;61.5;295;685;1263;5.4;1.161;1548;;
09:08:03.536;134;78;103;90;61.5;290;670;1254;5.5;1.119;1493;;
09:08:04.208;130;78;101;91;60.0;290;660;1208;5.5;1.108;1478;;
09:08:04.866;131;77;102;90;62.0;290;670;1233;5.6;1.105;1473;;
09:08:05.532;135;79;104;90;62.8;290;670;1229;5.6;1.113;1484;;
09:08:06.204;135;79;104;90;62.0;295;670;1233;5.6;1.124;1498;;
09:08:06.878;131;78;102;90;61.3;290;665;1208;5.5;1.110;1480;;
09:08:07.543;132;78;103;91;61.3;290;660;1204;5.6;1.107;1476;;
09:08:08.199;133;79;103;89;61.8;295;675;1208;5.5;1.129;1505;;
09:08:08.878;132;78;103;88;63.0;295;685;1183;5.5;1.114;1486;;
09:08:09.561;131;78;101;86;61.5;290;695;1171;5.3;1.141;1522;;
09:08:10.254;127;76;99;88;60.8;290;680;1154;5.4;1.105;1474;;
09:08:10.936;125;75;98;88;61.5;290;680;1129;5.4;1.086;1448;;
09:08:11.614;126;76;100;90;61.0;295;670;1104;5.5;1.098;1464;;
09:08:12.286;129;77;102;89;62.5;295;675;1079;5.6;1.099;1465;;
09:08:12.961;131;79;103;89;61.3;295;675;1092;5.4;1.135;1513;;
09:08:13.636;130;80;103;91;59.5;290;660;1104;5.4;1.143;1523;;
09:08:14.296;133;80;106;91;60.8;290;660;1125;5.5;1.149;1532;;
09:08:14.954;134;83;106;90;59.0;295;670;1113;5.3;1.201;1601;;
09:08:15.626;130;77;104;88;65.3;295;680;913;5.8;1.079;1438;;
09:08:16.306;135;81;105;88;62.5;295;685;996;5.5;1.148;1531;;
09:08:16.991;134;78;104;90;63.8;290;670;1008;5.7;1.088;1450;;
09:08:17.661;136;78;105;90;65.5;295;665;1025;5.9;1.066;1421;;
09:08:18.326;138;80;106;88;66.3;300;685;1050;5.8;1.093;1458;;
09:08:19.011;138;79;105;86;67.0;295;695;1054;5.8;1.092;1456;;
09:08:19.704;135;79;105;89;66.3;295;675;1058;5.9;1.065;1420;;
09:08:20.381;133;78;103;89;64.8;295;675;1050;5.8;1.076;1435;;
09:08:21.056;136;78;105;89;66.8;300;675;1071;5.9;1.062;1416;;
09:08:21.731;137;79;104;85;66.5;300;705;1054;5.7;1.103;1470;;
09:08:22.432;135;77;103;86;68.0;295;695;1071;5.9;1.053;1404;;
09:08:23.131;132;77;101;85;66.5;300;705;1038;5.7;1.068;1424;;
09:08:23.834;129;75;99;86;66.3;295;700;1038;5.7;1.046;1395;;
09:08:24.534;129;74;100;88;67.5;300;680;1038;6.0;1.010;1347;;
09:08:25.212;132;76;101;86;68.3;300;700;1033;5.8;1.033;1378;;
09:08:25.916;131;75;100;85;69.0;300;705;1038;5.9;1.024;1366;;
09:08:26.619;129;75;99;86;67.5;300;700;1017;5.8;1.024;1365;;
09:08:27.323;125;74;97;86;66.8;300;700;1008;5.7;1.012;1349;;
09:08:28.021;126;73;97;86;67.3;300;700;996;5.8;1.010;1346;;
09:08:28.719;127;73;98;85;69.3;300;710;988;5.9;1.000;1333;;
09:08:29.429;125;73;96;83;67.8;300;720;979;5.6;1.018;1357;;
09:08:30.149;122;72;94;86;67.5;300;700;958;5.8;0.977;1303;;
09:08:30.851;119;71;93;86;66.0;300;695;942;5.7;0.977;1302;;
09:08:31.544;121;71;94;85;68.0;300;710;946;5.7;0.979;1305;;
09:08:32.258;122;71;94;84;69.3;305;715;946;5.8;0.968;1291;;
09:08:32.969;119;70;94;87;67.8;300;690;929;5.9;0.952;1270;;
09:08:33.659;122;72;97;87;67.5;300;690;921;5.9;0.986;1315;;
09:08:34.351;127;75;100;88;68.8;305;685;933;6.0;0.999;1332;;
09:08:35.036;128;78;101;88;65.8;305;680;913;5.8;1.042;1389;;
09:08:35.718;128;77;101;90;65.0;300;670;946;5.8;1.044;1392;;
09:08:36.384;132;79;106;93;65.5;300;645;958;6.1;1.039;1385;;
09:08:37.031;136;82;106;93;65.5;300;645;979;6.1;1.039;1385;;
09:08:37.675;136;82;106;90;65.5;300;665;979;5.9;1.071;1428;;
09:08:38.340;136;82;106;99;65.5;300;605;979;6.5;0.974;1299;;
09:08:38.945;136;82;106;96;65.5;300;625;979;6.3;1.007;1342;;
09:08:39.571;136;82;107;100;51.0;305;600;1125;5.1;1.259;1678;;
09:08:40.171;136;83;107;99;50.5;305;605;1083;5.0;1.276;1701;;
09:08:40.776;137;82;108;98;53.5;300;615;1121;5.2;1.236;1648;;
09:08:41.393;139;84;107;94;55.8;300;635;1163;5.3;1.213;1617;;
09:08:42.026;136;80;105;96;61.3;295;625;1167;5.9;1.066;1422;;
09:08:42.653;138;80;106;94;62.5;300;635;1188;5.9;1.074;1433;;
09:08:43.288;139;80;106;92;64.5;300;650;1196;6.0;1.063;1418;;
09:08:43.935;137;79;104;91;65.5;300;660;1204;6.0;1.043;1391;;
09:08:44.598;134;78;101;89;65.8;300;675;1163;5.8;1.032;1376;;
09:08:45.269;128;75;98;92;64.3;295;655;1138;5.9;0.999;1332;;
09:08:45.928;129;75;99;90;67.0;300;670;1125;6.0;0.988;1317;;
09:08:46.596;131;75;99;87;68.5;300;690;1121;6.0;0.997;1330;;
09:08:47.286;130;75;99;87;68.8;300;690;1104;6.0;0.994;1325;;
09:08:47.972;127;75;97;86;66.3;295;695;1079;5.7;1.020;1360;;
09:08:48.669;129;74;100;90;68.5;295;670;1100;6.1;0.981;1307;;
09:08:49.341;132;77;101;83;68.0;300;720;1083;5.7;1.064;1419;;
09:08:50.059;133;76;101;85;70.0;300;705;1088;6.0;1.020;1360;;
09:08:50.766;130;76;99;85;67.8;300;710;1054;5.7;1.037;1383;;
09:08:51.472;128;74;99;88;66.8;295;680;1067;5.9;1.006;1341;;
09:08:52.156;130;76;100;86;67.3;300;700;1075;5.8;1.038;1384;;
09:08:52.854;132;75;101;86;69.8;300;700;1096;6.0;1.014;1351;;
09:08:53.556;131;76;101;86;68.5;300;695;1079;5.9;1.022;1363;;
09:08:54.247;131;76;100;86;67.5;300;700;1067;5.8;1.037;1383;;
09:08:54.947;128;75;99;88;66.0;295;685;1063;5.8;1.022;1363;;
09:08:55.636;129;75;100;86;67.5;300;695;1067;5.8;1.024;1366;;
09:08:56.331;131;76;101;86;69.0;300;700;1058;5.9;1.027;1370;;
09:08:57.029;131;76;101;86;68.3;300;700;1046;5.8;1.038;1385;;
09:08:57.731;131;76;101;86;68.0;300;700;1033;5.8;1.037;1383;;
09:08:58.429;128;76;100;88;65.8;295;685;1025;5.8;1.037;1382;;
09:08:59.112;129;76;101;88;66.0;295;685;1033;5.8;1.046;1394;;
09:08:59.799;133;77;103;86;67.8;300;700;1042;5.8;1.062;1415;;
09:09:00.499;133;78;104;88;67.3;300;680;1050;5.9;1.052;1402;;
09:09:01.181;133;79;104;89;65.5;300;675;1046;5.8;1.067;1422;;
09:09:01.856;134;79;105;89;65.3;295;675;1067;5.8;1.081;1441;;
09:09:02.527;138;81;107;88;66.5;300;680;1079;5.9;1.094;1459;;
09:09:03.209;139;82;108;88;66.8;300;680;1083;5.9;1.100;1467;;
09:09:03.887;137;81;106;86;65.3;300;695;1079;5.6;1.124;1498;;
09:09:04.586;134;79;104;90;65.0;295;670;1083;5.8;1.069;1426;;
09:09:05.256;135;79;104;88;65.5;300;685;1075;5.7;1.090;1454;;
09:09:05.941;136;79;105;87;67.3;300;690;1092;5.8;1.075;1433;;
09:09:06.629;133;79;103;88;65.3;300;685;1058;5.7;1.076;1435;;
09:09:07.312;131;77;102;90;64.8;295;665;1063;5.8;1.042;1390;;
09:09:07.977;132;78;103;90;65.3;295;665;1054;5.9;1.052;1403;;
09:09:08.646;134;79;104;88;66.3;300;680;1079;5.8;1.067;1423;;
09:09:09.326;134;79;104;88;66.0;300;680;1067;5.8;1.066;1422;;
09:09:10.006;131;78;102;88;64.5;295;685;1058;5.6;1.083;1444;;
09:09:10.691;132;77;103;88;66.0;300;680;1063;5.8;1.059;1412;;
09:09:11.371;135;79;104;86;66.0;300;700;1067;5.7;1.106;1474;;
09:09:12.069;135;79;104;85;66.0;300;705;1063;5.6;1.111;1481;;
09:09:12.774;131;78;102;88;64.8;300;685;1046;5.7;1.082;1442;;
09:09:13.461;131;78;103;90;64.8;300;670;1038;5.8;1.066;1421;;
09:09:14.131;134;79;104;86;64.8;300;695;1046;5.6;1.114;1485;;
09:09:14.824;135;79;105;87;66.5;300;690;1046;5.8;1.084;1446;;
09:09:15.516;133;79;104;88;65.3;300;680;1025;5.8;1.086;1449;;
09:09:16.196;132;79;104;90;64.3;300;670;1021;5.8;1.079;1439;;
09:09:16.866;134;80;106;90;64.8;300;665;1038;5.8;1.084;1445;;
09:09:17.529;136;81;106;87;65.3;300;690;1042;5.7;1.121;1495;;
09:09:18.221;136;80;105;86;65.8;305;700;1050;5.6;1.118;1490;;
09:09:18.919;133;79;104;87;64.5;300;690;1021;5.6;1.110;1480;;
09:09:19.607;131;79;103;89;63.5;300;675;1017;5.6;1.098;1463;;
09:09:20.286;134;80;104;88;64.5;305;685;1017;5.6;1.107;1476;;
09:09:20.973;134;79;104;88;65.3;305;685;1013;5.7;1.092;1456;;
09:09:21.656;131;79;102;86;64.0;305;695;1000;5.5;1.105;1473;;
09:09:22.353;128;77;99;86;64.3;300;695;996;5.5;1.074;1431;;
09:09:23.046;128;76;100;87;65.0;300;690;996;5.7;1.059;1412;;
09:09:23.734;129;76;100;87;65.8;300;690;979;5.7;1.052;1403;;
09:09:24.426;128;76;99;86;65.3;300;700;979;5.6;1.059;1413;;
09:09:25.128;125;74;97;86;65.3;300;695;967;5.6;1.036;1381;;
09:09:25.821;126;74;99;89;66.0;300;675;967;5.9;1.015;1353;;
09:09:26.498;129;77;99;88;66.0;300;685;958;5.8;1.030;1373;;
09:09:27.180;129;77;99;90;66.0;300;670;958;5.9;1.008;1343;;
09:09:27.850;129;77;99;143;66.0;300;420;958;9.4;0.632;842;;
09:09:28.267;108;104;101;65;5.5;230;930;663;0.4;17.078;22771;;
09:09:29.201;133;80;103;87;50.3;300;690;1092;4.4;1.418;1890;;
09:09:29.891;132;79;103;90;50.3;300;670;1071;4.5;1.377;1836;;
09:09:30.560;132;79;103;90;50.3;300;670;1071;4.5;1.377;1836;;
09:09:31.230;132;79;103;88;50.3;300;685;1071;4.4;1.407;1877;;
09:09:31.914;133;80;104;90;50.3;290;665;1079;4.5;1.380;1840;;
09:09:32.581;134;81;106;90;51.5;300;670;1071;4.6;1.373;1830;;
09:09:33.251;133;81;104;87;52.5;300;690;1033;4.6;1.367;1822;;
09:09:33.937;130;79;102;90;55.0;295;670;1038;4.9;1.243;1657;;
09:09:34.609;128;78;101;90;57.8;290;665;1013;5.2;1.157;1543;;
09:09:35.276;129;77;101;88;59.3;295;680;1021;5.2;1.153;1538;;
09:09:35.956;129;77;100;87;61.0;300;690;1008;5.3;1.134;1512;;
09:09:36.646;127;76;99;88;60.8;295;685;996;5.3;1.116;1488;;
09:09:37.331;124;76;97;88;59.8;295;685;979;5.2;1.109;1479;;
09:09:38.018;123;74;97;90;61.3;295;665;996;5.5;1.053;1404;;
09:09:38.681;125;76;99;90;61.0;295;670;979;5.5;1.085;1446;;
09:09:39.349;129;77;101;88;63.0;295;680;1004;5.6;1.090;1454;;
09:09:40.031;130;79;102;87;62.0;295;690;992;5.4;1.130;1506;;
09:09:40.721;128;78;100;86;61.8;300;700;979;5.3;1.131;1508;;
09:09:41.421;126;76;99;89;61.5;295;675;979;5.5;1.089;1452;;
09:09:42.098;128;77;101;88;61.5;300;680;958;5.4;1.111;1482;;
09:09:42.776;129;77;102;89;62.8;300;675;967;5.6;1.092;1456;;
09:09:43.449;128;78;102;91;61.0;300;660;958;5.5;1.101;1468;;
09:09:44.113;127;78;101;91;60.3;295;660;954;5.5;1.101;1468;;
09:09:44.773;128;78;102;92;61.3;295;650;979;5.7;1.080;1440;;
09:09:45.419;130;79;103;92;61.5;300;655;958;5.6;1.100;1466;;
09:09:46.074;131;80;104;92;62.0;300;655;971;5.7;1.099;1465;;
09:09:46.729;131;80;103;92;61.3;295;655;975;5.6;1.104;1472;;
09:09:47.386;128;79;102;94;60.0;295;640;967;5.6;1.083;1444;;
09:09:48.028;128;78;102;94;60.3;295;635;954;5.7;1.075;1433;;
09:09:48.661;131;80;103;92;61.3;300;650;963;5.7;1.093;1457;;
09:09:49.309;131;79;104;93;62.3;300;645;963;5.8;1.075;1433;;
09:09:49.958;130;80;103;92;60.5;300;655;938;5.5;1.110;1480;;
09:09:50.611;128;79;101;93;60.0;295;645;954;5.6;1.088;1451;;
09:09:51.258;129;78;102;92;60.8;295;650;950;5.6;1.089;1452;;
09:09:51.908;131;80;103;90;61.5;300;665;954;5.5;1.111;1481;;
09:09:52.569;130;79;102;90;61.8;300;670;963;5.5;1.107;1476;;
09:09:53.243;129;78;100;88;63.0;300;685;946;5.5;1.090;1453;;
09:09:53.924;126;76;98;89;62.5;300;675;938;5.6;1.061;1415;;
09:09:54.599;123;75;98;92;61.5;295;650;938;5.7;1.033;1378;;
09:09:55.251;125;76;99;90;62.5;300;665;929;5.6;1.051;1401;;
09:09:55.914;128;76;101;88;64.0;300;680;963;5.6;1.068;1424;;
09:09:56.594;129;78;102;88;64.3;300;680;950;5.7;1.077;1436;;
09:09:57.278;130;79;101;86;63.0;300;700;938;5.4;1.125;1500;;
09:09:57.974;129;77;102;90;63.0;295;670;950;5.6;1.082;1443;;
09:09:58.646;131;79;103;88;63.0;300;685;946;5.5;1.123;1497;;
09:09:59.329;133;79;105;88;64.0;300;680;963;5.6;1.110;1480;;
09:10:00.009;132;80;102;86;62.3;300;700;950;5.3;1.150;1533;;
09:10:00.709;129;77;101;88;63.5;300;685;963;5.6;1.084;1446;;
09:10:01.394;127;76;99;88;62.0;300;680;954;5.5;1.089;1451;;
09:10:02.076;128;76;100;88;64.5;300;685;958;5.6;1.062;1416;;
09:10:02.761;128;76;99;85;64.8;305;710;946;5.5;1.088;1451;;
09:10:03.469;128;75;100;88;66.0;300;680;950;5.8;1.028;1370;;
09:10:04.151;126;76;98;86;63.0;305;700;925;5.4;1.086;1448;;
09:10:04.853;125;74;99;90;64.5;300;670;950;5.8;1.026;1368;;
09:10:05.521;127;77;100;86;63.3;305;695;921;5.5;1.093;1458;;
09:10:06.214;130;76;101;85;66.0;305;710;954;5.6;1.081;1442;;
09:10:06.924;128;77;101;87;64.8;305;690;938;5.6;1.074;1432;;
09:10:07.616;127;77;99;86;62.5;300;700;929;5.4;1.109;1478;;
09:10:08.316;127;76;101;89;64.3;305;675;942;5.7;1.058;1411;;
09:10:08.991;130;78;101;85;63.5;305;710;917;5.4;1.129;1506;;
09:10:09.699;129;77;101;84;65.3;305;715;942;5.5;1.101;1468;;
09:10:10.414;127;76;99;86;64.0;300;700;917;5.5;1.083;1444;;
09:10:11.114;124;75;97;87;62.3;300;690;913;5.4;1.075;1434;;
09:10:11.806;124;74;98;88;64.3;305;680;908;5.7;1.040;1386;;
09:10:12.484;128;76;101;88;64.0;305;685;921;5.6;1.078;1438;;
09:10:13.171;131;78;103;87;65.3;305;690;938;5.7;1.089;1452;;
09:10:13.861;131;80;104;88;63.5;305;680;933;5.6;1.111;1481;;
09:10:14.539;131;80;104;88;62.0;300;680;929;5.5;1.138;1517;;
09:10:15.219;134;81;106;87;63.5;305;690;942;5.5;1.149;1532;;
09:10:15.911;136;81;105;82;64.3;305;730;946;5.3;1.193;1591;;
09:10:16.643;134;79;104;85;65.0;305;710;954;5.5;1.131;1507;;
09:10:17.351;128;78;101;86;61.3;300;695;913;5.3;1.140;1520;;
09:10:18.048;128;76;100;87;63.5;300;690;933;5.5;1.089;1452;;
09:10:18.734;130;78;100;87;63.5;300;690;929;5.5;1.089;1452;;
09:10:19.425;130;78;100;89;63.5;300;675;929;5.6;1.066;1421;;
09:10:20.100;130;78;100;89;63.5;300;675;929;5.6;1.066;1421;;
09:10:20.774;137;82;106;85;55.8;315;705;1063;4.7;1.337;1783;;
09:10:21.481;133;82;105;90;52.5;300;670;1050;4.7;1.343;1791;;
09:10:22.149;137;82;105;91;52.5;300;660;1046;4.8;1.323;1764;;
09:10:22.810;137;82;105;90;52.5;300;670;1046;4.7;1.343;1791;;
09:10:23.480;137;82;105;88;52.5;300;680;1046;4.6;1.363;1818;;
09:10:24.159;139;84;108;89;50.3;300;675;1033;4.5;1.451;1934;;
09:10:24.836;137;82;107;91;52.5;300;660;1096;4.8;1.345;1794;;
09:10:25.496;139;82;107;90;52.5;300;670;1075;4.7;1.366;1821;;
09:10:26.165;139;82;107;92;52.5;300;655;1075;4.8;1.335;1780;;
09:10:26.820;139;82;107;85;52.5;300;710;1075;4.4;1.447;1929;;
09:10:27.529;136;81;105;90;52.0;295;670;1121;4.7;1.346;1795;;
09:10:28.199;130;79;101;88;52.5;295;680;1042;4.6;1.305;1740;;
09:10:28.877;132;76;102;89;56.8;295;675;1058;5.0;1.216;1622;;
09:10:29.556;133;78;103;86;58.8;300;700;1058;5.0;1.224;1632;;
09:10:30.256;133;78;103;85;62.5;300;705;1088;5.3;1.156;1542;;
09:10:30.959;130;78;101;86;61.0;295;695;1033;5.3;1.151;1534;;
09:10:31.652;131;77;104;89;63.3;295;675;1071;5.6;1.105;1473;;
09:10:32.329;135;80;104;85;62.3;300;710;1075;5.3;1.186;1582;;
09:10:33.041;134;78;102;83;65.3;300;725;1096;5.4;1.136;1515;;
09:10:33.766;131;77;100;83;63.5;300;725;1063;5.3;1.136;1515;;
09:10:34.491;127;74;98;85;63.3;290;705;1054;5.4;1.087;1449;;
09:10:35.194;127;75;98;85;63.3;300;705;1042;5.4;1.092;1456;;
09:10:35.901;128;75;98;85;65.0;300;705;1050;5.5;1.066;1421;;
09:10:36.602;125;74;97;88;64.3;295;685;1017;5.6;1.037;1382;;
09:10:37.291;124;74;97;88;64.0;295;685;1033;5.6;1.038;1384;;
09:10:37.976;128;75;100;88;65.0;300;685;1033;5.7;1.049;1398;;
09:10:38.657;130;77;102;88;65.3;300;680;1038;5.8;1.060;1414;;
09:10:39.337;131;78;102;88;64.0;300;685;1050;5.6;1.094;1459;;
09:10:40.024;131;78;102;88;63.5;295;685;1058;5.6;1.098;1463;;
09:10:40.711;131;78;102;87;64.0;295;690;1071;5.6;1.102;1470;;
09:10:41.399;135;78;104;86;65.5;300;695;1071;5.7;1.106;1475;;
09:10:42.092;135;79;104;87;64.3;300;690;1075;5.6;1.120;1493;;
09:10:42.786;132;79;102;88;63.3;300;685;1075;5.5;1.107;1476;;
09:10:43.471;131;78;98;88;62.8;300;685;1075;5.5;1.073;1430;;
09:10:44.154;122;70;97;94;67.5;295;635;942;6.4;0.910;1214;;
09:10:44.793;122;72;93;97;64.3;295;620;950;6.2;0.895;1193;;
09:10:45.411;131;71;103;96;73.5;305;625;1000;7.1;0.876;1168;;
09:10:46.036;141;83;111;92;67.5;300;650;1083;6.2;1.064;1419;;
09:10:46.684;160;90;112;86;67.8;305;695;1221;5.8;1.149;1532;;
09:10:47.381;153;83;117;86;73.0;305;695;1454;6.3;1.114;1485;;
09:10:48.074;154;90;119;89;64.8;300;675;1267;5.8;1.235;1647;;
09:10:48.751;152;90;117;88;61.8;300;680;1229;5.4;1.288;1718;;
09:10:49.431;150;89;117;90;61.3;295;665;1246;5.5;1.268;1690;;
09:10:50.098;149;90;116;92;58.3;295;650;1204;5.4;1.294;1726;;
09:10:50.748;147;89;115;94;57.0;295;640;1200;5.3;1.288;1718;;
09:10:51.388;146;89;114;93;57.3;300;645;1192;5.3;1.279;1705;;
09:10:52.031;143;87;111;92;57.8;295;650;1183;5.3;1.252;1670;;
09:10:52.681;140;85;109;92;58.3;295;655;1158;5.3;1.223;1630;;
09:10:53.336;136;83;106;93;58.3;295;645;1142;5.4;1.177;1569;;
09:10:53.981;133;82;104;92;57.8;295;650;1083;5.3;1.168;1557;;
09:10:54.627;130;79;102;92;58.5;290;650;1079;5.4;1.128;1504;;
09:10:55.277;127;78;100;93;59.0;290;645;1054;5.5;1.093;1458;;
09:10:55.924;125;76;98;93;59.8;295;645;1033;5.6;1.061;1414;;
09:10:56.569;123;76;98;94;59.5;290;635;1033;5.6;1.046;1395;;
09:10:57.204;123;76;98;95;59.0;285;630;1013;5.6;1.044;1392;;
09:10:57.836;122;76;97;94;58.5;285;635;975;5.5;1.053;1404;;
09:10:58.471;121;75;97;96;59.3;290;625;992;5.7;1.021;1361;;
09:10:59.098;121;75;97;95;58.8;290;630;1000;5.6;1.035;1380;;
09:10:59.726;122;75;96;94;58.8;290;635;1025;5.6;1.038;1383;;
09:11:00.359;121;74;96;96;60.0;285;625;1021;5.8;1.003;1337;;
09:11:00.984;124;76;98;94;60.0;285;640;1021;5.6;1.048;1397;;
09:11:01.626;126;76;100;94;62.0;285;640;1063;5.8;1.030;1373;;
09:11:02.266;125;77;99;94;60.5;290;640;1038;5.7;1.045;1393;;
09:11:02.904;125;76;99;95;60.5;285;630;1058;5.8;1.031;1375;;
09:11:03.532;128;77;101;94;60.8;285;635;1054;5.7;1.056;1408;;
09:11:04.171;130;78;102;92;62.5;290;650;1071;5.8;1.063;1418;;
09:11:04.817;129;78;102;93;61.0;285;645;1058;5.7;1.073;1431;;
09:11:05.466;130;78;103;92;62.3;290;650;1079;5.7;1.070;1427;;
09:11:06.116;131;79;103;92;61.3;295;655;1054;5.6;1.104;1472;;
09:11:06.767;131;79;102;92;61.3;290;650;1067;5.7;1.085;1447;;
09:11:07.421;129;78;103;93;61.0;285;645;1054;5.7;1.084;1445;;
09:11:08.062;132;80;105;94;60.5;290;640;1050;5.7;1.105;1474;;
09:11:08.706;133;81;105;93;60.8;295;645;1063;5.7;1.112;1483;;
09:11:09.351;132;80;104;94;60.0;285;640;1054;5.6;1.104;1472;;
09:11:09.987;132;80;104;96;59.8;290;625;1067;5.7;1.090;1454;;
09:11:10.616;133;81;104;93;59.8;290;645;1042;5.6;1.125;1501;;
09:11:11.257;133;80;105;94;60.5;295;640;1071;5.7;1.108;1477;;
09:11:11.901;133;81;104;94;60.0;290;640;1058;5.6;1.112;1483;;
