# Supplementary material for: Influence of beat-to-beat blood pressure variability on vascular elasticity in hypertensive population
Source: Sci Rep. 2017 Aug 21;7:8394. doi: 10.1038/s41598-017-08640-4 (PMC5566212; doi:10.1038/s41598-017-08640-4)
Supplement: Supplementary file 1 — Dataset 1 [file 41598_2017_8640_MOESM1_ESM.zip › Data of hypertensive population/1187-beats.txt]

BeatScope Easy - v02.10 build 004

Identification;Identification;Age (yrs);Height (cm);Weight (kg);Gender;Procedure;Model number
1187;;52;153;59;Female;;9971

Reconstructed pressure level: 
brachial

Time (s);Systolic Pressure (mmHg);Diastolic Pressure (mmHg);Mean Pressure (mmHg);Heart rate (bpm);Stroke Volume (ml);Left Ventricular Ejection Time (ms);Pulse Interval (ms);Maximum Slope (mmHg/s);Cardiac Output (l/min);Total Peripheral Resistance Medical Unit (mmHg.min/l);Total Peripheral Resistance CGS (dyn.s/cm5);Markers;
10:01:18.220;0;0;0;66;0.0;0;905;0;0.0;0.000;0;;
10:01:19.125;0;0;0;67;0.0;0;900;0;0.0;0.000;0;;
10:01:20.025;0;0;0;67;0.0;0;895;0;0.0;0.000;0;;
10:01:20.920;0;0;0;67;0.0;0;895;0;0.0;0.000;0;;
10:01:21.815;0;0;0;67;0.0;0;890;0;0.0;0.000;0;;
10:01:22.705;0;0;0;68;0.0;0;880;0;0.0;0.000;0;;
10:01:23.585;0;0;0;69;0.0;0;870;0;0.0;0.000;0;;
10:01:24.455;0;0;0;68;0.0;0;880;0;0.0;0.000;0;;
10:01:25.335;0;0;0;69;0.0;0;875;0;0.0;0.000;0;;
10:01:26.210;0;0;0;69;0.0;0;865;0;0.0;0.000;0;;
10:01:27.075;0;0;0;71;0.0;0;845;0;0.0;0.000;0;;
10:01:27.920;0;0;0;69;0.0;0;870;0;0.0;0.000;0;;
10:01:28.790;0;0;0;68;0.0;0;880;0;0.0;0.000;0;;
10:01:29.670;0;0;0;65;0.0;0;920;0;0.0;0.000;0;;
10:01:30.587;222;79;0;15;0.0;0;4095;3417;0.0;0.000;0;;
10:01:39.400;222;79;0;68;0.0;0;880;3417;0.0;0.000;0;64001 - Unacceptable plethysmogram/checkpleprs;
10:01:40.280;222;79;0;69;0.0;0;875;3417;0.0;0.000;0;;
10:01:41.155;222;79;0;70;0.0;0;860;3417;0.0;0.000;0;;
10:01:42.015;222;79;0;71;0.0;0;845;3417;0.0;0.000;0;;
10:01:42.860;222;79;0;69;0.0;0;870;3417;0.0;0.000;0;;
10:01:43.730;222;79;0;69;0.0;0;875;3417;0.0;0.000;0;;
10:01:44.605;222;79;0;68;0.0;0;880;3417;0.0;0.000;0;;
10:01:45.485;222;79;0;70;0.0;0;860;3417;0.0;0.000;0;;
10:01:46.345;222;79;0;70;0.0;0;860;3417;0.0;0.000;0;;
10:01:47.205;222;79;0;68;0.0;0;880;3417;0.0;0.000;0;;
10:01:48.085;222;79;0;69;0.0;0;875;3417;0.0;0.000;0;;
10:01:48.960;222;79;0;67;0.0;0;900;3417;0.0;0.000;0;;
10:01:49.859;225;98;139;71;62.5;280;850;3029;4.4;1.884;2511;;
10:01:50.707;197;90;132;67;75.3;260;900;2442;5.0;1.582;2109;;
10:01:51.611;190;98;128;68;62.0;255;885;2100;4.2;1.831;2441;;
10:01:52.496;179;92;128;69;62.0;255;870;2017;4.3;1.800;2400;;
10:01:53.365;179;92;128;69;62.0;255;865;2017;4.3;1.789;2386;;
10:01:54.230;179;92;128;122;62.0;255;490;2017;7.6;1.014;1351;;
10:01:54.721;117;115;101;152;5.3;240;395;817;0.8;7.561;10082;;
10:01:55.114;180;87;124;67;64.0;325;895;1858;4.3;1.727;2303;;
10:01:56.009;181;90;124;69;63.0;310;865;2021;4.4;1.703;2270;;
10:01:56.876;183;89;126;69;69.8;310;870;2083;4.8;1.565;2087;;
10:01:57.746;185;90;127;68;71.8;310;885;2071;4.9;1.560;2080;;
10:01:58.627;184;93;127;69;70.5;305;870;2046;4.9;1.561;2081;;
10:01:59.503;180;90;125;69;72.8;310;870;1992;5.0;1.489;1985;;
10:02:00.371;179;89;124;69;74.8;315;865;2021;5.2;1.432;1909;;
10:02:01.232;179;87;123;68;76.5;305;885;2042;5.2;1.417;1890;;
10:02:02.123;176;88;123;68;76.5;305;880;2000;5.2;1.409;1879;;
10:02:03.000;176;88;123;69;76.5;305;865;2000;5.3;1.385;1847;;
10:02:03.865;176;88;123;69;76.5;305;870;2000;5.3;1.393;1858;;
10:02:04.736;173;88;122;68;66.3;305;885;1892;4.5;1.623;2164;;
10:02:05.617;175;92;124;62;61.5;290;970;2029;3.8;1.948;2597;;
10:02:06.591;172;147;121;83;13.5;265;725;1008;1.1;6.498;8664;;
10:02:07.318;174;87;121;71;13.5;265;845;1963;1.0;7.574;10098;;
10:02:08.160;174;87;121;71;13.5;265;840;1963;1.0;7.529;10039;;
10:02:09.000;174;87;121;126;13.5;265;475;1963;1.7;4.257;5677;;
10:02:09.476;130;132;109;148;1.0;255;405;838;0.1;44.145;58860;;
10:02:09.881;178;94;125;69;53.3;295;870;2058;3.7;2.042;2723;;
10:02:10.749;177;92;125;61;58.3;295;985;2054;3.5;2.114;2818;;
10:02:11.732;175;156;120;83;9.0;265;725;1000;0.7;9.626;12835;;
10:02:12.463;175;84;120;70;9.0;265;860;2000;0.6;11.419;15225;;
10:02:13.320;175;84;120;71;9.0;265;840;2000;0.6;11.153;14871;;
10:02:14.160;175;84;120;103;9.0;265;580;2000;0.9;7.701;10268;;
10:02:14.739;107;103;97;214;3.5;215;280;513;0.8;7.760;10347;;
10:02:15.021;176;89;122;71;54.5;325;850;1871;3.8;1.907;2542;;
10:02:15.871;175;86;122;70;60.5;325;855;1967;4.2;1.721;2294;;
10:02:16.724;174;86;121;71;64.5;325;850;1954;4.6;1.588;2117;;
10:02:17.576;173;83;120;71;70.3;325;850;2033;5.0;1.449;1932;;
10:02:18.428;174;84;119;69;72.0;325;865;2129;5.0;1.430;1906;;
10:02:19.291;172;82;117;68;75.3;325;880;1925;5.1;1.371;1828;;
10:02:20.171;170;81;114;68;76.3;325;885;1888;5.2;1.326;1768;;
10:02:21.056;167;77;113;69;79.5;325;865;2063;5.5;1.227;1636;;
10:02:21.919;166;77;113;69;79.5;325;870;1863;5.5;1.234;1645;;
10:02:22.790;166;77;113;69;79.5;325;875;1863;5.5;1.241;1655;;
10:02:23.665;166;77;113;67;79.5;325;895;1863;5.3;1.269;1692;;
10:02:24.559;160;85;116;69;63.3;305;865;1567;4.4;1.583;2111;;
10:02:25.424;161;83;116;70;65.3;305;860;1621;4.6;1.532;2043;;
10:02:26.284;165;85;119;69;64.8;305;865;1592;4.5;1.583;2111;;
10:02:27.151;166;86;119;70;67.3;310;860;1583;4.7;1.525;2033;;
10:02:28.013;164;85;118;71;70.3;310;850;1571;5.0;1.431;1908;;
10:02:28.861;165;85;119;71;71.3;305;845;1604;5.1;1.411;1882;;
10:02:29.704;169;86;121;70;71.8;305;860;1625;5.0;1.444;1926;;
10:02:30.562;170;87;121;69;72.5;310;865;1625;5.0;1.444;1925;;
10:02:31.429;168;87;119;69;71.5;310;865;1617;5.0;1.440;1920;;
10:02:32.292;163;84;119;71;71.5;310;840;1638;5.1;1.398;1864;;
10:02:33.135;163;84;119;70;71.5;310;860;1638;5.0;1.431;1908;;
10:02:33.995;163;84;119;68;71.5;310;885;1638;4.8;1.473;1964;;
10:02:34.881;160;84;115;69;63.3;315;865;1542;4.4;1.573;2097;;
10:02:35.748;157;82;113;70;65.5;310;860;1558;4.6;1.487;1983;;
10:02:36.604;158;81;115;72;65.8;310;835;1558;4.7;1.460;1947;;
10:02:37.443;161;84;116;70;68.0;310;860;1542;4.7;1.470;1960;;
10:02:38.299;163;84;117;70;70.8;310;860;1563;4.9;1.422;1896;;
10:02:39.161;163;85;117;69;71.0;310;865;1521;4.9;1.419;1892;;
10:02:40.024;160;83;115;70;71.8;310;855;1513;5.0;1.373;1831;;
10:02:40.879;161;83;115;69;72.5;315;865;1517;5.0;1.372;1829;;
10:02:41.744;161;83;115;69;73.5;315;870;1521;5.1;1.358;1811;;
10:02:42.618;160;82;115;69;73.5;315;870;1533;5.1;1.358;1811;;
10:02:43.485;160;82;115;70;73.5;315;855;1533;5.2;1.335;1780;;
10:02:44.340;160;82;115;67;73.5;315;900;1533;4.9;1.405;1873;;
10:02:45.239;163;87;117;67;61.3;315;895;1471;4.1;1.706;2275;;
10:02:46.134;160;85;115;67;62.5;310;890;1492;4.2;1.630;2174;;
10:02:47.026;157;82;114;68;64.5;310;880;1517;4.4;1.552;2069;;
10:02:47.904;159;83;115;67;67.3;315;895;1496;4.5;1.524;2032;;
10:02:48.799;160;83;116;67;71.3;315;890;1504;4.8;1.443;1924;;
10:02:49.691;161;84;117;69;71.8;315;875;1513;4.9;1.427;1902;;
10:02:50.568;164;85;119;69;71.8;315;865;1567;5.0;1.435;1913;;
10:02:51.433;168;87;121;68;72.3;315;880;1567;4.9;1.471;1961;;
10:02:52.311;169;88;121;68;72.0;315;885;1579;4.9;1.487;1983;;
10:02:53.198;168;88;120;67;72.0;315;890;1579;4.9;1.480;1974;;
10:02:54.085;165;86;119;69;72.0;310;875;1583;4.9;1.446;1928;;
10:02:54.963;166;86;119;67;73.0;315;895;1600;4.9;1.456;1941;;
10:02:55.854;167;86;120;67;73.5;315;890;1563;5.0;1.447;1929;;
10:02:56.748;165;87;119;67;73.3;315;890;1554;4.9;1.443;1924;;
10:02:57.638;163;86;118;69;73.0;315;875;1550;5.0;1.417;1890;;
10:02:58.509;164;86;119;69;73.3;310;870;1571;5.1;1.416;1888;;
10:02:59.381;167;87;120;68;74.0;315;880;1571;5.0;1.430;1907;;
10:03:00.263;167;87;120;67;74.5;315;890;1579;5.0;1.434;1911;;
10:03:01.149;165;87;119;69;73.5;310;875;1575;5.0;1.417;1889;;
10:03:02.024;164;86;119;70;73.5;310;860;1567;5.1;1.392;1857;;
10:03:02.885;164;86;119;69;73.5;310;870;1567;5.1;1.409;1878;;
10:03:03.755;164;86;119;68;73.5;310;885;1567;5.0;1.433;1910;;
10:03:04.643;164;91;120;69;59.5;310;870;1413;4.1;1.755;2339;;
10:03:05.509;162;88;120;71;61.5;310;850;1471;4.3;1.652;2202;;
10:03:06.361;165;89;121;70;62.0;310;860;1450;4.3;1.671;2229;;
10:03:07.217;165;89;121;69;64.5;310;865;1442;4.5;1.619;2159;;
10:03:08.086;164;88;119;69;68.5;315;875;1433;4.7;1.520;2027;;
10:03:08.957;161;87;119;71;69.0;310;850;1446;4.9;1.460;1946;;
10:03:09.809;162;87;118;70;69.5;315;860;1450;4.8;1.463;1951;;
10:03:10.671;163;87;118;69;71.0;315;875;1425;4.9;1.448;1931;;
10:03:11.546;160;85;116;69;72.0;315;870;1417;5.0;1.405;1873;;
10:03:12.418;157;84;115;70;71.8;315;855;1400;5.0;1.367;1823;;
10:03:13.271;157;84;116;71;71.8;310;845;1396;5.1;1.363;1818;;
10:03:14.116;160;86;117;70;72.0;315;855;1408;5.1;1.392;1856;;
10:03:14.971;161;87;118;70;71.8;315;860;1404;5.0;1.408;1878;;
10:03:15.831;160;86;117;71;71.0;310;845;1408;5.0;1.395;1861;;
10:03:16.674;160;86;118;72;70.8;310;835;1413;5.1;1.396;1861;;
10:03:17.511;163;88;119;70;70.8;310;855;1417;5.0;1.441;1921;;
10:03:18.364;163;88;119;69;71.5;310;865;1438;5.0;1.437;1916;;
10:03:19.231;161;86;117;70;71.5;310;860;1421;5.0;1.410;1880;;
10:03:20.091;160;86;117;69;71.8;310;870;1425;4.9;1.413;1883;;
10:03:20.957;161;86;116;68;71.5;310;880;1421;4.9;1.428;1904;;
10:03:21.841;158;84;114;67;72.5;315;890;1421;4.9;1.399;1866;;
10:03:22.731;155;82;112;68;72.8;310;880;1400;5.0;1.355;1806;;
10:03:23.609;153;81;112;70;73.3;310;860;1446;5.1;1.315;1753;;
10:03:24.471;156;83;114;69;73.8;315;875;1442;5.1;1.350;1799;;
10:03:25.344;158;84;115;69;73.3;315;870;1454;5.1;1.366;1821;;
10:03:26.212;158;85;115;70;72.0;310;860;1438;5.0;1.377;1835;;
10:03:27.072;158;84;116;71;72.8;310;850;1488;5.1;1.358;1811;;
10:03:27.922;162;86;119;70;72.8;310;855;1483;5.1;1.393;1857;;
10:03:28.781;164;87;119;69;73.0;315;865;1475;5.1;1.410;1880;;
10:03:29.646;163;87;119;69;73.0;315;865;1492;5.1;1.410;1880;;
10:03:30.510;163;87;119;69;73.0;315;870;1492;5.0;1.418;1891;;
10:03:31.380;163;87;119;66;73.0;315;905;1492;4.8;1.475;1967;;
10:03:32.286;166;89;120;67;61.8;315;900;1483;4.1;1.753;2337;;
10:03:33.188;163;87;117;67;63.5;315;900;1567;4.2;1.662;2216;;
10:03:34.082;161;84;116;68;65.5;310;885;1654;4.4;1.564;2085;;
10:03:34.971;163;83;116;67;71.0;315;900;1713;4.7;1.467;1956;;
10:03:35.871;163;82;115;66;75.5;310;905;1742;5.0;1.381;1842;;
10:03:36.775;163;82;115;67;76.5;310;900;1746;5.1;1.347;1796;;
10:03:37.674;160;81;114;69;77.0;310;875;1738;5.3;1.290;1720;;
10:03:38.549;161;80;115;68;79.5;310;880;1733;5.4;1.267;1690;;
10:03:39.429;164;82;117;68;80.0;315;885;1717;5.4;1.297;1729;;
10:03:40.312;166;85;119;68;78.0;310;885;1658;5.3;1.350;1800;;
10:03:41.201;167;86;119;68;77.0;315;885;1650;5.2;1.368;1824;;
10:03:42.086;164;85;118;69;76.5;310;870;1658;5.3;1.345;1793;;
10:03:42.954;167;86;121;69;76.5;310;875;1654;5.2;1.378;1838;;
10:03:43.831;170;87;122;69;76.5;315;875;1650;5.2;1.398;1864;;
10:03:44.705;171;89;123;69;75.0;315;870;1621;5.2;1.424;1899;;
10:03:45.576;170;89;123;69;75.0;310;870;1679;5.2;1.424;1899;;
10:03:46.446;173;89;123;67;75.8;310;890;1688;5.1;1.445;1927;;
10:03:47.334;172;88;122;67;76.3;315;895;1704;5.1;1.429;1905;;
10:03:48.231;168;86;118;66;76.5;315;905;1663;5.1;1.399;1865;;
10:03:49.136;162;83;116;68;76.8;310;885;1654;5.2;1.332;1776;;
10:03:50.021;161;82;114;66;78.0;315;905;1658;5.2;1.320;1760;;
10:03:50.926;161;81;114;66;80.0;315;910;1621;5.3;1.291;1721;;
10:03:51.836;159;81;113;66;79.8;310;910;1600;5.3;1.284;1712;;
10:03:52.745;155;79;111;67;79.8;310;900;1596;5.3;1.253;1670;;
10:03:53.642;157;80;113;67;80.0;310;890;1617;5.4;1.254;1672;;
10:03:54.538;160;81;114;66;81.5;315;910;1608;5.4;1.276;1701;;
10:03:55.446;161;82;115;65;80.8;315;920;1592;5.3;1.307;1743;;
10:03:56.364;159;82;114;66;80.0;315;905;1563;5.3;1.290;1719;;
10:03:57.273;159;81;114;67;80.3;315;900;1575;5.4;1.276;1701;;
10:03:58.171;162;83;115;65;80.5;315;920;1558;5.3;1.314;1752;;
10:03:59.089;162;82;115;65;80.8;315;920;1538;5.3;1.313;1751;;
10:04:00.013;161;83;115;66;79.8;315;910;1533;5.3;1.309;1746;;
10:04:00.923;160;82;115;66;79.5;315;905;1571;5.3;1.309;1745;;
10:04:01.828;162;83;116;66;79.8;315;915;1596;5.2;1.328;1771;;
10:04:02.739;162;84;117;66;78.5;315;905;1608;5.2;1.343;1791;;
10:04:03.646;163;84;117;67;79.3;315;895;1642;5.3;1.324;1766;;
10:04:04.539;166;85;119;67;79.5;315;900;1646;5.3;1.342;1789;;
10:04:05.441;168;84;119;66;81.8;320;905;1671;5.4;1.312;1749;;
10:04:06.346;167;84;118;67;82.3;320;900;1721;5.5;1.286;1714;;
10:04:07.245;164;82;118;69;82.3;320;865;1725;5.7;1.236;1648;;
10:04:08.110;164;82;118;68;82.3;320;885;1725;5.6;1.264;1686;;
10:04:08.995;164;82;118;66;82.3;320;905;1725;5.5;1.293;1724;;
10:04:09.901;171;95;125;67;61.3;315;895;1596;4.1;1.819;2426;;
10:04:10.796;169;91;124;68;64.0;315;880;1629;4.4;1.705;2273;;
10:04:11.676;171;92;124;67;63.5;315;890;1633;4.3;1.738;2317;;
10:04:12.566;171;91;124;67;67.0;315;890;1654;4.5;1.641;2187;;
10:04:13.454;169;90;122;68;69.8;315;885;1629;4.7;1.551;2068;;
10:04:14.337;168;89;122;69;70.5;310;865;1638;4.9;1.500;2000;;
10:04:15.206;170;90;122;68;71.8;315;885;1613;4.9;1.508;2011;;
10:04:16.089;169;89;121;67;73.3;315;890;1621;4.9;1.473;1964;;
10:04:16.979;166;88;120;68;73.3;315;880;1600;5.0;1.439;1918;;
10:04:17.861;164;86;119;70;73.8;310;860;1608;5.1;1.391;1854;;
10:04:18.721;166;87;120;69;74.5;315;875;1588;5.1;1.409;1879;;
10:04:19.598;168;88;122;68;75.5;315;880;1600;5.1;1.416;1888;;
10:04:20.476;169;89;123;69;74.3;315;875;1583;5.1;1.447;1929;;
10:04:21.353;168;89;122;69;74.0;315;870;1588;5.1;1.434;1912;;
10:04:22.219;167;89;122;70;72.5;310;860;1571;5.1;1.447;1930;;
10:04:23.081;169;89;122;69;73.8;315;875;1558;5.1;1.450;1934;;
10:04:23.958;169;89;121;68;74.5;315;885;1575;5.1;1.437;1917;;
10:04:24.839;165;87;120;69;74.0;310;865;1563;5.1;1.397;1862;;
10:04:25.708;163;86;118;69;73.8;310;865;1529;5.1;1.387;1849;;
10:04:26.573;164;86;118;68;74.8;315;880;1525;5.1;1.389;1852;;
10:04:27.453;165;85;119;68;76.5;315;885;1558;5.2;1.374;1832;;
10:04:28.336;167;87;119;68;76.0;315;885;1525;5.2;1.389;1852;;
10:04:29.221;162;84;117;69;76.5;310;865;1600;5.3;1.326;1768;;
10:04:30.082;163;85;118;70;75.5;310;855;1625;5.3;1.339;1785;;
10:04:30.941;167;86;121;69;77.0;310;865;1654;5.3;1.354;1805;;
10:04:31.808;169;87;122;69;76.8;310;865;1700;5.3;1.369;1826;;
10:04:32.669;169;88;122;71;75.5;310;850;1708;5.3;1.368;1824;;
10:04:33.519;169;87;122;71;75.8;310;845;1763;5.4;1.355;1807;;
10:04:34.364;173;87;123;70;77.5;310;855;1763;5.4;1.357;1809;;
10:04:35.223;173;88;123;70;78.0;310;860;1788;5.4;1.356;1808;;
10:04:36.083;171;87;123;71;77.3;310;840;1767;5.5;1.332;1776;;
10:04:36.921;171;88;123;71;76.0;310;845;1738;5.4;1.362;1816;;
10:04:37.765;173;88;123;71;77.0;310;850;1742;5.4;1.355;1807;;
10:04:38.616;171;88;122;69;77.3;310;865;1725;5.4;1.360;1814;;
10:04:39.479;168;86;120;70;77.3;310;855;1704;5.4;1.323;1763;;
10:04:40.334;167;85;119;70;77.0;310;855;1700;5.4;1.316;1754;;
10:04:41.189;165;84;117;70;77.5;310;855;1671;5.4;1.288;1717;;
10:04:42.044;161;82;116;71;79.3;310;840;1658;5.7;1.224;1632;;
10:04:42.886;162;83;117;71;79.5;310;840;1654;5.7;1.234;1645;;
10:04:43.724;166;84;119;71;79.3;305;845;1667;5.6;1.266;1688;;
10:04:44.571;167;85;120;71;79.8;310;840;1675;5.7;1.267;1689;;
10:04:45.411;168;88;121;71;77.0;310;850;1633;5.4;1.330;1774;;
10:04:46.259;167;87;121;72;76.3;305;835;1629;5.5;1.325;1767;;
10:04:47.096;168;87;120;70;76.5;310;855;1617;5.4;1.344;1792;;
10:04:47.951;167;86;119;69;77.3;310;865;1613;5.4;1.330;1773;;
10:04:48.818;164;85;116;69;77.5;305;870;1608;5.3;1.305;1740;;
10:04:49.684;161;82;115;69;78.8;305;865;1596;5.5;1.260;1681;;
10:04:50.549;161;82;113;69;79.3;310;875;1600;5.4;1.250;1667;;
10:04:51.426;158;80;111;68;80.8;310;885;1575;5.5;1.219;1626;;
10:04:52.311;155;79;111;69;80.8;310;865;1563;5.6;1.192;1589;;
10:04:53.175;155;79;111;69;80.8;310;865;1563;5.6;1.192;1589;;
10:04:54.040;155;79;111;66;80.8;310;905;1563;5.4;1.247;1662;;
10:04:54.944;163;88;118;67;63.8;305;895;1525;4.3;1.653;2204;;
10:04:55.839;161;87;117;67;65.0;305;890;1525;4.4;1.599;2131;;
10:04:56.729;161;85;118;69;66.3;305;870;1542;4.6;1.550;2066;;
10:04:57.603;164;87;120;68;68.0;310;880;1525;4.6;1.546;2062;;
10:04:58.481;165;88;121;69;71.3;310;875;1525;4.9;1.483;1977;;
10:04:59.356;165;89;120;68;70.8;310;880;1504;4.8;1.496;1994;;
10:05:00.234;165;88;121;69;71.3;305;870;1533;4.9;1.471;1962;;
10:05:01.106;167;89;120;67;72.3;310;900;1525;4.8;1.495;1993;;
10:05:02.004;166;87;119;66;73.0;310;910;1525;4.8;1.480;1974;;
10:05:02.916;163;86;116;66;73.5;310;910;1508;4.8;1.439;1919;;
10:05:03.826;159;84;114;66;74.8;310;915;1508;4.9;1.399;1865;;
10:05:04.739;159;83;113;65;76.3;310;930;1521;4.9;1.381;1842;;
10:05:05.669;158;81;113;65;77.8;310;920;1513;5.1;1.334;1779;;
10:05:06.593;156;81;113;67;77.8;310;900;1500;5.2;1.302;1736;;
10:05:07.493;157;82;114;67;77.3;310;900;1513;5.2;1.328;1771;;
10:05:08.393;161;84;117;66;77.3;310;905;1538;5.1;1.365;1820;;
10:05:09.296;164;86;119;67;75.8;310;895;1571;5.1;1.403;1871;;
10:05:10.189;165;86;119;68;76.3;310;880;1629;5.2;1.376;1835;;
10:05:11.071;167;86;120;69;76.8;310;865;1692;5.3;1.352;1803;;
10:05:11.938;171;87;121;67;78.5;315;890;1742;5.3;1.375;1833;;
10:05:12.824;172;86;122;67;79.3;310;895;1767;5.3;1.375;1833;;
10:05:13.719;171;87;120;67;77.5;310;890;1754;5.2;1.378;1837;;
10:05:14.610;167;85;118;68;77.8;310;880;1742;5.3;1.338;1785;;
10:05:15.489;166;85;117;67;77.5;310;900;1700;5.2;1.359;1812;;
10:05:16.391;164;83;116;66;79.5;310;905;1683;5.3;1.321;1761;;
10:05:17.296;161;82;114;67;78.8;310;900;1650;5.3;1.306;1741;;
10:05:18.194;159;82;114;67;78.5;310;890;1629;5.3;1.295;1727;;
10:05:19.084;163;83;116;67;79.8;310;900;1621;5.3;1.312;1749;;
10:05:19.984;165;84;117;67;79.5;310;895;1613;5.3;1.320;1760;;
10:05:20.881;163;84;116;67;79.3;315;890;1592;5.3;1.306;1741;;
10:05:21.770;162;83;116;69;78.8;310;875;1600;5.4;1.292;1722;;
10:05:22.648;164;84;117;67;79.3;310;900;1592;5.3;1.323;1764;;
10:05:23.546;164;84;117;66;80.3;315;905;1600;5.3;1.314;1752;;
10:05:24.449;162;83;115;67;79.5;315;890;1571;5.4;1.287;1717;;
10:05:25.341;159;82;115;68;79.3;310;880;1567;5.4;1.271;1695;;
10:05:26.221;161;83;115;67;79.0;315;895;1554;5.3;1.303;1737;;
10:05:27.116;161;83;115;67;80.0;315;900;1538;5.3;1.297;1729;;
10:05:28.016;160;82;115;68;79.8;315;880;1517;5.4;1.269;1692;;
10:05:28.896;161;83;117;69;78.8;310;865;1542;5.5;1.280;1706;;
10:05:29.763;163;85;118;69;78.0;315;870;1538;5.4;1.313;1751;;
10:05:30.629;165;86;119;69;77.3;310;865;1529;5.4;1.332;1777;;
10:05:31.494;164;86;121;71;76.8;310;845;1538;5.4;1.327;1769;;
10:05:32.341;168;89;122;70;75.5;310;860;1521;5.3;1.390;1853;;
10:05:33.203;168;89;120;67;75.8;315;895;1542;5.1;1.421;1894;;
10:05:34.098;165;87;119;69;75.8;315;875;1521;5.2;1.377;1837;;
10:05:34.971;162;87;118;70;73.5;310;855;1492;5.2;1.370;1826;;
10:05:35.826;162;86;118;69;74.8;310;875;1475;5.1;1.375;1834;;
10:05:36.703;164;86;119;69;75.5;315;875;1538;5.2;1.379;1839;;
10:05:37.574;164;87;119;69;74.8;310;865;1529;5.2;1.377;1836;;
10:05:38.443;165;87;119;69;75.3;310;870;1558;5.2;1.379;1838;;
10:05:39.311;168;87;120;68;76.0;310;880;1608;5.2;1.392;1856;;
10:05:40.189;168;86;120;69;77.3;310;875;1650;5.3;1.359;1812;;
10:05:41.066;165;86;119;70;76.5;310;860;1650;5.3;1.338;1784;;
10:05:41.924;164;85;119;71;76.0;310;850;1667;5.4;1.328;1771;;
10:05:42.774;167;86;120;71;76.8;310;850;1688;5.4;1.332;1776;;
10:05:43.626;168;86;121;70;77.8;310;855;1658;5.5;1.328;1770;;
10:05:44.479;168;88;121;71;76.0;310;845;1683;5.4;1.345;1794;;
10:05:45.328;168;87;121;71;76.8;310;845;1688;5.4;1.335;1780;;
10:05:46.171;170;88;122;70;77.3;310;860;1692;5.4;1.355;1807;;
10:05:47.029;170;88;122;70;77.3;310;855;1700;5.4;1.348;1797;;
10:05:47.885;170;88;122;69;77.3;310;870;1700;5.3;1.371;1828;;
10:05:48.755;170;88;122;68;77.3;310;885;1700;5.2;1.395;1860;;
10:05:49.641;169;95;125;70;58.0;305;860;1575;4.0;1.850;2466;;
10:05:50.501;168;92;123;69;61.3;305;870;1604;4.2;1.747;2329;;
10:05:51.371;167;90;122;69;62.0;305;870;1604;4.3;1.712;2283;;
10:05:52.239;167;90;122;69;64.3;305;865;1592;4.5;1.642;2190;;
10:05:53.104;166;90;122;70;67.3;305;855;1613;4.7;1.551;2068;;
10:05:53.957;169;91;123;69;68.0;305;865;1621;4.7;1.565;2086;;
10:05:54.826;169;90;123;69;70.0;310;875;1604;4.8;1.531;2042;;
10:05:55.701;167;90;122;70;69.5;310;860;1579;4.8;1.503;2005;;
10:05:56.563;165;88;121;70;70.8;310;860;1596;4.9;1.468;1957;;
10:05:57.421;167;89;121;69;71.3;310;865;1579;4.9;1.472;1963;;
10:05:58.288;166;88;121;69;72.3;310;865;1596;5.0;1.446;1928;;
10:05:59.153;165;88;120;70;71.8;310;855;1600;5.0;1.427;1903;;
10:06:00.005;164;88;119;71;70.8;305;845;1608;5.0;1.424;1899;;
10:06:00.851;166;88;120;70;71.5;310;855;1571;5.0;1.438;1917;;
10:06:01.706;167;88;121;70;72.5;310;860;1567;5.1;1.435;1914;;
10:06:02.568;167;88;121;69;72.8;310;865;1567;5.0;1.439;1918;;
10:06:03.431;167;89;122;70;71.8;305;860;1579;5.0;1.456;1942;;
10:06:04.289;170;90;123;68;71.8;305;880;1600;4.9;1.506;2007;;
10:06:05.169;171;90;123;67;72.8;305;890;1638;4.9;1.499;1998;;
10:06:06.061;168;89;120;67;72.5;310;900;1642;4.8;1.483;1978;;
10:06:06.959;164;86;117;67;73.3;305;890;1667;4.9;1.425;1899;;
10:06:07.851;163;84;116;67;74.5;310;900;1658;5.0;1.395;1860;;
10:06:08.751;160;82;113;66;76.8;310;905;1650;5.1;1.335;1781;;
10:06:09.655;155;81;111;67;76.5;310;895;1625;5.1;1.302;1735;;
10:06:10.549;153;79;111;69;76.3;305;875;1621;5.2;1.271;1695;;
10:06:11.426;156;80;113;67;77.3;310;890;1588;5.2;1.296;1728;;
10:06:12.314;159;82;115;67;77.0;310;890;1592;5.2;1.326;1768;;
10:06:13.204;159;84;116;69;75.0;310;865;1571;5.2;1.335;1780;;
10:06:14.070;159;85;117;70;73.8;305;855;1575;5.2;1.354;1805;;
10:06:14.925;163;86;118;69;73.8;310;875;1554;5.1;1.400;1867;;
10:06:15.800;164;86;119;68;74.3;310;885;1554;5.0;1.412;1883;;
10:06:16.686;162;87;117;68;72.5;310;880;1525;4.9;1.423;1898;;
10:06:17.568;160;85;116;68;73.5;310;885;1508;5.0;1.394;1858;;
10:06:18.453;161;84;116;66;74.8;310;905;1521;5.0;1.401;1869;;
10:06:19.358;162;84;116;65;75.0;310;920;1517;4.9;1.417;1889;;
10:06:20.278;160;83;115;66;75.8;310;910;1521;5.0;1.382;1842;;
10:06:21.188;160;83;115;67;76.0;310;895;1571;5.1;1.357;1810;;
10:06:22.083;163;84;116;66;76.5;310;910;1604;5.0;1.383;1844;;
10:06:22.990;164;84;117;66;77.5;315;910;1613;5.1;1.377;1836;;
10:06:23.903;163;85;117;67;76.0;315;895;1608;5.1;1.378;1837;;
10:06:24.796;162;85;118;68;75.0;310;880;1617;5.1;1.379;1838;;
10:06:25.678;164;86;118;67;75.0;315;900;1592;5.0;1.416;1888;;
10:06:26.574;164;86;118;66;75.3;310;905;1592;5.0;1.422;1896;;
10:06:27.480;163;86;118;66;75.0;310;910;1583;4.9;1.429;1905;;
10:06:28.391;163;85;118;66;74.8;310;910;1571;4.9;1.430;1907;;
10:06:29.303;163;86;117;65;74.8;310;925;1542;4.8;1.442;1922;;
10:06:30.224;161;84;115;66;74.5;310;915;1533;4.9;1.415;1887;;
10:06:31.139;156;83;114;67;73.5;310;895;1504;4.9;1.382;1843;;
10:06:32.032;156;83;114;68;73.0;310;880;1492;5.0;1.371;1828;;
10:06:32.916;158;84;115;68;73.8;310;885;1458;5.0;1.380;1840;;
10:06:33.801;159;85;117;68;73.3;310;880;1479;5.0;1.403;1870;;
10:06:34.679;161;86;118;69;73.0;310;865;1467;5.1;1.401;1868;;
10:06:35.542;163;88;120;69;72.3;310;865;1467;5.0;1.437;1916;;
10:06:36.407;167;89;122;69;72.0;310;875;1475;4.9;1.477;1969;;
10:06:37.282;167;89;121;68;72.0;310;880;1492;4.9;1.476;1968;;
10:06:38.164;164;88;119;69;71.8;310;875;1467;4.9;1.451;1935;;
10:06:39.041;162;87;118;68;72.3;310;880;1483;4.9;1.431;1908;;
10:06:39.917;162;86;117;67;72.3;310;890;1475;4.9;1.435;1913;;
10:06:40.811;159;84;115;67;74.0;310;890;1483;5.0;1.380;1840;;
10:06:41.701;156;83;113;68;73.5;310;885;1492;5.0;1.364;1818;;
10:06:42.584;157;83;114;68;74.3;310;880;1521;5.1;1.354;1805;;
10:06:43.464;160;84;115;67;75.0;310;900;1558;5.0;1.377;1836;;
10:06:44.366;160;83;114;66;76.0;310;910;1575;5.0;1.368;1824;;
10:06:45.278;157;82;112;66;76.3;310;915;1579;5.0;1.347;1796;;
10:06:46.193;155;80;112;66;77.3;310;910;1596;5.1;1.319;1759;;
10:06:47.103;157;81;113;65;77.8;315;920;1579;5.1;1.331;1775;;
10:06:48.019;157;81;113;66;77.5;310;905;1563;5.1;1.322;1763;;
10:06:48.928;156;82;113;67;76.8;315;890;1558;5.2;1.313;1751;;
10:06:49.814;158;83;115;69;75.5;310;870;1575;5.2;1.328;1771;;
10:06:50.688;162;85;115;69;75.5;310;865;1588;5.2;1.320;1761;;
10:06:51.550;162;85;115;69;75.5;310;865;1588;5.2;1.320;1761;;
10:06:52.415;162;85;115;69;75.5;310;875;1588;5.2;1.336;1781;;
10:06:53.289;169;95;125;70;56.8;310;855;1479;4.0;1.887;2516;;
10:06:54.146;169;93;124;69;59.3;310;875;1517;4.1;1.824;2432;;
10:06:55.021;166;91;121;68;60.5;310;880;1508;4.1;1.764;2352;;
10:06:55.901;162;89;119;69;63.5;310;870;1504;4.4;1.630;2174;;
10:06:56.773;162;88;118;68;67.0;310;885;1563;4.5;1.562;2083;;
10:06:57.658;163;87;118;67;69.0;310;895;1613;4.6;1.527;2036;;
10:06:58.551;161;86;117;68;70.5;310;880;1646;4.8;1.464;1951;;
10:06:59.431;161;85;118;69;71.0;305;865;1658;4.9;1.435;1913;;
10:07:00.296;165;87;120;69;71.8;310;875;1688;4.9;1.466;1955;;
10:07:01.169;169;87;121;69;73.8;305;870;1754;5.1;1.424;1899;;
10:07:02.039;166;87;121;71;73.5;305;850;1717;5.2;1.396;1862;;
10:07:02.893;169;87;120;69;74.5;305;875;1742;5.1;1.409;1879;;
10:07:03.768;169;84;118;68;79.0;310;885;1754;5.4;1.316;1755;;
10:07:04.651;165;81;113;68;80.8;305;885;1721;5.5;1.236;1648;;
10:07:05.535;160;76;109;68;85.5;305;880;1721;5.8;1.124;1499;;
10:07:06.414;159;75;108;67;88.3;305;890;1704;5.9;1.084;1446;;
10:07:07.306;157;71;106;67;93.5;310;900;1700;6.2;1.016;1354;;
10:07:08.202;154;70;104;68;94.0;305;880;1642;6.4;0.971;1295;;
10:07:09.088;153;69;103;68;96.8;305;880;1608;6.6;0.932;1243;;
10:07:09.964;153;68;100;68;100.0;310;880;1558;6.8;0.876;1167;;
10:07:10.848;153;63;98;68;108.3;315;880;1554;7.4;0.797;1062;;
10:07:11.728;152;61;101;72;112.5;310;835;1571;8.1;0.746;995;;
10:07:12.563;156;66;104;74;108.3;315;815;1550;8.0;0.779;1039;;
10:07:13.378;156;68;105;78;106.0;315;770;1550;8.3;0.765;1019;;
10:07:14.144;158;71;106;79;102.8;310;755;1542;8.2;0.781;1041;;
10:07:14.903;160;72;104;75;103.5;315;800;1575;7.8;0.806;1074;;
10:07:15.699;161;68;102;73;110.0;315;825;1638;8.0;0.767;1023;;
10:07:16.526;158;65;102;74;113.3;310;815;1633;8.3;0.730;974;;
10:07:17.343;159;66;101;71;111.5;315;845;1604;7.9;0.762;1016;;
10:07:18.186;157;64;100;70;115.0;315;860;1625;8.0;0.746;995;;
10:07:19.046;155;65;100;71;114.3;315;845;1596;8.1;0.740;986;;
10:07:19.891;152;65;100;72;111.8;315;830;1563;8.1;0.743;990;;
10:07:20.719;154;67;103;72;108.8;310;830;1583;7.9;0.784;1046;;
10:07:21.551;158;70;106;71;109.0;315;850;1608;7.7;0.823;1097;;
10:07:22.403;159;72;108;72;107.5;315;835;1596;7.7;0.839;1119;;
10:07:23.238;158;74;110;73;103.3;315;820;1571;7.6;0.870;1160;;
10:07:24.056;160;77;113;74;98.5;310;810;1588;7.3;0.927;1236;;
10:07:24.864;164;81;115;71;95.3;310;840;1600;6.8;1.014;1352;;
10:07:25.706;165;81;116;70;95.3;310;855;1604;6.7;1.037;1382;;
10:07:26.563;163;82;116;71;92.3;315;845;1583;6.6;1.058;1411;;
10:07:27.406;161;82;116;73;89.0;310;825;1558;6.5;1.075;1434;;
10:07:28.229;164;84;118;73;87.0;310;825;1575;6.3;1.119;1492;;
10:07:29.056;166;85;118;70;86.5;310;855;1579;6.1;1.164;1552;;
10:07:29.911;165;85;119;72;85.5;310;835;1588;6.1;1.160;1546;;
10:07:30.746;164;86;120;74;82.0;305;810;1571;6.1;1.185;1580;;
10:07:31.554;168;89;122;73;80.3;305;825;1567;5.8;1.257;1676;;
10:07:32.379;170;90;124;71;80.3;305;845;1600;5.7;1.300;1734;;
10:07:33.228;171;90;124;70;79.8;305;855;1575;5.6;1.327;1769;;
10:07:34.081;168;90;123;72;77.3;305;830;1575;5.6;1.324;1766;;
10:07:34.913;168;91;124;72;75.8;305;835;1558;5.4;1.364;1819;;
10:07:35.744;171;92;125;71;75.5;305;845;1554;5.4;1.399;1865;;
10:07:36.591;171;92;126;71;75.8;305;850;1550;5.3;1.408;1878;;
10:07:37.443;170;93;126;71;74.5;305;845;1533;5.3;1.429;1906;;
10:07:38.286;171;94;127;71;73.0;305;850;1546;5.2;1.473;1964;;
10:07:39.136;174;95;127;68;73.3;305;880;1546;5.0;1.523;2030;;
10:07:40.014;174;94;126;66;73.8;310;905;1558;4.9;1.540;2053;;
10:07:40.923;170;92;124;69;74.0;305;875;1529;5.1;1.469;1959;;
10:07:41.794;166;91;124;71;71.5;305;850;1504;5.0;1.468;1958;;
10:07:42.642;167;92;123;70;71.3;305;855;1492;5.0;1.479;1972;;
10:07:43.501;167;91;123;69;73.0;305;865;1496;5.1;1.452;1935;;
10:07:44.366;163;90;122;72;71.8;305;830;1483;5.2;1.408;1878;;
10:07:45.196;164;91;122;71;70.3;305;840;1467;5.0;1.462;1949;;
10:07:46.034;167;92;123;69;71.3;310;870;1471;4.9;1.499;1998;;
10:07:46.902;167;91;122;68;72.3;310;880;1488;4.9;1.489;1985;;
10:07:47.786;165;91;121;68;71.3;310;880;1438;4.9;1.494;1993;;
10:07:48.662;162;90;121;70;70.0;305;855;1442;4.9;1.478;1971;;
10:07:49.519;165;91;121;67;69.8;305;890;1425;4.7;1.538;2050;;
10:07:50.407;165;90;121;68;71.3;310;885;1425;4.8;1.503;2004;;
10:07:51.294;163;90;120;69;70.5;310;870;1404;4.9;1.484;1979;;
10:07:52.164;162;90;120;72;70.5;310;835;1417;5.1;1.424;1899;;
10:07:53.000;162;90;120;69;70.5;310;875;1417;4.8;1.492;1990;;
10:07:53.875;162;90;120;67;70.5;310;895;1417;4.7;1.527;2035;;
10:07:54.769;168;96;126;70;55.8;310;860;1333;3.9;1.936;2581;;
10:07:55.631;165;94;124;71;57.0;305;850;1383;4.0;1.853;2470;;
10:07:56.479;167;95;124;68;57.0;305;880;1408;3.9;1.914;2553;;
10:07:57.359;167;92;124;69;61.8;310;875;1450;4.2;1.750;2333;;
10:07:58.234;164;92;122;71;63.5;305;850;1408;4.5;1.633;2177;;
10:07:59.082;162;91;122;73;63.0;305;825;1429;4.6;1.601;2135;;
10:07:59.911;165;93;123;71;63.5;305;850;1425;4.5;1.643;2191;;
10:08:00.757;167;92;124;71;65.8;305;845;1454;4.7;1.590;2121;;
10:08:01.606;165;92;123;71;65.0;305;840;1446;4.6;1.583;2111;;
10:08:02.444;164;91;123;74;64.5;305;815;1463;4.7;1.557;2076;;
10:08:03.261;167;93;123;70;64.5;305;860;1454;4.5;1.637;2182;;
10:08:04.117;167;91;122;70;66.8;305;855;1483;4.7;1.559;2079;;
10:08:04.972;162;90;120;71;65.3;305;850;1463;4.6;1.560;2080;;
10:08:05.822;164;89;120;70;66.3;305;860;1475;4.6;1.558;2077;;
10:08:06.682;164;89;120;71;67.5;305;845;1483;4.8;1.505;2007;;
10:08:07.531;161;88;118;71;66.5;305;840;1446;4.8;1.494;1992;;
10:08:08.371;158;87;118;74;66.3;305;815;1471;4.9;1.452;1935;;
10:08:09.186;161;89;120;73;66.0;305;820;1454;4.8;1.491;1988;;
10:08:10.006;164;90;122;73;66.5;305;820;1483;4.9;1.498;1998;;
10:08:10.826;164;90;121;72;66.5;305;835;1454;4.8;1.519;2026;;
10:08:11.661;163;89;121;73;66.0;305;825;1471;4.8;1.509;2012;;
10:08:12.486;165;91;122;71;65.8;305;850;1458;4.6;1.571;2094;;
10:08:13.332;166;90;121;70;67.0;305;860;1475;4.7;1.550;2067;;
10:08:14.196;163;89;119;71;67.3;305;845;1467;4.8;1.492;1989;;
10:08:15.041;159;87;119;74;66.8;305;815;1454;4.9;1.447;1929;;
10:08:15.854;162;89;120;72;65.8;305;830;1458;4.8;1.515;2020;;
10:08:16.686;165;90;121;71;67.0;305;845;1438;4.8;1.523;2031;;
10:08:17.531;164;89;119;70;67.3;310;855;1442;4.7;1.513;2017;;
10:08:18.384;159;87;118;72;67.0;305;835;1446;4.8;1.464;1952;;
10:08:19.219;160;87;117;71;66.8;305;850;1425;4.7;1.487;1982;;
10:08:20.069;159;86;116;70;68.8;305;860;1425;4.8;1.445;1926;;
10:08:20.931;155;84;113;70;69.0;310;860;1408;4.8;1.405;1874;;
10:08:21.793;151;82;111;69;68.5;305;865;1392;4.8;1.395;1860;;
10:08:22.654;153;82;111;67;69.8;305;895;1400;4.7;1.418;1891;;
10:08:23.551;153;80;111;68;72.8;310;885;1392;4.9;1.350;1800;;
10:08:24.434;149;81;111;71;70.0;305;845;1354;5.0;1.337;1783;;
10:08:25.281;150;82;113;72;68.5;305;830;1367;5.0;1.363;1818;;
10:08:26.113;156;86;115;70;68.5;310;855;1358;4.8;1.439;1918;;
10:08:26.968;158;86;117;71;69.5;310;845;1383;4.9;1.423;1897;;
10:08:27.809;158;87;117;70;67.3;305;860;1329;4.7;1.490;1986;;
10:08:28.671;159;87;118;70;67.3;305;860;1388;4.7;1.506;2008;;
10:08:29.533;162;89;118;68;67.5;310;880;1396;4.6;1.538;2051;;
10:08:30.413;160;87;116;68;68.5;310;880;1379;4.7;1.493;1991;;
10:08:31.293;155;85;115;70;67.8;310;855;1363;4.8;1.445;1927;;
10:08:32.146;156;85;115;70;68.3;310;860;1338;4.8;1.443;1924;;
10:08:33.008;156;84;115;70;69.5;310;855;1392;4.9;1.415;1886;;
10:08:33.861;155;85;115;73;68.3;310;825;1338;5.0;1.387;1849;;
10:08:34.684;153;85;115;75;66.3;305;805;1342;4.9;1.397;1863;;
10:08:35.489;157;87;118;75;66.8;305;800;1371;5.0;1.414;1886;;
10:08:36.291;160;89;119;73;67.3;310;820;1346;4.9;1.454;1939;;
10:08:37.113;161;89;119;72;67.0;305;830;1363;4.8;1.477;1970;;
10:08:37.943;159;89;119;75;65.8;305;805;1371;4.9;1.460;1947;;
10:08:38.744;162;91;121;74;64.8;305;810;1375;4.8;1.507;2010;;
10:08:39.558;163;90;120;72;66.8;310;835;1388;4.8;1.498;1997;;
10:08:40.389;160;89;118;72;66.3;305;830;1363;4.8;1.481;1975;;
10:08:41.219;157;88;117;74;64.8;305;815;1363;4.8;1.473;1964;;
10:08:42.034;159;88;117;71;66.0;305;840;1379;4.7;1.489;1985;;
10:08:42.878;159;86;114;66;69.0;310;910;1396;4.5;1.503;2005;;
10:08:43.786;155;83;111;67;70.3;305;895;1400;4.7;1.417;1890;;
10:08:44.679;147;81;109;72;67.5;305;835;1371;4.9;1.351;1802;;
10:08:45.516;149;81;111;73;68.0;305;825;1346;4.9;1.344;1792;;
10:08:46.339;152;83;114;74;68.8;305;815;1346;5.1;1.348;1798;;
10:08:47.156;155;85;116;73;68.8;305;820;1350;5.0;1.378;1837;;
10:08:47.976;156;87;117;75;67.5;305;805;1333;5.0;1.392;1856;;
10:08:48.781;156;88;117;75;65.5;305;795;1329;4.9;1.423;1897;;
10:08:49.574;160;89;119;74;65.5;305;810;1363;4.9;1.469;1958;;
10:08:50.384;161;89;118;72;67.0;305;835;1358;4.8;1.474;1965;;
10:08:51.221;159;87;116;72;67.5;305;830;1363;4.9;1.429;1906;;
10:08:52.049;153;86;114;75;65.5;305;800;1346;4.9;1.395;1861;;
10:08:52.849;154;85;114;74;65.5;305;810;1338;4.9;1.413;1884;;
10:08:53.660;154;85;114;73;65.5;305;820;1338;4.8;1.430;1907;;
10:08:54.480;154;85;114;69;65.5;305;865;1338;4.5;1.509;2012;;
10:08:55.344;158;90;117;72;55.3;305;835;1279;4.0;1.772;2363;;
10:08:56.179;153;87;116;74;56.0;300;810;1313;4.1;1.671;2228;;
10:08:56.989;156;88;117;73;56.5;305;820;1338;4.1;1.698;2264;;
10:08:57.811;158;88;117;71;60.5;305;845;1342;4.3;1.638;2183;;
10:08:58.654;158;88;117;71;63.8;305;850;1338;4.5;1.560;2080;;
10:08:59.506;156;87;116;72;63.8;305;830;1346;4.6;1.514;2018;;
10:09:00.335;153;87;116;75;62.3;300;805;1300;4.6;1.494;1991;;
10:09:01.141;157;88;118;74;63.3;305;815;1325;4.7;1.514;2019;;
10:09:01.956;160;89;119;73;65.0;305;825;1329;4.7;1.514;2018;;
10:09:02.779;162;90;121;73;64.8;305;820;1333;4.7;1.529;2039;;
10:09:03.599;162;91;122;75;63.3;300;805;1354;4.7;1.546;2062;;
10:09:04.406;162;92;122;76;62.3;300;790;1379;4.7;1.551;2069;;
10:09:05.198;166;93;124;74;63.3;305;810;1396;4.7;1.588;2117;;
10:09:06.002;168;93;125;74;64.3;305;815;1425;4.7;1.579;2106;;
10:09:06.821;168;93;123;71;64.3;305;840;1425;4.6;1.608;2144;;
10:09:07.661;163;91;121;73;64.3;300;820;1438;4.7;1.541;2055;;
10:09:08.477;160;90;119;74;62.5;300;810;1421;4.6;1.542;2056;;
10:09:09.287;161;89;118;72;63.8;300;830;1421;4.6;1.533;2044;;
10:09:10.117;158;87;115;71;66.0;305;845;1417;4.7;1.472;1963;;
10:09:10.964;152;84;111;72;66.3;300;835;1379;4.8;1.402;1870;;
10:09:11.799;147;82;109;73;65.8;300;820;1367;4.8;1.363;1817;;
10:09:12.619;148;82;110;73;67.0;300;825;1354;4.9;1.351;1802;;
10:09:13.444;149;81;110;72;68.3;305;830;1342;4.9;1.338;1784;;
10:09:14.276;148;81;110;73;68.5;305;820;1329;5.0;1.314;1752;;
10:09:15.096;146;81;109;74;67.0;300;810;1300;5.0;1.321;1761;;
10:09:15.904;148;82;112;75;67.0;300;800;1325;5.0;1.334;1779;;
10:09:16.704;152;84;113;72;67.8;305;830;1313;4.9;1.384;1846;;
10:09:17.536;153;84;113;72;68.5;305;835;1308;4.9;1.377;1837;;
10:09:18.370;152;84;113;73;67.5;305;825;1283;4.9;1.375;1833;;
10:09:19.194;149;84;111;72;65.5;300;830;1279;4.7;1.403;1871;;
10:09:20.026;151;83;111;71;68.3;305;845;1288;4.8;1.377;1837;;
10:09:20.871;151;82;111;71;69.0;305;845;1271;4.9;1.359;1812;;
10:09:21.714;150;83;111;73;68.0;305;825;1258;4.9;1.347;1796;;
10:09:22.541;148;82;112;75;67.0;300;805;1283;5.0;1.340;1786;;
10:09:23.346;153;85;114;74;66.8;300;810;1321;4.9;1.386;1849;;
10:09:24.154;157;87;116;71;67.8;305;840;1338;4.8;1.441;1922;;
10:09:24.998;159;86;117;71;69.0;305;850;1354;4.9;1.444;1926;;
10:09:25.844;159;88;118;72;66.8;300;830;1375;4.8;1.467;1956;;
10:09:26.678;158;88;118;73;64.8;300;820;1383;4.7;1.498;1997;;
10:09:27.492;162;90;121;73;65.3;300;825;1442;4.7;1.530;2040;;
10:09:28.319;167;91;122;70;66.0;305;855;1475;4.6;1.580;2107;;
10:09:29.172;167;91;123;71;66.8;305;850;1492;4.7;1.563;2084;;
10:09:30.024;165;91;122;72;64.3;300;835;1517;4.6;1.579;2105;;
10:09:30.861;162;90;121;74;64.3;300;815;1492;4.7;1.532;2042;;
10:09:31.676;165;91;122;73;64.0;300;820;1504;4.7;1.560;2080;;
10:09:32.496;166;91;122;72;66.0;305;835;1525;4.7;1.540;2054;;
10:09:33.329;165;90;122;74;65.8;305;810;1504;4.9;1.506;2008;;
10:09:34.141;163;91;122;75;63.3;300;795;1483;4.8;1.527;2036;;
10:09:34.936;163;91;123;76;63.5;300;785;1483;4.9;1.517;2023;;
10:09:35.721;167;93;124;74;64.0;300;810;1479;4.7;1.569;2093;;
10:09:36.531;170;93;125;73;65.8;305;825;1508;4.8;1.568;2091;;
10:09:37.354;169;93;125;74;64.8;300;815;1533;4.8;1.567;2089;;
10:09:38.173;166;91;124;75;64.8;300;805;1579;4.8;1.539;2051;;
10:09:38.978;169;93;123;72;64.8;300;835;1583;4.7;1.589;2119;;
10:09:39.813;168;91;122;71;67.3;305;845;1604;4.8;1.530;2040;;
10:09:40.655;162;88;119;73;66.5;300;820;1567;4.9;1.464;1952;;
10:09:41.476;157;86;117;75;65.8;300;800;1546;4.9;1.424;1898;;
10:09:42.276;159;87;117;75;65.8;300;800;1521;4.9;1.427;1902;;
10:09:43.078;159;86;117;74;68.3;305;815;1517;5.0;1.394;1859;;
10:09:43.893;157;86;116;75;67.8;300;805;1504;5.0;1.378;1838;;
10:09:44.692;154;85;115;76;65.8;300;785;1488;5.0;1.376;1835;;
10:09:45.481;157;87;117;76;66.3;300;790;1483;5.0;1.392;1856;;
10:09:46.271;159;87;117;75;67.3;300;795;1471;5.1;1.386;1848;;
10:09:47.064;157;87;116;75;66.8;300;805;1454;5.0;1.399;1865;;
10:09:47.871;155;85;116;76;67.3;300;790;1442;5.1;1.357;1809;;
10:09:48.659;153;86;115;78;64.8;295;770;1413;5.0;1.371;1827;;
10:09:49.429;157;87;118;75;65.8;300;795;1413;5.0;1.421;1894;;
10:09:50.224;161;89;120;75;67.0;300;800;1442;5.0;1.427;1902;;
10:09:51.026;161;89;119;75;66.5;300;805;1425;5.0;1.444;1925;;
10:09:51.827;160;89;119;76;66.5;300;785;1421;5.1;1.408;1877;;
10:09:52.615;160;89;119;77;66.5;300;775;1421;5.1;1.390;1853;;
10:09:53.390;160;89;119;74;66.5;300;810;1421;4.9;1.453;1937;;
10:09:54.199;165;94;124;76;54.5;300;785;1392;4.2;1.786;2381;;
10:09:54.986;165;93;123;75;55.0;300;800;1417;4.1;1.793;2390;;
10:09:55.782;164;93;123;75;54.8;295;800;1446;4.1;1.794;2391;;
10:09:56.586;163;92;122;73;57.8;300;820;1463;4.2;1.725;2300;;
10:09:57.404;165;91;122;72;61.5;300;835;1479;4.4;1.653;2204;;
10:09:58.241;164;90;120;69;63.0;300;865;1454;4.4;1.641;2188;;
10:09:59.102;161;88;118;72;63.8;300;830;1446;4.6;1.536;2048;;
10:09:59.936;155;87;115;73;62.8;300;820;1383;4.6;1.503;2004;;
10:10:00.758;154;85;115;74;64.8;300;810;1396;4.8;1.442;1922;;
10:10:01.568;156;87;116;72;65.0;300;830;1363;4.7;1.478;1971;;
10:10:02.398;157;86;117;73;66.5;300;820;1367;4.9;1.443;1924;;
10:10:03.214;156;88;117;75;63.5;300;805;1346;4.7;1.486;1982;;
10:10:04.019;155;88;118;76;62.8;300;790;1354;4.8;1.479;1972;;
10:10:04.813;160;90;120;74;63.5;300;810;1350;4.7;1.524;2032;;
10:10:05.623;164;90;120;71;65.8;305;850;1375;4.6;1.555;2073;;
10:10:06.473;164;89;121;72;66.5;305;830;1392;4.8;1.513;2018;;
10:10:07.303;160;90;120;74;63.3;305;815;1363;4.7;1.540;2053;;
10:10:08.116;159;89;120;75;63.3;300;800;1400;4.7;1.515;2019;;
10:10:08.912;163;91;121;74;63.3;300;810;1429;4.7;1.553;2070;;
10:10:09.726;164;90;121;73;65.3;305;825;1446;4.7;1.530;2040;;
10:10:10.547;162;90;119;73;64.0;300;820;1433;4.7;1.528;2037;;
10:10:11.369;157;88;118;75;63.3;300;795;1421;4.8;1.480;1973;;
10:10:12.166;159;89;117;71;62.8;300;845;1413;4.5;1.569;2092;;
10:10:13.007;159;86;116;69;66.8;305;870;1433;4.6;1.505;2007;;
10:10:13.877;156;85;115;71;67.0;305;845;1421;4.8;1.450;1934;;
10:10:14.724;153;85;114;73;65.3;300;820;1371;4.8;1.430;1906;;
10:10:15.545;151;84;114;76;64.0;300;790;1367;4.9;1.404;1872;;
10:10:16.338;155;86;117;75;64.8;305;795;1363;4.9;1.430;1907;;
10:10:17.129;160;88;120;74;66.0;305;815;1379;4.9;1.476;1968;;
10:10:17.944;164;90;123;75;65.5;305;805;1417;4.9;1.509;2011;;
10:10:18.749;165;93;124;77;63.3;300;780;1442;4.9;1.532;2043;;
10:10:19.529;166;94;125;77;60.8;300;775;1479;4.7;1.591;2122;;
10:10:20.306;170;95;126;75;62.8;300;805;1554;4.7;1.620;2159;;
10:10:21.113;172;94;126;74;64.8;305;815;1583;4.8;1.589;2119;;
10:10:21.928;169;93;124;73;64.0;305;820;1571;4.7;1.589;2118;;
10:10:22.744;165;91;122;75;63.0;300;805;1558;4.7;1.552;2070;;
10:10:23.553;160;89;119;75;62.8;300;795;1563;4.7;1.511;2014;;
10:10:24.344;161;89;119;74;63.3;300;810;1554;4.7;1.524;2032;;
10:10:25.156;162;88;118;71;66.0;305;850;1546;4.7;1.513;2018;;
10:10:26.004;160;86;117;70;67.0;300;860;1529;4.7;1.499;1998;;
10:10:26.868;158;86;116;70;66.3;305;855;1517;4.6;1.494;1992;;
10:10:27.723;157;86;117;74;65.5;300;810;1538;4.9;1.444;1925;;
10:10:28.531;160;88;119;73;65.3;300;825;1508;4.7;1.501;2002;;
10:10:29.354;163;88;121;73;66.8;305;820;1546;4.9;1.483;1978;;
10:10:30.176;163;90;121;75;65.5;305;805;1550;4.9;1.484;1979;;
10:10:30.980;160;89;119;75;63.8;300;795;1563;4.8;1.484;1979;;
10:10:31.775;162;89;120;75;65.3;300;805;1588;4.9;1.484;1978;;
10:10:32.583;164;89;120;73;66.8;305;820;1575;4.9;1.477;1970;;
10:10:33.403;163;88;119;72;66.8;305;830;1542;4.8;1.477;1969;;
10:10:34.231;158;86;117;75;66.3;300;800;1550;5.0;1.413;1884;;
10:10:35.029;157;87;117;76;65.3;300;790;1525;5.0;1.420;1893;;
10:10:35.819;160;88;118;75;65.8;300;800;1525;4.9;1.439;1918;;
10:10:36.621;160;87;118;73;67.5;305;825;1517;4.9;1.436;1915;;
10:10:37.446;158;86;116;74;68.0;305;810;1508;5.0;1.385;1846;;
10:10:38.252;154;85;116;78;65.5;300;770;1488;5.1;1.364;1818;;
10:10:39.026;158;87;118;75;65.8;300;795;1475;5.0;1.430;1906;;
10:10:39.819;163;88;122;75;67.8;305;795;1504;5.1;1.426;1901;;
10:10:40.612;165;92;122;74;65.0;300;810;1467;4.8;1.517;2023;;
10:10:41.424;163;90;122;76;65.0;300;790;1529;4.9;1.480;1973;;
10:10:42.218;166;92;122;74;64.5;300;810;1533;4.8;1.535;2047;;
10:10:43.028;167;90;121;70;67.0;305;855;1554;4.7;1.538;2050;;
10:10:43.883;164;88;119;71;68.0;305;850;1550;4.8;1.481;1975;;
10:10:44.729;158;86;116;74;65.8;300;810;1521;4.9;1.429;1905;;
10:10:45.539;154;85;115;76;64.8;300;785;1488;4.9;1.391;1855;;
10:10:46.326;157;86;116;75;65.5;300;800;1475;4.9;1.420;1893;;
10:10:47.126;159;86;118;74;68.3;305;815;1496;5.0;1.403;1871;;
10:10:47.937;158;87;117;74;66.5;300;810;1488;4.9;1.425;1900;;
10:10:48.751;156;86;117;75;66.5;300;805;1492;5.0;1.410;1880;;
10:10:49.554;159;88;118;73;66.0;300;820;1475;4.8;1.463;1951;;
10:10:50.376;160;87;118;71;66.0;300;850;1483;4.7;1.516;2022;;
10:10:51.225;160;87;118;70;66.0;300;860;1483;4.6;1.534;2046;;
10:10:52.085;160;87;118;70;66.0;300;860;1483;4.6;1.534;2046;;
10:10:52.948;153;86;115;73;57.5;300;825;1375;4.2;1.643;2190;;
10:10:53.773;154;86;113;70;57.8;300;860;1367;4.0;1.686;2249;;
10:10:54.629;152;83;112;70;60.5;305;855;1363;4.2;1.586;2115;;
10:10:55.486;149;83;112;73;61.5;300;820;1342;4.5;1.490;1987;;
10:10:56.306;150;84;113;74;63.5;300;815;1329;4.7;1.454;1938;;
10:10:57.121;154;85;115;74;65.0;300;815;1308;4.8;1.445;1927;;
10:10:57.936;155;87;116;73;65.3;305;820;1292;4.8;1.455;1940;;
10:10:58.756;153;87;116;76;63.8;305;785;1321;4.9;1.431;1909;;
10:10:59.541;155;89;118;75;62.8;305;800;1283;4.7;1.498;1997;;
10:11:00.339;159;89;119;74;64.3;305;810;1296;4.8;1.497;1996;;
10:11:01.151;159;89;118;73;65.0;305;820;1308;4.8;1.492;1989;;
10:11:01.969;156;88;117;74;64.0;300;815;1300;4.7;1.487;1982;;
10:11:02.784;156;88;117;75;63.8;300;805;1300;4.8;1.481;1974;;
10:11:03.591;157;88;116;71;64.8;305;840;1288;4.6;1.508;2011;;
10:11:04.429;155;87;115;71;64.8;305;845;1296;4.6;1.501;2001;;
10:11:05.276;152;85;113;72;64.5;300;830;1288;4.7;1.451;1935;;
10:11:06.106;149;84;112;74;64.5;300;815;1283;4.7;1.412;1883;;
10:11:06.921;151;85;113;74;64.8;305;815;1279;4.8;1.422;1896;;
10:11:07.734;152;85;114;74;65.8;305;815;1279;4.8;1.416;1888;;
10:11:08.549;153;86;115;74;64.8;300;815;1304;4.8;1.444;1926;;
10:11:09.364;153;86;116;76;63.8;300;785;1333;4.9;1.425;1900;;
10:11:10.153;157;88;119;75;64.0;300;800;1350;4.8;1.481;1975;;
10:11:10.949;162;91;122;75;64.3;305;800;1363;4.8;1.513;2017;;
10:11:11.753;163;92;122;74;64.0;305;810;1363;4.7;1.547;2063;;
10:11:12.563;162;92;122;75;62.8;305;800;1367;4.7;1.549;2065;;
10:11:13.360;159;92;121;76;60.8;300;785;1363;4.6;1.557;2076;;
10:11:14.148;162;92;121;74;62.3;305;810;1383;4.6;1.574;2099;;
10:11:14.958;163;91;121;72;64.3;305;830;1383;4.6;1.557;2076;;
10:11:15.784;161;90;119;73;64.0;305;825;1379;4.7;1.534;2045;;
10:11:16.609;156;88;117;75;62.3;300;795;1375;4.7;1.494;1992;;
10:11:17.408;155;87;117;75;63.0;305;795;1383;4.8;1.473;1964;;
10:11:18.201;158;88;117;73;63.8;305;825;1367;4.6;1.511;2015;;
10:11:19.024;157;87;117;74;65.5;305;815;1388;4.8;1.450;1933;;
10:11:19.840;153;87;115;75;63.3;295;800;1338;4.7;1.448;1931;;
10:11:20.639;151;85;114;76;62.8;300;785;1317;4.8;1.423;1897;;
10:11:21.426;153;86;114;74;63.3;300;815;1333;4.7;1.462;1950;;
10:11:22.241;153;84;113;73;66.3;305;820;1346;4.8;1.399;1865;;
10:11:23.061;150;84;112;74;65.3;305;810;1308;4.8;1.393;1858;;
10:11:23.871;149;84;112;75;63.8;300;800;1288;4.8;1.402;1870;;
10:11:24.669;149;84;112;75;63.3;300;800;1271;4.7;1.420;1893;;
10:11:25.471;153;85;115;74;65.5;300;810;1313;4.9;1.422;1896;;
10:11:26.279;157;87;115;69;65.8;305;875;1329;4.5;1.530;2041;;
10:11:27.158;158;85;116;68;68.8;305;880;1363;4.7;1.478;1971;;
10:11:28.036;155;86;115;70;65.8;305;855;1358;4.6;1.489;1985;;
10:11:28.891;154;85;115;73;65.3;300;820;1388;4.8;1.448;1931;;
10:11:29.709;157;87;116;70;64.8;305;855;1371;4.5;1.528;2038;;
10:11:30.566;159;86;117;70;67.0;305;860;1388;4.7;1.499;1998;;
10:11:31.428;157;87;116;69;66.3;305;875;1375;4.5;1.525;2034;;
10:11:32.301;155;85;115;71;65.3;300;845;1400;4.6;1.489;1986;;
10:11:33.146;157;87;116;71;65.3;305;850;1383;4.6;1.511;2015;;
10:11:33.994;157;86;116;70;66.3;305;860;1371;4.6;1.499;1999;;
10:11:34.854;155;86;114;71;65.8;305;845;1354;4.7;1.468;1958;;
10:11:35.699;151;84;114;74;64.5;300;815;1342;4.7;1.434;1912;;
10:11:36.516;154;86;115;73;65.0;305;820;1333;4.8;1.451;1934;;
10:11:37.336;156;86;115;72;66.8;310;835;1296;4.8;1.442;1922;;
10:11:38.169;155;86;115;72;65.8;305;830;1308;4.8;1.449;1931;;
10:11:39.001;152;85;114;73;64.8;300;820;1313;4.7;1.444;1925;;
10:11:39.821;155;87;116;72;64.8;300;830;1321;4.7;1.481;1974;;
10:11:40.651;157;87;115;70;66.0;305;860;1317;4.6;1.502;2002;;
10:11:41.509;155;86;114;69;66.3;305;865;1308;4.6;1.482;1976;;
10:11:42.376;150;83;112;72;65.8;300;830;1300;4.8;1.414;1885;;
10:11:43.206;151;84;113;72;65.3;305;835;1288;4.7;1.443;1924;;
10:11:44.039;154;84;113;70;67.5;305;860;1267;4.7;1.443;1924;;
10:11:44.899;153;84;114;71;67.5;305;845;1271;4.8;1.424;1899;;
10:11:45.744;152;85;115;74;65.5;300;810;1296;4.9;1.416;1888;;
10:11:46.556;155;87;118;75;65.5;305;805;1325;4.9;1.450;1934;;
10:11:47.359;163;91;122;74;65.0;305;810;1358;4.8;1.523;2031;;
10:11:48.171;167;93;125;73;65.3;305;825;1400;4.7;1.580;2107;;
10:11:48.994;168;95;126;73;63.0;300;820;1425;4.6;1.633;2178;;
10:11:49.816;167;94;126;75;63.0;300;795;1467;4.8;1.584;2112;;
10:11:50.610;167;94;126;73;63.0;300;820;1467;4.6;1.633;2178;;
10:11:51.430;167;94;126;69;63.0;300;870;1467;4.3;1.733;2311;;
10:11:52.297;166;93;122;71;54.5;305;840;1421;3.9;1.873;2497;;
10:11:53.141;157;89;117;73;55.5;300;825;1417;4.0;1.739;2319;;
10:11:53.964;156;88;116;73;56.3;300;820;1433;4.1;1.695;2260;;
10:11:54.782;157;87;116;72;59.8;300;830;1446;4.3;1.611;2149;;
10:11:55.612;156;86;115;69;63.5;300;870;1438;4.4;1.576;2101;;
10:11:56.482;155;85;117;73;64.8;300;820;1417;4.7;1.475;1967;;
10:11:57.308;156;88;119;75;62.0;300;800;1392;4.7;1.529;2039;;
10:11:58.102;163;91;122;74;62.8;300;815;1458;4.6;1.585;2113;;
10:11:58.923;167;91;123;72;65.3;305;830;1554;4.7;1.561;2082;;
10:11:59.749;166;90;122;74;65.8;300;810;1621;4.9;1.500;2000;;
10:12:00.559;162;89;119;73;63.8;300;820;1604;4.7;1.524;2032;;
10:12:01.381;163;87;118;71;67.5;300;840;1679;4.8;1.468;1958;;
10:12:02.219;162;85;117;72;69.5;305;830;1663;5.0;1.397;1863;;
10:12:03.053;158;84;114;73;69.5;300;825;1604;5.1;1.356;1808;;
10:12:03.876;154;83;112;73;68.5;300;820;1583;5.0;1.338;1784;;
10:12:04.694;152;81;112;75;68.8;300;795;1592;5.2;1.295;1727;;
10:12:05.489;156;84;115;75;69.5;300;805;1546;5.2;1.326;1768;;
10:12:06.296;158;84;116;74;71.5;305;815;1588;5.3;1.325;1767;;
10:12:07.113;158;86;117;75;69.8;300;805;1558;5.2;1.347;1797;;
10:12:07.914;156;86;117;76;67.3;300;790;1542;5.1;1.369;1825;;
10:12:08.708;160;87;119;75;68.0;300;795;1558;5.1;1.385;1847;;
10:12:09.499;163;89;120;75;68.5;300;805;1558;5.1;1.407;1876;;
10:12:10.308;162;88;118;72;69.0;305;835;1563;5.0;1.425;1900;;
10:12:11.139;158;86;116;74;68.0;300;810;1542;5.0;1.382;1842;;
10:12:11.953;154;85;114;75;66.8;300;795;1521;5.0;1.361;1814;;
10:12:12.744;156;86;116;75;67.0;300;805;1508;5.0;1.388;1850;;
10:12:13.549;158;86;117;74;69.0;300;815;1517;5.1;1.382;1843;;
10:12:14.366;159;86;117;74;68.5;305;815;1513;5.0;1.392;1856;;
10:12:15.179;157;87;117;75;66.3;300;795;1504;5.0;1.398;1864;;
10:12:15.978;159;87;117;74;67.0;300;810;1529;5.0;1.417;1890;;
10:12:16.786;160;87;117;72;68.3;305;835;1525;4.9;1.434;1913;;
10:12:17.619;159;86;117;74;68.8;300;810;1529;5.1;1.376;1834;;
10:12:18.429;156;86;117;77;65.8;300;780;1475;5.1;1.382;1843;;
10:12:19.209;158;88;119;76;65.3;300;790;1488;5.0;1.438;1917;;
10:12:20.003;163;90;121;72;66.8;305;830;1521;4.8;1.498;1998;;
10:12:20.829;165;90;121;72;68.3;305;830;1521;4.9;1.475;1966;;
10:12:21.663;162;90;119;73;66.3;305;825;1517;4.8;1.485;1980;;
10:12:22.486;158;88;117;73;65.3;300;825;1471;4.7;1.482;1977;;
10:12:23.311;159;87;116;71;66.5;305;850;1492;4.7;1.486;1981;;
10:12:24.159;158;86;116;71;67.8;305;840;1496;4.8;1.432;1909;;
10:12:24.997;154;85;113;73;66.8;300;820;1429;4.9;1.391;1855;;
10:12:25.817;151;83;113;75;65.8;300;795;1454;5.0;1.369;1826;;
10:12:26.616;155;86;116;74;66.5;300;810;1446;4.9;1.416;1888;;
10:12:27.422;159;88;119;73;67.3;305;825;1429;4.9;1.454;1938;;
10:12:28.251;160;89;119;72;66.5;305;835;1413;4.8;1.491;1988;;
10:12:29.086;159;88;118;72;66.3;300;830;1417;4.8;1.481;1975;;
10:12:29.916;158;89;119;75;64.5;300;805;1450;4.8;1.488;1984;;
10:12:30.721;163;91;121;72;64.5;305;835;1425;4.6;1.560;2080;;
10:12:31.554;165;90;121;71;66.8;305;850;1471;4.7;1.541;2054;;
10:12:32.402;164;90;120;70;66.0;300;860;1450;4.6;1.560;2081;;
10:12:33.266;159;88;118;71;65.3;300;840;1454;4.7;1.522;2030;;
10:12:34.102;159;88;118;69;64.5;300;865;1442;4.5;1.576;2101;;
10:12:34.971;162;87;118;69;67.5;305;875;1438;4.6;1.533;2044;;
10:12:35.842;161;87;118;70;67.3;305;860;1425;4.7;1.512;2016;;
10:12:36.704;157;88;117;71;64.5;300;850;1408;4.6;1.545;2060;;
10:12:37.554;160;88;121;72;65.0;300;830;1433;4.7;1.539;2052;;
10:12:38.386;166;92;123;70;64.5;305;860;1442;4.5;1.633;2178;;
10:12:39.244;168;92;123;69;66.0;305;865;1479;4.6;1.615;2154;;
10:12:40.107;167;91;122;70;65.5;305;860;1483;4.6;1.605;2140;;
10:12:40.971;163;90;121;70;65.0;305;855;1492;4.6;1.585;2113;;
10:12:41.824;166;90;122;69;65.3;305;870;1517;4.5;1.623;2164;;
10:12:42.694;167;90;122;68;67.0;305;885;1521;4.5;1.608;2144;;
10:12:43.583;167;90;121;67;67.3;305;890;1554;4.5;1.598;2131;;
10:12:44.469;162;88;119;69;65.3;300;865;1583;4.5;1.578;2103;;
10:12:45.334;162;88;120;71;65.5;300;845;1625;4.7;1.545;2060;;
10:12:46.181;166;88;121;68;68.3;305;880;1663;4.7;1.554;2072;;
10:12:47.059;169;88;121;68;69.5;305;885;1683;4.7;1.544;2059;;
10:12:47.946;166;88;119;68;69.3;305;885;1667;4.7;1.518;2023;;
10:12:48.829;161;86;117;70;68.3;300;855;1667;4.8;1.466;1954;;
10:12:49.686;163;86;117;72;68.3;300;835;1663;4.9;1.431;1909;;
10:12:50.520;163;86;117;73;68.3;300;825;1663;5.0;1.414;1886;;
10:12:51.345;163;86;117;72;68.3;300;830;1663;4.9;1.423;1897;;
10:12:52.178;166;95;126;76;53.0;295;790;1588;4.0;1.878;2504;;
10:12:52.966;170;96;127;74;54.3;300;815;1621;4.0;1.908;2544;;
10:12:53.781;174;95;127;71;56.3;305;845;1629;4.0;1.908;2544;;
10:12:54.626;172;94;125;71;59.5;305;850;1642;4.2;1.786;2381;;
10:12:55.476;165;91;121;71;62.5;300;845;1596;4.4;1.636;2181;;
10:12:56.321;160;88;119;74;63.0;300;810;1554;4.7;1.530;2040;;
10:12:57.133;160;88;117;71;64.3;300;845;1538;4.6;1.542;2056;;
10:12:57.978;160;86;117;71;68.0;305;845;1542;4.8;1.454;1939;;
10:12:58.819;158;87;117;73;66.3;300;825;1521;4.8;1.454;1938;;
10:12:59.648;155;85;116;74;66.0;300;810;1554;4.9;1.417;1890;;
10:13:00.456;158;87;117;72;66.3;300;830;1579;4.8;1.460;1946;;
10:13:01.284;160;86;116;71;68.8;305;850;1600;4.9;1.434;1912;;
10:13:02.134;157;84;114;71;69.0;305;840;1583;4.9;1.388;1850;;
10:13:02.976;153;83;112;74;67.3;300;815;1583;5.0;1.360;1814;;
10:13:03.791;154;84;113;71;68.0;300;845;1558;4.8;1.398;1864;;
10:13:04.634;155;83;114;71;70.3;300;840;1542;5.0;1.357;1810;;
10:13:05.476;153;83;113;73;69.0;305;825;1517;5.0;1.348;1797;;
10:13:06.297;150;83;112;74;66.5;300;815;1483;4.9;1.370;1826;;
10:13:07.116;153;83;113;72;68.8;305;835;1471;4.9;1.372;1830;;
10:13:07.951;154;84;114;71;69.3;305;840;1467;4.9;1.377;1836;;
10:13:08.787;152;84;113;75;68.3;305;805;1417;5.1;1.336;1781;;
10:13:09.598;149;84;113;75;66.0;300;795;1392;5.0;1.355;1807;;
10:13:10.393;153;86;114;73;67.0;305;825;1396;4.9;1.404;1872;;
10:13:11.216;155;85;114;72;68.3;300;835;1396;4.9;1.398;1864;;
10:13:12.053;151;85;113;74;67.0;305;810;1342;5.0;1.363;1817;;
10:13:12.861;148;84;111;74;65.3;300;810;1313;4.8;1.378;1837;;
10:13:13.669;150;84;112;74;66.0;305;810;1325;4.9;1.378;1837;;
10:13:14.480;151;84;113;73;67.3;300;825;1288;4.9;1.380;1840;;
10:13:15.304;150;84;111;71;67.3;305;840;1304;4.8;1.386;1849;;
10:13:16.142;146;82;110;73;67.0;305;820;1263;4.9;1.340;1787;;
10:13:16.965;147;82;110;72;66.8;305;835;1279;4.8;1.373;1831;;
10:13:17.799;149;82;110;69;68.5;305;865;1279;4.8;1.386;1848;;
10:13:18.664;148;81;110;71;69.0;305;845;1283;4.9;1.344;1792;;
10:13:19.507;145;81;110;74;66.8;300;815;1263;4.9;1.337;1783;;
10:13:20.324;149;84;113;73;66.8;300;825;1275;4.9;1.390;1854;;
10:13:21.151;154;85;115;72;68.5;305;835;1304;4.9;1.396;1861;;
10:13:21.984;154;87;115;74;66.3;305;815;1308;4.9;1.418;1890;;
10:13:22.801;152;86;116;75;64.8;300;800;1317;4.9;1.427;1903;;
10:13:23.599;157;89;116;70;64.5;300;855;1325;4.5;1.541;2055;;
10:13:24.456;159;87;117;68;68.0;305;880;1383;4.6;1.511;2015;;
10:13:25.334;155;86;116;71;66.3;305;840;1367;4.7;1.471;1961;;
10:13:26.178;152;86;115;73;63.5;300;820;1350;4.6;1.485;1980;;
10:13:26.996;155;88;117;73;63.8;305;825;1342;4.6;1.511;2015;;
10:13:27.823;157;88;117;71;65.3;305;840;1354;4.7;1.509;2013;;
10:13:28.659;156;88;117;73;64.3;300;825;1358;4.7;1.502;2003;;
10:13:29.484;155;88;118;75;63.0;300;800;1363;4.7;1.498;1998;;
10:13:30.286;159;91;120;73;63.0;305;825;1388;4.6;1.565;2087;;
10:13:31.113;161;90;119;70;65.0;305;855;1358;4.6;1.565;2087;;
10:13:31.966;158;89;117;71;64.3;305;845;1383;4.6;1.542;2056;;
10:13:32.811;153;87;116;73;62.8;300;820;1371;4.6;1.513;2017;;
10:13:33.633;155;88;116;72;63.0;305;835;1333;4.5;1.531;2041;;
10:13:34.466;155;86;115;71;65.5;305;845;1346;4.7;1.480;1974;;
10:13:35.311;152;85;113;73;65.3;305;820;1325;4.8;1.423;1898;;
10:13:36.131;149;85;113;74;63.3;300;810;1308;4.7;1.441;1921;;
10:13:36.941;152;86;114;73;64.5;305;825;1304;4.7;1.455;1940;;
10:13:37.764;153;86;114;72;65.5;305;830;1304;4.7;1.445;1926;;
10:13:38.594;152;85;113;72;65.3;300;830;1300;4.7;1.437;1917;;
10:13:39.426;149;84;112;74;65.0;305;815;1288;4.8;1.407;1877;;
10:13:40.241;148;84;113;75;64.0;300;795;1258;4.8;1.397;1863;;
10:13:41.036;153;86;114;72;64.5;305;830;1271;4.7;1.470;1960;;
10:13:41.864;156;86;116;71;67.3;305;840;1296;4.8;1.452;1936;;
10:13:42.706;156;87;117;72;65.5;305;830;1300;4.7;1.476;1968;;
10:13:43.534;154;87;116;73;63.3;300;820;1288;4.6;1.497;1997;;
10:13:44.354;156;88;117;73;63.8;300;820;1308;4.7;1.502;2002;;
10:13:45.174;158;88;116;71;65.5;305;845;1321;4.7;1.500;2000;;
10:13:46.019;156;86;116;72;65.8;305;830;1346;4.8;1.458;1944;;
10:13:46.849;152;86;115;74;63.8;300;810;1317;4.7;1.458;1944;;
10:13:47.661;155;87;114;69;64.5;305;865;1325;4.5;1.532;2043;;
10:13:48.524;155;85;115;70;67.0;305;855;1363;4.7;1.461;1948;;
10:13:49.381;152;85;115;71;67.0;305;840;1313;4.8;1.436;1914;;
10:13:50.220;152;85;115;73;67.0;305;820;1313;4.9;1.401;1868;;
10:13:51.040;152;85;115;71;67.0;305;840;1313;4.8;1.436;1914;;
10:13:51.881;159;90;119;72;55.3;305;835;1321;4.0;1.798;2398;;
10:13:52.714;159;90;119;73;55.3;305;825;1375;4.0;1.781;2374;;
10:13:53.537;159;90;121;75;54.5;300;800;1442;4.1;1.769;2358;;
10:13:54.339;164;92;122;72;57.3;300;835;1479;4.1;1.779;2373;;
10:13:55.174;167;92;124;71;62.5;305;840;1558;4.5;1.660;2213;;
10:13:56.016;166;92;122;71;61.8;300;845;1558;4.4;1.669;2226;;
10:13:56.863;162;90;120;73;61.3;300;825;1563;4.5;1.613;2151;;
10:13:57.686;162;89;120;73;62.5;300;820;1567;4.6;1.578;2104;;
10:13:58.506;163;90;119;68;63.8;300;880;1571;4.3;1.636;2181;;
10:13:59.384;163;87;118;67;67.3;300;900;1583;4.5;1.572;2097;;
10:14:00.288;159;85;115;67;67.3;305;890;1558;4.5;1.522;2029;;
10:14:01.174;155;84;114;70;65.5;300;860;1554;4.6;1.494;1991;;
10:14:02.038;157;85;115;69;67.0;305;870;1521;4.6;1.497;1995;;
10:14:02.906;159;85;117;69;68.0;305;865;1513;4.7;1.485;1980;;
10:14:03.771;157;87;118;73;65.5;300;825;1479;4.8;1.483;1977;;
10:14:04.596;158;88;119;74;63.5;300;815;1483;4.7;1.527;2036;;
10:14:05.413;164;91;121;70;64.8;305;860;1529;4.5;1.607;2143;;
10:14:06.269;167;90;121;67;66.8;305;900;1567;4.5;1.628;2171;;
10:14:07.169;161;88;119;69;65.8;305;865;1529;4.6;1.566;2087;;
10:14:08.034;160;88;118;70;64.5;300;860;1533;4.5;1.573;2098;;
10:14:08.894;159;87;117;69;65.8;305;870;1538;4.5;1.542;2055;;
10:14:09.768;157;85;114;67;68.0;310;895;1517;4.6;1.497;1996;;
10:14:10.661;154;82;111;67;69.3;305;895;1533;4.6;1.431;1908;;
10:14:11.556;149;80;108;69;69.8;305;865;1483;4.8;1.339;1786;;
10:14:12.419;146;78;107;72;70.0;305;835;1483;5.0;1.279;1706;;
10:14:13.252;147;79;109;74;69.5;305;810;1458;5.1;1.270;1694;;
10:14:14.062;148;81;111;77;69.0;310;775;1438;5.3;1.241;1655;;
10:14:14.839;146;83;111;80;65.8;305;750;1400;5.3;1.260;1681;;
10:14:15.591;147;84;112;83;64.0;300;725;1413;5.3;1.263;1684;;
10:14:16.314;150;85;114;83;65.0;305;725;1404;5.4;1.269;1692;;
10:14:17.041;154;87;115;78;65.5;305;765;1429;5.1;1.340;1787;;
10:14:17.804;154;87;116;78;65.0;300;770;1513;5.1;1.368;1824;;
10:14:18.578;158;87;116;73;66.3;305;820;1546;4.8;1.430;1906;;
10:14:19.398;159;86;115;71;68.5;305;845;1575;4.9;1.422;1896;;
10:14:20.241;157;84;114;71;68.3;305;840;1554;4.9;1.397;1863;;
10:14:21.079;151;83;111;73;65.3;295;825;1529;4.7;1.407;1875;;
10:14:21.908;153;84;112;71;67.3;305;850;1554;4.7;1.416;1887;;
10:14:22.754;154;83;112;70;69.5;305;860;1550;4.8;1.389;1852;;
10:14:23.612;154;83;113;71;68.8;300;845;1496;4.9;1.386;1848;;
10:14:24.461;153;84;113;73;67.5;300;825;1479;4.9;1.384;1846;;
10:14:25.286;152;85;114;75;64.8;300;805;1450;4.8;1.417;1890;;
10:14:26.087;157;88;118;74;64.8;295;810;1479;4.8;1.473;1964;;
10:14:26.899;161;89;121;73;66.8;305;820;1467;4.9;1.483;1978;;
10:14:27.721;162;91;121;73;65.3;305;820;1404;4.8;1.517;2023;;
10:14:28.541;158;91;120;75;62.8;295;805;1404;4.7;1.533;2044;;
10:14:29.348;160;91;120;74;63.3;300;810;1408;4.7;1.540;2053;;
10:14:30.154;161;91;121;75;64.3;305;805;1379;4.8;1.513;2017;;
10:14:30.963;160;91;120;74;63.8;305;810;1379;4.7;1.518;2024;;
10:14:31.773;156;89;118;75;62.5;305;795;1375;4.7;1.501;2001;;
10:14:32.566;158;89;120;76;63.3;300;790;1392;4.8;1.493;1990;;
10:14:33.358;161;91;120;73;64.0;305;820;1392;4.7;1.538;2050;;
10:14:34.176;162;90;119;70;65.3;305;855;1396;4.6;1.563;2083;;
10:14:35.031;160;89;118;70;65.3;300;860;1413;4.6;1.559;2078;;
10:14:35.893;157;88;118;71;64.3;300;840;1404;4.6;1.536;2048;;
10:14:36.731;159;89;118;70;63.5;305;855;1396;4.5;1.582;2109;;
10:14:37.588;159;87;117;68;66.0;305;880;1392;4.5;1.553;2071;;
10:14:38.466;157;86;116;69;66.5;305;865;1404;4.6;1.509;2012;;
10:14:39.333;154;86;115;71;64.5;305;840;1392;4.6;1.498;1997;;
10:14:40.171;154;86;116;73;64.3;305;825;1383;4.7;1.483;1977;;
10:14:40.998;158;88;117;71;65.3;305;845;1388;4.6;1.518;2025;;
10:14:41.839;160;88;118;70;66.0;305;855;1383;4.6;1.532;2043;;
10:14:42.696;159;88;118;71;65.0;305;850;1383;4.6;1.543;2057;;
10:14:43.546;156;88;118;72;63.5;300;830;1396;4.6;1.542;2056;;
10:14:44.376;160;90;119;69;64.0;305;865;1388;4.4;1.605;2140;;
10:14:45.239;162;89;119;69;66.3;305;865;1392;4.6;1.557;2076;;
10:14:46.104;158;88;117;70;65.0;305;860;1342;4.5;1.545;2060;;
10:14:46.966;153;86;115;72;64.0;305;830;1346;4.6;1.491;1989;;
10:14:47.796;155;87;116;71;63.5;305;840;1333;4.5;1.531;2042;;
10:14:48.636;156;87;117;71;65.8;305;840;1321;4.7;1.488;1984;;
10:14:49.476;155;87;117;72;65.8;305;835;1313;4.7;1.480;1973;;
10:14:50.310;155;87;117;75;65.8;305;805;1313;4.9;1.426;1902;;
10:14:51.115;155;87;117;71;65.8;305;845;1313;4.7;1.497;1996;;
10:14:51.959;160;91;119;68;55.3;310;885;1288;3.7;1.898;2531;;
10:14:52.844;160;88;118;67;57.8;310;890;1313;3.9;1.819;2425;;
10:14:53.734;157;88;118;71;56.5;305;850;1288;4.0;1.768;2357;;
10:14:54.584;155;89;118;72;57.0;305;835;1275;4.1;1.721;2295;;
10:14:55.421;159;90;119;71;60.3;310;840;1292;4.3;1.659;2212;;
10:14:56.261;161;90;120;71;62.3;310;840;1288;4.4;1.619;2159;;
10:14:57.101;159;90;119;72;61.3;310;830;1288;4.4;1.613;2150;;
10:14:57.931;156;89;119;74;60.5;305;810;1296;4.5;1.590;2120;;
10:14:58.739;160;91;119;71;60.8;305;840;1300;4.3;1.649;2199;;
10:14:59.581;160;89;118;69;63.5;310;870;1333;4.4;1.617;2156;;
10:15:00.451;158;87;116;69;64.3;310;865;1325;4.5;1.565;2087;;
10:15:01.316;153;86;114;71;63.3;305;845;1300;4.5;1.523;2031;;
10:15:02.159;153;86;114;71;62.8;305;845;1292;4.5;1.539;2051;;
10:15:03.006;155;86;115;70;65.5;310;860;1300;4.6;1.510;2013;;
10:15:03.864;155;87;116;70;64.5;305;860;1304;4.5;1.543;2058;;
10:15:04.724;155;87;116;71;63.3;305;845;1300;4.5;1.543;2057;;
10:15:05.571;152;87;114;70;61.8;305;860;1275;4.3;1.584;2112;;
10:15:06.429;155;86;115;68;64.3;305;885;1325;4.4;1.577;2103;;
10:15:07.315;156;86;115;67;65.8;310;890;1279;4.4;1.557;2076;;
10:15:08.206;154;85;114;69;65.0;310;865;1275;4.5;1.520;2027;;
10:15:09.071;150;85;113;71;62.3;305;850;1258;4.4;1.540;2053;;
10:15:09.921;154;85;115;69;64.5;310;870;1271;4.4;1.544;2059;;
10:15:10.791;157;87;117;69;65.8;310;870;1271;4.5;1.545;2060;;
10:15:11.657;158;88;117;68;64.5;310;880;1258;4.4;1.589;2119;;
10:15:12.539;155;87;116;71;64.0;305;850;1283;4.5;1.537;2050;;
10:15:13.391;152;87;115;73;62.0;305;820;1250;4.5;1.514;2019;;
10:15:14.211;154;87;116;73;63.3;310;825;1233;4.6;1.510;2013;;
10:15:15.032;156;88;117;73;63.5;310;820;1238;4.6;1.511;2014;;
10:15:15.856;155;87;116;73;64.0;310;825;1254;4.7;1.495;1994;;
10:15:16.680;153;87;115;74;63.3;305;810;1254;4.7;1.473;1964;;
10:15:17.491;151;86;114;75;62.0;305;800;1233;4.7;1.474;1966;;
10:15:18.291;154;87;116;74;64.0;305;815;1267;4.7;1.477;1970;;
10:15:19.106;157;88;117;73;64.8;310;825;1267;4.7;1.494;1992;;
10:15:19.929;157;88;117;71;63.8;305;845;1275;4.5;1.548;2063;;
10:15:20.776;156;87;116;71;63.5;305;845;1296;4.5;1.544;2058;;
10:15:21.621;155;88;116;71;62.5;305;850;1308;4.4;1.581;2108;;
10:15:22.471;160;89;119;69;63.8;305;865;1329;4.4;1.611;2148;;
10:15:23.334;163;91;121;69;63.5;310;875;1346;4.4;1.660;2214;;
10:15:24.211;163;91;120;68;63.5;310;880;1338;4.3;1.666;2222;;
10:15:25.089;160;90;120;71;61.3;305;845;1329;4.3;1.659;2212;;
10:15:25.936;163;91;122;71;62.3;310;850;1329;4.4;1.669;2226;;
10:15:26.786;166;93;123;69;62.5;310;865;1329;4.3;1.699;2265;;
10:15:27.651;166;92;122;69;63.0;310;870;1329;4.3;1.685;2246;;
10:15:28.523;161;91;120;71;61.5;305;850;1354;4.3;1.659;2211;;
10:15:29.371;161;90;120;71;62.0;305;850;1346;4.4;1.642;2189;;
10:15:30.221;163;90;119;69;63.3;310;875;1333;4.3;1.650;2200;;
10:15:31.098;161;88;118;68;64.5;310;880;1333;4.4;1.607;2142;;
10:15:31.974;156;87;117;71;62.8;305;850;1296;4.4;1.578;2104;;
10:15:32.826;157;88;117;70;62.5;305;855;1308;4.4;1.597;2130;;
10:15:33.681;159;88;117;68;64.5;310;880;1317;4.4;1.589;2119;;
10:15:34.561;156;86;116;71;64.8;310;850;1283;4.6;1.519;2026;;
10:15:35.411;151;86;114;73;62.3;305;820;1267;4.6;1.502;2002;;
10:15:36.229;154;87;115;71;63.0;305;845;1275;4.5;1.546;2061;;
10:15:37.074;158;87;117;69;65.5;310;870;1288;4.5;1.547;2063;;
10:15:37.944;157;87;116;69;65.5;310;865;1283;4.5;1.529;2038;;
10:15:38.809;153;86;115;72;63.8;305;830;1275;4.6;1.491;1988;;
10:15:39.639;154;87;116;72;63.5;305;830;1271;4.6;1.513;2017;;
10:15:40.470;158;87;118;73;65.3;310;825;1271;4.7;1.489;1985;;
10:15:41.296;158;88;117;71;64.5;310;840;1271;4.6;1.524;2032;;
10:15:42.136;155;87;116;73;64.3;305;825;1283;4.7;1.489;1986;;
10:15:42.961;154;87;116;73;63.3;305;820;1283;4.6;1.501;2001;;
10:15:43.779;157;87;116;70;64.5;310;860;1288;4.5;1.540;2053;;
10:15:44.639;156;86;116;71;66.0;305;845;1292;4.7;1.482;1976;;
10:15:45.484;154;86;115;72;64.3;305;830;1263;4.6;1.482;1976;;
10:15:46.315;152;85;115;75;63.5;305;800;1263;4.8;1.443;1923;;
10:15:47.115;156;88;117;74;63.0;305;815;1271;4.6;1.510;2014;;
10:15:47.929;159;88;119;72;65.0;305;830;1300;4.7;1.513;2018;;
10:15:48.759;160;89;119;74;64.8;305;815;1317;4.8;1.495;1993;;
10:15:49.576;156;89;117;74;62.5;305;815;1300;4.6;1.529;2039;;
10:15:50.389;159;89;117;74;62.5;305;815;1329;4.6;1.529;2039;;
10:15:51.205;159;89;117;71;62.5;305;840;1329;4.5;1.576;2101;;
10:15:52.045;159;89;117;71;62.5;305;850;1329;4.4;1.595;2126;;
10:15:52.894;159;91;120;75;53.5;305;805;1329;4.0;1.802;2402;;
10:15:53.701;161;90;121;75;55.0;305;805;1367;4.1;1.771;2361;;
10:15:54.508;164;92;122;73;55.3;310;820;1392;4.0;1.811;2414;;
