# Supplementary material for: Influence of beat-to-beat blood pressure variability on vascular elasticity in hypertensive population
Source: Sci Rep. 2017 Aug 21;7:8394. doi: 10.1038/s41598-017-08640-4 (PMC5566212; doi:10.1038/s41598-017-08640-4)
Supplement: Supplementary file 1 — Dataset 1 [file 41598_2017_8640_MOESM1_ESM.zip › Data of hypertensive population/1194-beats.txt]

BeatScope Easy - v02.10 build 004

Identification;Identification;Age (yrs);Height (cm);Weight (kg);Gender;Procedure;Model number
1194;����;55;167;70;Female;;9971

Reconstructed pressure level: 
brachial

Time (s);Systolic Pressure (mmHg);Diastolic Pressure (mmHg);Mean Pressure (mmHg);Heart rate (bpm);Stroke Volume (ml);Left Ventricular Ejection Time (ms);Pulse Interval (ms);Maximum Slope (mmHg/s);Cardiac Output (l/min);Total Peripheral Resistance Medical Unit (mmHg.min/l);Total Peripheral Resistance CGS (dyn.s/cm5);Markers;
08:31:36.560;0;0;0;69;0.0;0;865;0;0.0;0.000;0;;
08:31:37.425;0;0;0;69;0.0;0;875;0;0.0;0.000;0;;
08:31:38.300;0;0;0;67;0.0;0;890;0;0.0;0.000;0;;
08:31:39.190;0;0;0;70;0.0;0;860;0;0.0;0.000;0;;
08:31:40.050;0;0;0;71;0.0;0;845;0;0.0;0.000;0;;
08:31:40.895;0;0;0;68;0.0;0;880;0;0.0;0.000;0;;
08:31:41.775;0;0;0;67;0.0;0;895;0;0.0;0.000;0;;
08:31:42.670;0;0;0;69;0.0;0;865;0;0.0;0.000;0;;
08:31:43.535;0;0;0;71;0.0;0;845;0;0.0;0.000;0;;
08:31:44.380;0;0;0;73;0.0;0;820;0;0.0;0.000;0;;
08:31:45.200;0;0;0;68;0.0;0;885;0;0.0;0.000;0;;
08:31:46.085;0;0;0;69;0.0;0;875;0;0.0;0.000;0;;
08:31:46.960;0;0;0;71;0.0;0;840;0;0.0;0.000;0;;
08:31:47.801;145;77;106;67;65.0;340;900;1246;4.3;1.461;1948;;
08:31:48.697;146;76;107;67;75.0;340;895;1263;5.0;1.271;1695;;
08:31:49.595;144;76;107;70;80.3;340;860;1238;5.6;1.144;1525;;
08:31:50.458;141;77;106;71;80.3;330;840;1200;5.7;1.104;1472;;
08:31:51.292;148;79;110;71;87.0;340;850;1246;6.1;1.072;1430;;
08:31:52.142;150;79;110;69;89.0;335;865;1263;6.2;1.067;1422;;
08:31:53.010;149;78;110;72;91.3;340;830;1263;6.6;1.001;1334;;
08:31:53.841;146;80;108;73;84.0;330;820;1213;6.1;1.057;1409;;
08:31:54.657;152;80;112;73;89.8;335;825;1250;6.5;1.030;1373;;
08:31:55.486;153;81;112;71;89.8;335;840;1250;6.4;1.048;1398;;
08:31:56.325;153;81;112;75;89.8;335;795;1250;6.8;0.992;1323;;
08:31:57.120;153;81;112;71;89.8;335;840;1250;6.4;1.048;1398;;
08:31:57.961;168;88;121;71;78.8;340;840;1754;5.6;1.288;1717;;
08:31:58.803;162;85;117;71;79.3;335;850;1592;5.6;1.255;1673;;
08:31:59.653;154;82;114;73;79.5;335;820;1500;5.8;1.176;1568;;
08:32:00.471;148;82;111;73;78.3;320;820;1417;5.7;1.158;1544;;
08:32:01.287;151;81;112;71;86.5;325;840;1442;6.2;1.085;1447;;
08:32:02.127;151;80;112;71;89.0;325;845;1425;6.3;1.059;1411;;
08:32:02.974;148;79;112;74;89.3;325;810;1379;6.6;1.012;1349;;
08:32:03.784;147;81;111;75;84.8;315;800;1338;6.4;1.048;1397;;
08:32:04.588;152;82;113;72;90.5;335;830;1383;6.5;1.039;1385;;
08:32:05.414;151;82;113;71;90.5;335;840;1383;6.5;1.051;1402;;
08:32:06.255;151;82;113;76;90.5;335;790;1383;6.9;0.989;1318;;
08:32:07.045;151;82;113;73;90.5;335;825;1383;6.6;1.032;1377;;
08:32:07.871;164;84;117;71;79.5;335;840;1796;5.7;1.236;1648;;
08:32:08.707;159;83;114;71;80.0;330;840;1654;5.7;1.200;1600;;
08:32:09.553;151;80;111;73;80.3;330;825;1579;5.8;1.144;1525;;
08:32:10.378;152;81;111;71;83.3;330;850;1558;5.9;1.131;1508;;
08:32:11.226;153;79;111;71;91.3;335;850;1575;6.4;1.036;1382;;
08:32:12.078;149;79;109;71;90.0;335;845;1508;6.4;1.026;1368;;
08:32:12.921;145;77;108;74;87.8;325;810;1471;6.5;0.992;1323;;
08:32:13.729;149;80;110;72;89.8;330;835;1475;6.4;1.023;1365;;
08:32:14.564;152;79;112;72;93.8;330;835;1521;6.7;1.000;1333;;
08:32:15.401;151;80;112;73;93.8;330;820;1496;6.9;0.982;1309;;
08:32:16.220;151;80;112;76;93.8;330;790;1496;7.1;0.946;1261;;
08:32:17.010;151;80;112;72;93.8;330;835;1496;6.7;1.000;1333;;
08:32:17.846;162;85;119;72;79.5;335;830;1525;5.7;1.237;1650;;
08:32:18.678;158;84;117;73;78.5;340;820;1392;5.7;1.217;1623;;
08:32:19.496;153;83;114;75;75.5;330;800;1329;5.7;1.205;1607;;
08:32:20.294;156;84;115;73;80.8;335;825;1313;5.9;1.172;1563;;
08:32:21.121;156;82;114;71;88.0;335;840;1350;6.3;1.086;1448;;
08:32:21.959;153;81;113;73;88.5;335;820;1304;6.5;1.042;1390;;
08:32:22.780;148;80;110;75;84.5;330;805;1258;6.3;1.050;1400;;
08:32:23.584;152;81;112;72;87.5;335;830;1267;6.3;1.058;1410;;
08:32:24.416;152;80;111;71;91.5;335;845;1296;6.5;1.020;1361;;
08:32:25.261;149;78;111;71;91.5;335;850;1263;6.5;1.027;1369;;
08:32:26.110;149;78;111;74;91.5;335;815;1263;6.7;0.984;1312;;
08:32:26.925;149;78;111;70;91.5;335;855;1263;6.4;1.033;1377;;
08:32:27.781;156;80;112;70;82.0;340;860;1571;5.7;1.169;1559;;
08:32:28.641;152;78;109;70;83.3;335;855;1404;5.8;1.114;1486;;
08:32:29.494;146;77;107;73;80.5;335;825;1338;5.9;1.094;1459;;
08:32:30.321;149;78;107;69;84.8;340;865;1325;5.9;1.092;1456;;
08:32:31.184;149;76;108;69;92.8;340;865;1329;6.4;1.003;1337;;
08:32:32.049;147;76;107;71;92.3;340;850;1271;6.5;0.984;1311;;
08:32:32.900;142;76;105;73;88.3;335;825;1238;6.4;0.984;1312;;
08:32:33.726;146;77;107;71;91.3;340;845;1238;6.5;0.991;1321;;
08:32:34.571;148;77;108;71;94.3;340;850;1250;6.7;0.974;1299;;
08:32:35.421;146;77;108;72;93.0;340;835;1221;6.7;0.967;1290;;
08:32:36.254;143;78;107;74;88.5;335;810;1179;6.6;0.979;1306;;
08:32:37.068;147;79;109;71;91.3;340;840;1204;6.5;1.003;1338;;
08:32:37.904;148;79;109;70;93.5;340;855;1200;6.6;0.992;1323;;
08:32:38.761;143;77;107;72;92.3;340;835;1163;6.6;0.966;1288;;
08:32:39.594;142;77;107;73;89.0;335;825;1138;6.5;0.987;1316;;
08:32:40.423;145;78;107;69;92.5;340;865;1167;6.4;0.998;1331;;
08:32:41.284;143;76;105;69;93.5;340;870;1146;6.4;0.977;1303;;
08:32:42.154;138;74;103;71;91.8;335;845;1104;6.5;0.944;1259;;
08:32:42.999;138;75;103;71;89.5;335;840;1092;6.4;0.967;1289;;
08:32:43.841;141;75;103;68;89.5;335;880;1117;6.1;1.013;1350;;
08:32:44.720;141;75;103;71;89.5;335;845;1117;6.4;0.972;1297;;
08:32:45.565;141;75;103;72;89.5;335;830;1117;6.5;0.955;1274;;
08:32:46.396;155;80;111;71;80.0;340;845;1633;5.7;1.170;1560;;
08:32:47.243;155;79;111;70;84.0;345;860;1542;5.9;1.134;1512;;
08:32:48.099;154;80;111;72;83.0;340;835;1467;6.0;1.119;1492;;
08:32:48.934;150;80;111;74;82.5;335;810;1417;6.1;1.085;1447;;
08:32:49.746;154;82;112;71;87.3;340;845;1413;6.2;1.080;1440;;
08:32:50.589;155;81;112;71;91.5;340;845;1429;6.5;1.034;1379;;
08:32:51.436;152;81;111;71;90.8;340;840;1388;6.5;1.023;1364;;
08:32:52.274;148;80;109;74;87.8;335;815;1338;6.5;1.015;1353;;
08:32:53.093;151;81;110;71;90.8;340;845;1342;6.4;1.024;1366;;
08:32:53.934;152;80;110;70;93.3;340;855;1350;6.5;1.006;1342;;
08:32:54.791;150;79;109;72;93.0;340;835;1313;6.7;0.979;1305;;
08:32:55.624;145;79;108;74;88.5;335;810;1267;6.6;0.984;1312;;
08:32:56.436;149;80;109;71;91.0;340;850;1283;6.4;1.020;1361;;
08:32:57.284;153;80;112;72;95.3;340;835;1342;6.8;0.984;1312;;
08:32:58.121;154;82;114;73;92.0;340;820;1329;6.7;1.012;1349;;
08:32:58.939;152;83;114;75;88.0;335;805;1317;6.6;1.041;1387;;
08:32:59.748;160;85;118;72;91.8;340;830;1388;6.6;1.065;1420;;
08:33:00.572;165;87;120;71;92.3;340;850;1450;6.5;1.103;1471;;
08:33:01.424;164;86;120;72;91.8;340;830;1458;6.6;1.083;1444;;
08:33:02.256;161;86;119;74;87.3;335;810;1429;6.5;1.100;1467;;
08:33:03.064;164;87;119;71;88.8;340;840;1463;6.3;1.124;1499;;
08:33:03.902;162;86;116;71;88.8;340;850;1454;6.3;1.113;1485;;
08:33:04.754;156;82;113;73;90.0;335;825;1408;6.5;1.038;1384;;
08:33:05.583;152;81;111;74;86.3;335;815;1363;6.3;1.049;1398;;
08:33:06.396;154;81;111;71;90.3;340;840;1392;6.4;1.035;1381;;
08:33:07.236;152;79;109;71;91.8;340;850;1379;6.5;1.012;1350;;
08:33:08.084;148;77;108;74;92.0;335;815;1329;6.8;0.955;1273;;
08:33:08.899;146;78;108;75;88.3;330;805;1321;6.6;0.983;1311;;
08:33:09.708;152;79;110;72;93.5;340;835;1354;6.7;0.985;1313;;
08:33:10.541;153;79;110;70;93.5;340;855;1346;6.6;1.008;1344;;
08:33:11.395;153;79;110;76;93.5;340;790;1346;7.1;0.932;1242;;
08:33:12.185;153;79;110;74;93.5;340;815;1346;6.9;0.961;1281;;
08:33:13.001;160;81;114;73;82.5;340;825;1675;6.0;1.142;1523;;
08:33:13.828;158;81;114;74;83.3;340;815;1517;6.1;1.114;1485;;
08:33:14.641;155;82;114;75;80.0;335;800;1496;6.0;1.140;1520;;
08:33:15.441;162;84;118;74;85.0;340;815;1508;6.3;1.127;1502;;
08:33:16.254;164;85;119;73;90.0;340;820;1525;6.6;1.080;1440;;
08:33:17.076;162;84;117;74;90.5;340;815;1542;6.7;1.056;1408;;
08:33:17.889;160;84;116;75;87.3;330;805;1508;6.5;1.068;1424;;
08:33:18.698;164;84;117;72;92.0;340;830;1521;6.7;1.058;1410;;
08:33:19.528;163;84;116;71;92.8;340;845;1525;6.6;1.055;1406;;
08:33:20.369;159;82;115;74;92.5;335;810;1500;6.9;1.007;1343;;
08:33:21.177;156;83;114;75;87.3;330;795;1458;6.6;1.041;1388;;
08:33:21.974;162;84;118;75;92.3;340;805;1504;6.9;1.030;1373;;
08:33:22.779;164;85;119;75;91.8;340;805;1500;6.8;1.046;1395;;
08:33:23.586;163;86;119;75;91.3;340;795;1496;6.9;1.037;1382;;
08:33:24.379;160;86;118;77;87.3;335;780;1446;6.7;1.055;1407;;
08:33:25.161;164;87;120;75;89.8;340;800;1479;6.7;1.065;1420;;
08:33:25.961;163;85;118;75;91.3;340;805;1471;6.8;1.043;1391;;
08:33:26.766;159;84;116;75;90.3;340;795;1438;6.8;1.024;1365;;
08:33:27.557;156;83;115;77;87.3;330;780;1417;6.7;1.024;1365;;
08:33:28.341;159;83;115;74;91.5;340;815;1450;6.7;1.022;1363;;
08:33:29.152;157;82;113;74;92.3;335;815;1425;6.8;0.998;1331;;
08:33:29.973;153;80;110;74;91.8;340;810;1367;6.8;0.971;1295;;
08:33:30.781;148;78;108;75;89.5;330;795;1338;6.8;0.959;1279;;
08:33:31.576;150;78;109;73;92.5;335;820;1342;6.8;0.964;1285;;
08:33:32.394;151;78;109;73;95.0;340;825;1367;6.9;0.944;1259;;
08:33:33.219;148;77;108;74;93.8;335;810;1321;6.9;0.929;1238;;
08:33:34.031;148;78;107;73;92.8;335;825;1321;6.7;0.954;1272;;
08:33:34.854;150;78;109;73;95.3;340;825;1338;6.9;0.942;1256;;
08:33:35.681;149;78;107;71;95.0;340;845;1317;6.7;0.952;1269;;
08:33:36.526;145;75;105;74;94.3;335;815;1279;6.9;0.910;1213;;
08:33:37.341;144;76;105;73;91.3;335;825;1263;6.6;0.945;1260;;
08:33:38.166;146;76;106;73;96.0;340;825;1288;7.0;0.913;1217;;
08:33:38.991;146;76;106;73;94.3;340;825;1271;6.9;0.923;1231;;
08:33:39.816;142;75;104;74;92.8;335;810;1254;6.9;0.908;1211;;
08:33:40.622;145;77;106;73;92.0;335;820;1250;6.7;0.945;1260;;
08:33:41.445;148;77;107;72;96.3;340;835;1288;6.9;0.930;1241;;
08:33:42.280;147;77;107;74;94.8;340;815;1267;7.0;0.923;1230;;
08:33:43.096;143;77;106;75;90.0;335;800;1258;6.8;0.944;1259;;
08:33:43.896;147;79;108;73;92.0;340;825;1250;6.7;0.966;1288;;
08:33:44.719;148;78;108;71;92.0;340;845;1279;6.5;0.990;1320;;
08:33:45.565;148;78;108;75;92.0;340;800;1279;6.9;0.937;1249;;
08:33:46.365;148;78;108;74;92.0;340;810;1279;6.8;0.949;1265;;
08:33:47.176;154;79;111;73;82.5;340;820;1613;6.0;1.098;1464;;
08:33:47.996;152;79;109;72;83.3;340;830;1475;6.0;1.089;1452;;
08:33:48.826;149;78;108;74;83.0;335;815;1429;6.1;1.058;1411;;
08:33:49.641;146;78;106;75;83.3;330;805;1400;6.2;1.027;1370;;
08:33:50.448;150;78;109;72;91.8;340;830;1404;6.6;0.982;1309;;
08:33:51.276;151;78;108;72;92.5;340;835;1408;6.6;0.977;1303;;
08:33:52.113;147;77;107;74;92.0;340;815;1367;6.8;0.950;1267;;
08:33:52.928;147;78;107;73;90.3;335;825;1375;6.6;0.978;1304;;
08:33:53.749;151;78;109;73;94.8;340;825;1392;6.9;0.951;1268;;
08:33:54.578;150;79;109;72;94.0;340;830;1379;6.8;0.960;1280;;
08:33:55.408;146;78;107;75;91.5;335;805;1338;6.8;0.939;1252;;
08:33:56.209;148;79;109;75;90.5;335;805;1329;6.7;0.967;1290;;
08:33:57.014;152;80;111;72;94.3;340;830;1367;6.8;0.973;1297;;
08:33:57.848;152;80;110;71;95.0;340;850;1367;6.7;0.982;1309;;
08:33:58.696;149;78;108;72;94.5;340;835;1346;6.8;0.956;1275;;
08:33:59.529;146;78;106;72;90.5;335;830;1329;6.5;0.974;1299;;
08:34:00.359;148;78;107;71;94.3;340;850;1321;6.7;0.963;1284;;
08:34:01.209;146;77;105;69;94.3;335;870;1300;6.5;0.965;1286;;
08:34:02.079;141;74;102;71;94.5;335;840;1271;6.8;0.904;1206;;
08:34:02.920;138;73;101;72;91.3;335;830;1242;6.6;0.914;1219;;
08:34:03.751;142;74;102;70;95.8;340;860;1263;6.7;0.916;1222;;
08:34:04.611;142;74;102;69;96.5;340;865;1258;6.7;0.910;1213;;
08:34:05.474;138;73;101;73;94.5;335;820;1217;6.9;0.876;1169;;
08:34:06.296;138;74;101;73;90.8;335;820;1208;6.6;0.913;1217;;
08:34:07.114;142;75;104;71;96.3;340;840;1225;6.9;0.908;1210;;
08:34:07.952;143;76;105;71;95.5;340;845;1229;6.8;0.925;1233;;
08:34:08.801;143;76;105;72;95.0;340;835;1233;6.8;0.921;1228;;
08:34:09.635;139;76;103;73;89.8;335;825;1204;6.5;0.949;1265;;
08:34:10.460;145;77;106;71;94.0;340;840;1238;6.7;0.947;1263;;
08:34:11.301;146;77;106;70;95.5;340;860;1250;6.7;0.955;1273;;
08:34:12.159;144;76;106;72;94.3;340;830;1250;6.8;0.931;1242;;
08:34:12.987;141;77;105;74;89.3;335;815;1229;6.6;0.954;1272;;
08:34:13.806;145;77;106;72;93.8;340;835;1250;6.7;0.946;1262;;
08:34:14.641;146;77;106;71;95.0;340;845;1258;6.7;0.945;1260;;
08:34:15.486;145;77;106;72;94.5;340;835;1250;6.8;0.934;1246;;
08:34:16.317;142;77;105;74;90.0;330;815;1221;6.6;0.951;1268;;
08:34:17.136;146;78;107;71;93.8;340;845;1254;6.7;0.962;1283;;
08:34:17.981;147;77;106;69;95.5;340;875;1258;6.5;0.967;1289;;
08:34:18.854;144;75;105;71;95.3;340;845;1250;6.8;0.927;1236;;
08:34:19.703;140;75;103;71;90.5;335;840;1208;6.5;0.951;1269;;
08:34:20.541;144;76;104;69;94.0;340;865;1242;6.5;0.957;1276;;
08:34:21.406;143;75;104;69;95.3;340;865;1233;6.6;0.942;1256;;
08:34:22.271;141;75;103;70;94.0;340;855;1200;6.6;0.935;1246;;
08:34:23.128;137;74;102;72;90.5;335;830;1188;6.5;0.933;1244;;
08:34:23.956;142;76;104;70;93.3;340;855;1204;6.5;0.954;1271;;
08:34:24.811;143;76;105;70;95.5;340;860;1221;6.7;0.941;1255;;
08:34:25.673;141;75;104;72;93.8;340;835;1200;6.7;0.926;1235;;
08:34:26.508;139;76;103;72;89.0;335;830;1183;6.4;0.961;1281;;
08:34:27.336;143;76;105;71;94.3;340;850;1208;6.7;0.947;1263;;
08:34:28.188;144;76;105;69;94.3;340;875;1204;6.5;0.975;1300;;
08:34:29.060;144;76;105;73;94.3;340;825;1204;6.9;0.919;1225;;
08:34:29.885;144;76;105;72;94.3;340;835;1204;6.8;0.930;1240;;
08:34:30.721;152;79;109;70;82.8;340;860;1488;5.8;1.135;1514;;
08:34:31.583;151;78;109;69;84.5;340;870;1408;5.8;1.120;1493;;
08:34:32.451;149;78;109;71;84.0;340;840;1379;6.0;1.085;1447;;
08:34:33.289;147;79;108;71;84.0;335;845;1363;6.0;1.081;1442;;
08:34:34.136;152;79;109;69;92.3;340;865;1396;6.4;1.022;1363;;
08:34:34.999;151;78;108;68;93.0;340;880;1375;6.3;1.020;1359;;
08:34:35.879;147;76;106;71;93.8;340;850;1354;6.6;0.961;1281;;
08:34:36.731;145;77;104;70;90.5;335;855;1325;6.4;0.985;1313;;
08:34:37.586;147;76;106;70;96.0;340;860;1338;6.7;0.950;1266;;
08:34:38.446;146;76;105;69;95.3;340;865;1321;6.6;0.954;1271;;
08:34:39.310;143;75;104;71;94.5;335;840;1296;6.8;0.922;1230;;
08:34:40.151;142;75;103;71;92.0;335;845;1304;6.5;0.948;1264;;
08:34:40.994;147;76;106;69;97.8;340;870;1346;6.7;0.946;1261;;
08:34:41.864;149;77;108;69;97.8;340;865;1346;6.8;0.951;1268;;
08:34:42.731;148;78;108;70;95.8;340;855;1342;6.7;0.960;1280;;
08:34:43.586;144;77;106;72;91.5;335;835;1308;6.6;0.967;1290;;
08:34:44.421;149;78;108;69;94.5;340;865;1329;6.6;0.986;1315;;
08:34:45.288;151;78;109;70;97.5;340;860;1363;6.8;0.964;1285;;
08:34:46.146;151;79;110;70;95.3;340;860;1333;6.6;0.989;1318;;
08:34:47.008;147;79;109;72;92.5;335;830;1333;6.7;0.974;1298;;
08:34:47.834;150;80;110;71;91.5;335;840;1333;6.5;1.010;1346;;
08:34:48.676;153;80;112;70;95.5;340;855;1367;6.7;0.998;1331;;
08:34:49.533;153;81;112;70;95.0;340;860;1358;6.6;1.009;1346;;
08:34:50.390;150;80;111;73;92.3;335;820;1329;6.8;0.984;1313;;
08:34:51.211;150;82;111;72;89.8;335;830;1329;6.5;1.024;1366;;
08:34:52.043;154;81;113;71;94.5;340;845;1371;6.7;1.006;1341;;
08:34:52.886;153;81;112;72;93.5;340;835;1346;6.7;1.000;1334;;
08:34:53.719;148;80;111;75;89.5;335;805;1333;6.7;0.994;1325;;
08:34:54.526;152;82;112;72;90.3;340;830;1321;6.5;1.025;1367;;
08:34:55.356;153;81;112;71;94.3;340;845;1358;6.7;1.000;1333;;
08:34:56.199;152;80;110;71;93.0;340;845;1329;6.6;1.002;1336;;
08:34:57.046;147;79;109;73;91.0;335;820;1317;6.7;0.978;1304;;
08:34:57.866;149;80;109;71;90.8;335;845;1308;6.4;1.017;1356;;
08:34:58.713;152;79;110;69;95.8;340;865;1354;6.6;0.996;1328;;
08:34:59.574;153;80;111;71;95.0;340;845;1363;6.7;0.990;1319;;
08:35:00.419;151;80;112;75;90.8;335;805;1367;6.8;0.993;1325;;
08:35:01.228;157;84;116;73;91.3;340;825;1388;6.6;1.049;1398;;
08:35:02.051;164;85;120;72;94.3;340;835;1467;6.8;1.059;1412;;
08:35:02.886;165;87;121;73;92.0;340;825;1479;6.7;1.081;1441;;
08:35:03.707;162;87;120;75;88.5;335;800;1454;6.6;1.085;1446;;
08:35:04.511;166;88;121;72;89.5;340;830;1488;6.5;1.122;1496;;
08:35:05.341;165;87;119;70;91.5;340;855;1521;6.4;1.110;1480;;
08:35:06.194;160;84;117;74;91.3;335;810;1488;6.8;1.039;1385;;
08:35:07.004;158;84;115;73;87.5;335;825;1442;6.4;1.082;1443;;
08:35:07.829;160;83;115;71;92.8;340;845;1500;6.6;1.048;1397;;
08:35:08.676;157;81;112;69;93.8;340;870;1483;6.5;1.039;1386;;
08:35:09.544;154;79;110;70;94.3;335;860;1454;6.6;1.001;1335;;
08:35:10.404;148;77;108;73;91.0;330;820;1413;6.7;0.971;1295;;
08:35:11.224;151;78;110;73;92.5;335;825;1413;6.7;0.977;1302;;
08:35:12.047;155;79;111;71;96.0;340;845;1454;6.8;0.979;1306;;
08:35:12.896;153;78;111;73;97.0;340;825;1450;7.1;0.944;1259;;
08:35:13.719;151;79;110;74;91.5;330;810;1433;6.8;0.976;1301;;
08:35:14.531;157;80;113;72;96.3;340;835;1492;6.9;0.978;1304;;
08:35:15.366;156;80;112;73;96.0;340;825;1475;7.0;0.965;1286;;
08:35:16.191;151;79;110;75;92.8;335;805;1450;6.9;0.957;1276;;
08:35:16.996;155;80;112;72;94.3;340;835;1463;6.8;0.990;1320;;
08:35:17.831;157;80;112;71;97.0;340;840;1500;6.9;0.970;1293;;
08:35:18.671;153;79;111;74;95.5;340;815;1463;7.0;0.945;1260;;
08:35:19.486;153;80;110;72;92.3;335;835;1475;6.6;0.996;1328;;
08:35:20.321;156;79;110;69;92.3;335;865;1496;6.4;1.031;1375;;
08:35:21.185;156;79;110;71;92.3;335;840;1496;6.6;1.002;1336;;
08:35:22.025;156;79;110;73;92.3;335;825;1496;6.7;0.984;1312;;
08:35:22.849;155;79;110;70;84.3;340;855;1571;5.9;1.114;1485;;
08:35:23.704;155;77;108;68;87.8;340;885;1500;5.9;1.089;1452;;
08:35:24.587;149;74;106;71;88.3;335;840;1463;6.3;1.007;1342;;
08:35:25.429;148;76;105;71;87.3;330;840;1446;6.2;1.013;1351;;
08:35:26.271;153;76;108;69;97.0;340;865;1467;6.7;0.959;1278;;
08:35:27.134;153;76;107;69;97.3;340;870;1454;6.7;0.957;1276;;
08:35:28.006;148;75;106;72;96.0;335;835;1404;6.9;0.918;1224;;
08:35:28.841;147;76;106;72;92.8;330;835;1408;6.7;0.950;1266;;
08:35:29.676;152;76;108;70;99.3;340;860;1438;6.9;0.934;1245;;
08:35:30.536;152;77;108;70;99.0;340;855;1438;6.9;0.931;1241;;
08:35:31.393;146;76;106;73;94.5;335;825;1379;6.9;0.923;1231;;
08:35:32.214;149;78;107;71;94.3;335;845;1379;6.7;0.959;1279;;
08:35:33.063;153;77;110;71;100.5;340;850;1413;7.1;0.926;1235;;
08:35:33.913;153;78;109;69;98.0;340;870;1396;6.8;0.965;1287;;
08:35:34.783;150;77;108;72;98.0;340;835;1388;7.0;0.922;1230;;
08:35:35.616;146;78;107;73;90.5;330;825;1325;6.6;0.973;1298;;
08:35:36.439;151;78;110;71;97.5;340;840;1358;7.0;0.946;1261;;
08:35:37.283;153;79;111;70;98.0;340;855;1346;6.9;0.966;1288;;
08:35:38.134;152;80;111;72;96.3;340;835;1338;6.9;0.961;1281;;
08:35:38.969;147;79;109;75;90.0;330;805;1321;6.7;0.973;1297;;
08:35:39.775;152;81;111;73;93.5;335;825;1333;6.8;0.979;1306;;
08:35:40.603;153;80;111;71;96.3;340;850;1363;6.8;0.978;1304;;
08:35:41.451;150;78;109;72;96.5;340;830;1346;7.0;0.940;1253;;
08:35:42.281;145;78;107;74;90.8;335;815;1308;6.7;0.961;1281;;
08:35:43.096;150;79;109;72;94.5;340;835;1329;6.8;0.965;1287;;
08:35:43.933;151;78;109;70;97.3;340;855;1333;6.8;0.954;1272;;
08:35:44.786;148;77;107;72;97.0;340;835;1329;7.0;0.921;1228;;
08:35:45.621;143;77;105;72;90.8;330;830;1300;6.6;0.956;1274;;
08:35:46.449;147;76;106;69;96.5;335;865;1321;6.7;0.950;1267;;
08:35:47.316;148;75;106;68;99.8;340;880;1333;6.8;0.931;1241;;
08:35:48.196;145;75;105;70;98.3;340;855;1304;6.9;0.909;1213;;
08:35:49.047;140;75;103;72;91.8;330;835;1254;6.6;0.933;1244;;
08:35:49.884;145;76;105;71;96.5;335;850;1283;6.8;0.927;1236;;
08:35:50.736;147;76;106;69;99.0;340;865;1304;6.9;0.926;1235;;
08:35:51.599;146;76;106;71;97.8;340;845;1296;6.9;0.912;1216;;
08:35:52.444;141;76;104;73;91.3;330;825;1267;6.6;0.938;1251;;
08:35:53.269;146;77;106;70;96.0;340;860;1292;6.7;0.947;1263;;
08:35:54.129;147;76;107;70;99.3;340;860;1317;6.9;0.923;1230;;
08:35:54.990;146;76;106;71;96.8;340;845;1292;6.9;0.928;1237;;
08:35:55.834;142;77;105;73;90.8;330;820;1267;6.6;0.949;1265;;
08:35:56.655;148;78;108;71;95.3;340;845;1292;6.8;0.956;1275;;
08:35:57.501;148;78;108;70;96.5;340;855;1308;6.8;0.952;1270;;
08:35:58.355;145;76;106;72;95.5;335;830;1288;6.9;0.923;1231;;
08:35:59.184;143;77;106;74;90.8;330;815;1279;6.7;0.950;1266;;
08:35:59.999;148;78;108;71;95.5;340;850;1313;6.7;0.959;1279;;
08:36:00.851;149;77;107;69;97.5;340;870;1317;6.7;0.955;1273;;
08:36:01.719;146;76;106;71;97.0;335;840;1304;6.9;0.920;1227;;
08:36:02.560;142;76;104;74;90.0;330;815;1279;6.6;0.944;1259;;
08:36:03.376;146;77;107;71;94.8;340;840;1292;6.8;0.944;1259;;
08:36:04.216;148;77;107;71;96.8;340;850;1317;6.8;0.940;1253;;
08:36:05.066;146;76;106;71;96.3;340;840;1317;6.9;0.927;1236;;
08:36:05.904;142;76;105;74;91.5;330;810;1283;6.8;0.932;1242;;
08:36:06.716;148;78;108;71;95.0;340;840;1300;6.8;0.953;1270;;
08:36:07.556;150;78;109;71;97.0;340;845;1350;6.9;0.947;1263;;
08:36:08.401;148;78;108;72;96.3;340;830;1317;7.0;0.933;1245;;
08:36:09.229;146;78;107;73;91.3;330;820;1304;6.7;0.962;1282;;
08:36:10.053;150;79;108;69;96.0;340;865;1338;6.7;0.975;1301;;
08:36:10.916;150;77;108;69;98.3;340;865;1342;6.8;0.951;1268;;
08:36:11.781;146;76;107;72;96.3;335;830;1313;7.0;0.918;1225;;
08:36:12.609;143;77;105;73;91.3;330;825;1288;6.6;0.949;1266;;
08:36:13.436;147;76;107;71;97.0;340;840;1304;6.9;0.929;1238;;
08:36:14.274;148;77;108;71;97.5;340;850;1325;6.9;0.939;1252;;
08:36:15.124;147;77;107;72;96.5;335;830;1317;7.0;0.922;1230;;
08:36:15.954;144;77;106;72;91.8;330;835;1292;6.6;0.962;1283;;
08:36:16.789;149;77;108;70;97.3;340;855;1325;6.8;0.950;1266;;
08:36:17.646;149;77;108;69;97.5;340;865;1338;6.8;0.954;1272;;
08:36:18.511;145;76;106;71;95.3;340;840;1304;6.8;0.930;1241;;
08:36:19.349;145;76;105;71;93.8;335;840;1296;6.7;0.943;1257;;
08:36:20.191;147;76;106;70;97.8;340;855;1321;6.9;0.929;1239;;
08:36:21.044;145;76;106;71;97.8;340;845;1296;6.9;0.918;1225;;
08:36:21.890;145;76;106;74;97.8;340;815;1296;7.2;0.886;1181;;
08:36:22.705;145;76;106;70;97.8;340;855;1296;6.9;0.929;1239;;
08:36:23.561;153;78;110;70;86.3;340;855;1608;6.1;1.088;1451;;
08:36:24.416;149;77;108;72;85.8;340;835;1458;6.2;1.052;1402;;
08:36:25.249;148;78;107;71;83.0;335;845;1408;5.9;1.089;1452;;
08:36:26.094;150;77;109;71;91.0;340;850;1425;6.4;1.013;1351;;
08:36:26.946;149;78;107;70;94.3;340;855;1413;6.6;0.973;1297;;
08:36:27.799;145;76;106;73;92.8;335;825;1363;6.7;0.943;1257;;
08:36:28.624;148;78;108;71;93.8;335;845;1358;6.7;0.969;1292;;
08:36:29.471;149;78;108;71;97.0;340;850;1396;6.8;0.949;1265;;
08:36:30.319;148;77;108;73;96.8;335;820;1350;7.1;0.917;1223;;
08:36:31.143;147;79;107;71;92.3;335;845;1346;6.6;0.978;1304;;
08:36:31.985;150;78;109;70;97.8;340;855;1371;6.9;0.953;1271;;
08:36:32.843;150;78;108;69;97.5;340;870;1354;6.7;0.964;1285;;
08:36:33.711;146;77;107;72;96.0;335;835;1325;6.9;0.931;1241;;
08:36:34.544;145;78;107;73;92.3;335;825;1304;6.7;0.957;1276;;
08:36:35.371;150;79;110;71;96.8;340;840;1342;6.9;0.951;1268;;
08:36:36.213;152;80;111;72;96.3;340;835;1350;6.9;0.959;1278;;
08:36:37.044;149;80;110;74;93.0;335;815;1329;6.8;0.966;1288;;
08:36:37.861;153;82;112;72;93.3;335;830;1375;6.7;0.999;1332;;
08:36:38.691;157;82;114;71;96.8;340;845;1433;6.9;0.993;1325;;
08:36:39.534;156;82;113;72;95.5;340;835;1438;6.9;0.988;1317;;
08:36:40.369;152;81;111;73;92.0;335;825;1413;6.7;0.993;1324;;
08:36:41.192;153;81;111;72;93.0;335;830;1421;6.7;0.993;1324;;
08:36:42.024;155;80;112;71;96.3;340;840;1450;6.9;0.977;1303;;
08:36:42.866;154;80;112;72;95.8;340;830;1442;6.9;0.967;1289;;
08:36:43.696;150;80;110;75;92.3;335;805;1396;6.9;0.962;1283;;
08:36:44.499;153;81;113;74;92.8;335;810;1408;6.9;0.982;1310;;
08:36:45.311;158;82;116;73;96.5;340;820;1479;7.1;0.981;1309;;
08:36:46.129;160;84;117;73;94.8;335;820;1463;6.9;1.010;1347;;
08:36:46.949;158;84;117;75;92.3;335;805;1458;6.9;1.017;1355;;
08:36:47.752;161;85;118;74;91.5;335;810;1492;6.8;1.047;1396;;
08:36:48.566;165;86;120;73;94.3;340;825;1538;6.9;1.050;1401;;
08:36:49.393;164;86;118;71;93.8;340;840;1529;6.7;1.057;1410;;
08:36:50.233;159;83;116;74;92.5;335;815;1508;6.8;1.020;1360;;
08:36:51.044;159;84;115;73;91.0;335;825;1504;6.6;1.043;1390;;
08:36:51.873;160;82;115;71;95.5;340;840;1533;6.8;1.007;1343;;
08:36:52.713;157;81;112;70;95.0;340;855;1500;6.7;1.006;1341;;
08:36:53.564;151;78;110;74;93.3;335;810;1454;6.9;0.953;1271;;
08:36:54.376;152;79;110;73;93.3;335;820;1442;6.8;0.967;1290;;
08:36:55.196;155;79;111;71;96.8;340;845;1492;6.9;0.965;1287;;
08:36:56.037;154;79;110;71;96.5;335;840;1483;6.9;0.955;1274;;
08:36:56.877;149;77;108;74;94.0;335;815;1442;6.9;0.932;1243;;
08:36:57.696;150;78;108;72;94.5;335;830;1425;6.8;0.946;1262;;
08:36:58.526;153;78;109;70;98.5;340;860;1454;6.9;0.947;1263;;
08:36:59.382;152;77;109;71;98.3;335;850;1438;6.9;0.939;1252;;
08:37:00.238;148;77;107;73;95.8;335;820;1408;7.0;0.918;1225;;
08:37:01.056;150;79;109;72;93.8;335;830;1392;6.8;0.963;1284;;
08:37:01.886;154;79;111;71;98.8;340;845;1454;7.0;0.952;1269;;
08:37:02.731;155;80;112;70;97.3;340;855;1425;6.8;0.982;1310;;
08:37:03.584;152;80;111;73;94.8;335;825;1396;6.9;0.964;1286;;
08:37:04.413;152;80;111;72;93.3;335;835;1392;6.7;0.992;1322;;
08:37:05.244;155;80;112;71;96.8;340;840;1421;6.9;0.975;1299;;
08:37:06.086;154;80;111;71;95.8;340;850;1408;6.8;0.985;1314;;
08:37:06.934;149;79;109;73;94.0;335;820;1379;6.9;0.953;1271;;
08:37:07.754;148;79;109;74;92.3;335;815;1375;6.8;0.963;1284;;
08:37:08.567;153;79;111;72;95.8;340;835;1417;6.9;0.966;1288;;
08:37:09.402;153;79;111;72;96.5;340;835;1429;6.9;0.956;1275;;
08:37:10.239;149;78;109;74;93.8;335;815;1396;6.9;0.943;1258;;
08:37:11.058;149;78;109;73;93.3;335;820;1408;6.8;0.954;1272;;
08:37:11.874;153;79;111;71;97.0;340;840;1450;6.9;0.957;1276;;
08:37:12.714;153;79;109;71;97.3;340;850;1438;6.9;0.955;1273;;
08:37:13.568;147;77;107;72;95.0;335;830;1396;6.9;0.930;1241;;
08:37:14.394;148;78;107;72;93.8;335;835;1400;6.7;0.953;1271;;
08:37:15.231;151;78;108;70;97.8;340;860;1433;6.8;0.950;1267;;
08:37:16.091;150;77;107;69;98.5;340;870;1408;6.8;0.941;1254;;
08:37:16.959;145;75;105;72;95.5;335;835;1354;6.9;0.916;1221;;
08:37:17.796;145;76;105;72;94.0;335;830;1371;6.8;0.929;1239;;
08:37:18.628;151;77;108;70;99.0;340;860;1413;6.9;0.938;1251;;
08:37:19.482;153;78;109;70;97.8;335;855;1421;6.9;0.956;1274;;
08:37:20.339;148;78;108;73;94.5;335;820;1383;6.9;0.939;1252;;
08:37:21.159;151;80;108;71;94.5;335;840;1379;6.8;0.962;1283;;
08:37:22.000;151;80;108;71;94.5;335;845;1379;6.7;0.968;1291;;
08:37:22.845;151;80;108;71;94.5;335;850;1379;6.7;0.974;1298;;
08:37:23.696;153;80;111;73;82.0;330;820;1654;6.0;1.110;1480;;
08:37:24.514;155;81;112;72;81.3;335;835;1538;5.8;1.154;1538;;
08:37:25.353;156;80;112;69;85.5;340;865;1558;5.9;1.131;1507;;
08:37:26.212;153;79;110;70;89.0;340;855;1488;6.2;1.057;1409;;
08:37:27.067;148;78;108;73;89.8;330;820;1429;6.6;0.984;1313;;
08:37:27.891;150;78;108;71;92.0;335;850;1429;6.5;0.998;1330;;
08:37:28.739;151;77;108;70;96.8;340;860;1467;6.8;0.958;1277;;
08:37:29.601;147;75;106;71;97.3;340;845;1429;6.9;0.917;1222;;
08:37:30.448;143;75;104;71;94.3;335;840;1392;6.7;0.922;1230;;
08:37:31.284;148;76;106;71;98.3;340;850;1396;6.9;0.919;1226;;
08:37:32.136;147;76;105;69;99.3;340;870;1392;6.8;0.920;1227;;
08:37:33.004;143;74;104;72;98.5;335;830;1363;7.1;0.874;1166;;
08:37:33.836;142;75;103;72;94.5;335;835;1329;6.8;0.910;1213;;
08:37:34.671;146;75;106;71;100.5;340;845;1383;7.1;0.889;1186;;
08:37:35.514;147;76;106;69;99.3;340;865;1358;6.9;0.919;1226;;
08:37:36.381;144;75;105;72;98.8;335;830;1329;7.1;0.883;1177;;
08:37:37.209;144;77;106;74;94.3;335;815;1317;6.9;0.917;1222;;
08:37:38.028;148;77;108;71;99.5;340;850;1342;7.0;0.923;1230;;
08:37:38.876;148;77;108;71;99.3;340;850;1354;7.0;0.923;1230;;
08:37:39.726;144;76;107;74;96.5;335;815;1308;7.1;0.899;1199;;
08:37:40.541;145;78;107;73;93.8;335;820;1308;6.9;0.934;1245;;
08:37:41.363;149;78;109;72;98.8;340;835;1350;7.1;0.922;1229;;
08:37:42.195;150;78;109;70;98.5;340;855;1329;6.9;0.942;1256;;
08:37:43.049;147;77;109;73;98.0;335;820;1329;7.2;0.908;1210;;
08:37:43.869;146;79;108;74;93.0;330;815;1313;6.8;0.946;1262;;
08:37:44.684;151;79;111;73;97.5;340;825;1358;7.1;0.939;1252;;
08:37:45.513;152;81;111;72;96.3;340;835;1363;6.9;0.963;1284;;
08:37:46.348;151;80;110;71;95.8;340;840;1350;6.8;0.963;1284;;
08:37:47.186;146;78;108;75;91.8;330;805;1308;6.8;0.943;1258;;
08:37:47.989;148;79;108;73;92.3;335;825;1325;6.7;0.968;1291;;
08:37:48.814;151;78;110;71;97.8;340;845;1367;6.9;0.949;1265;;
08:37:49.659;150;78;109;71;97.0;335;845;1358;6.9;0.950;1266;;
08:37:50.506;146;77;107;72;94.3;335;830;1321;6.8;0.940;1253;;
08:37:51.334;146;77;107;73;93.8;335;820;1325;6.9;0.938;1251;;
08:37:52.154;150;78;109;71;97.3;340;840;1342;6.9;0.939;1252;;
08:37:52.996;149;78;108;71;97.5;340;840;1346;7.0;0.933;1243;;
08:37:53.834;146;77;107;75;93.8;330;805;1325;7.0;0.921;1228;;
08:37:54.639;150;79;109;72;94.3;335;830;1342;6.8;0.962;1283;;
08:37:55.471;154;79;111;71;99.3;340;845;1421;7.0;0.945;1260;;
08:37:56.314;152;79;111;73;97.8;340;820;1404;7.2;0.929;1239;;
08:37:57.138;148;79;109;75;92.3;335;805;1375;6.9;0.949;1265;;
08:37:57.943;152;80;111;72;95.8;340;830;1383;6.9;0.962;1283;;
08:37:58.769;154;80;112;72;97.5;335;835;1392;7.0;0.957;1276;;
08:37:59.604;152;80;111;73;96.0;335;825;1379;7.0;0.952;1269;;
08:38:00.433;147;78;108;74;92.8;335;810;1350;6.9;0.945;1260;;
08:38:01.243;151;79;110;73;95.3;335;825;1358;6.9;0.953;1270;;
08:38:02.066;153;79;111;72;97.5;340;835;1383;7.0;0.948;1265;;
08:38:02.899;151;79;110;73;96.3;335;825;1396;7.0;0.945;1260;;
08:38:03.726;147;78;108;75;92.3;330;805;1371;6.9;0.945;1259;;
08:38:04.533;151;80;110;73;95.0;335;825;1363;6.9;0.957;1277;;
08:38:05.356;152;79;111;71;98.0;340;840;1383;7.0;0.947;1263;;
08:38:06.196;152;79;109;71;97.3;335;850;1383;6.9;0.955;1273;;
08:38:07.044;147;77;108;74;94.8;335;810;1342;7.0;0.919;1225;;
08:38:07.858;147;78;108;73;93.3;335;820;1354;6.8;0.948;1263;;
08:38:08.675;151;78;110;72;98.3;340;835;1367;7.1;0.937;1249;;
08:38:09.511;152;79;111;71;98.0;340;840;1383;7.0;0.949;1266;;
08:38:10.351;151;79;111;73;97.0;335;820;1358;7.1;0.936;1248;;
08:38:11.169;149;80;110;75;92.3;330;805;1350;6.9;0.962;1283;;
08:38:11.974;153;81;112;73;95.8;340;825;1367;7.0;0.967;1290;;
08:38:12.803;153;80;111;71;96.5;340;850;1371;6.8;0.973;1298;;
08:38:13.651;148;78;109;73;96.0;335;820;1358;7.0;0.929;1239;;
08:38:14.471;147;78;109;75;93.3;335;805;1342;7.0;0.941;1255;;
08:38:15.274;151;79;110;73;96.3;340;825;1379;7.0;0.943;1257;;
08:38:16.099;149;78;109;73;97.5;340;825;1371;7.1;0.918;1224;;
08:38:16.926;145;76;107;75;95.8;335;800;1329;7.2;0.892;1189;;
08:38:17.728;143;76;106;75;92.8;335;800;1333;7.0;0.910;1213;;
08:38:18.528;148;77;108;73;97.8;340;820;1350;7.2;0.908;1211;;
08:38:19.346;150;78;110;74;98.5;340;815;1367;7.3;0.912;1216;;
08:38:20.159;151;80;112;75;95.3;335;800;1367;7.1;0.936;1249;;
08:38:20.960;149;81;112;76;95.3;335;785;1358;7.3;0.919;1225;;
08:38:21.745;149;81;112;78;95.3;335;765;1358;7.5;0.896;1194;;
08:38:22.510;149;81;112;74;95.3;335;810;1358;7.1;0.948;1264;;
08:38:23.319;167;86;122;78;80.0;335;765;1900;6.3;1.164;1552;;
08:38:24.088;161;87;119;79;77.0;330;760;1708;6.1;1.172;1563;;
08:38:24.848;165;87;120;76;79.5;335;790;1713;6.0;1.192;1590;;
08:38:25.636;167;86;120;75;85.8;340;800;1754;6.4;1.122;1496;;
08:38:26.438;164;85;119;76;90.3;335;790;1708;6.9;1.039;1386;;
08:38:27.224;159;85;117;78;87.0;330;770;1671;6.8;1.033;1378;;
08:38:27.994;162;85;118;76;89.8;335;785;1688;6.9;1.028;1370;;
08:38:28.783;163;84;117;75;94.3;335;805;1717;7.0;0.999;1332;;
08:38:29.582;160;83;116;77;94.0;330;780;1663;7.2;0.963;1283;;
08:38:30.366;157;82;114;77;91.8;330;775;1646;7.1;0.963;1284;;
08:38:31.141;161;83;117;77;93.5;330;780;1675;7.2;0.974;1299;;
08:38:31.920;166;84;120;76;96.5;335;785;1725;7.4;0.974;1299;;
08:38:32.708;167;85;120;76;96.5;335;790;1721;7.3;0.984;1313;;
08:38:33.498;164;85;119;77;94.5;330;775;1704;7.3;0.974;1299;;
08:38:34.271;162;85;118;78;91.8;330;770;1679;7.1;0.988;1318;;
08:38:35.041;166;85;119;75;95.3;335;795;1704;7.2;0.993;1324;;
08:38:35.836;164;84;118;75;96.3;335;805;1688;7.2;0.985;1313;;
08:38:36.641;162;83;115;74;95.8;335;815;1658;7.0;0.981;1308;;
08:38:37.455;156;80;113;77;93.5;330;780;1617;7.2;0.939;1251;;
08:38:38.238;157;81;113;75;93.8;330;795;1583;7.1;0.954;1272;;
08:38:39.031;160;81;115;75;98.8;335;800;1629;7.4;0.932;1242;;
08:38:39.831;160;82;115;74;97.8;335;810;1596;7.2;0.953;1271;;
08:38:40.641;158;81;114;76;96.8;335;790;1575;7.3;0.933;1244;;
08:38:41.429;156;82;114;77;93.5;330;780;1571;7.2;0.949;1265;;
08:38:42.211;160;82;115;74;97.8;335;815;1596;7.2;0.957;1276;;
08:38:43.024;160;81;114;74;99.3;335;815;1617;7.3;0.936;1248;;
08:38:43.840;156;80;112;75;98.0;335;795;1575;7.4;0.911;1214;;
08:38:44.634;153;79;111;76;94.8;330;785;1571;7.2;0.918;1223;;
08:38:45.420;158;80;112;74;98.5;335;810;1600;7.3;0.923;1231;;
08:38:46.227;158;79;112;74;100.5;335;815;1621;7.4;0.908;1211;;
08:38:47.048;155;78;110;75;99.5;335;795;1567;7.5;0.881;1175;;
08:38:47.843;153;78;110;75;96.8;330;800;1575;7.3;0.907;1210;;
08:38:48.641;158;79;112;73;101.0;335;825;1608;7.3;0.913;1217;;
08:38:49.464;158;79;112;73;101.8;335;825;1604;7.4;0.904;1205;;
08:38:50.289;154;78;110;75;99.3;335;795;1546;7.5;0.881;1175;;
08:38:51.086;153;78;109;75;96.3;330;800;1533;7.2;0.908;1211;;
08:38:51.888;157;79;112;74;100.8;335;815;1579;7.4;0.902;1203;;
08:38:52.703;157;79;111;72;101.0;335;830;1583;7.3;0.910;1213;;
08:38:53.530;153;78;110;75;99.3;335;795;1550;7.5;0.879;1172;;
08:38:54.328;152;78;110;75;96.8;330;795;1533;7.3;0.902;1202;;
08:38:55.123;157;80;112;73;100.5;340;820;1571;7.4;0.914;1218;;
08:38:55.939;157;79;112;73;100.5;335;820;1571;7.4;0.910;1213;;
08:38:56.759;154;78;110;75;99.0;335;800;1538;7.4;0.891;1188;;
08:38:57.559;152;79;110;76;95.3;330;785;1529;7.3;0.902;1203;;
08:38:58.348;155;79;111;74;99.0;335;815;1533;7.3;0.916;1221;;
08:38:59.159;156;80;111;74;99.3;335;815;1554;7.3;0.911;1215;;
08:38:59.976;152;78;110;75;98.0;335;800;1475;7.3;0.894;1192;;
08:39:00.776;152;79;109;74;95.3;330;815;1475;7.0;0.933;1244;;
08:39:01.591;155;79;110;71;100.3;340;850;1508;7.1;0.931;1241;;
08:39:02.439;153;78;108;71;99.5;335;840;1504;7.1;0.910;1213;;
08:39:03.279;146;75;105;74;96.3;330;810;1450;7.1;0.884;1178;;
08:39:04.091;149;76;106;71;97.8;335;840;1454;7.0;0.907;1209;;
08:39:04.929;149;75;105;71;100.8;335;845;1471;7.2;0.881;1174;;
08:39:05.776;146;74;103;72;99.8;335;835;1417;7.2;0.864;1152;;
08:39:06.611;142;73;101;74;95.3;330;815;1383;7.0;0.866;1155;;
08:39:07.428;146;74;104;72;99.0;335;835;1396;7.1;0.875;1167;;
08:39:08.261;149;75;106;71;102.5;340;840;1442;7.3;0.869;1158;;
08:39:09.099;149;77;106;70;100.0;335;855;1421;7.0;0.902;1203;;
08:39:09.954;145;75;104;73;98.8;330;825;1408;7.2;0.871;1161;;
08:39:10.779;145;76;105;72;95.8;330;835;1388;6.9;0.913;1218;;
08:39:11.616;150;77;108;71;101.0;340;850;1438;7.1;0.905;1206;;
08:39:12.464;150;77;107;69;100.0;335;865;1429;6.9;0.926;1234;;
08:39:13.333;148;76;106;70;99.8;335;860;1400;7.0;0.910;1213;;
08:39:14.193;143;76;104;73;94.0;330;825;1358;6.8;0.915;1220;;
08:39:15.018;148;77;107;71;97.5;340;845;1375;6.9;0.929;1239;;
08:39:15.859;151;78;109;71;99.5;340;845;1396;7.1;0.924;1231;;
08:39:16.708;150;78;109;72;98.3;335;830;1388;7.1;0.919;1225;;
08:39:17.538;147;79;108;74;92.8;335;815;1388;6.8;0.947;1262;;
08:39:18.351;153;80;111;71;97.0;340;850;1400;6.8;0.968;1291;;
08:39:19.197;154;80;111;69;97.0;340;865;1442;6.7;0.985;1314;;
08:39:20.065;154;80;111;74;97.0;340;815;1442;7.1;0.928;1238;;
08:39:20.880;154;80;111;74;97.0;340;815;1442;7.1;0.928;1238;;
08:39:21.698;153;79;111;72;86.3;340;835;1554;6.2;1.075;1433;;
08:39:22.529;154;79;111;71;86.5;340;850;1483;6.1;1.088;1451;;
08:39:23.381;151;78;109;72;86.8;340;830;1433;6.3;1.043;1391;;
08:39:24.211;150;79;109;73;88.0;335;825;1433;6.4;1.020;1359;;
08:39:25.034;154;79;111;70;95.8;340;860;1450;6.7;0.992;1323;;
08:39:25.892;154;78;109;68;97.3;340;880;1442;6.6;0.982;1309;;
08:39:26.776;148;76;107;71;97.8;340;850;1400;6.9;0.926;1235;;
08:39:27.628;147;77;105;70;94.8;335;860;1396;6.6;0.955;1274;;
08:39:28.486;150;76;106;67;101.0;340;890;1425;6.8;0.932;1242;;
08:39:29.378;148;74;104;67;102.3;340;900;1392;6.8;0.911;1215;;
08:39:30.276;142;72;102;70;100.0;335;860;1342;7.0;0.873;1164;;
08:39:31.134;143;73;102;69;98.8;335;870;1317;6.8;0.896;1195;;
08:39:32.008;145;73;103;67;104.0;345;900;1350;6.9;0.889;1186;;
08:39:32.908;145;73;103;67;104.5;340;895;1346;7.0;0.882;1176;;
08:39:33.801;143;73;103;71;101.0;340;850;1313;7.1;0.867;1156;;
08:39:34.650;142;74;103;71;97.3;335;845;1308;6.9;0.893;1190;;
08:39:35.496;146;75;106;69;102.8;345;865;1329;7.1;0.888;1184;;
08:39:36.361;148;76;106;68;102.0;340;880;1329;7.0;0.915;1219;;
08:39:37.241;144;75;106;71;99.8;340;840;1317;7.1;0.891;1187;;
08:39:38.079;146;78;107;71;96.5;335;840;1300;6.9;0.931;1242;;
08:39:38.921;149;78;109;70;100.3;345;860;1342;7.0;0.931;1241;;
08:39:39.779;149;78;109;72;98.8;340;835;1346;7.1;0.920;1226;;
08:39:40.616;145;78;107;73;94.3;335;820;1325;6.9;0.931;1241;;
08:39:41.434;149;79;109;71;97.0;340;840;1333;6.9;0.942;1256;;
08:39:42.274;151;79;110;71;99.3;340;850;1371;7.0;0.940;1253;;
08:39:43.128;150;79;109;71;98.5;345;840;1358;7.0;0.932;1242;;
08:39:43.966;147;79;108;73;93.3;335;820;1333;6.8;0.948;1263;;
08:39:44.784;150;79;109;71;96.3;340;840;1354;6.9;0.953;1271;;
08:39:45.628;151;79;109;70;98.8;340;860;1371;6.9;0.945;1260;;
08:39:46.486;147;77;107;72;97.3;340;830;1329;7.0;0.913;1218;;
08:39:47.316;145;77;106;71;94.5;335;840;1346;6.8;0.938;1250;;
08:39:48.156;148;77;107;70;99.3;340;860;1338;6.9;0.925;1233;;
08:39:49.014;146;76;106;72;98.5;340;830;1325;7.1;0.895;1194;;
08:39:49.846;146;77;106;71;96.8;340;850;1296;6.8;0.929;1239;;
08:39:50.698;148;77;107;69;99.3;340;870;1354;6.8;0.936;1248;;
08:39:51.568;147;77;107;71;98.5;340;850;1350;7.0;0.919;1225;;
08:39:52.418;143;77;104;71;93.8;335;840;1333;6.7;0.934;1245;;
08:39:53.258;147;77;107;71;97.3;340;845;1338;6.9;0.930;1240;;
08:39:54.101;149;78;109;71;98.0;340;850;1313;6.9;0.943;1258;;
08:39:54.951;149;79;110;72;97.3;340;830;1329;7.0;0.937;1249;;
08:39:55.781;146;80;109;74;91.3;335;810;1292;6.8;0.965;1287;;
08:39:56.589;151;81;112;73;94.3;335;820;1313;6.9;0.972;1296;;
08:39:57.413;154;82;113;71;96.5;340;840;1363;6.9;0.981;1309;;
08:39:58.253;153;81;113;74;96.3;340;815;1363;7.1;0.955;1273;;
08:39:59.066;150;82;112;75;90.0;335;800;1325;6.8;0.991;1321;;
08:39:59.866;154;82;113;72;93.3;340;830;1342;6.7;1.004;1338;;
08:40:00.696;154;81;112;71;95.3;340;845;1388;6.8;0.991;1322;;
08:40:01.541;151;80;110;72;94.8;340;830;1325;6.8;0.961;1282;;
08:40:02.371;148;79;108;73;92.3;335;820;1333;6.8;0.960;1280;;
08:40:03.193;150;78;108;71;95.5;340;850;1338;6.7;0.961;1282;;
08:40:04.043;149;77;106;69;97.3;340;875;1367;6.7;0.949;1266;;
08:40:04.914;144;74;104;72;97.3;335;835;1329;7.0;0.889;1185;;
08:40:05.751;142;74;103;71;95.3;335;840;1296;6.8;0.904;1205;;
08:40:06.589;145;74;103;69;98.3;340;865;1288;6.8;0.909;1212;;
08:40:07.456;145;73;103;69;101.0;340;870;1325;7.0;0.885;1180;;
08:40:08.324;141;73;102;71;98.8;335;840;1288;7.1;0.866;1154;;
08:40:09.165;140;73;102;71;96.5;335;845;1267;6.9;0.889;1185;;
08:40:10.011;144;73;103;69;101.0;340;870;1342;7.0;0.889;1186;;
08:40:10.879;144;74;104;69;102.0;335;870;1296;7.0;0.883;1177;;
08:40:11.751;143;74;103;70;100.3;340;855;1267;7.0;0.876;1168;;
08:40:12.606;139;73;101;71;95.5;335;850;1292;6.7;0.899;1199;;
08:40:13.455;143;74;103;69;99.8;340;875;1279;6.8;0.899;1199;;
08:40:14.329;144;73;102;67;101.5;340;890;1304;6.8;0.897;1195;;
08:40:15.219;141;72;101;69;100.8;340;875;1263;6.9;0.875;1167;;
08:40:16.095;136;72;99;70;95.8;335;855;1233;6.7;0.882;1176;;
08:40:16.947;141;73;102;69;99.0;340;870;1258;6.8;0.892;1189;;
08:40:17.821;144;73;104;69;101.8;340;875;1271;7.0;0.890;1187;;
08:40:18.694;144;75;105;71;99.3;340;845;1267;7.0;0.890;1186;;
08:40:19.539;140;75;103;73;93.0;330;820;1258;6.8;0.910;1214;;
08:40:20.360;145;77;103;71;93.0;330;845;1267;6.6;0.938;1251;;
08:40:21.205;145;77;103;73;93.0;330;825;1267;6.8;0.916;1221;;
08:40:22.030;145;77;103;71;93.0;330;850;1267;6.6;0.944;1258;;
08:40:22.883;146;77;106;72;83.0;335;835;1563;6.0;1.064;1418;;
08:40:23.716;147;77;106;69;84.8;335;865;1450;5.9;1.077;1436;;
08:40:24.579;147;76;106;69;88.0;335;870;1442;6.1;1.043;1391;;
08:40:25.453;146;76;105;71;90.5;335;850;1392;6.4;0.989;1318;;
08:40:26.303;143;76;104;71;91.8;330;845;1375;6.5;0.958;1277;;
08:40:27.146;147;76;106;70;96.5;335;855;1400;6.8;0.941;1255;;
08:40:28.001;147;77;106;69;96.3;335;865;1392;6.7;0.950;1267;;
08:40:28.864;145;76;106;71;96.3;335;840;1358;6.9;0.921;1228;;
08:40:29.706;145;77;105;69;94.8;335;875;1354;6.5;0.967;1290;;
08:40:30.581;149;76;107;68;100.5;340;880;1383;6.9;0.939;1252;;
08:40:31.463;149;78;108;69;98.5;340;865;1371;6.8;0.948;1265;;
08:40:32.326;146;78;108;73;94.0;335;820;1342;6.9;0.942;1256;;
08:40:33.144;151;81;111;71;94.3;335;840;1354;6.7;0.992;1322;;
08:40:33.986;156;81;114;71;98.0;340;850;1438;6.9;0.984;1313;;
08:40:34.832;156;83;113;69;96.0;340;870;1417;6.6;1.022;1362;;
08:40:35.702;152;80;112;72;94.0;335;830;1421;6.8;0.985;1313;;
08:40:36.538;153;82;111;69;93.0;340;865;1392;6.5;1.032;1377;;
08:40:37.397;155;80;111;66;97.3;340;910;1442;6.4;1.036;1382;;
08:40:38.307;153;78;111;69;98.8;340;865;1421;6.8;0.972;1296;;
08:40:39.176;150;80;111;71;91.8;335;845;1383;6.5;1.022;1363;;
08:40:40.017;160;83;116;69;95.3;340;865;1467;6.6;1.053;1405;;
08:40:40.884;165;84;119;70;97.0;340;860;1550;6.8;1.053;1404;;
08:40:41.748;164;85;119;72;94.8;340;835;1575;6.8;1.049;1398;;
08:40:42.579;164;87;120;73;89.8;335;825;1579;6.5;1.098;1465;;
08:40:43.404;168;87;121;71;94.3;340;845;1613;6.7;1.087;1449;;
08:40:44.249;168;87;120;69;94.3;340;865;1604;6.5;1.097;1462;;
08:40:45.115;163;84;118;72;93.8;340;835;1579;6.7;1.047;1395;;
08:40:45.949;160;84;115;71;90.0;335;850;1538;6.4;1.086;1448;;
08:40:46.801;162;82;116;70;96.0;340;860;1563;6.7;1.035;1380;;
08:40:47.663;160;82;113;69;96.0;340;875;1558;6.6;1.032;1376;;
08:40:48.538;157;80;110;67;96.5;340;895;1525;6.5;1.020;1360;;
08:40:49.431;150;77;107;69;94.5;335;875;1492;6.5;0.993;1324;;
08:40:50.308;155;78;110;66;99.3;340;910;1500;6.5;1.004;1339;;
08:40:51.214;156;77;109;66;100.5;340;915;1517;6.6;0.995;1326;;
08:40:52.129;154;77;110;70;99.5;340;860;1513;6.9;0.951;1268;;
08:40:52.991;151;78;109;72;92.3;330;835;1492;6.6;0.987;1315;;
08:40:53.828;159;80;115;71;98.8;340;840;1558;7.1;0.976;1301;;
08:40:54.668;163;83;117;70;98.0;340;860;1600;6.8;1.027;1369;;
08:40:55.526;164;84;119;72;97.3;340;830;1625;7.0;1.011;1348;;
08:40:56.358;161;85;118;75;90.5;335;800;1592;6.8;1.045;1394;;
08:40:57.156;167;87;122;74;92.5;340;815;1633;6.8;1.075;1433;;
08:40:57.973;170;88;123;72;94.5;340;830;1704;6.8;1.080;1440;;
08:40:58.799;170;88;122;73;93.0;335;825;1692;6.8;1.084;1446;;
08:40:59.624;164;86;120;75;90.3;335;800;1650;6.8;1.059;1412;;
08:41:00.425;166;87;120;73;90.3;335;820;1642;6.6;1.090;1454;;
08:41:01.246;167;85;121;72;95.0;340;830;1692;6.9;1.053;1404;;
08:41:02.072;166;86;119;72;93.8;335;830;1663;6.8;1.056;1408;;
08:41:02.902;162;84;118;75;90.8;330;805;1633;6.8;1.042;1390;;
08:41:03.707;166;86;119;72;92.8;335;830;1650;6.7;1.065;1420;;
08:41:04.541;166;84;118;71;96.0;340;845;1667;6.8;1.041;1388;;
08:41:05.382;164;83;117;71;95.3;335;840;1650;6.8;1.027;1370;;
08:41:06.226;158;82;114;72;92.8;335;830;1600;6.7;1.016;1354;;
08:41:07.056;160;81;113;69;94.8;335;875;1583;6.5;1.039;1385;;
08:41:07.929;160;79;113;68;99.5;340;885;1617;6.7;1.001;1334;;
08:41:08.815;158;79;112;71;98.5;340;850;1554;7.0;0.966;1289;;
08:41:09.666;152;79;110;73;92.8;330;825;1513;6.7;0.976;1302;;
08:41:10.489;157;80;113;71;96.3;340;840;1542;6.9;0.982;1309;;
08:41:11.329;158;80;113;71;98.3;340;840;1542;7.0;0.968;1291;;
08:41:12.173;157;80;112;72;97.3;340;835;1538;7.0;0.964;1285;;
08:41:13.004;152;79;110;74;92.5;330;815;1521;6.8;0.971;1295;;
08:41:13.821;157;80;112;71;96.8;340;840;1521;6.9;0.975;1299;;
08:41:14.659;158;80;113;71;98.5;340;850;1550;7.0;0.975;1300;;
08:41:15.509;156;79;112;72;98.8;340;835;1538;7.1;0.945;1260;;
08:41:16.348;152;79;111;73;94.3;335;820;1508;6.9;0.961;1282;;
08:41:17.164;157;81;114;71;97.5;340;840;1513;7.0;0.978;1304;;
08:41:18.006;159;81;115;71;99.0;340;845;1538;7.0;0.979;1306;;
08:41:18.851;159;82;115;71;98.0;340;850;1529;6.9;0.993;1324;;
08:41:19.699;156;81;114;74;94.8;335;815;1517;7.0;0.976;1302;;
08:41:20.518;157;82;114;72;93.8;335;835;1513;6.7;1.013;1351;;
08:41:21.349;159;82;114;70;93.8;335;855;1550;6.6;1.037;1383;;
08:41:22.205;159;82;114;71;93.8;335;840;1550;6.7;1.019;1359;;
08:41:23.045;159;82;114;73;93.8;335;825;1550;6.8;1.001;1335;;
08:41:23.871;152;79;110;71;84.0;335;850;1529;5.9;1.111;1481;;
08:41:24.717;152;77;110;70;87.8;340;860;1475;6.1;1.078;1437;;
08:41:25.581;152;77;110;69;87.5;340;865;1446;6.1;1.082;1443;;
08:41:26.444;148;77;108;71;89.8;335;845;1392;6.4;1.019;1359;;
08:41:27.289;148;77;108;71;92.3;335;845;1371;6.6;0.992;1322;;
08:41:28.132;152;78;111;70;96.5;340;860;1417;6.7;0.987;1316;;
08:41:28.994;152;79;110;69;96.0;340;865;1400;6.7;0.991;1322;;
08:41:29.859;147;77;109;72;93.5;335;830;1379;6.8;0.963;1284;;
08:41:30.691;152;80;111;70;94.5;340;855;1388;6.6;1.000;1333;;
08:41:31.544;153;79;111;69;98.3;340;865;1429;6.8;0.973;1297;;
08:41:32.411;150;77;110;73;96.8;335;825;1413;7.0;0.938;1251;;
08:41:33.236;153;80;111;71;93.5;335;840;1425;6.7;0.999;1333;;
08:41:34.076;158;80;114;69;100.0;340;865;1521;6.9;0.982;1309;;
08:41:34.939;158;81;113;70;98.3;340;860;1496;6.9;0.987;1316;;
08:41:35.797;152;79;110;72;93.5;330;835;1467;6.7;0.982;1310;;
08:41:36.636;153;79;112;72;96.5;340;830;1467;7.0;0.959;1279;;
08:41:37.466;156;80;111;69;97.0;340;865;1446;6.7;0.992;1323;;
08:41:38.329;155;78;110;69;99.8;340;865;1475;6.9;0.956;1275;;
08:41:39.194;150;77;110;73;96.3;335;825;1442;7.0;0.943;1257;;
08:41:40.019;157;81;113;70;97.0;340;855;1463;6.8;0.994;1325;;
08:41:40.874;158;80;113;69;100.0;340;865;1525;6.9;0.975;1300;;
08:41:41.739;155;79;111;71;98.5;340;845;1496;7.0;0.952;1270;;
08:41:42.584;150;78;108;71;93.3;330;850;1446;6.6;0.982;1310;;
08:41:43.434;154;77;109;69;100.3;340;865;1475;7.0;0.943;1257;;
08:41:44.301;152;77;107;69;99.5;340;870;1429;6.9;0.938;1250;;
08:41:45.171;145;74;105;73;96.8;335;825;1396;7.0;0.895;1194;;
08:41:45.998;149;76;107;70;97.5;340;855;1392;6.8;0.936;1248;;
08:41:46.851;152;76;109;71;102.3;340;850;1463;7.2;0.908;1211;;
08:41:47.701;152;78;109;71;99.8;340;845;1450;7.1;0.925;1234;;
08:41:48.544;147;77;108;73;94.8;330;825;1421;6.9;0.936;1248;;
08:41:49.367;153;79;110;71;98.3;335;850;1450;6.9;0.954;1272;;
08:41:50.221;156;79;112;71;101.8;340;850;1488;7.2;0.938;1250;;
08:41:51.071;155;80;112;70;99.8;340;855;1475;7.0;0.958;1277;;
08:41:51.922;150;79;110;73;95.3;335;825;1429;6.9;0.953;1270;;
08:41:52.747;153;80;111;72;96.0;335;835;1417;6.9;0.968;1290;;
08:41:53.586;156;79;112;70;100.3;340;860;1471;7.0;0.959;1278;;
08:41:54.444;154;79;110;70;99.8;340;855;1446;7.0;0.945;1260;;
08:41:55.301;148;77;108;72;96.0;335;830;1392;6.9;0.932;1242;;
08:41:56.129;150;78;109;70;97.0;335;855;1396;6.8;0.956;1275;;
08:41:56.982;152;77;110;70;102.0;340;860;1425;7.1;0.923;1231;;
08:41:57.848;150;77;108;70;101.3;340;860;1408;7.1;0.917;1223;;
08:41:58.705;145;76;107;72;96.0;330;830;1363;6.9;0.921;1228;;
08:41:59.536;152;78;110;70;99.8;340;855;1421;7.0;0.939;1251;;
08:42:00.389;151;78;110;72;100.3;340;830;1383;7.2;0.909;1212;;
08:42:01.223;147;78;109;74;95.8;335;815;1383;7.0;0.926;1234;;
08:42:02.034;155;80;113;71;99.8;340;840;1450;7.1;0.949;1266;;
08:42:02.872;157;81;114;72;100.0;340;835;1463;7.2;0.950;1266;;
08:42:03.711;153;80;114;75;96.5;335;800;1471;7.2;0.941;1255;;
08:42:04.511;157;84;115;72;94.0;335;830;1471;6.8;1.013;1351;;
08:42:05.339;161;82;117;72;99.5;340;835;1538;7.1;0.982;1309;;
08:42:06.176;160;83;115;70;97.5;340;855;1525;6.8;1.008;1345;;
08:42:07.031;153;80;112;73;95.3;335;825;1458;6.9;0.972;1296;;
08:42:07.856;156;82;114;71;94.8;335;845;1442;6.7;1.014;1353;;
08:42:08.701;159;81;115;71;99.3;340;850;1513;7.0;0.983;1310;;
08:42:09.551;157;81;113;71;97.8;340;845;1500;6.9;0.977;1302;;
08:42:10.392;151;80;111;72;92.0;330;830;1446;6.7;0.997;1329;;
08:42:11.226;157;80;113;70;98.5;340;860;1471;6.9;0.987;1315;;
08:42:12.082;156;80;112;69;98.0;340;865;1467;6.8;0.989;1318;;
08:42:12.949;153;78;110;71;98.0;335;850;1450;6.9;0.954;1272;;
08:42:13.803;148;78;108;71;93.5;330;840;1388;6.7;0.973;1297;;
08:42:14.639;153;78;110;69;99.5;340;865;1429;6.9;0.958;1278;;
08:42:15.502;154;78;110;68;99.8;340;880;1438;6.8;0.968;1291;;
08:42:16.384;149;76;108;71;99.3;335;850;1413;7.0;0.927;1236;;
08:42:17.234;146;77;107;71;95.0;330;845;1375;6.7;0.952;1269;;
08:42:18.081;153;78;110;69;101.0;340;875;1417;6.9;0.955;1274;;
08:42:18.956;154;78;112;67;102.0;340;890;1429;6.9;0.973;1297;;
08:42:19.842;155;79;112;69;100.0;340;870;1421;6.9;0.977;1302;;
08:42:20.718;150;79;111;72;94.0;335;830;1400;6.8;0.976;1301;;
08:42:21.548;154;82;113;71;94.3;340;850;1408;6.7;1.017;1356;;
08:42:22.396;159;81;113;68;94.3;340;880;1483;6.4;1.053;1404;;
08:42:23.275;159;81;113;73;94.3;340;825;1483;6.9;0.987;1316;;
08:42:24.100;159;81;113;73;94.3;340;825;1483;6.9;0.987;1316;;
08:42:24.924;167;85;120;71;82.5;335;840;1938;5.9;1.219;1626;;
08:42:25.764;166;84;119;71;84.5;340;845;1850;6.0;1.190;1587;;
08:42:26.609;163;84;117;71;83.0;335;845;1754;5.9;1.189;1585;;
08:42:27.454;156;82;113;72;84.8;330;835;1688;6.1;1.116;1488;;
08:42:28.289;160;82;115;70;92.5;335;855;1704;6.5;1.061;1414;;
08:42:29.148;159;81;113;69;96.0;340;875;1683;6.6;1.030;1373;;
08:42:30.021;155;79;111;70;96.8;335;860;1642;6.8;0.982;1310;;
08:42:30.879;150;78;108;70;92.3;325;860;1571;6.4;1.002;1336;;
08:42:31.741;153;77;109;69;99.8;340;870;1596;6.9;0.951;1268;;
08:42:32.611;152;77;108;69;99.8;335;875;1567;6.8;0.945;1260;;
08:42:33.488;146;75;105;71;97.5;335;845;1521;6.9;0.912;1216;;
08:42:34.331;147;76;106;70;96.0;330;855;1504;6.7;0.944;1259;;
08:42:35.188;152;76;108;69;102.8;340;875;1546;7.0;0.922;1229;;
08:42:36.063;151;76;109;71;102.0;340;845;1521;7.2;0.905;1207;;
08:42:36.904;149;79;109;72;94.5;330;835;1475;6.8;0.963;1284;;
08:42:37.739;156;80;113;71;100.0;340;840;1538;7.1;0.951;1268;;
08:42:38.581;157;81;114;70;99.5;340;860;1533;6.9;0.983;1311;;
08:42:39.439;156;81;114;71;98.5;340;845;1542;7.0;0.974;1298;;
08:42:40.284;152;81;112;73;91.8;330;820;1500;6.7;0.999;1332;;
08:42:41.104;157;82;115;71;95.8;340;850;1525;6.8;1.016;1355;;
08:42:41.956;159;82;115;69;99.0;340;865;1567;6.9;1.005;1340;;
08:42:42.819;156;81;114;72;97.3;335;830;1533;7.0;0.975;1300;;
08:42:43.649;154;82;113;72;92.8;335;830;1513;6.7;1.011;1348;;
08:42:44.481;159;82;115;70;97.3;340;860;1550;6.8;1.013;1350;;
08:42:45.339;158;81;114;70;97.8;340;860;1546;6.8;0.999;1331;;
08:42:46.203;152;80;111;71;95.0;335;840;1500;6.8;0.979;1306;;
08:42:47.037;153;80;111;71;94.0;335;850;1492;6.6;1.001;1335;;
08:42:47.889;156;80;112;69;98.8;340;865;1542;6.8;0.983;1311;;
08:42:48.754;154;79;111;69;98.5;340;875;1504;6.8;0.982;1309;;
08:42:49.627;149;77;108;71;95.3;335;840;1475;6.8;0.955;1273;;
08:42:50.469;149;78;109;71;94.3;335;845;1454;6.7;0.975;1300;;
08:42:51.314;153;78;111;70;99.5;340;860;1496;6.9;0.957;1276;;
08:42:52.176;152;78;109;69;99.0;340;870;1479;6.8;0.960;1280;;
08:42:53.046;147;77;108;72;95.5;335;830;1429;6.9;0.934;1246;;
08:42:53.876;150;79;109;70;95.3;335;855;1417;6.7;0.978;1305;;
08:42:54.731;153;78;110;69;100.8;340;875;1463;6.9;0.958;1277;;
08:42:55.604;152;78;110;69;99.5;340;870;1442;6.9;0.960;1279;;
08:42:56.476;147;77;108;71;95.0;335;840;1388;6.8;0.951;1267;;
08:42:57.318;150;78;110;70;97.0;340;860;1396;6.8;0.971;1294;;
08:42:58.174;153;78;111;69;100.3;340;865;1433;7.0;0.958;1277;;
08:42:59.037;152;79;110;70;98.3;335;860;1421;6.9;0.963;1284;;
08:42:59.900;147;77;109;73;95.0;335;820;1367;7.0;0.937;1249;;
08:43:00.723;150;80;109;70;95.3;340;855;1379;6.7;0.981;1308;;
08:43:01.574;153;78;111;70;100.5;340;855;1396;7.1;0.940;1253;;
08:43:02.431;152;78;110;69;99.3;340;865;1379;6.9;0.954;1272;;
08:43:03.294;146;76;107;72;96.5;335;830;1350;7.0;0.922;1230;;
08:43:04.126;147;77;107;69;96.3;335;870;1338;6.6;0.963;1284;;
08:43:04.994;150;75;108;69;103.3;340;875;1383;7.1;0.915;1220;;
08:43:05.873;149;76;107;69;101.3;340;865;1367;7.0;0.916;1222;;
08:43:06.735;144;75;105;71;96.8;335;845;1346;6.9;0.919;1226;;
08:43:07.579;149;76;108;70;99.8;335;860;1375;7.0;0.933;1244;;
08:43:08.439;153;77;110;67;103.3;340;890;1429;7.0;0.944;1258;;
08:43:09.327;151;76;110;71;103.0;340;845;1425;7.3;0.898;1198;;
08:43:10.176;148;77;107;71;95.8;335;850;1375;6.8;0.952;1269;;
08:43:11.024;153;78;111;69;102.0;340;865;1429;7.1;0.937;1249;;
08:43:11.887;154;78;110;69;101.8;340;875;1438;7.0;0.948;1264;;
08:43:12.768;149;77;109;71;99.8;335;840;1396;7.1;0.914;1218;;
08:43:13.604;151;78;110;71;97.5;335;850;1392;6.9;0.955;1273;;
08:43:14.454;155;78;112;69;102.8;340;870;1454;7.1;0.946;1262;;
08:43:15.322;155;79;113;71;101.8;340;845;1442;7.2;0.934;1246;;
08:43:16.173;151;79;111;71;96.8;335;840;1400;6.9;0.959;1279;;
08:43:17.009;155;80;113;70;99.3;340;855;1421;7.0;0.969;1292;;
08:43:17.866;156;80;112;68;102.0;340;885;1442;6.9;0.970;1293;;
08:43:18.749;152;78;110;69;101.3;340;865;1404;7.0;0.938;1250;;
08:43:19.614;146;77;107;71;95.8;330;840;1363;6.8;0.941;1255;;
08:43:20.458;150;77;108;69;100.0;340;875;1388;6.9;0.947;1263;;
08:43:21.333;151;76;109;68;102.8;340;880;1400;7.0;0.929;1239;;
08:43:22.209;149;76;108;70;100.8;340;860;1375;7.0;0.918;1223;;
08:43:23.071;144;76;106;71;96.5;335;845;1342;6.9;0.924;1232;;
08:43:23.914;148;77;106;68;96.5;335;885;1346;6.5;0.968;1290;;
08:43:24.800;148;77;106;70;96.5;335;860;1346;6.7;0.940;1254;;
08:43:25.660;148;77;106;68;96.5;335;885;1346;6.5;0.968;1290;;
08:43:26.544;146;75;107;72;86.5;335;830;1525;6.3;1.024;1366;;
08:43:27.376;147;77;108;72;85.3;335;830;1429;6.2;1.051;1402;;
08:43:28.204;152;78;110;70;88.8;340;855;1450;6.2;1.062;1416;;
08:43:29.059;152;78;111;72;93.5;340;835;1450;6.7;0.989;1319;;
08:43:29.896;148;78;109;72;93.8;335;830;1404;6.8;0.963;1284;;
08:43:30.724;154;79;113;72;98.3;340;835;1442;7.1;0.956;1275;;
08:43:31.563;159;80;115;71;100.3;340;850;1517;7.1;0.973;1297;;
08:43:32.409;160;82;115;71;99.5;340;850;1517;7.0;0.985;1313;;
08:43:33.261;155;81;114;73;96.5;335;820;1500;7.1;0.967;1289;;
08:43:34.079;159;83;115;71;96.5;335;845;1508;6.9;1.009;1346;;
08:43:34.924;161;82;115;69;101.0;340;870;1575;7.0;0.988;1318;;
08:43:35.798;156;78;113;72;102.3;340;835;1533;7.3;0.919;1225;;
08:43:36.631;153;79;110;71;96.0;335;840;1488;6.9;0.965;1286;;
08:43:37.469;157;79;113;71;101.5;340;850;1533;7.2;0.946;1262;;
08:43:38.321;156;80;113;72;100.3;340;830;1579;7.2;0.936;1247;;
08:43:39.149;152;80;111;73;94.3;330;820;1529;6.9;0.968;1291;;
08:43:39.970;159;81;115;71;99.8;340;840;1588;7.1;0.964;1286;;
08:43:40.809;160;82;115;70;100.3;340;855;1592;7.0;0.979;1305;;
08:43:41.668;158;79;114;72;102.0;340;835;1554;7.3;0.933;1244;;
08:43:42.499;154;81;113;73;93.5;330;820;1508;6.8;0.987;1316;;
08:43:43.321;160;82;115;70;98.8;340;855;1550;6.9;0.996;1328;;
08:43:44.176;161;81;115;69;102.3;340;865;1558;7.1;0.973;1297;;
08:43:45.043;158;80;114;71;101.5;340;845;1529;7.2;0.945;1260;;
08:43:45.886;152;80;111;73;95.0;330;825;1479;6.9;0.964;1285;;
08:43:46.711;157;80;113;71;99.5;340;850;1504;7.0;0.967;1290;;
08:43:47.559;158;80;113;69;101.8;340;865;1529;7.1;0.961;1281;;
08:43:48.424;156;79;113;71;102.0;340;845;1508;7.2;0.932;1243;;
08:43:49.271;151;79;111;74;97.0;335;815;1467;7.1;0.928;1238;;
08:43:50.086;155;80;112;71;97.8;335;840;1454;7.0;0.965;1286;;
08:43:50.926;159;80;115;71;103.5;340;850;1517;7.3;0.940;1254;;
08:43:51.774;159;81;115;71;102.0;340;845;1492;7.2;0.951;1268;;
08:43:52.621;156;80;113;72;98.8;335;835;1475;7.1;0.955;1274;;
08:43:53.452;154;80;113;72;96.5;330;835;1475;6.9;0.973;1298;;
08:43:54.289;160;81;114;69;102.0;340;870;1504;7.0;0.972;1296;;
