# Supplementary material for: Influence of beat-to-beat blood pressure variability on vascular elasticity in hypertensive population
Source: Sci Rep. 2017 Aug 21;7:8394. doi: 10.1038/s41598-017-08640-4 (PMC5566212; doi:10.1038/s41598-017-08640-4)
Supplement: Supplementary file 1 — Dataset 1 [file 41598_2017_8640_MOESM1_ESM.zip › Data of hypertensive population/1198-beats.txt]

BeatScope Easy - v02.10 build 004

Identification;Identification;Age (yrs);Height (cm);Weight (kg);Gender;Procedure;Model number
1198;��Ƽ��;60;160;72;Female;;9971

Reconstructed pressure level: 
brachial

Time (s);Systolic Pressure (mmHg);Diastolic Pressure (mmHg);Mean Pressure (mmHg);Heart rate (bpm);Stroke Volume (ml);Left Ventricular Ejection Time (ms);Pulse Interval (ms);Maximum Slope (mmHg/s);Cardiac Output (l/min);Total Peripheral Resistance Medical Unit (mmHg.min/l);Total Peripheral Resistance CGS (dyn.s/cm5);Markers;
14:50:17.415;0;0;0;66;0.0;0;915;0;0.0;0.000;0;;
14:50:18.330;0;0;0;67;0.0;0;900;0;0.0;0.000;0;;
14:50:19.230;0;0;0;68;0.0;0;880;0;0.0;0.000;0;;
14:50:20.110;0;0;0;67;0.0;0;890;0;0.0;0.000;0;;
14:50:21.000;0;0;0;66;0.0;0;915;0;0.0;0.000;0;;
14:50:21.915;0;0;0;67;0.0;0;900;0;0.0;0.000;0;;
14:50:22.815;0;0;0;67;0.0;0;900;0;0.0;0.000;0;;
14:50:23.715;0;0;0;66;0.0;0;910;0;0.0;0.000;0;;
14:50:24.625;0;0;0;66;0.0;0;915;0;0.0;0.000;0;;
14:50:25.540;0;0;0;68;0.0;0;880;0;0.0;0.000;0;;
14:50:26.420;0;0;0;67;0.0;0;890;0;0.0;0.000;0;;
14:50:27.310;0;0;0;69;0.0;0;870;0;0.0;0.000;0;;
14:50:28.180;0;0;0;66;0.0;0;910;0;0.0;0.000;0;;
14:50:29.091;175;76;111;67;87.3;325;890;2117;5.9;1.135;1513;;
14:50:29.983;173;77;111;67;88.8;320;895;2125;5.9;1.117;1489;;
14:50:30.878;175;78;112;67;93.0;325;900;2146;6.2;1.086;1448;;
14:50:31.778;178;79;113;66;101.5;330;910;2142;6.7;1.015;1354;;
14:50:32.686;179;79;113;66;104.5;330;910;2146;6.9;0.982;1309;;
14:50:33.594;173;77;110;66;105.0;320;910;2096;6.9;0.951;1268;;
14:50:34.504;172;77;110;67;104.5;320;900;2071;7.0;0.943;1257;;
14:50:35.402;174;78;111;67;105.8;320;900;2029;7.1;0.945;1260;;
14:50:36.302;176;79;111;66;105.8;325;905;2054;7.0;0.952;1269;;
14:50:37.209;171;78;111;67;105.8;325;900;2000;7.1;0.947;1262;;
14:50:38.110;171;78;111;67;105.8;325;895;2000;7.1;0.942;1255;;
14:50:39.005;171;78;111;63;105.8;325;945;2000;6.7;0.994;1326;;
14:50:39.951;173;78;109;66;90.3;315;915;2017;5.9;1.100;1467;;
14:50:40.864;168;78;108;67;87.3;305;895;1967;5.8;1.103;1470;;
14:50:41.761;169;79;109;66;86.8;315;905;1967;5.8;1.135;1513;;
14:50:42.666;172;79;111;67;92.5;325;895;1971;6.2;1.076;1435;;
14:50:43.561;174;81;111;67;95.3;320;900;1979;6.4;1.051;1402;;
14:50:44.459;170;81;111;67;92.5;310;890;1958;6.2;1.063;1418;;
14:50:45.349;172;82;113;68;90.8;310;885;1967;6.2;1.097;1463;;
14:50:46.238;176;84;115;67;92.5;320;895;1983;6.2;1.110;1480;;
14:50:47.129;178;85;115;66;90.8;315;910;1988;6.0;1.153;1538;;
14:50:48.039;174;85;115;67;90.8;315;900;1950;6.1;1.140;1521;;
14:50:48.940;174;85;115;69;90.8;315;870;1950;6.3;1.102;1470;;
14:50:49.810;174;85;115;66;90.8;315;915;1950;6.0;1.160;1546;;
14:50:50.724;178;88;118;66;73.3;315;910;1904;4.8;1.469;1959;;
14:50:51.634;178;89;118;66;72.0;305;910;1913;4.7;1.485;1980;;
14:50:52.544;173;88;115;67;69.8;305;895;1863;4.7;1.479;1972;;
14:50:53.441;174;88;116;66;73.0;305;910;1838;4.8;1.446;1928;;
14:50:54.351;176;88;118;66;77.5;310;905;1850;5.1;1.372;1829;;
14:50:55.256;176;88;117;66;76.8;310;905;1833;5.1;1.377;1836;;
14:50:56.160;171;87;115;67;75.0;300;900;1792;5.0;1.374;1832;;
14:50:57.059;172;88;116;67;75.3;305;895;1771;5.0;1.380;1840;;
14:50:57.955;174;88;118;67;77.3;310;895;1767;5.2;1.367;1823;;
14:50:58.851;176;89;118;65;77.3;310;920;1792;5.0;1.405;1874;;
14:50:59.770;176;89;118;68;77.3;310;880;1792;5.3;1.344;1792;;
14:51:00.650;176;89;118;67;77.3;310;890;1792;5.2;1.359;1813;;
14:51:01.541;172;90;119;66;66.3;310;905;1525;4.4;1.629;2172;;
14:51:02.448;175;91;120;66;67.0;310;905;1554;4.4;1.621;2161;;
14:51:03.351;171;90;118;66;67.0;310;905;1538;4.4;1.587;2116;;
14:51:04.258;167;88;116;67;69.3;305;895;1521;4.6;1.493;1990;;
14:51:05.149;169;89;116;66;72.0;310;905;1471;4.8;1.455;1940;;
14:51:06.054;170;88;116;66;74.8;310;910;1500;4.9;1.412;1883;;
14:51:06.962;168;88;115;67;74.0;310;890;1492;5.0;1.386;1848;;
14:51:07.856;165;87;114;67;73.8;305;890;1492;5.0;1.373;1830;;
14:51:08.744;167;87;115;67;74.5;305;900;1500;5.0;1.383;1844;;
14:51:09.644;170;87;115;66;74.5;305;905;1513;4.9;1.391;1855;;
14:51:10.550;170;87;115;67;74.5;305;890;1513;5.0;1.368;1824;;
14:51:11.440;170;87;115;67;74.5;305;900;1513;5.0;1.383;1844;;
14:51:12.343;165;86;114;67;67.0;310;890;1500;4.5;1.511;2015;;
14:51:13.229;168;86;114;67;67.8;310;900;1500;4.5;1.518;2024;;
14:51:14.129;168;86;114;67;68.8;310;900;1521;4.6;1.496;1994;;
14:51:15.029;167;86;113;66;71.3;310;905;1521;4.7;1.429;1905;;
14:51:15.936;161;84;110;67;74.0;305;900;1492;4.9;1.332;1776;;
14:51:16.836;161;83;110;67;74.3;305;900;1488;5.0;1.327;1770;;
14:51:17.734;162;83;110;67;76.0;310;900;1475;5.1;1.306;1741;;
14:51:18.636;163;83;110;66;77.5;310;910;1479;5.1;1.292;1722;;
14:51:19.542;159;82;108;67;76.0;305;900;1446;5.1;1.273;1697;;
14:51:20.442;156;81;107;67;74.8;300;895;1425;5.0;1.278;1704;;
14:51:21.337;159;81;109;66;76.5;305;905;1421;5.1;1.284;1711;;
14:51:22.246;162;81;110;66;78.8;310;915;1463;5.2;1.272;1696;;
14:51:23.159;159;81;108;66;77.3;310;915;1433;5.1;1.273;1698;;
14:51:24.076;156;80;107;66;76.5;305;910;1421;5.0;1.267;1689;;
14:51:24.986;158;80;106;64;77.0;310;935;1408;4.9;1.290;1720;;
14:51:25.921;157;79;105;63;78.5;310;945;1400;5.0;1.261;1681;;
14:51:26.866;151;77;102;65;77.8;310;925;1346;5.0;1.208;1610;;
14:51:27.789;146;76;99;66;75.8;305;910;1300;5.0;1.192;1590;;
14:51:28.699;148;75;100;65;77.5;310;920;1292;5.1;1.190;1587;;
14:51:29.619;150;76;100;65;77.5;310;925;1300;5.0;1.197;1595;;
14:51:30.545;150;76;100;67;77.5;310;895;1300;5.2;1.158;1544;;
14:51:31.440;150;76;100;66;77.5;310;910;1300;5.1;1.177;1570;;
14:51:32.349;149;75;101;66;70.5;310;910;1325;4.6;1.300;1734;;
14:51:33.261;150;76;101;65;71.3;310;920;1329;4.6;1.301;1735;;
14:51:34.181;147;75;98;66;70.5;310;915;1313;4.6;1.272;1696;;
14:51:35.095;142;74;96;67;71.8;300;900;1283;4.8;1.207;1610;;
14:51:35.994;146;74;98;65;76.0;310;920;1283;5.0;1.186;1582;;
14:51:36.914;149;75;100;66;78.5;310;915;1308;5.1;1.166;1554;;
14:51:37.831;149;76;99;66;76.5;305;915;1321;5.0;1.184;1579;;
14:51:38.746;144;74;97;67;75.3;300;890;1304;5.1;1.150;1534;;
14:51:39.636;147;75;99;67;76.8;305;900;1321;5.1;1.158;1544;;
14:51:40.534;150;75;101;67;78.8;310;895;1346;5.3;1.145;1527;;
14:51:41.431;151;77;101;66;78.0;305;905;1363;5.2;1.172;1562;;
14:51:42.334;147;76;100;68;76.0;300;880;1363;5.2;1.155;1540;;
14:51:43.218;150;77;103;67;77.8;305;895;1363;5.2;1.180;1573;;
14:51:44.107;156;79;106;67;78.5;305;890;1425;5.3;1.202;1602;;
14:51:45.001;159;81;107;66;78.3;310;905;1454;5.2;1.240;1654;;
14:51:45.904;156;80;106;66;77.3;305;905;1438;5.1;1.239;1652;;
14:51:46.811;155;80;106;66;75.8;305;905;1400;5.0;1.263;1685;;
14:51:47.714;157;81;107;66;75.8;310;910;1363;5.0;1.288;1718;;
14:51:48.626;156;80;105;65;78.0;310;925;1308;5.1;1.248;1664;;
14:51:49.551;151;78;103;66;77.0;305;910;1325;5.1;1.214;1619;;
14:51:50.461;149;77;102;66;76.5;305;905;1338;5.1;1.210;1613;;
14:51:51.364;153;78;104;66;78.0;310;910;1325;5.1;1.216;1622;;
14:51:52.278;155;78;106;65;80.3;310;920;1354;5.2;1.212;1616;;
14:51:53.194;156;79;105;66;78.5;310;910;1354;5.2;1.214;1619;;
14:51:54.106;151;78;103;67;77.3;305;895;1354;5.2;1.193;1591;;
14:51:55.003;153;78;105;66;78.0;310;910;1358;5.1;1.219;1626;;
14:51:55.911;157;79;108;66;80.8;310;910;1392;5.3;1.211;1615;;
14:51:56.819;161;81;110;66;79.8;310;910;1408;5.3;1.252;1670;;
14:51:57.731;162;83;109;66;78.0;310;915;1463;5.1;1.282;1709;;
14:51:58.644;158;81;109;66;78.0;310;905;1454;5.2;1.268;1690;;
14:51:59.550;158;81;109;67;78.0;310;900;1454;5.2;1.261;1681;;
14:52:00.450;158;81;109;65;78.0;310;930;1454;5.0;1.303;1737;;
14:52:01.379;160;81;107;65;69.0;310;920;1454;4.5;1.420;1893;;
14:52:02.297;156;79;105;67;69.8;305;895;1446;4.7;1.347;1796;;
14:52:03.194;157;79;105;66;70.5;310;915;1446;4.6;1.360;1813;;
14:52:04.111;158;78;105;65;76.3;310;925;1442;4.9;1.271;1694;;
14:52:05.032;157;78;105;65;78.5;310;930;1454;5.1;1.238;1651;;
14:52:05.966;155;78;103;64;78.3;305;935;1438;5.0;1.225;1633;;
14:52:06.899;150;76;103;67;77.3;300;890;1408;5.2;1.184;1578;;
14:52:07.787;158;79;109;68;78.0;305;885;1433;5.3;1.231;1641;;
14:52:08.675;168;83;115;68;80.8;310;885;1575;5.5;1.260;1680;;
14:52:09.557;172;86;118;69;78.0;310;870;1617;5.4;1.311;1747;;
14:52:10.429;175;89;121;70;75.8;305;860;1692;5.3;1.368;1824;;
14:52:11.289;181;91;123;69;76.0;310;875;1729;5.2;1.413;1884;;
14:52:12.168;185;91;123;68;77.8;315;880;1771;5.3;1.392;1856;;
14:52:13.046;181;89;120;68;77.8;310;880;1738;5.3;1.358;1811;;
14:52:13.926;179;88;119;69;78.3;310;865;1754;5.4;1.310;1747;;
14:52:14.789;178;87;116;67;79.0;315;890;1721;5.3;1.304;1739;;
14:52:15.683;175;84;113;67;82.5;315;890;1704;5.6;1.222;1629;;
14:52:16.569;169;82;108;67;82.3;315;890;1613;5.5;1.171;1562;;
14:52:17.463;163;78;105;68;84.8;315;885;1588;5.7;1.094;1458;;
14:52:18.344;161;77;104;68;84.3;310;880;1538;5.7;1.084;1445;;
14:52:19.224;160;76;103;67;86.5;315;890;1513;5.8;1.057;1410;;
14:52:20.116;158;75;102;68;86.8;315;885;1483;5.9;1.035;1381;;
14:52:20.997;154;74;100;69;86.0;310;870;1471;5.9;1.014;1352;;
14:52:21.871;157;75;103;68;86.5;310;880;1483;5.9;1.045;1394;;
14:52:22.753;162;76;107;69;89.5;315;870;1538;6.2;1.038;1384;;
14:52:23.623;167;80;109;69;87.8;315;870;1563;6.1;1.078;1438;;
14:52:24.491;165;80;109;69;86.3;310;870;1592;5.9;1.097;1463;;
14:52:25.357;169;81;112;70;85.3;310;855;1629;6.0;1.121;1494;;
14:52:26.216;173;83;114;69;86.8;315;870;1663;6.0;1.143;1524;;
14:52:27.084;176;84;115;69;86.3;315;870;1688;5.9;1.160;1547;;
14:52:27.956;174;83;114;69;86.0;315;865;1683;6.0;1.147;1529;;
14:52:28.823;175;83;115;70;86.5;315;860;1725;6.0;1.146;1528;;
14:52:29.681;178;85;116;69;85.5;315;870;1704;5.9;1.180;1574;;
14:52:30.551;177;84;115;68;86.8;315;880;1729;5.9;1.164;1552;;
14:52:31.429;173;82;112;69;86.5;315;870;1688;6.0;1.126;1502;;
14:52:32.301;170;81;111;70;86.0;310;855;1671;6.0;1.104;1471;;
14:52:33.154;172;82;112;69;85.8;310;865;1658;5.9;1.130;1506;;
14:52:34.019;174;82;113;69;88.3;315;870;1679;6.1;1.112;1482;;
14:52:34.891;171;81;111;70;88.5;315;860;1675;6.2;1.079;1438;;
14:52:35.751;169;81;111;71;88.5;315;850;1663;6.2;1.066;1421;;
14:52:36.600;169;81;111;70;88.5;315;855;1663;6.2;1.072;1430;;
14:52:37.455;169;81;111;68;88.5;315;885;1663;6.0;1.110;1480;;
14:52:38.339;173;83;114;70;75.5;310;855;1721;5.3;1.294;1725;;
14:52:39.194;173;84;115;71;75.0;310;850;1725;5.3;1.298;1730;;
14:52:40.044;176;85;116;69;74.8;310;865;1754;5.2;1.342;1790;;
14:52:40.911;177;85;116;69;79.5;315;875;1763;5.5;1.277;1702;;
14:52:41.786;175;84;114;69;82.8;315;875;1738;5.7;1.205;1607;;
14:52:42.661;171;83;112;70;82.5;310;860;1700;5.8;1.170;1560;;
14:52:43.521;171;83;113;69;83.0;310;865;1679;5.8;1.178;1570;;
14:52:44.384;173;83;113;69;84.8;315;870;1683;5.8;1.163;1550;;
14:52:45.254;171;82;112;71;85.0;315;850;1679;6.0;1.120;1493;;
14:52:46.106;167;81;111;71;83.8;310;840;1642;6.0;1.111;1481;;
14:52:46.946;171;83;114;70;85.3;315;860;1654;5.9;1.145;1527;;
14:52:47.804;175;85;116;70;85.5;315;860;1713;6.0;1.169;1559;;
14:52:48.666;177;86;116;69;84.8;315;875;1717;5.8;1.198;1597;;
14:52:49.543;172;84;114;69;84.0;310;870;1692;5.8;1.181;1574;;
14:52:50.411;171;84;114;68;83.3;310;885;1658;5.6;1.207;1609;;
14:52:51.292;171;84;113;68;83.5;315;880;1638;5.7;1.194;1591;;
14:52:52.176;169;83;110;68;83.5;315;885;1596;5.7;1.169;1558;;
14:52:53.059;162;80;107;68;83.3;310;880;1546;5.7;1.131;1508;;
14:52:53.939;163;79;109;69;84.8;310;870;1554;5.8;1.116;1488;;
14:52:54.813;167;81;111;68;85.0;315;880;1583;5.8;1.152;1536;;
14:52:55.693;169;82;112;69;84.8;315;870;1592;5.8;1.150;1533;;
14:52:56.563;167;82;111;70;84.5;310;860;1588;5.9;1.130;1506;;
14:52:57.421;168;82;112;69;84.0;310;865;1617;5.8;1.153;1538;;
14:52:58.284;171;84;114;70;84.0;315;860;1625;5.9;1.170;1560;;
14:52:59.146;174;84;116;69;85.0;315;865;1658;5.9;1.175;1567;;
14:53:00.009;173;85;115;69;83.0;315;865;1650;5.8;1.193;1591;;
14:53:00.876;171;84;113;70;82.8;310;860;1696;5.8;1.177;1569;;
14:53:01.734;173;85;115;70;82.8;310;860;1679;5.8;1.195;1594;;
14:53:02.596;175;85;116;69;84.5;315;865;1708;5.9;1.187;1583;;
14:53:03.459;175;85;115;70;83.5;310;860;1700;5.8;1.179;1572;;
14:53:04.321;171;83;112;69;83.5;310;865;1696;5.8;1.160;1547;;
14:53:05.188;172;83;113;69;84.8;315;870;1713;5.8;1.160;1547;;
14:53:06.056;174;83;114;68;86.3;315;880;1700;5.9;1.166;1554;;
14:53:06.938;176;83;114;68;86.8;315;885;1746;5.9;1.166;1554;;
14:53:07.819;171;83;112;69;85.0;310;875;1683;5.8;1.150;1534;;
14:53:08.698;168;81;111;69;85.0;310;865;1683;5.9;1.127;1503;;
14:53:09.559;170;82;111;69;85.0;315;875;1633;5.8;1.143;1524;;
14:53:10.436;169;81;110;68;86.5;315;885;1646;5.9;1.125;1501;;
14:53:11.323;165;80;107;67;86.0;315;895;1596;5.8;1.108;1478;;
14:53:12.218;160;77;105;67;85.8;310;890;1583;5.8;1.085;1446;;
14:53:13.106;162;78;105;65;86.3;310;920;1558;5.6;1.123;1497;;
14:53:14.024;163;77;106;66;87.8;315;910;1575;5.8;1.097;1462;;
14:53:14.934;159;77;103;67;86.8;315;895;1504;5.8;1.065;1420;;
14:53:15.829;154;75;101;68;84.8;310;880;1475;5.8;1.049;1398;;
14:53:16.711;155;75;102;67;85.5;310;890;1471;5.8;1.059;1412;;
14:53:17.601;158;76;104;67;87.8;315;890;1492;5.9;1.052;1403;;
14:53:18.489;159;77;104;68;86.8;315;885;1496;5.9;1.064;1418;;
14:53:19.376;154;76;102;68;84.8;310;880;1471;5.8;1.062;1416;;
14:53:20.256;156;76;105;69;85.8;310;870;1496;5.9;1.063;1417;;
14:53:21.128;161;79;105;67;85.8;310;900;1500;5.7;1.099;1466;;
14:53:22.025;161;79;105;67;85.8;310;890;1500;5.8;1.087;1450;;
14:53:22.915;161;79;105;64;85.8;310;935;1500;5.5;1.142;1523;;
14:53:23.851;156;78;104;66;73.5;310;905;1471;4.9;1.284;1711;;
14:53:24.756;156;78;104;65;73.3;310;920;1396;4.8;1.306;1742;;
14:53:25.676;155;77;103;66;76.0;315;915;1400;5.0;1.243;1657;;
14:53:26.589;152;76;101;66;78.0;310;905;1342;5.2;1.169;1559;;
14:53:27.496;148;74;100;67;81.0;310;895;1371;5.4;1.102;1470;;
14:53:28.389;152;76;103;68;81.8;310;885;1367;5.5;1.112;1483;;
14:53:29.274;153;76;104;69;83.3;310;875;1379;5.7;1.096;1461;;
14:53:30.149;156;78;106;71;82.5;315;850;1383;5.8;1.095;1460;;
14:53:31.003;154;78;105;69;81.8;315;865;1367;5.7;1.106;1474;;
14:53:31.866;156;78;106;70;83.3;310;860;1442;5.8;1.095;1460;;
14:53:32.726;159;80;108;68;82.8;315;885;1446;5.6;1.150;1533;;
14:53:33.609;161;80;110;69;83.3;310;875;1479;5.7;1.151;1535;;
14:53:34.486;165;83;110;67;81.8;310;890;1500;5.5;1.195;1593;;
14:53:35.376;162;81;109;68;82.0;310;880;1517;5.6;1.167;1556;;
14:53:36.256;165;82;110;67;82.3;310;890;1550;5.5;1.193;1591;;
14:53:37.148;168;82;112;66;83.8;315;905;1558;5.6;1.205;1606;;
14:53:38.049;168;83;111;66;82.5;310;905;1575;5.5;1.218;1624;;
14:53:38.954;164;81;109;67;82.0;310;895;1558;5.5;1.184;1579;;
14:53:39.851;162;80;108;68;82.0;310;880;1550;5.6;1.156;1542;;
14:53:40.731;164;81;109;67;82.0;310;900;1529;5.5;1.191;1588;;
14:53:41.631;165;80;108;66;83.8;315;910;1546;5.5;1.176;1568;;
14:53:42.539;162;80;106;66;82.5;310;905;1538;5.5;1.163;1550;;
14:53:43.442;156;77;103;67;81.8;305;895;1483;5.5;1.130;1507;;
14:53:44.341;157;78;105;67;82.5;310;895;1479;5.5;1.134;1512;;
14:53:45.236;158;78;105;66;84.0;315;905;1479;5.6;1.131;1508;;
14:53:46.139;158;78;104;65;83.5;310;920;1471;5.4;1.149;1531;;
14:53:47.061;153;76;102;67;83.5;310;900;1438;5.6;1.094;1459;;
14:53:47.963;149;75;101;67;82.3;310;890;1408;5.5;1.093;1457;;
14:53:48.849;154;77;104;67;83.3;310;900;1425;5.6;1.127;1503;;
14:53:49.751;158;78;107;66;84.8;315;910;1454;5.6;1.144;1525;;
14:53:50.661;159;79;107;66;83.8;310;915;1475;5.5;1.164;1551;;
14:53:51.578;155;78;104;66;82.5;310;910;1404;5.4;1.147;1530;;
14:53:52.486;155;77;104;66;82.8;310;915;1417;5.4;1.153;1537;;
14:53:53.401;156;77;105;66;84.0;315;915;1400;5.5;1.144;1525;;
14:53:54.318;156;77;105;65;84.0;315;920;1392;5.5;1.150;1533;;
14:53:55.236;153;78;103;66;80.5;310;915;1325;5.3;1.168;1557;;
14:53:56.151;147;76;101;67;78.8;305;895;1300;5.3;1.142;1523;;
14:53:57.044;153;78;104;67;79.0;305;895;1333;5.3;1.178;1571;;
14:53:57.939;157;78;106;66;83.8;315;910;1375;5.5;1.146;1528;;
14:53:58.851;156;78;104;66;81.5;315;905;1388;5.4;1.152;1536;;
14:53:59.754;152;76;102;67;80.8;305;890;1367;5.4;1.119;1492;;
14:54:00.646;155;77;102;66;82.8;315;910;1388;5.5;1.124;1499;;
14:54:01.558;155;75;101;65;85.0;315;925;1404;5.5;1.099;1465;;
14:54:02.479;153;75;99;65;84.5;310;920;1404;5.5;1.072;1430;;
14:54:03.399;145;72;96;67;83.3;305;895;1342;5.6;1.032;1376;;
14:54:04.296;148;73;98;66;84.0;310;915;1350;5.5;1.062;1416;;
14:54:05.209;151;73;99;66;86.0;315;915;1375;5.6;1.056;1408;;
14:54:06.126;150;74;99;66;86.0;315;915;1367;5.6;1.056;1408;;
14:54:07.039;149;74;98;66;84.3;310;915;1346;5.5;1.059;1412;;
14:54:07.954;143;72;95;66;82.0;305;905;1313;5.4;1.051;1402;;
14:54:08.861;146;73;99;66;84.5;310;915;1325;5.5;1.067;1422;;
14:54:09.775;151;74;101;66;86.5;315;915;1350;5.7;1.066;1421;;
14:54:10.693;151;75;101;65;85.8;315;920;1363;5.6;1.078;1438;;
14:54:11.611;146;73;98;66;83.5;310;905;1308;5.5;1.062;1416;;
14:54:12.516;149;74;100;65;84.8;310;920;1346;5.5;1.083;1444;;
14:54:13.438;152;74;101;64;87.3;315;935;1367;5.6;1.082;1443;;
14:54:14.373;153;75;101;64;86.5;315;940;1367;5.5;1.098;1463;;
14:54:15.313;150;75;99;64;84.3;315;935;1342;5.4;1.093;1458;;
14:54:16.246;143;72;96;65;82.0;305;920;1304;5.3;1.071;1429;;
14:54:17.166;146;73;96;64;82.0;305;935;1292;5.3;1.089;1452;;
14:54:18.100;146;73;96;65;82.0;305;920;1292;5.3;1.071;1429;;
14:54:19.020;146;73;96;64;82.0;305;940;1292;5.2;1.095;1460;;
14:54:19.959;143;73;97;66;74.0;305;915;1296;4.9;1.199;1599;;
14:54:20.874;146;73;99;65;75.5;305;925;1288;4.9;1.216;1621;;
14:54:21.801;151;75;102;64;76.3;310;935;1329;4.9;1.254;1672;;
14:54:22.738;154;76;103;63;79.3;310;945;1367;5.0;1.228;1638;;
14:54:23.679;150;76;101;64;81.0;305;935;1346;5.2;1.166;1554;;
14:54:24.614;150;76;101;64;80.5;305;940;1338;5.1;1.174;1565;;
14:54:25.554;152;76;101;64;82.0;310;935;1346;5.3;1.152;1536;;
14:54:26.493;150;75;99;64;83.0;310;935;1342;5.3;1.112;1483;;
14:54:27.426;144;73;96;65;82.5;305;920;1308;5.4;1.065;1420;;
14:54:28.344;144;72;97;67;83.5;305;900;1325;5.6;1.046;1394;;
14:54:29.248;151;74;100;66;85.3;310;915;1358;5.6;1.073;1431;;
14:54:30.161;153;75;103;67;86.3;310;895;1404;5.8;1.064;1418;;
14:54:31.052;156;78;105;69;84.0;310;875;1433;5.8;1.089;1451;;
14:54:31.929;154;78;103;69;82.5;310;875;1429;5.7;1.087;1449;;
14:54:32.806;152;76;102;69;83.0;305;870;1450;5.7;1.067;1422;;
14:54:33.674;155;77;103;67;83.3;310;895;1458;5.6;1.105;1473;;
14:54:34.567;157;77;103;66;84.8;310;905;1496;5.6;1.097;1463;;
14:54:35.472;154;76;101;67;83.5;305;895;1463;5.6;1.077;1436;;
14:54:36.369;149;74;99;68;82.5;305;880;1442;5.6;1.053;1404;;
14:54:37.251;152;75;100;66;84.3;310;915;1463;5.5;1.086;1448;;
14:54:38.164;155;75;102;65;87.0;310;920;1483;5.7;1.073;1431;;
14:54:39.086;155;75;101;65;87.0;310;925;1488;5.6;1.077;1435;;
14:54:40.007;150;74;99;67;84.0;300;900;1450;5.6;1.058;1411;;
14:54:40.911;150;74;100;66;84.8;305;910;1442;5.6;1.068;1425;;
14:54:41.817;153;75;101;66;85.5;310;915;1438;5.6;1.078;1438;;
14:54:42.732;153;75;101;65;86.8;310;920;1425;5.7;1.071;1428;;
14:54:43.656;149;74;99;66;84.8;310;905;1408;5.6;1.057;1410;;
14:54:44.563;145;73;98;67;83.3;305;900;1375;5.6;1.057;1409;;
14:54:45.463;149;74;99;65;84.5;310;925;1375;5.5;1.081;1441;;
14:54:46.386;149;73;99;65;86.0;310;920;1379;5.6;1.056;1409;;
14:54:47.304;148;73;98;65;85.3;310;930;1358;5.5;1.066;1422;;
14:54:48.236;143;72;95;66;83.8;305;915;1313;5.5;1.038;1384;;
14:54:49.151;142;71;97;66;84.8;305;905;1313;5.6;1.030;1374;;
14:54:50.054;147;74;99;66;84.3;310;915;1308;5.5;1.072;1430;;
14:54:50.969;149;74;101;66;85.8;310;910;1354;5.7;1.067;1422;;
14:54:51.883;151;76;101;66;83.8;310;905;1383;5.6;1.091;1455;;
14:54:52.788;148;75;100;66;81.5;305;905;1350;5.4;1.108;1477;;
14:54:53.693;154;77;103;66;84.0;310;915;1400;5.5;1.119;1492;;
14:54:54.602;157;77;105;66;85.0;310;910;1425;5.6;1.121;1495;;
14:54:55.514;159;79;105;66;84.0;310;915;1463;5.5;1.144;1525;;
14:54:56.431;154;78;102;66;81.8;305;905;1450;5.4;1.129;1506;;
14:54:57.336;153;76;103;67;83.0;305;895;1450;5.6;1.105;1474;;
14:54:58.231;156;77;103;66;83.8;310;915;1458;5.5;1.125;1500;;
14:54:59.146;157;77;103;66;84.8;310;915;1479;5.6;1.112;1483;;
14:55:00.059;153;75;100;66;84.8;310;915;1450;5.6;1.082;1443;;
14:55:00.974;149;74;99;67;83.0;305;895;1433;5.6;1.070;1427;;
14:55:01.871;152;76;101;66;83.8;310;915;1425;5.5;1.101;1468;;
14:55:02.784;153;76;102;65;85.0;310;920;1421;5.5;1.099;1465;;
14:55:03.702;152;76;101;66;84.5;305;915;1425;5.5;1.096;1462;;
14:55:04.621;147;75;98;66;82.5;305;910;1363;5.4;1.084;1445;;
14:55:05.533;147;73;99;66;84.3;305;910;1375;5.6;1.072;1429;;
14:55:06.443;151;75;101;64;85.0;310;935;1367;5.5;1.111;1481;;
14:55:07.376;152;75;102;64;85.8;310;935;1392;5.5;1.107;1476;;
14:55:08.309;148;75;100;65;83.5;305;925;1346;5.4;1.102;1470;;
14:55:09.236;145;74;99;66;82.5;305;910;1342;5.4;1.095;1460;;
14:55:10.145;150;76;102;65;83.3;310;920;1342;5.4;1.122;1496;;
14:55:11.068;153;76;103;65;85.3;310;925;1371;5.5;1.112;1483;;
14:55:11.993;152;76;101;66;83.0;310;915;1392;5.4;1.116;1488;;
14:55:12.908;147;75;99;66;81.0;305;905;1354;5.4;1.103;1471;;
14:55:13.813;150;75;101;66;82.8;310;910;1379;5.5;1.105;1474;;
14:55:14.723;152;75;100;65;84.8;315;925;1392;5.5;1.094;1459;;
14:55:15.648;150;74;99;65;85.3;310;930;1383;5.5;1.080;1440;;
14:55:16.574;148;74;97;66;82.0;305;910;1358;5.4;1.079;1439;;
14:55:17.486;141;72;96;67;81.0;300;895;1308;5.4;1.055;1407;;
14:55:18.381;148;74;100;66;84.3;310;905;1321;5.6;1.071;1429;;
14:55:19.286;152;75;102;65;85.0;310;920;1375;5.5;1.099;1465;;
14:55:20.204;153;76;101;65;84.5;310;930;1388;5.5;1.114;1486;;
14:55:21.134;148;75;99;66;82.3;305;910;1350;5.4;1.090;1453;;
14:55:22.048;147;74;99;66;83.3;305;915;1350;5.5;1.091;1454;;
14:55:22.959;151;75;99;65;83.3;305;920;1354;5.4;1.097;1462;;
14:55:23.880;151;75;99;66;83.3;305;910;1354;5.5;1.085;1447;;
14:55:24.790;151;75;99;64;83.3;305;935;1354;5.3;1.115;1486;;
14:55:25.724;151;77;102;66;71.0;305;910;1417;4.7;1.304;1739;;
14:55:26.632;155;78;104;65;73.3;310;920;1429;4.8;1.300;1733;;
14:55:27.552;155;77;104;65;74.8;310;920;1454;4.9;1.274;1698;;
14:55:28.472;155;77;102;67;77.3;305;900;1454;5.2;1.188;1584;;
14:55:29.378;149;75;99;66;80.3;305;905;1413;5.3;1.116;1489;;
14:55:30.281;153;76;102;66;82.3;310;905;1467;5.5;1.122;1496;;
14:55:31.182;155;77;103;65;83.0;310;925;1483;5.4;1.145;1527;;
14:55:32.109;155;76;102;64;84.3;310;935;1500;5.4;1.132;1509;;
14:55:33.044;152;76;100;65;82.3;305;920;1446;5.4;1.113;1484;;
14:55:33.966;145;74;97;67;80.5;300;900;1404;5.4;1.084;1446;;
14:55:34.868;150;74;100;65;84.0;310;920;1408;5.5;1.095;1460;;
14:55:35.782;154;75;103;66;85.8;310;915;1458;5.6;1.094;1458;;
14:55:36.701;155;76;103;66;84.5;310;910;1458;5.6;1.104;1472;;
14:55:37.611;149;76;100;67;81.5;305;895;1429;5.5;1.093;1457;;
14:55:38.506;151;75;100;66;83.0;305;910;1438;5.5;1.099;1466;;
14:55:39.414;153;76;101;66;84.3;310;915;1438;5.5;1.100;1466;;
14:55:40.329;152;75;101;67;84.5;305;900;1438;5.6;1.070;1427;;
14:55:41.233;147;74;98;66;83.0;305;905;1413;5.5;1.066;1421;;
14:55:42.136;150;74;100;65;84.5;305;920;1421;5.5;1.083;1444;;
14:55:43.054;151;74;100;65;85.3;310;920;1421;5.6;1.079;1439;;
14:55:43.972;150;75;99;65;84.3;305;930;1417;5.4;1.093;1457;;
14:55:44.906;146;73;96;65;83.5;305;920;1375;5.4;1.055;1407;;
14:55:45.826;141;71;95;67;82.5;305;900;1321;5.5;1.031;1375;;
14:55:46.726;145;72;97;66;83.8;310;910;1333;5.5;1.051;1402;;
14:55:47.638;148;73;99;66;85.8;310;905;1358;5.7;1.040;1386;;
14:55:48.541;148;74;98;65;84.0;310;925;1363;5.4;1.076;1435;;
14:55:49.464;145;72;96;67;83.0;300;895;1371;5.6;1.038;1384;;
14:55:50.363;148;73;99;66;85.0;310;910;1379;5.6;1.057;1410;;
14:55:51.269;152;75;101;65;86.0;310;920;1421;5.6;1.078;1437;;
14:55:52.189;153;75;102;66;85.5;310;915;1446;5.6;1.089;1452;;
14:55:53.104;151;76;100;66;83.0;305;905;1421;5.5;1.090;1454;;
14:55:54.011;147;75;99;66;81.0;305;905;1413;5.4;1.101;1467;;
14:55:54.914;151;76;100;66;82.0;305;910;1425;5.4;1.113;1483;;
14:55:55.822;152;75;101;66;83.8;305;910;1446;5.5;1.092;1456;;
14:55:56.732;151;75;99;67;82.8;305;890;1425;5.6;1.065;1420;;
14:55:57.628;145;73;97;67;81.5;305;895;1388;5.5;1.060;1413;;
14:55:58.519;149;74;100;67;84.3;305;895;1408;5.6;1.060;1413;;
14:55:59.416;153;75;102;67;84.8;310;900;1458;5.7;1.078;1437;;
14:56:00.312;154;77;103;67;84.3;305;895;1463;5.6;1.092;1455;;
14:56:01.211;153;77;101;67;82.8;305;900;1475;5.5;1.098;1465;;
14:56:02.107;150;76;102;68;81.3;300;885;1475;5.5;1.106;1474;;
14:56:02.992;156;78;105;66;83.0;305;905;1483;5.5;1.139;1519;;
14:56:03.903;159;78;106;66;84.8;310;915;1525;5.6;1.144;1526;;
14:56:04.816;160;79;106;66;83.8;310;910;1525;5.5;1.152;1536;;
14:56:05.728;156;79;103;66;81.5;305;910;1500;5.4;1.147;1530;;
14:56:06.632;151;76;101;67;80.3;300;890;1454;5.4;1.117;1490;;
14:56:07.524;154;77;103;66;83.0;305;905;1483;5.5;1.118;1490;;
14:56:08.433;156;76;103;66;85.3;310;910;1500;5.6;1.102;1470;;
14:56:09.341;155;77;102;66;83.5;310;915;1479;5.5;1.120;1494;;
14:56:10.252;150;75;100;67;81.8;305;900;1433;5.5;1.095;1461;;
14:56:11.154;149;75;101;67;83.0;305;890;1425;5.6;1.080;1440;;
14:56:12.044;154;77;103;66;84.0;310;910;1433;5.5;1.119;1491;;
14:56:12.952;157;77;105;66;84.8;310;910;1488;5.6;1.127;1503;;
14:56:13.864;156;78;104;66;82.5;305;905;1458;5.5;1.141;1521;;
14:56:14.767;151;77;102;67;80.5;300;900;1425;5.4;1.138;1517;;
14:56:15.671;153;77;103;66;82.3;310;910;1421;5.4;1.134;1512;;
14:56:16.579;153;76;102;65;83.8;310;920;1413;5.5;1.123;1498;;
14:56:17.497;152;76;101;65;82.8;305;920;1417;5.4;1.123;1497;;
14:56:18.423;147;74;99;65;81.8;305;920;1375;5.3;1.109;1478;;
14:56:19.339;149;74;100;64;83.0;305;935;1400;5.3;1.121;1494;;
14:56:20.278;151;74;99;63;85.0;310;945;1392;5.4;1.098;1464;;
14:56:21.223;147;72;96;63;85.8;310;950;1367;5.4;1.058;1411;;
14:56:22.169;140;70;91;65;83.3;300;920;1300;5.4;1.006;1341;;
14:56:23.089;136;68;90;65;84.5;305;920;1267;5.5;0.977;1303;;
14:56:24.011;137;67;90;65;86.8;310;930;1254;5.6;0.959;1279;;
14:56:24.941;136;67;89;66;87.5;310;915;1263;5.7;0.933;1244;;
14:56:25.852;132;66;88;67;85.5;305;895;1233;5.7;0.916;1221;;
14:56:26.751;135;66;90;66;88.0;305;910;1275;5.8;0.928;1237;;
14:56:27.659;140;68;92;65;88.5;310;925;1279;5.7;0.956;1275;;
14:56:28.584;140;69;92;65;88.5;310;920;1300;5.8;0.951;1268;;
14:56:29.505;140;69;92;66;88.5;310;905;1300;5.9;0.936;1248;;
14:56:30.410;140;69;92;65;88.5;310;920;1300;5.8;0.951;1268;;
14:56:31.329;138;70;92;65;75.8;305;925;1267;4.9;1.126;1502;;
14:56:32.252;139;70;93;65;77.5;310;920;1246;5.1;1.107;1476;;
14:56:33.172;138;70;92;65;75.5;305;920;1233;4.9;1.124;1499;;
14:56:34.098;132;69;90;66;76.8;300;915;1200;5.0;1.067;1423;;
14:56:35.007;135;68;93;67;82.8;305;900;1217;5.5;1.009;1345;;
14:56:35.911;139;71;94;65;82.5;310;920;1221;5.4;1.051;1401;;
14:56:36.833;139;71;95;65;83.3;305;920;1204;5.4;1.044;1392;;
14:56:37.753;135;70;92;66;81.3;305;915;1167;5.3;1.036;1381;;
14:56:38.668;135;70;94;67;82.0;305;895;1179;5.5;1.021;1361;;
14:56:39.563;139;72;95;66;82.0;305;915;1188;5.4;1.063;1417;;
14:56:40.472;142;73;97;66;82.8;305;910;1221;5.5;1.061;1415;;
14:56:41.385;139;72;96;67;81.8;305;900;1221;5.5;1.051;1402;;
14:56:42.286;142;73;98;66;82.5;305;905;1250;5.5;1.072;1430;;
14:56:43.189;146;75;100;66;81.8;310;910;1271;5.4;1.110;1480;;
14:56:44.101;147;76;100;64;81.8;305;935;1288;5.2;1.138;1517;;
14:56:45.035;144;74;97;66;81.3;305;915;1283;5.3;1.095;1460;;
14:56:45.949;141;73;97;67;79.8;300;900;1267;5.3;1.095;1460;;
14:56:46.849;146;75;99;66;80.3;305;915;1296;5.3;1.132;1509;;
14:56:47.768;149;75;100;64;82.8;310;940;1338;5.3;1.133;1511;;
14:56:48.706;148;75;98;61;82.5;310;990;1338;5.0;1.170;1560;;
14:56:49.696;141;72;94;62;81.8;300;965;1300;5.1;1.113;1483;;
14:56:50.657;139;71;94;63;81.5;305;950;1254;5.1;1.090;1453;;
14:56:51.611;139;70;93;62;83.8;310;970;1229;5.2;1.071;1428;;
14:56:52.581;136;68;90;63;84.0;305;955;1196;5.3;1.023;1364;;
14:56:53.536;129;66;86;63;83.5;305;945;1129;5.3;0.973;1298;;
14:56:54.479;125;64;86;65;82.3;300;925;1113;5.3;0.962;1282;;
14:56:55.404;130;66;88;65;85.3;305;920;1117;5.6;0.952;1270;;
14:56:56.324;133;67;90;67;85.3;305;890;1175;5.7;0.940;1253;;
14:56:57.218;135;69;92;69;82.8;305;870;1200;5.7;0.965;1286;;
14:56:58.082;139;72;96;71;82.5;305;850;1246;5.8;0.984;1312;;
14:56:58.934;144;73;99;71;84.0;310;845;1321;6.0;0.991;1321;;
14:56:59.783;148;76;99;68;83.3;305;880;1408;5.7;1.044;1392;;
14:57:00.657;147;75;98;69;82.0;300;865;1446;5.7;1.036;1382;;
14:57:01.526;151;76;100;67;83.5;305;895;1471;5.6;1.069;1426;;
14:57:02.419;154;76;102;67;85.5;305;900;1529;5.7;1.068;1425;;
14:57:03.319;156;76;101;66;86.3;305;915;1533;5.7;1.074;1432;;
14:57:04.236;151;73;97;66;86.3;305;910;1517;5.7;1.026;1368;;
14:57:05.146;149;72;98;66;87.5;305;905;1483;5.8;1.008;1345;;
14:57:06.051;151;73;98;64;88.3;310;935;1463;5.7;1.033;1377;;
14:57:06.986;151;72;97;64;91.0;310;940;1479;5.8;0.999;1333;;
14:57:07.924;147;70;94;64;90.5;310;935;1429;5.8;0.966;1288;;
14:57:08.861;142;68;92;65;89.5;305;920;1413;5.8;0.943;1258;;
14:57:09.783;144;69;93;64;91.3;310;940;1388;5.8;0.953;1271;;
14:57:10.721;145;68;93;64;93.3;310;935;1421;6.0;0.932;1243;;
14:57:11.658;144;69;92;63;92.3;310;945;1408;5.9;0.940;1253;;
14:57:12.603;138;67;89;66;91.0;305;915;1367;6.0;0.897;1197;;
14:57:13.514;141;67;92;66;92.0;305;915;1375;6.0;0.910;1213;;
14:57:14.431;144;68;93;65;94.3;310;925;1400;6.1;0.913;1217;;
14:57:15.356;145;69;93;65;93.8;310;930;1388;6.0;0.923;1230;;
14:57:16.286;143;68;91;64;92.5;310;940;1396;5.9;0.920;1226;;
14:57:17.224;136;67;88;66;89.5;305;915;1338;5.9;0.902;1203;;
14:57:18.139;139;67;90;65;91.5;305;920;1325;6.0;0.907;1210;;
14:57:19.059;141;68;92;64;93.8;310;940;1338;6.0;0.917;1223;;
14:57:20.001;141;68;91;63;93.5;310;945;1350;5.9;0.922;1230;;
14:57:20.946;136;67;89;65;89.5;305;920;1313;5.8;0.917;1223;;
14:57:21.866;138;68;92;65;90.8;310;925;1300;5.9;0.935;1247;;
14:57:22.791;141;69;94;65;91.5;310;925;1308;5.9;0.950;1267;;
14:57:23.716;143;71;95;65;90.3;310;930;1325;5.8;0.979;1305;;
14:57:24.646;140;71;94;65;87.3;310;925;1304;5.7;0.994;1325;;
14:57:25.569;138;71;94;67;84.3;300;895;1283;5.6;1.001;1335;;
14:57:26.464;143;73;98;65;85.8;310;920;1296;5.6;1.049;1398;;
14:57:27.384;147;74;100;65;87.3;310;920;1338;5.7;1.054;1406;;
14:57:28.306;149;76;100;65;85.0;310;925;1354;5.5;1.091;1455;;
14:57:29.229;145;75;99;67;82.5;305;900;1325;5.5;1.083;1444;;
14:57:30.133;149;76;102;66;84.3;310;905;1350;5.6;1.098;1464;;
14:57:31.036;154;78;105;65;85.0;310;930;1392;5.5;1.143;1524;;
14:57:31.964;157;79;106;65;84.5;310;930;1450;5.5;1.169;1559;;
14:57:32.894;158;81;106;64;82.5;310;935;1429;5.3;1.201;1602;;
14:57:33.831;153;79;104;66;80.8;305;915;1408;5.3;1.173;1564;;
14:57:34.748;155;79;104;65;80.8;305;930;1408;5.2;1.192;1589;;
14:57:35.675;155;79;104;65;80.8;305;920;1408;5.3;1.179;1572;;
14:57:36.595;155;79;104;64;80.8;305;935;1408;5.2;1.198;1598;;
14:57:37.527;151;77;102;66;73.3;305;910;1425;4.8;1.267;1690;;
14:57:38.439;152;77;103;66;75.0;305;915;1446;4.9;1.254;1671;;
14:57:39.352;155;78;103;64;76.0;310;935;1463;4.9;1.267;1690;;
14:57:40.287;154;76;102;63;80.8;310;945;1479;5.1;1.188;1584;;
14:57:41.236;152;75;100;63;84.3;310;945;1454;5.3;1.116;1488;;
14:57:42.181;145;73;96;65;83.0;305;930;1379;5.4;1.078;1438;;
14:57:43.110;144;72;97;66;84.5;305;905;1375;5.6;1.039;1385;;
14:57:44.016;149;74;100;65;86.0;310;925;1388;5.6;1.073;1431;;
14:57:44.941;152;75;102;64;88.0;310;940;1450;5.6;1.084;1446;;
14:57:45.881;151;75;100;64;87.0;310;940;1429;5.6;1.083;1444;;
14:57:46.821;148;75;100;65;84.5;305;930;1413;5.5;1.098;1464;;
14:57:47.751;151;75;101;64;86.0;310;940;1417;5.5;1.107;1476;;
14:57:48.691;153;76;103;64;87.3;310;940;1446;5.6;1.107;1476;;
14:57:49.627;152;76;103;65;84.8;305;925;1425;5.5;1.121;1495;;
14:57:50.556;153;77;104;65;84.5;310;930;1442;5.5;1.145;1526;;
14:57:51.482;157;78;105;65;84.8;310;930;1458;5.5;1.155;1540;;
14:57:52.416;156;78;104;65;84.5;310;930;1467;5.5;1.139;1519;;
14:57:53.344;150;76;100;66;83.3;305;915;1413;5.5;1.099;1465;;
14:57:54.259;149;74;100;66;84.5;310;915;1413;5.5;1.077;1437;;
14:57:55.172;151;74;100;66;85.5;310;915;1429;5.6;1.070;1427;;
14:57:56.091;151;74;100;66;87.0;310;910;1446;5.7;1.046;1395;;
14:57:56.997;148;74;99;69;83.8;305;870;1450;5.8;1.028;1371;;
14:57:57.873;148;74;98;67;84.8;310;890;1408;5.7;1.029;1372;;
14:57:58.761;152;73;100;68;88.8;310;885;1467;6.0;0.992;1323;;
14:57:59.644;151;73;99;68;87.8;310;880;1467;6.0;0.990;1320;;
14:58:00.524;152;73;100;68;88.3;305;885;1538;6.0;1.000;1334;;
14:58:01.410;156;74;101;66;90.5;310;905;1563;6.0;1.010;1347;;
14:58:02.314;155;74;100;67;91.0;310;890;1542;6.1;0.973;1298;;
14:58:03.206;149;72;97;68;88.3;305;880;1483;6.0;0.965;1286;;
14:58:04.088;152;73;99;68;90.3;310;885;1521;6.1;0.968;1291;;
14:58:04.971;154;73;100;67;91.3;310;895;1467;6.1;0.976;1301;;
14:58:05.866;153;73;98;67;92.3;310;900;1488;6.2;0.956;1275;;
14:58:06.766;147;71;95;67;90.0;305;900;1446;6.0;0.953;1270;;
14:58:07.662;148;72;96;66;90.0;305;905;1425;6.0;0.965;1287;;
14:58:08.569;150;70;96;66;94.0;310;905;1442;6.2;0.927;1236;;
14:58:09.474;149;71;94;65;93.0;310;925;1446;6.0;0.937;1250;;
14:58:10.399;142;68;92;67;91.8;305;895;1379;6.2;0.893;1190;;
14:58:11.298;142;68;93;67;92.3;305;900;1392;6.2;0.907;1210;;
14:58:12.192;148;70;96;67;94.5;310;900;1417;6.3;0.917;1222;;
14:58:13.096;152;71;98;68;96.8;310;885;1483;6.6;0.899;1198;;
14:58:13.981;149;72;98;69;92.0;305;875;1446;6.3;0.930;1240;;
14:58:14.856;152;73;100;68;92.5;310;885;1475;6.3;0.954;1272;;
14:58:15.741;155;74;101;66;94.0;310;905;1504;6.2;0.972;1297;;
14:58:16.644;155;74;101;67;93.0;310;900;1525;6.2;0.973;1297;;
14:58:17.546;150;73;99;67;90.8;305;895;1471;6.1;0.974;1299;;
14:58:18.437;153;75;100;67;90.0;310;900;1471;6.0;1.000;1333;;
14:58:19.337;154;74;100;66;92.3;310;910;1496;6.1;0.989;1319;;
14:58:20.247;153;74;99;67;91.3;310;900;1488;6.1;0.974;1299;;
14:58:21.147;146;72;96;67;88.0;305;895;1421;5.9;0.974;1298;;
14:58:22.046;148;72;97;66;91.0;310;915;1450;6.0;0.978;1304;;
14:58:22.959;151;72;99;66;93.8;310;905;1471;6.2;0.956;1274;;
14:58:23.862;150;73;100;70;91.0;310;860;1458;6.3;0.945;1260;;
14:58:24.724;150;75;100;70;87.8;305;860;1429;6.1;0.978;1303;;
14:58:25.584;151;75;99;68;88.8;310;880;1450;6.1;0.982;1309;;
14:58:26.462;147;73;98;69;88.5;305;870;1454;6.1;0.958;1278;;
14:58:27.336;151;74;100;68;89.5;305;885;1463;6.1;0.986;1315;;
14:58:28.221;153;74;100;66;91.5;310;910;1475;6.0;0.992;1323;;
14:58:29.131;152;73;98;65;92.0;310;920;1467;6.0;0.980;1307;;
14:58:30.049;145;71;95;67;88.8;305;900;1408;5.9;0.963;1285;;
14:58:30.949;144;71;96;67;89.5;305;890;1388;6.0;0.957;1276;;
14:58:31.839;148;73;99;66;89.8;310;910;1396;5.9;0.999;1332;;
14:58:32.751;151;73;100;66;91.5;310;910;1438;6.0;0.997;1329;;
14:58:33.661;149;74;99;66;89.3;310;910;1408;5.9;1.009;1346;;
14:58:34.573;146;74;99;68;86.5;305;885;1408;5.9;1.015;1354;;
14:58:35.458;151;76;101;65;87.3;310;920;1396;5.7;1.068;1423;;
14:58:36.372;155;76;103;66;89.0;310;915;1458;5.8;1.062;1415;;
14:58:37.291;154;77;102;65;87.5;310;920;1450;5.7;1.072;1430;;
14:58:38.211;149;75;100;67;84.5;305;895;1404;5.7;1.059;1412;;
14:58:39.106;150;76;102;66;85.3;310;910;1400;5.6;1.083;1445;;
14:58:40.016;154;77;102;65;85.3;310;920;1421;5.6;1.095;1460;;
14:58:40.935;154;77;102;66;85.3;310;905;1421;5.7;1.078;1437;;
14:58:41.840;154;77;102;65;85.3;310;920;1421;5.6;1.095;1460;;
14:58:42.761;148;77;102;67;72.3;305;900;1425;4.8;1.271;1694;;
14:58:43.659;151;78;104;67;73.0;305;900;1375;4.9;1.279;1705;;
14:58:44.561;152;77;104;66;74.5;310;910;1400;4.9;1.264;1686;;
14:58:45.471;148;76;102;67;77.8;305;895;1383;5.2;1.171;1562;;
14:58:46.368;148;76;102;67;79.5;305;895;1375;5.3;1.151;1535;;
14:58:47.259;153;78;105;66;80.8;310;905;1383;5.4;1.180;1573;;
14:58:48.164;156;79;107;66;82.0;310;910;1442;5.4;1.185;1580;;
14:58:49.076;156;80;105;66;80.5;310;915;1446;5.3;1.193;1591;;
14:58:49.989;152;78;104;67;79.8;305;890;1438;5.4;1.155;1540;;
14:58:50.877;155;79;105;67;80.5;305;900;1467;5.4;1.171;1561;;
14:58:51.781;157;78;104;65;83.3;310;925;1467;5.4;1.158;1544;;
14:58:52.704;155;77;103;66;83.8;310;915;1467;5.5;1.128;1504;;
14:58:53.621;151;76;100;65;82.5;310;920;1450;5.4;1.112;1483;;
14:58:54.541;146;74;98;66;82.0;305;915;1408;5.4;1.091;1454;;
14:58:55.454;149;74;99;65;83.8;310;920;1383;5.5;1.088;1450;;
14:58:56.378;150;74;99;66;86.3;310;915;1392;5.7;1.053;1404;;
14:58:57.293;147;73;97;66;85.0;310;905;1379;5.6;1.035;1381;;
14:58:58.198;144;72;97;67;83.8;305;895;1375;5.6;1.037;1382;;
14:58:59.087;149;74;100;67;84.3;305;900;1417;5.6;1.071;1428;;
14:58:59.987;153;76;102;66;86.0;310;910;1463;5.7;1.079;1439;;
14:59:00.901;153;76;101;67;85.0;310;900;1467;5.7;1.067;1422;;
14:59:01.797;147;74;99;68;82.8;305;885;1429;5.6;1.056;1408;;
14:59:02.684;150;75;101;67;84.0;305;895;1433;5.6;1.076;1435;;
14:59:03.581;153;76;103;66;86.0;310;910;1463;5.7;1.085;1446;;
14:59:04.489;154;76;103;66;85.3;310;905;1454;5.7;1.088;1451;;
14:59:05.394;149;75;101;68;83.0;305;885;1429;5.6;1.072;1429;;
14:59:06.281;149;75;102;68;83.0;305;885;1442;5.6;1.082;1443;;
14:59:07.166;153;77;104;67;84.0;310;900;1442;5.6;1.109;1479;;
14:59:08.066;155;77;104;66;84.3;310;905;1467;5.6;1.114;1486;;
14:59:08.971;153;77;102;66;83.0;310;905;1475;5.5;1.107;1476;;
14:59:09.872;147;75;99;67;80.8;300;895;1417;5.4;1.100;1467;;
14:59:10.767;150;75;101;67;82.3;305;900;1429;5.5;1.105;1474;;
14:59:11.671;152;75;102;65;84.5;310;920;1433;5.5;1.105;1473;;
14:59:12.587;152;75;101;66;84.3;310;915;1454;5.5;1.094;1459;;
14:59:13.506;146;74;98;66;83.0;305;910;1392;5.5;1.069;1425;;
14:59:14.418;145;72;98;67;83.5;305;900;1375;5.6;1.051;1401;;
14:59:15.314;148;74;100;66;83.5;310;915;1371;5.5;1.090;1454;;
14:59:16.231;149;74;100;66;85.0;310;915;1379;5.6;1.074;1432;;
14:59:17.144;145;73;98;67;83.0;305;900;1338;5.5;1.060;1413;;
14:59:18.048;144;73;98;67;82.3;305;900;1350;5.5;1.075;1433;;
14:59:18.944;149;75;100;66;82.8;310;910;1363;5.5;1.100;1466;;
14:59:19.856;150;75;100;65;84.8;310;925;1383;5.5;1.091;1455;;
14:59:20.779;148;74;98;65;83.0;305;920;1371;5.4;1.083;1445;;
14:59:21.699;142;72;95;66;81.3;300;905;1325;5.4;1.055;1407;;
14:59:22.604;143;72;96;66;83.0;305;910;1338;5.5;1.053;1403;;
14:59:23.518;145;72;98;66;85.8;310;915;1354;5.6;1.040;1387;;
14:59:24.433;146;73;97;65;84.8;310;925;1367;5.5;1.061;1415;;
14:59:25.356;142;72;96;66;84.0;305;905;1321;5.6;1.029;1372;;
14:59:26.261;140;71;96;67;82.8;300;895;1296;5.5;1.041;1388;;
14:59:27.156;146;74;99;65;84.3;310;920;1329;5.5;1.081;1441;;
14:59:28.076;148;74;100;65;84.8;310;925;1333;5.5;1.091;1455;;
14:59:29.001;147;75;99;65;83.5;305;925;1329;5.4;1.099;1466;;
14:59:29.926;142;74;97;67;79.5;300;895;1263;5.3;1.092;1456;;
14:59:30.817;141;73;99;69;80.8;305;870;1258;5.6;1.064;1419;;
14:59:31.691;148;76;102;67;81.8;310;890;1308;5.5;1.110;1481;;
14:59:32.579;151;77;104;70;82.8;310;860;1342;5.8;1.083;1445;;
14:59:33.439;151;79;105;70;79.0;305;855;1342;5.5;1.131;1508;;
14:59:34.298;154;79;105;70;80.8;305;860;1388;5.6;1.118;1491;;
14:59:35.152;151;78;103;70;79.0;300;860;1421;5.5;1.124;1499;;
14:59:36.016;153;78;103;67;79.8;305;890;1450;5.4;1.149;1533;;
14:59:36.904;154;77;102;66;82.3;305;905;1471;5.5;1.117;1489;;
14:59:37.811;152;75;99;64;83.0;305;935;1446;5.3;1.115;1487;;
14:59:38.744;148;74;96;63;82.5;300;950;1413;5.2;1.103;1470;;
14:59:39.696;141;70;93;65;82.8;300;925;1346;5.4;1.037;1382;;
14:59:40.623;141;70;97;67;84.0;300;890;1354;5.7;1.028;1370;;
14:59:41.509;153;76;104;67;83.5;305;890;1433;5.6;1.109;1478;;
14:59:42.399;158;79;107;67;83.8;305;895;1513;5.6;1.138;1517;;
14:59:43.296;157;78;105;67;84.0;305;890;1508;5.7;1.110;1480;;
14:59:44.184;156;78;106;69;82.0;305;870;1508;5.7;1.122;1496;;
14:59:45.056;161;80;106;66;82.0;305;905;1554;5.4;1.167;1556;;
14:59:45.960;161;80;106;67;82.0;305;895;1554;5.5;1.154;1539;;
14:59:46.855;161;80;106;65;82.0;305;925;1554;5.3;1.193;1591;;
14:59:47.779;157;79;106;67;71.8;300;890;1571;4.8;1.315;1753;;
14:59:48.669;159;80;107;67;72.8;305;900;1546;4.9;1.321;1761;;
14:59:49.573;160;79;107;66;75.8;310;915;1567;5.0;1.289;1719;;
14:59:50.488;160;78;106;66;79.5;310;915;1571;5.2;1.217;1623;;
14:59:51.403;155;77;102;66;82.0;310;915;1533;5.4;1.141;1521;;
14:59:52.314;150;75;101;67;81.5;305;890;1504;5.5;1.103;1471;;
14:59:53.206;153;76;102;66;83.3;310;910;1483;5.5;1.112;1483;;
14:59:54.116;154;75;101;65;85.8;310;925;1504;5.6;1.092;1456;;
14:59:55.041;152;74;99;65;86.0;310;930;1500;5.5;1.073;1431;;
14:59:55.971;146;72;96;66;84.8;305;915;1433;5.6;1.034;1378;;
14:59:56.884;142;71;95;67;83.3;305;895;1388;5.6;1.024;1365;;
14:59:57.781;146;72;97;66;85.5;310;915;1383;5.6;1.038;1384;;
14:59:58.692;148;72;99;66;87.0;310;910;1417;5.7;1.030;1374;;
14:59:59.608;147;73;97;66;85.5;310;915;1400;5.6;1.038;1384;;
15:00:00.520;141;71;95;67;82.8;300;900;1350;5.5;1.036;1381;;
15:00:01.421;144;73;98;66;83.8;305;915;1342;5.5;1.068;1424;;
15:00:02.338;148;73;100;65;86.5;310;925;1375;5.6;1.069;1426;;
15:00:03.263;149;73;100;65;88.0;310;925;1400;5.7;1.051;1402;;
15:00:04.188;147;72;101;66;87.0;310;910;1388;5.7;1.059;1412;;
15:00:05.096;148;79;104;66;77.0;305;910;1329;5.1;1.223;1631;;
15:00:06.008;154;80;107;65;80.5;310;925;1375;5.2;1.224;1632;;
15:00:06.931;157;81;108;65;80.3;310;920;1404;5.2;1.238;1651;;
15:00:07.853;158;82;107;65;78.8;310;925;1413;5.1;1.260;1680;;
15:00:08.774;153;80;106;67;76.8;305;900;1404;5.1;1.243;1657;;
15:00:09.672;158;82;109;66;76.8;305;905;1425;5.1;1.282;1710;;
15:00:10.581;162;83;110;65;79.3;315;925;1488;5.1;1.281;1708;;
15:00:11.504;161;81;108;65;80.3;310;930;1454;5.2;1.254;1673;;
15:00:12.436;157;79;106;65;80.5;310;920;1463;5.3;1.209;1611;;
15:00:13.352;153;78;104;67;78.0;305;900;1425;5.2;1.203;1604;;
15:00:14.254;156;79;105;65;79.8;310;920;1442;5.2;1.211;1615;;
15:00:15.176;157;78;105;64;83.0;310;935;1479;5.3;1.177;1570;;
15:00:16.107;156;77;103;65;82.8;310;925;1483;5.4;1.151;1535;;
15:00:17.034;149;75;100;66;81.3;305;910;1429;5.4;1.114;1486;;
15:00:17.946;147;74;100;66;82.3;305;905;1429;5.5;1.095;1460;;
15:00:18.849;153;75;102;66;84.3;310;915;1463;5.5;1.110;1481;;
15:00:19.766;155;76;103;66;85.5;310;915;1492;5.6;1.105;1473;;
15:00:20.681;152;75;102;67;84.5;310;900;1475;5.6;1.081;1441;;
15:00:21.581;150;76;102;67;82.0;305;900;1450;5.5;1.117;1489;;
15:00:22.477;156;78;105;66;82.5;310;915;1483;5.4;1.167;1556;;
15:00:23.394;160;79;107;65;85.0;310;925;1542;5.5;1.164;1553;;
15:00:24.323;160;79;106;64;84.5;310;940;1554;5.4;1.176;1569;;
15:00:25.261;154;77;103;66;82.8;305;915;1500;5.4;1.139;1519;;
15:00:26.176;154;76;103;65;82.8;305;920;1488;5.4;1.142;1523;;
15:00:27.096;156;76;104;65;85.0;310;920;1492;5.5;1.128;1504;;
15:00:28.014;156;77;104;65;84.3;310;920;1504;5.5;1.133;1511;;
15:00:28.936;153;76;101;65;83.3;310;925;1467;5.4;1.119;1493;;
15:00:29.859;147;74;99;66;81.8;305;905;1442;5.4;1.093;1458;;
15:00:30.764;151;75;101;66;83.5;310;915;1442;5.5;1.110;1479;;
15:00:31.681;154;75;103;65;86.5;310;930;1475;5.6;1.102;1469;;
15:00:32.609;155;75;102;64;86.3;310;935;1479;5.5;1.100;1467;;
15:00:33.542;149;74;99;66;83.5;305;910;1438;5.5;1.076;1435;;
15:00:34.456;148;73;100;66;84.5;305;910;1429;5.6;1.072;1429;;
15:00:35.362;152;75;102;66;85.5;310;915;1429;5.6;1.092;1455;;
15:00:36.277;154;76;103;65;85.8;310;930;1442;5.5;1.114;1486;;
15:00:37.209;153;76;101;64;84.5;310;935;1450;5.4;1.118;1490;;
15:00:38.146;146;74;99;66;82.3;305;905;1400;5.5;1.089;1452;;
15:00:39.051;149;75;101;66;82.5;305;910;1383;5.4;1.111;1482;;
15:00:39.961;153;75;102;64;85.5;310;935;1425;5.5;1.118;1491;;
15:00:40.894;154;76;103;65;85.3;310;920;1433;5.6;1.106;1475;;
15:00:41.818;149;75;100;66;83.0;305;915;1392;5.4;1.105;1474;;
15:00:42.729;151;76;103;66;83.5;310;910;1404;5.5;1.117;1489;;
15:00:43.641;155;77;105;65;84.8;310;925;1429;5.5;1.141;1521;;
15:00:44.566;156;77;105;64;85.3;310;940;1446;5.4;1.155;1540;;
15:00:45.504;154;78;103;65;83.0;310;930;1433;5.4;1.151;1535;;
15:00:46.438;148;75;100;65;81.3;305;920;1367;5.3;1.129;1506;;
15:00:47.354;150;75;101;65;82.3;310;930;1375;5.3;1.139;1519;;
15:00:48.286;150;75;101;64;84.8;315;940;1375;5.4;1.115;1486;;
15:00:49.226;148;74;99;63;84.5;310;950;1350;5.3;1.107;1477;;
15:00:50.174;142;72;96;64;83.3;305;935;1300;5.3;1.073;1430;;
15:00:51.107;138;71;96;65;83.3;305;925;1254;5.4;1.061;1415;;
15:00:52.035;138;71;96;66;83.3;305;915;1254;5.5;1.050;1400;;
15:00:52.950;138;71;96;63;83.3;305;950;1254;5.3;1.090;1453;;
15:00:53.900;146;75;99;64;73.0;305;940;1329;4.7;1.275;1700;;
15:00:54.841;140;72;96;65;74.0;305;920;1263;4.8;1.197;1595;;
15:00:55.761;139;72;97;66;73.5;305;915;1229;4.8;1.211;1614;;
15:00:56.675;145;74;100;64;78.0;310;935;1246;5.0;1.199;1598;;
15:00:57.610;147;75;101;64;82.0;310;935;1263;5.3;1.154;1539;;
15:00:58.546;145;75;100;65;80.5;310;930;1246;5.2;1.150;1533;;
15:00:59.478;140;73;98;66;78.8;305;910;1192;5.2;1.127;1502;;
15:01:00.386;142;74;100;65;80.5;310;920;1183;5.3;1.140;1520;;
15:01:01.306;146;75;102;65;83.3;310;925;1229;5.4;1.131;1507;;
15:01:02.227;147;76;102;66;82.3;310;915;1217;5.4;1.135;1513;;
15:01:03.148;143;75;100;65;80.8;310;925;1200;5.2;1.143;1524;;
15:01:04.069;143;75;101;67;80.3;305;900;1204;5.4;1.130;1507;;
15:01:04.971;148;76;103;65;81.8;310;925;1217;5.3;1.160;1546;;
15:01:05.896;149;76;103;65;82.8;310;930;1242;5.3;1.155;1540;;
15:01:06.822;148;76;101;64;80.8;305;935;1246;5.2;1.164;1552;;
15:01:07.757;142;74;99;66;79.5;300;910;1233;5.2;1.130;1507;;
15:01:08.670;146;75;101;65;80.5;305;920;1242;5.3;1.151;1535;;
15:01:09.591;149;75;102;65;83.0;310;930;1283;5.4;1.143;1524;;
15:01:10.519;149;76;101;65;81.8;305;925;1292;5.3;1.146;1528;;
15:01:11.446;144;75;99;66;80.0;305;915;1267;5.2;1.132;1510;;
15:01:12.359;144;74;101;67;80.5;305;890;1279;5.4;1.114;1485;;
15:01:13.250;150;75;104;66;84.3;310;910;1288;5.6;1.118;1491;;
15:01:14.161;153;77;106;66;83.3;310;905;1350;5.5;1.150;1533;;
15:01:15.066;153;79;105;67;81.0;310;900;1350;5.4;1.167;1556;;
15:01:15.966;151;78;104;67;79.5;305;895;1375;5.3;1.165;1554;;
15:01:16.857;155;78;105;66;82.3;305;910;1421;5.4;1.162;1549;;
15:01:17.769;158;78;105;66;83.8;310;915;1467;5.5;1.147;1530;;
15:01:18.686;158;77;105;65;84.5;310;920;1500;5.5;1.138;1517;;
15:01:19.602;153;77;103;67;81.3;305;900;1450;5.4;1.135;1514;;
15:01:20.502;155;78;104;67;81.5;305;900;1463;5.4;1.148;1531;;
15:01:21.402;157;77;104;66;84.5;310;905;1475;5.6;1.117;1489;;
15:01:22.311;156;76;102;66;85.3;310;915;1492;5.6;1.095;1460;;
15:01:23.226;150;73;98;67;85.8;310;895;1463;5.7;1.025;1367;;
15:01:24.117;147;72;98;69;84.0;305;875;1429;5.8;1.021;1361;;
15:01:24.996;152;73;99;67;87.3;310;900;1475;5.8;1.024;1365;;
15:01:25.896;153;73;100;65;90.3;310;920;1525;5.9;1.014;1352;;
15:01:26.814;151;72;98;67;88.5;305;895;1500;5.9;0.991;1321;;
15:01:27.709;146;72;96;68;85.3;305;885;1450;5.8;0.999;1332;;
15:01:28.596;149;72;98;67;87.5;310;895;1454;5.9;1.002;1337;;
15:01:29.491;152;73;99;66;89.8;310;910;1496;5.9;1.006;1342;;
15:01:30.403;153;73;100;66;90.0;310;915;1521;5.9;1.012;1349;;
15:01:31.312;149;73;98;66;87.5;305;910;1479;5.8;1.014;1352;;
15:01:32.226;145;72;97;67;85.8;305;900;1467;5.7;1.013;1350;;
