# Supplementary material for: Influence of beat-to-beat blood pressure variability on vascular elasticity in hypertensive population
Source: Sci Rep. 2017 Aug 21;7:8394. doi: 10.1038/s41598-017-08640-4 (PMC5566212; doi:10.1038/s41598-017-08640-4)
Supplement: Supplementary file 1 — Dataset 1 [file 41598_2017_8640_MOESM1_ESM.zip › Data of hypertensive population/1199-beats.txt]

BeatScope Easy - v02.10 build 004

Identification;Identification;Age (yrs);Height (cm);Weight (kg);Gender;Procedure;Model number
1199;������;50;155;77;Male;;9971

Reconstructed pressure level: 
brachial

Time (s);Systolic Pressure (mmHg);Diastolic Pressure (mmHg);Mean Pressure (mmHg);Heart rate (bpm);Stroke Volume (ml);Left Ventricular Ejection Time (ms);Pulse Interval (ms);Maximum Slope (mmHg/s);Cardiac Output (l/min);Total Peripheral Resistance Medical Unit (mmHg.min/l);Total Peripheral Resistance CGS (dyn.s/cm5);Markers;
09:12:36.310;0;0;0;65;0.0;0;925;0;0.0;0.000;0;;
09:12:37.235;0;0;0;65;0.0;0;930;0;0.0;0.000;0;;
09:12:38.165;0;0;0;65;0.0;0;920;0;0.0;0.000;0;;
09:12:39.085;0;0;0;66;0.0;0;905;0;0.0;0.000;0;;
09:12:39.990;0;0;0;67;0.0;0;900;0;0.0;0.000;0;;
09:12:40.890;0;0;0;66;0.0;0;915;0;0.0;0.000;0;;
09:12:41.805;0;0;0;65;0.0;0;920;0;0.0;0.000;0;;
09:12:42.725;0;0;0;65;0.0;0;920;0;0.0;0.000;0;;
09:12:43.645;0;0;0;66;0.0;0;915;0;0.0;0.000;0;;
09:12:44.560;0;0;0;67;0.0;0;900;0;0.0;0.000;0;;
09:12:45.460;0;0;0;70;0.0;0;860;0;0.0;0.000;0;;
09:12:46.320;0;0;0;69;0.0;0;870;0;0.0;0.000;0;;
09:12:47.190;0;0;0;69;0.0;0;865;0;0.0;0.000;0;;
09:12:48.055;0;0;0;67;0.0;0;895;0;0.0;0.000;0;;
09:12:48.949;167;95;124;69;57.0;320;865;1733;4.0;1.874;2499;;
09:12:49.818;166;95;123;67;59.8;315;895;1688;4.0;1.835;2447;;
09:12:50.709;167;96;123;67;64.0;325;900;1671;4.3;1.730;2306;;
09:12:51.609;166;96;123;67;66.5;330;895;1617;4.5;1.649;2198;;
09:12:52.508;164;95;121;67;68.8;330;900;1546;4.6;1.577;2103;;
09:12:53.404;162;95;120;67;66.5;320;900;1508;4.4;1.621;2161;;
09:12:54.302;163;95;120;66;68.3;320;910;1483;4.5;1.597;2129;;
09:12:55.214;162;95;120;67;68.3;320;900;1438;4.6;1.576;2101;;
09:12:56.118;160;94;117;66;66.8;320;905;1388;4.4;1.590;2120;;
09:12:57.021;158;94;117;66;66.8;320;905;1346;4.4;1.590;2120;;
09:12:57.925;158;94;117;67;66.8;320;895;1346;4.5;1.572;2096;;
09:12:58.820;158;94;117;65;66.8;320;930;1346;4.3;1.634;2178;;
09:12:59.751;156;94;117;66;57.8;315;910;1508;3.8;1.844;2458;;
09:13:00.659;155;94;117;66;55.5;310;915;1438;3.6;1.925;2566;;
09:13:01.572;156;95;118;65;56.3;315;920;1421;3.7;1.926;2568;;
09:13:02.496;156;95;118;66;59.3;320;910;1392;3.9;1.816;2422;;
09:13:03.408;155;95;118;67;60.5;320;900;1358;4.0;1.752;2336;;
09:13:04.304;155;96;118;67;58.0;315;895;1325;3.9;1.825;2433;;
09:13:05.201;157;97;120;67;59.3;320;900;1338;4.0;1.827;2435;;
09:13:06.099;159;99;123;67;60.3;320;895;1325;4.0;1.823;2431;;
09:13:06.996;161;101;124;67;59.0;325;895;1317;4.0;1.873;2498;;
09:13:07.890;160;101;124;68;59.0;325;885;1283;4.0;1.853;2470;;
09:13:08.775;160;101;124;67;59.0;325;895;1283;4.0;1.873;2498;;
09:13:09.670;160;101;124;65;59.0;325;930;1283;3.8;1.947;2596;;
09:13:10.601;162;101;125;66;53.5;320;905;1492;3.5;2.106;2808;;
09:13:11.504;158;99;122;67;51.8;315;890;1438;3.5;2.098;2798;;
09:13:12.398;158;99;121;67;51.5;320;900;1388;3.4;2.119;2825;;
09:13:13.296;157;98;122;68;55.0;320;885;1358;3.7;1.955;2607;;
09:13:14.179;158;99;121;68;55.8;320;885;1333;3.8;1.921;2561;;
09:13:15.066;157;98;121;69;55.8;320;865;1338;3.9;1.874;2498;;
09:13:15.931;159;100;123;69;55.5;320;870;1308;3.8;1.928;2571;;
09:13:16.799;161;101;125;69;57.3;320;875;1300;3.9;1.907;2542;;
09:13:17.676;162;101;125;69;57.5;320;865;1304;4.0;1.873;2497;;
09:13:18.539;160;101;125;70;57.5;320;855;1275;4.0;1.851;2468;;
09:13:19.395;160;101;125;70;57.5;320;860;1275;4.0;1.862;2483;;
09:13:20.255;160;101;125;67;57.5;320;895;1275;3.9;1.938;2584;;
09:13:21.149;162;101;125;66;53.3;320;905;1300;3.5;2.129;2838;;
09:13:22.054;161;100;125;67;53.8;320;895;1279;3.6;2.077;2770;;
09:13:22.951;158;100;123;68;52.3;320;885;1225;3.5;2.083;2778;;
09:13:23.838;156;99;122;67;53.5;320;890;1183;3.6;2.030;2706;;
09:13:24.726;157;99;123;68;56.5;320;885;1179;3.8;1.923;2564;;
09:13:25.613;157;99;122;67;57.5;325;890;1163;3.9;1.892;2523;;
09:13:26.501;156;99;121;68;56.3;320;885;1142;3.8;1.908;2544;;
09:13:27.384;153;98;120;68;55.3;320;880;1129;3.8;1.911;2548;;
09:13:28.266;154;98;119;66;55.8;320;905;1108;3.7;1.936;2581;;
09:13:29.171;153;96;119;65;55.8;320;920;1129;3.6;1.968;2624;;
09:13:30.090;153;96;119;66;55.8;320;905;1129;3.7;1.936;2581;;
09:13:30.995;153;96;119;65;55.8;320;930;1129;3.6;1.989;2652;;
09:13:31.924;156;98;120;65;52.3;320;920;1279;3.4;2.117;2823;;
09:13:32.842;155;96;119;65;53.3;320;920;1233;3.5;2.056;2741;;
09:13:33.764;152;95;117;65;52.5;320;920;1196;3.4;2.050;2734;;
09:13:34.686;151;94;117;65;54.5;320;925;1158;3.5;1.977;2636;;
09:13:35.611;151;94;116;63;57.3;320;945;1154;3.6;1.911;2548;;
09:13:36.554;150;93;114;62;57.8;320;975;1146;3.6;1.920;2561;;
09:13:37.529;145;90;111;62;58.5;320;965;1150;3.6;1.835;2447;;
09:13:38.496;144;90;111;63;58.0;325;960;1100;3.6;1.833;2444;;
09:13:39.454;144;89;110;62;58.8;320;965;1092;3.7;1.811;2415;;
09:13:40.419;144;89;110;63;59.5;325;960;1083;3.7;1.771;2361;;
09:13:41.379;141;88;109;63;58.8;325;945;1067;3.7;1.749;2332;;
09:13:42.322;141;88;109;64;57.3;320;935;1046;3.7;1.784;2379;;
09:13:43.259;143;89;111;64;58.3;325;940;1033;3.7;1.787;2383;;
09:13:44.201;145;90;112;63;59.3;325;945;1033;3.8;1.782;2376;;
09:13:45.142;144;90;112;65;58.5;325;920;1042;3.8;1.754;2338;;
09:13:46.066;143;90;111;63;56.8;325;945;1021;3.6;1.840;2453;;
09:13:47.011;144;90;111;63;58.0;320;955;1025;3.6;1.832;2442;;
09:13:47.964;144;90;112;64;59.3;325;935;1025;3.8;1.767;2357;;
09:13:48.901;144;91;111;63;58.0;325;950;1008;3.7;1.814;2419;;
09:13:49.851;141;89;111;64;58.0;325;935;1013;3.7;1.785;2380;;
09:13:50.785;141;89;111;66;58.0;325;910;1013;3.8;1.738;2317;;
09:13:51.695;141;89;111;63;58.0;325;945;1013;3.7;1.804;2406;;
09:13:52.639;156;95;120;65;55.8;325;925;1358;3.6;1.991;2655;;
09:13:53.564;154;95;120;67;54.0;320;890;1325;3.6;1.978;2637;;
09:13:54.454;155;97;122;67;52.5;320;895;1283;3.5;2.071;2762;;
09:13:55.351;158;98;124;67;57.0;325;900;1283;3.8;1.958;2611;;
09:13:56.249;161;100;126;67;58.3;325;900;1279;3.9;1.947;2596;;
09:13:57.151;161;101;126;67;57.8;320;900;1267;3.9;1.960;2613;;
09:13:58.051;160;102;126;67;56.5;320;895;1246;3.8;1.992;2656;;
09:13:58.942;161;102;126;66;56.5;320;910;1242;3.7;2.021;2695;;
09:13:59.855;161;101;125;64;58.3;325;935;1246;3.7;1.998;2665;;
09:14:00.790;159;99;123;65;58.3;325;925;1254;3.8;1.945;2594;;
09:14:01.716;155;98;121;65;57.0;320;925;1233;3.7;1.960;2613;;
09:14:02.640;155;97;120;64;57.5;320;935;1221;3.7;1.947;2596;;
09:14:03.572;154;96;119;64;59.0;325;935;1221;3.8;1.882;2509;;
09:14:04.510;152;95;118;66;58.8;320;915;1221;3.9;1.834;2445;;
09:14:05.426;150;95;117;67;57.3;320;900;1179;3.8;1.843;2458;;
09:14:06.324;151;96;118;66;57.0;320;915;1154;3.7;1.886;2515;;
09:14:07.243;152;95;118;66;59.8;325;915;1192;3.9;1.811;2414;;
09:14:08.156;152;95;118;67;59.3;325;895;1175;4.0;1.786;2382;;
09:14:09.053;151;95;118;67;57.8;320;895;1150;3.9;1.825;2433;;
09:14:09.946;152;96;119;67;57.8;320;900;1150;3.9;1.851;2468;;
09:14:10.846;154;97;120;66;59.0;320;905;1163;3.9;1.845;2459;;
09:14:11.751;154;97;120;66;58.5;325;910;1150;3.9;1.863;2484;;
09:14:12.659;152;96;118;65;57.5;320;930;1154;3.7;1.904;2539;;
09:14:13.591;151;94;117;65;58.8;320;930;1171;3.8;1.856;2475;;
09:14:14.521;150;94;116;64;59.8;325;940;1142;3.8;1.825;2433;;
09:14:15.459;148;92;114;65;59.8;320;920;1142;3.9;1.759;2346;;
09:14:16.379;145;91;113;67;58.3;320;900;1108;3.9;1.746;2328;;
09:14:17.279;146;92;114;66;58.0;320;905;1100;3.8;1.775;2367;;
09:14:18.184;145;92;114;66;57.5;325;905;1046;3.8;1.786;2382;;
09:14:19.087;147;92;114;66;57.5;325;910;1063;3.8;1.796;2395;;
09:14:20.000;147;92;114;66;57.5;325;910;1063;3.8;1.796;2395;;
09:14:20.910;147;92;114;63;57.5;325;960;1063;3.6;1.895;2527;;
09:14:21.869;152;93;117;63;55.8;325;945;1296;3.5;1.979;2639;;
09:14:22.816;151;92;116;63;56.3;325;950;1250;3.6;1.959;2612;;
09:14:23.768;149;92;115;64;54.8;325;940;1213;3.5;1.970;2627;;
09:14:24.708;147;91;114;63;56.8;320;950;1192;3.6;1.908;2544;;
09:14:25.656;149;92;115;63;60.0;320;960;1183;3.8;1.840;2453;;
09:14:26.616;150;92;116;64;60.8;325;940;1171;3.9;1.795;2393;;
09:14:27.556;149;93;116;64;60.0;325;935;1142;3.9;1.804;2405;;
09:14:28.491;148;92;116;65;59.3;320;930;1146;3.8;1.813;2417;;
09:14:29.421;150;93;116;63;60.3;325;945;1129;3.8;1.823;2431;;
09:14:30.366;151;93;118;64;61.8;330;940;1133;3.9;1.789;2385;;
09:14:31.304;151;95;118;64;60.5;325;940;1117;3.9;1.833;2445;;
09:14:32.246;150;94;118;65;59.3;325;930;1129;3.8;1.844;2459;;
09:14:33.176;150;95;118;64;58.3;320;940;1104;3.7;1.896;2528;;
09:14:34.114;151;95;118;64;59.8;325;940;1121;3.8;1.856;2475;;
09:14:35.054;151;95;117;63;59.8;325;945;1104;3.8;1.854;2473;;
09:14:36.001;149;94;116;65;59.3;325;930;1113;3.8;1.821;2428;;
09:14:36.929;147;93;115;66;58.0;320;910;1088;3.8;1.808;2411;;
09:14:37.841;148;94;116;66;58.0;325;910;1083;3.8;1.824;2432;;
09:14:38.751;150;94;118;66;59.5;325;910;1088;3.9;1.801;2401;;
09:14:39.661;151;95;119;66;60.0;325;910;1100;4.0;1.805;2406;;
09:14:40.571;151;96;119;66;59.0;325;910;1088;3.9;1.835;2447;;
09:14:41.479;151;96;118;66;57.8;320;915;1088;3.8;1.870;2493;;
09:14:42.396;150;95;118;66;57.8;320;905;1096;3.8;1.845;2460;;
09:14:43.299;150;96;118;67;57.5;320;900;1083;3.8;1.851;2468;;
09:14:44.201;151;96;118;66;58.5;325;910;1083;3.9;1.836;2447;;
09:14:45.111;150;95;118;68;58.8;325;885;1096;4.0;1.781;2375;;
09:14:45.996;149;95;117;67;57.3;325;890;1071;3.9;1.823;2430;;
09:14:46.884;149;95;118;68;56.8;320;885;1079;3.8;1.832;2443;;
09:14:47.769;151;96;118;67;57.5;320;890;1075;3.9;1.826;2435;;
09:14:48.661;151;95;119;67;59.0;325;890;1096;4.0;1.788;2383;;
09:14:49.549;151;96;119;67;58.3;320;895;1092;3.9;1.821;2428;;
09:14:50.446;150;95;117;66;57.8;325;905;1088;3.8;1.837;2450;;
09:14:51.351;149;94;117;66;58.0;320;910;1092;3.8;1.828;2437;;
09:14:52.261;150;95;116;65;58.0;320;925;1092;3.8;1.854;2472;;
09:14:53.186;149;93;116;66;59.3;320;915;1096;3.9;1.788;2383;;
09:14:54.099;147;93;114;66;57.5;320;910;1071;3.8;1.808;2411;;
09:14:55.011;145;92;113;66;56.8;315;910;1071;3.7;1.812;2416;;
09:14:55.919;146;92;113;65;57.5;320;925;1075;3.7;1.822;2429;;
09:14:56.846;146;91;115;68;58.5;320;885;1104;4.0;1.736;2315;;
09:14:57.729;146;94;115;72;58.5;320;835;1050;4.2;1.638;2184;;
09:14:58.565;146;94;115;72;58.5;320;835;1050;4.2;1.638;2184;;
09:14:59.400;146;94;115;67;58.5;320;895;1050;3.9;1.756;2341;;
09:15:00.294;158;98;122;69;54.0;320;870;1379;3.7;1.966;2621;;
09:15:01.164;156;97;120;69;52.5;315;875;1317;3.6;1.996;2661;;
09:15:02.041;155;96;119;67;53.5;320;895;1329;3.6;1.991;2654;;
09:15:02.936;155;95;119;66;57.0;320;905;1317;3.8;1.881;2509;;
09:15:03.841;153;94;117;65;58.8;320;920;1296;3.8;1.824;2432;;
09:15:04.761;150;92;115;67;58.3;315;895;1279;3.9;1.759;2346;;
09:15:05.656;148;92;115;67;57.8;315;895;1233;3.9;1.778;2371;;
09:15:06.551;151;93;117;67;59.8;315;900;1250;4.0;1.759;2345;;
09:15:07.451;153;94;119;67;60.8;320;900;1250;4.1;1.759;2346;;
09:15:08.347;154;96;120;67;59.8;315;890;1229;4.0;1.780;2373;;
09:15:09.237;154;96;121;69;58.5;315;870;1233;4.0;1.792;2389;;
09:15:10.113;157;99;123;68;58.3;315;885;1208;3.9;1.861;2482;;
09:15:10.992;160;100;124;67;60.0;320;900;1238;4.0;1.864;2485;;
09:15:11.896;160;100;124;65;60.0;320;920;1246;3.9;1.897;2530;;
09:15:12.812;158;99;122;64;59.0;315;935;1242;3.8;1.929;2573;;
09:15:13.747;156;97;121;64;58.8;315;935;1258;3.8;1.918;2557;;
09:15:14.686;156;97;119;62;59.8;320;965;1225;3.7;1.922;2563;;
09:15:15.650;154;94;117;62;61.0;320;975;1229;3.8;1.866;2488;;
09:15:16.622;150;92;114;61;60.0;315;980;1229;3.7;1.866;2488;;
09:15:17.605;148;91;113;62;59.8;315;975;1221;3.7;1.840;2453;;
09:15:18.579;148;90;112;61;60.5;320;985;1192;3.7;1.828;2437;;
09:15:19.568;147;89;112;61;62.5;320;985;1204;3.8;1.761;2348;;
09:15:20.551;146;89;110;61;61.0;320;985;1204;3.7;1.780;2374;;
09:15:21.538;144;88;110;62;61.0;320;975;1192;3.8;1.758;2344;;
09:15:22.511;145;88;111;62;62.0;325;975;1154;3.8;1.742;2322;;
09:15:23.484;146;89;112;62;62.3;320;970;1171;3.9;1.737;2317;;
09:15:24.454;145;89;111;63;61.0;320;960;1167;3.8;1.751;2334;;
09:15:25.414;146;90;113;63;60.3;315;955;1142;3.8;1.783;2378;;
09:15:26.373;148;91;114;63;61.5;325;960;1167;3.8;1.783;2378;;
09:15:27.331;149;92;115;63;61.3;325;955;1154;3.8;1.793;2391;;
09:15:28.286;148;92;115;64;60.3;320;935;1154;3.9;1.789;2385;;
09:15:29.221;149;94;116;63;59.5;325;945;1146;3.8;1.846;2462;;
09:15:30.164;151;94;118;63;61.0;325;950;1179;3.9;1.830;2440;;
09:15:31.116;151;95;118;63;60.5;325;945;1171;3.8;1.835;2447;;
09:15:32.059;150;94;117;64;58.5;320;940;1154;3.7;1.872;2496;;
09:15:33.001;150;94;117;63;59.0;320;945;1133;3.7;1.866;2488;;
09:15:33.946;150;94;117;63;60.5;325;950;1129;3.8;1.829;2439;;
09:15:34.896;149;94;116;65;59.5;325;930;1133;3.8;1.813;2417;;
09:15:35.826;147;93;115;66;58.3;320;915;1125;3.8;1.803;2403;;
09:15:36.741;147;93;115;66;57.5;320;905;1121;3.8;1.814;2419;;
09:15:37.646;149;94;117;66;59.0;325;910;1121;3.9;1.808;2411;;
09:15:38.554;152;96;119;66;59.3;325;905;1125;3.9;1.821;2429;;
09:15:39.461;152;97;120;67;58.0;325;895;1129;3.9;1.848;2464;;
09:15:40.354;152;97;121;67;56.8;320;895;1125;3.8;1.900;2534;;
09:15:41.251;155;99;122;67;57.3;320;895;1113;3.8;1.907;2543;;
09:15:42.146;156;99;122;67;57.8;325;900;1146;3.9;1.905;2540;;
09:15:43.046;154;99;121;67;56.5;320;895;1142;3.8;1.921;2561;;
09:15:43.941;152;98;120;67;55.8;320;890;1138;3.8;1.912;2549;;
09:15:44.833;153;98;120;67;56.3;320;900;1142;3.8;1.920;2560;;
09:15:45.729;154;98;120;67;56.3;320;895;1138;3.8;1.909;2546;;
09:15:46.625;154;98;120;67;56.3;320;890;1138;3.8;1.899;2532;;
09:15:47.515;154;98;120;67;56.3;320;900;1138;3.8;1.920;2560;;
09:15:48.415;160;101;125;67;51.5;320;890;1296;3.5;2.165;2886;;
09:15:49.306;161;101;126;66;52.5;325;905;1300;3.5;2.163;2885;;
09:15:50.211;160;101;124;64;53.0;320;935;1292;3.4;2.183;2911;;
09:15:51.144;157;98;122;66;55.3;320;915;1288;3.6;2.012;2683;;
09:15:52.057;154;97;120;65;56.0;315;925;1246;3.6;1.978;2637;;
09:15:52.982;154;96;119;65;57.5;320;925;1246;3.7;1.918;2558;;
09:15:53.907;154;96;119;65;58.5;320;920;1229;3.8;1.871;2495;;
09:15:54.831;152;95;118;66;58.0;320;905;1225;3.8;1.841;2455;;
09:15:55.734;151;95;118;67;57.0;315;890;1200;3.8;1.842;2457;;
09:15:56.626;153;96;120;67;58.0;320;895;1196;3.9;1.852;2469;;
09:15:57.523;155;97;122;66;59.3;320;915;1196;3.9;1.876;2502;;
09:15:58.436;157;98;122;65;59.3;320;925;1213;3.8;1.905;2540;;
09:15:59.361;155;97;121;65;58.8;315;925;1233;3.8;1.901;2535;;
09:16:00.286;155;97;121;66;58.8;320;915;1225;3.9;1.877;2502;;
09:16:01.201;155;97;120;65;58.8;320;925;1204;3.8;1.893;2524;;
09:16:02.124;154;96;120;66;59.0;320;915;1213;3.9;1.861;2481;;
09:16:03.043;153;96;120;67;58.5;320;900;1192;3.9;1.838;2451;;
09:16:03.943;152;96;120;67;57.0;315;890;1183;3.8;1.866;2488;;
09:16:04.833;154;98;121;66;57.5;320;905;1171;3.8;1.900;2534;;
09:16:05.736;156;98;123;67;59.3;320;895;1208;4.0;1.854;2472;;
09:16:06.629;157;99;124;68;58.0;320;885;1179;3.9;1.884;2513;;
09:16:07.516;156;99;123;68;57.3;320;880;1179;3.9;1.887;2516;;
09:16:08.394;155;99;122;69;56.0;315;875;1175;3.8;1.906;2542;;
09:16:09.271;156;99;123;68;57.0;320;880;1188;3.9;1.895;2527;;
09:16:10.151;158;100;124;67;57.8;320;890;1221;3.9;1.903;2538;;
09:16:11.043;158;99;124;68;58.3;320;880;1213;4.0;1.870;2493;;
09:16:11.923;156;99;122;69;56.8;320;870;1192;3.9;1.874;2499;;
09:16:12.793;155;99;122;68;56.0;315;880;1196;3.8;1.909;2546;;
09:16:13.671;156;99;122;68;56.8;315;885;1204;3.8;1.906;2542;;
09:16:14.552;157;99;123;67;58.3;315;895;1221;3.9;1.886;2515;;
09:16:15.450;157;99;123;67;58.5;320;895;1246;3.9;1.874;2499;;
09:16:16.346;155;98;121;67;58.3;320;900;1233;3.9;1.870;2493;;
09:16:17.242;153;97;121;69;56.3;315;870;1217;3.9;1.864;2485;;
09:16:18.118;155;98;121;66;57.8;320;905;1196;3.8;1.892;2523;;
09:16:19.021;156;97;121;66;59.0;320;910;1225;3.9;1.870;2494;;
09:16:19.927;156;97;121;66;58.5;320;910;1225;3.9;1.878;2504;;
09:16:20.840;154;96;120;66;58.5;315;905;1225;3.9;1.849;2465;;
09:16:21.748;153;96;119;67;57.5;315;895;1204;3.9;1.852;2470;;
09:16:22.643;153;96;118;64;57.8;320;935;1213;3.7;1.910;2547;;
09:16:23.572;152;94;118;65;60.0;320;925;1238;3.9;1.815;2420;;
09:16:24.503;152;94;116;63;59.5;320;945;1204;3.8;1.846;2462;;
09:16:25.444;149;93;115;66;58.8;315;915;1208;3.9;1.795;2393;;
09:16:26.361;148;93;114;64;57.5;315;935;1175;3.7;1.854;2472;;
09:16:27.296;149;92;115;65;59.5;320;930;1204;3.8;1.794;2391;;
09:16:28.226;149;92;115;64;59.8;320;940;1183;3.8;1.801;2402;;
09:16:29.168;147;91;114;65;59.3;320;925;1183;3.8;1.772;2363;;
09:16:30.093;145;91;113;65;58.3;320;925;1167;3.8;1.786;2382;;
09:16:31.018;146;91;113;64;59.0;320;940;1171;3.8;1.804;2406;;
09:16:31.956;148;91;115;65;60.3;320;930;1163;3.9;1.771;2362;;
09:16:32.888;148;92;115;64;59.8;320;940;1167;3.8;1.801;2402;;
09:16:33.828;147;92;114;64;59.3;320;940;1171;3.8;1.805;2406;;
09:16:34.766;147;92;114;65;58.5;320;930;1158;3.8;1.812;2416;;
09:16:35.698;147;92;115;64;60.0;325;940;1163;3.8;1.794;2392;;
09:16:36.634;147;92;115;66;59.0;320;910;1158;3.9;1.774;2365;;
09:16:37.546;147;93;115;66;58.0;320;905;1133;3.8;1.794;2393;;
09:16:38.449;147;93;117;67;57.3;315;890;1125;3.9;1.811;2415;;
09:16:39.339;150;96;119;67;57.8;320;895;1125;3.9;1.844;2459;;
09:16:40.234;153;97;121;66;58.5;320;905;1129;3.9;1.864;2486;;
09:16:41.139;153;98;121;68;57.5;320;885;1154;3.9;1.866;2488;;
09:16:42.026;153;98;121;66;57.5;320;915;1142;3.8;1.929;2573;;
09:16:42.940;153;98;121;67;57.5;320;900;1142;3.8;1.898;2530;;
09:16:43.840;153;98;121;65;57.5;320;930;1142;3.7;1.961;2615;;
09:16:44.771;153;96;119;65;52.8;315;925;1229;3.4;2.082;2776;;
09:16:45.694;150;95;117;66;52.0;315;905;1192;3.4;2.041;2721;;
09:16:46.601;149;95;117;66;51.3;315;910;1163;3.4;2.073;2764;;
09:16:47.511;150;94;117;66;54.8;320;910;1158;3.6;1.949;2598;;
09:16:48.419;151;95;118;67;57.0;320;900;1146;3.8;1.867;2489;;
09:16:49.321;150;95;119;68;56.8;320;885;1150;3.8;1.848;2464;;
09:16:50.204;150;96;119;68;55.8;315;880;1125;3.8;1.874;2499;;
09:16:51.084;152;97;120;68;57.0;320;885;1129;3.9;1.859;2479;;
09:16:51.971;153;97;121;67;58.8;320;895;1146;3.9;1.840;2453;;
09:16:52.866;154;98;121;66;58.8;320;910;1163;3.9;1.866;2489;;
09:16:53.776;153;96;120;67;58.5;315;890;1163;3.9;1.822;2429;;
09:16:54.666;152;97;120;68;57.3;320;885;1133;3.9;1.855;2473;;
09:16:55.549;153;98;120;66;57.5;315;905;1150;3.8;1.889;2518;;
09:16:56.456;153;96;120;66;59.0;320;910;1179;3.9;1.843;2458;;
09:16:57.366;152;96;119;66;58.0;320;905;1150;3.8;1.849;2465;;
09:16:58.271;150;95;117;67;57.3;315;900;1146;3.8;1.843;2458;;
09:16:59.171;150;95;116;65;57.0;320;920;1142;3.7;1.876;2502;;
09:17:00.091;149;93;116;66;59.0;320;915;1146;3.9;1.791;2388;;
09:17:01.004;147;93;114;66;58.3;320;905;1121;3.9;1.775;2367;;
09:17:01.911;145;91;113;67;57.5;320;890;1121;3.9;1.745;2327;;
09:17:02.799;144;91;113;67;57.0;315;895;1096;3.8;1.766;2355;;
09:17:03.696;146;91;114;66;58.8;320;915;1117;3.9;1.768;2357;;
09:17:04.609;147;92;114;65;59.3;320;925;1129;3.8;1.784;2378;;
09:17:05.536;147;92;115;66;59.8;320;915;1133;3.9;1.753;2338;;
09:17:06.451;146;92;114;66;58.3;320;915;1117;3.8;1.787;2382;;
09:17:07.364;146;92;114;65;58.8;315;920;1108;3.8;1.789;2385;;
09:17:08.288;147;92;115;64;60.3;320;935;1129;3.9;1.781;2374;;
09:17:09.223;147;92;114;65;60.0;320;930;1129;3.9;1.771;2361;;
09:17:10.151;145;91;113;66;59.8;320;910;1121;3.9;1.725;2300;;
09:17:11.059;144;91;113;67;57.8;315;900;1075;3.9;1.761;2348;;
09:17:11.961;146;92;114;66;58.8;320;915;1083;3.9;1.772;2362;;
09:17:12.876;147;92;115;66;59.8;320;910;1104;3.9;1.744;2325;;
09:17:13.786;147;92;114;66;59.0;315;910;1083;3.9;1.762;2350;;
09:17:14.696;146;92;114;66;58.3;315;910;1100;3.8;1.781;2375;;
09:17:15.604;147;93;115;65;58.3;315;920;1092;3.8;1.820;2427;;
09:17:16.524;149;94;117;66;59.5;320;915;1088;3.9;1.803;2404;;
09:17:17.439;150;96;118;64;58.5;315;935;1104;3.8;1.882;2509;;
09:17:18.374;149;94;118;67;59.0;315;900;1129;3.9;1.792;2390;;
09:17:19.276;149;95;117;65;57.0;315;920;1096;3.7;1.888;2518;;
09:17:20.196;150;95;117;65;58.5;320;925;1125;3.8;1.850;2467;;
09:17:21.121;149;94;117;66;59.0;320;915;1117;3.9;1.811;2414;;
09:17:22.036;147;93;115;66;58.0;320;905;1092;3.8;1.798;2398;;
09:17:22.941;146;93;115;67;57.5;320;900;1092;3.8;1.804;2405;;
09:17:23.841;148;94;116;66;58.5;320;910;1096;3.9;1.804;2406;;
09:17:24.751;149;94;117;65;59.5;320;920;1096;3.9;1.805;2407;;
09:17:25.669;148;94;117;67;58.5;320;900;1104;3.9;1.792;2390;;
09:17:26.571;147;94;116;66;57.3;315;905;1083;3.8;1.834;2445;;
09:17:27.476;149;94;117;66;58.0;320;905;1104;3.8;1.822;2429;;
09:17:28.379;149;94;117;67;59.3;320;900;1104;4.0;1.777;2370;;
09:17:29.281;148;94;116;66;58.5;320;905;1096;3.9;1.795;2393;;
09:17:30.184;146;93;115;68;57.3;315;885;1113;3.9;1.774;2365;;
09:17:31.071;146;93;115;67;57.8;320;900;1079;3.9;1.784;2379;;
09:17:31.971;147;93;114;65;59.0;320;920;1104;3.8;1.782;2375;;
09:17:32.893;146;91;114;67;59.8;320;900;1125;4.0;1.713;2285;;
09:17:33.787;144;92;113;67;57.0;315;890;1079;3.8;1.760;2347;;
09:17:34.681;144;91;112;66;58.0;315;915;1092;3.8;1.771;2361;;
09:17:35.594;145;91;113;65;59.5;315;920;1088;3.9;1.747;2330;;
09:17:36.518;145;91;113;66;59.8;320;910;1108;3.9;1.725;2300;;
09:17:37.424;144;91;113;67;57.8;315;900;1088;3.9;1.753;2338;;
09:17:38.326;143;91;112;66;57.8;320;915;1079;3.8;1.779;2371;;
09:17:39.241;145;92;114;67;58.8;320;900;1079;3.9;1.746;2329;;
09:17:40.139;147;93;115;66;58.8;320;910;1071;3.9;1.781;2375;;
09:17:41.049;147;93;115;66;59.0;315;910;1092;3.9;1.770;2360;;
09:17:41.959;145;92;114;66;58.0;315;910;1088;3.8;1.793;2390;;
09:17:42.871;147;93;115;65;58.5;320;920;1075;3.8;1.809;2411;;
09:17:43.791;147;93;115;65;59.5;320;930;1092;3.8;1.801;2402;;
09:17:44.721;147;93;115;65;59.0;320;920;1083;3.8;1.793;2391;;
09:17:45.641;145;92;115;66;58.3;320;915;1079;3.8;1.799;2398;;
09:17:46.552;147;93;116;66;58.0;315;915;1063;3.8;1.822;2429;;
09:17:47.471;148;93;116;65;58.0;315;920;1088;3.8;1.832;2443;;
09:17:48.390;148;93;116;65;58.0;315;920;1088;3.8;1.832;2443;;
09:17:49.310;148;93;116;65;58.0;315;925;1088;3.8;1.842;2456;;
09:17:50.238;148;93;115;65;53.5;320;920;1183;3.5;1.982;2642;;
09:17:51.158;148;93;115;65;54.5;325;930;1150;3.5;1.967;2622;;
09:17:52.086;148;92;115;66;54.5;320;915;1146;3.6;1.935;2580;;
09:17:52.999;146;92;114;67;55.3;315;900;1133;3.7;1.857;2476;;
09:17:53.903;145;92;114;65;57.8;320;920;1121;3.8;1.808;2411;;
09:17:54.819;146;92;115;67;58.8;320;900;1113;3.9;1.758;2344;;
09:17:55.721;147;92;114;66;59.0;320;915;1104;3.9;1.772;2362;;
09:17:56.636;145;91;114;68;59.5;320;885;1129;4.0;1.692;2256;;
09:17:57.521;145;92;114;67;57.8;315;890;1083;3.9;1.757;2343;;
09:17:58.409;147;93;116;68;59.3;320;885;1104;4.0;1.733;2310;;
09:17:59.296;149;94;116;66;59.3;320;905;1113;3.9;1.776;2368;;
09:18:00.203;148;93;116;68;60.0;320;880;1129;4.1;1.705;2273;;
09:18:01.081;146;93;115;68;58.0;315;880;1100;4.0;1.749;2331;;
09:18:01.961;147;94;116;67;58.0;315;890;1108;3.9;1.780;2373;;
09:18:02.851;149;94;118;67;59.5;320;900;1108;4.0;1.777;2370;;
09:18:03.749;150;95;118;67;59.3;320;900;1121;4.0;1.789;2385;;
09:18:04.651;149;94;117;67;58.5;320;895;1117;3.9;1.782;2376;;
09:18:05.546;148;94;117;67;58.0;315;890;1104;3.9;1.792;2389;;
09:18:06.434;150;95;118;66;58.0;315;905;1088;3.8;1.837;2450;;
09:18:07.341;151;95;118;66;59.5;320;915;1108;3.9;1.815;2419;;
09:18:08.254;150;95;118;67;58.8;320;900;1117;3.9;1.800;2400;;
09:18:09.156;148;94;116;68;57.5;315;885;1104;3.9;1.789;2386;;
09:18:10.041;148;94;117;67;57.0;315;890;1117;3.8;1.819;2425;;
09:18:10.931;150;95;118;67;58.8;320;890;1104;4.0;1.791;2388;;
09:18:11.821;151;96;119;66;58.3;315;905;1108;3.9;1.845;2460;;
09:18:12.724;151;96;119;67;57.8;315;900;1125;3.9;1.847;2462;;
09:18:13.626;151;96;119;66;57.8;315;915;1125;3.8;1.878;2503;;
09:18:14.541;152;96;119;65;59.0;320;920;1142;3.8;1.852;2469;;
09:18:15.459;151;96;119;66;58.8;320;910;1129;3.9;1.835;2447;;
09:18:16.371;150;95;117;67;58.3;320;900;1133;3.9;1.808;2410;;
09:18:17.269;148;94;116;67;57.3;315;895;1117;3.8;1.810;2413;;
09:18:18.164;148;94;116;67;58.0;320;895;1117;3.9;1.790;2387;;
09:18:19.059;149;94;117;68;58.8;320;880;1133;4.0;1.749;2332;;
09:18:19.941;149;94;117;68;58.3;320;880;1125;4.0;1.764;2352;;
09:18:20.821;148;94;117;69;57.8;315;870;1117;4.0;1.759;2345;;
09:18:21.689;149;95;118;69;57.3;315;870;1108;3.9;1.793;2391;;
09:18:22.559;151;96;119;69;58.5;320;875;1129;4.0;1.776;2368;;
09:18:23.436;151;96;119;68;59.0;320;880;1133;4.0;1.771;2362;;
09:18:24.316;150;95;118;69;57.8;315;865;1133;4.0;1.767;2357;;
09:18:25.179;149;95;117;68;56.8;315;880;1113;3.9;1.818;2424;;
09:18:26.061;150;95;118;67;58.5;320;900;1142;3.9;1.808;2410;;
09:18:26.959;151;95;117;67;59.0;315;900;1146;3.9;1.789;2385;;
09:18:27.861;149;94;116;67;59.0;320;900;1133;3.9;1.766;2354;;
09:18:28.763;146;92;114;68;58.0;315;880;1133;4.0;1.730;2306;;
09:18:29.641;146;92;114;68;57.5;315;885;1100;3.9;1.751;2334;;
09:18:30.526;147;92;114;67;58.5;320;900;1125;3.9;1.746;2328;;
09:18:31.426;146;91;113;66;58.8;320;905;1125;3.9;1.737;2316;;
09:18:32.331;144;90;112;68;59.0;315;880;1129;4.0;1.667;2222;;
09:18:33.211;143;90;111;67;57.5;315;895;1092;3.9;1.732;2309;;
09:18:34.106;144;90;112;67;59.3;315;895;1100;4.0;1.696;2261;;
09:18:35.001;145;91;113;65;59.5;320;920;1104;3.9;1.743;2324;;
09:18:35.919;146;91;113;65;59.8;315;925;1108;3.9;1.742;2322;;
09:18:36.846;144;90;112;66;59.8;320;910;1133;3.9;1.706;2274;;
09:18:37.752;144;90;112;65;58.5;315;920;1079;3.8;1.757;2343;;
09:18:38.676;145;91;113;65;59.8;315;930;1113;3.9;1.751;2335;;
09:18:39.606;145;90;112;64;60.5;320;940;1113;3.9;1.736;2315;;
09:18:40.544;143;89;110;65;60.0;320;930;1117;3.9;1.701;2268;;
09:18:41.476;140;87;109;65;59.3;315;920;1088;3.9;1.685;2246;;
09:18:42.394;141;89;110;65;58.8;320;925;1083;3.8;1.724;2299;;
09:18:43.323;142;88;110;65;60.5;320;930;1104;3.9;1.691;2255;;
09:18:44.249;142;89;110;66;60.0;320;915;1096;3.9;1.681;2242;;
09:18:45.166;141;89;110;65;58.8;320;920;1088;3.8;1.715;2286;;
09:18:46.086;142;89;110;65;58.5;315;930;1083;3.8;1.745;2326;;
09:18:47.014;143;89;111;65;60.3;315;920;1092;3.9;1.691;2255;;
09:18:47.936;143;89;111;65;60.0;320;920;1083;3.9;1.694;2259;;
09:18:48.856;141;89;110;67;59.0;320;900;1100;3.9;1.678;2237;;
09:18:49.756;142;90;111;67;58.8;320;900;1067;3.9;1.704;2272;;
09:18:50.654;145;91;113;67;59.3;320;900;1071;4.0;1.716;2289;;
09:18:51.556;146;92;114;65;59.8;320;925;1071;3.9;1.757;2343;;
09:18:52.481;145;91;114;66;59.8;320;915;1117;3.9;1.738;2317;;
09:18:53.395;145;91;114;65;59.8;320;920;1117;3.9;1.748;2330;;
09:18:54.315;145;91;114;63;59.8;320;950;1117;3.8;1.805;2406;;
09:18:55.262;148;91;114;64;55.8;320;935;1242;3.6;1.908;2544;;
09:18:56.201;146;90;112;65;55.3;320;930;1200;3.6;1.889;2519;;
09:18:57.131;144;90;112;65;54.0;320;920;1167;3.5;1.900;2533;;
09:18:58.049;146;91;113;65;56.3;320;920;1125;3.7;1.852;2470;;
09:18:58.973;147;91;115;66;60.0;325;915;1154;3.9;1.746;2328;;
09:18:59.886;148;92;115;67;59.5;325;900;1125;4.0;1.739;2319;;
09:19:00.788;147;93;116;67;58.8;320;890;1133;4.0;1.750;2333;;
09:19:01.678;149;94;117;66;58.8;320;905;1117;3.9;1.802;2403;;
09:19:02.579;151;95;119;67;60.5;320;900;1129;4.0;1.770;2360;;
09:19:03.481;153;96;120;67;60.5;320;900;1146;4.0;1.785;2380;;
09:19:04.379;152;96;119;67;58.8;320;890;1142;4.0;1.807;2409;;
09:19:05.271;151;96;119;68;57.8;320;885;1138;3.9;1.827;2437;;
09:19:06.156;153;97;120;67;58.3;320;890;1142;3.9;1.837;2450;;
09:19:07.046;154;97;121;67;59.5;320;895;1163;4.0;1.816;2422;;
09:19:07.941;154;98;121;67;58.5;320;890;1167;3.9;1.833;2444;;
09:19:08.831;152;97;120;67;58.0;320;890;1154;3.9;1.838;2450;;
09:19:09.721;153;97;119;67;57.5;320;900;1150;3.8;1.863;2483;;
09:19:10.619;152;96;119;66;59.5;320;915;1154;3.9;1.826;2435;;
09:19:11.536;151;95;117;66;60.0;325;910;1183;4.0;1.775;2366;;
09:19:12.446;149;94;115;66;58.0;320;910;1163;3.8;1.804;2406;;
09:19:13.354;147;92;115;66;58.5;320;905;1125;3.9;1.771;2362;;
09:19:14.259;147;93;115;66;59.3;320;910;1125;3.9;1.762;2350;;
09:19:15.171;148;92;115;66;60.0;320;910;1142;4.0;1.740;2321;;
09:19:16.081;147;92;115;67;59.5;320;890;1142;4.0;1.716;2289;;
09:19:16.971;147;93;115;68;58.3;320;880;1142;4.0;1.741;2321;;
09:19:17.851;149;94;117;69;59.0;320;875;1108;4.0;1.735;2314;;
09:19:18.726;151;95;119;69;59.8;320;875;1104;4.1;1.743;2324;;
09:19:19.599;152;96;120;70;58.5;320;855;1129;4.1;1.750;2334;;
09:19:20.454;152;98;121;71;57.0;315;845;1125;4.0;1.786;2382;;
09:19:21.301;153;98;121;70;57.8;320;855;1121;4.1;1.795;2394;;
09:19:22.154;155;99;122;70;58.3;315;855;1138;4.1;1.791;2388;;
09:19:23.011;155;98;122;70;58.3;320;855;1163;4.1;1.783;2378;;
09:19:23.866;153;98;121;72;56.8;315;835;1158;4.1;1.773;2364;;
09:19:24.701;152;97;120;70;56.8;315;855;1150;4.0;1.800;2401;;
09:19:25.554;153;97;120;71;57.8;315;845;1163;4.1;1.752;2336;;
09:19:26.399;152;97;119;71;57.8;315;845;1163;4.1;1.745;2326;;
09:19:27.248;151;96;118;70;57.8;315;855;1171;4.1;1.747;2329;;
09:19:28.103;151;96;118;68;57.3;315;880;1175;3.9;1.814;2418;;
09:19:28.983;152;95;118;67;59.3;320;895;1196;4.0;1.786;2382;;
09:19:29.874;152;95;118;68;59.3;315;885;1171;4.0;1.759;2345;;
09:19:30.763;149;93;116;68;59.5;320;880;1204;4.1;1.712;2283;;
09:19:31.643;147;93;114;67;58.3;315;895;1175;3.9;1.752;2335;;
09:19:32.538;147;91;113;65;59.5;320;925;1188;3.9;1.749;2332;;
09:19:33.463;146;89;112;65;62.0;320;930;1208;4.0;1.676;2235;;
09:19:34.393;144;89;110;66;60.8;320;910;1179;4.0;1.648;2197;;
09:19:35.299;141;88;108;65;59.0;315;925;1138;3.8;1.693;2258;;
09:19:36.228;141;87;108;65;61.0;315;925;1167;4.0;1.641;2189;;
09:19:37.151;141;87;108;65;61.8;320;925;1133;4.0;1.618;2157;;
09:19:38.074;137;85;107;66;62.0;320;910;1029;4.1;1.563;2084;;
09:19:38.984;138;86;108;68;60.0;320;885;1046;4.1;1.586;2114;;
09:19:39.869;139;87;110;69;59.5;320;865;1054;4.1;1.596;2127;;
09:19:40.734;143;90;113;70;59.8;315;860;1054;4.2;1.623;2164;;
09:19:41.596;146;92;116;70;60.5;320;860;1071;4.2;1.642;2189;;
09:19:42.456;148;94;117;70;59.5;320;860;1100;4.2;1.695;2260;;
09:19:43.314;150;95;119;71;58.5;315;850;1108;4.1;1.722;2296;;
09:19:44.166;151;97;119;68;58.3;315;880;1100;4.0;1.798;2397;;
09:19:45.044;153;97;120;69;59.0;315;870;1150;4.1;1.766;2354;;
09:19:45.916;152;96;118;68;58.3;315;885;1142;3.9;1.793;2390;;
09:19:46.799;149;94;116;69;58.3;315;870;1163;4.0;1.736;2315;;
09:19:47.671;147;93;115;68;57.8;315;880;1117;3.9;1.752;2337;;
09:19:48.549;148;93;115;67;58.5;320;895;1146;3.9;1.763;2351;;
09:19:49.446;148;93;115;66;59.5;320;915;1146;3.9;1.765;2353;;
09:19:50.361;147;92;114;66;60.0;315;915;1146;3.9;1.731;2308;;
09:19:51.274;145;91;113;66;59.3;315;910;1129;3.9;1.732;2309;;
09:19:52.186;146;91;113;66;60.0;315;910;1117;4.0;1.714;2285;;
09:19:53.094;146;91;113;66;60.5;320;905;1117;4.0;1.690;2254;;
09:19:54.003;145;91;113;66;60.5;320;905;1125;4.0;1.687;2249;;
09:19:54.904;145;91;115;69;59.5;315;870;1100;4.1;1.674;2232;;
09:19:55.776;147;93;116;66;59.8;320;905;1079;4.0;1.753;2338;;
09:19:56.679;150;94;116;69;59.8;320;875;1125;4.1;1.695;2260;;
09:19:57.555;150;94;116;67;59.8;320;890;1125;4.0;1.724;2299;;
09:19:58.445;150;94;116;67;59.8;320;900;1125;4.0;1.744;2325;;
09:19:59.348;163;101;126;67;53.0;320;900;1379;3.5;2.140;2853;;
09:20:00.246;162;100;125;66;54.5;320;915;1388;3.6;2.094;2793;;
09:20:01.163;160;99;123;66;54.3;320;915;1358;3.6;2.066;2755;;
09:20:02.074;156;97;121;67;56.3;315;900;1354;3.8;1.932;2576;;
09:20:02.975;156;96;119;63;58.8;320;945;1313;3.7;1.918;2558;;
09:20:03.921;155;94;119;64;62.0;320;940;1346;4.0;1.797;2395;;
09:20:04.859;154;93;117;63;62.0;320;945;1313;3.9;1.779;2373;;
09:20:05.806;150;92;115;63;61.8;315;945;1304;3.9;1.756;2341;;
09:20:06.749;150;91;114;63;61.5;315;945;1271;3.9;1.756;2341;;
09:20:07.696;150;91;114;63;63.3;320;950;1288;4.0;1.716;2288;;
09:20:08.644;149;90;113;63;63.3;320;950;1267;4.0;1.701;2268;;
09:20:09.596;146;88;112;64;63.3;320;935;1279;4.1;1.648;2198;;
09:20:10.531;144;88;111;65;61.8;320;920;1225;4.0;1.654;2205;;
09:20:11.447;146;89;113;66;62.0;315;915;1225;4.1;1.660;2214;;
09:20:12.366;148;90;114;66;63.5;320;915;1233;4.2;1.639;2185;;
09:20:13.281;149;91;114;65;62.8;320;920;1221;4.1;1.671;2229;;
09:20:14.197;148;91;115;67;62.3;315;895;1233;4.2;1.646;2195;;
09:20:15.095;149;92;115;66;61.5;315;910;1217;4.1;1.702;2269;;
09:20:16.002;150;93;116;66;62.3;315;915;1225;4.1;1.709;2278;;
09:20:16.921;151;93;117;65;62.3;320;930;1217;4.0;1.740;2321;;
09:20:17.850;150;93;116;66;62.0;315;915;1229;4.1;1.712;2283;;
09:20:18.764;149;93;116;66;60.3;315;915;1192;4.0;1.758;2344;;
09:20:19.680;151;93;117;65;61.8;315;930;1221;4.0;1.758;2344;;
09:20:20.607;152;93;117;64;62.5;320;940;1217;4.0;1.763;2351;;
09:20:21.549;151;93;117;64;61.3;320;935;1213;3.9;1.778;2371;;
09:20:22.484;150;93;116;64;59.8;315;935;1200;3.8;1.815;2420;;
09:20:23.423;151;93;116;62;61.3;320;965;1208;3.8;1.828;2437;;
09:20:24.385;152;93;116;63;62.3;320;960;1221;3.9;1.793;2390;;
09:20:25.345;149;92;115;65;61.8;320;930;1229;4.0;1.724;2299;;
09:20:26.278;146;91;113;65;59.8;320;920;1179;3.9;1.736;2315;;
09:20:27.196;147;91;114;66;59.8;315;915;1167;3.9;1.742;2323;;
09:20:28.111;148;92;115;66;61.5;320;905;1183;4.1;1.696;2261;;
09:20:29.016;149;93;115;65;61.0;320;920;1192;4.0;1.734;2313;;
09:20:29.936;148;92;116;67;60.0;315;895;1192;4.0;1.727;2302;;
09:20:30.830;151;94;118;66;60.3;315;915;1171;4.0;1.788;2384;;
09:20:31.746;154;95;119;63;62.3;320;955;1213;3.9;1.822;2429;;
09:20:32.697;154;95;119;64;62.5;320;935;1221;4.0;1.780;2374;;
09:20:33.638;151;94;116;63;61.8;320;945;1208;3.9;1.779;2372;;
09:20:34.579;149;93;115;63;60.5;320;960;1192;3.8;1.821;2428;;
09:20:35.541;149;91;114;63;62.5;320;960;1204;3.9;1.747;2330;;
09:20:36.503;147;90;112;62;62.8;325;970;1196;3.9;1.724;2298;;
09:20:37.471;143;88;110;63;62.8;320;945;1188;4.0;1.657;2209;;
09:20:38.415;142;88;109;63;61.0;320;960;1142;3.8;1.719;2292;;
09:20:39.376;144;88;110;63;63.5;325;960;1146;4.0;1.667;2222;;
09:20:40.336;144;88;110;63;63.5;325;955;1129;4.0;1.651;2201;;
09:20:41.291;141;87;109;64;63.0;325;935;1054;4.0;1.618;2157;;
09:20:42.226;141;88;110;65;61.3;325;925;1100;4.0;1.661;2215;;
09:20:43.151;144;89;112;65;62.3;320;930;1117;4.0;1.670;2226;;
09:20:44.081;146;90;113;65;63.5;325;920;1138;4.1;1.637;2183;;
09:20:45.001;146;91;113;65;62.3;325;920;1142;4.1;1.663;2217;;
09:20:45.919;144;90;112;66;61.5;320;915;1129;4.0;1.663;2217;;
09:20:46.834;145;90;113;66;61.3;320;915;1117;4.0;1.684;2246;;
09:20:47.749;147;91;114;64;62.0;320;935;1129;4.0;1.715;2287;;
09:20:48.686;147;91;114;64;63.0;325;940;1138;4.0;1.701;2268;;
09:20:49.624;146;91;113;64;61.8;320;940;1113;3.9;1.720;2294;;
09:20:50.566;144;90;112;65;61.8;320;925;1121;4.0;1.678;2237;;
09:20:51.491;145;91;112;63;61.0;320;945;1100;3.9;1.735;2313;;
09:20:52.436;145;90;113;63;63.3;320;945;1113;4.0;1.688;2251;;
09:20:53.379;147;91;114;64;62.5;320;935;1104;4.0;1.709;2279;;
09:20:54.316;147;92;114;65;61.8;325;925;1092;4.0;1.711;2282;;
09:20:55.241;145;92;114;66;59.8;320;910;1071;3.9;1.736;2315;;
09:20:56.151;147;93;116;66;60.3;320;915;1079;4.0;1.754;2339;;
09:20:57.062;149;94;117;66;61.5;320;915;1079;4.0;1.744;2326;;
09:20:57.981;150;94;117;65;61.8;325;925;1113;4.0;1.756;2342;;
09:20:58.904;149;93;117;67;61.0;320;900;1104;4.1;1.719;2292;;
09:20:59.806;148;94;117;68;59.3;320;885;1088;4.0;1.744;2325;;
09:21:00.691;150;96;118;67;59.3;320;900;1083;4.0;1.796;2395;;
09:21:01.591;152;96;120;66;61.5;325;910;1117;4.1;1.776;2367;;
09:21:02.501;154;97;121;65;61.5;325;920;1113;4.0;1.803;2403;;
09:21:03.421;153;97;121;66;61.5;325;905;1108;4.1;1.773;2364;;
09:21:04.325;153;97;121;67;61.5;325;895;1108;4.1;1.754;2338;;
09:21:05.220;153;97;121;64;61.5;325;940;1108;3.9;1.842;2456;;
09:21:06.160;155;96;121;65;56.3;320;930;1225;3.6;1.992;2656;;
09:21:07.091;154;96;120;66;55.8;325;910;1192;3.7;1.951;2601;;
09:21:08.003;151;95;118;66;54.0;320;910;1138;3.6;1.980;2640;;
09:21:08.911;151;95;119;67;56.8;320;890;1142;3.8;1.866;2488;;
09:21:09.801;154;96;121;68;59.5;320;880;1142;4.1;1.786;2381;;
09:21:10.681;155;97;122;68;60.3;325;885;1154;4.1;1.785;2380;;
09:21:11.566;155;97;122;69;59.8;320;875;1163;4.1;1.783;2377;;
09:21:12.443;154;98;122;69;58.8;320;875;1167;4.0;1.813;2418;;
09:21:13.318;157;99;123;67;59.8;325;895;1171;4.0;1.835;2447;;
09:21:14.209;157;98;123;66;61.0;320;905;1188;4.0;1.817;2423;;
09:21:15.118;156;97;121;67;61.0;325;900;1204;4.1;1.785;2380;;
09:21:16.016;153;96;118;66;58.8;320;905;1167;3.9;1.818;2424;;
09:21:16.921;151;94;117;66;59.3;315;910;1175;3.9;1.789;2386;;
09:21:17.833;150;93;115;64;60.8;320;940;1179;3.9;1.772;2362;;
09:21:18.773;148;90;113;64;62.5;325;940;1183;4.0;1.696;2261;;
09:21:19.713;145;89;111;64;61.5;325;935;1158;3.9;1.688;2250;;
09:21:20.644;142;88;110;66;60.3;315;915;1142;4.0;1.663;2217;;
09:21:21.563;143;88;110;65;61.5;325;925;1129;4.0;1.654;2206;;
09:21:22.484;144;88;111;65;63.0;320;925;1121;4.1;1.633;2178;;
09:21:23.409;145;89;112;66;63.3;325;910;1129;4.2;1.615;2153;;
09:21:24.323;145;90;112;65;62.0;320;925;1113;4.0;1.667;2223;;
09:21:25.246;145;90;113;65;61.8;320;920;1138;4.0;1.680;2240;;
09:21:26.166;148;91;115;65;62.8;320;920;1125;4.1;1.682;2243;;
09:21:27.086;149;92;116;65;63.8;325;925;1121;4.1;1.676;2235;;
09:21:28.011;147;92;115;65;62.3;320;920;1075;4.1;1.696;2261;;
09:21:28.931;148;92;115;65;61.8;320;920;1142;4.0;1.706;2275;;
09:21:29.851;147;92;115;66;60.8;320;910;1150;4.0;1.723;2297;;
09:21:30.759;150;93;116;65;61.3;320;925;1158;4.0;1.756;2341;;
09:21:31.684;151;93;117;64;63.3;325;935;1167;4.1;1.726;2301;;
09:21:32.621;150;93;116;64;62.5;325;940;1154;4.0;1.741;2321;;
09:21:33.561;148;92;115;66;61.8;320;915;1158;4.0;1.700;2267;;
09:21:34.476;146;92;114;65;59.8;320;930;1138;3.9;1.767;2355;;
09:21:35.406;148;92;115;64;62.0;320;940;1167;4.0;1.740;2320;;
09:21:36.346;149;91;115;64;63.5;325;940;1167;4.1;1.706;2275;;
09:21:37.288;149;92;115;65;62.5;320;930;1171;4.0;1.715;2287;;
09:21:38.216;148;92;114;64;60.8;320;935;1138;3.9;1.755;2339;;
09:21:39.149;146;91;113;63;60.8;320;945;1142;3.9;1.762;2349;;
09:21:40.094;148;91;113;61;62.0;320;990;1150;3.8;1.808;2411;;
09:21:41.088;148;90;113;60;64.8;325;1000;1179;3.9;1.749;2332;;
09:21:42.086;146;89;112;61;63.3;325;985;1154;3.9;1.740;2320;;
09:21:43.071;144;88;111;61;62.0;325;985;1129;3.8;1.756;2341;;
09:21:44.056;144;89;112;62;62.5;320;965;1117;3.9;1.722;2295;;
09:21:45.023;145;89;112;62;63.8;330;975;1104;3.9;1.705;2274;;
09:21:45.996;144;88;110;63;63.0;325;960;1125;3.9;1.680;2240;;
09:21:46.956;143;88;111;63;62.3;325;945;1096;4.0;1.685;2247;;
09:21:47.897;145;90;112;63;62.0;325;945;1075;3.9;1.711;2281;;
09:21:48.846;146;90;112;63;64.0;325;955;1113;4.0;1.675;2233;;
09:21:49.801;144;89;111;63;62.3;325;945;1113;4.0;1.689;2252;;
09:21:50.746;143;89;111;64;61.3;330;935;1088;3.9;1.698;2264;;
09:21:51.681;145;90;112;63;61.8;330;945;1092;3.9;1.710;2280;;
09:21:52.628;144;89;111;63;62.8;325;950;1104;4.0;1.673;2231;;
09:21:53.574;142;88;109;65;61.5;325;930;1104;4.0;1.652;2203;;
09:21:54.506;141;88;109;63;61.0;325;955;1079;3.8;1.706;2275;;
09:21:55.461;143;88;110;63;63.3;325;955;1104;4.0;1.661;2214;;
09:21:56.414;143;88;110;64;63.0;330;940;1096;4.0;1.641;2188;;
09:21:57.354;141;88;109;65;61.3;320;920;1088;4.0;1.641;2188;;
09:21:58.274;142;89;111;66;60.8;320;915;1083;4.0;1.668;2224;;
09:21:59.191;144;90;112;64;62.8;330;935;1067;4.0;1.661;2215;;
09:22:00.124;145;90;112;65;62.8;325;920;1092;4.1;1.642;2189;;
09:22:01.044;143;90;111;65;61.0;325;925;1088;4.0;1.679;2239;;
09:22:01.967;144;90;112;65;61.0;320;930;1075;3.9;1.704;2272;;
09:22:02.901;146;90;113;65;62.8;325;930;1092;4.0;1.675;2233;;
09:22:03.831;146;91;113;63;62.8;325;950;1088;4.0;1.707;2276;;
09:22:04.781;144;90;112;64;62.5;325;940;1121;4.0;1.677;2236;;
09:22:05.721;143;89;111;65;61.0;320;925;1075;4.0;1.687;2249;;
09:22:06.646;145;90;112;64;61.5;325;940;1083;3.9;1.712;2282;;
09:22:07.586;145;90;112;64;63.3;325;940;1083;4.0;1.668;2224;;
09:22:08.526;145;90;112;64;62.5;325;935;1079;4.0;1.679;2239;;
09:22:09.459;144;90;112;66;61.8;320;905;1088;4.1;1.638;2184;;
09:22:10.366;143;90;112;66;61.8;320;915;1067;4.0;1.656;2208;;
09:22:11.280;143;90;112;66;61.8;320;905;1067;4.1;1.638;2184;;
09:22:12.185;143;90;112;64;61.8;320;935;1067;4.0;1.692;2256;;
09:22:13.117;153;95;119;67;55.5;325;890;1254;3.7;1.904;2539;;
09:22:14.011;152;95;119;68;54.5;320;885;1208;3.7;1.924;2566;;
09:22:14.896;153;96;119;66;54.5;320;905;1200;3.6;1.980;2640;;
09:22:15.800;154;96;120;67;58.8;325;895;1221;3.9;1.832;2443;;
09:22:16.696;154;96;120;67;60.8;325;895;1200;4.1;1.764;2352;;
09:22:17.593;152;95;119;68;60.5;325;885;1204;4.1;1.737;2316;;
09:22:18.476;153;96;120;67;60.0;320;890;1179;4.0;1.773;2363;;
09:22:19.366;155;96;121;66;61.8;320;915;1183;4.0;1.786;2381;;
09:22:20.281;156;97;122;66;62.5;320;905;1204;4.1;1.759;2346;;
09:22:21.188;155;97;121;66;61.8;325;905;1183;4.1;1.770;2360;;
09:22:22.093;153;96;119;66;60.3;320;915;1192;4.0;1.803;2405;;
09:22:23.004;153;95;119;67;61.5;320;895;1196;4.1;1.735;2314;;
09:22:23.899;154;96;119;66;61.0;325;910;1163;4.0;1.779;2372;;
09:22:24.811;154;95;119;65;62.0;325;920;1188;4.0;1.766;2354;;
09:22:25.731;153;95;119;67;62.0;325;900;1188;4.1;1.724;2298;;
09:22:26.631;151;95;118;67;60.3;320;900;1167;4.0;1.755;2340;;
09:22:27.533;152;95;118;65;60.8;320;920;1175;4.0;1.779;2373;;
09:22:28.451;153;94;118;63;63.0;320;950;1196;4.0;1.772;2362;;
09:22:29.401;152;93;117;64;64.3;325;940;1200;4.1;1.715;2287;;
09:22:30.341;151;93;116;63;63.0;325;945;1196;4.0;1.736;2315;;
09:22:31.286;148;91;114;66;62.3;320;915;1175;4.1;1.679;2239;;
09:22:32.201;147;92;113;63;61.3;320;955;1154;3.8;1.762;2349;;
09:22:33.156;148;90;114;64;64.8;325;940;1183;4.1;1.651;2202;;
09:22:34.096;148;90;114;64;64.0;325;940;1158;4.1;1.667;2223;;
09:22:35.036;146;89;113;66;63.3;320;915;1158;4.1;1.627;2170;;
09:22:35.953;145;90;112;65;62.0;320;920;1146;4.0;1.666;2221;;
09:22:36.871;147;90;113;63;63.5;325;945;1146;4.0;1.678;2237;;
09:22:37.818;148;90;113;62;65.8;330;975;1179;4.0;1.668;2224;;
09:22:38.793;147;89;111;61;65.5;325;980;1179;4.0;1.665;2219;;
09:22:39.769;143;87;110;62;63.5;320;965;1150;3.9;1.664;2219;;
09:22:40.736;143;87;110;63;64.3;320;955;1121;4.0;1.639;2185;;
09:22:41.691;145;88;111;63;65.3;330;955;1129;4.1;1.625;2166;;
09:22:42.644;145;88;111;64;64.5;325;940;1125;4.1;1.621;2162;;
09:22:43.586;143;88;111;66;63.0;320;905;1125;4.2;1.595;2126;;
09:22:44.491;144;90;113;66;61.8;320;910;1108;4.1;1.658;2211;;
09:22:45.401;148;91;115;66;63.5;325;915;1117;4.2;1.653;2205;;
09:22:46.316;148;92;117;67;64.0;325;895;1129;4.3;1.633;2177;;
09:22:47.209;150;95;118;69;60.5;325;875;1100;4.1;1.703;2271;;
09:22:48.084;147;95;118;71;58.5;320;840;1029;4.2;1.687;2250;;
09:22:48.926;151;100;119;66;56.5;325;905;963;3.7;1.906;2541;;
09:22:49.831;154;96;119;65;63.3;330;925;1146;4.1;1.744;2325;;
09:22:50.758;154;95;118;63;64.3;335;955;1171;4.0;1.746;2329;;
09:22:51.711;152;92;116;63;65.5;330;955;1196;4.1;1.684;2245;;
09:22:52.668;149;90;112;62;65.0;330;975;1183;4.0;1.676;2235;;
09:22:53.639;144;87;109;63;64.8;325;950;1171;4.1;1.596;2127;;
09:22:54.591;141;87;107;63;62.3;330;950;1092;3.9;1.629;2172;;
09:22:55.541;139;85;105;63;64.3;330;950;1096;4.1;1.553;2070;;
09:22:56.491;136;83;103;63;63.8;330;960;1067;4.0;1.555;2073;;
09:22:57.451;137;83;103;62;63.0;330;965;1050;3.9;1.570;2093;;
09:22:58.416;135;81;101;60;64.3;330;995;1054;3.9;1.560;2080;;
09:22:59.411;132;80;100;62;64.0;330;965;1050;4.0;1.504;2005;;
09:23:00.378;132;81;99;61;62.0;330;980;975;3.8;1.565;2086;;
09:23:01.354;131;79;99;62;64.3;330;965;1004;4.0;1.483;1978;;
09:23:02.321;130;79;99;63;63.0;330;955;988;4.0;1.493;1991;;
09:23:03.278;130;80;98;63;62.8;330;960;950;3.9;1.503;2004;;
09:23:04.238;130;80;99;63;63.3;330;950;950;4.0;1.487;1983;;
09:23:05.186;130;80;100;63;63.0;330;950;950;4.0;1.504;2006;;
09:23:06.136;132;82;101;63;62.8;330;950;950;4.0;1.529;2039;;
09:23:07.086;133;82;102;63;64.3;335;950;971;4.1;1.501;2001;;
09:23:08.036;132;81;102;64;63.8;330;940;988;4.1;1.497;1996;;
09:23:08.978;133;83;102;63;62.3;330;950;963;3.9;1.560;2081;;
09:23:09.928;135;83;103;62;64.5;335;970;983;4.0;1.545;2060;;
09:23:10.898;135;82;103;62;64.8;335;970;1000;4.0;1.536;2047;;
09:23:11.866;134;83;103;63;63.3;330;960;988;4.0;1.560;2079;;
09:23:12.826;135;83;104;63;63.8;335;955;967;4.0;1.550;2067;;
09:23:13.783;135;83;104;64;63.8;335;940;975;4.1;1.533;2045;;
09:23:14.721;137;85;105;63;63.0;335;950;971;4.0;1.583;2111;;
09:23:15.671;137;85;106;63;64.3;335;945;996;4.1;1.552;2069;;
09:23:16.618;138;86;106;64;63.3;330;940;1008;4.0;1.579;2105;;
09:23:17.556;139;86;106;63;63.3;330;950;1017;4.0;1.596;2128;;
09:23:18.505;139;86;106;65;63.3;330;925;1017;4.1;1.554;2072;;
09:23:19.430;139;86;106;63;63.3;330;955;1017;4.0;1.604;2139;;
09:23:20.386;148;90;114;64;59.0;330;940;1196;3.8;1.812;2416;;
09:23:21.326;148;91;113;63;58.0;330;945;1167;3.7;1.845;2460;;
09:23:22.269;148;91;114;63;57.5;330;945;1138;3.7;1.869;2493;;
09:23:23.218;149;92;114;62;60.3;330;965;1154;3.7;1.818;2424;;
09:23:24.179;148;91;113;62;62.3;325;975;1158;3.8;1.770;2360;;
09:23:25.156;147;90;112;62;62.8;330;975;1150;3.9;1.744;2325;;
09:23:26.131;146;90;113;62;62.8;330;965;1146;3.9;1.730;2307;;
09:23:27.096;147;91;113;62;62.8;330;975;1108;3.9;1.752;2336;;
09:23:28.069;147;91;113;63;63.0;325;955;1113;4.0;1.717;2289;;
09:23:29.024;147;91;114;63;61.8;330;955;1100;3.9;1.755;2340;;
09:23:29.981;148;92;114;63;61.3;330;950;1100;3.9;1.772;2363;;
09:23:30.933;148;92;114;63;62.0;330;960;1100;3.9;1.765;2354;;
09:23:31.889;148;92;114;64;61.5;325;940;1100;3.9;1.742;2323;;
09:23:32.831;147;92;114;63;60.8;325;945;1100;3.9;1.766;2354;;
09:23:33.776;147;92;114;63;61.0;330;955;1108;3.8;1.781;2374;;
09:23:34.731;149;92;115;63;62.3;325;960;1108;3.9;1.770;2360;;
09:23:35.691;149;92;115;63;63.0;325;960;1104;3.9;1.749;2331;;
09:23:36.651;148;92;114;63;61.8;325;945;1096;3.9;1.748;2331;;
09:23:37.594;146;92;113;63;60.0;330;950;1079;3.8;1.793;2391;;
09:23:38.546;147;92;114;63;60.3;330;950;1092;3.8;1.798;2397;;
09:23:39.494;149;93;115;64;61.5;325;940;1100;3.9;1.762;2349;;
09:23:40.436;149;93;115;63;61.8;325;945;1096;3.9;1.760;2347;;
09:23:41.379;148;93;115;64;60.5;325;935;1096;3.9;1.777;2370;;
09:23:42.316;147;92;115;63;60.5;330;950;1108;3.8;1.798;2397;;
09:23:43.264;149;93;115;64;60.5;325;940;1108;3.9;1.791;2388;;
09:23:44.206;149;93;115;63;61.0;325;945;1113;3.9;1.785;2381;;
09:23:45.151;148;93;115;64;60.5;325;935;1108;3.9;1.773;2365;;
09:23:46.086;147;92;115;65;60.0;325;930;1108;3.9;1.779;2372;;
09:23:47.016;149;93;115;64;60.3;325;935;1100;3.9;1.789;2385;;
09:23:47.949;149;93;115;64;60.8;325;935;1100;3.9;1.774;2365;;
09:23:48.886;148;92;115;65;60.8;325;920;1117;4.0;1.742;2322;;
09:23:49.806;148;93;115;65;59.0;320;930;1100;3.8;1.813;2417;;
09:23:50.736;150;94;117;64;60.5;325;940;1113;3.9;1.810;2413;;
09:23:51.676;151;94;118;64;62.0;325;935;1125;4.0;1.776;2368;;
09:23:52.611;151;95;118;65;60.8;325;925;1125;3.9;1.797;2396;;
09:23:53.536;150;95;118;64;59.0;320;935;1104;3.8;1.862;2483;;
09:23:54.469;152;96;119;64;59.8;320;935;1121;3.8;1.854;2472;;
09:23:55.406;153;96;120;63;61.3;325;945;1133;3.9;1.844;2458;;
09:23:56.353;153;96;119;63;61.5;325;960;1142;3.8;1.858;2477;;
09:23:57.309;151;95;118;65;60.3;320;930;1138;3.9;1.821;2429;;
09:23:58.241;151;95;118;64;59.0;320;935;1108;3.8;1.862;2483;;
09:23:59.176;152;95;118;63;60.5;325;955;1142;3.8;1.855;2473;;
09:24:00.129;152;94;118;63;62.0;325;950;1133;3.9;1.800;2401;;
09:24:01.081;151;94;116;62;60.8;325;965;1133;3.8;1.839;2452;;
09:24:02.048;147;92;114;64;60.3;320;935;1129;3.9;1.773;2364;;
09:24:02.981;148;92;114;63;60.0;325;955;1096;3.8;1.811;2414;;
09:24:03.936;147;91;114;64;62.0;325;940;1117;4.0;1.728;2305;;
09:24:04.876;146;91;113;65;60.8;325;925;1108;3.9;1.724;2299;;
09:24:05.797;145;91;114;67;59.0;320;900;1075;3.9;1.735;2314;;
09:24:06.697;148;93;116;66;59.3;320;915;1071;3.9;1.788;2383;;
09:24:07.616;151;94;118;66;61.8;325;915;1108;4.0;1.752;2336;;
09:24:08.531;153;96;120;66;61.0;325;915;1121;4.0;1.796;2395;;
09:24:09.446;153;96;120;67;59.8;320;895;1125;4.0;1.797;2397;;
09:24:10.341;154;98;121;67;58.3;320;900;1113;3.9;1.862;2482;;
09:24:11.239;155;98;122;67;60.0;325;895;1125;4.0;1.816;2421;;
09:24:12.136;155;98;121;66;60.3;325;915;1133;4.0;1.841;2455;;
09:24:13.053;154;96;120;66;60.0;325;910;1146;4.0;1.812;2417;;
09:24:13.959;152;96;119;67;58.3;315;895;1133;3.9;1.825;2433;;
09:24:14.854;153;96;119;67;59.0;320;900;1125;3.9;1.815;2420;;
09:24:15.756;152;95;119;67;60.3;320;900;1146;4.0;1.770;2360;;
09:24:16.654;152;95;118;67;59.8;320;890;1133;4.0;1.754;2339;;
09:24:17.548;150;94;117;67;59.0;320;895;1125;4.0;1.775;2366;;
09:24:18.439;151;95;117;66;58.5;320;905;1125;3.9;1.810;2413;;
09:24:19.346;151;94;118;66;61.5;320;905;1146;4.1;1.729;2305;;
09:24:20.251;152;95;118;66;61.0;325;910;1138;4.0;1.764;2352;;
09:24:21.161;151;95;118;67;60.5;320;895;1138;4.1;1.749;2332;;
09:24:22.056;151;95;118;66;59.3;320;905;1142;3.9;1.806;2408;;
09:24:22.961;153;96;119;65;60.5;320;925;1146;3.9;1.819;2426;;
09:24:23.886;154;95;119;64;62.0;325;935;1163;4.0;1.787;2383;;
09:24:24.821;152;94;119;65;62.0;325;930;1163;4.0;1.778;2370;;
09:24:25.750;152;94;119;66;62.0;325;915;1163;4.1;1.749;2332;;
09:24:26.665;152;94;119;63;62.0;325;945;1163;3.9;1.806;2408;;
09:24:27.613;149;91;115;64;56.3;320;940;1200;3.6;1.913;2551;;
09:24:28.551;148;91;114;63;56.3;325;950;1158;3.6;1.921;2561;;
09:24:29.501;146;90;113;66;56.3;320;915;1146;3.7;1.842;2456;;
09:24:30.414;146;91;114;66;56.5;315;915;1121;3.7;1.850;2467;;
09:24:31.331;150;93;116;63;60.5;320;955;1133;3.8;1.827;2436;;
09:24:32.284;151;93;117;64;62.5;325;935;1146;4.0;1.754;2339;;
09:24:33.221;151;93;117;65;61.8;325;925;1133;4.0;1.749;2332;;
