# Supplementary material for: Influence of beat-to-beat blood pressure variability on vascular elasticity in hypertensive population
Source: Sci Rep. 2017 Aug 21;7:8394. doi: 10.1038/s41598-017-08640-4 (PMC5566212; doi:10.1038/s41598-017-08640-4)
Supplement: Supplementary file 1 — Dataset 1 [file 41598_2017_8640_MOESM1_ESM.zip › Data of hypertensive population/1201-beats.txt]

BeatScope Easy - v02.10 build 004

Identification;Identification;Age (yrs);Height (cm);Weight (kg);Gender;Procedure;Model number
1201;��Զ��;66;165;65;Male;;9971

Reconstructed pressure level: 
brachial

Time (s);Systolic Pressure (mmHg);Diastolic Pressure (mmHg);Mean Pressure (mmHg);Heart rate (bpm);Stroke Volume (ml);Left Ventricular Ejection Time (ms);Pulse Interval (ms);Maximum Slope (mmHg/s);Cardiac Output (l/min);Total Peripheral Resistance Medical Unit (mmHg.min/l);Total Peripheral Resistance CGS (dyn.s/cm5);Markers;
09:33:27.515;0;0;0;67;0.0;0;900;0;0.0;0.000;0;;
09:33:28.415;0;0;0;67;0.0;0;900;0;0.0;0.000;0;;
09:33:29.315;0;0;0;66;0.0;0;905;0;0.0;0.000;0;;
09:33:30.220;0;0;0;65;0.0;0;925;0;0.0;0.000;0;;
09:33:31.145;0;0;0;62;0.0;0;965;0;0.0;0.000;0;;
09:33:32.110;0;0;0;66;0.0;0;910;0;0.0;0.000;0;;
09:33:33.020;0;0;0;67;0.0;0;900;0;0.0;0.000;0;;
09:33:33.920;0;0;0;68;0.0;0;885;0;0.0;0.000;0;;
09:33:34.805;0;0;0;63;0.0;0;945;0;0.0;0.000;0;;
09:33:35.750;0;0;0;68;0.0;0;880;0;0.0;0.000;0;;
09:33:36.630;0;0;0;67;0.0;0;900;0;0.0;0.000;0;;
09:33:37.531;136;74;100;65;56.3;325;920;1454;3.7;1.636;2181;;
09:33:38.449;135;74;99;65;60.3;310;920;1400;3.9;1.508;2011;;
09:33:39.373;134;73;100;67;64.3;305;900;1396;4.3;1.394;1858;;
09:33:40.273;136;75;101;66;66.8;315;915;1379;4.4;1.378;1837;;
09:33:41.186;137;75;100;66;70.0;310;910;1388;4.6;1.303;1738;;
09:33:42.098;136;74;101;66;72.0;310;905;1408;4.8;1.263;1684;;
09:33:43.001;139;76;103;67;73.0;310;900;1421;4.9;1.267;1689;;
09:33:43.901;141;77;104;67;73.3;310;900;1442;4.9;1.272;1696;;
09:33:44.801;141;77;103;68;73.8;310;885;1458;5.0;1.239;1652;;
09:33:45.686;144;78;103;67;73.8;310;890;1479;5.0;1.246;1661;;
09:33:46.575;144;78;103;67;73.8;310;895;1479;4.9;1.253;1671;;
09:33:47.470;144;78;103;70;73.8;310;860;1479;5.1;1.204;1605;;
09:33:48.330;144;78;103;69;73.8;310;875;1479;5.1;1.225;1633;;
09:33:49.204;142;78;105;68;59.5;295;885;1467;4.0;1.554;2072;;
09:33:50.087;142;78;105;67;60.0;300;890;1446;4.0;1.550;2067;;
09:33:50.981;143;78;103;67;62.0;300;900;1475;4.1;1.499;1998;;
09:33:51.879;141;76;102;67;65.3;295;890;1463;4.4;1.391;1855;;
09:33:52.769;142;76;103;67;69.0;295;895;1475;4.6;1.330;1773;;
09:33:53.666;142;76;102;67;70.0;300;900;1479;4.7;1.311;1749;;
09:33:54.562;139;75;100;67;69.5;295;890;1467;4.7;1.284;1712;;
09:33:55.456;140;75;101;67;70.8;295;900;1450;4.7;1.278;1705;;
09:33:56.354;140;75;100;66;71.8;295;910;1446;4.7;1.262;1683;;
09:33:57.264;136;73;100;66;71.8;295;910;1350;4.7;1.262;1683;;
09:33:58.175;136;73;100;67;71.8;295;895;1350;4.8;1.241;1655;;
09:33:59.070;136;73;100;65;71.8;295;920;1350;4.7;1.276;1701;;
09:33:59.990;133;72;97;65;64.0;300;925;1250;4.2;1.398;1864;;
09:34:00.912;132;72;96;65;63.3;295;920;1221;4.1;1.396;1862;;
09:34:01.835;130;71;95;65;63.3;295;930;1225;4.1;1.393;1858;;
09:34:02.762;130;71;95;65;67.3;295;930;1233;4.3;1.310;1747;;
09:34:03.696;129;70;93;63;70.0;300;960;1200;4.4;1.272;1696;;
09:34:04.654;125;68;91;65;69.8;295;930;1171;4.5;1.217;1622;;
09:34:05.586;124;68;91;63;70.5;300;945;1150;4.5;1.216;1622;;
09:34:06.531;123;68;90;63;71.8;300;955;1133;4.5;1.198;1597;;
09:34:07.486;122;67;90;63;71.8;300;955;1113;4.5;1.191;1588;;
09:34:08.441;119;67;90;65;71.8;300;930;1067;4.6;1.160;1547;;
09:34:09.370;119;67;90;67;71.8;300;900;1067;4.8;1.123;1497;;
09:34:10.270;119;67;90;65;71.8;300;920;1067;4.7;1.148;1530;;
09:34:11.189;119;69;92;67;62.8;315;895;954;4.2;1.312;1750;;
09:34:12.088;123;70;95;66;64.3;320;910;950;4.2;1.338;1785;;
09:34:12.994;125;72;96;66;63.5;320;905;954;4.2;1.368;1824;;
09:34:13.903;126;72;96;65;66.3;320;920;954;4.3;1.333;1778;;
09:34:14.819;126;72;96;66;69.3;320;905;963;4.6;1.258;1677;;
09:34:15.726;128;73;98;65;70.0;320;925;983;4.5;1.292;1722;;
09:34:16.647;130;74;99;66;69.5;315;910;1038;4.6;1.296;1728;;
09:34:17.559;130;75;99;66;69.3;320;905;992;4.6;1.294;1725;;
09:34:18.466;129;74;100;67;69.3;320;890;1017;4.7;1.279;1705;;
09:34:19.356;134;77;100;66;69.3;320;910;1050;4.6;1.308;1743;;
09:34:20.265;134;77;100;67;69.3;320;900;1050;4.6;1.293;1724;;
09:34:21.165;134;77;100;66;69.3;320;915;1050;4.5;1.315;1753;;
09:34:22.083;130;74;99;67;62.8;320;890;1133;4.2;1.408;1877;;
09:34:22.971;131;75;100;67;62.8;325;895;1079;4.2;1.426;1902;;
09:34:23.866;131;74;100;67;64.8;325;900;1054;4.3;1.393;1858;;
09:34:24.764;133;75;101;66;67.3;325;905;1113;4.5;1.356;1808;;
09:34:25.669;131;74;99;67;70.0;320;895;1104;4.7;1.269;1692;;
09:34:26.564;132;74;100;66;72.0;325;905;1117;4.8;1.260;1680;;
09:34:27.471;134;74;100;66;73.3;325;915;1142;4.8;1.252;1670;;
09:34:28.388;132;73;98;65;73.3;325;925;1100;4.8;1.241;1654;;
09:34:29.311;128;72;96;66;72.0;325;905;1054;4.8;1.210;1613;;
09:34:30.212;127;71;96;65;72.0;325;920;1058;4.7;1.230;1640;;
09:34:31.135;127;71;96;66;72.0;325;905;1058;4.8;1.210;1613;;
09:34:32.040;127;71;96;65;72.0;325;920;1058;4.7;1.230;1640;;
09:34:32.959;125;69;94;67;65.8;325;900;1121;4.4;1.283;1711;;
09:34:33.861;126;71;96;67;65.3;325;895;1058;4.4;1.310;1747;;
09:34:34.752;127;71;97;67;66.5;325;900;1042;4.4;1.309;1746;;
09:34:35.656;128;72;97;67;70.0;330;900;1050;4.7;1.247;1663;;
09:34:36.552;126;71;97;68;72.8;330;880;1029;5.0;1.176;1568;;
09:34:37.436;129;73;99;67;74.8;330;890;1042;5.0;1.179;1572;;
09:34:38.326;130;73;99;67;75.8;330;895;1054;5.1;1.173;1564;;
09:34:39.219;130;73;99;67;75.8;330;895;1046;5.1;1.167;1556;;
09:34:40.114;127;72;97;67;75.5;330;890;1008;5.1;1.146;1529;;
09:34:41.004;129;72;99;68;77.0;330;885;1029;5.2;1.135;1513;;
09:34:41.891;129;72;99;67;77.3;330;895;1029;5.2;1.141;1522;;
09:34:42.786;128;72;97;67;76.8;330;900;1021;5.1;1.132;1509;;
09:34:43.688;125;70;95;67;76.8;330;900;1000;5.1;1.111;1481;;
09:34:44.584;126;70;95;66;77.8;330;905;1008;5.2;1.106;1474;;
09:34:45.493;124;69;94;67;77.8;335;895;992;5.2;1.085;1447;;
09:34:46.386;123;69;93;68;75.5;330;885;975;5.1;1.093;1457;;
09:34:47.269;121;68;93;68;76.0;330;880;958;5.2;1.080;1440;;
09:34:48.151;124;69;95;68;77.5;330;885;983;5.3;1.082;1443;;
09:34:49.038;125;70;95;68;77.0;330;880;1000;5.3;1.086;1448;;
09:34:49.916;124;70;95;68;77.0;330;880;988;5.3;1.086;1448;;
09:34:50.795;124;70;95;69;77.0;330;865;988;5.3;1.067;1423;;
09:34:51.660;124;70;95;67;77.0;330;895;988;5.2;1.104;1472;;
09:34:52.554;136;73;100;68;67.8;325;880;1279;4.6;1.302;1736;;
09:34:53.438;132;73;99;69;67.0;330;875;1188;4.6;1.296;1728;;
09:34:54.313;135;74;101;67;67.8;330;890;1188;4.6;1.320;1760;;
09:34:55.203;135;74;101;67;71.0;325;900;1196;4.7;1.274;1699;;
09:34:56.101;134;73;100;67;74.0;325;895;1163;5.0;1.206;1609;;
09:34:56.996;132;73;98;67;74.0;325;895;1154;5.0;1.188;1584;;
09:34:57.891;131;72;99;67;75.0;325;895;1138;5.0;1.175;1567;;
09:34:58.788;133;72;99;66;77.5;330;915;1138;5.1;1.166;1555;;
09:34:59.699;131;72;98;66;76.8;330;905;1121;5.1;1.153;1537;;
09:35:00.606;128;71;96;66;75.8;325;905;1092;5.0;1.141;1521;;
09:35:01.509;125;70;95;67;75.3;325;890;1054;5.1;1.124;1498;;
09:35:02.401;128;71;98;67;77.8;330;890;1063;5.2;1.116;1488;;
09:35:03.291;131;72;99;67;77.8;330;890;1096;5.2;1.136;1515;;
09:35:04.181;131;73;99;68;76.5;325;885;1083;5.2;1.145;1527;;
09:35:05.064;131;73;100;69;76.0;325;870;1092;5.2;1.145;1526;;
09:35:05.934;136;74;103;69;78.3;325;875;1171;5.4;1.149;1532;;
09:35:06.811;138;76;104;68;78.5;330;885;1171;5.3;1.172;1563;;
09:35:07.694;137;76;103;69;76.3;325;875;1179;5.2;1.179;1572;;
09:35:08.571;135;75;103;69;76.5;325;865;1179;5.3;1.162;1549;;
09:35:09.436;140;77;105;68;77.8;330;880;1217;5.3;1.191;1588;;
09:35:10.315;141;77;105;67;78.5;325;895;1258;5.3;1.200;1600;;
09:35:11.207;139;76;104;67;77.3;325;890;1229;5.2;1.195;1594;;
09:35:12.099;136;75;103;68;76.8;325;880;1225;5.2;1.175;1567;;
09:35:12.981;139;75;103;67;78.5;330;895;1225;5.3;1.177;1570;;
09:35:13.872;138;75;102;67;78.5;330;895;1238;5.3;1.166;1554;;
09:35:14.773;134;73;99;67;77.5;330;900;1204;5.2;1.144;1525;;
09:35:15.669;130;71;97;67;77.0;325;895;1179;5.2;1.127;1503;;
09:35:16.566;131;70;97;67;78.8;330;900;1171;5.3;1.106;1474;;
09:35:17.468;129;70;95;66;78.0;330;910;1138;5.1;1.105;1474;;
09:35:18.378;124;68;95;67;78.0;330;900;1100;5.2;1.093;1458;;
09:35:19.275;124;68;95;68;78.0;330;885;1100;5.3;1.075;1433;;
09:35:20.160;124;68;95;65;78.0;330;920;1100;5.1;1.118;1490;;
09:35:21.077;130;70;95;66;69.0;325;910;1242;4.5;1.246;1662;;
09:35:21.991;126;68;93;66;69.0;325;910;1146;4.5;1.230;1640;;
09:35:22.901;127;69;94;65;69.3;325;920;1125;4.5;1.242;1656;;
09:35:23.819;126;68;93;65;72.5;325;925;1117;4.7;1.183;1578;;
09:35:24.746;123;67;91;65;74.8;325;920;1083;4.9;1.123;1497;;
09:35:25.662;123;68;92;65;75.5;325;920;1058;4.9;1.121;1495;;
09:35:26.584;125;68;93;65;76.5;325;930;1046;4.9;1.125;1499;;
09:35:27.516;123;68;92;64;77.3;330;935;1042;5.0;1.111;1481;;
09:35:28.453;121;67;90;65;75.8;330;920;1004;4.9;1.096;1461;;
09:35:29.371;120;67;90;65;75.8;325;920;979;4.9;1.096;1461;;
09:35:30.291;121;67;92;66;77.5;330;910;979;5.1;1.080;1440;;
09:35:31.201;124;69;94;66;77.3;325;910;979;5.1;1.101;1469;;
09:35:32.111;123;69;94;68;76.3;325;885;1000;5.2;1.091;1455;;
09:35:32.998;125;71;97;67;77.3;330;890;996;5.2;1.112;1482;;
09:35:33.884;130;72;99;67;78.5;330;895;1042;5.3;1.132;1509;;
09:35:34.777;132;73;100;67;78.5;330;895;1063;5.3;1.140;1520;;
09:35:35.676;130;73;99;68;77.0;330;885;1063;5.2;1.138;1517;;
09:35:36.559;130;73;100;69;77.5;325;875;1050;5.3;1.126;1502;;
09:35:37.434;133;74;102;69;78.8;330;875;1079;5.4;1.128;1504;;
09:35:38.311;134;74;102;67;79.0;330;890;1071;5.3;1.143;1525;;
09:35:39.201;132;74;101;69;77.8;325;875;1083;5.3;1.134;1512;;
09:35:40.074;133;74;102;70;78.3;325;860;1096;5.5;1.124;1498;;
09:35:40.934;137;76;105;69;78.8;325;865;1138;5.5;1.153;1538;;
09:35:41.801;140;77;107;69;79.5;325;870;1167;5.5;1.168;1558;;
09:35:42.669;142;78;108;70;78.5;325;860;1213;5.5;1.180;1574;;
09:35:43.531;143;79;109;70;78.3;325;860;1238;5.5;1.198;1597;;
09:35:44.389;147;80;111;69;78.8;325;865;1296;5.5;1.219;1626;;
09:35:45.256;148;81;111;69;79.5;325;870;1308;5.5;1.215;1620;;
09:35:46.124;146;80;110;70;77.8;325;855;1292;5.5;1.204;1606;;
09:35:46.981;144;79;109;70;78.0;325;855;1313;5.5;1.195;1593;;
09:35:47.836;148;80;110;69;79.3;325;865;1325;5.5;1.203;1604;;
09:35:48.699;148;80;111;70;78.8;325;860;1350;5.5;1.207;1609;;
09:35:49.563;145;79;108;70;78.0;325;855;1354;5.5;1.187;1582;;
09:35:50.418;145;78;108;70;78.3;325;855;1350;5.5;1.180;1573;;
09:35:51.269;146;79;109;70;79.0;325;855;1354;5.5;1.177;1569;;
09:35:52.128;145;78;107;69;79.0;325;875;1371;5.4;1.185;1580;;
09:35:53.001;142;76;105;69;78.5;325;865;1346;5.4;1.151;1535;;
09:35:53.864;140;75;104;70;78.8;325;860;1308;5.5;1.138;1518;;
09:35:54.726;141;75;104;69;79.5;325;875;1308;5.5;1.142;1523;;
09:35:55.601;139;74;104;68;79.5;325;885;1300;5.4;1.155;1540;;
09:35:56.485;139;74;104;70;79.5;325;860;1300;5.5;1.122;1496;;
09:35:57.345;139;74;104;67;79.5;325;890;1300;5.4;1.161;1549;;
09:35:58.236;136;72;100;67;71.3;325;890;1317;4.8;1.246;1661;;
09:35:59.125;134;71;99;67;72.0;325;900;1267;4.8;1.234;1646;;
09:36:00.022;132;70;98;68;71.3;325;880;1229;4.9;1.204;1606;;
09:36:00.904;131;70;97;67;74.3;325;890;1208;5.0;1.163;1550;;
09:36:01.792;132;70;98;67;79.5;325;890;1221;5.4;1.094;1459;;
09:36:02.688;132;70;97;67;79.8;325;900;1196;5.3;1.095;1460;;
09:36:03.588;129;70;96;68;78.8;325;885;1179;5.3;1.076;1435;;
09:36:04.471;129;69;96;67;79.8;325;890;1154;5.4;1.071;1428;;
09:36:05.363;131;70;98;68;81.8;330;885;1167;5.5;1.056;1407;;
09:36:06.246;132;71;98;68;81.0;325;880;1179;5.5;1.062;1416;;
09:36:07.126;130;70;97;69;79.8;325;870;1158;5.5;1.058;1411;;
09:36:07.996;131;71;99;69;80.5;325;875;1154;5.5;1.071;1428;;
09:36:08.870;134;72;101;69;82.0;325;875;1188;5.6;1.075;1433;;
09:36:09.746;136;74;102;69;81.3;325;875;1196;5.6;1.096;1461;;
09:36:10.620;135;74;102;70;80.3;325;860;1192;5.6;1.090;1454;;
09:36:11.483;136;74;103;69;81.0;325;865;1196;5.6;1.100;1467;;
09:36:12.342;140;75;105;69;82.0;325;865;1221;5.7;1.108;1477;;
09:36:13.207;141;76;105;69;81.5;325;870;1238;5.6;1.118;1491;;
09:36:14.083;138;75;103;69;80.8;325;870;1213;5.6;1.110;1480;;
09:36:14.947;138;75;104;70;80.8;325;860;1233;5.6;1.108;1477;;
09:36:15.811;142;76;106;68;82.3;330;880;1267;5.6;1.131;1509;;
09:36:16.690;139;76;105;69;82.0;325;875;1217;5.6;1.123;1497;;
09:36:17.562;140;76;105;69;81.0;325;865;1263;5.6;1.119;1492;;
09:36:18.433;136;75;103;69;79.5;325;865;1200;5.5;1.121;1494;;
09:36:19.294;141;76;106;69;81.3;325;865;1271;5.6;1.126;1501;;
09:36:20.161;143;76;107;69;82.8;330;875;1292;5.7;1.129;1505;;
09:36:21.035;143;77;106;69;81.5;325;865;1296;5.7;1.128;1504;;
09:36:21.899;140;76;106;71;80.5;325;850;1292;5.7;1.119;1492;;
09:36:22.751;144;77;108;70;82.0;325;860;1321;5.7;1.135;1514;;
09:36:23.609;147;79;111;70;82.5;325;855;1342;5.8;1.148;1530;;
09:36:24.468;149;80;112;71;81.8;325;850;1379;5.8;1.159;1546;;
09:36:25.314;148;80;112;72;80.5;325;835;1379;5.8;1.159;1546;;
09:36:26.147;152;82;114;72;81.0;325;835;1417;5.8;1.178;1570;;
09:36:26.984;154;82;115;71;81.3;325;845;1446;5.8;1.193;1591;;
09:36:27.827;153;82;114;71;80.5;325;845;1454;5.7;1.194;1592;;
09:36:28.676;149;81;112;71;79.3;320;840;1450;5.7;1.182;1576;;
09:36:29.516;151;80;112;71;80.5;325;850;1467;5.7;1.183;1577;;
09:36:30.366;150;80;110;69;81.0;325;865;1479;5.6;1.177;1570;;
09:36:31.227;148;78;108;70;80.0;320;860;1463;5.6;1.158;1544;;
09:36:32.087;142;76;105;71;78.3;320;840;1421;5.6;1.127;1503;;
09:36:32.931;143;76;106;71;79.8;320;850;1425;5.6;1.124;1499;;
09:36:33.781;144;76;106;70;80.8;320;855;1446;5.7;1.120;1493;;
09:36:34.638;143;76;105;70;80.5;320;860;1408;5.6;1.122;1496;;
09:36:35.492;141;75;104;71;79.5;315;840;1425;5.7;1.096;1462;;
09:36:36.336;141;75;104;71;79.5;320;850;1429;5.6;1.115;1486;;
09:36:37.186;143;75;105;70;81.5;320;855;1425;5.7;1.104;1472;;
09:36:38.039;143;76;105;70;80.5;320;860;1442;5.6;1.116;1489;;
09:36:38.899;140;75;103;71;79.0;315;850;1404;5.6;1.106;1474;;
09:36:39.749;139;74;103;70;79.5;315;855;1396;5.6;1.105;1473;;
09:36:40.608;140;74;103;69;79.5;315;870;1400;5.5;1.124;1499;;
09:36:41.475;140;74;103;70;79.5;315;855;1400;5.6;1.105;1473;;
09:36:42.330;140;74;103;69;79.5;315;865;1400;5.5;1.118;1491;;
09:36:43.192;139;73;102;70;72.3;315;860;1417;5.0;1.214;1619;;
09:36:44.056;140;73;103;69;73.3;320;865;1400;5.1;1.210;1614;;
09:36:44.923;139;74;102;69;72.3;320;870;1379;5.0;1.228;1638;;
09:36:45.793;137;72;101;69;75.3;320;865;1346;5.2;1.155;1540;;
09:36:46.654;139;73;102;69;79.8;320;870;1346;5.5;1.115;1487;;
09:36:47.524;140;74;103;68;81.3;320;880;1358;5.5;1.116;1487;;
09:36:48.404;140;74;103;69;81.3;315;875;1350;5.6;1.109;1479;;
09:36:49.279;138;73;102;69;81.3;320;870;1321;5.6;1.095;1460;;
09:36:50.150;140;74;104;69;82.8;320;870;1325;5.7;1.096;1461;;
09:36:51.023;142;75;105;68;83.5;325;880;1350;5.7;1.109;1479;;
09:36:51.901;141;75;105;69;82.8;320;875;1313;5.7;1.108;1477;;
09:36:52.774;141;75;106;70;82.5;320;855;1296;5.8;1.099;1465;;
09:36:53.631;146;77;109;69;84.5;325;865;1342;5.9;1.118;1491;;
09:36:54.494;150;79;112;69;84.5;325;865;1383;5.9;1.141;1522;;
09:36:55.361;150;80;111;69;84.0;325;875;1421;5.8;1.156;1542;;
09:36:56.236;149;79;111;69;83.5;320;870;1429;5.8;1.157;1542;;
09:36:57.104;152;80;112;68;84.3;325;885;1433;5.7;1.179;1572;;
09:36:57.989;152;79;111;67;84.5;325;900;1463;5.6;1.185;1580;;
09:36:58.891;149;78;109;68;84.0;325;885;1446;5.7;1.151;1535;;
09:36:59.776;145;77;107;69;82.5;320;875;1400;5.7;1.138;1517;;
09:37:00.651;146;77;108;68;83.5;325;885;1425;5.7;1.142;1523;;
09:37:01.536;147;77;108;68;84.3;325;880;1429;5.7;1.131;1508;;
09:37:02.416;146;77;108;69;84.0;325;875;1429;5.8;1.122;1497;;
09:37:03.289;144;76;108;69;83.3;320;865;1396;5.8;1.117;1489;;
09:37:04.154;148;78;110;69;84.0;325;865;1446;5.8;1.128;1503;;
09:37:05.017;149;78;110;69;84.0;325;865;1454;5.8;1.130;1507;;
09:37:05.882;147;78;109;70;82.8;320;855;1442;5.8;1.121;1495;;
09:37:06.743;144;77;107;70;82.3;320;855;1404;5.8;1.110;1480;;
09:37:07.596;146;77;107;69;83.5;325;870;1429;5.8;1.115;1486;;
09:37:08.466;145;76;106;69;84.0;325;870;1425;5.8;1.098;1464;;
09:37:09.336;143;76;104;68;82.3;320;885;1400;5.6;1.114;1485;;
09:37:10.219;137;73;101;69;82.0;320;865;1367;5.7;1.068;1424;;
09:37:11.088;137;73;101;68;82.8;325;885;1333;5.6;1.078;1437;;
09:37:11.969;137;72;101;67;83.5;320;890;1329;5.6;1.071;1428;;
09:37:12.861;136;72;99;67;83.0;325;895;1321;5.6;1.065;1420;;
09:37:13.754;132;70;98;69;82.0;320;865;1279;5.7;1.031;1375;;
09:37:14.621;134;71;100;69;83.0;325;870;1296;5.7;1.046;1394;;
09:37:15.491;137;73;102;69;83.5;325;865;1288;5.8;1.051;1402;;
09:37:16.356;136;73;101;69;82.0;325;865;1267;5.7;1.065;1421;;
09:37:17.219;134;73;101;71;80.8;320;845;1271;5.7;1.052;1402;;
09:37:18.065;137;74;103;70;82.5;325;855;1279;5.8;1.062;1416;;
09:37:18.919;140;74;104;70;83.0;320;860;1304;5.8;1.075;1433;;
09:37:19.781;139;75;103;70;82.0;325;855;1321;5.8;1.074;1432;;
09:37:20.635;137;74;102;71;80.8;320;845;1296;5.7;1.070;1427;;
09:37:21.481;140;75;104;70;82.0;320;855;1313;5.8;1.084;1446;;
09:37:22.334;141;75;104;70;82.0;325;860;1338;5.7;1.088;1451;;
09:37:23.194;139;75;102;70;80.5;320;860;1317;5.6;1.090;1453;;
09:37:24.054;135;73;100;71;79.5;315;845;1288;5.6;1.063;1417;;
09:37:24.901;137;73;101;70;81.5;320;860;1300;5.7;1.068;1425;;
09:37:25.759;138;73;102;70;82.0;325;860;1321;5.7;1.067;1423;;
09:37:26.623;138;73;101;69;81.8;320;865;1333;5.7;1.069;1425;;
09:37:27.484;134;73;99;71;79.0;315;845;1288;5.6;1.062;1415;;
09:37:28.330;135;72;101;71;80.8;320;850;1292;5.7;1.058;1411;;
09:37:29.181;138;73;102;70;83.3;325;855;1317;5.8;1.050;1400;;
09:37:30.036;139;75;103;71;81.8;320;850;1317;5.8;1.074;1431;;
09:37:30.885;137;74;102;71;79.8;320;845;1292;5.7;1.078;1437;;
09:37:31.729;137;74;103;71;80.8;320;840;1283;5.8;1.071;1429;;
09:37:32.569;140;75;105;71;82.0;320;850;1296;5.8;1.086;1448;;
09:37:33.419;141;76;104;71;81.3;320;850;1317;5.7;1.091;1454;;
09:37:34.270;137;75;104;71;81.3;320;850;1283;5.7;1.091;1454;;
09:37:35.120;137;75;104;73;81.3;320;825;1283;5.9;1.059;1411;;
09:37:35.945;137;75;104;71;81.3;320;850;1283;5.7;1.091;1454;;
09:37:36.794;146;77;107;71;71.0;320;850;1525;5.0;1.275;1700;;
09:37:37.642;141;75;104;72;70.8;315;835;1429;5.1;1.230;1640;;
09:37:38.479;141;76;105;72;70.8;315;835;1383;5.1;1.242;1656;;
09:37:39.318;144;77;107;71;75.0;320;845;1413;5.3;1.203;1604;;
09:37:40.163;144;77;106;70;78.3;320;855;1413;5.5;1.153;1537;;
09:37:41.016;140;75;104;71;78.0;315;840;1363;5.6;1.115;1486;;
09:37:41.854;141;75;104;71;78.8;315;845;1375;5.6;1.116;1488;;
09:37:42.699;141;75;104;70;80.5;320;855;1333;5.6;1.105;1473;;
09:37:43.554;140;75;103;69;80.5;320;865;1342;5.6;1.101;1469;;
09:37:44.419;136;73;100;70;79.5;315;855;1317;5.6;1.078;1438;;
09:37:45.274;135;73;101;70;79.5;315;855;1296;5.6;1.081;1441;;
09:37:46.131;138;73;102;69;82.0;320;870;1325;5.7;1.080;1439;;
09:37:46.999;138;73;102;69;81.5;320;865;1329;5.7;1.077;1436;;
09:37:47.866;135;73;100;70;80.3;315;855;1317;5.6;1.068;1424;;
09:37:48.719;137;73;102;70;81.3;315;855;1308;5.7;1.071;1428;;
09:37:49.574;140;74;104;70;82.3;320;860;1342;5.7;1.082;1443;;
09:37:50.434;141;75;103;69;82.3;320;870;1346;5.7;1.092;1456;;
09:37:51.304;138;74;102;71;80.5;315;850;1342;5.7;1.074;1433;;
09:37:52.158;138;74;103;71;81.0;320;850;1342;5.7;1.076;1434;;
09:37:53.004;142;75;105;70;82.8;320;860;1358;5.8;1.089;1452;;
09:37:53.864;143;76;105;70;82.5;320;860;1379;5.8;1.097;1463;;
09:37:54.728;142;75;105;70;81.8;320;855;1396;5.7;1.093;1457;;
09:37:55.583;141;75;104;71;81.3;315;850;1375;5.7;1.091;1454;;
09:37:56.433;144;76;106;69;83.5;320;870;1392;5.8;1.107;1476;;
09:37:57.297;146;77;107;68;83.8;320;880;1429;5.7;1.127;1503;;
09:37:58.181;146;76;106;68;83.5;320;885;1425;5.7;1.121;1494;;
09:37:59.066;141;75;104;69;82.0;320;875;1396;5.6;1.107;1476;;
09:37:59.939;143;75;105;68;83.3;320;885;1392;5.6;1.111;1481;;
09:38:00.824;145;75;105;66;84.8;320;910;1442;5.6;1.122;1496;;
09:38:01.732;142;74;103;66;84.8;320;910;1417;5.6;1.106;1475;;
09:38:02.648;138;72;101;67;83.5;320;895;1383;5.6;1.080;1440;;
09:38:03.543;137;72;100;66;83.0;320;910;1358;5.5;1.096;1462;;
09:38:04.449;137;71;99;66;84.5;325;915;1329;5.5;1.072;1429;;
09:38:05.364;134;71;97;66;83.3;320;915;1304;5.5;1.066;1422;;
09:38:06.280;129;68;95;67;82.5;320;895;1263;5.5;1.031;1374;;
09:38:07.176;131;69;97;66;84.3;325;905;1263;5.6;1.039;1386;;
09:38:08.081;133;70;98;67;85.8;325;900;1271;5.7;1.029;1371;;
09:38:08.980;132;70;98;67;84.0;320;895;1258;5.6;1.039;1385;;
09:38:09.876;130;70;97;67;82.5;320;895;1229;5.5;1.047;1396;;
09:38:10.771;132;70;98;66;84.8;325;905;1238;5.6;1.046;1395;;
09:38:11.676;133;71;98;66;84.3;325;910;1225;5.6;1.061;1415;;
09:38:12.586;132;71;98;66;83.8;325;910;1229;5.5;1.059;1413;;
09:38:13.498;128;70;96;67;82.0;320;900;1179;5.5;1.054;1405;;
09:38:14.398;131;70;98;66;84.3;325;905;1175;5.6;1.050;1400;;
09:38:15.303;132;71;99;65;84.8;325;920;1179;5.5;1.069;1426;;
09:38:16.221;132;71;98;66;84.3;325;910;1188;5.6;1.061;1415;;
09:38:17.131;130;70;97;66;83.0;325;905;1175;5.5;1.060;1414;;
09:38:18.038;132;71;99;66;85.0;325;915;1175;5.6;1.063;1417;;
09:38:18.953;134;71;100;66;85.5;325;915;1183;5.6;1.068;1423;;
09:38:19.866;134;72;100;65;85.3;325;920;1179;5.6;1.076;1435;;
09:38:20.784;132;71;99;67;83.8;325;900;1167;5.6;1.064;1419;;
09:38:21.686;135;72;101;66;85.5;325;910;1188;5.6;1.078;1437;;
09:38:22.596;138;73;103;66;86.3;330;910;1225;5.7;1.084;1445;;
09:38:23.506;138;74;103;66;85.0;325;915;1221;5.6;1.103;1471;;
09:38:24.417;135;73;101;67;83.3;325;900;1217;5.6;1.095;1459;;
09:38:25.321;136;73;102;66;84.3;325;905;1221;5.6;1.093;1457;;
09:38:26.226;139;74;103;65;86.3;330;920;1246;5.6;1.099;1465;;
09:38:27.146;138;74;102;65;85.5;330;925;1258;5.5;1.104;1471;;
09:38:28.073;134;72;100;66;83.8;330;910;1213;5.5;1.084;1445;;
09:38:28.983;134;72;100;66;85.0;330;915;1192;5.6;1.076;1435;;
09:38:29.892;135;72;101;66;85.5;325;915;1221;5.6;1.078;1438;;
09:38:30.813;134;72;99;65;84.8;330;920;1200;5.5;1.077;1437;;
09:38:31.733;131;70;98;66;83.8;325;905;1175;5.6;1.056;1408;;
09:38:32.638;132;71;98;66;84.3;330;915;1171;5.5;1.067;1423;;
09:38:33.551;133;71;99;66;85.8;330;915;1179;5.6;1.059;1412;;
09:38:34.468;133;71;99;66;85.3;330;915;1183;5.6;1.057;1410;;
09:38:35.381;130;70;98;67;83.8;325;895;1171;5.6;1.047;1396;;
09:38:36.276;133;72;101;67;84.5;325;895;1204;5.7;1.064;1419;;
09:38:37.171;138;74;103;66;85.5;330;910;1200;5.6;1.094;1458;;
09:38:38.081;139;74;103;65;85.5;330;930;1225;5.5;1.118;1490;;
09:38:39.010;139;74;103;66;85.5;330;905;1225;5.7;1.088;1450;;
09:38:39.915;139;74;103;66;85.5;330;915;1225;5.6;1.100;1466;;
09:38:40.830;130;70;98;67;71.8;320;900;1221;4.8;1.223;1631;;
09:38:41.727;138;74;101;65;72.0;325;920;1242;4.7;1.294;1725;;
09:38:42.651;138;72;101;65;75.0;325;930;1321;4.8;1.256;1674;;
09:38:43.581;138;73;101;64;78.0;325;935;1333;5.0;1.211;1614;;
09:38:44.514;135;72;100;66;80.8;325;910;1292;5.3;1.127;1503;;
09:38:45.426;138;73;102;66;82.0;325;915;1308;5.4;1.141;1521;;
09:38:46.343;142;74;104;64;84.8;330;940;1354;5.4;1.154;1538;;
09:38:47.281;143;74;104;63;86.3;325;945;1388;5.5;1.142;1523;;
09:38:48.228;141;74;102;63;85.3;325;945;1388;5.4;1.133;1511;;
09:38:49.171;137;71;101;64;86.5;325;940;1346;5.5;1.095;1460;;
09:38:50.111;141;73;102;63;87.3;330;960;1363;5.5;1.122;1496;;
09:38:51.071;141;72;102;62;88.8;330;970;1371;5.5;1.115;1486;;
09:38:52.039;140;72;101;61;87.5;325;980;1371;5.4;1.128;1505;;
09:38:53.021;136;70;100;62;87.8;325;965;1338;5.5;1.094;1459;;
09:38:53.985;138;71;101;62;88.0;325;970;1333;5.4;1.111;1481;;
09:38:54.954;137;71;100;62;88.0;330;970;1300;5.4;1.105;1473;;
09:38:55.926;135;71;100;63;86.8;330;950;1283;5.5;1.090;1453;;
09:38:56.876;135;71;100;63;86.8;325;945;1271;5.5;1.089;1452;;
09:38:57.820;137;72;102;64;87.8;330;940;1271;5.6;1.090;1453;;
09:38:58.760;138;73;102;64;86.8;330;940;1292;5.5;1.103;1470;;
09:38:59.701;136;72;101;64;85.8;325;935;1271;5.5;1.096;1461;;
09:39:00.636;137;72;101;63;86.5;330;945;1271;5.5;1.106;1475;;
09:39:01.579;137;72;101;63;86.3;325;950;1271;5.4;1.107;1476;;
09:39:02.527;133;71;99;65;85.5;325;930;1242;5.5;1.077;1436;;
09:39:03.457;135;72;100;65;86.0;325;930;1233;5.5;1.081;1442;;
09:39:04.393;135;71;100;64;87.5;330;940;1204;5.6;1.069;1425;;
09:39:05.329;133;71;99;65;85.3;330;920;1208;5.6;1.066;1421;;
09:39:06.251;132;71;100;66;85.5;325;910;1208;5.6;1.059;1412;;
09:39:07.163;136;73;102;65;86.5;330;920;1213;5.6;1.082;1443;;
09:39:08.083;136;73;102;65;86.3;330;925;1204;5.6;1.089;1451;;
09:39:09.004;134;72;100;67;84.0;325;900;1196;5.6;1.074;1432;;
09:39:09.908;134;72;101;66;85.3;330;905;1196;5.7;1.072;1430;;
09:39:10.807;138;74;103;67;85.3;325;900;1225;5.7;1.090;1453;;
09:39:11.707;138;74;103;67;85.0;330;900;1233;5.7;1.091;1454;;
09:39:12.611;136;73;101;67;84.3;325;900;1233;5.6;1.082;1442;;
09:39:13.507;137;73;102;67;84.5;325;895;1238;5.7;1.083;1444;;
09:39:14.402;139;74;104;67;86.0;325;900;1263;5.7;1.083;1444;;
09:39:15.306;137;74;102;67;84.5;330;900;1229;5.6;1.084;1445;;
09:39:16.208;133;72;100;67;84.0;325;890;1208;5.7;1.060;1413;;
09:39:17.094;135;72;101;67;85.5;325;895;1213;5.7;1.060;1413;;
09:39:17.987;137;73;102;67;85.8;325;895;1225;5.7;1.062;1416;;
09:39:18.882;135;73;101;68;85.0;325;885;1217;5.8;1.049;1399;;
09:39:19.769;134;72;101;69;84.8;325;875;1213;5.8;1.038;1383;;
09:39:20.646;136;73;101;67;86.0;330;895;1217;5.8;1.054;1405;;
09:39:21.543;134;72;100;67;86.0;330;900;1204;5.7;1.047;1395;;
09:39:22.441;132;71;98;67;85.0;325;900;1163;5.7;1.038;1384;;
09:39:23.341;128;70;96;67;83.5;325;895;1150;5.6;1.032;1376;;
09:39:24.238;130;70;96;65;85.8;330;920;1138;5.6;1.033;1377;;
09:39:25.156;130;69;96;65;87.0;325;925;1163;5.6;1.018;1357;;
09:39:26.079;128;68;94;65;86.0;325;925;1129;5.6;1.011;1348;;
09:39:27.006;124;67;93;66;84.3;325;905;1104;5.6;0.994;1325;;
09:39:27.909;126;67;94;66;86.0;325;915;1104;5.6;1.000;1333;;
09:39:28.824;129;68;96;66;87.8;330;915;1121;5.8;1.001;1335;;
09:39:29.739;130;69;97;66;86.3;325;905;1125;5.7;1.015;1354;;
09:39:30.646;130;70;98;66;85.8;325;910;1150;5.7;1.040;1387;;
09:39:31.556;135;72;100;65;87.3;325;930;1179;5.6;1.069;1425;;
09:39:32.484;136;72;101;65;86.8;325;925;1217;5.6;1.074;1432;;
09:39:33.411;134;72;99;65;85.0;325;920;1208;5.5;1.072;1429;;
09:39:34.331;134;71;99;65;85.5;325;925;1221;5.5;1.071;1428;;
09:39:35.256;137;72;100;63;86.8;330;955;1254;5.5;1.104;1471;;
09:39:36.211;137;72;101;63;86.3;330;945;1258;5.5;1.101;1468;;
09:39:37.152;135;72;100;66;84.5;325;915;1233;5.5;1.086;1447;;
09:39:38.070;137;73;102;66;85.8;325;915;1254;5.6;1.091;1455;;
09:39:38.986;141;74;105;65;87.8;330;925;1304;5.7;1.102;1469;;
09:39:39.911;143;75;106;65;87.5;330;920;1325;5.7;1.109;1479;;
09:39:40.829;141;75;106;67;85.8;325;890;1308;5.8;1.095;1460;;
09:39:41.721;144;76;108;67;86.5;325;890;1342;5.8;1.111;1482;;
09:39:42.609;148;78;111;68;87.0;330;885;1371;5.9;1.127;1502;;
09:39:43.498;150;80;112;68;85.8;330;885;1396;5.8;1.151;1534;;
09:39:44.379;147;79;112;69;85.8;330;870;1375;5.9;1.131;1508;;
09:39:45.250;147;79;112;71;85.8;330;850;1375;6.1;1.105;1474;;
09:39:46.100;147;79;112;69;85.8;330;875;1375;5.9;1.138;1517;;
09:39:46.975;158;82;115;69;75.0;325;870;1621;5.2;1.334;1779;;
09:39:47.848;153;80;112;69;75.3;325;875;1521;5.2;1.299;1733;;
09:39:48.721;150;78;111;69;76.0;325;870;1492;5.2;1.265;1687;;
09:39:49.591;151;78;110;68;80.3;325;885;1471;5.4;1.216;1621;;
09:39:50.476;149;77;108;66;85.0;325;910;1458;5.6;1.156;1542;;
09:39:51.382;146;75;105;66;85.3;325;910;1438;5.6;1.123;1498;;
09:39:52.296;140;73;102;67;85.3;325;895;1367;5.7;1.073;1431;;
09:39:53.191;139;73;102;66;86.5;325;910;1325;5.7;1.070;1427;;
09:39:54.099;139;71;101;66;89.3;325;915;1321;5.9;1.038;1384;;
09:39:55.014;137;71;100;65;88.3;325;920;1300;5.8;1.037;1383;;
09:39:55.935;133;70;98;67;87.3;325;900;1242;5.8;1.011;1348;;
09:39:56.832;135;70;99;66;87.8;325;905;1258;5.8;1.024;1365;;
09:39:57.741;136;71;100;66;89.5;330;915;1238;5.9;1.020;1360;;
09:39:58.652;135;71;99;65;88.0;325;920;1233;5.7;1.032;1377;;
09:39:59.574;131;70;97;67;86.5;325;895;1208;5.8;1.004;1338;;
09:40:00.473;131;69;97;66;86.8;325;915;1188;5.7;1.020;1361;;
09:40:01.386;132;70;98;65;88.5;325;920;1196;5.8;1.016;1355;;
09:40:02.306;132;70;97;65;87.3;325;920;1167;5.7;1.025;1367;;
09:40:03.225;129;69;96;66;86.0;325;905;1150;5.7;1.010;1347;;
09:40:04.129;131;70;98;66;86.8;325;910;1121;5.7;1.023;1364;;
09:40:05.039;132;70;98;65;87.3;325;925;1125;5.7;1.036;1382;;
09:40:05.968;131;69;96;66;87.0;330;915;1129;5.7;1.012;1350;;
09:40:06.881;126;69;95;66;84.5;325;905;1096;5.6;1.015;1353;;
09:40:07.786;130;69;97;66;87.3;325;910;1125;5.8;1.014;1352;;
09:40:08.696;133;70;99;66;88.8;330;915;1129;5.8;1.021;1361;;
09:40:09.611;134;71;99;66;87.3;325;915;1150;5.7;1.036;1381;;
09:40:10.524;130;69;98;66;87.0;325;905;1129;5.8;1.014;1352;;
09:40:11.433;134;71;100;66;88.8;330;910;1179;5.9;1.025;1367;;
09:40:12.341;137;72;101;66;88.8;330;915;1208;5.8;1.044;1392;;
09:40:13.254;137;72;101;66;87.0;325;910;1213;5.7;1.051;1402;;
09:40:14.168;133;71;99;67;86.0;325;900;1204;5.7;1.036;1381;;
09:40:15.068;135;72;100;66;87.8;330;915;1196;5.8;1.045;1394;;
09:40:15.977;137;72;101;66;88.3;325;915;1229;5.8;1.050;1400;;
09:40:16.892;137;72;101;66;87.5;325;915;1229;5.7;1.054;1405;;
09:40:17.807;135;72;100;68;85.8;325;885;1233;5.8;1.035;1380;;
09:40:18.696;137;73;103;68;86.8;325;885;1217;5.9;1.048;1398;;
09:40:19.581;141;74;105;67;88.0;330;890;1283;5.9;1.062;1416;;
09:40:20.471;143;76;105;67;86.5;325;895;1292;5.8;1.089;1452;;
09:40:21.366;141;75;106;69;85.5;325;875;1283;5.9;1.080;1440;;
09:40:22.241;146;77;108;68;86.8;325;885;1333;5.9;1.104;1472;;
09:40:23.128;149;78;109;67;86.5;330;895;1379;5.8;1.125;1500;;
09:40:24.023;146;77;106;67;84.5;325;890;1371;5.7;1.119;1492;;
09:40:24.913;143;76;105;68;83.8;325;880;1354;5.7;1.103;1471;;
09:40:25.793;145;76;105;67;85.3;330;900;1392;5.7;1.111;1482;;
09:40:26.689;145;75;104;66;85.5;330;905;1404;5.7;1.103;1471;;
09:40:27.596;142;73;102;67;85.5;325;900;1383;5.7;1.071;1428;;
09:40:28.494;138;72;101;68;84.5;325;880;1375;5.8;1.047;1396;;
09:40:29.378;141;73;102;66;86.3;330;905;1379;5.7;1.068;1424;;
09:40:30.283;142;73;102;65;88.0;330;920;1400;5.7;1.066;1422;;
09:40:31.203;141;72;101;65;88.3;325;930;1396;5.7;1.064;1419;;
09:40:32.133;139;71;101;65;87.3;325;925;1379;5.7;1.065;1421;;
09:40:33.056;141;72;102;64;88.3;325;935;1371;5.7;1.078;1437;;
09:40:33.993;142;73;102;63;89.0;330;945;1383;5.7;1.083;1444;;
09:40:34.938;140;72;101;63;88.5;330;950;1383;5.6;1.079;1438;;
09:40:35.884;137;71;99;64;87.0;325;940;1338;5.6;1.070;1426;;
09:40:36.824;138;71;100;63;88.5;325;950;1329;5.6;1.073;1431;;
09:40:37.774;138;71;100;63;88.8;330;955;1333;5.6;1.071;1428;;
09:40:38.731;136;70;98;63;88.3;330;950;1308;5.6;1.055;1407;;
09:40:39.681;133;69;97;64;86.5;325;935;1288;5.6;1.046;1394;;
09:40:40.616;135;70;98;63;87.5;330;950;1283;5.5;1.059;1411;;
09:40:41.566;135;69;97;63;88.5;330;950;1288;5.6;1.044;1392;;
09:40:42.516;133;69;96;64;86.8;325;940;1258;5.5;1.043;1391;;
09:40:43.455;131;69;96;66;86.0;325;915;1233;5.6;1.024;1365;;
09:40:44.367;134;70;99;65;87.8;330;920;1242;5.7;1.038;1384;;
09:40:45.290;138;72;101;65;88.8;330;920;1275;5.8;1.050;1399;;
09:40:46.211;139;73;101;65;87.3;330;930;1292;5.6;1.077;1435;;
09:40:47.139;136;72;100;66;85.5;325;905;1279;5.7;1.061;1415;;
09:40:48.046;138;73;102;66;86.8;330;915;1279;5.7;1.071;1427;;
09:40:48.961;140;73;102;65;87.3;330;930;1304;5.6;1.085;1446;;
09:40:49.889;139;73;102;65;87.3;330;930;1300;5.6;1.085;1446;;
09:40:50.820;139;73;102;67;87.3;330;895;1300;5.8;1.044;1392;;
09:40:51.715;139;73;102;65;87.3;330;920;1300;5.7;1.073;1431;;
09:40:52.632;145;74;105;66;76.8;325;915;1483;5.0;1.249;1665;;
09:40:53.551;144;74;104;65;77.0;325;925;1429;5.0;1.249;1666;;
09:40:54.474;142;74;103;66;76.0;325;910;1421;5.0;1.230;1640;;
09:40:55.388;141;74;103;66;79.3;325;915;1413;5.2;1.186;1582;;
09:40:56.297;144;75;105;66;84.3;325;915;1425;5.5;1.143;1524;;
09:40:57.214;146;76;106;65;84.8;325;920;1429;5.5;1.151;1534;;
09:40:58.134;145;75;105;66;84.8;325;915;1433;5.6;1.131;1508;;
09:40:59.049;143;75;105;66;84.3;325;905;1413;5.6;1.123;1497;;
09:40:59.952;146;76;107;66;86.3;325;910;1425;5.7;1.132;1509;;
09:41:00.864;149;77;108;65;87.5;325;920;1446;5.7;1.138;1518;;
09:41:01.784;148;77;108;66;86.5;325;910;1433;5.7;1.134;1511;;
09:41:02.698;145;76;107;67;85.8;325;895;1404;5.7;1.114;1486;;
09:41:03.591;148;77;108;66;86.5;325;910;1417;5.7;1.139;1518;;
09:41:04.497;150;78;110;66;87.3;325;910;1446;5.8;1.142;1523;;
09:41:05.407;149;78;109;66;86.5;325;910;1438;5.7;1.144;1525;;
09:41:06.321;146;76;107;67;86.0;325;895;1421;5.8;1.116;1488;;
09:41:07.216;149;78;109;67;87.0;330;900;1429;5.8;1.130;1507;;
09:41:08.114;150;78;110;67;87.5;330;900;1446;5.8;1.131;1509;;
09:41:09.014;149;78;109;68;86.5;325;885;1429;5.9;1.115;1487;;
09:41:09.901;146;77;108;69;85.8;325;870;1404;5.9;1.098;1464;;
09:41:10.771;149;78;110;69;86.0;325;875;1408;5.9;1.114;1485;;
09:41:11.646;149;78;109;68;86.8;325;880;1425;5.9;1.103;1471;;
09:41:12.528;146;77;107;68;86.3;330;880;1413;5.9;1.087;1449;;
09:41:13.404;143;75;105;69;86.0;325;870;1392;5.9;1.062;1416;;
09:41:14.276;145;75;105;67;87.5;325;890;1400;5.9;1.071;1427;;
09:41:15.162;144;74;104;67;87.8;325;890;1417;5.9;1.057;1410;;
09:41:16.056;141;73;102;68;86.5;325;885;1396;5.9;1.046;1395;;
09:41:16.939;138;72;101;69;86.3;325;870;1363;5.9;1.019;1358;;
09:41:17.811;140;73;102;69;87.0;325;870;1379;6.0;1.020;1360;;
09:41:18.681;140;73;102;68;86.8;325;880;1383;5.9;1.032;1376;;
09:41:19.559;138;72;101;69;85.5;320;870;1371;5.9;1.023;1364;;
09:41:20.433;136;71;100;70;85.3;325;860;1354;5.9;1.006;1342;;
09:41:21.293;139;72;102;69;86.8;325;865;1371;6.0;1.012;1349;;
09:41:22.156;140;73;102;70;85.8;320;860;1367;6.0;1.023;1364;;
09:41:23.018;138;73;101;71;84.8;320;850;1358;6.0;1.008;1344;;
09:41:23.865;138;72;102;71;85.0;320;840;1363;6.1;1.006;1341;;
09:41:24.708;142;74;104;71;85.8;320;850;1388;6.1;1.028;1371;;
09:41:25.558;143;75;104;71;85.3;320;850;1400;6.0;1.039;1386;;
09:41:26.408;141;74;103;71;83.8;320;840;1400;6.0;1.033;1377;;
09:41:27.248;141;74;104;71;84.8;320;840;1408;6.1;1.031;1374;;
09:41:28.088;145;76;106;71;85.3;320;845;1400;6.1;1.051;1401;;
09:41:28.927;146;77;107;71;84.5;320;840;1442;6.0;1.061;1415;;
09:41:29.767;144;76;106;72;82.8;315;830;1438;6.0;1.058;1411;;
09:41:30.601;143;76;106;72;83.8;320;835;1429;6.0;1.052;1402;;
09:41:31.432;146;77;107;71;84.5;315;840;1450;6.0;1.066;1422;;
09:41:32.276;147;76;107;71;85.3;320;840;1458;6.1;1.054;1406;;
09:41:33.116;145;76;105;71;83.5;320;845;1446;5.9;1.063;1417;;
09:41:33.959;142;75;104;72;83.5;315;835;1438;6.0;1.042;1390;;
09:41:34.792;145;75;106;72;85.0;315;830;1446;6.1;1.038;1383;;
09:41:35.626;146;75;108;75;86.5;320;805;1492;6.4;1.005;1340;;
09:41:36.431;148;78;110;76;83.0;320;790;1471;6.3;1.047;1396;;
09:41:37.221;150;80;111;75;81.8;315;795;1504;6.2;1.079;1439;;
09:41:38.014;151;81;111;75;81.3;315;805;1538;6.1;1.095;1460;;
09:41:38.821;148;79;109;74;81.3;315;810;1529;6.0;1.087;1449;;
09:41:39.631;151;79;111;73;83.0;315;820;1554;6.1;1.092;1456;;
09:41:40.451;153;79;111;71;84.0;320;840;1592;6.0;1.107;1477;;
09:41:41.289;153;79;111;71;83.0;315;840;1592;5.9;1.118;1491;;
09:41:42.133;150;79;109;72;81.8;315;835;1571;5.9;1.111;1481;;
09:41:42.965;150;79;110;73;81.8;315;825;1558;5.9;1.110;1480;;
09:41:43.793;154;80;112;71;83.8;315;840;1600;6.0;1.123;1498;;
09:41:44.629;156;81;113;71;84.3;315;845;1638;6.0;1.136;1514;;
09:41:45.474;155;81;112;71;83.0;315;845;1625;5.9;1.143;1524;;
09:41:46.319;152;79;111;73;82.5;315;825;1600;6.0;1.112;1483;;
09:41:47.148;154;80;113;71;84.0;320;840;1604;6.0;1.125;1500;;
09:41:47.982;155;80;111;70;84.0;315;855;1638;5.9;1.132;1510;;
09:41:48.839;152;78;109;70;84.8;315;860;1617;5.9;1.101;1468;;
09:41:49.703;146;76;106;70;84.3;315;855;1554;5.9;1.071;1428;;
09:41:50.556;147;75;105;70;85.3;315;860;1554;5.9;1.059;1412;;
09:41:51.418;146;74;104;69;86.0;320;875;1529;5.9;1.053;1404;;
09:41:52.291;142;73;104;67;86.0;320;900;1500;5.7;1.083;1444;;
09:41:53.190;142;73;104;70;86.0;320;860;1500;6.0;1.035;1380;;
09:41:54.050;142;73;104;69;86.0;320;875;1500;5.9;1.053;1404;;
09:41:54.926;140;71;99;68;76.5;315;885;1567;5.2;1.142;1523;;
09:41:55.807;137;70;97;68;75.5;315;880;1479;5.1;1.131;1507;;
09:41:56.691;134;69;95;68;75.0;315;880;1429;5.1;1.118;1490;;
09:41:57.573;133;68;95;67;79.3;315;900;1404;5.3;1.073;1431;;
09:41:58.473;133;68;94;65;84.3;320;930;1388;5.4;1.035;1380;;
09:41:59.403;131;67;92;63;84.8;315;945;1350;5.4;1.023;1364;;
09:42:00.345;126;65;90;65;83.5;315;930;1267;5.4;0.997;1329;;
09:42:01.274;124;65;88;63;83.5;315;955;1208;5.2;1.006;1342;;
09:42:02.233;122;63;87;63;85.5;320;950;1188;5.4;0.969;1293;;
09:42:03.181;120;63;86;64;84.0;320;935;1138;5.4;0.960;1280;;
09:42:04.112;118;63;87;65;83.0;315;920;1079;5.4;0.962;1282;;
09:42:05.036;121;64;89;65;85.5;320;930;1096;5.5;0.968;1291;;
09:42:05.964;123;65;91;65;85.0;320;920;1088;5.5;0.982;1310;;
09:42:06.886;124;67;91;65;84.3;320;930;1063;5.4;1.005;1339;;
09:42:07.816;123;67;92;66;84.0;320;915;1063;5.5;1.005;1340;;
09:42:08.731;127;68;96;66;86.0;325;915;1079;5.6;1.016;1355;;
09:42:09.644;130;70;98;66;85.8;320;910;1083;5.7;1.040;1387;;
09:42:10.554;133;72;100;67;85.3;325;900;1088;5.7;1.056;1408;;
09:42:11.456;134;73;102;68;84.5;325;885;1121;5.7;1.063;1417;;
09:42:12.341;139;74;106;68;86.5;325;880;1167;5.9;1.073;1431;;
09:42:13.221;146;77;109;67;87.3;330;900;1238;5.8;1.119;1492;;
09:42:14.119;150;78;111;67;87.5;325;895;1300;5.9;1.133;1510;;
09:42:15.014;150;79;112;69;86.5;325;875;1350;5.9;1.130;1507;;
09:42:15.887;156;81;115;69;86.8;325;875;1417;5.9;1.160;1547;;
09:42:16.764;160;82;118;68;87.5;330;880;1496;6.0;1.182;1576;;
09:42:17.644;163;83;119;68;87.3;330;880;1546;5.9;1.200;1600;;
09:42:18.524;162;84;120;69;86.0;325;865;1600;6.0;1.202;1603;;
09:42:19.389;165;85;121;70;85.8;325;860;1625;6.0;1.216;1621;;
09:42:20.247;167;86;122;69;85.8;330;875;1650;5.9;1.240;1653;;
09:42:21.124;167;85;121;69;86.3;330;875;1658;5.9;1.228;1637;;
09:42:22.001;163;84;119;70;85.3;325;860;1654;5.9;1.200;1601;;
09:42:22.857;161;84;119;70;85.3;325;855;1650;6.0;1.188;1585;;
09:42:23.716;162;83;117;68;86.0;330;880;1667;5.9;1.197;1596;;
09:42:24.596;159;81;114;68;86.8;330;885;1663;5.9;1.166;1554;;
09:42:25.481;155;79;111;69;86.5;325;870;1629;6.0;1.119;1492;;
09:42:26.351;150;77;109;70;86.0;325;860;1583;6.0;1.090;1453;;
09:42:27.213;151;77;109;69;86.5;330;875;1575;5.9;1.098;1463;;
09:42:28.084;150;77;108;68;87.0;325;880;1583;5.9;1.087;1450;;
09:42:28.966;148;76;106;68;87.3;325;880;1542;5.9;1.069;1425;;
09:42:29.844;144;74;105;70;86.0;320;860;1513;6.0;1.045;1393;;
09:42:30.704;146;75;106;69;87.0;325;865;1508;6.0;1.054;1405;;
09:42:31.567;147;75;107;69;87.8;325;865;1488;6.1;1.050;1400;;
09:42:32.434;147;76;105;69;86.5;325;870;1475;6.0;1.059;1411;;
09:42:33.306;143;73;103;70;86.0;320;860;1438;6.0;1.030;1373;;
09:42:34.162;144;74;105;70;87.3;320;860;1433;6.1;1.032;1377;;
09:42:35.022;147;75;106;69;87.8;320;870;1454;6.1;1.046;1395;;
09:42:35.892;145;74;104;69;86.8;320;870;1438;6.0;1.040;1387;;
09:42:36.764;140;73;101;69;84.8;315;865;1404;5.9;1.031;1374;;
09:42:37.633;140;72;102;69;87.5;320;865;1400;6.1;1.008;1344;;
09:42:38.496;143;73;104;69;88.3;325;870;1404;6.1;1.023;1364;;
09:42:39.366;144;74;104;68;87.5;320;880;1400;6.0;1.043;1391;;
09:42:40.248;141;73;102;68;86.8;320;885;1408;5.9;1.038;1384;;
09:42:41.129;140;72;102;69;86.8;320;875;1388;5.9;1.031;1375;;
09:42:42.008;143;74;104;67;88.0;325;890;1408;5.9;1.047;1396;;
09:42:42.896;143;73;102;66;87.8;325;910;1379;5.8;1.058;1410;;
09:42:43.808;138;71;100;67;87.3;325;900;1375;5.8;1.026;1368;;
09:42:44.706;136;70;99;67;87.5;320;890;1354;5.9;1.007;1343;;
09:42:45.598;138;71;99;65;88.3;325;920;1350;5.8;1.035;1380;;
09:42:46.516;137;70;99;66;89.0;325;915;1354;5.8;1.015;1354;;
09:42:47.431;136;70;98;66;88.3;325;905;1321;5.9;1.008;1343;;
09:42:48.336;134;70;98;67;87.0;320;900;1321;5.8;1.011;1348;;
09:42:49.234;137;71;100;66;89.0;325;905;1300;5.9;1.017;1356;;
09:42:50.139;138;72;101;67;88.8;325;895;1317;5.9;1.021;1361;;
09:42:51.036;139;73;101;67;88.0;325;900;1308;5.9;1.036;1381;;
09:42:51.934;136;72;101;68;86.3;320;880;1300;5.9;1.030;1374;;
09:42:52.816;140;73;104;68;88.3;325;885;1296;6.0;1.040;1387;;
09:42:53.703;143;75;106;67;89.3;330;890;1342;6.0;1.052;1403;;
09:42:54.593;144;76;106;67;88.3;325;895;1338;5.9;1.075;1433;;
09:42:55.484;142;75;106;69;86.5;320;870;1338;6.0;1.064;1418;;
09:42:56.358;145;76;106;67;86.5;320;895;1350;5.8;1.094;1459;;
09:42:57.250;145;76;106;69;86.5;320;870;1350;6.0;1.064;1418;;
09:42:58.120;145;76;106;67;86.5;320;895;1350;5.8;1.094;1459;;
09:42:59.018;150;78;109;68;75.5;325;885;1596;5.1;1.275;1700;;
09:42:59.899;150;77;110;68;77.3;320;880;1533;5.3;1.253;1671;;
09:43:00.783;153;78;110;66;78.3;325;915;1546;5.1;1.283;1711;;
09:43:01.696;152;78;108;63;81.5;325;950;1554;5.1;1.259;1679;;
09:43:02.644;148;75;107;66;86.0;320;915;1546;5.6;1.133;1511;;
09:43:03.561;147;75;106;65;85.8;320;930;1513;5.5;1.150;1533;;
09:43:04.489;150;76;108;64;87.8;325;935;1538;5.6;1.145;1527;;
09:43:05.424;150;76;108;64;88.3;325;935;1542;5.7;1.144;1526;;
09:43:06.363;149;76;108;65;88.3;325;925;1529;5.7;1.127;1502;;
09:43:07.286;150;76;109;66;89.0;325;915;1525;5.8;1.123;1498;;
09:43:08.199;154;78;112;66;89.5;325;915;1554;5.9;1.145;1527;;
09:43:09.116;156;79;113;65;90.3;325;920;1579;5.9;1.152;1536;;
09:43:10.036;156;80;113;66;89.3;325;915;1575;5.9;1.156;1541;;
09:43:10.949;153;79;112;67;88.0;325;900;1563;5.9;1.145;1527;;
09:43:11.853;156;80;113;66;89.3;325;915;1525;5.9;1.158;1545;;
09:43:12.766;156;79;113;65;90.0;330;920;1521;5.9;1.155;1540;;
09:43:13.686;155;79;112;66;89.5;330;915;1508;5.9;1.140;1520;;
09:43:14.601;150;77;110;68;87.8;325;885;1467;5.9;1.109;1479;;
09:43:15.486;152;78;111;67;88.5;330;895;1446;5.9;1.120;1493;;
09:43:16.379;153;78;111;67;89.3;330;895;1483;6.0;1.113;1484;;
09:43:17.272;151;78;110;68;88.0;325;880;1458;6.0;1.100;1467;;
09:43:18.156;148;77;108;69;87.5;325;875;1433;6.0;1.083;1443;;
09:43:19.031;150;77;109;68;89.0;330;885;1483;6.0;1.086;1448;;
09:43:19.916;151;77;110;68;89.5;325;885;1467;6.1;1.083;1444;;
09:43:20.801;149;77;108;68;88.5;330;880;1450;6.0;1.074;1432;;
09:43:21.681;145;75;106;69;86.8;325;875;1446;5.9;1.064;1419;;
09:43:22.554;147;75;107;68;88.3;325;880;1450;6.0;1.062;1416;;
09:43:23.434;148;76;107;68;89.3;325;885;1471;6.1;1.061;1415;;
09:43:24.321;147;76;106;67;88.5;325;890;1446;6.0;1.066;1421;;
09:43:25.211;143;74;104;69;86.5;325;875;1442;5.9;1.047;1396;;
09:43:26.088;144;74;105;68;88.3;325;885;1400;6.0;1.048;1397;;
09:43:26.971;146;75;106;68;89.5;330;885;1400;6.1;1.051;1401;;
09:43:27.856;147;75;106;67;88.5;325;890;1379;6.0;1.063;1418;;
09:43:28.744;143;74;104;69;87.3;325;875;1388;6.0;1.040;1387;;
09:43:29.621;143;74;105;69;87.8;325;875;1392;6.0;1.047;1396;;
09:43:30.498;147;75;107;67;89.8;330;895;1413;6.0;1.065;1419;;
09:43:31.389;148;76;107;67;89.3;325;890;1392;6.0;1.067;1423;;
09:43:32.281;145;75;105;68;88.0;325;885;1392;6.0;1.058;1411;;
09:43:33.168;141;74;104;69;86.3;325;875;1358;5.9;1.050;1400;;
09:43:34.043;145;75;106;67;88.8;330;890;1379;6.0;1.063;1417;;
09:43:34.929;147;76;108;68;89.5;330;885;1379;6.1;1.063;1417;;
09:43:35.818;147;76;107;67;88.5;330;895;1379;5.9;1.077;1436;;
09:43:36.710;143;75;105;68;87.3;325;880;1367;5.9;1.054;1405;;
09:43:37.589;143;74;106;69;87.3;325;870;1342;6.0;1.052;1403;;
09:43:38.459;147;76;108;68;88.5;330;880;1371;6.0;1.071;1429;;
09:43:39.340;148;76;108;69;88.5;330;875;1367;6.1;1.068;1424;;
09:43:40.218;146;76;106;68;87.3;330;880;1367;5.9;1.069;1425;;
09:43:41.094;142;74;105;69;86.3;320;865;1333;6.0;1.051;1401;;
09:43:41.961;146;76;108;69;88.5;325;870;1350;6.1;1.059;1412;;
09:43:42.831;149;77;110;68;89.8;330;880;1379;6.1;1.074;1432;;
09:43:43.709;151;78;110;68;88.8;330;880;1379;6.1;1.091;1454;;
09:43:44.590;147;77;108;69;86.8;325;870;1379;6.0;1.083;1444;;
09:43:45.461;148;76;109;68;88.5;325;880;1383;6.0;1.084;1445;;
09:43:46.337;153;78;112;68;90.0;325;885;1425;6.1;1.104;1472;;
09:43:47.224;156;80;114;67;90.0;330;895;1454;6.0;1.131;1508;;
09:43:48.117;157;81;114;66;89.0;325;905;1471;5.9;1.157;1542;;
09:43:49.026;154;79;113;68;88.5;325;885;1475;6.0;1.125;1500;;
09:43:49.909;157;80;115;68;89.0;325;880;1496;6.1;1.137;1516;;
09:43:50.789;162;82;118;68;90.0;330;885;1554;6.1;1.160;1547;;
09:43:51.674;164;83;119;67;89.5;330;890;1579;6.0;1.178;1571;;
09:43:52.566;163;83;117;67;89.0;330;900;1596;5.9;1.181;1574;;
09:43:53.464;158;81;115;69;87.5;325;875;1600;6.0;1.147;1530;;
09:43:54.343;160;81;116;67;88.5;330;900;1600;5.9;1.175;1566;;
09:43:55.240;163;81;116;65;90.3;330;930;1621;5.8;1.190;1587;;
09:43:56.170;161;80;114;65;90.8;330;925;1621;5.9;1.159;1546;;
09:43:57.096;155;78;110;66;89.3;325;915;1592;5.9;1.128;1504;;
09:43:58.009;153;76;109;66;89.3;325;910;1563;5.9;1.111;1482;;
09:43:58.919;153;76;108;65;90.0;330;930;1542;5.8;1.116;1488;;
09:43:59.849;151;75;106;64;90.3;330;940;1517;5.8;1.101;1469;;
09:44:00.789;145;72;106;64;90.3;330;935;1488;5.8;1.096;1461;;
09:44:01.725;145;72;106;67;90.3;330;890;1488;6.1;1.043;1390;;
09:44:02.615;145;72;106;65;90.3;330;925;1488;5.9;1.084;1445;;
09:44:03.539;140;70;100;65;80.5;325;920;1442;5.3;1.137;1516;;
09:44:04.461;138;70;98;66;79.0;325;915;1383;5.2;1.132;1510;;
09:44:05.378;133;68;96;67;78.8;325;895;1350;5.3;1.094;1459;;
09:44:06.273;137;69;99;66;84.0;325;910;1354;5.5;1.067;1423;;
09:44:07.183;139;70;99;65;88.5;330;930;1383;5.7;1.040;1387;;
09:44:08.113;138;70;98;65;88.0;330;920;1363;5.7;1.025;1366;;
09:44:09.029;134;69;97;67;86.5;320;895;1329;5.8;1.001;1335;;
09:44:09.926;137;70;99;66;89.5;325;905;1325;5.9;1.004;1338;;
09:44:10.833;140;71;101;66;90.3;330;910;1358;6.0;1.016;1354;;
09:44:11.743;140;72;100;66;89.0;330;910;1342;5.9;1.025;1367;;
09:44:12.651;137;71;100;67;87.8;325;895;1321;5.9;1.017;1357;;
09:44:13.544;142;73;103;66;89.5;325;905;1350;5.9;1.039;1385;;
09:44:14.449;144;74;104;66;90.0;330;915;1358;5.9;1.055;1406;;
09:44:15.368;144;74;102;64;89.5;330;935;1358;5.7;1.068;1424;;
09:44:16.301;139;71;100;66;88.3;325;910;1333;5.8;1.031;1375;;
09:44:17.211;139;71;101;66;88.5;325;910;1338;5.8;1.036;1381;;
09:44:18.123;143;73;103;65;90.8;330;925;1350;5.9;1.050;1400;;
09:44:19.044;144;73;104;65;90.3;330;920;1363;5.9;1.055;1407;;
09:44:19.968;142;73;102;65;89.0;330;930;1333;5.7;1.063;1418;;
09:44:20.896;138;71;101;66;88.3;325;910;1313;5.8;1.036;1382;;
09:44:21.806;141;72;102;65;90.3;330;920;1329;5.9;1.042;1390;;
09:44:22.726;144;73;104;64;91.5;330;935;1329;5.9;1.058;1410;;
09:44:23.660;143;73;103;63;91.0;330;950;1321;5.7;1.070;1427;;
09:44:24.611;138;71;101;65;90.0;330;925;1304;5.8;1.033;1377;;
09:44:25.534;140;72;102;64;89.8;325;935;1288;5.8;1.065;1420;;
09:44:26.471;144;73;105;64;92.5;335;940;1313;5.9;1.062;1416;;
09:44:27.409;146;75;106;64;91.5;330;940;1300;5.8;1.084;1445;;
09:44:28.349;144;75;104;64;90.0;330;940;1308;5.7;1.089;1452;;
09:44:29.289;139;73;102;66;86.8;325;915;1288;5.7;1.078;1438;;
09:44:30.204;143;74;105;65;89.3;330;920;1283;5.8;1.085;1447;;
09:44:31.126;147;75;108;65;91.0;330;920;1325;5.9;1.089;1452;;
09:44:32.048;149;77;109;66;90.8;335;910;1350;6.0;1.093;1457;;
09:44:32.956;147;77;109;67;88.0;325;890;1342;5.9;1.102;1470;;
09:44:33.846;153;79;113;67;90.3;335;895;1379;6.1;1.118;1491;;
09:44:34.739;157;81;115;66;91.3;335;905;1413;6.0;1.143;1524;;
09:44:35.646;159;81;115;66;90.5;335;910;1446;6.0;1.154;1538;;
09:44:36.556;154;79;112;67;88.8;330;895;1450;5.9;1.132;1509;;
09:44:37.447;156;80;114;67;89.3;330;895;1479;6.0;1.146;1528;;
09:44:38.346;161;81;117;67;90.8;335;895;1508;6.1;1.156;1542;;
09:44:39.243;163;83;118;67;90.5;335;900;1542;6.0;1.171;1561;;
09:44:40.143;159;82;116;67;89.0;330;890;1563;6.0;1.157;1543;;
09:44:41.033;160;81;117;67;89.8;330;890;1575;6.1;1.158;1544;;
09:44:41.923;164;83;119;66;91.0;335;910;1604;6.0;1.185;1580;;
09:44:42.829;164;83;118;66;90.8;330;910;1604;6.0;1.183;1578;;
09:44:43.741;162;82;116;66;89.8;335;910;1596;5.9;1.174;1565;;
09:44:44.651;156;79;113;67;88.5;330;890;1567;6.0;1.131;1508;;
09:44:45.539;156;79;114;68;89.3;330;885;1558;6.1;1.125;1501;;
09:44:46.424;158;80;115;68;90.8;330;885;1567;6.2;1.117;1489;;
09:44:47.311;158;80;114;67;91.3;330;890;1575;6.2;1.107;1476;;
09:44:48.203;154;78;112;69;90.0;330;875;1563;6.2;1.084;1445;;
09:44:49.078;154;78;112;69;90.5;330;870;1554;6.2;1.077;1436;;
09:44:49.944;157;79;113;68;90.8;330;885;1567;6.2;1.097;1463;;
09:44:50.831;155;78;111;68;91.3;330;885;1567;6.2;1.079;1439;;
09:44:51.716;153;77;108;67;90.3;330;890;1554;6.1;1.068;1423;;
09:44:52.606;147;75;106;69;88.3;325;875;1521;6.1;1.046;1395;;
09:44:53.481;149;75;106;68;89.5;330;880;1508;6.1;1.045;1393;;
09:44:54.359;150;75;106;68;89.3;325;880;1517;6.1;1.048;1397;;
09:44:55.243;148;74;104;68;89.0;325;885;1500;6.0;1.037;1382;;
09:44:56.126;143;73;102;69;86.5;325;870;1475;6.0;1.021;1361;;
09:44:56.992;144;72;103;69;87.8;325;870;1496;6.1;1.016;1355;;
09:44:57.864;147;74;105;69;88.3;325;875;1508;6.1;1.036;1381;;
09:44:58.743;147;74;104;68;88.3;325;880;1504;6.0;1.040;1386;;
09:44:59.621;144;73;102;69;86.0;325;870;1492;5.9;1.029;1372;;
09:45:00.489;141;72;101;70;84.8;320;860;1454;5.9;1.027;1370;;
09:45:01.347;146;74;105;70;87.0;325;855;1488;6.1;1.029;1373;;
09:45:02.206;148;76;106;70;87.0;325;860;1504;6.1;1.050;1400;;
09:45:03.066;148;76;106;70;85.5;320;855;1521;6.0;1.060;1413;;
09:45:03.919;145;75;105;71;83.0;315;840;1504;5.9;1.060;1413;;
09:45:04.759;149;76;108;71;85.8;320;845;1542;6.1;1.062;1416;;
09:45:05.606;152;78;108;70;85.8;320;860;1558;6.0;1.081;1441;;
09:45:06.465;152;78;108;71;85.8;320;850;1558;6.1;1.068;1424;;
09:45:07.315;152;78;108;70;85.8;320;855;1558;6.0;1.074;1432;;
09:45:08.169;152;77;109;71;75.5;320;850;1679;5.3;1.224;1632;;
09:45:09.021;153;78;109;69;76.0;320;865;1658;5.3;1.241;1654;;
09:45:09.884;152;77;107;69;75.3;320;870;1638;5.2;1.240;1653;;
09:45:10.754;146;75;104;70;78.3;315;860;1604;5.5;1.143;1524;;
09:45:11.616;145;74;104;70;83.0;315;855;1571;5.8;1.074;1432;;
09:45:12.471;149;75;106;69;84.8;320;870;1575;5.8;1.088;1451;;
09:45:13.341;149;76;106;69;85.3;320;875;1583;5.8;1.091;1454;;
09:45:14.214;147;76;104;69;84.3;315;875;1558;5.8;1.083;1444;;
09:45:15.089;143;74;103;70;83.5;315;855;1538;5.9;1.055;1406;;
09:45:15.946;147;75;106;69;86.0;320;865;1529;6.0;1.061;1415;;
09:45:16.811;149;76;107;69;87.0;320;875;1521;6.0;1.071;1428;;
09:45:17.684;148;76;106;69;85.0;315;875;1508;5.8;1.086;1448;;
09:45:18.557;143;75;103;70;83.3;310;860;1479;5.8;1.064;1419;;
09:45:19.421;145;75;105;69;85.5;320;865;1488;5.9;1.060;1413;;
09:45:20.288;148;76;106;67;87.0;320;890;1508;5.9;1.082;1442;;
09:45:21.174;148;76;106;67;86.3;315;890;1504;5.8;1.089;1452;;
09:45:22.066;145;75;104;68;84.8;320;885;1488;5.7;1.081;1441;;
09:45:22.947;142;74;103;69;83.8;315;870;1471;5.8;1.070;1427;;
09:45:23.821;147;75;105;67;86.3;320;900;1475;5.8;1.096;1461;;
09:45:24.717;148;75;106;67;87.0;320;900;1488;5.8;1.094;1459;;
09:45:25.621;147;75;104;65;86.8;320;920;1475;5.7;1.100;1467;;
09:45:26.539;142;73;102;67;85.3;315;900;1463;5.7;1.077;1436;;
09:45:27.441;143;73;104;66;87.0;320;905;1446;5.8;1.077;1436;;
09:45:28.346;147;74;106;66;89.0;320;910;1458;5.9;1.081;1442;;
09:45:29.254;147;76;106;66;88.3;320;910;1446;5.8;1.093;1457;;
09:45:30.166;143;74;104;67;86.5;320;895;1425;5.8;1.073;1431;;
09:45:31.057;144;74;106;68;87.3;320;885;1417;5.9;1.073;1430;;
09:45:31.942;148;76;108;68;88.8;325;885;1442;6.0;1.079;1439;;
09:45:32.827;148;77;109;68;88.0;325;885;1417;6.0;1.091;1455;;
09:45:33.718;146;76;107;68;88.3;325;885;1413;6.0;1.071;1427;;
09:45:34.599;143;75;106;69;87.0;320;875;1396;6.0;1.061;1415;;
09:45:35.476;147;76;108;68;88.5;325;885;1396;6.0;1.075;1433;;
09:45:36.359;147;77;107;67;88.3;325;890;1400;5.9;1.082;1442;;
09:45:37.253;145;76;105;67;88.0;330;890;1383;5.9;1.062;1416;;
09:45:38.143;140;74;102;67;86.8;325;895;1346;5.8;1.055;1407;;
09:45:39.034;142;73;104;67;88.0;325;895;1325;5.9;1.053;1404;;
09:45:39.931;143;74;104;67;89.5;330;900;1317;6.0;1.048;1398;;
09:45:40.831;143;74;103;67;88.3;330;900;1308;5.9;1.053;1404;;
09:45:41.731;138;72;101;69;86.5;325;875;1308;5.9;1.022;1362;;
09:45:42.604;140;72;103;69;88.0;325;870;1329;6.1;1.021;1361;;
09:45:43.475;145;75;106;69;89.0;330;875;1358;6.1;1.045;1393;;
09:45:44.353;148;76;108;68;89.0;330;880;1383;6.1;1.068;1424;;
09:45:45.231;147;77;108;69;87.3;325;865;1408;6.1;1.066;1421;;
09:45:46.096;147;77;109;69;87.3;325;865;1417;6.1;1.076;1434;;
09:45:46.957;153;79;112;69;88.5;325;870;1471;6.1;1.099;1465;;
09:45:47.829;155;80;113;69;87.8;325;875;1504;6.0;1.124;1499;;
09:45:48.708;153;79;110;68;87.0;325;885;1500;5.9;1.122;1495;;
09:45:49.587;148;77;108;69;85.5;320;865;1475;5.9;1.093;1457;;
09:45:50.456;151;77;109;68;87.5;330;885;1492;5.9;1.102;1470;;
09:45:51.339;152;78;110;67;88.3;330;890;1500;5.9;1.107;1476;;
09:45:52.231;151;77;108;67;88.3;325;900;1479;5.9;1.104;1472;;
09:45:53.131;146;75;106;68;87.3;325;885;1467;5.9;1.073;1430;;
09:45:54.016;148;75;106;66;88.5;325;905;1442;5.9;1.087;1449;;
09:45:54.917;149;75;107;65;90.0;330;920;1463;5.9;1.091;1455;;
09:45:55.839;147;74;105;65;90.8;330;920;1429;5.9;1.064;1419;;
09:45:56.759;142;73;102;66;89.0;325;905;1417;5.9;1.040;1386;;
09:45:57.664;141;72;104;68;90.0;325;885;1388;6.1;1.018;1357;;
09:45:58.551;146;74;106;66;91.5;330;905;1400;6.1;1.051;1401;;
09:45:59.458;148;75;107;66;92.5;330;910;1413;6.1;1.053;1404;;
09:46:00.366;146;75;106;66;91.0;330;905;1404;6.0;1.049;1399;;
09:46:01.271;142;73;104;67;89.5;325;895;1367;6.0;1.040;1387;;
09:46:02.166;146;74;107;67;92.0;330;895;1375;6.2;1.041;1388;;
09:46:03.063;149;76;108;66;91.8;335;905;1396;6.1;1.065;1420;;
09:46:03.968;148;76;107;66;91.0;330;905;1400;6.0;1.059;1412;;
09:46:04.873;143;74;104;67;89.5;330;890;1379;6.0;1.032;1376;;
09:46:05.759;145;74;106;67;90.3;330;890;1379;6.1;1.043;1390;;
09:46:06.651;148;75;107;67;91.3;335;895;1392;6.1;1.047;1396;;
09:46:07.548;148;75;106;66;91.0;335;905;1413;6.0;1.052;1402;;
09:46:08.449;143;73;104;68;89.3;330;880;1404;6.1;1.021;1361;;
09:46:09.331;144;74;104;67;89.3;330;900;1400;6.0;1.044;1392;;
09:46:10.230;144;74;104;68;89.3;330;880;1400;6.1;1.021;1361;;
09:46:11.110;144;74;104;66;89.3;330;915;1400;5.9;1.061;1415;;
09:46:12.028;144;73;103;67;77.8;330;890;1558;5.2;1.176;1568;;
09:46:12.914;142;72;103;69;78.3;325;875;1479;5.4;1.149;1532;;
09:46:13.791;146;74;105;67;79.0;330;890;1479;5.3;1.180;1573;;
09:46:14.681;147;74;105;67;82.8;330;895;1467;5.5;1.138;1518;;
09:46:15.574;145;74;103;67;85.5;330;895;1454;5.7;1.081;1441;;
09:46:16.469;139;72;101;68;84.3;320;880;1417;5.7;1.050;1400;;
09:46:17.351;142;72;103;68;87.5;325;885;1404;5.9;1.039;1386;;
09:46:18.236;145;74;104;67;89.0;330;895;1404;6.0;1.048;1398;;
09:46:19.133;144;74;103;66;89.3;330;910;1392;5.9;1.050;1400;;
09:46:20.039;139;72;101;68;87.5;325;885;1392;5.9;1.019;1359;;
09:46:20.924;139;72;103;69;88.8;325;870;1367;6.1;1.005;1340;;
09:46:21.798;145;74;106;68;90.5;330;885;1408;6.1;1.037;1382;;
09:46:22.681;148;76;108;67;90.8;330;890;1413;6.1;1.059;1412;;
09:46:23.569;149;77;108;68;89.8;325;885;1433;6.1;1.065;1420;;
09:46:24.454;147;76;108;69;88.8;325;870;1446;6.1;1.061;1415;;
09:46:25.322;153;78;112;69;90.0;325;875;1492;6.2;1.089;1452;;
09:46:26.201;157;80;114;67;91.0;330;890;1488;6.1;1.110;1480;;
09:46:27.089;158;80;114;68;90.3;325;880;1546;6.2;1.109;1479;;
09:46:27.973;154;79;112;69;88.5;325;870;1529;6.1;1.099;1465;;
09:46:28.839;158;80;115;69;89.5;325;865;1575;6.2;1.107;1475;;
09:46:29.705;162;81;117;69;90.5;330;875;1617;6.2;1.126;1502;;
09:46:30.581;162;82;116;69;89.5;330;870;1658;6.2;1.125;1500;;
09:46:31.449;160;81;116;70;88.5;325;855;1704;6.2;1.116;1488;;
09:46:32.306;164;82;117;69;89.0;325;865;1717;6.2;1.140;1519;;
09:46:33.170;165;83;118;69;89.3;325;870;1742;6.2;1.145;1527;;
09:46:34.039;162;82;115;69;88.0;320;870;1758;6.1;1.134;1513;;
09:46:34.909;159;80;114;71;88.0;320;850;1742;6.2;1.104;1471;;
09:46:35.761;161;81;115;69;88.5;325;870;1742;6.1;1.126;1501;;
09:46:36.631;161;80;114;69;89.3;325;865;1742;6.2;1.107;1476;;
09:46:37.498;159;80;112;69;88.8;325;870;1729;6.1;1.098;1464;;
09:46:38.368;155;78;111;70;88.5;320;855;1717;6.2;1.068;1423;;
09:46:39.219;157;78;112;70;89.8;320;860;1700;6.3;1.076;1434;;
09:46:40.081;159;79;113;69;90.5;320;870;1729;6.2;1.084;1445;;
09:46:40.949;158;79;111;69;89.8;320;870;1713;6.2;1.074;1431;;
09:46:41.821;152;76;109;71;88.8;320;850;1688;6.3;1.042;1389;;
09:46:42.669;154;77;110;70;89.5;320;855;1692;6.3;1.048;1398;;
09:46:43.528;155;77;110;69;91.0;325;865;1717;6.3;1.043;1391;;
09:46:44.391;154;77;108;69;90.0;320;865;1692;6.2;1.038;1384;;
09:46:45.256;148;75;105;70;88.3;315;855;1650;6.2;1.020;1360;;
09:46:46.107;149;74;106;70;89.0;315;860;1642;6.2;1.019;1359;;
09:46:46.971;150;74;106;69;91.3;320;875;1642;6.3;1.012;1349;;
09:46:47.845;149;74;104;68;90.3;320;885;1617;6.1;1.017;1357;;
09:46:48.733;145;73;101;67;88.5;315;895;1575;5.9;1.016;1355;;
09:46:49.626;139;70;98;67;87.0;315;890;1525;5.9;0.997;1330;;
09:46:50.514;140;70;97;66;89.0;315;905;1508;5.9;0.986;1315;;
09:46:51.417;138;68;95;66;89.5;315;910;1475;5.9;0.966;1288;;
09:46:52.331;134;67;93;66;88.3;315;910;1400;5.8;0.954;1272;;
09:46:53.241;129;65;90;67;86.8;315;900;1375;5.8;0.934;1245;;
09:46:54.141;130;65;91;66;88.5;320;915;1350;5.8;0.936;1248;;
09:46:55.058;131;65;91;65;90.0;320;925;1350;5.8;0.935;1247;;
09:46:55.981;129;65;90;66;88.3;320;915;1300;5.8;0.933;1244;;
09:46:56.896;124;64;88;66;86.5;315;905;1275;5.7;0.918;1224;;
09:46:57.801;125;64;90;66;88.0;315;915;1250;5.8;0.931;1241;;
09:46:58.714;129;65;92;66;91.3;320;915;1254;6.0;0.923;1230;;
09:46:59.627;129;67;93;66;89.5;320;915;1242;5.9;0.948;1264;;
09:47:00.548;128;67;92;65;88.5;320;925;1213;5.7;0.962;1282;;
09:47:01.471;124;66;91;66;85.3;315;915;1158;5.6;0.971;1295;;
09:47:02.386;127;67;93;65;88.3;325;920;1133;5.8;0.967;1289;;
09:47:03.306;129;68;94;64;89.8;325;935;1138;5.8;0.977;1302;;
09:47:04.241;128;68;93;63;89.0;325;945;1113;5.7;0.987;1317;;
09:47:05.184;123;66;91;65;86.8;320;925;1096;5.6;0.968;1290;;
09:47:06.107;124;66;92;66;87.8;325;915;1071;5.8;0.962;1283;;
09:47:07.026;128;67;94;64;91.0;330;935;1083;5.8;0.966;1288;;
09:47:07.959;127;68;94;64;90.3;330;935;1063;5.8;0.971;1295;;
09:47:08.894;124;67;92;65;88.3;325;920;1046;5.8;0.959;1279;;
09:47:09.816;123;66;92;66;87.8;325;915;1021;5.8;0.962;1283;;
09:47:10.727;127;68;95;65;90.0;330;920;1038;5.9;0.971;1295;;
09:47:11.649;129;69;96;65;90.3;330;930;1042;5.8;0.989;1319;;
09:47:12.579;129;70;96;65;88.8;330;920;1042;5.8;0.990;1320;;
