# Supplementary material for: Influence of beat-to-beat blood pressure variability on vascular elasticity in hypertensive population
Source: Sci Rep. 2017 Aug 21;7:8394. doi: 10.1038/s41598-017-08640-4 (PMC5566212; doi:10.1038/s41598-017-08640-4)
Supplement: Supplementary file 1 — Dataset 1 [file 41598_2017_8640_MOESM1_ESM.zip › Data of hypertensive population/1202-beats.txt]

BeatScope Easy - v02.10 build 004

Identification;Identification;Age (yrs);Height (cm);Weight (kg);Gender;Procedure;Model number
1202;��Ƽ;72;158;56;Female;;9971

Reconstructed pressure level: 
brachial

Time (s);Systolic Pressure (mmHg);Diastolic Pressure (mmHg);Mean Pressure (mmHg);Heart rate (bpm);Stroke Volume (ml);Left Ventricular Ejection Time (ms);Pulse Interval (ms);Maximum Slope (mmHg/s);Cardiac Output (l/min);Total Peripheral Resistance Medical Unit (mmHg.min/l);Total Peripheral Resistance CGS (dyn.s/cm5);Markers;
10:38:54.700;0;0;0;52;0.0;0;1145;0;0.0;0.000;0;;
10:38:55.845;0;0;0;53;0.0;0;1130;0;0.0;0.000;0;;
10:38:56.975;0;0;0;57;0.0;0;1050;0;0.0;0.000;0;;
10:38:58.025;0;0;0;57;0.0;0;1050;0;0.0;0.000;0;;
10:38:59.075;0;0;0;55;0.0;0;1095;0;0.0;0.000;0;;
10:39:00.170;0;0;0;54;0.0;0;1115;0;0.0;0.000;0;;
10:39:01.285;0;0;0;54;0.0;0;1115;0;0.0;0.000;0;;
10:39:02.400;0;0;0;54;0.0;0;1105;0;0.0;0.000;0;;
10:39:03.505;0;0;0;55;0.0;0;1100;0;0.0;0.000;0;;
10:39:04.605;0;0;0;60;0.0;0;1000;0;0.0;0.000;0;;
10:39:05.605;0;0;0;55;0.0;0;1090;0;0.0;0.000;0;;
10:39:06.695;0;0;0;56;0.0;0;1070;0;0.0;0.000;0;;
10:39:07.765;0;0;0;56;0.0;0;1080;0;0.0;0.000;0;;
10:39:08.842;175;76;112;55;57.0;350;1090;1425;3.1;2.132;2843;;
10:39:09.938;172;76;112;57;60.5;355;1055;1392;3.4;1.949;2598;;
10:39:10.991;170;76;112;57;62.5;355;1045;1342;3.6;1.877;2502;;
10:39:12.034;175;78;112;55;65.8;355;1095;1367;3.6;1.869;2493;;
10:39:13.131;172;76;111;55;72.3;360;1100;1338;3.9;1.682;2243;;
10:39:14.230;168;76;110;56;72.3;360;1075;1271;4.0;1.633;2177;;
10:39:15.305;165;76;109;57;72.0;355;1050;1221;4.1;1.586;2115;;
10:39:16.358;162;75;109;58;72.5;360;1030;1175;4.2;1.541;2055;;
10:39:17.388;164;77;109;56;72.0;360;1065;1175;4.1;1.612;2150;;
10:39:18.453;164;78;109;101;72.0;360;595;1171;7.3;0.901;1201;;
10:39:19.045;164;78;109;41;72.0;360;1475;1171;2.9;2.233;2977;;
10:39:20.520;164;78;109;50;72.0;360;1205;1171;3.6;1.824;2432;;
10:39:21.725;164;78;109;53;72.0;360;1135;1171;3.8;1.718;2291;;
10:39:22.861;155;75;103;55;55.0;355;1090;1092;3.0;2.036;2715;;
10:39:23.951;161;77;104;52;54.3;355;1155;1121;2.8;2.214;2952;;
10:39:25.106;162;78;104;50;57.0;355;1200;1133;2.9;2.195;2926;;
10:39:26.306;162;79;105;51;58.8;355;1180;1096;3.0;2.114;2819;;
10:39:27.486;162;80;106;52;60.0;360;1160;1071;3.1;2.054;2739;;
10:39:28.646;162;81;110;57;59.0;360;1055;1042;3.4;1.962;2617;;
10:39:29.699;164;84;112;57;57.0;355;1055;1058;3.2;2.068;2758;;
10:39:30.756;171;86;114;54;58.0;365;1110;1092;3.1;2.177;2903;;
10:39:31.864;173;88;115;54;56.8;355;1110;1096;3.1;2.244;2993;;
10:39:32.976;164;89;115;53;56.8;355;1125;1079;3.0;2.275;3033;;
10:39:34.100;164;89;115;57;56.8;355;1055;1079;3.2;2.133;2844;;
10:39:35.155;164;89;115;55;56.8;355;1100;1079;3.1;2.224;2966;;
10:39:36.252;184;94;124;57;44.0;300;1055;1233;2.5;2.973;3964;;
10:39:37.307;188;96;124;54;43.8;315;1115;1242;2.4;3.160;4214;;
10:39:38.426;187;94;124;55;44.8;325;1095;1213;2.5;3.034;4046;;
10:39:39.523;185;94;123;55;46.0;335;1090;1167;2.5;2.920;3894;;
10:39:40.611;184;94;123;56;47.8;340;1080;1133;2.7;2.788;3717;;
10:39:41.691;184;95;122;55;47.5;340;1095;1121;2.6;2.818;3758;;
10:39:42.784;180;93;122;57;47.5;335;1050;1083;2.7;2.702;3603;;
10:39:43.834;183;95;123;55;47.0;335;1085;1104;2.6;2.839;3786;;
10:39:44.919;184;95;123;55;47.8;335;1095;1092;2.6;2.821;3761;;
10:39:46.014;182;95;123;54;47.8;335;1120;1046;2.6;2.885;3847;;
10:39:47.135;182;95;123;57;47.8;335;1045;1046;2.7;2.692;3589;;
10:39:48.180;182;95;123;57;47.8;335;1055;1046;2.7;2.718;3623;;
10:39:49.236;179;94;123;58;40.8;340;1035;1008;2.4;3.130;4174;;
10:39:50.271;185;97;142;96;40.0;335;625;1054;3.8;2.211;2948;;
10:39:50.892;167;113;113;45;24.5;315;1340;1046;1.1;6.153;8204;;
10:39:52.238;192;88;122;49;49.0;290;1215;1379;2.4;3.031;4042;;
10:39:53.449;179;91;121;53;47.3;370;1130;1054;2.5;2.888;3850;;
10:39:54.581;177;91;120;55;46.3;355;1085;992;2.6;2.821;3761;;
10:39:55.666;174;91;122;58;44.5;345;1030;1004;2.6;2.818;3757;;
10:39:56.698;181;95;122;54;45.5;360;1115;1000;2.4;2.990;3986;;
10:39:57.813;180;93;122;53;47.0;350;1125;1013;2.5;2.914;3886;;
10:39:58.938;179;93;122;52;47.0;350;1150;1000;2.5;2.979;3972;;
10:40:00.085;179;93;122;57;47.0;350;1055;1000;2.7;2.733;3644;;
10:40:01.140;179;93;122;61;47.0;350;990;1000;2.8;2.565;3419;;
10:40:02.133;173;91;135;102;38.3;350;590;979;3.9;2.078;2771;;
10:40:02.721;146;115;104;46;14.3;265;1295;679;0.7;9.429;12571;;
10:40:04.018;182;83;117;50;47.3;290;1205;1333;2.4;2.984;3978;;
10:40:05.221;172;87;116;52;45.8;360;1155;1000;2.4;2.916;3888;;
10:40:06.374;169;87;116;56;46.5;350;1080;950;2.6;2.694;3592;;
10:40:07.456;168;88;117;56;44.5;345;1065;929;2.5;2.794;3726;;
10:40:08.521;175;91;119;54;46.3;355;1105;988;2.5;2.837;3783;;
10:40:09.626;176;91;120;56;47.0;350;1080;967;2.6;2.763;3684;;
10:40:10.706;177;92;121;56;46.3;360;1075;950;2.6;2.807;3742;;
10:40:11.781;177;92;122;58;45.8;355;1040;958;2.6;2.768;3690;;
10:40:12.819;177;93;122;59;45.0;350;1015;963;2.7;2.752;3669;;
10:40:13.834;176;93;122;61;44.8;360;990;946;2.7;2.705;3606;;
10:40:14.828;177;93;123;60;44.3;365;995;992;2.7;2.760;3680;;
10:40:15.821;180;94;122;56;44.8;360;1075;1017;2.5;2.931;3908;;
10:40:16.894;177;90;136;99;44.8;360;605;1021;4.4;1.835;2447;;
10:40:17.503;156;113;108;46;22.3;320;1295;788;1.0;6.257;8342;;
10:40:18.796;183;83;116;50;51.5;360;1195;1296;2.6;2.680;3573;;
10:40:19.991;167;84;113;55;47.8;360;1090;971;2.6;2.585;3447;;
10:40:21.083;168;86;116;59;46.5;360;1015;963;2.7;2.538;3383;;
10:40:22.096;172;89;116;54;46.5;360;1110;963;2.5;2.775;3700;;
10:40:23.205;172;89;116;104;46.5;360;575;963;4.9;1.438;1917;;
10:40:23.780;172;89;116;46;46.5;360;1315;963;2.1;3.287;4383;;
10:40:25.094;187;82;120;51;49.3;345;1185;1513;2.5;2.875;3834;;
10:40:26.279;172;86;116;55;44.5;365;1100;1108;2.4;2.874;3831;;
10:40:27.381;169;86;116;55;43.8;365;1085;1063;2.4;2.883;3844;;
10:40:28.464;175;88;117;52;44.3;375;1155;1079;2.3;3.041;4054;;
10:40:29.619;174;87;117;53;46.8;375;1135;1063;2.5;2.828;3771;;
10:40:30.756;172;87;116;53;46.8;365;1135;1025;2.5;2.804;3739;;
10:40:31.891;172;87;116;53;46.8;365;1130;1004;2.5;2.792;3722;;
10:40:33.023;171;87;115;53;47.0;365;1140;992;2.5;2.783;3711;;
10:40:34.159;169;86;116;56;47.0;375;1080;979;2.6;2.660;3546;;
10:40:35.241;170;88;116;54;46.0;370;1115;1013;2.5;2.812;3749;;
10:40:36.354;175;88;118;54;47.0;370;1115;1025;2.5;2.799;3732;;
10:40:37.471;176;89;118;53;47.0;375;1140;1013;2.5;2.862;3816;;
10:40:38.611;176;89;119;54;47.3;375;1115;1017;2.5;2.802;3736;;
10:40:39.726;175;89;118;52;46.8;375;1155;996;2.4;2.903;3871;;
10:40:40.883;174;88;118;54;47.0;375;1115;992;2.5;2.793;3725;;
10:40:41.996;171;88;119;56;46.3;370;1075;979;2.6;2.754;3672;;
10:40:43.073;177;91;119;53;45.8;380;1130;1008;2.4;2.945;3927;;
10:40:44.203;176;90;117;52;46.5;380;1165;1008;2.4;2.938;3917;;
10:40:45.364;173;88;116;51;47.0;375;1170;992;2.4;2.875;3834;;
10:40:46.536;170;86;113;50;47.3;375;1200;971;2.4;2.870;3826;;
10:40:47.734;165;83;112;54;47.8;375;1110;942;2.6;2.609;3479;;
10:40:48.848;163;84;112;54;46.8;375;1105;942;2.5;2.647;3530;;
10:40:49.949;168;85;113;52;47.3;380;1145;963;2.5;2.726;3635;;
10:40:51.098;167;84;112;52;48.3;380;1160;963;2.5;2.687;3582;;
10:40:52.254;167;84;113;55;48.3;375;1100;946;2.6;2.576;3435;;
10:40:53.358;166;85;116;61;47.5;375;990;950;2.9;2.407;3210;;
10:40:54.344;167;89;118;60;45.0;370;995;946;2.7;2.598;3464;;
10:40:55.337;177;92;120;56;45.8;375;1070;1038;2.6;2.801;3734;;
10:40:56.409;178;91;121;57;47.0;375;1055;1029;2.7;2.710;3614;;
10:40:57.464;177;91;121;56;47.0;375;1065;1013;2.6;2.736;3648;;
10:40:58.530;177;91;121;58;47.0;375;1035;1013;2.7;2.659;3545;;
10:40:59.565;177;91;121;61;47.0;375;980;1013;2.9;2.518;3357;;
10:41:00.546;173;92;121;60;39.0;375;995;996;2.4;3.087;4116;;
10:41:01.541;179;93;122;57;39.8;375;1055;1050;2.3;3.231;4308;;
10:41:02.594;179;92;121;56;40.5;370;1070;1067;2.3;3.203;4271;;
10:41:03.664;177;91;120;57;42.8;370;1050;1029;2.4;2.954;3938;;
10:41:04.716;175;90;119;57;44.3;370;1045;1013;2.5;2.810;3747;;
10:41:05.761;173;90;119;58;44.3;370;1030;1004;2.6;2.758;3678;;
10:41:06.791;171;89;118;60;44.5;370;1005;996;2.7;2.671;3561;;
10:41:07.794;175;91;120;58;44.5;365;1040;1025;2.6;2.793;3724;;
10:41:08.832;176;90;119;57;45.8;370;1055;1029;2.6;2.750;3667;;
10:41:09.887;175;90;119;57;46.0;370;1060;1017;2.6;2.736;3649;;
10:41:10.951;174;89;117;55;46.3;370;1085;1013;2.6;2.751;3667;;
10:41:12.038;171;88;116;57;46.8;370;1055;996;2.7;2.623;3498;;
10:41:13.091;167;87;116;60;46.0;365;1000;971;2.8;2.522;3362;;
10:41:14.091;168;87;130;100;44.5;365;600;979;4.5;1.746;2328;;
10:41:14.691;152;109;104;44;23.8;315;1350;846;1.1;5.897;7863;;
10:41:16.040;176;78;111;49;53.5;365;1225;1304;2.6;2.542;3389;;
10:41:17.268;164;81;110;52;50.0;365;1145;958;2.6;2.508;3343;;
10:41:18.413;162;81;111;56;48.8;370;1075;938;2.7;2.437;3249;;
10:41:19.488;164;84;115;61;46.0;370;990;963;2.8;2.464;3286;;
10:41:20.478;166;86;129;101;45.8;360;595;992;4.6;1.671;2228;;
10:41:21.069;147;108;102;46;21.5;255;1300;767;1.0;6.152;8203;;
10:41:22.370;176;79;112;51;53.3;375;1185;1296;2.7;2.492;3323;;
10:41:23.554;163;82;110;55;48.5;365;1100;958;2.6;2.501;3334;;
10:41:24.658;161;83;111;56;47.0;365;1080;938;2.6;2.551;3401;;
10:41:25.734;167;86;112;52;45.3;365;1150;975;2.4;2.853;3804;;
10:41:26.886;167;85;113;52;48.0;370;1145;967;2.5;2.684;3578;;
10:41:28.029;166;85;115;57;47.0;375;1055;933;2.7;2.570;3427;;
10:41:29.084;165;87;114;56;45.0;365;1075;913;2.5;2.717;3623;;
10:41:30.161;163;86;114;58;45.5;365;1030;921;2.7;2.586;3448;;
10:41:31.191;166;88;113;52;44.8;370;1150;950;2.3;2.897;3863;;
10:41:32.341;167;85;113;53;47.3;375;1140;958;2.5;2.726;3635;;
10:41:33.481;164;85;112;52;46.8;370;1145;925;2.4;2.731;3641;;
10:41:34.624;162;84;112;55;46.5;370;1090;900;2.6;2.620;3493;;
10:41:35.716;160;85;112;59;45.5;370;1025;879;2.7;2.529;3372;;
10:41:36.741;156;84;122;97;43.8;360;620;892;4.2;1.729;2305;;
10:41:37.361;146;103;102;44;26.8;325;1370;829;1.2;5.237;6982;;
10:41:38.731;171;77;108;47;53.5;365;1265;1192;2.5;2.560;3413;;
10:41:39.996;160;79;107;50;50.0;370;1190;925;2.5;2.541;3388;;
10:41:41.186;158;80;107;52;48.0;370;1150;892;2.5;2.552;3402;;
10:41:42.334;155;80;107;53;48.0;370;1125;879;2.6;2.496;3328;;
10:41:43.460;155;80;107;108;48.0;370;555;879;5.2;1.231;1642;;
10:41:44.015;155;80;107;44;48.0;370;1375;879;2.1;3.051;4068;;
10:41:45.393;173;76;110;48;51.8;355;1240;1383;2.5;2.636;3514;;
10:41:46.629;163;80;110;50;51.8;355;1205;1046;2.6;2.561;3415;;
10:41:47.835;163;80;110;56;51.8;355;1080;1046;2.9;2.296;3061;;
10:41:48.915;163;80;110;52;51.8;355;1150;1046;2.7;2.444;3259;;
10:41:50.066;167;84;113;52;42.5;380;1160;983;2.2;3.077;4103;;
10:41:51.226;168;85;115;55;42.3;380;1095;971;2.3;2.968;3957;;
10:41:52.321;169;86;115;56;41.0;375;1075;975;2.3;3.022;4029;;
10:41:53.396;168;87;116;57;43.0;375;1060;958;2.4;2.847;3796;;
10:41:54.456;167;87;116;57;44.8;365;1055;992;2.5;2.723;3631;;
10:41:55.511;170;88;116;55;45.5;370;1095;1017;2.5;2.780;3706;;
10:41:56.606;167;84;129;100;45.8;370;600;1017;4.6;1.695;2260;;
10:41:57.206;138;110;100;50;15.8;240;1190;579;0.8;7.518;10024;;
10:41:58.396;171;77;115;61;52.8;365;985;1279;3.2;2.152;2869;;
10:41:59.383;164;86;114;61;45.8;360;990;1008;2.8;2.467;3289;;
10:42:00.369;165;86;116;63;46.5;355;960;1013;2.9;2.385;3179;;
10:42:01.331;164;87;117;63;43.8;350;945;1000;2.8;2.522;3362;;
10:42:02.274;173;92;111;44;46.0;355;1370;1071;2.0;3.298;4398;;
10:42:03.646;169;80;110;48;52.0;375;1245;1075;2.5;2.622;3496;;
10:42:04.891;161;81;108;50;49.3;355;1200;925;2.5;2.625;3501;;
10:42:06.091;160;81;107;50;48.8;355;1195;908;2.4;2.617;3489;;
10:42:07.284;155;79;107;54;48.3;345;1110;900;2.6;2.462;3282;;
10:42:08.398;160;82;109;52;47.8;360;1155;942;2.5;2.624;3499;;
10:42:09.551;163;82;110;50;49.0;360;1200;954;2.5;2.682;3576;;
10:42:10.749;164;82;111;52;49.3;375;1160;958;2.5;2.609;3478;;
10:42:11.911;165;84;111;52;48.8;355;1155;946;2.5;2.618;3491;;
10:42:13.064;163;83;112;56;48.5;365;1075;925;2.7;2.477;3303;;
10:42:14.141;166;85;114;55;47.3;360;1100;992;2.6;2.642;3523;;
10:42:15.241;172;87;115;53;48.3;365;1135;1025;2.6;2.705;3607;;
10:42:16.374;173;87;117;55;48.3;365;1100;1033;2.6;2.656;3541;;
10:42:17.474;173;88;117;55;47.5;365;1100;1017;2.6;2.704;3605;;
10:42:18.576;171;87;117;57;47.5;365;1060;1004;2.7;2.611;3481;;
10:42:19.634;171;88;117;55;46.5;360;1090;1021;2.6;2.743;3657;;
10:42:20.726;176;89;117;53;47.5;370;1140;1088;2.5;2.808;3744;;
10:42:21.866;174;87;117;54;48.3;365;1105;1071;2.6;2.685;3580;;
10:42:22.969;173;88;116;55;47.3;365;1095;1029;2.6;2.688;3584;;
10:42:24.064;170;87;116;57;46.8;365;1050;1042;2.7;2.594;3459;;
10:42:25.114;166;86;114;57;46.5;360;1045;1025;2.7;2.568;3423;;
10:42:26.161;172;87;116;55;47.5;365;1100;1092;2.6;2.675;3566;;
10:42:27.259;174;87;117;55;48.3;365;1085;1092;2.7;2.625;3500;;
10:42:28.344;174;88;117;55;47.8;365;1095;1079;2.6;2.672;3562;;
10:42:29.439;173;87;116;55;48.0;360;1085;1083;2.7;2.616;3489;;
10:42:30.526;169;86;115;56;47.8;365;1065;1067;2.7;2.570;3427;;
10:42:31.591;173;88;116;54;47.5;365;1105;1092;2.6;2.704;3606;;
10:42:32.696;172;85;132;98;47.8;365;610;1121;4.7;1.683;2244;;
10:42:33.306;152;110;104;45;22.3;315;1320;833;1.0;6.140;8187;;
10:42:34.624;178;79;112;50;54.0;295;1190;1350;2.7;2.468;3291;;
10:42:35.816;163;81;111;56;50.3;360;1080;1071;2.8;2.375;3167;;
10:42:36.896;167;84;112;53;48.8;360;1140;1083;2.6;2.607;3477;;
10:42:38.034;169;84;113;53;48.5;350;1130;1075;2.6;2.633;3510;;
10:42:39.164;170;86;115;54;49.0;355;1110;1046;2.6;2.594;3458;;
10:42:40.276;170;87;115;54;48.5;355;1110;1029;2.6;2.621;3494;;
10:42:41.386;168;85;115;58;48.5;350;1040;1033;2.8;2.471;3295;;
10:42:42.424;165;85;129;101;45.8;355;595;1042;4.6;1.674;2233;;
10:42:43.019;136;105;129;45;45.8;355;1340;638;2.0;3.771;5028;;
10:42:44.360;136;105;129;52;45.8;355;1160;638;2.4;3.264;4353;;
10:42:45.520;136;105;129;57;45.8;355;1055;638;2.6;2.969;3959;;
10:42:46.578;165;85;113;55;40.0;360;1100;1004;2.2;3.108;4143;;
10:42:47.678;165;84;113;56;40.5;365;1065;996;2.3;2.978;3971;;
10:42:48.743;164;85;115;58;41.0;355;1040;1000;2.4;2.904;3873;;
10:42:49.781;170;89;115;54;42.3;370;1115;992;2.3;3.028;4038;;
10:42:50.896;168;86;113;54;46.5;365;1115;988;2.5;2.710;3613;;
10:42:52.011;165;85;113;56;46.8;365;1065;979;2.6;2.569;3425;;
10:42:53.078;163;85;112;59;46.8;365;1025;975;2.7;2.456;3274;;
10:42:54.103;161;85;112;59;46.0;350;1010;963;2.7;2.465;3286;;
10:42:55.109;167;86;114;57;47.3;360;1055;1046;2.7;2.545;3394;;
10:42:56.166;169;86;114;56;48.5;360;1080;1071;2.7;2.527;3370;;
10:42:57.246;168;85;112;56;49.0;355;1080;1075;2.7;2.474;3299;;
10:42:58.322;164;82;126;101;48.3;355;595;1063;4.9;1.548;2063;;
10:42:58.921;131;104;96;53;16.5;300;1140;579;0.9;6.615;8821;;
10:43:00.061;171;76;108;51;54.5;305;1180;1333;2.8;2.338;3118;;
10:43:01.241;162;79;106;51;51.5;350;1185;1092;2.6;2.439;3252;;
10:43:02.422;161;79;106;52;51.3;345;1155;1058;2.7;2.395;3193;;
10:43:03.581;159;79;108;55;50.3;355;1095;1017;2.8;2.348;3131;;
10:43:04.672;164;83;109;52;49.5;350;1150;1063;2.6;2.538;3384;;
10:43:05.822;166;83;111;52;50.3;360;1150;1063;2.6;2.535;3379;;
10:43:06.974;167;84;111;50;50.3;360;1210;1050;2.5;2.667;3556;;
10:43:08.185;167;84;111;83;50.3;360;720;1050;4.2;1.587;2116;;
10:43:08.905;167;84;111;124;50.3;360;485;1050;6.2;1.069;1425;;
10:43:09.389;126;125;97;64;3.3;285;940;1308;0.2;27.911;37214;;
10:43:10.331;173;77;115;54;47.3;380;1115;1283;2.5;2.708;3610;;
10:43:11.446;173;86;114;50;42.8;385;1195;1154;2.1;3.180;4240;;
10:43:12.639;175;85;115;50;46.0;375;1190;1146;2.3;2.975;3967;;
10:43:13.831;176;86;116;51;46.5;375;1175;1133;2.4;2.919;3891;;
10:43:15.004;175;86;115;51;48.0;375;1170;1121;2.5;2.809;3746;;
10:43:16.174;173;85;115;53;48.0;370;1135;1121;2.5;2.713;3618;;
10:43:17.309;169;84;115;55;47.8;355;1090;1108;2.6;2.619;3493;;
10:43:18.401;175;87;115;52;47.5;370;1160;1146;2.5;2.808;3745;;
10:43:19.561;174;85;114;51;49.5;370;1180;1146;2.5;2.718;3623;;
10:43:20.743;172;84;114;52;49.8;375;1155;1125;2.6;2.641;3521;;
10:43:21.896;171;84;113;52;49.3;375;1160;1096;2.5;2.656;3541;;
10:43:23.056;169;83;114;55;49.8;375;1100;1083;2.7;2.515;3353;;
10:43:24.154;170;85;115;54;48.5;365;1120;1117;2.6;2.656;3541;;
10:43:25.274;176;87;117;53;49.0;375;1130;1142;2.6;2.704;3605;;
10:43:26.406;177;87;119;56;49.0;375;1075;1142;2.7;2.611;3481;;
10:43:27.481;177;89;119;55;48.0;375;1085;1133;2.7;2.696;3594;;
10:43:28.566;178;89;119;56;47.8;375;1075;1129;2.7;2.685;3580;;
10:43:29.639;174;88;119;57;47.5;370;1055;1133;2.7;2.637;3517;;
10:43:30.696;177;90;119;55;47.3;370;1090;1154;2.6;2.751;3668;;
10:43:31.786;179;89;119;54;48.3;375;1110;1158;2.6;2.738;3650;;
10:43:32.896;177;88;119;56;48.3;370;1080;1142;2.7;2.664;3552;;
10:43:33.976;176;89;119;56;48.0;370;1075;1125;2.7;2.660;3546;;
10:43:35.053;175;88;118;57;47.8;370;1055;1125;2.7;2.607;3476;;
10:43:36.106;170;86;131;100;46.5;355;600;1129;4.7;1.690;2254;;
10:43:36.704;142;112;101;45;17.3;310;1320;638;0.8;7.710;10279;;
10:43:38.026;181;78;114;51;54.5;295;1185;1467;2.8;2.484;3312;;
10:43:39.211;170;83;113;53;50.3;365;1130;1133;2.7;2.547;3396;;
10:43:40.339;171;85;114;53;49.0;360;1140;1113;2.6;2.652;3536;;
10:43:41.481;172;85;114;52;49.0;360;1150;1100;2.6;2.676;3567;;
10:43:42.630;172;85;114;56;49.0;360;1080;1100;2.7;2.513;3350;;
10:43:43.710;172;85;114;55;49.0;360;1095;1100;2.7;2.548;3397;;
10:43:44.804;173;87;117;56;42.0;370;1080;1104;2.3;3.015;4020;;
10:43:45.886;173;87;116;55;42.3;365;1090;1100;2.3;2.993;3990;;
10:43:46.974;171;86;114;55;43.3;365;1085;1104;2.4;2.847;3796;;
10:43:48.061;165;83;113;57;46.0;350;1055;1067;2.6;2.592;3456;;
10:43:49.116;170;86;114;55;47.0;355;1095;1104;2.6;2.662;3549;;
10:43:50.211;168;83;129;100;47.3;365;600;1113;4.7;1.635;2180;;
10:43:50.813;147;108;101;45;21.3;270;1340;783;1.0;6.337;8450;;
10:43:52.153;171;75;110;51;55.8;305;1185;1371;2.8;2.327;3103;;
10:43:53.336;161;80;109;54;50.5;355;1105;1054;2.7;2.380;3173;;
10:43:54.441;160;81;110;55;49.3;335;1085;1050;2.7;2.429;3238;;
10:43:55.526;167;84;112;52;47.5;360;1150;1083;2.5;2.712;3615;;
10:43:56.676;167;83;113;53;50.8;360;1130;1075;2.7;2.510;3347;;
10:43:57.806;166;84;115;56;49.5;360;1070;1058;2.8;2.475;3300;;
10:43:58.876;168;86;115;56;48.0;360;1065;1063;2.7;2.557;3409;;
10:43:59.941;167;86;117;58;47.5;350;1035;1063;2.8;2.538;3385;;
10:44:00.974;170;87;130;92;46.5;355;650;1104;4.3;1.814;2418;;
10:44:01.624;163;109;111;45;32.5;295;1345;1008;1.4;4.583;6111;;
10:44:02.971;179;80;115;50;55.0;300;1190;1350;2.8;2.477;3303;;
10:44:04.159;169;84;113;53;49.3;350;1130;1083;2.6;2.593;3457;;
10:44:05.291;165;83;113;56;48.8;355;1070;1071;2.7;2.480;3307;;
10:44:06.361;168;86;115;56;46.5;355;1075;1100;2.6;2.659;3545;;
10:44:07.434;171;87;116;56;48.5;365;1070;1117;2.7;2.565;3420;;
10:44:08.506;172;87;117;57;48.5;360;1060;1117;2.7;2.557;3409;;
10:44:09.566;172;88;117;57;47.8;355;1050;1121;2.7;2.567;3423;;
10:44:10.616;169;86;116;59;47.8;360;1025;1121;2.8;2.495;3327;;
10:44:11.639;171;88;118;58;47.3;355;1030;1154;2.8;2.561;3415;;
10:44:12.671;173;88;118;57;47.8;360;1055;1146;2.7;2.602;3469;;
10:44:13.728;173;88;116;55;48.0;360;1085;1154;2.7;2.628;3504;;
10:44:14.811;171;87;115;55;48.3;355;1085;1117;2.7;2.586;3448;;
10:44:15.894;167;85;115;59;48.3;355;1020;1100;2.8;2.426;3234;;
10:44:16.914;169;87;116;58;47.3;355;1040;1117;2.7;2.542;3390;;
10:44:17.956;170;86;115;55;48.5;355;1085;1125;2.7;2.573;3430;;
10:44:19.041;171;86;116;57;49.3;355;1060;1133;2.8;2.497;3329;;
10:44:20.101;168;84;128;96;47.8;355;625;1129;4.6;1.679;2238;;
10:44:20.726;150;107;103;47;24.8;310;1290;838;1.2;5.368;7158;;
10:44:22.018;173;76;111;51;56.0;300;1175;1383;2.9;2.319;3091;;
10:44:23.191;165;81;110;53;51.0;350;1125;1113;2.7;2.426;3235;;
10:44:24.314;165;82;112;56;50.5;350;1080;1100;2.8;2.395;3194;;
10:44:25.396;167;84;114;58;48.3;355;1035;1075;2.8;2.451;3268;;
10:44:26.431;166;86;114;101;48.3;355;595;1083;4.9;1.409;1879;;
10:44:27.025;166;86;114;46;48.3;355;1305;1083;2.2;3.090;4120;;
10:44:28.330;166;86;114;52;48.3;355;1165;1083;2.5;2.759;3678;;
10:44:29.495;166;86;114;57;48.3;355;1050;1083;2.8;2.486;3315;;
10:44:30.546;172;86;117;57;41.0;370;1050;1129;2.3;2.990;3987;;
10:44:31.596;173;88;118;58;40.0;365;1030;1138;2.3;3.032;4043;;
10:44:32.626;172;88;119;61;41.3;350;990;1146;2.5;2.850;3800;;
10:44:33.616;176;89;125;68;43.0;355;880;1183;2.9;2.548;3397;;
10:44:34.498;181;96;119;52;43.3;350;1155;1188;2.2;3.171;4228;;
10:44:35.651;182;86;121;57;50.0;370;1045;1308;2.9;2.529;3372;;
10:44:36.696;178;91;120;59;46.5;360;1025;1183;2.7;2.651;3534;;
10:44:37.721;173;86;132;100;46.5;345;600;1192;4.7;1.697;2262;;
10:44:38.319;149;109;101;46;21.0;265;1315;796;1.0;6.340;8454;;
10:44:39.636;180;77;115;54;55.5;295;1105;1492;3.0;2.285;3046;;
10:44:40.741;170;83;116;59;50.0;335;1010;1179;3.0;2.333;3111;;
10:44:41.751;170;84;131;102;47.5;340;590;1158;4.8;1.621;2161;;
10:44:42.341;144;110;100;47;18.0;265;1265;738;0.9;7.010;9347;;
10:44:43.602;177;76;114;55;56.5;295;1085;1442;3.1;2.189;2919;;
10:44:44.693;170;83;116;61;50.5;325;990;1200;3.1;2.279;3039;;
10:44:45.681;173;85;133;102;47.3;335;590;1192;4.8;1.658;2210;;
10:44:46.271;154;111;104;47;21.0;270;1280;908;1.0;6.354;8472;;
10:44:47.549;185;79;117;52;55.8;295;1155;1529;2.9;2.419;3225;;
10:44:48.704;175;85;117;57;50.0;335;1050;1188;2.9;2.457;3276;;
10:44:49.756;172;86;120;64;48.0;335;935;1138;3.1;2.337;3117;;
10:44:50.691;176;91;122;61;44.3;335;985;1154;2.7;2.705;3606;;
10:44:51.678;181;92;122;57;47.0;335;1055;1200;2.7;2.744;3659;;
10:44:52.731;181;91;121;56;47.8;335;1070;1208;2.7;2.717;3623;;
10:44:53.801;178;89;127;71;47.5;315;840;1188;3.4;2.237;2983;;
10:44:54.639;175;99;114;47;40.5;320;1265;1104;1.9;3.569;4758;;
10:44:55.904;174;81;118;59;51.8;300;1020;1238;3.0;2.316;3088;;
10:44:56.924;171;88;119;59;46.0;340;1015;1108;2.7;2.620;3494;;
10:44:57.941;174;88;133;100;45.8;340;600;1108;4.6;1.744;2326;;
10:44:58.539;156;110;104;45;24.0;280;1340;946;1.1;5.779;7705;;
10:44:59.879;178;77;113;51;55.8;300;1175;1404;2.8;2.387;3183;;
10:45:01.056;169;82;113;55;49.8;330;1085;1133;2.8;2.464;3286;;
10:45:02.141;167;83;114;57;48.5;335;1055;1108;2.8;2.474;3299;;
10:45:03.196;173;87;115;53;46.8;340;1125;1150;2.5;2.767;3690;;
10:45:04.321;172;85;115;54;49.5;335;1120;1150;2.7;2.602;3469;;
10:45:05.443;171;85;114;53;49.3;345;1125;1121;2.6;2.610;3480;;
10:45:06.564;171;85;115;55;48.8;340;1095;1104;2.7;2.572;3429;;
10:45:07.661;168;84;115;58;48.5;345;1040;1088;2.8;2.471;3295;;
10:45:08.701;171;87;117;57;47.5;350;1055;1133;2.7;2.599;3465;;
10:45:09.756;173;85;134;102;47.3;350;590;1154;4.8;1.667;2223;;
10:45:10.346;148;113;103;47;18.5;250;1280;725;0.9;7.144;9525;;
10:45:11.626;181;78;115;51;55.3;300;1175;1446;2.8;2.435;3247;;
10:45:12.801;170;83;114;55;50.0;350;1100;1150;2.7;2.497;3329;;
10:45:13.899;169;84;115;56;48.8;345;1075;1125;2.7;2.530;3374;;
10:45:14.974;174;87;117;54;46.5;350;1110;1167;2.5;2.787;3716;;
10:45:16.084;176;87;120;57;49.0;355;1045;1167;2.8;2.549;3398;;
10:45:17.133;177;89;121;59;47.5;345;1025;1150;2.8;2.600;3467;;
10:45:18.156;178;90;121;59;47.0;360;1010;1163;2.8;2.606;3474;;
10:45:19.168;176;90;122;61;46.8;355;990;1150;2.8;2.573;3431;;
10:45:20.156;175;89;135;103;45.5;350;580;1179;4.7;1.721;2295;;
10:45:20.736;145;109;135;46;45.5;350;1315;742;2.1;3.902;5202;;
10:45:22.050;145;109;135;53;45.5;350;1130;742;2.4;3.353;4470;;
10:45:23.180;145;109;135;63;45.5;350;960;742;2.8;2.848;3798;;
10:45:24.141;168;86;130;103;38.8;340;580;1138;4.0;1.950;2599;;
10:45:24.719;147;110;101;47;15.8;255;1285;746;0.7;8.200;10933;;
10:45:26.006;171;74;114;61;51.5;300;980;1433;3.2;2.160;2880;;
10:45:26.988;163;82;126;103;44.8;340;580;1175;4.6;1.630;2173;;
10:45:27.566;148;105;99;47;22.3;270;1270;921;1.1;5.665;7553;;
10:45:28.836;175;75;111;51;55.3;305;1170;1508;2.8;2.340;3120;;
10:45:30.006;170;81;111;53;53.3;340;1125;1217;2.8;2.340;3120;;
10:45:31.133;168;81;111;56;51.8;340;1075;1171;2.9;2.311;3081;;
10:45:32.206;165;82;113;59;49.5;335;1010;1158;2.9;2.295;3061;;
10:45:33.216;167;83;128;103;48.8;335;585;1188;5.0;1.536;2048;;
10:45:33.801;149;106;99;46;23.3;270;1315;950;1.1;5.613;7485;;
10:45:35.118;176;75;110;51;57.8;300;1185;1513;2.9;2.257;3010;;
10:45:36.303;167;79;110;54;53.3;335;1120;1192;2.9;2.303;3071;;
10:45:37.421;168;81;111;55;51.8;340;1095;1175;2.8;2.354;3139;;
10:45:38.518;168;82;114;57;49.8;340;1045;1188;2.9;2.384;3179;;
10:45:39.563;173;86;116;55;49.8;340;1090;1200;2.7;2.536;3381;;
10:45:40.651;178;87;117;54;51.0;340;1120;1229;2.7;2.564;3419;;
10:45:41.770;178;87;117;54;50.8;345;1105;1217;2.8;2.537;3382;;
10:45:42.875;176;86;117;56;50.0;335;1070;1221;2.8;2.498;3331;;
10:45:43.944;175;87;116;57;49.5;335;1060;1200;2.8;2.484;3312;;
10:45:45.008;170;84;128;97;49.0;340;620;1179;4.7;1.623;2164;;
10:45:45.626;154;105;104;45;27.8;285;1335;896;1.2;4.979;6639;;
10:45:46.961;180;77;111;49;56.8;300;1215;1508;2.8;2.376;3169;;
10:45:48.172;169;80;110;53;53.0;340;1140;1217;2.8;2.366;3155;;
10:45:49.318;169;81;111;54;52.3;340;1110;1179;2.8;2.358;3144;;
10:45:50.428;170;82;113;57;50.5;345;1055;1183;2.9;2.355;3141;;
10:45:51.481;169;84;114;58;51.0;335;1030;1192;3.0;2.302;3070;;
10:45:52.511;176;86;116;55;50.8;335;1095;1246;2.8;2.497;3330;;
10:45:53.604;178;86;117;55;51.5;320;1085;1267;2.8;2.470;3294;;
10:45:54.690;178;87;118;56;51.0;335;1065;1242;2.9;2.459;3279;;
10:45:55.756;178;87;118;57;50.3;335;1055;1238;2.9;2.477;3303;;
10:45:56.811;177;88;117;57;50.0;340;1055;1221;2.8;2.469;3292;;
10:45:57.866;174;86;117;58;49.8;330;1040;1233;2.9;2.435;3247;;
10:45:58.902;177;88;117;55;49.3;325;1085;1254;2.7;2.572;3429;;
10:45:59.991;176;86;117;56;50.8;335;1075;1250;2.8;2.484;3311;;
10:46:01.065;177;88;116;54;49.8;335;1105;1221;2.7;2.582;3443;;
10:46:02.167;176;86;116;56;51.0;330;1075;1225;2.8;2.445;3260;;
10:46:03.246;173;86;115;57;50.5;335;1060;1204;2.9;2.414;3218;;
10:46:04.306;170;85;115;58;50.5;330;1030;1204;2.9;2.346;3127;;
10:46:05.332;176;87;116;55;50.0;325;1100;1246;2.7;2.552;3403;;
10:46:06.436;177;86;116;54;51.8;335;1105;1263;2.8;2.477;3303;;
10:46:07.540;176;86;116;56;51.5;335;1080;1233;2.9;2.438;3250;;
10:46:08.621;175;86;117;56;51.0;335;1065;1213;2.9;2.433;3244;;
10:46:09.684;175;87;118;58;50.8;330;1040;1213;2.9;2.408;3211;;
10:46:10.726;173;86;126;78;49.8;335;765;1204;3.9;1.930;2573;;
10:46:11.491;174;99;115;48;42.3;325;1250;1138;2.0;3.388;4517;;
10:46:12.737;187;85;122;57;54.0;315;1050;1429;3.1;2.377;3169;;
10:46:13.787;182;91;122;58;49.5;320;1040;1242;2.9;2.563;3418;;
10:46:14.831;185;92;123;57;49.3;335;1050;1267;2.8;2.612;3482;;
10:46:15.879;184;91;122;57;48.8;320;1045;1267;2.8;2.610;3480;;
10:46:16.925;182;90;122;59;49.8;330;1015;1271;2.9;2.489;3319;;
10:46:17.939;181;90;123;61;48.5;325;980;1279;3.0;2.490;3321;;
10:46:18.921;186;93;124;58;48.0;325;1035;1308;2.8;2.674;3565;;
10:46:19.956;187;93;124;57;49.0;330;1050;1338;2.8;2.652;3536;;
10:46:21.004;186;92;124;58;49.0;325;1030;1321;2.9;2.596;3461;;
10:46:22.034;182;89;138;102;48.0;330;590;1296;4.9;1.693;2258;;
10:46:22.628;148;114;102;48;17.5;295;1255;763;0.8;7.315;9753;;
10:46:23.883;182;78;115;54;57.3;300;1110;1571;3.1;2.235;2979;;
10:46:24.991;174;84;115;56;51.3;325;1065;1275;2.9;2.390;3186;;
10:46:26.056;162;86;115;60;51.3;325;1000;1250;3.1;2.244;2992;;
10:46:27.055;162;86;115;102;51.3;325;590;1250;5.2;1.324;1765;;
10:46:27.645;162;86;115;46;51.3;325;1305;1250;2.4;2.928;3904;;
10:46:28.950;162;86;115;121;51.3;325;495;1250;6.2;1.111;1481;;
10:46:29.444;120;121;102;96;2.0;215;625;888;0.2;31.953;42604;;
10:46:30.069;181;86;120;57;39.8;300;1045;1354;2.3;3.148;4198;;
10:46:31.116;184;88;120;56;42.3;310;1080;1338;2.3;3.067;4090;;
10:46:32.196;184;88;120;55;45.8;310;1090;1333;2.5;2.853;3804;;
10:46:33.286;184;88;119;54;47.3;315;1110;1321;2.6;2.796;3727;;
10:46:34.394;182;87;119;57;49.0;310;1055;1313;2.8;2.568;3423;;
10:46:35.451;179;87;119;59;49.0;315;1015;1267;2.9;2.455;3273;;
10:46:36.466;177;86;118;59;49.5;320;1025;1279;2.9;2.433;3244;;
10:46:37.489;180;87;117;56;50.3;310;1065;1308;2.8;2.480;3306;;
10:46:38.554;179;85;116;55;51.5;315;1085;1304;2.8;2.439;3251;;
10:46:39.641;177;84;115;56;52.0;330;1065;1292;2.9;2.360;3147;;
10:46:40.706;176;84;117;59;52.0;315;1015;1275;3.1;2.274;3032;;
10:46:41.721;176;86;117;59;51.0;330;1010;1279;3.0;2.312;3083;;
10:46:42.731;175;85;117;59;51.5;320;1010;1300;3.1;2.295;3059;;
10:46:43.741;181;87;120;59;51.5;315;1015;1342;3.0;2.360;3147;;
10:46:44.754;183;89;120;57;51.0;315;1060;1342;2.9;2.484;3312;;
10:46:45.816;183;88;120;57;51.5;315;1060;1346;2.9;2.460;3279;;
10:46:46.876;181;88;120;58;51.0;315;1040;1313;2.9;2.437;3249;;
10:46:47.916;179;88;118;58;50.3;315;1030;1271;2.9;2.424;3232;;
10:46:48.942;175;86;117;60;49.8;315;995;1263;3.0;2.345;3127;;
10:46:49.941;178;87;117;58;50.3;320;1040;1296;2.9;2.427;3236;;
10:46:50.981;179;86;117;55;51.8;315;1090;1317;2.8;2.454;3272;;
10:46:52.069;179;86;117;55;52.3;315;1095;1300;2.9;2.441;3255;;
10:46:53.164;178;86;117;56;51.5;315;1065;1283;2.9;2.414;3219;;
10:46:54.229;177;86;118;59;51.0;320;1015;1267;3.0;2.343;3125;;
10:46:55.242;176;87;120;61;50.3;320;985;1258;3.1;2.342;3123;;
10:46:56.231;184;90;122;58;49.8;315;1040;1300;2.9;2.545;3394;;
10:46:57.269;187;91;123;57;50.3;315;1060;1346;2.8;2.584;3445;;
10:46:58.331;186;90;123;58;50.5;315;1035;1342;2.9;2.521;3361;;
10:46:59.366;183;88;137;100;49.0;315;600;1329;4.9;1.681;2241;;
10:46:59.964;147;114;101;48;16.8;285;1250;775;0.8;7.500;10000;;
10:47:01.218;183;76;115;55;58.0;300;1095;1600;3.2;2.176;2901;;
10:47:02.311;176;84;114;54;52.0;325;1115;1317;2.8;2.444;3259;;
10:47:03.424;177;83;118;60;52.8;325;1005;1317;3.1;2.248;2998;;
10:47:04.431;178;86;135;101;48.5;330;595;1279;4.9;1.653;2204;;
10:47:05.028;147;112;101;47;18.0;175;1270;775;0.9;7.108;9478;;
10:47:06.292;186;78;114;51;57.3;295;1185;1621;2.9;2.365;3153;;
10:47:07.481;172;81;114;56;53.5;310;1075;1275;3.0;2.281;3041;;
10:47:08.552;175;85;114;52;51.3;320;1145;1246;2.7;2.541;3388;;
10:47:09.701;177;84;116;55;51.5;315;1100;1275;2.8;2.472;3296;;
10:47:10.801;178;86;117;56;52.5;335;1075;1242;2.9;2.401;3201;;
10:47:11.872;180;87;117;54;51.8;320;1120;1246;2.8;2.521;3362;;
10:47:12.994;177;82;132;98;52.5;325;610;1288;5.2;1.534;2045;;
10:47:13.604;150;107;104;59;22.0;260;1010;921;1.3;4.763;6351;;
10:47:14.618;187;81;120;58;56.3;305;1030;1600;3.3;2.193;2924;;
10:47:15.648;183;88;113;48;52.5;320;1260;1388;2.5;2.718;3624;;
10:47:16.908;179;82;111;49;56.0;315;1225;1375;2.7;2.434;3245;;
10:47:18.129;172;80;109;52;54.5;330;1155;1263;2.8;2.315;3087;;
10:47:19.284;167;79;110;57;54.8;335;1055;1213;3.1;2.120;2826;;
10:47:20.337;171;83;110;52;52.3;330;1160;1242;2.7;2.431;3241;;
10:47:21.501;173;81;110;51;56.0;330;1170;1296;2.9;2.298;3064;;
10:47:22.671;172;80;110;52;55.8;335;1150;1258;2.9;2.264;3019;;
10:47:23.817;171;80;109;52;56.0;335;1160;1238;2.9;2.248;2997;;
10:47:24.977;168;79;109;55;56.3;335;1085;1238;3.1;2.107;2810;;
10:47:26.062;169;81;110;55;54.8;325;1100;1242;3.0;2.210;2947;;
10:47:27.164;175;82;111;52;56.5;335;1155;1288;2.9;2.269;3025;;
10:47:28.320;175;82;112;52;56.3;320;1155;1254;2.9;2.289;3053;;
10:47:29.474;174;82;112;53;56.5;335;1135;1254;3.0;2.250;3000;;
10:47:30.613;172;82;113;56;55.5;335;1080;1196;3.1;2.199;2932;;
10:47:31.691;170;84;113;57;52.5;330;1050;1196;3.0;2.255;3007;;
10:47:32.740;173;81;130;99;54.0;330;605;1258;5.4;1.451;1935;;
10:47:33.344;158;105;100;45;27.3;305;1340;1108;1.2;4.905;6540;;
10:47:34.685;180;77;110;50;60.5;310;1200;1583;3.0;2.187;2916;;
10:47:35.882;167;79;107;50;57.0;345;1195;1225;2.9;2.233;2977;;
10:47:37.083;164;78;106;53;56.8;340;1135;1192;3.0;2.115;2820;;
10:47:38.214;158;76;106;56;55.0;335;1065;1121;3.1;2.043;2724;;
10:47:39.281;165;79;107;52;56.3;340;1155;1196;2.9;2.187;2916;;
10:47:40.432;169;79;108;51;57.5;325;1175;1233;2.9;2.202;2936;;
10:47:41.609;168;80;108;52;57.5;335;1160;1225;3.0;2.179;2905;;
10:47:42.773;152;79;108;54;57.5;335;1120;1179;3.1;2.104;2805;;
10:47:43.890;152;79;108;52;57.5;335;1160;1179;3.0;2.179;2905;;
10:47:45.050;152;79;108;52;57.5;335;1145;1179;3.0;2.151;2867;;
10:47:46.195;152;79;108;52;57.5;335;1160;1179;3.0;2.179;2905;;
10:47:47.354;175;81;111;52;46.3;315;1165;1292;2.4;2.802;3736;;
10:47:48.519;175;82;111;52;47.5;310;1165;1296;2.4;2.729;3638;;
10:47:49.684;173;81;111;53;49.8;315;1140;1263;2.6;2.544;3391;;
10:47:50.826;170;81;113;56;51.8;320;1075;1246;2.9;2.337;3116;;
10:47:51.899;177;84;114;53;53.0;325;1130;1275;2.8;2.431;3241;;
10:47:53.029;178;83;115;53;55.0;320;1125;1304;2.9;2.347;3130;;
10:47:54.154;178;85;116;54;55.0;320;1115;1279;3.0;2.341;3122;;
10:47:55.269;180;86;116;54;54.8;325;1120;1288;2.9;2.373;3164;;
10:47:56.391;179;85;116;54;55.0;325;1120;1292;2.9;2.357;3143;;
10:47:57.511;176;84;115;55;55.3;325;1100;1267;3.0;2.285;3046;;
10:47:58.611;177;85;116;54;54.5;325;1115;1283;2.9;2.368;3157;;
10:47:59.726;180;86;116;53;55.0;320;1135;1317;2.9;2.399;3199;;
10:48:00.861;179;85;115;52;55.3;320;1160;1300;2.9;2.409;3212;;
10:48:02.021;177;84;114;53;55.5;320;1135;1279;2.9;2.336;3115;;
10:48:03.156;175;84;113;53;54.8;325;1130;1258;2.9;2.337;3117;;
10:48:04.282;173;84;112;54;54.0;325;1120;1242;2.9;2.323;3097;;
10:48:05.402;170;83;114;57;54.0;320;1060;1242;3.1;2.228;2971;;
10:48:06.466;176;86;115;54;53.8;325;1120;1263;2.9;2.391;3188;;
10:48:07.586;175;82;132;99;54.0;325;605;1279;5.4;1.473;1964;;
10:48:08.191;149;109;101;49;21.3;300;1215;879;1.0;5.746;7662;;
10:48:09.404;182;77;121;65;59.5;305;920;1592;3.9;1.867;2489;;
10:48:10.324;178;90;120;63;51.0;325;960;1271;3.2;2.259;3012;;
10:48:11.284;184;90;113;45;52.8;315;1340;1350;2.4;2.871;3827;;
10:48:12.628;179;81;115;51;56.3;310;1180;1367;2.9;2.407;3210;;
10:48:13.805;179;86;114;49;54.5;325;1215;1271;2.7;2.541;3389;;
10:48:15.019;178;84;115;52;54.5;325;1165;1271;2.8;2.453;3271;;
10:48:16.184;178;85;115;52;53.3;330;1155;1250;2.8;2.494;3326;;
10:48:17.341;177;85;115;54;53.5;330;1120;1254;2.9;2.407;3210;;
10:48:18.461;176;85;116;55;53.8;325;1085;1250;3.0;2.347;3129;;
10:48:19.546;182;88;118;53;53.3;330;1130;1296;2.8;2.504;3339;;
10:48:20.676;184;87;118;52;53.8;325;1145;1321;2.8;2.514;3352;;
10:48:21.821;183;87;118;53;53.5;325;1135;1308;2.8;2.498;3331;;
10:48:22.954;180;87;118;55;52.8;325;1090;1267;2.9;2.428;3237;;
10:48:24.046;179;87;118;56;52.5;325;1080;1275;2.9;2.427;3237;;
10:48:25.124;184;88;118;52;52.8;325;1165;1313;2.7;2.601;3467;;
10:48:26.291;183;86;118;53;54.0;325;1140;1313;2.8;2.481;3307;;
10:48:27.430;181;87;117;54;53.3;325;1105;1283;2.9;2.433;3244;;
10:48:28.534;179;86;117;56;52.8;325;1080;1263;2.9;2.390;3187;;
10:48:29.614;179;86;118;57;53.0;325;1055;1279;3.0;2.344;3125;;
10:48:30.670;183;88;118;55;52.8;325;1095;1292;2.9;2.455;3273;;
10:48:31.766;183;87;118;54;53.8;325;1110;1308;2.9;2.432;3242;;
10:48:32.874;181;86;116;54;54.0;325;1115;1313;2.9;2.400;3200;;
10:48:33.991;178;84;115;56;54.8;325;1080;1288;3.0;2.268;3025;;
10:48:35.070;175;84;115;56;54.5;325;1065;1275;3.1;2.252;3003;;
10:48:36.136;179;85;116;55;54.5;325;1095;1292;3.0;2.326;3101;;
10:48:37.231;178;84;115;55;55.5;325;1100;1308;3.0;2.279;3039;;
10:48:38.331;177;84;114;54;55.3;330;1115;1283;3.0;2.301;3068;;
10:48:39.444;176;83;113;54;55.5;330;1115;1279;3.0;2.260;3014;;
10:48:40.557;172;82;112;56;55.8;325;1080;1258;3.1;2.175;2899;;
10:48:41.639;176;84;113;54;55.5;325;1120;1279;3.0;2.280;3040;;
10:48:42.761;176;83;112;52;56.8;330;1150;1292;3.0;2.275;3033;;
10:48:43.911;176;82;113;53;56.8;330;1125;1275;3.0;2.230;2974;;
10:48:45.036;174;83;112;53;56.3;330;1125;1250;3.0;2.240;2987;;
10:48:46.160;172;82;113;56;56.3;330;1075;1238;3.1;2.164;2886;;
10:48:47.234;177;85;115;54;54.8;325;1115;1267;2.9;2.342;3123;;
10:48:48.351;180;85;117;54;56.0;330;1115;1288;3.0;2.320;3093;;
10:48:49.466;181;86;117;54;55.0;330;1110;1271;3.0;2.366;3155;;
10:48:50.575;181;87;117;55;54.8;330;1100;1271;3.0;2.356;3141;;
10:48:51.676;179;86;118;56;54.0;325;1080;1267;3.0;2.355;3140;;
10:48:52.756;183;88;118;52;53.5;330;1145;1292;2.8;2.525;3367;;
10:48:53.899;183;87;118;53;53.8;325;1135;1296;2.8;2.486;3315;;
10:48:55.036;181;87;117;53;53.8;330;1125;1275;2.9;2.454;3272;;
10:48:56.160;180;87;117;54;53.3;325;1105;1258;2.9;2.433;3244;;
10:48:57.265;178;86;117;56;53.0;325;1080;1254;2.9;2.389;3186;;
10:48:58.346;179;87;117;53;52.8;325;1125;1279;2.8;2.490;3320;;
10:48:59.470;178;84;134;99;52.8;325;605;1288;5.2;1.534;2045;;
10:49:00.074;154;111;103;49;21.5;300;1215;938;1.1;5.821;7761;;
10:49:01.289;185;80;111;45;58.5;305;1335;1604;2.6;2.533;3377;;
10:49:02.626;170;78;110;52;57.5;315;1145;1279;3.0;2.195;2927;;
10:49:03.771;153;81;110;51;57.5;315;1175;1192;2.9;2.253;3004;;
10:49:04.945;153;81;110;51;57.5;315;1170;1192;2.9;2.243;2991;;
10:49:06.115;153;81;110;55;57.5;315;1100;1192;3.1;2.109;2812;;
10:49:07.215;153;81;110;54;57.5;315;1110;1192;3.1;2.128;2838;;
10:49:08.326;173;85;116;54;43.8;360;1110;1033;2.4;2.943;3924;;
10:49:09.436;172;85;118;56;44.5;355;1075;1046;2.5;2.845;3793;;
10:49:10.511;179;89;118;52;45.8;365;1150;1088;2.4;2.972;3963;;
10:49:11.659;179;87;118;52;50.0;360;1145;1096;2.6;2.696;3595;;
10:49:12.806;177;86;116;51;52.5;360;1170;1079;2.7;2.585;3447;;
10:49:13.976;173;84;114;53;53.3;365;1135;1046;2.8;2.435;3247;;
10:49:15.111;168;83;114;56;53.3;360;1080;1029;3.0;2.302;3069;;
10:49:16.191;171;84;113;52;54.0;360;1145;1038;2.8;2.385;3181;;
10:49:17.334;170;82;112;52;55.8;360;1150;1042;2.9;2.305;3074;;
10:49:18.484;169;81;112;53;56.8;360;1125;1021;3.0;2.215;2954;;
10:49:19.611;168;82;111;54;56.5;360;1120;1013;3.0;2.205;2940;;
10:49:20.733;166;81;111;56;56.5;360;1075;1000;3.2;2.117;2822;;
10:49:21.806;168;83;111;52;56.0;360;1145;1008;2.9;2.275;3033;;
10:49:22.951;170;81;112;53;58.0;365;1135;1029;3.1;2.197;2929;;
10:49:24.082;170;82;112;54;57.3;360;1120;1021;3.1;2.186;2915;;
10:49:25.204;168;81;112;55;57.5;360;1095;1033;3.2;2.123;2831;;
10:49:26.299;169;82;111;53;56.8;360;1135;1029;3.0;2.220;2960;;
10:49:27.436;168;81;110;53;57.8;365;1140;1029;3.0;2.171;2895;;
10:49:28.576;166;80;110;53;57.8;360;1130;1008;3.1;2.143;2857;;
10:49:29.708;166;80;109;53;58.0;365;1130;1004;3.1;2.124;2831;;
10:49:30.838;161;79;108;55;57.3;365;1090;963;3.2;2.051;2735;;
10:49:31.926;165;80;110;56;57.3;360;1080;1004;3.2;2.075;2767;;
10:49:33.008;168;81;111;54;58.0;365;1115;1013;3.1;2.134;2845;;
10:49:34.121;168;82;111;53;57.3;365;1125;1025;3.1;2.171;2895;;
10:49:35.246;167;81;112;56;58.0;365;1065;1013;3.3;2.057;2742;;
10:49:36.309;168;83;114;59;56.0;360;1020;1017;3.3;2.076;2769;;
10:49:37.331;167;82;129;102;54.5;365;590;1025;5.5;1.399;1866;;
10:49:37.921;154;105;99;44;29.3;310;1355;892;1.3;4.598;6130;;
10:49:39.274;174;75;107;50;62.0;350;1200;1288;3.1;2.076;2768;;
10:49:40.474;161;78;104;52;58.3;360;1165;1017;3.0;2.080;2773;;
10:49:41.643;156;76;101;51;57.8;365;1180;933;2.9;2.059;2745;;
10:49:42.819;150;76;97;50;55.5;360;1190;846;2.8;2.080;2773;;
10:49:44.009;143;72;94;52;58.0;370;1150;771;3.0;1.854;2472;;
10:49:45.159;134;71;91;55;56.5;365;1100;692;3.1;1.777;2369;;
10:49:46.261;134;71;90;51;56.8;370;1180;658;2.9;1.861;2481;;
10:49:47.441;135;69;90;52;59.0;375;1150;658;3.1;1.759;2345;;
10:49:48.591;135;70;91;53;58.5;375;1125;646;3.1;1.740;2321;;
10:49:49.716;134;70;92;55;58.0;370;1095;650;3.2;1.727;2303;;
10:49:50.809;135;71;93;55;56.5;365;1095;667;3.1;1.807;2410;;
10:49:51.906;139;73;95;54;56.8;375;1120;683;3.0;1.880;2506;;
10:49:53.026;140;74;97;53;56.5;375;1130;708;3.0;1.930;2573;;
10:49:54.156;143;76;98;53;55.5;370;1125;713;3.0;1.976;2635;;
10:49:55.279;145;76;98;53;55.5;370;1125;721;3.0;1.992;2655;;
10:49:56.404;144;76;100;55;55.0;370;1085;738;3.0;1.963;2617;;
10:49:57.491;143;77;100;55;53.5;370;1095;721;2.9;2.052;2736;;
10:49:58.584;151;78;102;53;54.8;370;1140;771;2.9;2.124;2832;;
10:49:59.724;152;78;103;53;55.5;370;1130;792;2.9;2.097;2796;;
10:50:00.854;153;79;104;54;55.0;370;1115;796;3.0;2.113;2818;;
10:50:01.969;153;79;104;54;54.0;370;1110;783;2.9;2.143;2857;;
10:50:03.081;153;78;105;54;55.0;370;1115;808;3.0;2.124;2831;;
10:50:04.198;151;80;104;55;52.5;370;1090;788;2.9;2.164;2886;;
10:50:05.282;154;79;106;54;53.8;365;1110;825;2.9;2.189;2919;;
10:50:06.396;159;81;108;54;54.0;370;1115;846;2.9;2.225;2966;;
