# Supplementary material for: Influence of beat-to-beat blood pressure variability on vascular elasticity in hypertensive population
Source: Sci Rep. 2017 Aug 21;7:8394. doi: 10.1038/s41598-017-08640-4 (PMC5566212; doi:10.1038/s41598-017-08640-4)
Supplement: Supplementary file 1 — Dataset 1 [file 41598_2017_8640_MOESM1_ESM.zip › Data of hypertensive population/1207-beats.txt]

BeatScope Easy - v02.10 build 004

Identification;Identification;Age (yrs);Height (cm);Weight (kg);Gender;Procedure;Model number
1207;ȫ����;44;160;70;Female;;9971

Reconstructed pressure level: 
brachial

Time (s);Systolic Pressure (mmHg);Diastolic Pressure (mmHg);Mean Pressure (mmHg);Heart rate (bpm);Stroke Volume (ml);Left Ventricular Ejection Time (ms);Pulse Interval (ms);Maximum Slope (mmHg/s);Cardiac Output (l/min);Total Peripheral Resistance Medical Unit (mmHg.min/l);Total Peripheral Resistance CGS (dyn.s/cm5);Markers;
11:03:42.935;0;0;0;72;0.0;0;830;0;0.0;0.000;0;;
11:03:43.765;0;0;0;73;0.0;0;825;0;0.0;0.000;0;;
11:03:44.590;0;0;0;73;0.0;0;825;0;0.0;0.000;0;;
11:03:45.415;0;0;0;72;0.0;0;835;0;0.0;0.000;0;;
11:03:46.250;0;0;0;71;0.0;0;845;0;0.0;0.000;0;;
11:03:47.095;0;0;0;71;0.0;0;840;0;0.0;0.000;0;;
11:03:47.935;0;0;0;72;0.0;0;830;0;0.0;0.000;0;;
11:03:48.765;0;0;0;70;0.0;0;855;0;0.0;0.000;0;;
11:03:49.620;0;0;0;69;0.0;0;870;0;0.0;0.000;0;;
11:03:50.490;0;0;0;76;0.0;0;785;0;0.0;0.000;0;;
11:03:51.275;0;0;0;72;0.0;0;835;0;0.0;0.000;0;;
11:03:52.110;0;0;0;71;0.0;0;845;0;0.0;0.000;0;;
11:03:52.955;0;0;0;70;0.0;0;855;0;0.0;0.000;0;;
11:03:53.813;165;73;112;72;115.3;325;830;1388;8.3;0.803;1071;;
11:03:54.641;170;76;113;70;116.3;325;860;1413;8.1;0.834;1112;;
11:03:55.497;171;76;113;69;127.5;325;865;1442;8.8;0.763;1018;;
11:03:56.366;166;73;110;69;134.5;330;865;1408;9.3;0.706;941;;
11:03:57.231;166;73;112;71;142.0;325;850;1400;10.0;0.667;890;;
11:03:58.083;170;75;113;69;143.3;330;870;1388;9.9;0.685;913;;
11:03:58.951;172;75;114;69;147.8;330;865;1413;10.2;0.666;888;;
11:03:59.814;169;75;114;71;147.0;330;845;1375;10.4;0.652;870;;
11:04:00.663;172;77;114;69;146.8;330;865;1392;10.2;0.669;892;;
11:04:01.528;170;74;114;73;146.8;330;825;1413;10.7;0.638;851;;
11:04:02.350;170;74;114;69;146.8;330;875;1413;10.1;0.677;902;;
11:04:03.225;170;74;114;71;146.8;330;845;1413;10.4;0.654;871;;
11:04:04.070;170;74;114;68;146.8;330;885;1413;9.9;0.684;913;;
11:04:04.956;169;75;111;70;121.0;325;855;1450;8.5;0.784;1046;;
11:04:05.811;166;73;112;71;125.3;320;845;1467;8.9;0.752;1003;;
11:04:06.656;170;76;113;69;129.0;330;870;1467;8.9;0.762;1016;;
11:04:07.526;173;75;113;69;139.5;330;870;1492;9.6;0.705;940;;
11:04:08.396;166;73;112;71;145.5;320;850;1442;10.3;0.651;868;;
11:04:09.242;169;75;112;69;143.3;325;865;1421;9.9;0.675;900;;
11:04:10.111;170;73;111;68;150.8;330;880;1442;10.3;0.649;866;;
11:04:10.993;165;72;109;70;151.3;335;860;1379;10.6;0.620;826;;
11:04:11.849;164;72;109;69;149.3;325;865;1371;10.4;0.632;842;;
11:04:12.714;165;72;109;70;149.3;325;860;1375;10.4;0.628;837;;
11:04:13.575;165;72;109;67;149.3;325;890;1375;10.1;0.650;867;;
11:04:14.465;165;72;109;71;149.3;325;845;1375;10.6;0.617;823;;
11:04:15.310;165;72;109;68;149.3;325;885;1375;10.1;0.646;862;;
11:04:16.192;163;71;106;69;127.8;330;875;1425;8.8;0.726;968;;
11:04:17.069;160;68;107;71;132.0;325;850;1450;9.3;0.687;917;;
11:04:17.923;161;70;107;70;134.8;330;860;1379;9.4;0.684;913;;
11:04:18.783;164;70;110;70;144.0;330;860;1404;10.0;0.654;872;;
11:04:19.639;165;72;109;70;147.8;325;855;1371;10.4;0.632;843;;
11:04:20.494;165;72;109;70;151.0;325;860;1371;10.5;0.619;826;;
11:04:21.358;162;70;108;71;152.5;325;850;1396;10.8;0.603;804;;
11:04:22.208;165;72;109;69;154.3;330;875;1392;10.6;0.617;823;;
11:04:23.081;165;70;108;69;158.8;330;865;1421;11.0;0.587;783;;
11:04:23.948;159;67;108;71;158.8;330;840;1383;11.3;0.570;760;;
11:04:24.785;159;67;108;67;158.8;330;900;1383;10.6;0.611;814;;
11:04:25.685;159;67;108;69;158.8;330;870;1383;10.9;0.591;787;;
11:04:26.555;159;67;108;66;158.8;330;905;1383;10.5;0.614;819;;
11:04:27.461;155;66;101;69;132.5;330;875;1325;9.1;0.669;892;;
11:04:28.336;153;63;104;70;136.0;320;860;1308;9.5;0.654;873;;
11:04:29.198;163;70;108;69;136.3;330;870;1342;9.4;0.688;917;;
11:04:30.064;166;71;109;70;146.3;330;860;1350;10.2;0.642;857;;
11:04:30.926;161;70;104;70;151.8;330;860;1346;10.6;0.589;786;;
11:04:31.786;156;64;101;68;160.3;330;885;1346;10.9;0.556;742;;
11:04:32.671;156;62;102;68;164.8;330;885;1317;11.2;0.545;727;;
11:04:33.554;156;64;102;69;163.0;325;870;1279;11.2;0.543;724;;
11:04:34.424;155;64;103;70;164.0;325;860;1288;11.4;0.538;717;;
11:04:35.284;160;66;103;71;164.0;325;850;1317;11.6;0.531;708;;
11:04:36.135;160;66;103;67;164.0;325;890;1317;11.1;0.556;742;;
11:04:37.025;160;66;103;72;164.0;325;835;1317;11.8;0.522;696;;
11:04:37.860;160;66;103;68;164.0;325;880;1317;11.2;0.550;733;;
11:04:38.739;160;64;103;69;142.8;325;865;1350;9.9;0.623;830;;
11:04:39.608;161;64;103;69;145.0;330;875;1358;9.9;0.620;827;;
11:04:40.479;158;63;103;71;150.5;325;850;1321;10.6;0.580;774;;
11:04:41.331;158;65;103;71;154.5;325;845;1317;11.0;0.565;753;;
11:04:42.174;163;66;104;69;166.3;330;870;1346;11.5;0.546;727;;
11:04:43.044;161;64;102;70;169.8;330;860;1375;11.8;0.515;687;;
11:04:43.902;153;61;99;71;167.3;325;840;1242;11.9;0.496;661;;
11:04:44.746;155;61;100;70;171.3;325;855;1246;12.0;0.499;666;;
11:04:45.601;157;63;101;69;173.8;325;865;1279;12.1;0.502;669;;
11:04:46.462;156;62;100;71;174.5;325;850;1238;12.3;0.486;648;;
11:04:47.316;151;61;98;71;170.8;325;840;1225;12.2;0.482;643;;
11:04:48.158;152;61;98;70;172.3;330;860;1213;12.0;0.489;652;;
11:04:49.016;153;61;100;71;177.3;330;850;1225;12.5;0.477;636;;
11:04:49.866;152;62;98;71;172.8;325;850;1188;12.2;0.483;645;;
11:04:50.718;150;60;98;71;173.5;325;840;1208;12.4;0.474;633;;
11:04:51.554;152;63;100;71;172.5;325;850;1196;12.2;0.490;654;;
11:04:52.406;156;63;101;69;178.3;330;865;1254;12.4;0.488;650;;
11:04:53.267;153;63;99;71;174.3;325;850;1217;12.3;0.484;646;;
11:04:54.117;151;61;99;71;173.0;325;840;1217;12.4;0.482;643;;
11:04:54.961;154;63;99;72;173.0;325;835;1221;12.4;0.479;639;;
11:04:55.795;154;63;99;67;173.0;325;890;1221;11.7;0.511;681;;
11:04:56.685;154;63;99;69;173.0;325;870;1221;11.9;0.499;665;;
11:04:57.555;154;63;99;65;173.0;325;920;1221;11.3;0.528;704;;
11:04:58.478;155;66;102;69;137.3;330;870;1363;9.5;0.643;858;;
11:04:59.346;152;65;101;69;136.3;325;870;1325;9.4;0.642;856;;
11:05:00.216;155;66;102;68;145.3;330;885;1304;9.8;0.621;829;;
11:05:01.099;157;66;103;69;153.8;330;875;1300;10.5;0.588;783;;
11:05:01.975;157;67;103;69;160.3;325;875;1275;11.0;0.560;746;;
11:05:02.849;153;65;102;70;160.0;325;855;1288;11.2;0.542;723;;
11:05:03.706;155;66;103;70;162.0;325;860;1271;11.3;0.545;727;;
11:05:04.566;159;67;105;69;168.5;330;875;1321;11.6;0.544;725;;
11:05:05.441;160;68;105;68;169.3;330;880;1313;11.5;0.545;726;;
11:05:06.321;157;66;103;69;169.5;330;875;1317;11.6;0.533;711;;
11:05:07.194;156;66;103;69;165.5;325;865;1300;11.5;0.540;720;;
11:05:08.060;158;67;104;69;168.3;325;870;1304;11.6;0.538;717;;
11:05:08.930;158;67;104;68;169.0;330;880;1296;11.5;0.539;719;;
11:05:09.811;155;65;103;70;167.8;325;860;1300;11.7;0.525;701;;
11:05:10.671;154;66;102;69;164.8;325;865;1304;11.4;0.536;714;;
11:05:11.536;158;66;104;69;169.8;325;870;1317;11.7;0.533;711;;
11:05:12.406;159;66;104;69;171.3;330;875;1304;11.7;0.530;707;;
11:05:13.281;156;65;103;70;169.3;325;860;1308;11.8;0.522;696;;
11:05:14.141;155;66;103;71;166.5;325;850;1313;11.8;0.523;698;;
11:05:14.991;158;67;103;69;169.8;330;875;1304;11.6;0.532;710;;
11:05:15.864;159;66;104;69;172.0;325;875;1321;11.8;0.528;704;;
11:05:16.741;158;66;103;69;171.5;330;870;1283;11.8;0.520;693;;
11:05:17.610;153;64;101;71;167.5;325;845;1288;11.9;0.511;681;;
11:05:18.456;156;66;103;71;168.0;325;850;1292;11.9;0.521;695;;
11:05:19.306;160;67;105;69;173.3;330;865;1325;12.0;0.525;701;;
11:05:20.171;162;67;105;69;174.0;330;865;1350;12.1;0.522;696;;
11:05:21.034;158;66;104;71;170.8;325;850;1338;12.1;0.519;692;;
11:05:21.888;159;67;104;69;170.5;330;870;1342;11.8;0.532;709;;
11:05:22.754;161;66;104;68;173.3;325;885;1375;11.7;0.531;708;;
11:05:23.639;159;65;104;70;173.3;325;860;1338;12.1;0.516;688;;
11:05:24.500;159;65;104;69;173.3;325;875;1338;11.9;0.525;700;;
11:05:25.375;159;65;104;71;173.3;325;850;1338;12.2;0.510;680;;
11:05:26.225;159;65;104;65;173.3;325;920;1338;11.3;0.552;736;;
11:05:27.142;162;68;106;69;139.5;330;875;1425;9.6;0.662;882;;
11:05:28.023;158;66;104;69;140.0;330;865;1367;9.7;0.641;855;;
11:05:28.888;158;67;104;69;143.5;330;865;1358;10.0;0.628;838;;
11:05:29.749;162;68;107;69;153.5;330;870;1375;10.6;0.606;809;;
11:05:30.623;166;69;108;69;163.8;330;875;1396;11.2;0.576;768;;
11:05:31.498;163;68;108;71;164.0;330;850;1388;11.6;0.557;743;;
11:05:32.348;162;70;108;71;161.3;325;845;1392;11.4;0.565;753;;
11:05:33.187;168;71;110;71;166.3;325;850;1438;11.7;0.564;752;;
11:05:34.037;168;71;111;70;168.8;325;855;1442;11.8;0.560;746;;
11:05:34.892;165;70;109;71;168.0;325;845;1467;11.9;0.546;728;;
11:05:35.741;162;69;108;71;166.0;325;840;1429;11.9;0.544;725;;
11:05:36.581;164;69;107;69;167.8;330;865;1446;11.6;0.553;737;;
11:05:37.446;165;68;107;69;171.8;330;870;1458;11.8;0.543;724;;
11:05:38.316;161;67;105;70;168.5;325;860;1408;11.8;0.537;716;;
11:05:39.174;160;67;105;70;167.5;325;860;1392;11.7;0.538;717;;
11:05:40.035;160;67;104;70;169.5;325;860;1375;11.8;0.529;705;;
11:05:40.896;157;65;103;71;169.0;330;850;1379;11.9;0.518;691;;
11:05:41.748;157;66;104;70;168.0;325;860;1358;11.7;0.530;706;;
11:05:42.606;161;66;105;69;172.8;330;865;1400;12.0;0.525;699;;
11:05:43.473;161;67;105;70;171.8;330;860;1367;12.0;0.523;698;;
11:05:44.333;156;65;103;70;169.5;330;855;1371;11.9;0.517;689;;
11:05:45.186;156;66;103;70;168.5;325;860;1338;11.8;0.526;701;;
11:05:46.044;159;66;104;69;171.0;325;870;1367;11.8;0.528;704;;
11:05:46.918;158;66;103;69;171.8;330;865;1358;11.9;0.519;692;;
11:05:47.781;155;65;102;71;167.8;325;840;1363;12.0;0.512;683;;
11:05:48.623;157;66;102;67;168.8;330;890;1346;11.4;0.535;714;;
11:05:49.513;159;64;103;69;176.0;330;875;1388;12.1;0.512;683;;
11:05:50.386;154;65;101;70;168.0;325;860;1325;11.7;0.516;688;;
11:05:51.248;155;64;101;68;170.5;330;880;1338;11.6;0.520;693;;
11:05:52.126;156;65;102;68;172.3;330;880;1333;11.7;0.520;693;;
11:05:53.004;156;65;102;69;171.5;325;865;1317;11.9;0.513;684;;
11:05:53.869;153;64;101;69;168.3;325;870;1325;11.6;0.520;693;;
11:05:54.741;156;64;102;69;172.5;325;875;1367;11.8;0.519;692;;
11:05:55.616;157;66;104;69;172.0;330;865;1342;11.9;0.521;694;;
11:05:56.483;158;66;102;67;172.5;330;895;1358;11.6;0.529;706;;
11:05:57.378;156;64;102;69;172.8;330;875;1371;11.8;0.514;685;;
11:05:58.251;155;65;101;69;168.5;325;875;1350;11.6;0.526;701;;
11:05:59.126;158;65;103;68;172.8;330;880;1346;11.8;0.523;698;;
11:06:00.006;159;66;104;69;172.3;330;865;1350;11.9;0.520;693;;
11:06:00.873;156;65;104;72;172.3;330;830;1354;12.5;0.499;665;;
11:06:01.700;156;65;104;69;172.3;330;865;1354;11.9;0.520;693;;
11:06:02.565;156;65;104;69;172.3;330;865;1354;11.9;0.520;693;;
11:06:03.430;156;65;104;67;172.3;330;890;1354;11.6;0.535;713;;
11:06:04.319;156;68;104;71;135.5;325;845;1442;9.6;0.645;861;;
11:06:05.164;155;67;103;71;136.3;325;845;1421;9.7;0.640;854;;
11:06:06.009;159;68;105;69;144.8;325;865;1438;10.0;0.626;835;;
11:06:06.872;161;68;106;70;154.5;325;860;1433;10.8;0.590;787;;
11:06:07.736;159;67;104;69;160.5;325;865;1400;11.1;0.560;747;;
11:06:08.597;157;67;105;71;160.5;325;845;1421;11.4;0.550;734;;
11:06:09.444;159;68;104;68;163.0;325;880;1367;11.1;0.563;750;;
11:06:10.322;161;66;104;69;169.8;325;875;1438;11.6;0.535;713;;
11:06:11.200;154;65;101;70;165.8;325;855;1354;11.6;0.522;696;;
11:06:12.058;152;64;101;71;164.5;325;845;1371;11.7;0.520;693;;
11:06:12.899;156;66;103;70;166.8;325;855;1346;11.7;0.528;704;;
11:06:13.756;158;66;103;71;170.0;325;845;1383;12.1;0.513;684;;
11:06:14.601;153;65;101;71;166.3;325;840;1308;11.9;0.512;682;;
11:06:15.439;155;66;104;72;166.0;325;830;1342;12.0;0.519;692;;
11:06:16.271;160;68;106;70;169.3;325;855;1363;11.9;0.535;714;;
11:06:17.126;163;69;106;70;171.8;330;855;1400;12.1;0.529;705;;
11:06:17.981;158;67;104;71;167.3;325;840;1404;11.9;0.524;698;;
11:06:18.821;159;67;106;71;167.5;325;840;1400;12.0;0.529;705;;
11:06:19.663;161;68;106;70;169.3;325;860;1400;11.8;0.537;716;;
11:06:20.521;161;67;105;70;171.8;330;855;1413;12.1;0.523;697;;
11:06:21.376;155;66;103;71;166.3;325;840;1388;11.9;0.520;694;;
11:06:22.218;158;67;104;69;167.0;325;865;1379;11.6;0.536;715;;
11:06:23.079;160;66;105;70;172.0;325;860;1375;12.0;0.522;697;;
11:06:23.941;158;67;103;69;168.8;330;865;1346;11.7;0.525;701;;
11:06:24.804;153;64;101;71;166.5;325;850;1371;11.8;0.516;687;;
11:06:25.656;154;65;101;69;166.0;325;865;1338;11.5;0.526;702;;
11:06:26.523;157;65;102;68;171.8;330;885;1367;11.6;0.523;697;;
11:06:27.408;155;64;100;68;171.8;330;885;1333;11.6;0.517;689;;
11:06:28.291;153;64;98;67;168.5;325;890;1313;11.4;0.516;688;;
11:06:29.181;148;61;96;69;166.3;325;870;1300;11.5;0.504;672;;
11:06:30.049;146;62;96;69;162.3;325;870;1267;11.2;0.513;685;;
11:06:30.919;149;62;98;69;169.0;325;875;1292;11.6;0.505;673;;
11:06:31.796;150;62;98;69;170.5;330;875;1275;11.7;0.503;671;;
11:06:32.667;149;63;97;69;166.5;325;870;1246;11.5;0.504;672;;
11:06:33.541;144;60;95;70;163.5;325;855;1267;11.5;0.497;662;;
11:06:34.392;146;62;96;69;163.8;325;870;1242;11.3;0.511;682;;
11:06:35.266;152;62;99;68;172.5;330;880;1317;11.8;0.505;673;;
11:06:36.146;153;64;101;69;171.8;330;870;1279;11.8;0.510;680;;
11:06:37.016;153;65;101;70;169.0;330;860;1283;11.8;0.511;682;;
11:06:37.876;150;64;100;70;165.0;325;855;1292;11.6;0.517;689;;
11:06:38.729;154;65;101;69;168.3;325;875;1296;11.5;0.525;700;;
11:06:39.606;156;65;102;68;172.3;330;880;1342;11.7;0.520;693;;
11:06:40.484;154;65;100;69;169.3;325;875;1300;11.6;0.518;691;;
11:06:41.361;151;63;99;70;167.0;325;860;1300;11.7;0.511;681;;
11:06:42.219;152;65;100;69;164.8;325;875;1308;11.3;0.530;706;;
11:06:43.094;156;64;102;68;172.0;325;880;1346;11.7;0.519;692;;
11:06:43.974;154;64;100;69;169.5;330;875;1292;11.6;0.518;690;;
11:06:44.851;152;64;99;68;168.5;330;880;1292;11.5;0.514;686;;
11:06:45.731;147;62;98;70;164.0;325;855;1300;11.5;0.508;678;;
11:06:46.586;150;63;98;70;164.0;325;855;1292;11.5;0.508;678;;
11:06:47.440;150;63;98;68;164.0;325;880;1292;11.2;0.523;698;;
11:06:48.320;150;63;98;69;164.0;325;865;1292;11.4;0.514;686;;
11:06:49.185;150;63;98;68;164.0;325;885;1292;11.1;0.526;702;;
11:06:50.071;155;70;104;69;127.0;325;865;1408;8.8;0.707;942;;
11:06:50.934;157;69;105;69;132.5;325;870;1429;9.1;0.686;915;;
11:06:51.806;156;69;104;69;138.8;330;875;1404;9.5;0.656;874;;
11:06:52.683;155;68;102;68;144.8;330;880;1371;9.9;0.622;829;;
11:06:53.559;151;66;101;70;149.8;325;855;1379;10.5;0.578;771;;
11:06:54.418;153;67;102;68;152.8;325;885;1358;10.4;0.590;786;;
11:06:55.299;156;67;103;69;160.0;325;875;1379;11.0;0.565;753;;
11:06:56.174;155;68;102;69;157.8;325;870;1342;10.9;0.564;752;;
11:06:57.048;151;66;101;70;157.3;325;855;1354;11.0;0.549;732;;
11:06:57.899;152;67;102;70;155.8;325;860;1329;10.9;0.562;749;;
11:06:58.763;155;67;103;69;161.3;325;875;1371;11.1;0.556;742;;
11:06:59.636;155;67;103;69;162.8;325;870;1358;11.2;0.548;731;;
11:07:00.505;152;66;101;70;160.8;325;855;1363;11.3;0.539;718;;
11:07:01.359;151;66;101;71;156.8;320;850;1371;11.1;0.549;732;;
11:07:02.213;155;67;102;68;162.3;325;885;1383;11.0;0.558;744;;
11:07:03.096;155;66;102;68;164.5;325;880;1408;11.2;0.547;729;;
11:07:03.976;153;66;101;69;161.5;325;875;1350;11.1;0.545;726;;
11:07:04.849;149;64;100;70;158.5;320;860;1363;11.1;0.540;720;;
11:07:05.713;152;65;101;69;160.3;325;870;1363;11.1;0.547;729;;
11:07:06.581;153;66;102;69;162.5;325;870;1358;11.2;0.545;726;;
11:07:07.453;154;66;102;69;163.5;325;865;1350;11.3;0.537;716;;
11:07:08.314;151;65;101;70;159.3;320;855;1358;11.2;0.541;721;;
11:07:09.169;152;66;103;71;160.0;320;845;1379;11.4;0.543;724;;
11:07:10.014;157;68;104;70;162.0;325;860;1358;11.3;0.553;738;;
11:07:10.876;159;68;105;69;164.3;325;865;1400;11.4;0.552;736;;
11:07:11.743;155;67;103;70;162.5;325;855;1392;11.4;0.543;724;;
11:07:12.594;154;68;103;71;157.3;320;840;1367;11.2;0.552;735;;
11:07:13.436;157;69;104;69;160.3;325;870;1388;11.1;0.563;751;;
11:07:14.304;157;67;104;69;164.8;325;870;1413;11.4;0.547;729;;
11:07:15.178;154;67;101;69;161.0;325;865;1371;11.2;0.544;725;;
11:07:16.041;151;65;101;71;159.3;320;850;1396;11.2;0.536;715;;
11:07:16.889;152;66;100;69;157.8;320;870;1350;10.9;0.549;732;;
11:07:17.759;153;64;100;69;164.8;325;870;1354;11.4;0.529;706;;
11:07:18.629;154;65;102;69;165.3;320;870;1333;11.4;0.536;714;;
11:07:19.499;153;65;102;71;162.3;320;850;1388;11.5;0.533;711;;
11:07:20.353;152;66;101;70;159.3;325;855;1354;11.2;0.544;725;;
11:07:21.206;156;67;103;70;163.3;325;860;1379;11.4;0.543;723;;
11:07:22.068;158;67;104;69;166.3;325;865;1367;11.5;0.540;720;;
11:07:22.933;155;67;103;70;162.5;325;855;1383;11.4;0.542;723;;
11:07:23.786;155;68;103;70;159.5;320;855;1404;11.2;0.553;738;;
11:07:24.639;158;67;104;69;164.3;325;865;1421;11.4;0.549;732;;
11:07:25.504;157;67;102;68;163.0;325;880;1396;11.1;0.551;734;;
11:07:26.386;153;64;101;69;163.0;325;865;1392;11.3;0.536;715;;
11:07:27.251;152;65;101;69;160.5;320;875;1371;11.0;0.548;731;;
11:07:28.128;154;65;100;66;165.0;325;905;1379;10.9;0.546;728;;
11:07:29.029;150;62;96;68;166.0;325;885;1321;11.3;0.513;684;;
11:07:29.914;144;59;94;69;161.3;320;865;1283;11.2;0.503;671;;
11:07:30.779;145;60;95;69;162.8;320;875;1275;11.2;0.509;679;;
11:07:31.656;147;60;96;68;168.3;325;885;1300;11.4;0.502;670;;
11:07:32.539;146;61;95;68;165.5;325;885;1275;11.2;0.505;674;;
11:07:33.424;143;60;95;70;162.5;320;860;1296;11.3;0.501;669;;
11:07:34.286;147;62;97;68;164.5;325;880;1279;11.2;0.518;690;;
11:07:35.166;151;64;99;68;168.0;325;885;1292;11.4;0.523;697;;
11:07:36.051;153;64;100;68;168.8;325;885;1321;11.4;0.522;696;;
11:07:36.934;151;64;100;69;164.3;320;875;1333;11.3;0.531;709;;
11:07:37.809;156;66;101;68;163.5;325;885;1392;11.1;0.545;727;;
11:07:38.698;157;66;101;67;167.8;325;890;1400;11.3;0.533;711;;
11:07:39.586;153;63;99;69;167.3;325;870;1404;11.5;0.516;688;;
11:07:40.458;155;64;100;67;168.5;325;900;1400;11.2;0.531;709;;
11:07:41.356;158;64;100;68;168.5;325;885;1408;11.4;0.523;697;;
11:07:42.240;158;64;100;67;168.5;325;900;1408;11.2;0.531;709;;
11:07:43.140;158;64;100;71;168.5;325;845;1408;12.0;0.499;665;;
11:07:43.985;158;64;100;66;168.5;325;915;1408;11.0;0.540;720;;
11:07:44.901;160;65;103;67;143.3;325;895;1483;9.6;0.642;856;;
11:07:45.794;158;65;102;69;141.8;330;870;1446;9.8;0.628;837;;
11:07:46.666;157;65;102;69;146.0;325;865;1458;10.1;0.606;808;;
11:07:47.529;162;67;105;68;155.8;325;880;1479;10.6;0.595;793;;
11:07:48.409;165;68;107;69;165.8;330;875;1483;11.4;0.564;751;;
11:07:49.284;162;67;104;69;164.5;330;865;1458;11.4;0.548;731;;
11:07:50.149;158;65;104;70;164.5;325;855;1479;11.5;0.538;717;;
11:07:51.004;162;67;104;67;168.0;325;890;1471;11.3;0.552;736;;
11:07:51.898;164;66;105;67;174.0;330;895;1517;11.7;0.539;718;;
11:07:52.787;159;65;104;70;170.5;325;855;1458;12.0;0.519;692;;
11:07:53.646;157;66;103;69;167.5;325;865;1454;11.6;0.531;707;;
11:07:54.511;161;66;104;68;171.8;330;880;1471;11.7;0.534;712;;
11:07:55.391;162;66;105;68;174.0;330;880;1471;11.9;0.530;706;;
11:07:56.271;161;66;103;69;171.5;325;870;1429;11.8;0.523;697;;
11:07:57.141;157;64;102;70;169.8;325;860;1450;11.8;0.518;691;;
11:07:57.997;160;66;105;69;170.3;325;865;1446;11.8;0.531;708;;
11:07:58.866;164;67;106;67;175.3;330;890;1496;11.8;0.537;716;;
11:07:59.756;164;67;106;68;175.8;330;880;1496;12.0;0.530;706;;
11:08:00.634;160;66;104;69;170.0;325;865;1454;11.8;0.528;704;;
11:08:01.499;160;66;105;70;170.3;325;860;1450;11.9;0.529;706;;
11:08:02.361;162;68;105;68;172.0;330;885;1458;11.7;0.540;720;;
11:08:03.246;164;67;105;67;174.5;330;895;1467;11.7;0.539;718;;
11:08:04.141;162;66;104;68;174.0;330;885;1425;11.8;0.526;702;;
11:08:05.026;156;64;102;69;170.0;325;870;1438;11.7;0.519;693;;
11:08:05.892;158;66;102;67;170.5;325;895;1421;11.4;0.533;710;;
11:08:06.789;160;64;102;68;175.8;330;880;1442;12.0;0.512;683;;
11:08:07.669;155;64;100;69;171.0;330;865;1383;11.9;0.505;673;;
11:08:08.538;153;62;100;70;170.5;325;855;1408;12.0;0.500;667;;
11:08:09.391;157;65;101;67;172.5;325;895;1400;11.6;0.523;697;;
11:08:10.282;161;64;103;69;179.3;330;875;1454;12.3;0.503;670;;
11:08:11.163;156;64;101;69;172.8;325;865;1392;12.0;0.504;673;;
11:08:12.026;155;64;102;70;171.0;325;855;1413;12.0;0.507;677;;
11:08:12.883;159;66;102;68;173.5;330;880;1404;11.8;0.519;691;;
11:08:13.757;160;65;103;69;176.5;330;865;1438;12.2;0.504;671;;
11:08:14.626;156;64;101;70;172.5;325;855;1417;12.1;0.498;664;;
11:08:15.479;155;64;101;71;171.0;325;850;1425;12.1;0.503;671;;
11:08:16.329;159;65;103;69;174.8;325;870;1442;12.1;0.512;682;;
11:08:17.197;160;65;103;70;176.3;325;860;1458;12.3;0.503;670;;
11:08:18.057;155;64;101;71;171.0;325;845;1421;12.1;0.500;667;;
11:08:18.904;159;66;102;69;173.3;325;870;1433;11.9;0.513;685;;
11:08:19.774;162;65;103;69;178.8;330;875;1458;12.3;0.505;674;;
11:08:20.651;159;65;101;68;175.0;330;885;1396;11.9;0.512;683;;
11:08:21.534;154;63;100;69;172.0;325;865;1442;11.9;0.503;671;;
11:08:22.403;155;64;99;68;172.3;325;885;1358;11.7;0.507;676;;
11:08:23.286;154;63;97;67;174.5;330;895;1375;11.7;0.499;665;;
11:08:24.179;148;60;95;69;170.0;320;875;1367;11.7;0.489;652;;
11:08:25.056;149;61;95;68;169.3;325;885;1346;11.5;0.497;662;;
11:08:25.939;151;61;97;68;174.3;330;885;1346;11.8;0.490;653;;
11:08:26.826;150;62;96;69;171.5;330;875;1313;11.8;0.489;651;;
11:08:27.703;147;61;95;69;166.8;320;870;1338;11.5;0.493;657;;
11:08:28.571;150;62;96;67;169.8;325;895;1325;11.4;0.504;671;;
11:08:29.464;151;62;96;69;172.3;330;875;1342;11.8;0.488;650;;
11:08:30.339;144;62;93;69;161.3;320;870;1333;11.1;0.499;665;;
11:08:31.213;146;62;93;67;164.5;325;890;1358;11.1;0.505;673;;
11:08:32.099;147;62;94;68;166.3;325;880;1350;11.3;0.495;660;;
11:08:32.981;145;62;92;68;164.0;325;880;1329;11.2;0.492;656;;
11:08:33.863;141;60;91;69;160.3;325;870;1358;11.1;0.493;657;;
11:08:34.729;146;62;94;69;163.3;325;870;1350;11.3;0.498;664;;
11:08:35.603;149;63;95;69;168.8;325;870;1363;11.6;0.490;653;;
11:08:36.471;148;63;93;67;165.8;330;890;1329;11.2;0.497;662;;
11:08:37.359;142;60;91;69;162.5;325;870;1358;11.2;0.486;648;;
11:08:38.229;142;60;91;68;160.8;320;880;1325;11.0;0.495;661;;
11:08:39.113;144;60;91;67;166.8;330;890;1338;11.2;0.484;646;;
11:08:40.001;142;60;89;67;164.3;325;895;1304;11.0;0.484;645;;
11:08:40.898;136;57;87;68;159.8;325;880;1338;10.9;0.476;635;;
11:08:41.775;135;58;86;68;155.8;325;885;1304;10.6;0.489;652;;
11:08:42.661;136;57;86;67;163.0;330;895;1329;10.9;0.474;631;;
11:08:43.554;135;56;86;68;162.5;325;880;1329;11.1;0.463;617;;
11:08:44.436;132;55;85;69;157.8;325;865;1358;10.9;0.465;620;;
11:08:45.301;135;57;85;69;157.8;325;870;1325;10.9;0.467;623;;
11:08:46.170;135;57;85;66;157.8;325;905;1325;10.5;0.486;648;;
11:08:47.075;135;57;85;67;157.8;325;900;1325;10.5;0.484;645;;
11:08:47.975;135;57;85;71;157.8;325;845;1325;11.2;0.454;605;;
11:08:48.820;135;57;85;65;157.8;325;920;1325;10.3;0.494;659;;
11:08:49.739;158;65;100;65;134.5;330;920;1558;8.8;0.681;907;;
11:08:50.663;154;63;100;69;139.8;330;865;1567;9.7;0.616;821;;
11:08:51.526;151;66;98;68;136.5;320;880;1475;9.3;0.633;845;;
11:08:52.404;156;66;100;67;150.8;330;900;1525;10.1;0.596;794;;
11:08:53.302;152;64;97;67;158.0;330;890;1650;10.7;0.546;729;;
11:08:54.194;147;62;96;69;157.5;320;870;1646;10.9;0.528;703;;
11:08:55.066;148;63;96;68;159.0;325;880;1621;10.8;0.530;707;;
11:08:55.944;151;63;97;67;165.8;325;895;1629;11.1;0.522;697;;
11:08:56.841;151;62;95;67;168.0;325;895;1638;11.3;0.506;675;;
11:08:57.736;145;59;93;69;166.8;325;875;1675;11.4;0.488;651;;
11:08:58.609;146;60;93;67;166.0;325;895;1625;11.1;0.500;667;;
11:08:59.502;148;59;93;67;172.3;325;900;1642;11.5;0.487;650;;
11:09:00.406;146;59;91;66;171.5;325;905;1604;11.4;0.480;640;;
11:09:01.311;141;56;90;69;169.3;325;875;1646;11.6;0.464;619;;
11:09:02.188;142;57;89;66;168.5;325;905;1588;11.2;0.478;637;;
11:09:03.087;143;57;91;67;173.5;325;890;1625;11.7;0.464;619;;
11:09:03.981;142;57;89;67;170.5;325;890;1571;11.5;0.463;618;;
11:09:04.871;139;55;89;69;169.8;325;870;1608;11.7;0.455;606;;
11:09:05.743;141;57;89;67;169.8;325;890;1588;11.4;0.468;624;;
11:09:06.629;143;57;91;68;175.0;325;880;1617;11.9;0.456;608;;
11:09:07.511;142;57;91;69;171.5;325;865;1608;11.9;0.456;609;;
11:09:08.378;142;58;91;69;169.8;325;865;1592;11.8;0.465;620;;
11:09:09.241;145;59;93;69;173.0;325;875;1583;11.9;0.468;624;;
11:09:10.116;146;59;92;69;174.5;325;865;1596;12.1;0.455;606;;
11:09:10.981;138;58;91;70;165.5;325;860;1496;11.5;0.473;630;;
11:09:11.841;151;62;96;69;174.8;325;865;1438;12.1;0.474;632;;
11:09:12.702;155;61;97;69;181.8;325;875;1442;12.5;0.468;624;;
11:09:13.579;155;61;97;68;183.5;325;880;1458;12.5;0.466;622;;
11:09:14.457;152;60;97;70;177.8;325;855;1463;12.5;0.467;622;;
11:09:15.314;152;61;97;73;177.8;325;825;1450;12.9;0.450;600;;
11:09:16.140;152;61;97;67;177.8;325;900;1450;11.9;0.491;655;;
11:09:17.040;152;61;97;70;177.8;325;860;1450;12.4;0.469;626;;
11:09:17.900;152;61;97;67;177.8;325;890;1450;12.0;0.486;648;;
11:09:18.793;157;68;104;70;136.3;320;855;1563;9.6;0.649;866;;
11:09:19.644;159;69;104;67;137.5;325;890;1533;9.3;0.673;898;;
11:09:20.538;163;67;105;67;151.3;325;900;1592;10.1;0.626;835;;
11:09:21.434;162;68;105;67;156.3;325;900;1500;10.4;0.602;803;;
11:09:22.336;159;66;104;69;162.8;325;870;1513;11.2;0.556;741;;
11:09:23.202;159;68;105;69;159.5;320;870;1479;11.0;0.570;760;;
11:09:24.074;164;69;108;69;167.8;325;875;1529;11.5;0.561;748;;
11:09:24.949;166;70;108;68;169.3;325;885;1513;11.5;0.562;749;;
11:09:25.834;164;68;107;69;170.3;325;865;1558;11.8;0.545;727;;
11:09:26.701;163;69;108;70;166.8;325;860;1533;11.6;0.554;739;;
11:09:27.561;167;71;109;68;169.8;325;885;1554;11.5;0.566;754;;
11:09:28.448;167;69;108;68;173.0;325;885;1571;11.7;0.550;733;;
11:09:29.331;162;68;106;69;170.0;325;875;1558;11.7;0.543;724;;
11:09:30.204;161;68;106;70;167.8;320;860;1533;11.7;0.542;723;;
11:09:31.064;163;69;107;69;170.3;325;865;1546;11.8;0.544;725;;
11:09:31.933;165;69;107;69;172.8;325;870;1550;11.9;0.540;720;;
11:09:32.803;163;68;107;70;171.0;325;860;1563;11.9;0.538;718;;
11:09:33.661;164;69;108;70;169.5;325;855;1550;11.9;0.545;726;;
11:09:34.514;167;70;108;68;171.0;325;880;1571;11.7;0.557;743;;
11:09:35.396;167;69;108;69;174.8;325;875;1608;12.0;0.541;721;;
11:09:36.273;163;68;106;70;170.5;320;860;1563;11.9;0.535;713;;
11:09:37.133;162;68;107;70;170.0;325;855;1554;11.9;0.537;716;;
11:09:37.986;165;69;107;69;170.8;325;875;1563;11.7;0.548;731;;
11:09:38.863;166;68;107;68;174.8;325;880;1588;11.9;0.538;717;;
11:09:39.743;162;67;105;69;172.3;325;865;1558;11.9;0.527;703;;
11:09:40.608;161;67;105;70;170.0;320;860;1538;11.9;0.532;710;;
11:09:41.466;162;68;105;68;171.0;325;880;1529;11.7;0.542;722;;
11:09:42.346;163;67;104;68;173.8;325;880;1546;11.8;0.527;702;;
11:09:43.224;158;65;102;69;170.0;325;865;1542;11.8;0.519;692;;
11:09:44.089;157;65;102;70;168.8;320;860;1517;11.8;0.521;695;;
11:09:44.953;158;65;101;68;171.3;325;885;1517;11.6;0.523;698;;
11:09:45.834;157;64;101;68;173.8;325;885;1542;11.8;0.513;684;;
11:09:46.721;154;63;99;69;171.3;325;875;1488;11.7;0.506;674;;
11:09:47.592;150;62;98;70;166.5;320;855;1475;11.7;0.503;671;;
11:09:48.447;153;63;100;70;167.8;320;855;1471;11.8;0.510;680;;
11:09:49.306;158;65;103;69;173.8;325;875;1496;11.9;0.516;688;;
11:09:50.177;160;66;104;70;173.8;325;860;1483;12.1;0.515;686;;
11:09:51.041;157;66;103;70;171.0;325;860;1496;11.9;0.518;691;;
11:09:51.899;158;67;104;70;169.0;320;855;1513;11.9;0.526;702;;
11:09:52.754;161;67;104;69;169.0;320;865;1533;11.7;0.532;710;;
11:09:53.620;161;67;104;67;169.0;320;890;1533;11.4;0.548;730;;
11:09:54.510;161;67;104;71;169.0;320;845;1533;12.0;0.520;693;;
11:09:55.355;161;67;104;67;169.0;320;890;1533;11.4;0.548;730;;
11:09:56.246;158;67;104;68;139.3;325;880;1558;9.5;0.654;872;;
11:09:57.124;159;66;103;69;141.5;325;875;1550;9.7;0.635;847;;
11:09:58.003;155;65;102;70;146.3;320;860;1542;10.2;0.600;800;;
11:09:58.863;157;66;103;69;151.8;320;870;1525;10.5;0.591;787;;
11:09:59.733;160;67;104;68;163.3;325;880;1529;11.1;0.562;749;;
11:10:00.609;159;67;104;69;163.8;325;870;1508;11.3;0.551;735;;
11:10:01.483;156;66;102;69;163.3;320;875;1513;11.2;0.547;729;;
11:10:02.354;159;67;104;69;165.8;320;875;1521;11.4;0.549;732;;
11:10:03.231;162;67;105;67;170.3;325;895;1542;11.4;0.552;736;;
11:10:04.128;161;67;104;68;171.0;325;885;1529;11.6;0.540;719;;
11:10:05.011;157;66;103;69;166.3;320;865;1496;11.5;0.535;713;;
11:10:05.874;159;67;104;68;166.5;320;885;1508;11.3;0.551;735;;
11:10:06.763;161;66;105;68;172.0;325;885;1542;11.7;0.539;719;;
11:10:07.646;159;67;104;69;169.0;325;875;1496;11.6;0.537;716;;
11:10:08.523;156;66;103;69;166.0;320;865;1542;11.5;0.535;714;;
11:10:09.386;158;67;104;68;167.0;325;885;1550;11.3;0.550;733;;
11:10:10.270;161;67;105;67;171.3;325;890;1558;11.5;0.547;729;;
11:10:11.159;160;67;105;70;169.5;325;860;1521;11.8;0.534;712;;
11:10:12.023;157;67;104;69;165.3;320;865;1521;11.5;0.543;724;;
11:10:12.884;160;68;106;70;166.3;320;860;1546;11.6;0.550;733;;
11:10:13.746;163;69;107;69;168.8;325;875;1554;11.6;0.555;740;;
11:10:14.623;162;68;105;69;169.5;325;870;1546;11.7;0.540;720;;
11:10:15.493;157;66;103;70;165.3;320;855;1538;11.6;0.532;709;;
11:10:16.348;157;66;104;70;167.5;325;860;1521;11.7;0.534;712;;
11:10:17.204;162;68;106;69;170.3;325;875;1529;11.7;0.544;725;;
11:10:18.079;162;67;106;70;171.8;325;860;1529;12.0;0.528;704;;
11:10:18.943;158;66;104;70;167.8;325;860;1525;11.7;0.532;709;;
11:10:19.799;160;67;106;71;168.3;320;850;1546;11.9;0.537;716;;
11:10:20.649;163;70;108;70;168.0;325;860;1542;11.7;0.550;734;;
11:10:21.513;164;69;108;71;170.3;325;850;1583;12.0;0.537;716;;
11:10:22.363;160;68;106;71;166.3;325;845;1567;11.8;0.539;718;;
11:10:23.205;163;69;107;70;167.0;325;860;1613;11.7;0.551;735;;
11:10:24.066;165;68;107;69;171.0;325;870;1638;11.8;0.546;728;;
11:10:24.938;162;68;105;69;170.0;325;865;1608;11.8;0.534;712;;
11:10:25.799;157;65;103;71;166.5;320;850;1588;11.8;0.525;699;;
11:10:26.651;159;65;104;70;169.0;325;860;1579;11.8;0.527;702;;
11:10:27.509;160;66;103;69;171.3;325;875;1588;11.7;0.528;703;;
11:10:28.384;158;65;102;69;171.5;325;865;1558;11.9;0.512;683;;
11:10:29.251;153;63;100;70;168.3;320;855;1554;11.8;0.507;676;;
11:10:30.104;155;64;101;70;169.8;320;860;1542;11.8;0.513;684;;
11:10:30.964;158;65;103;69;172.5;325;865;1554;12.0;0.515;687;;
11:10:31.831;159;65;103;69;173.3;320;865;1550;12.0;0.512;682;;
11:10:32.694;156;64;102;69;170.8;320;865;1542;11.8;0.514;686;;
11:10:33.561;159;65;103;69;172.3;325;875;1558;11.8;0.524;699;;
11:10:34.434;161;66;104;68;174.3;325;885;1554;11.8;0.528;704;;
11:10:35.323;160;66;102;67;173.8;325;890;1550;11.7;0.524;698;;
11:10:36.213;155;63;101;69;171.5;320;875;1542;11.8;0.515;687;;
11:10:37.088;156;65;102;68;170.0;320;885;1529;11.5;0.528;705;;
11:10:37.969;158;65;103;68;172.8;325;880;1550;11.8;0.525;700;;
11:10:38.853;158;65;103;69;172.8;325;870;1525;11.9;0.519;692;;
11:10:39.720;158;65;103;68;172.8;325;885;1525;11.7;0.528;704;;
11:10:40.605;158;65;103;71;172.8;325;850;1525;12.2;0.507;676;;
11:10:41.455;158;65;103;66;172.8;325;905;1525;11.5;0.540;719;;
11:10:42.360;163;70;107;68;135.8;325;880;1592;9.3;0.692;923;;
11:10:43.239;159;68;106;70;137.8;320;855;1613;9.7;0.658;877;;
11:10:44.098;160;70;106;69;140.5;320;875;1579;9.6;0.662;882;;
11:10:44.969;163;70;109;69;150.8;325;865;1613;10.5;0.623;830;;
11:10:45.838;163;70;107;69;157.0;325;870;1550;10.8;0.593;791;;
11:10:46.706;160;68;107;70;158.8;320;855;1600;11.1;0.574;765;;
11:10:47.563;163;70;109;70;161.0;325;860;1579;11.2;0.582;776;;
11:10:48.419;168;72;112;71;163.3;325;850;1600;11.5;0.582;776;;
11:10:49.273;167;72;111;70;163.8;325;855;1604;11.5;0.578;771;;
11:10:50.122;165;72;111;71;161.0;320;845;1642;11.4;0.580;773;;
11:10:50.967;169;73;112;69;162.3;320;865;1663;11.3;0.596;794;;
11:10:51.836;170;72;111;69;166.8;325;870;1700;11.5;0.579;772;;
11:10:52.702;164;70;109;71;164.8;325;850;1663;11.6;0.561;748;;
11:10:53.552;163;70;109;71;162.0;320;845;1658;11.5;0.569;758;;
11:10:54.401;165;71;109;69;162.3;325;865;1667;11.3;0.580;773;;
11:10:55.264;164;70;107;69;165.3;325;875;1667;11.3;0.567;755;;
11:10:56.137;159;67;105;70;164.0;320;855;1654;11.5;0.547;730;;
11:10:56.996;157;67;104;70;162.0;320;855;1617;11.4;0.550;734;;
11:10:57.853;158;67;104;69;164.8;320;875;1604;11.3;0.552;736;;
11:10:58.724;158;67;103;69;166.0;325;865;1596;11.5;0.537;716;;
11:10:59.593;155;64;102;70;165.8;320;860;1567;11.6;0.531;707;;
11:11:00.449;157;67;104;69;163.3;320;865;1550;11.3;0.552;737;;
11:11:01.316;160;68;105;68;165.8;320;880;1563;11.3;0.559;745;;
11:11:02.194;159;68;105;69;166.3;325;875;1550;11.4;0.550;733;;
11:11:03.071;156;66;103;70;163.8;320;860;1546;11.4;0.542;723;;
11:11:03.933;156;67;103;69;161.8;320;865;1533;11.2;0.552;736;;
11:11:04.794;159;68;105;68;164.8;320;880;1558;11.2;0.560;746;;
11:11:05.674;160;68;105;69;166.8;325;875;1563;11.4;0.552;736;;
11:11:06.549;158;67;105;70;164.0;325;855;1558;11.5;0.547;730;;
11:11:07.408;158;68;106;70;162.5;320;860;1575;11.3;0.558;744;;
11:11:08.264;162;70;108;69;164.3;325;870;1588;11.3;0.571;761;;
11:11:09.134;164;71;107;68;164.0;325;880;1583;11.2;0.575;767;;
11:11:10.014;160;68;106;70;163.8;325;855;1613;11.5;0.555;740;;
11:11:10.871;158;69;106;70;160.0;325;860;1571;11.2;0.568;758;;
11:11:11.729;161;70;107;69;161.8;325;875;1588;11.1;0.576;768;;
11:11:12.608;161;68;105;68;165.3;325;885;1583;11.2;0.561;748;;
11:11:13.493;156;65;102;69;164.0;320;870;1558;11.3;0.542;723;;
11:11:14.359;153;65;102;69;160.3;320;865;1542;11.1;0.548;731;;
11:11:15.224;156;66;103;68;164.5;325;880;1538;11.2;0.550;733;;
11:11:16.104;158;66;103;67;166.0;325;890;1533;11.2;0.550;733;;
11:11:16.994;153;63;102;70;168.0;325;860;1546;11.7;0.520;693;;
11:11:17.858;152;65;102;71;161.5;320;850;1500;11.4;0.538;718;;
11:11:18.706;157;68;104;68;162.5;320;885;1529;11.0;0.565;753;;
11:11:19.591;160;67;106;69;168.0;325;875;1571;11.5;0.549;733;;
11:11:20.466;157;69;105;70;160.8;320;855;1488;11.3;0.558;745;;
11:11:21.319;156;69;103;70;157.5;325;860;1517;11.0;0.564;752;;
11:11:22.183;158;67;104;67;165.8;325;890;1571;11.2;0.557;743;;
11:11:23.071;158;65;103;68;168.5;325;880;1592;11.5;0.539;719;;
11:11:23.950;155;66;103;69;163.3;320;865;1550;11.3;0.546;728;;
11:11:24.816;155;67;105;71;160.8;320;850;1575;11.3;0.553;737;;
11:11:25.668;159;70;107;69;162.0;320;870;1558;11.2;0.573;764;;
11:11:26.534;162;71;108;70;162.3;325;855;1567;11.4;0.568;757;;
11:11:27.393;159;70;107;71;158.5;320;845;1563;11.3;0.572;762;;
11:11:28.238;161;71;109;71;159.0;325;840;1583;11.4;0.577;770;;
11:11:29.078;164;73;110;69;159.0;325;875;1575;10.9;0.603;803;;
11:11:29.949;164;72;109;70;160.3;325;855;1604;11.2;0.580;774;;
11:11:30.806;159;70;107;71;156.3;320;845;1579;11.1;0.576;768;;
11:11:31.653;161;70;107;70;157.8;320;860;1600;11.0;0.585;780;;
11:11:32.509;162;71;108;69;159.0;325;870;1604;11.0;0.590;786;;
11:11:33.379;161;70;108;71;159.0;325;840;1588;11.4;0.569;759;;
11:11:34.220;161;70;108;70;159.0;325;855;1588;11.2;0.579;773;;
11:11:35.075;161;70;108;72;159.0;325;830;1588;11.5;0.562;750;;
11:11:35.905;161;70;108;68;159.0;325;885;1588;10.8;0.600;800;;
11:11:36.791;167;78;112;70;119.3;320;860;1638;8.3;0.804;1072;;
11:11:37.651;160;72;108;70;128.3;320;855;1663;9.0;0.720;960;;
11:11:38.502;162;73;110;70;130.3;320;855;1646;9.1;0.719;958;;
11:11:39.361;164;73;110;69;140.5;325;875;1633;9.6;0.683;911;;
11:11:40.236;163;73;109;69;146.0;320;865;1600;10.1;0.643;857;;
11:11:41.101;159;70;108;71;148.3;320;850;1600;10.5;0.616;822;;
11:11:41.951;163;72;110;69;150.0;320;870;1592;10.3;0.635;847;;
11:11:42.817;166;72;110;69;154.8;325;875;1629;10.6;0.623;831;;
11:11:43.694;164;71;109;70;157.0;325;860;1621;11.0;0.597;796;;
11:11:44.554;162;71;110;71;154.8;320;840;1596;11.1;0.596;794;;
11:11:45.396;166;73;110;69;154.5;320;875;1579;10.6;0.623;831;;
11:11:46.271;167;71;110;69;160.3;325;875;1633;11.0;0.598;797;;
11:11:47.144;162;69;108;70;158.5;325;855;1596;11.1;0.580;773;;
11:11:48.003;162;70;108;70;157.8;320;855;1600;11.1;0.587;782;;
11:11:48.858;164;71;109;69;160.0;325;875;1600;11.0;0.595;793;;
11:11:49.733;163;70;107;69;161.0;330;870;1604;11.1;0.580;773;;
11:11:50.599;160;69;107;70;158.3;320;855;1592;11.1;0.578;771;;
11:11:51.454;163;70;108;69;159.5;325;870;1596;11.0;0.588;784;;
11:11:52.328;164;70;107;68;162.5;325;880;1613;11.1;0.581;774;;
11:11:53.205;159;68;106;70;160.5;320;855;1604;11.3;0.565;753;;
11:11:54.063;160;69;107;70;159.0;320;860;1575;11.1;0.580;773;;
11:11:54.919;165;71;109;69;159.8;325;865;1579;11.1;0.590;787;;
11:11:55.788;164;71;108;68;160.8;325;880;1571;11.0;0.588;785;;
11:11:56.666;160;68;107;70;161.5;325;860;1588;11.3;0.568;758;;
11:11:57.528;162;70;109;68;159.8;325;880;1567;10.9;0.598;797;;
11:11:58.406;163;71;107;68;159.5;325;880;1588;10.9;0.588;783;;
11:11:59.286;155;67;103;70;156.8;320;860;1571;10.9;0.564;752;;
11:12:00.148;151;65;101;72;153.0;320;835;1546;11.0;0.553;737;;
11:12:00.983;155;69;104;69;153.0;320;870;1517;10.6;0.589;785;;
11:12:01.851;161;68;106;67;163.5;325;895;1675;11.0;0.582;775;;
11:12:02.744;162;69;106;69;161.8;325;875;1704;11.1;0.572;763;;
11:12:03.619;158;67;100;69;158.5;320;870;1729;10.9;0.550;734;;
11:12:04.493;153;62;93;68;161.3;320;885;1771;10.9;0.510;681;;
11:12:05.376;148;56;83;68;164.8;325;885;1608;11.2;0.446;594;;
11:12:06.263;140;48;75;67;165.8;325;900;1408;11.1;0.409;545;;
11:12:07.159;138;46;72;67;161.3;320;890;1325;10.9;0.396;528;;
11:12:08.053;138;45;69;65;163.5;325;930;1188;10.5;0.390;520;;
11:12:08.981;137;42;67;65;166.0;325;925;1163;10.8;0.371;494;;
11:12:09.904;131;41;65;67;158.0;315;900;1083;10.5;0.369;492;;
11:12:10.804;130;41;65;66;160.0;320;915;1104;10.5;0.372;496;;
11:12:11.721;132;41;66;65;165.8;320;925;1138;10.8;0.370;493;;
11:12:12.646;132;42;67;64;168.0;320;935;1150;10.8;0.371;495;;
11:12:13.579;131;42;67;66;166.3;320;910;1150;11.0;0.368;491;;
11:12:14.491;127;42;68;68;160.3;320;885;1133;10.9;0.374;499;;
11:12:15.376;131;44;70;65;166.0;325;920;1146;10.8;0.387;515;;
11:12:16.298;133;44;72;66;171.3;325;915;1200;11.2;0.383;511;;
11:12:17.213;133;46;73;67;169.8;330;900;1179;11.3;0.386;514;;
11:12:18.110;130;47;74;68;166.0;320;880;1225;11.3;0.394;525;;
11:12:18.989;133;49;77;67;170.3;325;900;1254;11.4;0.404;539;;
11:12:19.891;136;49;78;66;175.5;325;910;1304;11.6;0.404;539;;
11:12:20.801;136;50;78;66;175.3;330;915;1304;11.5;0.407;543;;
11:12:21.716;133;49;78;67;169.5;325;890;1304;11.4;0.408;544;;
11:12:22.606;132;50;79;68;167.3;325;885;1321;11.3;0.419;559;;
11:12:23.489;137;52;82;66;174.3;330;915;1338;11.4;0.428;571;;
11:12:24.408;138;52;83;66;177.8;330;910;1375;11.7;0.425;567;;
11:12:25.316;137;53;84;68;173.0;330;885;1333;11.7;0.427;570;;
11:12:26.203;135;53;85;69;169.0;325;870;1363;11.7;0.435;580;;
11:12:27.069;141;55;88;68;174.5;325;885;1413;11.8;0.445;593;;
11:12:27.956;146;56;91;68;180.5;325;885;1483;12.2;0.445;593;;
11:12:28.841;147;58;92;68;179.3;325;880;1479;12.2;0.450;601;;
11:12:29.721;146;58;92;69;176.5;325;870;1513;12.2;0.455;606;;
11:12:30.591;147;59;94;69;174.5;325;870;1508;12.0;0.466;622;;
11:12:31.459;150;61;95;68;176.5;325;880;1508;12.0;0.472;630;;
11:12:32.339;150;60;94;67;176.0;325;890;1508;11.9;0.475;634;;
11:12:33.231;146;58;93;69;174.0;325;870;1504;12.0;0.465;620;;
11:12:34.101;146;60;94;69;169.8;325;870;1475;11.7;0.482;642;;
11:12:34.967;149;61;95;67;172.8;325;895;1475;11.6;0.491;655;;
11:12:35.866;148;60;95;67;175.0;325;895;1479;11.7;0.486;648;;
11:12:36.757;147;61;95;68;170.8;325;885;1438;11.6;0.490;653;;
11:12:37.644;145;60;95;71;170.8;325;845;1425;12.1;0.468;624;;
11:12:38.490;145;60;95;66;170.8;325;910;1425;11.3;0.504;672;;
11:12:39.400;145;60;95;68;170.8;325;885;1425;11.6;0.490;653;;
11:12:40.285;145;60;95;63;170.8;325;950;1425;10.8;0.526;701;;
11:12:41.234;155;68;102;66;136.0;325;910;1525;9.0;0.683;910;;
11:12:42.146;152;67;101;67;136.8;325;900;1496;9.1;0.661;882;;
11:12:43.044;153;67;102;67;140.5;325;895;1504;9.4;0.647;862;;
11:12:43.941;155;68;103;67;149.3;325;895;1488;10.0;0.619;826;;
11:12:44.834;157;69;104;67;157.0;325;895;1483;10.5;0.591;789;;
11:12:45.729;155;68;104;68;158.5;325;880;1500;10.8;0.575;766;;
11:12:46.609;155;69;105;69;157.8;325;865;1492;10.9;0.577;769;;
11:12:47.472;160;71;107;68;160.3;325;880;1492;10.9;0.589;785;;
11:12:48.354;162;71;107;67;163.5;325;890;1513;11.0;0.584;778;;
11:12:49.244;159;69;107;69;164.3;325;865;1508;11.4;0.562;750;;
11:12:50.111;159;71;107;69;159.0;325;865;1500;11.0;0.581;774;;
11:12:50.976;161;71;108;69;162.8;325;870;1508;11.2;0.577;770;;
11:12:51.844;162;72;107;69;162.5;330;870;1504;11.2;0.574;766;;
11:12:52.714;158;69;106;70;162.0;320;860;1525;11.3;0.561;749;;
11:12:53.574;158;70;106;70;160.3;320;860;1525;11.2;0.569;758;;
11:12:54.436;160;70;106;69;162.5;325;875;1525;11.1;0.572;763;;
11:12:55.311;160;69;105;69;163.8;320;875;1508;11.2;0.561;748;;
11:12:56.184;156;68;104;70;161.3;320;855;1500;11.3;0.550;733;;
11:12:57.041;156;68;104;69;160.0;320;870;1492;11.0;0.563;750;;
11:12:57.907;157;68;104;69;163.0;320;875;1492;11.2;0.560;746;;
11:12:58.786;157;67;103;69;164.0;325;870;1479;11.3;0.546;729;;
11:12:59.656;153;66;102;70;161.8;320;860;1458;11.3;0.544;725;;
11:13:00.516;155;67;102;67;161.3;320;895;1442;10.8;0.565;753;;
11:13:01.407;156;66;103;68;165.8;320;880;1479;11.3;0.546;727;;
11:13:02.287;154;67;101;69;161.3;320;875;1421;11.1;0.548;731;;
11:13:03.162;152;65;101;69;162.0;320;865;1429;11.2;0.538;717;;
11:13:04.031;153;66;101;68;161.3;325;885;1417;10.9;0.552;735;;
11:13:04.914;154;65;102;69;165.5;320;870;1454;11.4;0.535;713;;
11:13:05.788;152;66;100;69;162.0;325;870;1383;11.2;0.537;716;;
11:13:06.652;151;64;101;71;161.3;320;850;1454;11.4;0.531;708;;
11:13:07.504;154;66;103;70;161.8;325;855;1463;11.4;0.543;724;;
11:13:08.359;157;67;105;69;165.0;325;865;1500;11.4;0.548;730;;
11:13:09.228;158;68;105;69;165.0;325;870;1517;11.4;0.551;735;;
11:13:10.098;157;67;104;70;163.5;320;860;1517;11.4;0.548;731;;
11:13:10.956;157;68;105;71;160.8;320;850;1508;11.3;0.555;740;;
11:13:11.808;160;70;106;69;162.3;325;875;1521;11.1;0.572;762;;
11:13:12.679;161;69;107;70;163.5;320;860;1550;11.4;0.560;747;;
11:13:13.543;158;69;105;70;160.8;320;860;1504;11.2;0.559;745;;
11:13:14.403;157;68;105;70;160.3;320;855;1533;11.2;0.558;743;;
11:13:15.256;159;69;106;70;160.5;320;855;1521;11.3;0.565;753;;
11:13:16.113;161;70;107;70;162.0;325;855;1517;11.4;0.562;749;;
11:13:16.968;159;69;106;71;161.3;320;840;1517;11.5;0.553;738;;
11:13:17.806;160;70;108;71;159.5;320;845;1517;11.3;0.570;759;;
11:13:18.651;164;71;109;70;161.5;325;855;1567;11.3;0.577;769;;
11:13:19.506;162;71;107;71;160.8;325;850;1538;11.3;0.567;756;;
11:13:20.356;159;69;106;71;159.8;320;840;1558;11.4;0.559;745;;
11:13:21.198;161;70;106;69;160.5;320;865;1542;11.1;0.570;760;;
11:13:22.061;161;68;105;70;163.8;325;855;1571;11.5;0.548;731;;
11:13:22.914;156;66;104;71;161.8;320;845;1521;11.5;0.541;721;;
11:13:23.761;155;68;104;70;159.0;320;855;1496;11.2;0.557;742;;
11:13:24.618;157;68;104;69;161.8;320;865;1517;11.2;0.555;740;;
11:13:25.481;155;67;103;70;161.3;320;855;1508;11.3;0.547;730;;
11:13:26.336;156;68;104;70;160.0;320;860;1479;11.2;0.560;747;;
11:13:27.194;158;69;105;69;161.3;320;865;1500;11.2;0.565;753;;
11:13:28.057;156;68;104;70;158.3;320;855;1488;11.1;0.559;746;;
11:13:28.912;152;67;103;72;155.5;320;830;1483;11.2;0.550;733;;
11:13:29.746;155;69;104;70;155.8;320;860;1454;10.9;0.573;764;;
11:13:30.606;158;68;105;70;160.8;325;860;1517;11.2;0.560;747;;
11:13:31.466;154;68;103;71;156.5;320;840;1479;11.2;0.552;735;;
11:13:32.306;154;67;104;72;157.0;320;835;1458;11.3;0.550;734;;
11:13:33.137;156;68;104;72;158.5;325;835;1458;11.4;0.545;727;;
11:13:33.974;153;65;104;74;162.5;325;815;1488;12.0;0.519;692;;
11:13:34.791;156;69;105;74;158.3;320;810;1463;11.7;0.536;715;;
11:13:35.601;157;69;106;74;161.0;320;815;1483;11.9;0.535;714;;
11:13:36.412;157;70;104;72;158.3;320;830;1467;11.4;0.543;724;;
11:13:37.242;156;65;105;75;163.5;320;805;1617;12.2;0.516;688;;
11:13:38.053;158;69;103;71;159.0;320;845;1608;11.3;0.549;732;;
11:13:38.894;158;66;101;71;163.3;325;845;1758;11.6;0.524;699;;
11:13:39.740;151;64;99;73;158.5;320;825;1729;11.5;0.514;685;;
11:13:40.566;154;66;99;71;158.5;320;840;1729;11.3;0.523;698;;
11:13:41.405;154;66;99;69;158.5;320;870;1729;10.9;0.542;723;;
11:13:42.275;154;66;99;74;158.5;320;815;1729;11.7;0.508;677;;
11:13:43.090;154;66;99;69;158.5;320;865;1729;11.0;0.539;719;;
11:13:43.958;164;72;109;70;127.5;320;855;1754;8.9;0.731;975;;
11:13:44.811;163;75;108;70;123.8;320;855;1733;8.7;0.743;990;;
11:13:45.665;160;71;107;71;131.8;315;845;1763;9.4;0.685;913;;
11:13:46.509;162;73;108;70;138.0;320;855;1708;9.7;0.668;890;;
11:13:47.368;163;72;107;69;148.0;320;870;1708;10.2;0.629;839;;
11:13:48.236;158;69;105;70;150.0;320;860;1675;10.5;0.602;803;;
11:13:49.094;159;70;104;69;150.3;315;865;1642;10.4;0.600;800;;
11:13:49.961;159;68;103;68;157.5;320;880;1633;10.7;0.577;769;;
11:13:50.839;155;66;102;69;156.8;315;865;1592;10.9;0.564;752;;
11:13:51.704;156;70;103;69;152.5;320;870;1563;10.5;0.589;785;;
11:13:52.574;156;68;102;68;155.5;320;880;1563;10.6;0.576;768;;
11:13:53.454;152;66;100;70;156.3;315;860;1575;10.9;0.552;736;;
11:13:54.314;152;67;100;69;154.8;315;875;1500;10.6;0.563;750;;
11:13:55.189;155;66;101;69;159.5;320;870;1529;11.0;0.552;736;;
11:13:56.063;155;67;100;68;159.0;320;880;1517;10.8;0.552;736;;
11:13:56.943;152;65;100;70;158.3;315;855;1554;11.1;0.539;719;;
11:13:57.796;154;67;102;70;156.8;320;855;1504;11.0;0.554;738;;
11:13:58.653;157;68;103;68;161.0;320;880;1533;11.0;0.560;747;;
11:13:59.531;157;67;102;69;161.8;325;870;1538;11.2;0.549;731;;
11:14:00.399;153;66;100;70;157.3;315;855;1513;11.0;0.545;727;;
11:14:01.254;155;67;101;69;158.0;320;870;1492;10.9;0.558;743;;
11:14:02.128;157;67;102;69;162.5;325;875;1525;11.1;0.549;732;;
11:14:02.999;156;67;100;69;161.3;320;870;1521;11.1;0.540;719;;
11:14:03.873;150;64;98;70;159.5;320;855;1558;11.2;0.525;700;;
11:14:04.724;153;66;100;70;157.8;320;855;1500;11.1;0.543;724;;
11:14:05.579;157;67;102;69;162.5;325;865;1542;11.3;0.542;722;;
11:14:06.444;157;67;101;69;163.5;325;865;1525;11.3;0.536;714;;
11:14:07.313;152;64;99;71;162.5;325;850;1563;11.5;0.518;690;;
11:14:08.159;153;66;100;71;159.5;320;845;1525;11.3;0.531;708;;
11:14:09.008;158;66;102;69;165.5;325;865;1538;11.5;0.534;713;;
11:14:09.871;160;67;103;70;166.8;325;860;1546;11.6;0.531;708;;
11:14:10.731;157;66;102;71;164.3;325;845;1533;11.7;0.525;700;;
11:14:11.574;158;68;103;71;162.3;320;850;1508;11.5;0.540;719;;
11:14:12.428;161;68;104;69;167.3;330;875;1542;11.5;0.543;724;;
11:14:13.299;161;67;102;68;167.5;325;880;1542;11.4;0.537;716;;
11:14:14.179;157;65;101;70;166.3;325;860;1538;11.6;0.522;697;;
11:14:15.039;156;66;101;70;163.3;325;855;1517;11.5;0.530;707;;
11:14:15.894;159;66;102;69;167.8;325;875;1533;11.5;0.532;709;;
11:14:16.773;159;66;101;68;168.8;330;885;1525;11.4;0.530;706;;
11:14:17.654;155;64;99;69;166.5;325;870;1521;11.5;0.519;691;;
11:14:18.522;154;65;99;69;163.0;325;865;1492;11.3;0.525;700;;
11:14:19.389;155;65;99;68;166.0;325;885;1500;11.3;0.528;704;;
11:14:20.276;155;64;99;68;168.3;330;880;1496;11.5;0.516;689;;
11:14:21.156;151;63;97;69;164.8;325;865;1492;11.4;0.509;679;;
11:14:22.021;152;64;98;68;164.8;325;880;1471;11.2;0.522;696;;
11:14:22.899;154;64;98;67;168.3;325;895;1488;11.3;0.521;695;;
11:14:23.794;154;63;98;67;169.5;330;895;1467;11.4;0.516;688;;
11:14:24.687;152;64;96;67;166.5;325;895;1454;11.2;0.516;688;;
11:14:25.584;147;61;97;67;164.5;325;890;1467;11.1;0.526;702;;
11:14:26.472;153;65;101;68;164.3;325;880;1467;11.2;0.542;723;;
11:14:27.356;156;66;103;67;168.5;330;890;1475;11.4;0.544;725;;
11:14:28.242;158;67;104;67;167.3;330;900;1488;11.2;0.557;743;;
11:14:29.144;157;66;103;67;167.0;330;890;1508;11.3;0.549;732;;
11:14:30.034;155;67;104;69;161.8;325;865;1513;11.2;0.555;740;;
11:14:30.899;160;70;106;67;162.5;325;890;1521;11.0;0.582;776;;
11:14:31.789;164;69;109;68;167.3;330;880;1567;11.4;0.571;761;;
11:14:32.673;164;71;107;67;164.3;330;890;1525;11.1;0.581;775;;
11:14:33.563;162;69;108;69;164.0;330;865;1571;11.4;0.568;758;;
11:14:34.428;162;71;109;70;159.5;325;860;1550;11.1;0.586;782;;
11:14:35.288;166;72;110;68;162.0;330;880;1579;11.0;0.598;797;;
11:14:36.166;167;72;111;69;164.0;330;870;1588;11.3;0.589;785;;
11:14:37.038;165;72;110;69;161.5;325;865;1558;11.2;0.588;784;;
11:14:37.901;164;71;110;70;159.3;325;855;1563;11.2;0.589;786;;
11:14:38.756;167;73;111;69;160.3;325;875;1588;11.0;0.606;808;;
11:14:39.629;168;73;111;68;162.0;330;880;1608;11.0;0.603;804;;
11:14:40.511;166;72;110;69;162.0;330;875;1583;11.1;0.591;789;;
11:14:41.384;162;70;107;69;160.3;325;870;1558;11.1;0.582;776;;
11:14:42.254;162;70;107;67;159.8;325;900;1563;10.7;0.600;800;;
11:14:43.156;164;69;108;67;164.8;330;900;1596;11.0;0.587;783;;
11:14:44.056;163;70;108;68;164.8;330;885;1517;11.2;0.577;770;;
11:14:44.940;163;70;108;66;164.8;330;905;1517;10.9;0.591;787;;
11:14:45.845;163;70;108;67;164.8;330;895;1517;11.0;0.584;779;;
11:14:46.740;163;70;108;63;164.8;330;955;1517;10.4;0.623;831;;
