# Supplementary material for: Influence of beat-to-beat blood pressure variability on vascular elasticity in hypertensive population
Source: Sci Rep. 2017 Aug 21;7:8394. doi: 10.1038/s41598-017-08640-4 (PMC5566212; doi:10.1038/s41598-017-08640-4)
Supplement: Supplementary file 1 — Dataset 1 [file 41598_2017_8640_MOESM1_ESM.zip › Data of hypertensive population/1216-beats.txt]

BeatScope Easy - v02.10 build 004

Identification;Identification;Age (yrs);Height (cm);Weight (kg);Gender;Procedure;Model number
1216;������;47;160;74;Male;;9971

Reconstructed pressure level: 
brachial

Time (s);Systolic Pressure (mmHg);Diastolic Pressure (mmHg);Mean Pressure (mmHg);Heart rate (bpm);Stroke Volume (ml);Left Ventricular Ejection Time (ms);Pulse Interval (ms);Maximum Slope (mmHg/s);Cardiac Output (l/min);Total Peripheral Resistance Medical Unit (mmHg.min/l);Total Peripheral Resistance CGS (dyn.s/cm5);Markers;
14:44:38.985;0;0;0;81;0.0;0;740;0;0.0;0.000;0;;
14:44:39.725;0;0;0;78;0.0;0;770;0;0.0;0.000;0;;
14:44:40.495;0;0;0;75;0.0;0;795;0;0.0;0.000;0;;
14:44:41.290;0;0;0;73;0.0;0;825;0;0.0;0.000;0;;
14:44:42.115;0;0;0;70;0.0;0;855;0;0.0;0.000;0;;
14:44:42.970;0;0;0;71;0.0;0;845;0;0.0;0.000;0;;
14:44:43.815;0;0;0;69;0.0;0;870;0;0.0;0.000;0;;
14:44:44.685;0;0;0;59;0.0;0;1010;0;0.0;0.000;0;;
14:44:45.695;0;0;0;18;0.0;0;3370;0;0.0;0.000;0;;
14:44:49.065;0;0;0;75;0.0;0;805;0;0.0;0.000;0;;
14:44:49.870;0;0;0;73;0.0;0;820;0;0.0;0.000;0;;
14:44:50.690;0;0;0;69;0.0;0;875;0;0.0;0.000;0;;
14:44:51.566;168;93;119;61;67.3;325;980;1646;4.1;1.730;2307;;
14:44:52.546;171;91;120;61;78.5;330;985;1663;4.8;1.499;1999;;
14:44:53.533;166;90;119;67;80.8;325;900;1592;5.4;1.326;1768;;
14:44:54.431;165;91;119;66;81.8;330;905;1513;5.4;1.317;1756;;
14:44:55.334;164;90;120;69;87.3;325;875;1542;6.0;1.203;1605;;
14:44:56.211;164;93;121;69;85.8;325;875;1529;5.9;1.232;1643;;
14:44:57.088;168;93;122;67;89.8;335;895;1538;6.0;1.217;1622;;
14:44:57.983;166;93;122;69;89.5;330;870;1550;6.2;1.188;1584;;
14:44:58.849;167;95;123;70;87.3;325;860;1504;6.1;1.215;1620;;
14:44:59.711;169;95;123;70;87.3;325;860;1492;6.1;1.215;1620;;
14:45:00.570;169;95;123;71;87.3;325;840;1492;6.2;1.187;1582;;
14:45:01.410;169;95;123;68;87.3;325;885;1492;5.9;1.250;1667;;
14:45:02.295;174;97;127;67;78.8;325;890;1604;5.3;1.432;1910;;
14:45:03.186;170;95;125;69;78.5;325;870;1621;5.4;1.383;1843;;
14:45:04.056;171;96;124;67;78.8;325;895;1654;5.3;1.406;1875;;
14:45:04.951;170;94;123;67;84.0;330;890;1642;5.7;1.298;1731;;
14:45:05.839;165;92;120;68;85.5;320;880;1650;5.8;1.233;1643;;
14:45:06.721;165;91;118;66;88.0;320;915;1629;5.8;1.227;1636;;
14:45:07.632;163;89;118;68;90.3;315;880;1638;6.2;1.148;1531;;
14:45:08.516;159;89;117;69;87.3;310;875;1583;6.0;1.168;1558;;
14:45:09.391;163;90;119;67;91.0;320;890;1600;6.1;1.159;1545;;
14:45:10.279;163;90;119;70;91.0;320;860;1625;6.3;1.120;1493;;
14:45:11.140;163;90;119;70;91.0;320;855;1625;6.4;1.113;1485;;
14:45:11.995;163;90;119;66;91.0;320;910;1625;6.0;1.185;1580;;
14:45:12.906;165;92;121;69;81.0;320;875;1679;5.6;1.307;1743;;
14:45:13.779;164;93;120;68;78.3;315;880;1671;5.3;1.352;1803;;
14:45:14.659;167;92;120;66;81.5;320;915;1675;5.3;1.350;1800;;
14:45:15.576;165;90;119;67;87.0;320;900;1679;5.8;1.234;1645;;
14:45:16.474;161;90;118;67;87.3;315;895;1638;5.8;1.205;1607;;
14:45:17.373;161;89;117;66;90.8;320;905;1613;6.0;1.162;1549;;
14:45:18.276;156;88;115;68;88.8;315;880;1583;6.1;1.140;1520;;
14:45:19.155;157;89;115;68;88.8;315;885;1558;6.0;1.149;1532;;
14:45:20.041;157;88;115;68;91.3;320;885;1567;6.2;1.118;1490;;
14:45:20.928;155;87;115;69;91.3;320;870;1554;6.3;1.099;1465;;
14:45:21.795;155;87;115;68;91.3;320;880;1554;6.2;1.111;1482;;
14:45:22.675;155;87;115;66;91.3;320;915;1554;6.0;1.156;1541;;
14:45:23.591;155;88;116;69;78.5;315;865;1342;5.4;1.273;1697;;
14:45:24.454;158;90;118;69;77.8;320;865;1288;5.4;1.307;1743;;
14:45:25.320;159;90;117;68;78.0;320;880;1283;5.3;1.317;1756;;
14:45:26.199;157;90;115;68;80.3;320;885;1283;5.4;1.265;1687;;
14:45:27.084;153;88;113;71;81.5;310;850;1296;5.8;1.179;1571;;
14:45:27.936;154;88;113;69;81.8;315;865;1296;5.7;1.190;1587;;
14:45:28.799;158;88;114;68;87.5;320;880;1350;6.0;1.149;1532;;
14:45:29.681;159;88;116;69;89.8;320;865;1392;6.2;1.113;1484;;
14:45:30.545;158;89;116;69;88.0;320;865;1367;6.1;1.135;1514;;
14:45:31.411;161;89;116;68;88.0;320;880;1400;6.0;1.155;1540;;
14:45:32.290;161;89;116;71;88.0;320;850;1400;6.2;1.116;1488;;
14:45:33.140;161;89;116;69;88.0;320;865;1400;6.1;1.135;1514;;
14:45:34.006;162;91;118;68;79.0;320;880;1446;5.4;1.314;1753;;
14:45:34.886;162;90;117;67;81.8;320;900;1421;5.5;1.288;1717;;
14:45:35.786;160;88;115;65;82.3;320;920;1413;5.4;1.286;1715;;
14:45:36.705;159;87;113;63;87.0;325;955;1379;5.5;1.243;1658;;
14:45:37.663;157;85;112;63;93.0;325;945;1379;5.9;1.133;1511;;
14:45:38.604;151;84;110;66;89.0;320;910;1325;5.9;1.120;1493;;
14:45:39.516;156;85;112;64;91.3;325;935;1325;5.9;1.142;1523;;
14:45:40.449;155;85;113;65;93.5;325;920;1300;6.1;1.107;1476;;
14:45:41.370;153;86;111;67;90.0;320;890;1267;6.1;1.100;1467;;
14:45:42.259;148;85;110;71;84.8;310;850;1263;6.0;1.103;1471;;
14:45:43.110;151;87;112;70;85.5;315;860;1267;6.0;1.124;1499;;
14:45:43.969;156;87;115;69;90.8;320;875;1304;6.2;1.111;1482;;
14:45:44.844;157;89;117;70;90.0;320;860;1325;6.3;1.120;1494;;
14:45:45.704;161;91;120;69;90.0;320;875;1346;6.2;1.164;1552;;
14:45:46.579;165;92;121;67;92.0;320;895;1363;6.2;1.177;1569;;
14:45:47.476;164;92;121;68;92.0;320;880;1388;6.3;1.160;1546;;
14:45:48.354;163;93;121;68;88.3;320;880;1358;6.0;1.202;1602;;
14:45:49.234;165;92;120;66;90.8;320;910;1371;6.0;1.198;1598;;
14:45:50.144;161;90;118;67;90.5;320;890;1367;6.1;1.160;1547;;
14:45:51.034;160;90;118;67;90.5;320;900;1342;6.0;1.173;1565;;
14:45:51.935;160;90;118;65;90.5;320;920;1342;5.9;1.200;1599;;
14:45:52.855;160;90;118;66;90.5;320;915;1342;5.9;1.193;1591;;
14:45:53.769;156;88;114;66;79.3;320;915;1304;5.2;1.313;1751;;
14:45:54.686;155;86;112;65;82.3;325;930;1300;5.3;1.269;1692;;
14:45:55.616;152;84;111;66;82.3;325;910;1279;5.4;1.228;1637;;
14:45:56.524;151;85;111;66;84.8;320;915;1267;5.6;1.193;1591;;
14:45:57.439;152;84;111;66;90.0;325;910;1263;5.9;1.120;1493;;
14:45:58.349;150;84;110;66;88.5;320;905;1258;5.9;1.125;1500;;
14:45:59.256;153;85;112;65;91.8;325;925;1258;6.0;1.127;1502;;
14:46:00.180;153;85;113;67;92.0;325;900;1267;6.1;1.101;1467;;
14:46:01.081;152;86;112;66;89.8;320;910;1213;5.9;1.133;1511;;
14:46:01.991;153;85;113;66;93.0;325;910;1246;6.1;1.103;1471;;
14:46:02.897;152;86;113;68;90.0;320;885;1229;6.1;1.111;1482;;
14:46:03.785;154;88;115;67;91.0;320;900;1233;6.1;1.135;1513;;
14:46:04.682;156;88;117;69;91.5;320;875;1246;6.3;1.114;1485;;
14:46:05.560;156;90;117;69;88.0;320;870;1254;6.1;1.152;1536;;
14:46:06.431;160;90;119;67;91.8;325;900;1288;6.1;1.162;1550;;
14:46:07.331;161;90;118;66;92.3;325;910;1304;6.1;1.164;1552;;
14:46:08.241;158;89;116;67;90.0;320;900;1300;6.0;1.160;1547;;
14:46:09.141;158;89;114;64;91.0;325;940;1279;5.8;1.180;1574;;
14:46:10.079;155;86;112;65;92.5;320;930;1279;6.0;1.129;1505;;
14:46:11.010;150;85;110;66;88.5;320;910;1225;5.8;1.126;1501;;
14:46:11.923;149;83;109;66;90.8;325;915;1183;6.0;1.094;1459;;
14:46:12.838;146;82;108;68;90.3;320;880;1175;6.2;1.053;1404;;
14:46:13.716;145;83;109;68;88.0;320;880;1171;6.0;1.085;1447;;
14:46:14.598;150;84;111;67;92.3;325;900;1188;6.2;1.080;1441;;
14:46:15.494;151;85;113;69;91.5;320;875;1213;6.3;1.076;1434;;
14:46:16.373;153;87;113;66;90.5;325;910;1208;6.0;1.134;1512;;
14:46:17.281;155;86;114;66;93.5;325;910;1229;6.2;1.105;1473;;
14:46:18.190;152;86;113;68;90.3;320;880;1233;6.2;1.099;1466;;
14:46:19.069;153;87;113;67;90.3;320;900;1208;6.0;1.124;1499;;
14:46:19.971;154;86;113;69;90.3;320;875;1254;6.2;1.093;1458;;
14:46:20.845;154;86;113;70;90.3;320;860;1254;6.3;1.074;1433;;
14:46:21.705;154;86;113;66;90.3;320;905;1254;6.0;1.131;1507;;
14:46:22.609;166;92;121;69;80.3;325;870;1454;5.5;1.314;1753;;
14:46:23.479;164;92;120;68;80.8;320;885;1421;5.5;1.315;1754;;
14:46:24.364;165;91;120;67;83.3;325;890;1413;5.6;1.283;1711;;
14:46:25.252;162;90;119;70;84.5;320;860;1421;5.9;1.214;1618;;
14:46:26.118;163;91;119;69;88.5;325;875;1400;6.1;1.179;1572;;
14:46:26.989;163;91;120;70;90.8;325;855;1379;6.4;1.128;1504;;
14:46:27.844;158;91;118;72;86.8;320;830;1358;6.3;1.129;1505;;
14:46:28.674;158;91;121;76;87.3;315;790;1358;6.6;1.091;1455;;
14:46:29.468;163;96;123;79;82.5;310;755;1363;6.6;1.126;1501;;
14:46:30.221;163;97;125;82;82.0;315;730;1346;6.7;1.111;1481;;
14:46:30.951;168;98;126;78;84.8;320;770;1454;6.6;1.143;1523;;
14:46:31.719;174;97;125;71;90.3;315;850;1588;6.4;1.175;1567;;
14:46:32.569;174;94;119;63;93.5;315;945;1633;5.9;1.203;1604;;
14:46:33.516;166;87;112;65;98.0;320;920;1504;6.4;1.049;1399;;
14:46:34.436;153;83;105;68;91.8;315;880;1338;6.3;1.005;1340;;
14:46:35.312;149;80;101;69;95.8;315;870;1242;6.6;0.918;1224;;
14:46:36.184;140;75;96;71;96.0;315;850;1125;6.8;0.848;1130;;
14:46:37.036;133;73;94;76;93.5;310;790;1104;7.1;0.792;1056;;
14:46:37.824;133;73;94;77;94.3;310;775;1096;7.3;0.775;1033;;
14:46:38.603;138;73;96;74;103.0;320;810;1142;7.6;0.757;1009;;
14:46:39.413;140;74;95;65;105.0;315;920;1175;6.8;0.832;1110;;
14:46:40.333;140;72;95;65;105.3;320;930;1213;6.8;0.837;1116;;
14:46:41.263;136;72;95;67;101.3;315;900;1154;6.8;0.840;1120;;
14:46:42.161;134;73;95;71;96.0;315;850;1108;6.8;0.843;1124;;
14:46:43.013;136;75;98;74;94.3;315;815;1125;6.9;0.850;1133;;
14:46:43.826;136;78;100;76;88.3;310;785;1096;6.7;0.890;1186;;
14:46:44.613;138;80;100;69;86.3;310;870;1113;5.9;1.004;1338;;
14:46:45.481;141;79;102;71;89.3;310;845;1192;6.3;0.963;1284;;
14:46:46.328;142;80;105;76;87.8;315;785;1171;6.7;0.935;1246;;
14:46:47.111;144;84;107;76;84.8;310;790;1163;6.4;0.995;1327;;
14:46:47.901;148;85;109;73;85.8;310;820;1217;6.3;1.042;1390;;
14:46:48.717;150;86;111;71;87.3;310;840;1263;6.2;1.064;1418;;
14:46:49.559;152;87;108;60;88.3;310;1005;1288;5.3;1.224;1632;;
14:46:50.566;150;82;106;62;94.0;315;975;1304;5.8;1.102;1469;;
14:46:51.541;146;81;106;66;90.5;315;910;1204;6.0;1.066;1421;;
14:46:52.453;144;82;106;67;88.0;315;900;1167;5.9;1.084;1445;;
14:46:53.351;146;83;108;69;87.3;315;875;1171;6.0;1.081;1441;;
14:46:54.228;147;85;110;70;87.0;315;860;1171;6.1;1.082;1443;;
14:46:55.088;147;86;111;71;87.0;310;845;1175;6.2;1.078;1437;;
14:46:55.929;149;88;111;72;87.0;310;835;1150;6.3;1.065;1420;;
14:46:56.765;149;88;111;74;87.0;310;810;1150;6.4;1.033;1378;;
14:46:57.575;149;88;111;71;87.0;310;845;1150;6.2;1.078;1437;;
14:46:58.419;163;94;124;75;76.8;315;795;1329;5.8;1.279;1706;;
14:46:59.216;160;94;124;79;75.0;315;755;1308;6.0;1.243;1658;;
14:46:59.969;165;97;126;77;74.5;315;775;1317;5.8;1.308;1744;;
14:47:00.746;168;97;127;77;80.0;315;775;1321;6.2;1.233;1644;;
14:47:01.521;166;98;127;79;81.3;310;755;1346;6.5;1.180;1573;;
14:47:02.278;167;99;129;82;81.3;310;735;1396;6.6;1.165;1553;;
14:47:03.009;172;101;131;81;82.0;310;745;1388;6.6;1.186;1581;;
14:47:03.752;172;101;131;82;83.8;310;730;1446;6.9;1.144;1525;;
14:47:04.486;172;102;132;84;82.5;310;715;1454;6.9;1.146;1528;;
14:47:05.201;175;103;134;82;83.3;310;735;1479;6.8;1.179;1572;;
14:47:05.934;177;104;134;83;83.8;310;725;1513;6.9;1.160;1547;;
14:47:06.663;174;102;132;82;84.0;310;735;1533;6.9;1.153;1537;;
14:47:07.398;174;101;131;81;85.5;310;745;1558;6.9;1.141;1522;;
14:47:08.141;175;100;129;78;86.0;310;765;1579;6.7;1.145;1527;;
14:47:08.904;171;97;127;80;89.0;315;750;1600;7.1;1.072;1430;;
14:47:09.654;169;97;125;80;86.8;310;750;1558;6.9;1.081;1441;;
14:47:10.404;168;95;124;78;88.5;310;770;1538;6.9;1.075;1433;;
14:47:11.174;168;94;121;75;90.8;310;800;1546;6.8;1.069;1425;;
14:47:11.976;164;91;119;75;91.8;310;800;1542;6.9;1.038;1383;;
14:47:12.776;163;90;117;73;92.0;310;825;1488;6.7;1.049;1399;;
14:47:13.601;161;88;116;74;93.8;310;815;1471;6.9;1.006;1342;;
14:47:14.412;157;88;115;76;91.3;310;785;1442;7.0;0.987;1316;;
14:47:15.199;157;87;115;77;92.3;310;780;1413;7.1;0.970;1294;;
14:47:15.983;156;87;115;78;92.0;315;770;1413;7.2;0.960;1281;;
14:47:16.751;156;88;115;78;90.8;310;770;1413;7.1;0.974;1298;;
14:47:17.517;157;88;116;78;92.5;310;765;1429;7.3;0.955;1274;;
14:47:18.282;156;88;116;80;91.0;310;750;1421;7.3;0.954;1272;;
14:47:19.038;157;89;116;78;91.3;310;770;1400;7.1;0.977;1302;;
14:47:19.806;158;88;115;75;93.3;310;795;1433;7.0;0.983;1310;;
14:47:20.601;156;87;115;77;92.5;310;775;1421;7.2;0.959;1279;;
14:47:21.378;155;87;113;74;91.3;315;810;1383;6.8;1.003;1337;;
14:47:22.184;155;86;112;73;92.3;315;820;1379;6.8;0.996;1327;;
14:47:23.008;152;84;110;73;91.8;310;825;1371;6.7;0.987;1316;;
14:47:23.829;151;84;109;71;91.5;310;845;1317;6.5;1.002;1336;;
14:47:24.674;149;81;107;72;93.3;315;830;1308;6.7;0.955;1273;;
14:47:25.504;147;82;107;76;89.5;310;790;1271;6.8;0.947;1262;;
14:47:26.296;147;83;108;77;89.8;315;775;1229;6.9;0.935;1246;;
14:47:27.070;147;84;111;81;87.8;310;740;1233;7.1;0.932;1242;;
14:47:27.811;150;86;113;81;87.5;310;740;1263;7.1;0.954;1271;;
14:47:28.551;154;88;116;81;89.5;315;740;1263;7.3;0.957;1276;;
14:47:29.291;155;89;117;81;88.8;315;740;1279;7.2;0.976;1301;;
14:47:30.031;157;91;119;82;87.3;310;735;1288;7.1;1.000;1334;;
14:47:30.764;160;93;121;82;87.8;310;730;1288;7.2;1.009;1345;;
14:47:31.496;161;93;122;81;87.8;310;740;1317;7.1;1.027;1369;;
14:47:32.234;163;95;124;82;86.8;310;735;1354;7.1;1.048;1398;;
14:47:32.969;167;96;126;82;87.5;310;730;1375;7.2;1.047;1396;;
14:47:33.701;165;96;127;85;85.3;310;710;1417;7.2;1.054;1405;;
14:47:34.407;170;102;130;85;81.3;310;710;1417;6.9;1.132;1509;;
14:47:35.119;171;100;129;84;84.5;310;715;1463;7.1;1.087;1450;;
14:47:35.832;170;99;129;86;84.5;310;695;1467;7.3;1.057;1409;;
14:47:36.530;170;99;129;90;84.5;310;670;1467;7.6;1.019;1359;;
14:47:37.200;170;99;129;87;84.5;310;690;1467;7.3;1.049;1399;;
14:47:37.893;170;100;127;88;70.8;305;685;1575;6.2;1.227;1636;;
14:47:38.578;167;97;125;88;73.8;305;685;1613;6.5;1.161;1548;;
14:47:39.261;167;95;123;83;76.0;305;725;1613;6.3;1.171;1561;;
14:47:39.986;167;93;121;80;83.8;305;750;1604;6.7;1.086;1448;;
14:47:40.738;164;91;119;81;87.8;305;745;1579;7.1;1.010;1347;;
14:47:41.481;161;90;118;81;87.3;300;740;1546;7.1;0.999;1332;;
14:47:42.223;161;89;117;78;90.0;305;765;1521;7.1;0.990;1320;;
14:47:42.986;160;88;116;78;92.3;305;770;1471;7.2;0.968;1291;;
14:47:43.756;157;87;116;81;91.0;305;745;1475;7.3;0.948;1263;;
14:47:44.501;158;89;116;77;90.5;305;775;1450;7.0;0.989;1319;;
14:47:45.272;161;88;117;77;94.0;305;780;1458;7.2;0.973;1297;;
14:47:46.052;159;89;118;78;92.0;305;765;1463;7.2;0.979;1305;;
14:47:46.821;161;90;119;78;92.0;305;770;1458;7.2;0.992;1322;;
14:47:47.587;163;91;120;79;92.3;305;760;1454;7.3;0.989;1318;;
14:47:48.351;161;91;120;82;91.0;305;735;1454;7.4;0.971;1295;;
14:47:49.086;162;92;122;84;89.3;305;715;1458;7.5;0.979;1306;;
14:47:49.801;166;94;125;83;90.0;310;720;1488;7.5;1.000;1333;;
14:47:50.521;170;96;127;82;91.0;310;735;1500;7.4;1.024;1365;;
14:47:51.256;170;96;128;83;90.3;310;720;1554;7.5;1.021;1362;;
14:47:51.978;172;98;128;81;88.8;310;745;1538;7.1;1.072;1430;;
14:47:52.721;173;97;126;76;90.8;310;785;1575;6.9;1.092;1456;;
14:47:53.506;172;95;121;69;92.0;310;875;1579;6.3;1.153;1538;;
14:47:54.381;167;90;118;68;93.5;305;885;1638;6.3;1.117;1489;;
14:47:55.268;164;88;117;72;94.5;310;835;1563;6.8;1.029;1373;;
14:47:56.101;158;87;115;76;92.3;310;785;1483;7.1;0.981;1308;;
14:47:56.886;158;87;115;76;91.5;310;790;1458;6.9;0.989;1318;;
14:47:57.676;158;86;113;74;93.8;310;810;1450;6.9;0.978;1305;;
14:47:58.482;156;85;112;75;93.5;310;800;1467;7.0;0.958;1278;;
14:47:59.286;156;85;111;73;94.3;310;820;1467;6.9;0.966;1288;;
14:48:00.102;156;84;111;74;96.3;310;810;1429;7.1;0.936;1248;;
14:48:00.912;153;83;112;77;93.8;305;775;1425;7.3;0.922;1229;;
14:48:01.689;155;86;113;79;93.0;310;760;1408;7.3;0.925;1234;;
14:48:02.453;156;86;115;79;94.3;315;760;1413;7.4;0.925;1234;;
14:48:03.207;154;87;117;81;91.5;305;745;1433;7.4;0.951;1267;;
14:48:03.952;161;91;119;80;91.8;310;750;1458;7.3;0.975;1300;;
14:48:04.706;162;91;120;79;92.8;310;760;1458;7.3;0.983;1311;;
14:48:05.464;163;92;115;66;90.5;310;905;1446;6.0;1.153;1537;;
14:48:06.373;164;86;112;61;100.0;315;990;1538;6.1;1.111;1482;;
14:48:07.361;156;82;111;68;99.3;310;885;1471;6.7;0.992;1323;;
14:48:08.248;155;84;110;68;93.5;315;880;1358;6.4;1.035;1380;;
14:48:09.126;153;83;110;70;94.0;315;860;1363;6.6;1.009;1345;;
14:48:09.986;154;85;111;69;92.8;315;865;1346;6.4;1.038;1383;;
14:48:10.853;157;85;113;70;96.3;315;860;1367;6.7;1.010;1346;;
14:48:11.713;155;86;113;70;93.0;315;860;1379;6.5;1.043;1390;;
14:48:12.573;158;87;114;68;95.3;320;880;1383;6.5;1.051;1401;;
14:48:13.449;156;86;114;71;94.5;315;850;1367;6.7;1.023;1364;;
14:48:14.303;156;87;113;69;92.3;320;865;1354;6.4;1.057;1410;;
14:48:15.168;156;86;113;69;95.3;320;870;1350;6.6;1.032;1376;;
14:48:16.036;154;86;113;70;91.8;315;855;1333;6.4;1.051;1401;;
14:48:16.889;156;87;114;69;92.8;320;865;1317;6.4;1.059;1411;;
14:48:17.754;154;86;114;71;92.5;320;850;1325;6.5;1.043;1391;;
14:48:18.606;155;88;115;70;92.0;320;855;1292;6.5;1.064;1419;;
14:48:19.459;157;88;116;71;93.0;320;845;1283;6.6;1.049;1399;;
14:48:20.306;155;88;116;72;90.3;315;835;1317;6.5;1.069;1425;;
14:48:21.141;159;89;117;71;92.8;320;850;1313;6.5;1.075;1433;;
14:48:21.989;158;89;117;71;92.3;320;845;1313;6.6;1.074;1432;;
14:48:22.834;158;90;117;71;90.3;315;850;1308;6.4;1.102;1469;;
14:48:23.685;159;89;117;70;92.3;320;855;1292;6.5;1.080;1440;;
14:48:24.541;155;88;115;71;90.5;320;845;1283;6.4;1.071;1429;;
14:48:25.386;155;88;115;70;90.5;320;855;1258;6.4;1.084;1445;;
14:48:26.240;155;88;115;71;90.5;320;845;1258;6.4;1.071;1429;;
14:48:27.085;155;88;115;71;90.5;320;845;1258;6.4;1.071;1429;;
14:48:27.931;155;88;114;71;80.5;320;850;1258;5.7;1.204;1605;;
14:48:28.779;152;86;114;72;80.8;315;835;1254;5.8;1.174;1565;;
14:48:29.615;153;87;114;71;80.3;315;845;1242;5.7;1.203;1604;;
14:48:30.459;156;88;116;70;86.0;320;855;1250;6.0;1.151;1534;;
14:48:31.314;154;88;115;71;87.8;315;850;1258;6.2;1.109;1479;;
14:48:32.162;156;88;115;69;89.8;315;870;1250;6.2;1.112;1483;;
14:48:33.032;153;87;114;71;90.0;315;850;1242;6.4;1.074;1432;;
14:48:33.882;150;86;113;73;86.8;315;825;1242;6.3;1.070;1427;;
14:48:34.707;153;87;114;72;89.3;315;835;1221;6.4;1.069;1425;;
14:48:35.545;157;88;117;72;92.8;320;835;1271;6.7;1.053;1404;;
14:48:36.380;159;90;119;72;90.8;315;830;1333;6.6;1.088;1451;;
14:48:37.209;166;93;122;70;92.3;320;860;1388;6.4;1.135;1513;;
14:48:38.067;168;93;123;70;93.5;320;855;1458;6.6;1.120;1494;;
14:48:38.926;167;93;121;69;90.5;315;865;1500;6.3;1.157;1542;;
14:48:39.787;168;92;120;67;93.3;320;895;1483;6.3;1.152;1536;;
14:48:40.688;164;89;118;69;94.3;320;870;1521;6.5;1.089;1452;;
14:48:41.556;162;89;116;68;92.0;320;880;1467;6.3;1.110;1479;;
14:48:42.434;161;87;115;68;94.5;320;885;1450;6.4;1.072;1430;;
14:48:43.317;156;86;113;70;92.5;315;860;1446;6.5;1.048;1398;;
14:48:44.177;157;86;113;67;93.8;320;890;1429;6.3;1.068;1424;;
14:48:45.067;156;85;112;67;95.5;320;895;1417;6.4;1.045;1393;;
14:48:45.964;153;84;110;68;93.3;315;885;1400;6.3;1.039;1386;;
14:48:46.853;153;83;109;67;96.3;320;890;1350;6.5;1.010;1347;;
14:48:47.739;148;82;108;71;92.5;315;845;1367;6.6;0.987;1315;;
14:48:48.586;149;83;110;71;91.3;315;845;1300;6.5;1.019;1358;;
14:48:49.431;152;85;112;71;93.8;320;840;1300;6.7;1.001;1335;;
14:48:50.269;150;85;113;77;91.5;320;780;1300;7.0;0.965;1287;;
14:48:51.051;151;88;116;82;86.0;315;730;1296;7.1;0.980;1307;;
14:48:51.781;157;91;120;81;88.0;315;740;1321;7.1;1.005;1340;;
14:48:52.519;163;93;125;83;90.8;315;725;1442;7.5;0.995;1326;;
14:48:53.244;168;97;128;86;88.5;315;695;1450;7.6;1.007;1343;;
14:48:53.939;169;99;128;86;85.0;315;695;1442;7.3;1.049;1398;;
14:48:54.638;171;99;127;81;86.5;315;745;1533;7.0;1.092;1456;;
14:48:55.381;171;97;125;78;88.5;310;770;1583;6.9;1.090;1453;;
14:48:56.151;170;95;123;75;91.3;315;805;1592;6.8;1.087;1450;;
14:48:56.958;168;92;121;75;92.8;315;805;1567;6.9;1.050;1400;;
14:48:57.763;163;91;118;73;90.3;310;820;1538;6.6;1.068;1423;;
14:48:58.579;162;89;115;70;92.3;315;855;1517;6.5;1.066;1421;;
14:48:59.436;161;88;108;57;94.8;315;1060;1463;5.4;1.205;1607;;
14:49:00.492;152;79;107;66;99.5;310;910;1488;6.6;0.976;1302;;
14:49:01.404;150;82;107;68;94.0;315;885;1338;6.4;1.010;1346;;
14:49:02.289;149;81;107;71;94.0;315;850;1338;6.6;0.970;1293;;
14:49:03.139;146;82;107;72;89.0;310;835;1283;6.4;1.002;1335;;
14:49:03.976;151;82;110;72;95.8;320;830;1329;6.9;0.954;1271;;
14:49:04.808;153;85;112;74;95.3;320;815;1346;7.0;0.958;1278;;
14:49:05.623;153;86;112;73;92.3;315;825;1358;6.7;0.999;1333;;
14:49:06.448;156;86;110;66;95.0;320;910;1383;6.3;1.056;1408;;
14:49:07.358;155;83;108;63;99.5;320;955;1408;6.3;1.034;1379;;
14:49:08.311;149;80;107;68;95.8;315;885;1354;6.5;0.984;1312;;
14:49:09.194;150;82;107;67;95.3;320;890;1296;6.4;1.000;1333;;
14:49:10.085;148;81;108;70;94.8;320;855;1304;6.6;0.970;1293;;
14:49:10.939;149;83;108;67;92.3;315;890;1279;6.2;1.044;1392;;
14:49:11.829;151;83;111;71;96.5;320;845;1308;6.9;0.968;1290;;
14:49:12.672;149;85;112;76;90.0;315;785;1263;6.9;0.973;1297;;
14:49:13.457;151;87;114;77;89.0;315;780;1258;6.8;0.999;1332;;
14:49:14.239;155;88;117;78;91.5;320;770;1296;7.1;0.985;1313;;
14:49:15.011;155;90;118;78;89.5;315;770;1304;7.0;1.011;1348;;
14:49:15.779;157;91;120;80;88.3;315;750;1300;7.1;1.020;1360;;
14:49:16.529;162;94;123;77;90.3;315;780;1333;6.9;1.063;1417;;
14:49:17.309;166;94;124;74;92.5;320;815;1379;6.8;1.088;1451;;
14:49:18.126;164;93;123;75;91.5;315;800;1421;6.9;1.078;1437;;
14:49:18.926;167;95;124;74;90.5;315;815;1417;6.7;1.119;1492;;
14:49:19.741;169;95;124;71;92.0;320;840;1454;6.6;1.128;1503;;
14:49:20.577;164;92;122;75;90.3;315;795;1471;6.8;1.075;1433;;
14:49:21.376;164;94;122;75;88.5;315;805;1417;6.6;1.105;1474;;
14:49:22.181;165;93;121;74;91.5;320;815;1438;6.7;1.080;1440;;
14:49:22.996;162;91;120;76;90.8;315;790;1442;6.9;1.047;1396;;
14:49:23.786;163;93;121;75;90.0;315;805;1429;6.7;1.078;1437;;
14:49:24.587;164;92;121;76;91.0;315;790;1433;6.9;1.050;1401;;
14:49:25.379;160;91;121;77;91.0;315;780;1446;7.0;1.037;1383;;
14:49:26.160;160;91;121;76;91.0;315;785;1446;7.0;1.044;1392;;
14:49:26.945;160;91;121;74;91.0;315;815;1446;6.7;1.084;1445;;
14:49:27.759;162;91;119;75;80.0;315;795;1567;6.0;1.185;1580;;
14:49:28.554;162;91;118;72;81.3;315;830;1483;5.9;1.203;1604;;
14:49:29.382;164;90;112;59;84.8;315;1020;1479;5.0;1.351;1801;;
14:49:30.408;157;81;111;65;96.0;320;925;1525;6.2;1.065;1420;;
14:49:31.333;153;83;110;67;93.5;320;895;1358;6.3;1.051;1401;;
14:49:32.224;152;83;110;69;94.3;320;875;1338;6.5;1.021;1362;;
14:49:33.099;150;83;110;71;91.5;315;845;1346;6.5;1.016;1354;;
14:49:33.946;154;85;112;69;94.3;320;865;1338;6.5;1.030;1374;;
14:49:34.809;156;85;114;71;96.3;320;850;1367;6.8;1.009;1345;;
14:49:35.659;155;87;116;73;93.0;315;825;1371;6.8;1.029;1372;;
14:49:36.484;161;90;121;77;93.8;320;780;1367;7.2;1.007;1342;;
14:49:37.268;164;93;125;81;92.3;320;745;1383;7.4;1.005;1341;;
14:49:38.009;164;96;127;83;87.0;315;720;1400;7.3;1.047;1396;;
14:49:38.727;171;99;132;85;88.3;315;705;1488;7.5;1.053;1403;;
14:49:39.436;178;102;135;82;89.5;315;730;1550;7.4;1.097;1463;;
14:49:40.166;181;103;133;75;90.5;320;795;1621;6.8;1.171;1561;;
14:49:40.963;179;100;132;75;92.3;315;805;1713;6.9;1.148;1530;;
14:49:41.764;179;99;129;71;91.8;315;845;1675;6.5;1.183;1578;;
14:49:42.611;177;96;122;61;95.0;320;980;1658;5.8;1.253;1671;;
14:49:43.589;168;88;121;71;99.3;315;850;1688;7.0;1.036;1382;;
14:49:44.443;165;91;118;71;93.3;320;850;1513;6.6;1.076;1434;;
14:49:45.289;162;88;117;72;94.5;315;830;1517;6.8;1.025;1367;;
14:49:46.121;158;87;116;75;92.5;315;805;1504;6.9;1.005;1340;;
14:49:46.926;159;87;118;79;95.8;320;760;1475;7.6;0.937;1249;;
14:49:47.686;161;90;119;79;93.3;315;755;1442;7.4;0.963;1285;;
14:49:48.439;160;90;119;79;92.5;310;755;1492;7.4;0.969;1292;;
14:49:49.198;163;91;121;81;94.0;315;745;1538;7.6;0.959;1279;;
14:49:49.939;165;92;123;81;94.8;315;740;1521;7.7;0.957;1276;;
14:49:50.683;164;92;122;81;93.8;315;740;1542;7.6;0.963;1284;;
14:49:51.421;165;93;124;83;92.5;315;725;1567;7.7;0.968;1291;;
14:49:52.146;168;94;125;81;94.0;315;745;1558;7.6;0.991;1321;;
14:49:52.890;169;95;125;81;94.3;315;740;1567;7.6;0.981;1309;;
14:49:53.633;167;94;124;80;92.8;315;750;1554;7.4;0.999;1332;;
14:49:54.379;168;94;122;76;93.0;310;790;1575;7.1;1.038;1385;;
14:49:55.173;168;92;117;65;96.8;315;920;1592;6.3;1.108;1477;;
14:49:56.091;162;85;112;65;100.3;315;930;1629;6.5;1.041;1388;;
14:49:57.021;157;83;110;68;98.5;315;880;1479;6.7;0.985;1313;;
14:49:57.903;153;82;108;69;97.0;315;870;1400;6.7;0.971;1295;;
14:49:58.769;149;81;106;69;94.3;310;865;1371;6.5;0.975;1300;;
14:49:59.634;150;81;107;68;97.5;315;885;1354;6.6;0.967;1289;;
14:50:00.521;149;80;106;68;99.3;315;885;1342;6.7;0.945;1260;;
14:50:01.405;147;80;105;69;95.5;310;875;1333;6.5;0.964;1286;;
14:50:02.279;149;80;106;69;97.5;315;875;1325;6.7;0.951;1268;;
14:50:03.154;147;80;106;70;97.0;315;860;1329;6.8;0.942;1256;;
14:50:04.016;149;81;108;69;96.8;315;875;1317;6.6;0.972;1296;;
14:50:04.889;152;82;110;70;98.0;315;860;1338;6.8;0.965;1287;;
14:50:05.753;153;84;112;70;96.0;315;860;1363;6.7;0.999;1332;;
14:50:06.609;156;86;114;69;97.3;320;870;1363;6.7;1.018;1357;;
14:50:07.481;158;87;115;69;97.0;320;865;1383;6.7;1.023;1364;;
14:50:08.344;158;88;115;69;93.5;320;870;1396;6.4;1.065;1421;;
14:50:09.216;160;87;115;69;96.5;320;875;1396;6.6;1.045;1393;;
14:50:10.093;158;87;115;70;95.3;320;860;1392;6.6;1.036;1381;;
14:50:10.951;158;88;115;70;93.5;320;855;1367;6.6;1.054;1405;;
14:50:11.808;159;88;116;70;95.8;320;860;1371;6.7;1.044;1392;;
14:50:12.666;158;88;117;71;93.3;320;840;1396;6.7;1.049;1399;;
14:50:13.508;161;90;118;70;94.3;320;860;1388;6.6;1.077;1436;;
14:50:14.366;163;90;120;70;95.5;325;855;1392;6.7;1.070;1426;;
14:50:15.221;161;90;119;71;92.5;320;840;1417;6.6;1.081;1441;;
14:50:16.061;163;91;120;70;93.5;320;855;1417;6.6;1.095;1460;;
14:50:16.914;164;91;120;70;94.5;320;855;1421;6.6;1.083;1445;;
14:50:17.769;160;90;119;72;92.3;320;830;1425;6.7;1.071;1428;;
14:50:18.601;163;91;121;72;93.0;320;835;1425;6.7;1.082;1443;;
14:50:19.438;166;92;122;72;94.5;325;835;1404;6.8;1.074;1431;;
14:50:20.271;163;92;121;73;92.3;320;825;1446;6.7;1.084;1446;;
14:50:21.096;167;93;123;73;94.0;320;820;1463;6.9;1.075;1434;;
14:50:21.912;168;94;126;78;93.5;320;765;1450;7.3;1.027;1369;;
14:50:22.679;164;96;125;81;87.0;315;745;1429;7.0;1.068;1424;;
14:50:23.422;167;97;127;82;88.5;315;730;1454;7.3;1.048;1397;;
14:50:24.152;171;98;128;82;89.8;320;735;1471;7.3;1.050;1400;;
14:50:24.889;170;97;128;82;89.8;320;730;1504;7.4;1.043;1391;;
14:50:25.620;170;97;128;83;89.8;320;720;1504;7.5;1.029;1372;;
14:50:26.340;170;97;128;78;89.8;320;770;1504;7.0;1.100;1467;;
14:50:27.111;180;101;132;77;80.3;315;775;1754;6.2;1.272;1696;;
14:50:27.888;175;97;129;79;82.5;315;760;1713;6.5;1.186;1581;;
14:50:28.646;171;97;127;81;80.0;315;740;1642;6.5;1.175;1566;;
14:50:29.382;171;96;126;81;84.8;315;740;1625;6.9;1.102;1470;;
14:50:30.126;170;94;124;80;90.0;315;750;1621;7.2;1.035;1381;;
14:50:30.876;165;92;122;81;90.5;315;745;1596;7.3;1.000;1334;;
14:50:31.623;164;91;121;82;91.8;315;735;1583;7.5;0.971;1295;;
14:50:32.354;165;92;122;82;92.3;310;730;1542;7.6;0.963;1285;;
14:50:33.086;165;92;122;82;93.5;315;735;1554;7.6;0.955;1273;;
14:50:33.823;162;92;120;84;90.8;310;715;1558;7.6;0.947;1263;;
14:50:34.538;163;92;120;86;89.3;310;700;1579;7.6;0.943;1258;;
14:50:35.236;164;91;121;85;94.0;310;710;1567;7.9;0.910;1214;;
14:50:35.946;164;90;119;81;95.5;310;740;1575;7.7;0.918;1224;;
14:50:36.686;161;88;116;80;96.3;310;750;1604;7.7;0.904;1205;;
14:50:37.436;160;87;115;79;96.8;310;755;1554;7.7;0.897;1197;;
14:50:38.189;160;85;113;77;98.8;315;780;1525;7.6;0.891;1187;;
14:50:38.971;155;83;110;78;98.0;310;765;1508;7.7;0.861;1148;;
14:50:39.732;151;83;109;81;94.5;310;740;1450;7.7;0.856;1141;;
14:50:40.472;153;83;111;81;97.0;310;745;1421;7.8;0.849;1132;;
14:50:41.219;154;83;111;81;98.3;310;745;1421;7.9;0.844;1125;;
14:50:41.964;151;83;110;82;94.8;305;735;1433;7.7;0.851;1135;;
14:50:42.697;153;84;113;83;95.5;310;720;1433;8.0;0.848;1131;;
14:50:43.421;156;86;115;83;97.8;315;725;1438;8.1;0.849;1132;;
14:50:44.146;156;87;115;82;97.0;310;730;1458;8.0;0.867;1156;;
14:50:44.872;158;88;116;80;94.0;310;750;1463;7.5;0.922;1229;;
14:50:45.626;161;88;117;75;99.0;315;795;1471;7.5;0.936;1247;;
14:50:46.423;160;87;116;75;99.8;315;795;1500;7.5;0.921;1227;;
14:50:47.212;158;87;115;77;95.0;310;780;1442;7.3;0.944;1259;;
14:50:47.992;159;87;114;73;97.0;315;820;1425;7.1;0.966;1288;;
14:50:48.812;157;85;113;72;98.0;315;830;1446;7.1;0.957;1276;;
14:50:49.644;156;85;113;74;96.3;310;810;1417;7.1;0.951;1268;;
14:50:50.458;158;86;113;71;97.5;315;845;1367;6.9;0.975;1300;;
14:50:51.301;154;84;113;76;96.8;315;790;1404;7.3;0.921;1228;;
14:50:52.091;154;86;114;79;93.0;310;760;1358;7.3;0.934;1245;;
14:50:52.849;158;88;118;79;95.3;315;760;1354;7.5;0.938;1250;;
14:50:53.611;161;90;120;79;95.5;315;760;1396;7.5;0.953;1271;;
14:50:54.369;162;92;121;78;93.0;310;765;1433;7.3;0.997;1330;;
14:50:55.134;167;93;123;75;95.5;315;805;1458;7.1;1.039;1385;;
14:50:55.939;170;94;119;64;96.0;315;940;1500;6.1;1.168;1557;;
14:50:56.881;165;87;116;64;100.0;315;940;1575;6.4;1.090;1454;;
14:50:57.819;162;86;116;68;99.0;315;885;1446;6.7;1.035;1380;;
14:50:58.704;158;86;115;71;95.8;315;845;1408;6.8;1.010;1347;;
14:50:59.551;155;86;115;76;92.3;315;790;1375;7.0;0.985;1313;;
14:51:00.341;159;89;119;78;92.8;315;765;1354;7.3;0.979;1306;;
14:51:01.106;162;91;124;83;92.8;315;725;1400;7.7;0.965;1287;;
14:51:01.831;163;96;125;85;86.8;310;710;1379;7.3;1.019;1359;;
14:51:02.539;168;97;128;85;89.8;315;705;1425;7.6;1.007;1343;;
14:51:03.246;172;99;131;84;90.8;315;715;1463;7.6;1.032;1376;;
14:51:03.961;175;100;133;83;91.0;315;720;1546;7.6;1.048;1398;;
14:51:04.683;177;101;133;82;91.3;315;735;1583;7.4;1.073;1431;;
14:51:05.412;181;102;133;77;91.8;315;775;1617;7.1;1.126;1501;;
14:51:06.191;182;101;124;60;95.0;315;1005;1671;5.7;1.314;1753;;
14:51:07.196;174;89;123;68;102.8;315;885;1767;7.0;1.055;1407;;
14:51:08.079;168;91;119;68;96.0;315;880;1504;6.5;1.086;1448;;
14:51:08.961;164;88;116;68;97.5;320;885;1479;6.6;1.048;1398;;
14:51:09.846;157;85;112;69;95.8;315;870;1446;6.6;1.020;1360;;
14:51:10.714;157;85;112;68;98.0;320;885;1413;6.6;1.007;1343;;
14:51:11.603;156;83;111;68;100.3;325;885;1408;6.8;0.975;1301;;
14:51:12.488;152;83;109;70;96.8;315;860;1400;6.8;0.971;1295;;
14:51:13.346;154;83;110;69;98.0;320;870;1338;6.8;0.979;1305;;
14:51:14.218;154;83;111;70;99.0;325;855;1354;6.9;0.956;1275;;
14:51:15.073;151;83;111;72;95.3;315;835;1371;6.8;0.969;1292;;
14:51:15.904;155;85;113;71;97.3;320;845;1379;6.9;0.984;1312;;
14:51:16.753;159;86;116;71;99.8;325;850;1383;7.0;0.986;1315;;
14:51:17.603;157;87;117;72;96.0;320;830;1392;6.9;1.007;1343;;
14:51:18.431;162;90;119;71;96.5;325;850;1400;6.8;1.046;1395;;
14:51:19.277;165;90;121;71;98.3;325;845;1433;7.0;1.039;1385;;
14:51:20.124;164;91;122;73;95.0;320;825;1463;6.9;1.059;1413;;
14:51:20.947;168;94;125;72;94.5;320;830;1467;6.8;1.093;1458;;
14:51:21.781;171;95;125;72;94.5;320;835;1458;6.8;1.100;1467;;
14:51:22.615;171;95;125;75;94.5;320;800;1458;7.1;1.054;1405;;
14:51:23.415;171;95;125;73;94.5;320;820;1458;6.9;1.080;1440;;
14:51:24.234;175;96;129;77;81.8;325;780;1621;6.3;1.233;1644;;
14:51:25.014;172;97;127;75;81.0;320;795;1579;6.1;1.249;1665;;
14:51:25.811;172;96;124;69;82.0;320;870;1625;5.7;1.316;1754;;
14:51:26.677;173;92;123;67;91.8;320;890;1658;6.2;1.188;1584;;
14:51:27.569;167;90;121;71;94.8;320;840;1617;6.8;1.071;1427;;
14:51:28.413;164;90;118;71;93.0;325;850;1550;6.6;1.081;1441;;
14:51:29.259;164;89;118;71;95.8;325;845;1521;6.8;1.037;1383;;
14:51:30.108;160;87;116;71;96.0;320;840;1521;6.9;1.011;1348;;
14:51:30.944;160;87;115;71;96.0;320;850;1500;6.8;1.014;1352;;
14:51:31.796;162;86;115;70;100.5;325;860;1508;7.0;0.982;1309;;
14:51:32.656;160;85;114;71;99.3;320;850;1504;7.0;0.978;1305;;
14:51:33.506;160;87;115;70;98.0;320;860;1479;6.8;1.005;1340;;
14:51:34.364;162;86;115;69;100.3;325;870;1492;6.9;0.994;1325;;
14:51:35.234;158;85;113;71;98.5;320;845;1508;7.0;0.972;1295;;
14:51:36.077;158;86;114;71;97.3;320;850;1463;6.9;0.992;1323;;
14:51:36.931;160;85;116;73;101.0;325;820;1446;7.4;0.942;1256;;
14:51:37.751;159;88;117;75;96.5;320;805;1454;7.2;0.976;1301;;
14:51:38.556;163;90;119;74;97.5;320;815;1475;7.2;0.997;1329;;
14:51:39.371;167;91;118;66;100.0;325;915;1508;6.6;1.075;1434;;
14:51:40.288;165;86;116;67;103.0;320;900;1596;6.9;1.014;1351;;
14:51:41.184;162;87;115;67;100.0;320;890;1517;6.7;1.023;1365;;
14:51:42.076;161;85;113;66;101.3;325;910;1467;6.7;1.016;1354;;
14:51:42.986;156;83;111;67;98.5;320;895;1479;6.6;1.004;1339;;
14:51:43.877;156;83;110;67;100.0;320;900;1429;6.7;0.992;1323;;
14:51:44.779;155;82;110;68;101.0;325;885;1417;6.8;0.964;1285;;
14:51:45.666;152;82;109;69;96.3;315;875;1388;6.6;0.989;1318;;
14:51:46.541;155;83;111;67;100.5;325;895;1375;6.7;0.984;1312;;
14:51:47.436;153;83;111;70;98.8;320;860;1400;6.9;0.967;1289;;
14:51:48.296;153;85;111;69;96.3;320;875;1346;6.6;1.009;1345;;
14:51:49.173;156;85;113;68;100.0;325;880;1358;6.8;0.992;1323;;
14:51:50.049;152;85;113;71;95.8;320;850;1354;6.8;0.999;1332;;
14:51:50.899;155;86;113;69;95.8;320;875;1313;6.6;1.035;1380;;
14:51:51.774;156;86;115;69;98.0;325;865;1300;6.8;1.011;1348;;
14:51:52.639;154;87;115;71;94.0;320;845;1300;6.7;1.029;1372;;
14:51:53.484;157;88;117;71;95.3;320;845;1292;6.8;1.038;1384;;
14:51:54.331;160;90;119;71;97.0;325;845;1292;6.9;1.039;1385;;
14:51:55.178;160;91;120;73;94.0;320;825;1342;6.8;1.055;1407;;
14:51:56.000;165;94;123;72;93.5;320;835;1358;6.7;1.101;1468;;
14:51:56.834;170;94;126;72;96.8;325;830;1417;7.0;1.079;1438;;
14:51:57.662;168;95;128;80;92.3;320;750;1458;7.4;1.039;1385;;
14:51:58.414;169;99;130;84;87.0;315;715;1396;7.3;1.068;1425;;
14:51:59.127;174;101;134;85;88.3;320;705;1488;7.5;1.070;1427;;
14:51:59.836;178;103;135;83;90.0;320;725;1554;7.4;1.090;1453;;
14:52:00.559;180;103;137;84;90.8;320;715;1608;7.6;1.077;1437;;
14:52:01.272;181;104;138;88;88.8;315;680;1629;7.8;1.055;1407;;
14:52:01.956;180;105;135;86;86.0;315;700;1588;7.4;1.095;1460;;
14:52:02.652;177;102;132;86;86.5;310;700;1650;7.4;1.068;1424;;
14:52:03.354;177;100;131;83;89.5;310;720;1679;7.5;1.052;1402;;
14:52:04.076;177;98;128;78;94.0;315;765;1713;7.4;1.042;1389;;
14:52:04.839;176;95;123;70;97.3;315;855;1713;6.8;1.077;1436;;
14:52:05.694;170;89;118;69;101.0;315;870;1704;7.0;1.014;1352;;
14:52:06.566;164;86;117;76;100.3;310;790;1583;7.6;0.918;1224;;
14:52:07.356;161;87;116;79;98.3;315;760;1479;7.8;0.893;1191;;
14:52:08.114;157;86;115;82;95.5;310;730;1463;7.8;0.875;1167;;
14:52:08.846;157;86;115;82;96.8;310;730;1492;8.0;0.868;1157;;
14:52:09.576;160;87;116;81;101.0;315;745;1542;8.1;0.857;1143;;
14:52:10.321;161;87;115;78;100.5;310;770;1550;7.8;0.883;1177;;
14:52:11.090;159;86;115;79;101.0;310;755;1600;8.0;0.860;1146;;
14:52:11.846;159;86;116;81;100.3;310;745;1554;8.1;0.858;1144;;
14:52:12.589;160;87;116;80;98.8;310;750;1546;7.9;0.879;1172;;
14:52:13.343;161;86;117;81;101.3;315;740;1558;8.2;0.853;1138;;
14:52:14.081;158;88;118;85;96.5;310;710;1513;8.2;0.866;1155;;
14:52:14.791;162;90;119;86;96.0;315;700;1563;8.2;0.866;1155;;
14:52:15.493;161;89;119;85;98.0;315;705;1558;8.3;0.854;1139;;
14:52:16.198;163;89;118;82;100.0;315;735;1554;8.2;0.865;1154;;
14:52:16.931;162;87;117;79;100.3;315;755;1629;8.0;0.877;1170;;
14:52:17.688;162;87;116;78;101.3;310;770;1600;7.9;0.878;1171;;
14:52:18.456;162;86;114;76;102.5;315;790;1596;7.8;0.877;1169;;
14:52:19.245;158;83;111;77;101.5;310;775;1567;7.9;0.849;1133;;
14:52:20.023;155;82;111;77;101.5;310;775;1525;7.9;0.849;1133;;
14:52:20.795;155;82;111;78;101.5;310;765;1525;8.0;0.838;1118;;
14:52:21.560;155;82;111;78;101.5;310;770;1525;7.9;0.844;1125;;
14:52:22.331;158;86;115;82;84.8;310;735;1629;6.9;0.995;1327;;
14:52:23.065;160;87;117;81;87.0;310;740;1592;7.1;0.993;1324;;
14:52:23.808;163;87;117;78;88.0;315;770;1571;6.9;1.024;1365;;
14:52:24.578;161;87;117;79;91.8;310;760;1608;7.2;0.971;1295;;
14:52:25.334;162;89;119;80;95.0;310;750;1563;7.6;0.939;1253;;
14:52:26.086;165;90;121;78;97.8;315;770;1588;7.6;0.949;1266;;
14:52:26.856;165;90;120;76;98.0;310;790;1571;7.4;0.969;1292;;
14:52:27.648;166;90;121;77;97.5;315;775;1600;7.5;0.964;1285;;
14:52:28.423;168;92;123;77;98.8;315;775;1567;7.6;0.965;1287;;
14:52:29.198;168;92;123;78;98.5;315;770;1579;7.7;0.962;1282;;
14:52:29.966;166;92;123;79;95.5;310;755;1567;7.6;0.970;1294;;
14:52:30.719;169;94;124;77;96.0;315;780;1571;7.4;1.003;1338;;
14:52:31.499;170;93;124;76;99.0;315;790;1592;7.5;0.986;1314;;
14:52:32.291;167;92;122;76;97.5;315;785;1592;7.5;0.980;1307;;
14:52:33.074;166;91;121;77;96.0;315;780;1563;7.4;0.985;1314;;
14:52:33.854;166;91;122;79;97.8;315;760;1546;7.7;0.947;1262;;
14:52:34.618;163;90;119;76;96.5;310;785;1525;7.4;0.970;1293;;
14:52:35.399;164;91;115;65;96.3;310;930;1550;6.2;1.106;1475;;
14:52:36.333;164;84;111;60;106.5;320;1000;1571;6.4;1.042;1390;;
14:52:37.331;154;80;109;68;103.3;315;885;1496;7.0;0.936;1249;;
14:52:38.214;153;82;109;68;99.5;315;885;1363;6.7;0.967;1290;;
14:52:39.099;152;81;109;71;99.5;315;850;1388;7.0;0.933;1244;;
14:52:39.949;151;82;112;76;97.5;310;785;1375;7.5;0.898;1197;;
14:52:40.736;155;86;112;69;97.8;320;870;1363;6.7;0.997;1329;;
14:52:41.604;159;85;111;64;102.5;320;935;1433;6.6;1.015;1353;;
14:52:42.541;155;82;112;69;102.5;315;870;1463;7.1;0.946;1262;;
14:52:43.409;157;85;113;69;99.3;320;870;1396;6.8;0.988;1318;;
14:52:44.279;159;85;114;68;101.0;320;880;1404;6.9;0.995;1327;;
14:52:45.157;158;86;116;70;99.8;320;855;1417;7.0;0.990;1320;;
14:52:46.016;161;89;116;65;98.3;320;920;1408;6.4;1.082;1442;;
14:52:46.936;163;87;116;66;101.5;320;910;1433;6.7;1.042;1390;;
14:52:47.842;158;86;115;68;97.5;320;885;1429;6.6;1.042;1389;;
14:52:48.729;159;87;114;66;97.5;320;905;1388;6.5;1.058;1411;;
14:52:49.636;158;85;113;66;99.0;320;905;1363;6.6;1.035;1380;;
14:52:50.541;153;84;112;67;96.3;320;890;1350;6.5;1.031;1375;;
14:52:51.431;155;85;112;65;97.5;325;920;1317;6.4;1.054;1406;;
14:52:52.351;155;84;112;66;99.8;325;915;1317;6.5;1.025;1367;;
14:52:53.266;151;84;111;67;96.0;320;900;1304;6.4;1.036;1381;;
14:52:54.164;154;85;112;66;97.3;325;910;1279;6.4;1.048;1397;;
14:52:55.076;154;85;112;66;98.0;325;910;1246;6.5;1.038;1384;;
14:52:55.986;150;84;110;67;94.3;320;890;1258;6.4;1.041;1388;;
14:52:56.875;152;85;111;66;96.8;325;905;1229;6.4;1.041;1388;;
14:52:57.777;152;85;111;67;96.3;325;890;1229;6.5;1.029;1372;;
14:52:58.673;148;83;110;69;94.3;320;870;1213;6.5;1.013;1351;;
14:52:59.541;151;85;112;68;95.5;325;880;1204;6.5;1.030;1373;;
14:53:00.417;153;85;114;70;97.3;325;855;1225;6.8;1.000;1333;;
14:53:01.274;151;87;114;73;91.0;315;825;1254;6.6;1.036;1381;;
14:53:02.101;155;89;118;75;92.3;320;805;1271;6.9;1.028;1370;;
14:53:02.906;162;91;124;81;95.0;325;745;1325;7.7;0.974;1299;;
14:53:03.651;167;96;128;82;91.5;325;730;1329;7.5;1.017;1356;;
14:53:04.379;169;98;130;83;90.5;320;725;1433;7.5;1.037;1383;;
14:53:05.106;171;99;130;83;88.5;315;725;1488;7.3;1.063;1417;;
14:53:05.831;175;100;132;84;90.8;320;715;1558;7.6;1.040;1387;;
14:53:06.548;176;101;131;82;89.8;320;730;1546;7.4;1.066;1421;;
14:53:07.274;174;99;128;81;90.5;315;740;1621;7.3;1.049;1398;;
14:53:08.012;173;97;127;81;90.8;315;745;1642;7.3;1.041;1387;;
14:53:08.761;173;95;125;75;95.5;320;795;1638;7.2;1.036;1382;;
14:53:09.556;170;93;120;71;97.3;315;850;1617;6.9;1.047;1396;;
14:53:10.404;165;88;117;74;98.5;315;815;1654;7.3;0.970;1294;;
14:53:11.221;162;88;116;75;97.8;315;795;1517;7.4;0.945;1261;;
14:53:12.016;159;87;115;76;98.0;320;785;1463;7.5;0.917;1223;;
14:53:12.801;156;85;113;77;96.3;315;780;1496;7.4;0.912;1216;;
14:53:13.581;157;85;113;76;98.3;315;790;1475;7.5;0.905;1206;;
14:53:14.371;156;84;111;74;100.0;315;815;1479;7.4;0.905;1206;;
14:53:15.186;152;82;110;75;99.0;315;805;1483;7.4;0.890;1187;;
14:53:15.987;152;83;110;75;97.8;315;805;1429;7.3;0.902;1202;;
14:53:16.792;153;83;109;73;99.8;315;825;1425;7.3;0.904;1205;;
14:53:17.621;150;81;109;75;99.0;315;800;1438;7.4;0.881;1174;;
14:53:18.421;151;83;110;77;96.8;315;775;1388;7.5;0.883;1178;;
14:53:19.196;153;84;110;78;96.8;315;765;1379;7.6;0.872;1162;;
14:53:19.960;153;84;110;79;96.8;315;755;1379;7.7;0.860;1147;;
14:53:20.715;153;84;110;79;96.8;315;760;1379;7.6;0.866;1155;;
14:53:21.476;161;91;120;80;81.5;315;750;1463;6.5;1.102;1469;;
14:53:22.224;161;91;119;77;82.8;315;775;1450;6.4;1.117;1489;;
14:53:22.999;159;90;119;79;81.5;315;755;1508;6.5;1.100;1467;;
14:53:23.752;160;91;121;81;84.3;315;740;1454;6.8;1.061;1414;;
14:53:24.496;164;93;122;77;91.0;320;780;1483;7.0;1.044;1391;;
14:53:25.276;166;92;123;77;93.5;320;775;1517;7.2;1.015;1354;;
14:53:26.053;163;92;122;79;91.8;315;755;1525;7.3;1.004;1339;;
14:53:26.804;165;93;123;81;91.0;315;745;1504;7.3;1.009;1345;;
14:53:27.549;167;94;124;79;92.5;315;760;1517;7.3;1.015;1353;;
14:53:28.313;167;93;124;79;93.5;315;760;1529;7.4;1.004;1338;;
14:53:29.069;164;93;122;80;91.0;310;750;1525;7.3;1.008;1343;;
14:53:29.819;167;93;124;79;92.3;315;755;1546;7.3;1.013;1350;;
14:53:30.578;169;94;124;77;94.8;320;780;1567;7.3;1.021;1361;;
14:53:31.354;169;93;123;75;95.3;315;800;1558;7.1;1.031;1375;;
14:53:32.154;166;92;121;74;94.0;315;815;1567;6.9;1.047;1396;;
14:53:32.969;166;91;121;72;96.3;315;830;1558;7.0;1.041;1388;;
14:53:33.803;166;91;118;67;97.3;320;895;1517;6.5;1.084;1445;;
14:53:34.694;160;86;117;73;97.5;315;825;1542;7.1;0.986;1314;;
14:53:35.521;159;88;118;77;93.8;320;780;1425;7.2;0.982;1309;;
14:53:36.301;162;90;121;79;94.0;320;755;1421;7.5;0.968;1290;;
14:53:37.054;162;91;120;77;92.8;315;775;1425;7.2;1.005;1340;;
14:53:37.827;162;92;121;77;92.3;315;780;1467;7.1;1.025;1367;;
14:53:38.609;166;93;123;74;94.5;315;810;1488;7.0;1.054;1406;;
14:53:39.419;170;94;116;57;96.3;320;1060;1508;5.4;1.272;1696;;
14:53:40.479;163;84;114;64;104.0;320;935;1525;6.7;1.023;1364;;
14:53:41.418;154;84;110;68;94.8;315;885;1400;6.4;1.030;1373;;
14:53:42.303;153;83;110;69;94.5;320;875;1346;6.5;1.014;1352;;
14:53:43.174;151;83;110;72;94.0;320;835;1288;6.8;0.979;1306;;
14:53:44.011;151;84;114;79;93.5;320;755;1279;7.4;0.916;1222;;
14:53:44.766;153;88;116;85;89.0;315;710;1242;7.5;0.927;1237;;
14:53:45.476;153;90;116;85;85.3;310;710;1283;7.2;0.968;1291;;
14:53:46.188;158;91;118;79;89.8;315;755;1404;7.1;0.995;1326;;
14:53:46.937;164;91;119;74;95.0;315;815;1458;7.0;1.021;1361;;
14:53:47.754;164;89;116;67;98.0;315;895;1504;6.6;1.062;1416;;
14:53:48.649;160;86;114;69;97.5;315;865;1533;6.8;1.014;1351;;
14:53:49.512;159;86;113;67;97.3;315;895;1429;6.5;1.040;1387;;
14:53:50.407;158;84;111;66;99.0;320;905;1421;6.6;1.017;1356;;
14:53:51.312;152;82;112;74;95.5;315;810;1417;7.1;0.952;1269;;
14:53:52.124;155;87;116;77;92.0;315;775;1325;7.1;0.975;1300;;
14:53:52.901;159;89;118;75;94.0;320;795;1342;7.1;1.000;1333;;
14:53:53.694;162;90;119;72;95.3;320;835;1425;6.8;1.043;1391;;
14:53:54.527;161;90;118;71;93.3;315;840;1479;6.7;1.065;1420;;
14:53:55.371;165;90;121;73;96.5;320;825;1488;7.0;1.030;1374;;
14:53:56.196;165;91;119;69;95.8;320;865;1438;6.6;1.075;1433;;
14:53:57.059;161;89;117;69;94.8;315;875;1500;6.5;1.078;1438;;
14:53:57.934;164;88;118;69;97.8;320;875;1475;6.7;1.056;1408;;
14:53:58.811;163;89;117;67;97.5;320;895;1450;6.5;1.076;1435;;
14:53:59.706;159;87;118;74;95.5;315;815;1483;7.0;1.005;1340;;
14:54:00.517;162;90;120;74;93.0;315;815;1417;6.8;1.049;1399;;
14:54:01.334;166;91;122;75;96.5;320;800;1479;7.2;1.013;1351;;
14:54:02.136;164;92;124;79;92.3;315;755;1483;7.3;1.013;1350;;
14:54:02.887;169;96;128;83;90.3;315;725;1496;7.5;1.028;1371;;
14:54:03.618;173;98;130;80;92.0;320;750;1529;7.4;1.056;1408;;
14:54:04.366;175;98;130;81;93.0;320;745;1600;7.5;1.043;1391;;
14:54:05.113;174;99;131;82;91.8;315;730;1571;7.5;1.044;1392;;
14:54:05.841;176;99;130;80;91.5;315;750;1588;7.3;1.066;1421;;
14:54:06.591;175;98;125;71;92.3;315;840;1567;6.6;1.138;1518;;
14:54:07.429;171;93;118;65;95.5;315;930;1604;6.2;1.147;1529;;
14:54:08.363;161;86;113;68;95.3;310;880;1579;6.5;1.042;1389;;
14:54:09.241;158;85;113;72;96.5;315;830;1450;7.0;0.968;1290;;
14:54:10.073;157;85;111;70;96.0;320;860;1388;6.7;0.994;1326;;
14:54:10.929;155;83;111;74;97.3;315;810;1433;7.2;0.927;1235;;
14:54:11.743;155;84;111;72;96.0;315;830;1371;6.9;0.958;1277;;
14:54:12.569;154;84;113;75;97.5;315;795;1442;7.4;0.917;1223;;
14:54:13.366;155;86;115;77;95.0;315;775;1425;7.4;0.934;1245;;
14:54:14.139;160;88;118;77;97.3;315;775;1442;7.5;0.942;1256;;
14:54:14.916;162;90;120;76;96.3;315;785;1471;7.4;0.981;1308;;
14:54:15.703;165;92;123;76;95.8;315;785;1517;7.3;1.006;1342;;
14:54:16.484;169;94;125;76;96.5;320;785;1513;7.4;1.017;1356;;
14:54:17.269;168;94;125;77;96.5;320;775;1538;7.5;1.004;1339;;
14:54:18.045;168;94;125;78;96.5;320;765;1538;7.6;0.991;1321;;
14:54:18.810;168;94;125;74;96.5;320;810;1538;7.1;1.049;1399;;
14:54:19.621;170;96;125;72;81.8;315;830;1588;5.9;1.264;1685;;
14:54:20.451;169;94;119;63;84.0;315;960;1592;5.3;1.354;1806;;
14:54:21.409;167;87;115;60;92.3;320;1000;1579;5.5;1.247;1662;;
14:54:22.407;158;83;113;67;94.0;315;900;1492;6.3;1.082;1443;;
14:54:23.309;157;85;113;69;94.8;320;875;1400;6.5;1.046;1394;;
14:54:24.186;158;85;115;70;95.8;320;855;1388;6.7;1.022;1363;;
14:54:25.041;156;86;117;77;93.0;315;780;1408;7.2;0.981;1308;;
14:54:25.823;162;91;120;75;93.5;320;795;1388;7.1;1.022;1363;;
14:54:26.616;165;92;123;77;94.8;320;775;1425;7.3;1.008;1344;;
14:54:27.389;164;93;124;79;91.0;315;755;1442;7.2;1.027;1369;;
14:54:28.146;169;95;127;79;92.8;315;760;1463;7.3;1.039;1385;;
14:54:28.906;173;97;130;78;94.5;320;765;1483;7.4;1.048;1398;;
14:54:29.669;173;98;129;78;92.0;315;770;1525;7.2;1.080;1440;;
14:54:30.441;175;99;124;64;92.0;315;940;1554;5.9;1.262;1682;;
14:54:31.381;176;91;119;58;103.8;320;1040;1646;6.0;1.193;1590;;
14:54:32.421;164;85;117;66;102.0;320;905;1558;6.8;1.034;1378;;
14:54:33.326;161;87;114;67;96.0;320;895;1404;6.4;1.065;1420;;
14:54:34.219;157;85;113;69;96.8;320;865;1392;6.7;1.010;1347;;
14:54:35.084;154;85;114;72;93.5;315;835;1417;6.7;1.014;1351;;
14:54:35.921;160;88;117;72;94.8;320;830;1425;6.8;1.023;1364;;
14:54:36.753;160;89;119;80;94.5;320;750;1400;7.6;0.944;1259;;
14:54:37.503;156;91;118;83;88.0;315;725;1363;7.3;0.974;1299;;
14:54:38.222;161;92;120;83;88.8;315;725;1429;7.3;0.982;1310;;
14:54:38.949;166;93;124;83;93.8;320;725;1504;7.8;0.957;1276;;
14:54:39.672;167;93;122;78;94.0;320;770;1488;7.3;0.995;1327;;
14:54:40.444;165;90;118;74;96.5;315;815;1521;7.1;0.999;1332;;
14:54:41.259;163;89;116;71;96.8;315;840;1521;6.9;1.005;1340;;
14:54:42.101;161;86;114;71;100.0;320;845;1454;7.1;0.961;1282;;
14:54:42.948;155;84;111;74;97.0;320;815;1413;7.1;0.935;1246;;
14:54:43.759;153;84;111;75;95.0;315;795;1363;7.2;0.925;1233;;
14:54:44.555;153;84;110;75;96.5;320;800;1329;7.2;0.914;1219;;
14:54:45.356;150;83;109;73;96.0;315;820;1346;7.0;0.929;1239;;
14:54:46.176;152;83;108;69;96.8;320;870;1346;6.7;0.969;1292;;
14:54:47.044;151;81;106;66;99.5;320;915;1329;6.5;0.975;1300;;
14:54:47.959;146;79;107;75;97.8;315;805;1321;7.3;0.877;1169;;
14:54:48.765;146;82;108;75;93.3;320;800;1233;7.0;0.924;1233;;
14:54:49.562;148;82;110;77;94.5;320;780;1242;7.3;0.906;1208;;
14:54:50.346;148;84;111;77;92.3;315;775;1263;7.1;0.933;1243;;
14:54:51.121;153;86;114;76;95.5;320;790;1292;7.3;0.945;1260;;
14:54:51.909;157;88;117;75;95.5;320;795;1308;7.2;0.974;1299;;
14:54:52.708;156;89;118;77;93.0;320;775;1354;7.2;0.979;1306;;
14:54:53.481;159;91;120;77;92.3;320;775;1321;7.1;1.004;1339;;
14:54:54.254;163;92;121;75;94.0;320;795;1350;7.1;1.023;1364;;
14:54:55.051;163;92;122;75;93.8;320;795;1388;7.1;1.032;1377;;
14:54:55.846;164;93;124;78;91.5;315;770;1388;7.1;1.039;1386;;
14:54:56.616;167;95;126;78;92.3;320;770;1400;7.2;1.054;1405;;
14:54:57.386;169;97;127;79;90.8;320;760;1388;7.2;1.064;1418;;
14:54:58.146;167;96;126;79;88.8;315;755;1404;7.1;1.072;1429;;
14:54:58.899;169;97;128;82;88.8;315;735;1458;7.2;1.062;1416;;
14:54:59.636;171;98;128;79;89.3;320;760;1433;7.0;1.088;1450;;
14:55:00.396;171;96;126;76;91.5;320;785;1488;7.0;1.079;1438;;
14:55:01.181;167;94;123;77;90.8;315;775;1508;7.0;1.053;1403;;
14:55:01.956;167;93;123;77;91.3;315;775;1467;7.1;1.043;1390;;
14:55:02.731;166;92;122;77;92.8;320;775;1463;7.2;1.017;1356;;
14:55:03.504;164;92;118;71;91.5;315;845;1450;6.5;1.087;1450;;
14:55:04.351;164;89;114;63;96.0;320;960;1488;6.0;1.135;1513;;
14:55:05.307;159;83;115;75;99.5;315;805;1450;7.4;0.930;1241;;
14:55:06.116;156;87;117;82;93.3;320;730;1313;7.7;0.912;1216;;
14:55:06.846;155;88;116;82;89.5;315;730;1313;7.4;0.942;1256;;
14:55:07.574;155;88;116;83;88.5;310;720;1375;7.4;0.944;1258;;
14:55:08.296;159;89;118;80;93.5;315;750;1429;7.5;0.945;1259;;
14:55:09.044;162;90;118;77;95.8;320;780;1454;7.4;0.961;1282;;
14:55:09.822;161;88;118;77;95.5;315;775;1479;7.4;0.954;1271;;
14:55:10.601;160;89;116;74;94.5;315;815;1458;7.0;0.998;1331;;
14:55:11.414;162;88;116;72;97.8;320;835;1463;7.0;0.991;1321;;
14:55:12.247;160;87;115;74;96.8;315;815;1438;7.1;0.969;1292;;
14:55:13.064;157;86;114;73;94.0;315;820;1433;6.9;0.992;1323;;
14:55:13.884;159;86;114;71;96.8;320;840;1413;6.9;0.992;1323;;
14:55:14.724;157;85;116;76;96.0;315;785;1438;7.3;0.946;1262;;
14:55:15.511;159;89;116;75;96.0;315;795;1392;7.2;0.959;1278;;
14:55:16.305;159;89;116;73;96.0;315;825;1392;7.0;0.995;1326;;
14:55:17.130;159;89;116;70;96.0;315;855;1392;6.7;1.031;1375;;
14:55:17.986;161;89;117;73;82.0;315;820;1538;6.0;1.167;1557;;
14:55:18.806;161;88;117;72;84.3;320;830;1467;6.1;1.148;1530;;
14:55:19.636;158;87;115;73;84.5;320;825;1458;6.1;1.123;1497;;
14:55:20.457;157;87;115;76;85.5;315;790;1417;6.5;1.063;1417;;
14:55:21.251;159;88;116;74;92.0;320;815;1375;6.8;1.030;1373;;
14:55:22.064;159;88;118;76;92.8;315;790;1450;7.0;1.003;1337;;
14:55:22.856;162;90;120;75;92.3;320;800;1433;6.9;1.038;1385;;
14:55:23.656;167;91;121;72;96.3;320;830;1496;7.0;1.046;1394;;
14:55:24.488;166;91;120;69;96.0;315;870;1542;6.6;1.083;1444;;
14:55:25.356;167;90;118;66;97.8;320;905;1558;6.5;1.095;1460;;
14:55:26.261;167;88;115;62;99.8;320;975;1550;6.1;1.119;1492;;
14:55:27.234;159;83;112;66;100.5;320;915;1529;6.6;1.022;1363;;
14:55:28.147;158;84;112;67;98.0;320;890;1433;6.6;1.015;1353;;
14:55:29.037;156;84;112;69;98.5;315;875;1417;6.8;0.997;1330;;
14:55:29.912;156;85;113;69;96.5;315;865;1421;6.7;1.015;1354;;
14:55:30.779;161;86;116;68;99.3;320;880;1433;6.8;1.026;1368;;
14:55:31.657;161;87;117;70;98.3;315;860;1458;6.9;1.024;1365;;
14:55:32.519;161;89;117;69;95.5;320;865;1446;6.6;1.057;1410;;
14:55:33.384;164;89;118;69;98.8;320;870;1458;6.8;1.040;1386;;
14:55:34.254;161;88;118;73;96.0;320;820;1458;7.0;1.010;1347;;
14:55:35.072;162;90;121;77;93.5;315;780;1429;7.2;1.005;1340;;
14:55:35.854;165;92;122;75;94.5;320;805;1408;7.0;1.037;1383;;
14:55:36.659;166;92;124;75;95.5;320;795;1475;7.2;1.030;1374;;
14:55:37.456;169;95;126;74;94.5;320;810;1475;7.0;1.078;1437;;
14:55:38.268;173;96;126;70;97.3;320;860;1504;6.8;1.112;1483;;
14:55:39.126;171;93;125;72;96.8;320;835;1546;7.0;1.077;1436;;
14:55:39.959;169;94;124;73;94.3;320;825;1500;6.9;1.088;1450;;
14:55:40.786;170;93;123;71;95.8;320;840;1475;6.8;1.079;1439;;
14:55:41.624;165;92;122;74;93.8;315;810;1513;6.9;1.050;1400;;
14:55:42.434;165;92;122;77;92.8;315;780;1467;7.1;1.026;1368;;
14:55:43.212;166;93;123;78;93.3;320;770;1454;7.3;1.014;1351;;
14:55:43.986;164;92;123;79;93.5;315;755;1471;7.4;0.989;1319;;
14:55:44.741;165;93;123;78;92.0;315;765;1488;7.2;1.021;1361;;
14:55:45.508;169;93;124;75;97.0;320;805;1529;7.2;1.027;1369;;
14:55:46.309;170;92;121;69;97.8;320;865;1542;6.8;1.071;1428;;
14:55:47.176;166;89;118;69;98.3;315;870;1583;6.8;1.047;1396;;
14:55:48.044;166;89;118;69;99.3;320;865;1525;6.9;1.031;1374;;
14:55:48.911;162;87;117;73;99.3;320;825;1492;7.2;0.975;1299;;
14:55:49.734;159;88;117;77;93.5;310;775;1458;7.2;0.968;1290;;
14:55:50.509;161;89;119;76;95.0;315;785;1429;7.3;0.979;1306;;
14:55:51.292;164;90;121;77;97.3;315;775;1471;7.5;0.960;1280;;
14:55:52.071;163;90;120;78;95.3;315;765;1496;7.5;0.966;1288;;
14:55:52.836;165;91;121;76;95.5;315;790;1508;7.3;0.999;1332;;
14:55:53.626;169;92;115;58;99.8;320;1030;1558;5.8;1.187;1583;;
14:55:54.656;165;82;115;67;108.8;320;900;1654;7.3;0.954;1272;;
14:55:55.552;159;85;113;69;98.3;315;870;1458;6.8;0.996;1328;;
14:55:56.422;159;84;112;69;101.0;320;865;1442;7.0;0.959;1279;;
14:55:57.287;155;83;111;71;98.0;315;845;1442;7.0;0.959;1279;;
14:55:58.132;156;84;112;70;100.0;320;855;1429;7.0;0.953;1271;;
14:55:58.989;159;84;113;70;102.8;320;855;1438;7.2;0.936;1248;;
