# Supplementary material for: Influence of beat-to-beat blood pressure variability on vascular elasticity in hypertensive population
Source: Sci Rep. 2017 Aug 21;7:8394. doi: 10.1038/s41598-017-08640-4 (PMC5566212; doi:10.1038/s41598-017-08640-4)
Supplement: Supplementary file 2 — Dataset 2 [file 41598_2017_8640_MOESM2_ESM.zip]

Archive with 52 entries (51 files):
- Data of normal population/
- Data of normal population/1002-beats.txt
- Data of normal population/1005-beats.txt
- Data of normal population/1006-beats.txt
- Data of normal population/1007-beats.txt
- Data of normal population/1027-beats.txt
- Data of normal population/1047-beats.txt
- Data of normal population/1048-beats.txt
- Data of normal population/1056-beats.txt
- Data of normal population/1092-beats.txt
- Data of normal population/1108-beats.txt
- Data of normal population/1109-beats.txt
- Data of normal population/1113-beats.txt
- Data of normal population/1115-beats.txt
- Data of normal population/1117-beats.txt
- Data of normal population/1119-beats.txt
- Data of normal population/1125-beats.txt
- Data of normal population/1127-beats.txt
- Data of normal population/1131-beats.txt
- Data of normal population/1137-beats.txt
- Data of normal population/1139-beats.txt
- Data of normal population/1140-beats.txt
- Data of normal population/1142-beats.txt
- Data of normal population/1147-beats.txt
- Data of normal population/1149-beats.txt
- Data of normal population/1154-beats.txt
- Data of normal population/1156-beats.txt
- Data of normal population/1158-beats.txt
- Data of normal population/1159-beats.txt
- Data of normal population/1162-beats.txt
- Data of normal population/1163-beats.txt
- Data of normal population/1167-beats.txt
- Data of normal population/1169-beats.txt
- Data of normal population/1170-beats.txt
- Data of normal population/1171-beats.txt
- Data of normal population/1172-beats.txt
- Data of normal population/1173-beats.txt
- Data of normal population/1177-beats.txt
- Data of normal population/1179-beats.txt
- Data of normal population/1184-beats.txt
- Data of normal population/1185-beats.txt
- Data of normal population/1190-beats.txt
- Data of normal population/1191-beats.txt
- Data of normal population/1192-beats.txt
- Data of normal population/1193-beats.txt
- Data of normal population/1196-beats.txt
- Data of normal population/1200-beats.txt
- Data of normal population/1205-beats.txt
- Data of normal population/1206-beats.txt
- Data of normal population/1210-beats.txt
- Data of normal population/1211-beats.txt
- Data of normal population/1215-beats.txt
