# Supplementary material for: Influence of beat-to-beat blood pressure variability on vascular elasticity in hypertensive population
Source: Sci Rep. 2017 Aug 21;7:8394. doi: 10.1038/s41598-017-08640-4 (PMC5566212; doi:10.1038/s41598-017-08640-4)
Supplement: Supplementary file 2 — Dataset 2 [file 41598_2017_8640_MOESM2_ESM.zip › Data of normal population/1002-beats.txt]

16:09:44.482	146	72	103	66	100.0	310	905	2283	6.6	0.932	1243
16:09:45.391	147	78	102	59	99.3	325	1025	2113	5.8	1.053	1405
16:09:46.414	148	75	99	54	110.5	325	1110	2233	6.0	0.989	1319
16:09:47.526	143	71	98	65	106.3	320	920	2242	6.9	0.844	1126
16:09:48.444	142	74	98	63	106.0	320	955	2092	6.7	0.878	1171
16:09:49.401	144	73	95	53	112.8	320	1125	2179	6.0	0.950	1267
16:09:50.525	142	69	98	66	112.5	310	905	2238	7.5	0.790	1054
16:09:51.430	143	75	99	60	109.3	310	1000	2021	6.6	0.904	1205
16:09:52.429	145	73	99	53	109.3	310	1130	2142	5.8	1.021	1362
16:09:53.560	145	73	99	65	109.3	310	930	2142	7.0	0.841	1121
16:09:54.490	145	73	99	54	109.3	310	1115	2142	5.9	1.008	1344
16:09:55.605	145	73	99	57	109.3	310	1045	2142	6.3	0.945	1259
16:09:56.651	130	66	89	57	93.0	315	1045	2092	5.3	1.003	1337
16:09:57.698	128	66	91	63	91.8	310	955	2125	5.8	0.945	1259
16:09:58.649	129	68	94	63	97.8	320	955	2083	6.1	0.916	1221
16:09:59.604	130	69	93	60	100.5	315	1005	2088	6.0	0.925	1233
16:10:00.609	131	68	93	62	102.3	305	965	2142	6.4	0.873	1164
16:10:01.578	132	69	94	61	108.8	320	980	2125	6.7	0.847	1129
16:10:02.556	131	69	90	54	107.3	320	1120	2100	5.7	0.935	1246
16:10:03.674	127	64	89	63	102.8	305	945	2192	6.5	0.821	1094
16:10:04.621	128	67	90	59	105.8	320	1015	2050	6.3	0.866	1155
16:10:05.632	129	66	90	53	105.8	320	1130	2121	5.6	0.964	1286
16:10:06.765	129	66	90	62	105.8	320	965	2121	6.6	0.824	1098
16:10:07.730	129	66	90	65	105.8	320	925	2121	6.9	0.789	1053
16:10:08.656	130	73	93	54	96.3	315	1120	1921	5.2	1.082	1443
16:10:09.774	128	66	94	59	104.5	315	1015	2121	6.2	0.908	1211
16:10:10.793	125	68	90	55	95.3	315	1095	1938	5.2	1.032	1376
16:10:11.886	123	65	90	61	100.5	315	985	2004	6.1	0.885	1179
16:10:12.871	124	67	87	51	105.5	320	1180	1938	5.4	0.970	1294
16:10:14.051	119	60	85	59	104.8	320	1025	2046	6.1	0.834	1112
16:10:15.074	119	63	87	61	99.3	310	985	1929	6.0	0.861	1148
16:10:16.059	121	65	91	61	106.8	315	980	1954	6.5	0.831	1108
16:10:17.039	123	67	95	67	104.8	310	895	1896	7.0	0.812	1082
16:10:17.934	129	74	95	54	104.8	310	1105	1825	5.7	1.002	1336
16:10:19.040	129	74	95	60	104.8	310	995	1825	6.3	0.902	1203
16:10:20.035	129	74	95	54	104.8	310	1110	1825	5.7	1.007	1342
16:10:21.148	127	69	96	61	101.3	315	980	1938	6.2	0.932	1242
16:10:22.126	129	72	94	53	99.5	315	1135	1842	5.3	1.069	1426
16:10:23.261	124	66	94	63	98.5	310	945	1929	6.3	0.899	1199
16:10:24.206	126	71	95	61	99.0	315	985	1817	6.0	0.940	1254
16:10:25.193	126	70	92	53	108.0	320	1140	1900	5.7	0.968	1291
16:10:26.329	121	64	92	63	106.0	310	960	1938	6.6	0.835	1114
16:10:27.291	123	70	91	53	105.3	315	1135	1800	5.6	0.976	1301
16:10:28.426	121	64	93	61	112.3	320	985	1921	6.8	0.816	1088
16:10:29.411	122	69	95	64	103.8	315	940	1771	6.6	0.856	1142
16:10:30.349	125	72	95	53	103.8	315	1130	1788	5.5	1.029	1372
16:10:31.480	125	72	95	59	103.8	315	1010	1788	6.2	0.920	1227
16:10:32.490	125	72	95	54	103.8	315	1120	1788	5.6	1.020	1360
16:10:33.611	118	63	88	58	97.8	315	1035	1838	5.7	0.934	1246
16:10:34.646	117	64	89	59	99.8	320	1020	1783	5.9	0.910	1213
16:10:35.664	117	64	86	54	97.3	315	1120	1771	5.2	0.993	1324
16:10:36.784	113	60	86	62	96.8	310	970	1796	6.0	0.865	1153
16:10:37.756	115	64	90	62	103.8	315	970	1679	6.4	0.837	1116
16:10:38.726	117	66	89	53	107.5	320	1135	1675	5.7	0.934	1246
16:10:39.863	115	62	91	64	105.5	315	935	1721	6.8	0.809	1078
16:10:40.796	119	70	94	59	103.5	310	1010	1571	6.1	0.917	1223
16:10:41.808	122	70	97	60	112.8	320	995	1692	6.8	0.856	1141
16:10:42.799	124	72	96	56	107.0	310	1065	1646	6.0	0.958	1277
16:10:43.866	125	71	98	62	108.0	315	965	1750	6.7	0.873	1165
16:10:44.833	127	73	95	53	110.0	315	1125	1713	5.9	0.974	1299
16:10:45.956	124	67	94	59	110.3	315	1020	1813	6.5	0.867	1156
16:10:46.974	125	70	93	57	105.3	310	1045	1750	6.0	0.923	1231
16:10:48.019	124	67	95	62	112.3	320	965	1813	7.0	0.812	1083
16:10:48.984	123	69	91	58	102.3	310	1035	1742	5.9	0.924	1232
16:10:50.021	122	66	91	60	106.5	310	995	1829	6.4	0.846	1127
16:10:51.016	120	65	90	62	109.3	315	965	1804	6.8	0.797	1063
16:10:51.981	118	65	86	57	102.0	310	1060	1738	5.8	0.891	1188
16:10:53.039	115	61	86	62	102.0	310	970	1833	6.3	0.815	1087
16:10:54.010	115	61	86	63	102.0	310	955	1833	6.4	0.803	1070
16:10:54.965	115	61	86	58	102.0	310	1030	1833	5.9	0.866	1155
16:10:55.995	115	61	86	69	102.0	310	865	1833	7.1	0.727	970
16:10:56.860	115	61	86	60	102.0	310	995	1833	6.2	0.836	1115
16:10:57.858	116	63	88	54	96.0	315	1105	1746	5.2	1.013	1351
16:10:58.961	120	63	94	66	97.0	310	915	1838	6.4	0.884	1179
16:10:59.874	125	72	98	65	92.8	310	930	1713	6.0	0.978	1304
16:11:00.804	130	74	97	55	105.0	310	1095	1783	5.8	1.014	1352
16:11:01.899	129	70	99	62	113.0	315	965	1888	7.0	0.841	1122
16:11:02.868	129	73	95	58	102.3	310	1030	1763	6.0	0.959	1279
16:11:03.895	128	69	95	59	108.8	310	1020	1854	6.4	0.889	1185
16:11:04.912	127	69	94	59	111.3	315	1020	1854	6.5	0.860	1146
16:11:05.932	125	67	92	61	105.5	310	980	1850	6.5	0.852	1136
16:11:06.912	125	67	92	65	105.5	310	930	1867	6.8	0.809	1078
16:11:07.845	125	67	92	66	105.5	310	910	1867	7.0	0.791	1055
16:11:08.755	125	67	92	57	105.5	310	1055	1867	6.0	0.917	1223
16:11:09.810	125	67	92	66	105.5	310	905	1867	7.0	0.787	1049
16:11:10.715	125	67	92	63	105.5	310	960	1867	6.6	0.835	1113
16:11:11.676	123	66	89	57	94.3	315	1045	1900	5.4	0.984	1312
16:11:12.719	120	62	89	66	92.5	310	915	1963	6.1	0.883	1177
16:11:13.636	122	66	93	69	94.5	310	875	1833	6.5	0.859	1145
16:11:14.507	124	69	94	63	102.5	315	955	1842	6.4	0.878	1171
16:11:15.462	125	68	93	61	106.8	310	990	1913	6.5	0.860	1147
16:11:16.458	125	67	93	63	107.0	310	950	1933	6.8	0.823	1098
16:11:17.404	126	68	94	63	111.3	315	945	1929	7.1	0.798	1065
16:11:18.349	125	68	90	58	109.0	315	1035	1908	6.3	0.855	1139
16:11:19.386	120	63	88	65	103.3	310	930	1942	6.7	0.793	1057
16:11:20.315	122	65	88	65	103.3	310	925	1883	6.7	0.788	1051
16:11:21.240	122	65	88	56	103.3	310	1080	1883	5.7	0.920	1227
16:11:22.320	122	65	88	65	103.3	310	925	1883	6.7	0.788	1051
16:11:23.245	122	65	88	63	103.3	310	950	1883	6.5	0.810	1080
16:11:24.194	118	62	86	56	97.0	315	1080	1842	5.4	0.955	1273
16:11:25.272	117	59	88	64	98.8	310	940	1921	6.3	0.840	1120
16:11:26.215	118	65	91	69	92.0	310	865	1758	6.4	0.853	1138
16:11:27.083	121	68	93	66	98.3	315	910	1758	6.5	0.857	1142
16:11:27.991	121	67	99	86	104.8	315	700	1817	9.0	0.658	878
16:11:28.689	127	78	100	78	94.5	310	770	1554	7.4	0.811	1081
16:11:29.459	131	75	93	58	106.8	310	1030	1842	6.2	0.900	1200
16:11:30.491	125	63	91	70	107.5	305	855	2079	7.5	0.724	965
16:11:31.344	125	68	91	70	103.3	310	855	1854	7.2	0.756	1008
16:11:32.203	125	66	91	67	103.3	310	890	1938	7.0	0.787	1049
16:11:33.090	125	66	91	70	103.3	310	855	1938	7.2	0.756	1008
16:11:33.945	125	66	91	79	103.3	310	755	1938	8.2	0.667	890
16:11:34.700	125	66	91	76	103.3	310	785	1938	7.9	0.694	925
16:11:35.485	125	66	91	78	103.3	310	765	1938	8.1	0.676	901
16:11:36.249	125	70	94	85	80.3	295	705	1846	6.8	0.826	1101
16:11:36.956	129	72	96	79	86.5	300	760	1888	6.8	0.841	1122
16:11:37.715	132	72	91	61	96.3	305	985	1992	5.9	0.931	1242
16:11:38.699	126	62	89	71	106.5	305	850	2213	7.5	0.712	950
16:11:39.549	122	65	89	79	97.0	300	760	1896	7.7	0.699	932
16:11:40.309	123	67	89	75	97.8	305	800	1854	7.3	0.728	971
16:11:41.111	123	65	86	67	104.0	310	900	1938	6.9	0.742	989
16:11:42.011	117	59	84	73	101.3	305	820	2008	7.4	0.678	904
16:11:42.829	116	61	85	81	94.8	300	740	1854	7.7	0.664	885
16:11:43.569	117	63	85	90	94.8	300	670	1813	8.5	0.601	801
16:11:44.240	117	63	85	89	94.8	300	675	1813	8.4	0.606	807
16:11:44.915	117	63	85	81	94.8	300	740	1813	7.7	0.664	885
16:11:45.655	117	63	85	79	94.8	300	755	1813	7.5	0.677	903
16:11:46.410	117	63	85	82	94.8	300	730	1813	7.8	0.655	873
16:11:47.140	117	63	85	78	94.8	300	770	1813	7.4	0.691	921
16:11:47.907	119	64	88	77	87.0	300	775	1917	6.7	0.782	1042
16:11:48.686	119	64	80	59	87.3	305	1010	1925	5.2	0.929	1239
16:11:49.696	112	54	77	65	92.8	305	930	2029	6.0	0.775	1033
16:11:50.625	109	55	78	74	89.0	300	815	1821	6.6	0.717	955
16:11:51.437	112	58	83	77	95.0	305	780	1746	7.3	0.677	903
16:11:52.219	116	62	85	69	100.8	310	875	1775	6.9	0.734	978
16:11:53.096	118	62	87	71	104.3	315	850	1846	7.4	0.705	940
16:11:53.944	117	64	88	77	97.0	300	780	1704	7.5	0.708	944
16:11:54.726	119	67	90	76	95.5	305	790	1650	7.3	0.740	987
16:11:55.514	121	68	90	69	95.5	305	865	1717	6.6	0.811	1081
16:11:56.380	121	68	90	69	95.5	305	870	1717	6.6	0.815	1087
16:11:57.250	121	68	90	73	95.5	305	825	1717	6.9	0.773	1031
16:11:58.072	120	67	90	72	89.3	305	830	1621	6.5	0.832	1110
16:11:58.906	121	66	90	69	96.3	310	865	1721	6.7	0.811	1081
16:11:59.769	120	66	91	73	93.3	310	825	1692	6.8	0.803	1071
16:12:00.596	119	67	91	76	90.3	305	785	1613	6.9	0.787	1050
16:12:01.379	121	69	92	70	97.3	305	860	1629	6.8	0.809	1079
16:12:02.237	122	67	93	68	108.8	310	880	1733	7.4	0.753	1003
16:12:03.120	121	68	93	70	102.8	305	855	1625	7.2	0.770	1026
16:12:03.974	122	69	95	77	96.8	305	780	1617	7.4	0.762	1016
16:12:04.754	126	73	96	71	101.3	305	840	1625	7.2	0.799	1065
16:12:05.596	128	71	96	69	101.3	305	870	1771	7.0	0.827	1103
16:12:06.465	128	71	96	74	101.3	305	815	1771	7.5	0.775	1033
16:12:07.280	128	71	96	70	101.3	305	855	1771	7.1	0.813	1084
16:12:08.134	127	69	93	67	99.0	310	900	1808	6.6	0.843	1124
16:12:09.034	124	66	91	71	97.8	310	840	1829	7.0	0.784	1046
16:12:09.878	121	67	91	75	88.5	305	805	1717	6.6	0.823	1098
16:12:10.681	123	68	91	70	97.8	305	855	1725	6.9	0.798	1064
16:12:11.534	123	67	91	67	106.8	310	890	1792	7.2	0.759	1012
16:12:12.426	121	65	91	72	102.8	305	830	1767	7.4	0.733	977
16:12:13.254	121	67	92	75	98.8	305	800	1696	7.4	0.745	994
16:12:14.054	123	69	93	70	103.5	305	855	1725	7.3	0.764	1019
16:12:14.909	123	67	92	69	108.3	310	875	1771	7.4	0.742	989
16:12:15.784	121	66	92	75	108.3	310	795	1733	8.2	0.674	898
16:12:16.580	121	66	92	70	108.3	310	855	1733	7.6	0.725	966
16:12:17.435	121	66	92	67	108.3	310	895	1733	7.3	0.759	1011
16:12:18.331	123	65	91	68	102.8	310	885	1800	7.0	0.782	1042
16:12:19.214	121	65	91	72	97.8	310	835	1763	7.0	0.773	1031
16:12:20.051	121	66	91	76	90.3	305	790	1696	6.9	0.799	1065
16:12:20.840	124	69	93	73	98.3	305	820	1704	7.2	0.776	1035
16:12:21.659	125	69	95	73	106.5	310	820	1783	7.8	0.728	970
16:12:22.480	125	70	94	74	102.0	305	810	1758	7.6	0.748	998
16:12:23.293	126	70	93	67	105.8	310	890	1783	7.1	0.783	1044
16:12:24.177	125	67	93	68	112.0	310	880	1846	7.6	0.731	974
16:12:25.063	124	67	94	74	105.5	305	810	1800	7.8	0.722	962
16:12:25.871	127	71	96	73	103.0	305	820	1721	7.5	0.762	1016
16:12:26.691	129	71	97	69	110.8	310	865	1817	7.7	0.756	1008
16:12:27.555	129	71	98	72	110.8	310	835	1850	8.0	0.735	980
16:12:28.391	129	72	97	75	103.8	305	795	1792	7.8	0.743	991
16:12:29.186	130	73	96	71	104.0	305	850	1796	7.3	0.781	1041
16:12:30.036	129	70	93	66	111.0	310	915	1904	7.3	0.765	1019
16:12:30.953	124	65	90	70	107.8	310	860	1896	7.5	0.716	955
16:12:31.811	121	65	90	77	99.5	305	775	1771	7.7	0.697	929
16:12:32.585	122	67	89	71	101.0	305	840	1738	7.2	0.738	984
16:12:33.428	121	64	87	67	107.8	310	895	1863	7.2	0.718	958
16:12:34.319	117	60	87	76	107.8	310	785	1829	8.2	0.630	840
16:12:35.105	117	60	87	78	107.8	310	765	1829	8.5	0.614	819
16:12:35.870	117	60	87	75	107.8	310	805	1829	8.0	0.646	862
16:12:36.675	117	60	87	74	107.8	310	810	1829	8.0	0.650	867
16:12:37.485	117	60	87	75	107.8	310	795	1829	8.1	0.638	851
16:12:38.279	117	64	88	75	87.3	310	805	1725	6.5	0.810	1079
16:12:39.084	116	68	88	80	73.8	305	750	1629	5.9	0.892	1190
16:12:39.834	118	65	87	70	89.0	305	860	1675	6.2	0.841	1121
16:12:40.696	119	62	87	68	102.3	310	880	1838	7.0	0.747	995
16:12:41.574	116	61	87	76	98.3	305	790	1763	7.5	0.696	927
16:12:42.366	117	64	87	73	97.3	305	820	1675	7.1	0.734	978
16:12:43.188	118	63	88	72	105.8	310	830	1742	7.6	0.687	916
16:12:44.014	115	62	87	78	99.5	305	765	1696	7.8	0.667	889
16:12:44.781	116	64	87	76	97.8	305	785	1617	7.5	0.699	932
16:12:45.564	117	64	87	71	97.8	305	840	1700	7.0	0.748	997
16:12:46.405	117	64	87	75	97.8	305	795	1700	7.4	0.708	943
16:12:47.200	117	64	87	76	97.8	305	785	1700	7.5	0.699	932
16:12:47.984	115	63	86	75	92.0	305	800	1596	6.9	0.746	994
16:12:48.788	114	61	84	70	95.5	310	860	1604	6.7	0.752	1003
16:12:49.645	111	58	83	77	92.5	310	780	1592	7.1	0.698	930
16:12:50.426	109	60	82	80	88.3	305	750	1463	7.1	0.699	932
16:12:51.172	111	61	83	77	96.5	310	775	1496	7.5	0.667	889
16:12:51.949	111	60	82	73	100.8	305	820	1538	7.4	0.669	893
16:12:52.771	110	58	81	71	101.3	315	840	1513	7.2	0.668	890
16:12:53.611	107	57	80	78	94.8	310	770	1458	7.4	0.646	861
16:12:54.379	107	58	81	81	92.5	305	740	1383	7.5	0.648	864
16:12:55.119	109	60	81	78	92.5	305	770	1408	7.2	0.674	899
16:12:55.890	109	60	81	73	92.5	305	820	1408	6.8	0.718	957
16:12:56.710	109	60	81	78	92.5	305	765	1408	7.3	0.670	893
16:12:57.475	109	60	81	77	92.5	305	775	1408	7.2	0.679	905
16:12:58.250	109	60	81	69	92.5	305	865	1408	6.4	0.757	1010
16:12:59.116	107	57	80	69	87.8	310	875	1375	6.0	0.795	1060
16:12:59.989	107	57	81	75	86.0	305	805	1371	6.4	0.761	1014
16:13:00.798	110	60	84	74	86.5	310	810	1354	6.4	0.784	1046
16:13:01.602	115	62	88	71	98.3	310	850	1429	6.9	0.757	1009
16:13:02.456	118	65	90	69	105.5	310	875	1479	7.2	0.742	990
16:13:03.331	119	66	91	74	101.0	305	815	1463	7.4	0.734	979
16:13:04.142	121	69	93	73	100.3	305	820	1442	7.3	0.761	1014
16:13:04.966	123	70	92	66	105.5	310	915	1496	6.9	0.800	1067
16:13:05.883	122	67	89	61	108.8	315	985	1546	6.6	0.806	1075
16:13:06.864	117	63	89	67	108.8	315	890	1529	7.3	0.728	971
16:13:07.755	117	63	89	72	108.8	315	835	1529	7.8	0.683	911
16:13:08.590	117	63	89	67	108.8	315	890	1529	7.3	0.728	971
16:13:09.480	117	65	91	72	97.3	315	835	1471	7.0	0.779	1039
16:13:10.316	118	68	93	77	89.8	310	775	1425	6.9	0.799	1065
16:13:11.091	120	71	94	71	90.8	310	840	1413	6.5	0.865	1154
16:13:11.929	121	69	93	65	103.8	310	925	1513	6.7	0.827	1103
16:13:12.854	119	67	89	61	108.0	315	980	1533	6.6	0.810	1080
16:13:13.836	115	63	87	67	100.8	310	900	1492	6.7	0.777	1036
16:13:14.736	115	65	89	76	97.8	310	790	1433	7.4	0.721	962
16:13:15.528	115	67	92	84	97.5	315	715	1392	8.2	0.676	902
16:13:16.241	117	70	95	88	96.5	315	685	1358	8.5	0.673	897
16:13:16.926	119	72	95	82	96.5	315	735	1367	7.9	0.722	962
16:13:17.660	119	72	95	78	96.5	315	765	1367	7.6	0.751	1002
16:13:18.425	119	72	95	78	96.5	315	765	1367	7.6	0.751	1002
16:13:19.190	119	72	95	66	96.5	315	910	1367	6.4	0.893	1191
16:13:20.100	119	72	95	63	96.5	315	955	1367	6.1	0.938	1250
16:13:21.055	119	72	95	65	96.5	315	920	1367	6.3	0.903	1204
16:13:21.975	119	72	95	69	96.5	315	865	1367	6.7	0.849	1132
16:13:22.840	111	60	83	66	85.8	315	905	1379	5.7	0.879	1171
16:13:23.746	111	60	83	63	90.3	315	955	1421	5.7	0.878	1171
16:13:24.699	109	59	83	68	90.5	310	880	1408	6.2	0.805	1073
16:13:25.580	110	61	84	70	89.8	310	860	1346	6.3	0.805	1073
16:13:26.441	112	63	86	65	102.0	310	930	1371	6.6	0.780	1039
16:13:27.369	113	62	83	58	106.0	315	1040	1417	6.1	0.814	1086
16:13:28.407	109	58	79	56	100.3	310	1070	1429	5.6	0.843	1124
16:13:29.481	107	56	79	63	100.3	310	960	1413	6.3	0.757	1009
16:13:30.440	107	56	79	63	100.3	310	950	1413	6.3	0.749	998
16:13:31.390	107	56	79	60	100.3	310	1000	1413	6.0	0.788	1051
16:13:32.391	106	57	77	57	87.8	310	1055	1333	5.0	0.929	1238
16:13:33.444	105	55	78	59	93.0	315	1015	1383	5.5	0.849	1131
16:13:34.459	105	56	79	62	94.0	320	965	1338	5.8	0.814	1085
16:13:35.426	104	57	78	59	91.0	315	1020	1279	5.4	0.869	1158
16:13:36.446	105	56	79	60	97.3	315	1005	1313	5.8	0.811	1082
16:13:37.451	105	57	81	62	104.0	320	965	1317	6.5	0.752	1002
16:13:38.414	105	58	78	57	98.5	315	1055	1279	5.6	0.833	1110
16:13:39.470	102	54	78	66	95.8	315	905	1300	6.3	0.740	986
16:13:40.376	105	59	80	62	99.8	320	965	1254	6.2	0.774	1032
16:13:41.337	105	57	80	55	99.8	320	1085	1304	5.5	0.870	1160
16:13:42.425	105	57	80	67	99.8	320	900	1304	6.7	0.722	962
16:13:43.325	105	57	80	66	99.8	320	910	1304	6.6	0.730	973
16:13:44.234	109	62	83	55	96.0	320	1100	1283	5.2	0.945	1260
16:13:45.336	108	58	86	65	100.0	320	920	1379	6.5	0.791	1055
16:13:46.256	112	65	86	57	90.5	320	1055	1275	5.1	0.997	1329
16:13:47.311	113	61	88	61	105.8	320	980	1429	6.5	0.813	1084
16:13:48.291	114	64	84	53	106.8	320	1130	1371	5.7	0.889	1186
16:13:49.417	109	57	83	65	102.3	320	925	1438	6.6	0.751	1001
16:13:50.345	111	62	85	65	99.3	320	920	1321	6.5	0.783	1044
16:13:51.264	112	62	83	53	108.8	325	1130	1392	5.8	0.857	1143
16:13:52.398	110	56	85	64	110.0	325	940	1504	7.0	0.722	963
16:13:53.334	112	63	85	57	110.0	325	1045	1367	6.3	0.803	1070
16:13:54.380	112	63	85	61	110.0	325	980	1367	6.7	0.753	1004
16:13:55.360	112	63	85	61	110.0	325	990	1367	6.7	0.760	1014
16:13:56.350	112	63	85	55	110.0	325	1085	1367	6.1	0.833	1111
16:13:57.432	110	57	82	59	95.8	325	1015	1488	5.7	0.864	1152
16:13:58.451	110	58	82	61	94.5	330	980	1467	5.8	0.850	1134
16:13:59.431	109	58	80	56	90.3	315	1070	1421	5.1	0.946	1261
16:14:00.501	110	57	82	60	102.5	325	995	1508	6.2	0.796	1061
16:14:01.496	110	59	85	69	100.0	315	875	1425	6.9	0.742	989
16:14:02.370	117	65	84	54	101.5	320	1110	1458	5.5	0.921	1228
16:14:03.480	119	59	88	62	116.0	325	965	1713	7.2	0.734	979
16:14:04.444	120	64	90	66	104.5	320	910	1596	6.9	0.779	1039
16:14:05.356	124	68	87	52	107.3	325	1145	1663	5.6	0.923	1231
16:14:06.501	120	59	87	63	107.3	325	950	1783	6.8	0.766	1022
16:14:07.450	120	59	87	65	107.3	325	920	1783	7.0	0.742	989
16:14:08.370	120	59	87	60	107.3	325	995	1783	6.5	0.802	1070
16:14:09.364	120	64	86	53	103.5	320	1125	1700	5.5	0.932	1243
16:14:10.491	115	59	86	63	97.3	315	950	1683	6.1	0.835	1114
16:14:11.441	117	64	88	63	98.0	320	960	1579	6.1	0.862	1149
16:14:12.401	118	64	86	53	106.5	320	1135	1608	5.6	0.914	1218
16:14:13.535	115	59	88	64	107.3	315	940	1638	6.8	0.769	1025
16:14:14.474	118	66	92	66	104.8	315	915	1521	6.9	0.801	1069
16:14:15.391	121	68	89	53	111.3	320	1130	1563	5.9	0.907	1209
16:14:16.520	118	62	91	64	110.3	320	935	1642	7.1	0.768	1023
16:14:17.454	120	68	93	62	111.3	320	970	1542	6.9	0.809	1078
16:14:18.426	121	67	89	54	112.0	325	1110	1571	6.1	0.880	1173
16:14:19.534	116	61	88	63	107.0	315	955	1613	6.7	0.788	1050
16:14:20.489	117	65	90	62	110.5	325	975	1517	6.8	0.790	1053
16:14:21.465	117	65	86	54	110.5	320	1120	1533	5.9	0.867	1155
16:14:22.588	111	58	84	63	104.3	315	945	1558	6.6	0.764	1018
16:14:23.529	113	62	87	66	104.8	315	905	1458	6.9	0.749	999
16:14:24.434	114	64	84	53	107.5	315	1130	1467	5.7	0.878	1170
16:14:25.568	109	57	84	64	109.3	325	935	1546	7.0	0.721	961
16:14:26.503	110	62	86	67	100.0	315	900	1379	6.7	0.772	1029
16:14:27.399	112	64	83	53	105.5	320	1130	1396	5.6	0.886	1182
16:14:28.531	108	57	83	63	105.5	320	945	1496	6.7	0.741	988
16:14:29.475	108	57	83	66	105.5	320	905	1496	7.0	0.710	946
16:14:30.380	108	57	83	54	105.5	320	1110	1496	5.7	0.871	1161
16:14:31.490	108	57	83	62	105.5	320	965	1496	6.6	0.757	1009
16:14:32.455	108	57	83	63	105.5	320	960	1496	6.6	0.753	1004
16:14:33.414	110	63	83	56	83.5	315	1070	1333	4.7	1.060	1414
16:14:34.488	110	59	85	62	94.5	325	975	1442	5.8	0.880	1173
16:14:35.461	111	63	86	63	92.0	320	950	1350	5.8	0.891	1188
16:14:36.411	110	63	84	59	90.3	315	1025	1313	5.3	0.954	1272
16:14:37.436	111	61	86	61	104.3	325	980	1396	6.4	0.806	1075
16:14:38.415	111	63	88	66	103.5	325	915	1354	6.8	0.774	1031
16:14:39.331	111	65	85	59	97.0	315	1015	1296	5.7	0.889	1186
16:14:40.345	111	62	85	62	101.8	320	970	1400	6.3	0.810	1080
16:14:41.315	111	62	88	66	106.5	325	905	1367	7.1	0.746	994
16:14:42.219	112	65	88	59	106.5	325	1025	1329	6.2	0.845	1126
16:14:43.245	112	65	88	67	106.5	325	895	1329	7.1	0.737	983
16:14:44.140	112	65	88	65	106.5	325	930	1329	6.9	0.766	1022
16:14:45.069	114	65	90	65	97.0	320	920	1392	6.3	0.849	1132
16:14:45.990	115	65	91	67	92.8	320	890	1400	6.3	0.868	1158
16:14:46.881	118	69	89	57	92.5	320	1060	1450	5.2	1.017	1356
16:14:47.941	118	63	90	61	108.8	325	990	1608	6.6	0.819	1092
16:14:48.931	116	65	91	67	105.3	325	890	1500	7.1	0.767	1023
16:14:49.819	117	67	87	58	99.5	320	1040	1433	5.7	0.912	1216
16:14:50.859	116	62	88	63	110.0	320	945	1608	7.0	0.758	1011
16:14:51.806	114	63	88	68	105.3	325	885	1483	7.1	0.742	989
16:14:52.689	114	65	85	60	98.8	315	1005	1450	5.9	0.863	1150
16:14:53.696	113	60	85	64	98.8	315	935	1567	6.3	0.802	1070
16:14:54.630	113	60	85	68	98.8	315	885	1567	6.7	0.760	1013
16:14:55.515	113	60	85	62	98.8	315	970	1567	6.1	0.832	1110
16:14:56.485	113	60	85	63	98.8	315	950	1567	6.2	0.815	1087
16:14:57.435	113	60	85	66	98.8	315	905	1567	6.5	0.777	1036
16:14:58.341	117	68	89	61	84.8	310	990	1454	5.1	1.037	1382
16:14:59.331	118	65	90	63	91.8	320	950	1588	5.8	0.932	1243
16:15:00.279	119	66	92	67	97.3	320	895	1571	6.5	0.847	1129
16:15:01.174	118	67	91	68	96.0	320	880	1513	6.5	0.834	1112
16:15:02.054	119	68	88	59	97.0	315	1020	1517	5.7	0.920	1227
16:15:03.072	117	62	88	62	109.3	320	970	1658	6.8	0.777	1036
16:15:04.044	114	62	88	69	104.5	320	875	1542	7.2	0.737	982
16:15:04.921	114	65	85	61	97.0	315	980	1463	5.9	0.859	1145
16:15:05.901	115	61	86	61	107.5	320	990	1588	6.5	0.787	1050
16:15:06.889	114	61	86	68	107.5	320	880	1546	7.3	0.700	933
16:15:07.770	114	61	86	59	107.5	320	1025	1546	6.3	0.815	1087
16:15:08.795	114	61	86	61	107.5	320	985	1546	6.5	0.783	1045
16:15:09.781	113	61	84	60	98.5	315	1005	1492	5.9	0.857	1143
16:15:10.786	112	59	83	60	95.3	320	1000	1500	5.7	0.874	1165
16:15:11.785	115	61	85	61	95.0	315	990	1542	5.8	0.886	1181
16:15:12.774	117	61	88	62	106.0	320	965	1600	6.6	0.799	1065
16:15:13.743	118	64	85	56	106.8	320	1075	1600	6.0	0.856	1141
16:15:14.812	115	59	85	63	102.5	315	945	1642	6.5	0.784	1045
16:15:15.759	117	63	87	62	105.5	315	965	1583	6.6	0.791	1055
16:15:16.725	117	62	84	54	108.5	320	1115	1608	5.8	0.858	1144
16:15:17.840	114	57	85	64	106.5	320	935	1650	6.8	0.746	995
16:15:18.774	117	63	85	64	106.5	320	935	1571	6.8	0.746	995
16:15:19.710	117	63	85	54	106.5	320	1120	1571	5.7	0.894	1192
16:15:20.830	117	63	85	62	106.5	320	975	1571	6.6	0.778	1038
16:15:21.805	116	63	86	63	92.8	315	955	1538	5.8	0.888	1184
16:15:22.761	117	63	84	54	98.8	320	1120	1604	5.3	0.956	1274
16:15:23.883	114	58	85	62	102.0	325	970	1671	6.3	0.811	1081
16:15:24.849	113	62	87	68	96.0	315	880	1513	6.5	0.797	1063
16:15:25.733	116	65	85	54	102.3	320	1110	1521	5.5	0.920	1227
16:15:26.843	115	59	89	63	115.0	320	960	1679	7.2	0.741	988
16:15:27.799	119	65	92	63	109.5	315	945	1546	7.0	0.790	1053
16:15:28.744	121	68	91	57	104.3	305	1045	1588	6.0	0.907	1210
16:15:29.789	122	65	93	62	115.3	315	975	1700	7.1	0.785	1046
16:15:30.766	122	67	92	62	112.5	325	975	1633	6.9	0.799	1066
16:15:31.743	120	66	88	56	105.3	315	1065	1600	5.9	0.888	1184
16:15:32.805	117	62	87	60	107.5	320	1000	1646	6.5	0.807	1076
16:15:33.804	116	62	87	62	111.0	320	965	1608	6.9	0.759	1011
16:15:34.771	114	62	83	57	105.8	320	1060	1558	6.0	0.834	1113
16:15:35.829	112	58	84	63	103.8	315	950	1600	6.6	0.769	1026
16:15:36.781	113	61	88	67	109.0	320	895	1558	7.3	0.718	958
16:15:37.674	114	65	84	56	105.5	315	1065	1483	5.9	0.848	1131
16:15:38.741	110	58	84	66	103.5	315	910	1571	6.8	0.739	985
16:15:39.651	112	62	87	66	107.3	320	915	1475	7.0	0.740	987
16:15:40.562	113	63	87	56	107.3	320	1070	1500	6.0	0.865	1154
16:15:41.635	113	63	87	66	107.3	320	910	1500	7.1	0.736	981
16:15:42.545	113	63	87	68	107.3	320	885	1500	7.3	0.716	954
16:15:43.430	113	63	87	65	107.3	320	930	1500	6.9	0.752	1003
16:15:44.360	113	63	87	62	107.3	320	965	1500	6.7	0.781	1041
16:15:45.324	111	63	84	57	86.3	315	1055	1413	4.9	1.024	1366
16:15:46.381	111	59	85	61	95.8	320	985	1483	5.8	0.872	1162
16:15:47.364	109	61	84	62	92.3	315	970	1379	5.7	0.881	1174
16:15:48.334	108	60	80	57	90.3	315	1055	1350	5.1	0.938	1251
16:15:49.389	107	57	82	62	102.3	320	975	1417	6.3	0.782	1043
16:15:50.364	108	60	83	62	102.0	320	965	1350	6.3	0.783	1044
16:15:51.329	107	60	80	55	97.0	315	1095	1317	5.3	0.900	1200
16:15:52.422	108	57	83	63	102.0	320	955	1421	6.4	0.777	1036
16:15:53.381	112	62	87	62	107.5	320	970	1379	6.6	0.785	1047
16:15:54.347	117	65	87	55	107.5	320	1095	1475	5.9	0.886	1182
16:15:55.445	117	65	87	65	107.5	320	925	1475	7.0	0.749	998
16:15:56.370	117	65	87	61	107.5	320	980	1475	6.6	0.793	1057
16:15:57.349	124	68	89	51	102.5	320	1170	1658	5.3	1.019	1358
16:15:58.523	121	61	91	63	102.8	320	960	1746	6.4	0.846	1127
16:15:59.481	122	68	92	62	95.5	320	975	1571	5.9	0.942	1256
16:16:00.452	123	68	94	59	107.0	325	1010	1646	6.4	0.883	1177
16:16:01.466	123	68	89	52	108.8	320	1160	1642	5.6	0.947	1262
16:16:02.624	117	61	88	62	104.3	320	965	1654	6.5	0.815	1086
16:16:03.589	117	65	89	61	104.5	320	985	1546	6.4	0.837	1115
16:16:04.578	117	64	85	51	109.3	325	1170	1583	5.6	0.905	1207
16:16:05.742	113	57	86	64	106.0	315	940	1633	6.8	0.758	1011
16:16:06.684	116	64	86	63	106.0	315	945	1500	6.7	0.762	1016
16:16:07.630	116	64	86	53	106.0	315	1140	1500	5.6	0.920	1226
16:16:08.770	116	64	86	61	106.0	315	980	1500	6.5	0.790	1054
16:16:09.749	115	65	89	65	92.0	315	930	1433	5.9	0.900	1200
16:16:10.681	116	66	89	60	95.5	315	1005	1479	5.7	0.937	1249
16:16:11.684	115	64	85	51	100.0	320	1175	1517	5.1	0.993	1324
16:16:12.860	111	57	85	62	104.8	320	975	1558	6.4	0.787	1049
16:16:13.836	111	61	86	66	98.0	315	910	1429	6.5	0.794	1059
16:16:14.746	114	64	84	54	103.3	315	1120	1463	5.5	0.908	1211
16:16:15.866	113	58	87	62	114.0	325	975	1583	7.0	0.744	992
16:16:16.837	115	64	88	63	105.0	310	955	1467	6.6	0.803	1070
16:16:17.796	117	65	87	55	106.0	310	1100	1529	5.8	0.900	1200
16:16:18.894	118	61	91	62	116.8	325	970	1654	7.2	0.752	1003
16:16:19.865	119	66	91	63	111.0	320	960	1558	6.9	0.787	1049
16:16:20.826	119	66	88	58	103.5	315	1035	1567	6.0	0.880	1173
16:16:21.860	119	63	90	60	112.3	325	1000	1667	6.7	0.797	1063
16:16:22.857	119	64	89	60	112.0	325	1000	1625	6.7	0.795	1060
16:16:23.859	117	63	86	58	105.0	315	1040	1579	6.1	0.849	1132
16:16:24.901	116	61	86	61	106.5	320	990	1642	6.5	0.799	1066
16:16:25.891	116	61	89	65	112.8	320	930	1617	7.3	0.734	979
16:16:26.821	119	65	89	58	109.0	315	1035	1579	6.3	0.845	1127
16:16:27.858	121	64	91	62	109.8	320	975	1729	6.8	0.808	1078
16:16:28.831	125	67	91	64	109.8	320	940	1729	7.0	0.779	1039
16:16:29.770	125	67	91	56	109.8	320	1065	1729	6.2	0.883	1177
16:16:30.835	125	67	91	62	109.8	320	975	1729	6.8	0.808	1078
16:16:31.810	125	67	91	59	109.8	320	1015	1729	6.5	0.842	1122
16:16:32.826	121	65	88	56	97.3	320	1070	1721	5.5	0.971	1295
16:16:33.895	120	62	88	62	95.3	320	970	1767	5.9	0.899	1198
16:16:34.868	121	64	90	62	101.0	320	965	1750	6.3	0.855	1140
16:16:35.831	119	64	87	58	99.5	315	1030	1729	5.8	0.898	1197
16:16:36.861	119	62	87	59	108.3	320	1015	1796	6.4	0.818	1091
16:16:37.876	119	62	89	62	112.8	320	970	1767	7.0	0.768	1024
16:16:38.846	119	64	87	58	107.3	315	1035	1683	6.2	0.835	1113
16:16:39.879	116	61	88	67	104.8	315	890	1717	7.1	0.746	994
16:16:40.771	119	65	89	63	108.3	320	950	1642	6.8	0.781	1041
16:16:41.721	119	63	85	56	111.8	320	1080	1713	6.2	0.824	1099
16:16:42.803	115	58	85	65	106.0	315	925	1746	6.9	0.742	989
16:16:43.726	117	63	88	67	106.5	315	900	1638	7.1	0.744	992
16:16:44.622	118	64	85	55	110.3	320	1095	1646	6.0	0.842	1122
16:16:45.721	113	57	85	66	108.8	315	915	1733	7.1	0.711	948
16:16:46.634	114	62	86	67	103.0	315	890	1567	6.9	0.745	994
16:16:47.524	116	63	83	54	109.8	320	1115	1592	5.9	0.843	1124
16:16:48.639	111	56	83	64	110.8	315	935	1700	7.1	0.703	937
16:16:49.572	111	60	84	69	99.3	310	870	1496	6.8	0.736	982
16:16:50.444	113	62	82	57	103.8	310	1045	1521	6.0	0.828	1105
16:16:51.493	112	57	83	61	112.0	320	985	1667	6.8	0.732	976
16:16:52.476	112	59	85	69	103.3	315	875	1546	7.1	0.718	958
16:16:53.349	115	63	84	58	102.8	310	1040	1492	5.9	0.845	1127
16:16:54.393	114	59	85	61	113.3	330	990	1675	6.9	0.741	988
16:16:55.383	113	60	86	67	108.0	325	895	1558	7.2	0.711	947
16:16:56.272	113	63	83	60	98.3	310	1000	1467	5.9	0.842	1123
16:16:57.274	112	59	83	61	106.8	320	985	1600	6.5	0.764	1018
16:16:58.263	112	59	84	63	109.3	320	955	1558	6.9	0.730	973
16:16:59.218	111	60	81	59	101.8	315	1010	1504	6.0	0.804	1072
16:17:00.228	110	58	81	62	102.3	320	970	1546	6.3	0.768	1025
16:17:01.194	112	58	81	66	102.3	320	905	1529	6.8	0.717	956
16:17:02.100	112	58	81	56	102.3	320	1075	1529	5.7	0.852	1135
16:17:03.175	112	58	81	69	102.3	320	875	1529	7.0	0.693	924
16:17:04.050	112	58	81	64	102.3	320	940	1529	6.5	0.745	993
16:17:04.989	113	60	83	57	97.0	320	1055	1538	5.5	0.903	1204
16:17:06.045	113	58	86	66	95.0	315	910	1625	6.3	0.821	1095
16:17:06.958	117	64	89	67	93.0	315	890	1542	6.3	0.854	1139
16:17:07.845	122	67	89	57	103.8	320	1055	1629	5.9	0.905	1207
16:17:08.899	120	62	88	61	110.8	320	985	1738	6.7	0.785	1047
16:17:09.884	118	64	85	57	100.5	315	1045	1633	5.8	0.879	1172
16:17:10.929	116	60	84	59	107.8	320	1020	1700	6.3	0.795	1060
16:17:11.950	115	59	84	62	106.5	315	975	1658	6.6	0.767	1022
16:17:12.926	114	60	82	58	99.8	315	1030	1617	5.8	0.842	1122
16:17:13.954	116	59	83	59	106.0	315	1015	1729	6.3	0.797	1063
16:17:14.969	117	59	86	63	110.3	320	955	1733	6.9	0.741	987
16:17:15.926	117	62	84	59	101.8	315	1020	1663	6.0	0.837	1116
16:17:16.944	117	59	84	61	104.3	315	990	1729	6.3	0.795	1060
16:17:17.935	117	60	87	66	110.3	320	910	1713	7.3	0.718	957
16:17:18.844	117	64	83	56	105.0	320	1080	1613	5.8	0.854	1138
16:17:19.924	112	56	83	69	100.3	315	875	1696	6.9	0.724	966
16:17:20.803	115	62	84	62	102.5	320	970	1567	6.3	0.793	1057
16:17:21.771	115	60	82	56	109.3	320	1080	1675	6.1	0.806	1074
16:17:22.847	111	56	82	64	103.3	315	940	1650	6.6	0.742	989
16:17:23.789	112	60	85	69	101.3	315	875	1525	6.9	0.730	974
16:17:24.668	114	62	88	66	108.5	325	915	1558	7.1	0.738	984
16:17:25.583	117	64	88	62	109.8	320	965	1575	6.8	0.776	1035
16:17:26.546	118	64	87	58	105.3	315	1035	1625	6.1	0.851	1134
16:17:27.579	119	62	88	60	112.0	320	1000	1688	6.7	0.786	1048
16:17:28.579	120	63	89	61	113.0	320	990	1671	6.8	0.775	1034
16:17:29.569	118	63	85	57	104.8	315	1060	1617	5.9	0.855	1140
16:17:30.627	115	59	84	61	103.5	315	985	1667	6.3	0.795	1060
16:17:31.615	116	60	86	62	109.3	320	965	1650	6.8	0.757	1010
16:17:32.579	116	62	84	55	108.0	315	1090	1613	5.9	0.843	1124
16:17:33.669	114	58	84	63	103.0	315	950	1654	6.5	0.775	1033
16:17:34.619	117	63	87	63	106.0	315	955	1596	6.7	0.784	1045
16:17:35.576	118	63	84	53	111.3	320	1130	1638	5.9	0.856	1141
16:17:36.708	113	57	84	63	106.0	320	945	1683	6.7	0.747	996
16:17:37.649	114	62	85	64	101.5	315	940	1538	6.5	0.785	1047
16:17:38.591	115	62	83	55	108.3	320	1100	1617	5.9	0.838	1118
16:17:39.687	111	56	83	64	107.3	320	940	1638	6.8	0.727	970
16:17:40.633	111	60	85	68	99.8	315	885	1513	6.8	0.752	1003
16:17:41.515	115	63	84	55	107.3	320	1100	1538	5.9	0.859	1145
16:17:42.616	113	58	86	64	112.5	320	935	1658	7.2	0.717	956
16:17:43.551	114	63	86	70	112.5	320	860	1475	7.8	0.659	879
16:17:44.410	114	63	86	56	112.5	320	1070	1475	6.3	0.820	1094
16:17:45.480	114	63	86	62	112.5	320	970	1475	7.0	0.744	992
16:17:46.450	114	63	86	63	112.5	320	960	1475	7.0	0.736	981
16:17:47.409	117	64	86	58	92.3	320	1035	1583	5.3	0.968	1290
16:17:48.448	116	61	87	59	100.0	325	1010	1675	5.9	0.876	1168
16:17:49.455	115	62	86	63	97.5	315	955	1600	6.1	0.845	1126
16:17:50.409	113	62	84	61	94.0	305	980	1525	5.8	0.873	1164
16:17:51.391	114	60	84	59	104.5	325	1015	1608	6.2	0.813	1085
16:17:52.408	113	59	84	61	108.3	320	985	1608	6.6	0.764	1019
16:17:53.389	112	59	81	57	102.8	320	1045	1529	5.9	0.824	1098
16:17:54.438	110	57	81	63	100.8	315	950	1583	6.4	0.764	1018
16:17:55.388	111	59	84	65	106.5	320	920	1550	6.9	0.723	965
16:17:56.302	112	61	81	55	106.5	320	1100	1500	5.8	0.834	1112
16:17:57.408	109	55	82	65	102.5	315	930	1575	6.6	0.742	989
16:17:58.336	111	61	84	63	103.5	320	955	1463	6.5	0.777	1037
16:17:59.289	113	61	82	53	109.0	320	1140	1492	5.7	0.852	1137
16:18:00.430	109	56	82	63	107.5	320	950	1546	6.8	0.725	966
16:18:01.383	108	59	82	67	96.3	315	900	1392	6.4	0.764	1019
16:18:02.281	110	61	80	56	99.3	315	1080	1417	5.5	0.865	1153
16:18:03.363	107	55	80	61	108.3	325	990	1521	6.6	0.732	976
16:18:04.351	106	57	80	64	99.8	320	940	1396	6.4	0.752	1002
16:18:05.289	107	58	78	57	97.5	315	1060	1371	5.5	0.845	1127
16:18:06.351	106	55	80	60	108.0	325	1000	1492	6.5	0.743	991
16:18:07.347	108	57	83	67	104.5	320	895	1425	7.0	0.711	948
16:18:08.248	110	62	81	56	97.8	315	1080	1375	5.4	0.892	1190
16:18:09.328	110	57	84	62	110.3	330	970	1567	6.8	0.735	980
16:18:10.296	112	61	84	63	106.3	320	960	1479	6.6	0.761	1015
16:18:11.256	111	61	82	59	99.0	315	1010	1458	5.9	0.834	1112
16:18:12.262	111	59	83	62	103.3	320	975	1513	6.4	0.781	1042
16:18:13.240	111	60	85	66	108.0	325	910	1504	7.1	0.718	958
16:18:14.151	111	62	85	67	100.5	320	895	1433	6.7	0.757	1009
16:18:15.042	112	63	86	67	100.3	315	895	1442	6.7	0.766	1021
16:18:15.943	114	63	82	53	107.8	325	1130	1508	5.7	0.860	1147
16:18:17.073	109	56	82	62	109.8	325	965	1592	6.8	0.719	958
16:18:18.036	108	59	81	66	97.5	315	905	1417	6.5	0.754	1006
16:18:18.937	109	60	78	55	98.0	315	1100	1417	5.3	0.878	1171
16:18:20.040	106	54	81	63	108.3	325	955	1546	6.8	0.710	947
16:18:20.998	107	58	81	63	103.0	330	955	1404	6.5	0.746	995
16:18:21.953	106	58	78	58	95.5	315	1035	1396	5.5	0.840	1120
16:18:22.986	106	55	79	61	102.5	320	985	1458	6.2	0.759	1012
16:18:23.967	107	57	81	63	106.0	320	955	1429	6.7	0.730	973
16:18:24.926	107	58	80	61	99.0	320	980	1379	6.1	0.787	1049
16:18:25.904	107	58	81	65	99.0	320	930	1396	6.4	0.761	1015
16:18:26.834	109	59	84	67	106.0	320	900	1400	7.1	0.713	951
16:18:27.734	110	62	84	63	105.0	320	955	1383	6.6	0.764	1019
16:18:28.693	110	61	82	59	101.0	320	1010	1400	6.0	0.818	1090
16:18:29.701	109	59	83	63	103.0	320	955	1417	6.5	0.767	1023
16:18:30.656	111	61	85	64	107.0	320	935	1413	6.9	0.741	987
16:18:31.589	112	62	81	55	105.8	325	1100	1421	5.8	0.843	1123
16:18:32.691	107	55	80	64	101.0	320	940	1471	6.4	0.745	993
16:18:33.631	108	59	82	67	99.8	320	900	1383	6.7	0.742	989
16:18:34.527	111	60	80	55	106.8	325	1100	1417	5.8	0.824	1099
16:18:35.629	106	54	80	65	106.8	325	920	1488	7.0	0.689	919
16:18:36.550	106	54	80	68	106.8	325	885	1488	7.2	0.663	884
16:18:37.435	106	54	80	55	106.8	325	1095	1488	5.8	0.821	1094
16:18:38.530	106	54	80	62	106.8	325	975	1488	6.6	0.731	974
16:18:39.505	106	54	80	67	106.8	325	900	1488	7.1	0.674	899
16:18:40.406	112	62	81	56	82.8	315	1065	1425	4.7	1.039	1386
16:18:41.471	112	57	82	59	96.0	330	1015	1621	5.7	0.870	1159
16:18:42.486	112	58	84	66	93.8	325	910	1563	6.2	0.813	1084
16:18:43.394	113	61	81	59	89.5	320	1010	1467	5.3	0.917	1223
16:18:44.406	114	59	82	59	101.5	325	1010	1629	6.0	0.813	1085
16:18:45.414	113	58	83	63	104.0	325	955	1604	6.5	0.760	1013
16:18:46.371	111	59	80	59	96.3	320	1020	1504	5.7	0.845	1127
16:18:47.389	110	57	82	66	96.5	315	910	1529	6.4	0.769	1025
16:18:48.299	112	60	84	63	103.3	325	950	1483	6.5	0.768	1024
16:18:49.253	112	61	81	57	103.0	325	1060	1504	5.8	0.834	1111
16:18:50.310	109	57	82	66	97.8	315	910	1504	6.4	0.761	1015
16:18:51.221	113	62	85	65	100.0	320	930	1446	6.5	0.788	1051
16:18:52.151	115	62	83	55	106.5	325	1095	1500	5.8	0.851	1134
16:18:53.244	111	58	83	62	102.0	320	975	1525	6.3	0.789	1051
16:18:54.221	113	61	85	63	101.5	320	955	1454	6.4	0.795	1060
16:18:55.174	114	62	83	55	106.3	320	1095	1450	5.8	0.853	1137
16:18:56.269	111	57	83	63	105.0	320	960	1492	6.6	0.759	1012
16:18:57.229	110	61	85	69	95.3	320	865	1363	6.6	0.770	1026
16:18:58.094	113	64	87	66	99.3	320	910	1375	6.5	0.793	1057
16:18:59.006	114	64	87	63	99.3	320	960	1438	6.2	0.837	1116
16:18:59.965	114	64	87	56	99.3	320	1075	1438	5.5	0.937	1249
16:19:01.040	114	64	87	63	99.3	320	960	1438	6.2	0.837	1116
16:19:02.000	114	64	87	59	99.3	320	1010	1438	5.9	0.880	1174
16:19:03.011	110	59	80	54	92.3	325	1120	1446	4.9	0.965	1287
16:19:04.129	106	55	79	62	88.0	320	970	1438	5.4	0.871	1161
16:19:05.103	107	58	80	63	87.0	320	950	1371	5.5	0.874	1165
16:19:06.053	109	59	80	54	97.3	325	1110	1392	5.3	0.910	1214
16:19:07.159	108	56	82	62	103.8	320	970	1446	6.4	0.769	1025
16:19:08.131	108	61	85	68	95.3	315	885	1329	6.5	0.785	1047
16:19:09.018	112	65	83	53	99.5	315	1130	1342	5.3	0.937	1249
16:19:10.144	110	58	84	62	109.0	325	975	1488	6.7	0.751	1002
16:19:11.119	109	61	83	63	98.0	315	950	1329	6.2	0.807	1076
16:19:12.069	110	61	82	56	98.5	315	1070	1350	5.5	0.885	1180
16:19:13.143	110	58	83	60	108.0	325	1005	1471	6.4	0.772	1030
16:19:14.148	110	60	84	63	103.8	325	960	1404	6.5	0.773	1030
16:19:15.104	110	61	82	59	96.3	310	1010	1350	5.7	0.863	1151
16:19:16.114	111	60	84	61	104.8	320	990	1433	6.3	0.796	1062
16:19:17.106	112	61	85	61	106.8	320	990	1417	6.5	0.784	1045
16:19:18.094	110	61	83	62	100.0	320	975	1375	6.2	0.809	1079
16:19:19.069	110	61	85	66	100.0	320	905	1379	6.6	0.767	1023
16:19:19.974	112	63	85	59	105.5	320	1015	1388	6.2	0.815	1087
16:19:20.991	111	60	84	62	107.0	320	970	1446	6.6	0.761	1015
16:19:21.963	109	61	81	59	98.3	320	1015	1371	5.8	0.839	1119
16:19:22.976	109	58	81	59	103.0	320	1025	1442	6.0	0.801	1068
16:19:23.999	108	57	82	63	105.5	320	945	1429	6.7	0.732	976
16:19:24.946	109	59	80	60	98.0	320	1000	1417	5.9	0.819	1092
16:19:25.944	112	58	82	60	104.0	320	1000	1538	6.2	0.788	1051
16:19:26.944	113	59	84	63	108.3	325	960	1558	6.8	0.747	996
16:19:27.908	113	61	83	60	102.0	320	995	1513	6.2	0.812	1083
16:19:28.901	113	61	85	64	102.0	320	935	1542	6.5	0.779	1039
16:19:29.835	115	63	87	62	106.8	320	965	1533	6.6	0.784	1046
16:19:30.803	115	63	84	54	107.8	325	1115	1521	5.8	0.867	1156
16:19:31.916	112	59	84	64	107.8	325	935	1554	6.9	0.727	969
16:19:32.850	112	59	84	63	107.8	325	955	1554	6.8	0.742	990
16:19:33.805	112	59	84	53	107.8	325	1125	1554	5.7	0.874	1166
16:19:34.930	112	59	84	61	107.8	325	990	1554	6.5	0.769	1026
16:19:35.921	112	60	83	63	87.8	320	945	1508	5.6	0.897	1195
16:19:36.866	114	61	81	55	90.3	320	1100	1563	4.9	0.990	1320
16:19:37.965	112	56	82	60	99.3	325	1000	1646	6.0	0.826	1102
16:19:38.966	110	58	81	63	96.5	325	960	1521	6.0	0.808	1078
16:19:39.926	110	59	79	56	94.5	320	1075	1492	5.3	0.893	1191
16:19:41.003	108	55	79	60	104.3	325	1005	1571	6.2	0.764	1019
16:19:42.005	108	56	80	63	101.3	325	950	1492	6.4	0.748	998
16:19:42.954	107	58	78	59	94.0	320	1015	1417	5.6	0.840	1119
16:19:43.969	107	56	79	60	102.3	320	1005	1500	6.1	0.774	1032
16:19:44.972	107	56	80	61	103.5	325	980	1458	6.3	0.753	1004
16:19:45.956	106	57	77	56	98.0	320	1080	1413	5.4	0.846	1128
16:19:47.032	105	54	77	59	99.0	320	1010	1458	5.9	0.788	1051
16:19:48.044	106	56	79	61	103.3	325	985	1429	6.3	0.754	1005
16:19:49.031	106	56	77	57	99.8	320	1050	1379	5.7	0.813	1084
16:19:50.083	104	55	79	65	95.8	320	925	1400	6.2	0.758	1011
16:19:51.005	108	58	80	60	101.5	325	995	1358	6.1	0.787	1049
16:19:52.001	109	58	82	57	105.5	320	1055	1425	6.0	0.815	1087
16:19:53.055	110	60	84	61	101.5	320	980	1408	6.2	0.813	1085
16:19:54.035	113	63	88	63	104.8	320	960	1400	6.5	0.804	1072
16:19:54.996	116	66	86	53	107.0	320	1135	1413	5.7	0.912	1216
16:19:56.127	112	60	86	63	103.5	320	955	1467	6.5	0.789	1052
16:19:57.086	113	64	86	62	100.0	320	965	1371	6.2	0.830	1107
16:19:58.051	114	63	83	54	106.0	320	1115	1438	5.7	0.873	1164
16:19:59.164	109	57	83	63	102.3	320	950	1454	6.5	0.767	1022
16:20:00.114	111	61	84	63	101.0	320	955	1379	6.3	0.792	1056
16:20:01.070	112	61	82	54	105.8	320	1110	1425	5.7	0.861	1148
16:20:02.181	110	57	83	62	107.3	325	975	1496	6.6	0.757	1009
16:20:03.158	110	61	84	64	98.8	320	935	1375	6.3	0.793	1057
16:20:04.093	112	63	82	55	101.3	315	1085	1413	5.6	0.876	1168
16:20:05.174	110	57	82	61	108.5	325	985	1500	6.6	0.747	996
16:20:06.161	108	59	83	68	99.5	320	885	1400	6.7	0.734	978
16:20:07.045	109	61	80	59	96.5	320	1025	1358	5.6	0.852	1137
16:20:08.071	109	57	82	60	106.8	325	1005	1488	6.4	0.770	1026
16:20:09.074	110	59	85	66	107.3	325	910	1425	7.1	0.723	964
16:20:09.986	112	63	84	58	100.0	320	1030	1367	5.8	0.863	1150
16:20:11.016	112	61	86	64	103.8	320	940	1483	6.6	0.777	1036
16:20:11.956	115	64	88	63	108.0	325	960	1446	6.8	0.780	1040
16:20:12.916	115	64	85	56	108.0	325	1075	1471	6.0	0.844	1125
16:20:13.993	111	59	85	64	102.3	320	940	1500	6.5	0.777	1036
16:20:14.929	113	63	85	70	102.3	320	855	1425	7.2	0.707	942
16:20:15.785	113	63	85	62	102.3	320	975	1425	6.3	0.806	1074
16:20:16.760	113	63	85	54	102.3	320	1120	1425	5.5	0.926	1234
16:20:17.880	113	63	85	63	102.3	320	945	1425	6.5	0.781	1041
16:20:18.825	113	63	85	63	102.3	320	960	1425	6.4	0.793	1058
16:20:19.782	121	65	88	55	92.0	325	1085	1625	5.1	1.041	1388
16:20:20.870	122	63	91	60	99.8	325	995	1746	6.0	0.905	1207
16:20:21.866	122	66	92	63	94.8	315	955	1667	6.0	0.925	1233
16:20:22.820	123	68	90	56	95.5	320	1065	1633	5.4	1.004	1338
16:20:23.888	124	65	92	60	109.5	320	1005	1775	6.5	0.844	1126
16:20:24.889	125	67	94	62	108.3	320	965	1696	6.7	0.834	1111
16:20:25.856	126	69	91	58	100.8	315	1030	1708	5.9	0.930	1240
16:20:26.882	127	66	91	60	107.5	320	1000	1854	6.5	0.847	1129
16:20:27.882	125	65	91	63	109.3	320	955	1821	6.9	0.798	1064
16:20:28.841	123	66	91	63	109.3	320	955	1746	6.9	0.798	1064
16:20:29.795	123	66	91	61	109.3	320	985	1746	6.7	0.823	1097
16:20:30.780	123	66	91	59	109.3	320	1010	1746	6.5	0.844	1125
16:20:31.790	123	66	91	60	109.3	320	995	1746	6.6	0.831	1108
16:20:32.786	119	64	86	58	88.8	315	1030	1683	5.2	0.995	1327
16:20:33.818	118	62	86	60	93.0	320	1000	1758	5.6	0.922	1229
16:20:34.815	117	61	85	59	96.8	320	1015	1704	5.7	0.889	1185
16:20:35.831	114	60	83	62	94.3	315	975	1638	5.8	0.856	1141
16:20:36.806	114	60	83	61	98.5	320	980	1613	6.0	0.826	1101
16:20:37.784	114	60	84	61	105.8	320	990	1629	6.4	0.789	1052
16:20:38.774	114	60	85	63	104.5	320	945	1600	6.6	0.769	1025
16:20:39.721	113	62	84	63	97.3	315	955	1529	6.1	0.820	1093
16:20:40.674	113	61	82	57	100.3	315	1055	1542	5.7	0.858	1144
16:20:41.731	111	57	82	60	107.8	325	1005	1600	6.4	0.765	1020
16:20:42.734	110	58	82	63	102.3	320	950	1483	6.5	0.760	1013
16:20:43.686	108	59	80	60	95.0	315	1005	1433	5.7	0.841	1121
16:20:44.687	109	58	82	63	100.8	315	960	1479	6.3	0.777	1035
16:20:45.651	110	59	83	63	104.3	325	955	1429	6.5	0.760	1014
16:20:46.604	110	61	82	56	103.0	320	1070	1404	5.8	0.847	1129
16:20:47.678	109	58	83	65	99.3	315	925	1442	6.4	0.774	1031
16:20:48.601	112	63	87	68	99.8	320	885	1358	6.8	0.772	1029
16:20:49.486	115	66	86	56	105.5	320	1075	1396	5.9	0.879	1172
16:20:50.559	113	61	87	62	107.8	320	970	1471	6.7	0.779	1038
16:20:51.529	112	63	87	66	107.8	320	915	1342	7.1	0.735	979
16:20:52.445	112	63	87	57	107.8	320	1050	1342	6.2	0.843	1124
16:20:53.495	112	63	87	62	107.8	320	970	1342	6.7	0.779	1038
16:20:54.465	112	63	87	66	107.8	320	910	1342	7.1	0.731	974
16:20:55.376	110	62	81	57	84.5	320	1050	1317	4.8	1.000	1334
16:20:56.422	109	57	82	62	94.5	320	970	1467	5.8	0.844	1126
16:20:57.398	110	59	82	61	93.8	320	980	1388	5.7	0.855	1139
16:20:58.374	108	58	80	59	93.8	320	1020	1371	5.5	0.865	1153
16:20:59.392	108	57	83	70	97.5	320	855	1429	6.8	0.726	968
16:21:00.249	112	63	84	61	102.0	325	985	1379	6.2	0.811	1082
16:21:01.234	113	60	85	63	108.3	325	960	1492	6.8	0.756	1008
16:21:02.196	113	62	83	59	101.3	320	1025	1442	5.9	0.843	1124
16:21:03.221	113	60	86	66	103.0	320	915	1492	6.8	0.760	1013
16:21:04.132	116	64	87	60	107.5	325	995	1454	6.5	0.805	1074
16:21:05.131	117	63	86	56	112.0	320	1080	1554	6.2	0.832	1109
16:21:06.209	116	61	88	65	106.0	320	930	1592	6.8	0.774	1032
16:21:07.143	119	66	92	67	104.8	320	895	1525	7.0	0.782	1042
16:21:08.034	123	69	90	55	109.3	320	1090	1567	6.0	0.893	1191
16:21:09.126	118	62	89	64	111.0	320	940	1696	7.1	0.756	1008
16:21:10.062	116	65	89	69	98.5	310	865	1500	6.8	0.782	1042
16:21:10.933	118	67	90	66	101.8	325	910	1529	6.7	0.800	1067
16:21:11.839	118	65	88	62	108.5	325	975	1596	6.7	0.793	1057
16:21:12.815	116	62	84	57	106.5	320	1050	1596	6.1	0.828	1104
16:21:13.866	112	58	84	66	101.0	315	910	1600	6.7	0.752	1003
16:21:14.774	114	62	83	59	105.0	320	1010	1521	6.2	0.801	1068
16:21:15.785	113	58	81	57	107.5	320	1050	1600	6.1	0.791	1055
16:21:16.835	109	57	82	66	99.8	315	905	1513	6.6	0.742	989
16:21:17.741	111	61	84	65	100.0	315	920	1438	6.5	0.775	1033
16:21:18.661	114	62	87	63	109.0	320	960	1492	6.8	0.764	1019
16:21:19.621	116	64	86	56	108.5	315	1070	1513	6.1	0.846	1128
16:21:20.690	114	61	87	66	103.5	315	915	1554	6.8	0.765	1020
16:21:21.604	116	65	89	67	103.3	315	900	1471	6.9	0.778	1037
16:21:22.504	119	66	89	59	109.8	320	1010	1521	6.5	0.819	1092
16:21:23.514	116	63	89	67	109.8	320	890	1567	7.4	0.722	962
16:21:24.405	116	63	89	69	109.8	320	870	1567	7.6	0.706	941
16:21:25.275	116	63	89	63	109.8	320	945	1567	7.0	0.766	1022
16:21:26.220	116	63	89	55	109.8	320	1095	1567	6.0	0.888	1184
16:21:27.315	116	63	89	63	109.8	320	945	1567	7.0	0.766	1022
16:21:28.259	120	65	90	67	87.8	320	890	1621	5.9	0.913	1217
16:21:29.149	123	67	89	56	93.8	320	1075	1696	5.2	1.021	1361
16:21:30.226	121	62	90	63	99.8	320	945	1804	6.3	0.855	1140
16:21:31.173	120	66	92	69	93.8	315	870	1608	6.5	0.849	1132
16:21:32.043	123	69	90	58	100.0	315	1030	1596	5.8	0.927	1236
16:21:33.071	122	64	91	62	111.5	320	965	1758	6.9	0.790	1053
16:21:34.034	120	66	90	62	106.3	320	965	1629	6.6	0.815	1087
16:21:35.001	118	65	87	60	98.8	310	1005	1596	5.9	0.880	1174
16:21:36.002	117	63	87	61	104.5	315	980	1642	6.4	0.814	1085
16:21:36.985	117	63	87	63	104.5	315	950	1617	6.6	0.789	1052
16:21:37.935	117	63	87	63	104.5	315	945	1617	6.6	0.784	1046
16:21:38.880	117	63	87	63	104.5	315	945	1617	6.6	0.784	1046
16:21:39.825	117	63	87	60	104.5	315	1005	1617	6.2	0.834	1112
16:21:40.830	117	63	87	66	104.5	315	915	1617	6.9	0.760	1013
16:21:41.746	120	69	90	61	82.3	315	980	1500	5.0	1.066	1422
16:21:42.726	122	66	91	62	92.0	315	970	1650	5.7	0.954	1272
16:21:43.696	122	66	91	62	96.3	315	965	1646	6.0	0.910	1213
16:21:44.663	120	65	88	60	96.3	320	1000	1600	5.8	0.914	1219
16:21:45.657	119	63	90	71	98.3	315	845	1617	7.0	0.774	1032
16:21:46.504	121	68	90	62	100.8	320	970	1542	6.2	0.864	1152
16:21:47.474	120	65	90	63	107.5	320	960	1650	6.7	0.799	1066
16:21:48.438	118	65	87	60	100.8	315	1005	1558	6.0	0.865	1154
16:21:49.440	117	63	86	62	101.5	315	975	1575	6.2	0.829	1105
16:21:50.418	117	63	86	63	101.5	315	950	1575	6.4	0.807	1076
16:21:51.365	117	63	86	57	101.5	315	1050	1575	5.8	0.892	1190
16:21:52.415	117	63	86	69	101.5	315	870	1575	7.0	0.739	986
16:21:53.285	117	63	86	58	101.5	315	1035	1575	5.9	0.879	1173
16:21:54.323	117	60	83	54	98.5	320	1105	1683	5.3	0.934	1245
16:21:55.422	114	58	84	63	92.5	315	945	1654	5.9	0.856	1141
16:21:56.371	115	62	87	68	91.3	320	885	1567	6.2	0.839	1119
16:21:57.256	119	65	85	54	100.0	320	1105	1571	5.4	0.936	1249
16:21:58.359	116	59	85	61	109.0	320	990	1688	6.6	0.772	1029
16:21:59.349	114	61	86	67	98.5	315	890	1525	6.6	0.777	1036
16:22:00.243	117	65	85	58	100.0	320	1040	1508	5.8	0.884	1179
16:22:01.281	117	61	86	60	111.0	320	1005	1663	6.6	0.781	1041
16:22:02.284	116	62	85	60	107.8	320	995	1575	6.5	0.787	1050
16:22:03.279	114	61	85	61	107.8	320	980	1521	6.6	0.775	1034
16:22:04.260	114	61	85	60	107.8	320	995	1521	6.5	0.787	1050
16:22:05.255	114	61	85	58	107.8	320	1040	1521	6.2	0.823	1097
16:22:06.295	114	61	85	61	107.8	320	985	1521	6.6	0.779	1039
16:22:07.279	114	60	81	59	87.3	315	1025	1533	5.1	0.952	1269
16:22:08.306	115	58	82	59	94.5	320	1025	1671	5.5	0.884	1179
