# Supplementary material for: Influence of beat-to-beat blood pressure variability on vascular elasticity in hypertensive population
Source: Sci Rep. 2017 Aug 21;7:8394. doi: 10.1038/s41598-017-08640-4 (PMC5566212; doi:10.1038/s41598-017-08640-4)
Supplement: Supplementary file 2 — Dataset 2 [file 41598_2017_8640_MOESM2_ESM.zip › Data of normal population/1005-beats.txt]

10:45:58.116	118	69	87	62	79.3	340	975	954	4.9	1.070	1427
10:45:59.091	119	68	87	60	86.3	345	1005	988	5.1	1.017	1356
10:46:00.096	116	67	87	61	89.8	345	990	975	5.4	0.954	1272
10:46:01.088	116	68	86	59	91.3	350	1015	958	5.4	0.954	1272
10:46:02.099	118	67	86	58	96.8	345	1035	1000	5.6	0.923	1230
10:46:03.138	116	67	86	58	95.8	350	1030	967	5.6	0.920	1226
10:46:04.166	116	66	85	57	98.0	350	1055	988	5.6	0.912	1216
10:46:05.221	116	66	85	56	99.5	355	1070	988	5.6	0.911	1215
10:46:06.291	115	66	85	57	99.5	355	1050	975	5.7	0.894	1192
10:46:07.340	115	66	85	55	99.5	355	1090	975	5.5	0.928	1238
10:46:08.430	115	66	85	58	99.5	355	1030	975	5.8	0.877	1170
10:46:09.460	115	66	85	55	99.5	355	1095	975	5.5	0.933	1244
10:46:10.558	121	72	92	57	82.5	345	1055	938	4.7	1.173	1564
10:46:11.611	124	73	93	56	81.5	345	1065	967	4.6	1.219	1625
10:46:12.676	124	74	94	57	83.3	350	1050	950	4.8	1.182	1577
10:46:13.726	123	74	93	58	83.0	340	1035	925	4.8	1.160	1546
10:46:14.763	125	74	94	57	90.5	350	1050	946	5.2	1.094	1458
10:46:15.811	123	74	94	58	87.8	350	1030	929	5.1	1.100	1467
10:46:16.839	124	76	94	57	85.3	345	1060	900	4.8	1.166	1554
10:46:17.899	123	75	94	57	86.8	350	1045	913	5.0	1.132	1510
10:46:18.946	121	75	93	58	83.0	340	1030	871	4.8	1.154	1539
10:46:19.974	124	76	93	58	83.0	340	1035	908	4.8	1.160	1546
10:46:21.010	124	76	93	58	83.0	340	1030	908	4.8	1.154	1539
10:46:22.040	124	76	93	60	83.0	340	995	908	5.0	1.115	1487
10:46:23.035	124	76	93	57	83.0	340	1045	908	4.8	1.171	1561
10:46:24.079	123	75	94	59	74.5	345	1015	908	4.4	1.277	1703
10:46:25.094	123	76	94	59	73.3	345	1010	908	4.4	1.300	1733
10:46:26.106	123	76	95	59	76.5	355	1020	900	4.5	1.260	1680
10:46:27.126	121	76	93	59	76.3	340	1020	854	4.5	1.244	1659
10:46:28.146	121	75	94	58	82.3	345	1030	879	4.8	1.171	1561
10:46:29.174	119	75	93	60	79.8	345	995	821	4.8	1.163	1551
10:46:30.169	121	76	94	59	80.3	345	1015	833	4.7	1.186	1581
10:46:31.182	121	76	94	59	81.5	345	1010	842	4.8	1.162	1549
10:46:32.192	119	75	93	61	78.5	345	990	821	4.8	1.170	1560
10:46:33.184	121	76	93	60	78.5	345	995	842	4.7	1.176	1567
10:46:34.180	121	76	93	61	78.5	345	990	842	4.8	1.170	1560
10:46:35.170	121	76	93	62	78.5	345	965	842	4.9	1.140	1520
10:46:36.135	121	76	93	59	78.5	345	1010	842	4.7	1.193	1591
10:46:37.148	118	75	93	63	69.8	345	960	771	4.4	1.283	1711
10:46:38.106	120	76	95	62	69.0	350	975	783	4.2	1.335	1780
10:46:39.083	120	77	95	61	72.0	350	980	783	4.4	1.290	1720
10:46:40.063	118	76	94	63	72.8	340	955	750	4.6	1.231	1641
10:46:41.014	120	77	95	62	78.0	345	970	779	4.8	1.185	1579
10:46:41.988	120	77	96	62	79.0	350	975	771	4.9	1.179	1572
10:46:42.963	120	77	95	63	76.8	340	955	754	4.8	1.185	1580
10:46:43.918	123	78	97	61	80.3	345	990	813	4.9	1.190	1587
10:46:44.904	124	78	97	61	81.5	345	985	838	5.0	1.166	1555
10:46:45.887	124	78	97	63	81.5	345	955	817	5.1	1.131	1508
10:46:46.845	124	78	97	60	81.5	345	1000	817	4.9	1.184	1579
10:46:47.845	124	78	97	64	81.5	345	935	817	5.2	1.107	1476
10:46:48.780	124	78	97	61	81.5	345	980	817	5.0	1.160	1547
10:46:49.761	127	79	99	62	71.0	340	975	879	4.4	1.353	1804
10:46:50.736	126	79	98	63	69.5	340	945	871	4.4	1.333	1777
10:46:51.679	129	79	99	62	73.5	340	970	908	4.5	1.303	1738
10:46:52.651	129	79	99	62	77.8	340	965	925	4.8	1.226	1634
10:46:53.616	127	79	98	63	78.5	335	950	900	5.0	1.183	1577
10:46:54.566	129	79	98	61	82.0	340	980	946	5.0	1.174	1566
10:46:55.544	128	78	98	63	82.5	335	955	942	5.2	1.132	1509
10:46:56.501	128	78	97	62	82.0	335	965	942	5.1	1.144	1526
10:46:57.466	129	78	98	62	84.5	335	970	975	5.2	1.122	1496
10:46:58.434	126	77	96	63	81.3	330	945	933	5.2	1.119	1493
10:46:59.381	128	78	97	63	83.8	335	960	971	5.2	1.112	1483
10:47:00.341	128	77	97	63	85.5	335	955	979	5.4	1.086	1448
10:47:01.294	126	78	97	64	80.5	330	940	942	5.1	1.127	1502
10:47:02.238	129	78	97	62	85.3	335	975	996	5.2	1.109	1479
10:47:03.211	127	77	96	63	83.3	330	955	979	5.2	1.101	1468
10:47:04.166	128	77	96	62	84.0	335	965	1017	5.2	1.106	1474
10:47:05.127	129	77	96	62	85.5	330	970	1050	5.3	1.092	1456
10:47:06.103	126	76	95	63	83.5	330	955	1000	5.2	1.084	1445
10:47:07.056	128	76	95	61	86.3	335	985	1063	5.3	1.088	1450
10:47:08.041	127	75	95	63	86.3	335	960	1058	5.4	1.060	1414
10:47:09.000	127	75	95	61	86.3	335	980	1058	5.3	1.082	1443
10:47:09.980	127	75	95	61	86.3	335	985	1058	5.3	1.088	1450
10:47:10.965	127	75	95	60	86.3	335	995	1058	5.2	1.099	1465
10:47:11.959	128	77	97	60	73.5	330	995	1038	4.4	1.306	1742
10:47:12.954	128	76	97	60	75.8	335	995	1042	4.6	1.268	1690
10:47:13.953	126	76	95	60	75.5	330	1000	1004	4.5	1.255	1673
10:47:14.949	127	75	95	58	81.3	335	1040	1033	4.7	1.213	1617
10:47:15.989	125	74	95	60	85.0	335	1005	1017	5.1	1.117	1490
10:47:16.996	125	75	94	59	83.0	330	1025	1000	4.9	1.158	1544
10:47:18.019	125	74	94	58	86.3	335	1040	1025	5.0	1.127	1503
10:47:19.061	123	73	93	60	84.5	335	1000	988	5.1	1.098	1464
10:47:20.061	125	74	93	58	86.5	335	1030	1021	5.0	1.110	1481
10:47:21.087	125	73	93	59	88.0	335	1020	1029	5.2	1.081	1441
10:47:22.111	122	73	92	60	84.3	335	1005	983	5.0	1.091	1455
10:47:23.116	124	73	93	59	89.3	335	1010	1017	5.3	1.052	1403
10:47:24.128	123	73	93	60	87.8	340	1000	1000	5.3	1.054	1406
10:47:25.126	122	74	92	60	84.0	335	995	971	5.1	1.090	1453
10:47:26.119	124	74	94	60	88.3	340	1000	1021	5.3	1.059	1413
10:47:27.121	123	74	93	62	85.0	340	975	979	5.2	1.067	1422
10:47:28.096	123	74	94	60	85.5	340	995	983	5.2	1.088	1451
10:47:29.091	125	74	94	60	87.5	340	995	1008	5.3	1.072	1429
10:47:30.088	122	74	93	62	83.5	340	970	942	5.2	1.080	1440
10:47:31.058	124	75	94	60	85.0	340	995	971	5.1	1.097	1463
10:47:32.049	124	74	94	59	86.3	340	1010	963	5.1	1.095	1460
10:47:33.063	121	74	92	59	82.8	340	1025	933	4.8	1.133	1511
10:47:34.084	121	73	92	58	86.5	340	1040	946	5.0	1.103	1471
10:47:35.124	120	72	92	59	86.3	345	1025	933	5.0	1.087	1450
10:47:36.149	118	73	91	59	81.3	340	1020	875	4.8	1.136	1515
10:47:37.169	118	72	91	59	84.0	345	1020	883	4.9	1.102	1469
10:47:38.191	115	72	89	60	80.5	345	995	842	4.9	1.103	1471
10:47:39.184	117	72	91	60	82.3	345	1000	846	4.9	1.100	1467
10:47:40.184	116	72	91	61	82.8	345	985	833	5.0	1.080	1440
10:47:41.169	115	73	91	62	82.8	345	970	783	5.1	1.064	1418
10:47:42.140	115	73	91	60	82.8	345	1005	783	4.9	1.102	1470
10:47:43.145	115	73	91	62	82.8	345	970	783	5.1	1.064	1418
10:47:44.115	115	73	91	61	82.8	345	980	783	5.1	1.075	1433
10:47:45.094	116	73	92	61	69.8	345	985	758	4.2	1.292	1723
10:47:46.081	114	73	91	62	68.5	345	970	738	4.2	1.282	1709
10:47:47.051	114	73	90	61	69.0	345	985	725	4.2	1.288	1718
10:47:48.034	115	73	91	60	75.3	350	995	742	4.5	1.200	1600
10:47:49.031	113	73	90	62	76.0	345	975	713	4.7	1.158	1544
10:47:50.006	116	74	91	60	79.0	345	1000	738	4.7	1.155	1540
10:47:51.004	115	73	91	62	79.5	345	975	733	4.9	1.116	1488
10:47:51.981	115	74	91	61	78.3	350	990	725	4.7	1.148	1531
10:47:52.969	115	73	91	61	80.3	345	990	733	4.9	1.116	1489
10:47:53.961	112	72	89	62	76.5	345	965	692	4.8	1.126	1501
10:47:54.926	114	73	90	60	81.0	350	1000	717	4.9	1.114	1486
10:47:55.924	113	72	90	60	81.0	345	1005	713	4.8	1.110	1481
10:47:56.931	111	72	88	60	76.3	345	995	671	4.6	1.145	1527
10:47:57.926	112	71	89	59	81.3	350	1010	700	4.8	1.100	1467
10:47:58.936	112	71	89	61	80.5	350	980	692	4.9	1.083	1445
10:47:59.916	113	72	90	61	79.0	345	990	708	4.8	1.122	1495
10:48:00.904	115	72	91	60	82.3	350	1000	742	4.9	1.103	1471
10:48:01.906	115	72	91	62	80.5	345	975	738	5.0	1.099	1466
10:48:02.879	117	74	92	61	81.5	350	990	754	4.9	1.118	1490
10:48:03.873	118	74	92	61	82.8	350	990	771	5.0	1.104	1472
10:48:04.861	116	74	92	62	79.0	345	970	746	4.9	1.127	1502
10:48:05.829	119	75	93	59	81.3	345	1010	775	4.8	1.153	1537
10:48:06.839	119	74	93	61	83.3	345	990	792	5.0	1.109	1479
10:48:07.833	118	75	93	61	79.0	340	990	775	4.8	1.159	1546
10:48:08.823	121	75	93	59	83.5	345	1020	813	4.9	1.139	1519
10:48:09.841	118	73	92	60	81.5	350	1000	800	4.9	1.129	1505
10:48:10.843	119	74	92	58	82.3	350	1030	808	4.8	1.152	1536
10:48:11.867	119	73	92	60	84.0	345	1005	829	5.0	1.104	1472
10:48:12.874	117	74	91	60	78.8	345	995	788	4.7	1.150	1533
10:48:13.867	119	73	92	59	83.5	345	1025	821	4.9	1.123	1498
10:48:14.896	115	71	90	61	81.8	345	990	800	5.0	1.093	1457
10:48:15.884	116	73	90	59	81.5	345	1020	783	4.8	1.130	1506
10:48:16.904	115	71	90	59	84.3	345	1015	792	5.0	1.078	1438
10:48:17.921	111	71	88	61	78.0	345	980	729	4.8	1.099	1466
10:48:18.901	113	71	88	60	82.3	350	1005	754	4.9	1.075	1434
10:48:19.906	109	69	87	61	80.3	345	980	717	4.9	1.056	1408
10:48:20.886	111	70	88	60	81.5	350	1005	721	4.9	1.079	1439
10:48:21.891	112	70	88	60	83.5	350	1000	742	5.0	1.057	1409
10:48:22.889	110	70	87	62	78.0	340	970	704	4.8	1.079	1438
10:48:23.861	112	70	87	59	78.0	340	1015	738	4.6	1.129	1505
10:48:24.875	112	70	87	60	78.0	340	1005	738	4.7	1.118	1490
10:48:25.880	112	70	87	59	78.0	340	1015	738	4.6	1.129	1505
10:48:26.895	112	70	87	59	78.0	340	1025	738	4.6	1.140	1520
10:48:27.920	112	70	87	59	78.0	340	1025	738	4.6	1.140	1520
10:48:28.942	105	67	84	57	66.5	340	1045	629	3.8	1.316	1755
10:48:29.989	106	67	85	59	71.0	345	1025	625	4.2	1.220	1627
10:48:31.014	105	68	85	61	69.8	340	985	617	4.2	1.193	1591
10:48:32.001	109	69	87	59	76.8	345	1010	646	4.6	1.138	1518
10:48:33.011	109	69	87	61	78.0	345	985	633	4.8	1.095	1461
10:48:33.996	110	71	87	60	76.0	345	995	642	4.6	1.142	1523
10:48:34.987	111	71	89	61	79.5	350	990	658	4.8	1.102	1469
10:48:35.981	110	71	88	63	76.3	340	960	633	4.8	1.111	1481
10:48:36.941	115	73	91	61	80.0	350	985	683	4.9	1.114	1486
10:48:37.924	115	73	91	63	80.0	350	955	696	5.0	1.080	1440
10:48:38.880	115	73	91	61	80.0	350	980	696	4.9	1.109	1478
10:48:39.860	115	73	91	61	80.0	350	980	696	4.9	1.109	1478
10:48:40.840	115	73	91	62	80.0	350	970	696	4.9	1.097	1463
10:48:41.809	117	74	92	62	69.8	345	965	742	4.3	1.276	1702
10:48:42.778	119	74	93	60	72.3	345	995	775	4.4	1.277	1703
10:48:43.773	117	73	92	62	72.0	345	965	750	4.5	1.230	1640
10:48:44.736	119	74	93	60	75.8	350	995	758	4.6	1.215	1620
10:48:45.733	118	74	92	60	80.8	350	995	763	4.9	1.137	1516
10:48:46.724	116	74	91	61	77.5	340	980	742	4.7	1.151	1534
10:48:47.706	117	73	91	60	81.8	345	995	750	4.9	1.111	1481
10:48:48.699	114	72	90	62	79.3	340	970	721	4.9	1.105	1473
10:48:49.673	116	73	91	61	81.3	345	990	750	4.9	1.112	1482
10:48:50.663	118	73	92	61	83.0	350	990	763	5.0	1.094	1459
10:48:51.651	115	73	91	63	79.8	345	960	738	5.0	1.095	1461
10:48:52.613	118	74	93	61	82.5	350	985	775	5.0	1.104	1473
10:48:53.594	119	74	93	61	83.5	350	980	792	5.1	1.091	1455
10:48:54.578	118	74	92	61	79.5	345	980	767	4.9	1.131	1508
10:48:55.556	120	74	93	60	84.3	350	1000	804	5.1	1.104	1472
10:48:56.556	119	73	93	61	84.3	350	990	817	5.1	1.090	1453
10:48:57.548	117	74	91	60	80.3	345	995	783	4.8	1.128	1504
10:48:58.537	119	73	92	60	84.0	350	1005	817	5.0	1.098	1464
10:48:59.548	115	72	90	61	82.8	345	980	779	5.1	1.069	1425
10:49:00.524	115	72	90	61	82.8	345	985	771	5.0	1.074	1432
10:49:01.510	115	72	90	59	82.8	345	1025	771	4.8	1.118	1491
10:49:02.535	115	72	90	62	82.8	345	970	771	5.1	1.058	1411
10:49:03.505	115	72	90	60	82.8	345	1000	771	5.0	1.091	1454
10:49:04.504	115	71	91	61	74.0	350	990	754	4.5	1.211	1614
10:49:05.498	116	72	92	62	71.0	345	975	763	4.4	1.257	1675
10:49:06.469	121	74	94	60	75.3	345	1000	833	4.5	1.246	1661
10:49:07.471	123	74	94	60	80.5	345	1005	879	4.8	1.177	1569
10:49:08.476	122	74	93	61	81.0	345	990	879	4.9	1.140	1520
10:49:09.466	125	75	95	59	85.3	345	1010	933	5.1	1.120	1493
10:49:10.478	123	74	93	60	84.3	345	1000	933	5.1	1.107	1476
10:49:11.476	122	74	92	60	82.5	345	1005	917	4.9	1.121	1494
10:49:12.483	123	73	92	58	87.5	345	1030	963	5.1	1.080	1440
10:49:13.509	120	72	91	61	84.3	340	990	917	5.1	1.066	1422
10:49:14.501	120	72	91	60	85.5	345	1005	925	5.1	1.073	1430
10:49:15.504	120	73	92	61	85.0	345	985	933	5.2	1.066	1421
10:49:16.489	119	73	92	63	81.8	340	955	858	5.1	1.075	1433
10:49:17.446	123	74	94	62	85.8	345	970	913	5.3	1.063	1418
10:49:18.414	124	75	95	62	85.8	340	965	958	5.3	1.072	1429
10:49:19.381	124	76	95	62	82.3	335	965	954	5.1	1.109	1478
10:49:20.348	127	76	96	60	86.8	340	1000	996	5.2	1.101	1468
10:49:31.690	124	75	95	58	87.0	345	1030	992	5.1	1.122	1496
10:49:32.720	124	75	95	60	87.0	345	1005	992	5.2	1.095	1459
10:49:33.725	124	75	95	61	87.0	345	990	992	5.3	1.078	1438
10:49:34.715	124	75	95	59	87.0	345	1020	992	5.1	1.111	1481
10:49:35.735	124	75	95	59	87.0	345	1015	992	5.1	1.105	1474
10:49:36.750	124	75	95	61	87.0	345	980	992	5.3	1.067	1423
10:49:37.730	124	75	95	60	87.0	345	995	992	5.2	1.084	1445
10:49:38.725	124	75	95	60	87.0	345	1000	992	5.2	1.089	1452
10:49:39.728	94	41	60	61	105.0	265	990	988	6.4	0.566	754
10:49:40.718	95	40	59	59	113.5	265	1015	1008	6.7	0.530	706
10:49:41.731	92	39	58	59	115.3	260	1010	996	6.8	0.506	675
10:49:42.739	93	38	58	59	100.8	180	1015	1017	6.0	0.584	779
10:49:43.754	92	37	58	59	103.0	185	1010	1021	6.1	0.564	752
10:49:44.764	90	37	56	61	98.3	180	985	988	6.0	0.564	752
10:49:45.751	92	37	57	60	104.0	185	1005	1038	6.2	0.551	734
10:49:46.756	91	36	57	61	102.5	185	980	1025	6.3	0.540	720
10:49:47.736	91	37	56	61	101.3	185	990	1025	6.1	0.548	730
10:49:48.724	92	36	56	61	101.3	185	985	1054	6.2	0.545	726
10:49:49.710	92	36	56	61	101.3	185	980	1054	6.2	0.542	723
10:49:50.690	92	36	56	63	101.3	185	950	1054	6.4	0.525	701
10:49:51.640	92	36	56	61	101.3	185	985	1054	6.2	0.545	726
10:49:52.628	91	42	60	64	85.5	180	935	942	5.5	0.653	871
10:49:53.561	92	41	60	63	108.0	265	945	983	6.9	0.525	700
10:49:54.506	95	40	61	62	121.8	355	965	1046	7.6	0.483	645
10:49:55.469	94	40	61	63	123.5	350	950	1025	7.8	0.469	626
10:49:56.419	97	41	62	62	134.3	340	975	1050	8.3	0.452	603
10:49:57.396	98	41	63	61	139.5	350	985	1058	8.5	0.441	588
10:49:58.381	95	41	62	62	131.0	345	965	996	8.1	0.453	604
10:49:59.346	97	42	62	60	137.8	345	1000	1013	8.3	0.450	600
10:50:00.346	96	41	62	60	139.5	345	1005	1021	8.3	0.447	596
10:50:01.351	93	40	62	62	139.5	345	975	975	8.6	0.433	578
10:50:02.325	93	40	62	61	139.5	345	990	975	8.5	0.440	587
10:50:03.315	93	40	62	60	139.5	345	1005	975	8.3	0.447	596
10:50:04.321	95	46	62	62	110.5	335	975	971	6.8	0.547	729
10:50:05.296	95	42	61	61	120.5	350	990	992	7.3	0.503	671
10:50:06.288	92	41	61	62	118.0	345	965	967	7.3	0.495	660
10:50:07.251	93	41	61	63	123.0	335	960	996	7.7	0.476	635
10:50:08.213	95	42	62	61	133.5	350	985	988	8.1	0.456	607
10:50:09.196	93	41	61	63	128.5	340	960	983	8.0	0.456	608
10:50:10.156	96	42	62	61	135.0	345	985	1008	8.2	0.454	606
10:50:11.139	96	42	63	62	137.0	345	975	1021	8.4	0.445	593
10:50:12.118	94	42	61	62	128.0	340	975	971	7.9	0.465	620
10:50:13.087	96	42	61	61	128.0	340	985	1017	7.8	0.469	626
10:50:14.075	96	42	61	62	128.0	340	970	1017	7.9	0.462	616
10:50:15.045	96	42	61	60	128.0	340	995	1017	7.7	0.474	632
10:50:16.043	97	47	64	61	118.0	345	990	979	7.2	0.537	716
10:50:17.031	94	43	62	63	115.8	340	955	971	7.3	0.512	682
10:50:17.988	95	43	63	62	120.3	345	965	1004	7.5	0.502	669
10:50:18.949	96	43	64	63	130.5	345	945	1025	8.3	0.463	618
10:50:19.898	96	44	64	63	128.3	340	945	1004	8.1	0.470	626
10:50:20.839	100	45	66	62	138.3	345	970	1054	8.6	0.461	615
10:50:21.809	99	44	66	63	137.0	340	945	1025	8.7	0.455	607
10:50:22.756	100	46	67	63	137.5	345	950	1038	8.7	0.463	617
10:50:23.704	102	47	68	62	139.5	345	975	1025	8.6	0.472	629
10:50:24.681	98	46	68	64	139.5	345	935	971	9.0	0.452	603
10:50:25.615	98	46	68	62	139.5	345	965	971	8.7	0.467	623
10:50:50.675	115	49	68	61	113.5	365	990	1038	6.9	0.591	788
10:50:51.665	115	49	68	61	113.5	365	985	1038	6.9	0.588	784
10:50:52.650	115	49	68	57	113.5	365	1045	1038	6.5	0.624	832
10:50:53.695	115	49	68	57	113.5	365	1050	1038	6.5	0.627	836
10:50:57.914	121	77	95	57	74.8	340	1055	858	4.3	1.341	1788
10:50:58.971	122	77	95	57	81.8	345	1060	883	4.6	1.235	1647
10:51:00.029	120	77	96	60	81.3	340	1005	863	4.9	1.181	1575
10:51:01.036	122	78	97	59	82.8	350	1015	871	4.9	1.184	1578
10:51:02.051	123	78	97	59	85.0	350	1010	883	5.0	1.156	1541
10:51:03.059	122	79	98	61	81.8	335	980	863	5.0	1.169	1558
10:51:04.041	125	80	99	59	86.0	350	1010	904	5.1	1.166	1554
10:51:05.051	126	80	99	60	86.0	350	995	921	5.2	1.148	1531
10:51:06.045	126	80	99	59	86.0	350	1010	921	5.1	1.166	1554
10:51:07.055	126	80	99	59	86.0	350	1020	921	5.1	1.177	1570
10:51:08.075	126	80	99	58	86.0	350	1035	921	5.0	1.194	1593
10:51:09.109	127	80	99	56	76.0	345	1075	921	4.2	1.393	1858
10:51:10.186	126	79	99	57	77.3	350	1055	938	4.4	1.345	1794
10:51:11.241	124	79	98	59	76.0	340	1020	900	4.5	1.312	1749
10:51:12.263	127	80	99	59	82.8	350	1020	942	4.9	1.223	1631
10:51:13.281	126	80	99	61	84.3	350	990	921	5.1	1.163	1551
10:51:14.271	125	80	99	61	81.0	345	980	904	5.0	1.192	1589
10:51:15.251	127	80	100	60	86.5	350	995	958	5.2	1.147	1530
10:51:16.246	126	80	100	63	83.3	345	960	929	5.2	1.153	1538
10:51:17.208	129	82	102	62	85.5	350	975	967	5.3	1.160	1547
10:51:18.181	131	82	102	61	85.5	350	980	996	5.2	1.166	1555
10:51:19.160	131	82	102	59	85.5	350	1025	996	5.0	1.220	1626
10:51:20.185	131	82	102	57	85.5	350	1055	996	4.9	1.256	1674
10:51:21.240	131	82	102	57	85.5	350	1050	996	4.9	1.250	1666
10:51:22.293	129	80	100	58	76.3	350	1040	1004	4.4	1.361	1814
10:51:23.329	129	80	100	58	76.8	345	1035	1013	4.4	1.345	1794
10:51:24.366	127	80	99	61	75.3	345	990	983	4.6	1.306	1741
10:51:25.356	128	80	100	60	79.3	345	1005	1004	4.7	1.262	1682
10:51:26.359	129	80	100	61	84.5	345	980	1017	5.2	1.157	1542
10:51:27.341	127	80	99	63	81.0	340	960	992	5.1	1.173	1564
10:51:28.299	130	80	100	61	85.3	345	980	1042	5.2	1.152	1537
10:51:29.279	129	80	101	62	85.3	345	965	1042	5.3	1.138	1517
10:51:30.248	127	80	99	62	82.0	345	970	1004	5.1	1.171	1561
10:51:31.214	129	81	99	61	82.0	345	980	1050	5.0	1.183	1578
10:51:32.195	129	81	99	61	82.0	345	980	1050	5.0	1.183	1578
10:51:33.175	129	81	99	63	82.0	345	955	1050	5.2	1.153	1537
10:51:34.130	129	81	99	59	82.0	345	1010	1050	4.9	1.219	1626
10:51:35.141	130	81	101	60	74.5	340	995	1025	4.5	1.346	1794
10:51:36.136	129	81	100	59	72.5	340	1010	1029	4.3	1.393	1857
10:51:37.142	131	80	100	58	77.5	340	1030	1063	4.5	1.326	1768
10:51:38.174	128	79	98	59	79.8	340	1020	1038	4.7	1.257	1675
10:51:39.194	126	78	97	59	82.0	340	1015	1025	4.8	1.201	1601
10:51:40.209	127	77	97	59	85.3	345	1010	1033	5.1	1.149	1532
10:51:41.221	124	77	96	62	81.8	340	975	988	5.0	1.148	1531
10:51:42.198	125	77	97	60	84.5	345	995	1004	5.1	1.139	1519
10:51:43.191	125	77	97	61	86.3	345	985	1021	5.3	1.108	1477
10:51:44.176	123	77	97	63	86.3	345	950	979	5.4	1.068	1425
10:51:45.125	123	77	97	60	86.3	345	1005	979	5.1	1.130	1507
10:51:46.130	123	77	97	63	86.3	345	960	979	5.4	1.080	1440
10:51:47.090	123	77	97	61	86.3	345	985	979	5.3	1.108	1477
10:51:48.078	124	77	96	60	74.0	345	995	950	4.5	1.294	1726
10:51:49.071	122	76	95	61	73.3	345	985	929	4.5	1.281	1708
10:51:50.056	122	77	95	59	73.8	340	1015	921	4.4	1.304	1739
10:51:51.069	123	76	95	59	79.8	350	1010	938	4.7	1.200	1600
10:51:52.081	120	75	94	61	80.0	340	985	892	4.9	1.151	1535
10:51:53.066	122	75	94	60	82.8	345	1005	921	4.9	1.145	1526
10:51:54.071	121	74	94	60	84.3	345	995	917	5.1	1.104	1472
10:51:55.064	118	75	92	62	78.5	335	970	863	4.9	1.140	1520
10:51:56.036	120	74	93	61	84.8	345	990	900	5.1	1.081	1441
10:51:57.026	117	73	92	62	81.3	345	965	867	5.1	1.087	1449
10:51:57.991	117	73	91	61	81.5	345	980	858	5.0	1.097	1463
10:51:58.971	117	73	92	61	83.8	345	990	854	5.1	1.082	1442
10:51:59.961	115	72	91	62	81.0	340	970	842	5.0	1.084	1445
10:52:00.929	118	73	92	62	83.8	340	975	875	5.2	1.071	1428
10:52:01.906	120	73	93	62	85.0	350	975	904	5.2	1.067	1422
10:52:02.881	119	74	93	64	81.3	340	935	871	5.2	1.070	1427
10:52:03.818	123	75	95	62	84.3	345	975	942	5.2	1.099	1466
10:52:04.793	124	76	96	62	85.3	340	975	983	5.2	1.095	1460
10:52:05.768	123	76	95	62	81.5	340	970	950	5.0	1.134	1512
10:52:06.734	127	77	95	61	81.5	340	990	1025	4.9	1.157	1543
10:52:07.725	127	77	95	59	81.5	340	1015	1025	4.8	1.186	1582
10:52:08.740	127	77	95	61	81.5	340	985	1025	5.0	1.151	1535
10:52:09.725	127	77	95	59	81.5	340	1025	1025	4.8	1.198	1597
10:52:10.751	123	74	94	60	74.0	340	1005	1008	4.4	1.277	1702
10:52:11.756	123	74	93	59	74.0	340	1020	1013	4.4	1.285	1714
10:52:12.776	122	74	93	59	77.5	345	1015	1008	4.6	1.221	1628
10:52:13.789	120	73	92	61	77.3	340	990	954	4.7	1.182	1576
10:52:14.783	122	74	93	57	84.0	345	1050	979	4.8	1.159	1546
10:52:15.831	121	72	92	57	87.0	345	1050	988	5.0	1.110	1480
10:52:16.881	118	72	90	58	82.3	340	1035	933	4.8	1.133	1510
10:52:17.914	119	71	91	58	87.0	345	1035	971	5.0	1.083	1443
10:52:18.953	118	71	91	59	87.0	345	1020	958	5.1	1.064	1419
10:52:19.971	118	72	90	59	83.8	340	1020	946	4.9	1.099	1466
10:52:20.993	120	71	90	57	88.8	350	1060	975	5.0	1.078	1437
10:52:22.049	116	70	89	60	85.5	340	1000	946	5.1	1.044	1392
10:52:23.049	118	71	91	60	86.3	345	1005	950	5.1	1.055	1406
10:52:24.054	119	72	91	60	86.0	345	1005	942	5.1	1.063	1418
10:52:25.059	117	72	89	59	82.0	340	1015	917	4.8	1.105	1473
10:52:26.076	119	71	90	58	88.3	345	1030	963	5.1	1.050	1401
10:52:27.106	118	70	90	59	87.8	345	1020	950	5.2	1.040	1387
10:52:28.126	115	71	89	60	82.8	340	995	908	5.0	1.064	1419
10:52:29.123	118	70	90	59	88.5	350	1015	938	5.2	1.032	1376
10:52:30.134	118	71	90	61	87.0	345	990	946	5.3	1.027	1369
10:52:31.126	117	72	90	62	82.0	340	970	900	5.1	1.059	1412
10:52:32.098	119	72	91	61	86.8	345	990	942	5.3	1.041	1388
10:52:33.084	120	72	92	62	86.8	345	975	942	5.3	1.031	1375
10:52:34.061	120	73	91	62	82.5	340	970	921	5.1	1.073	1431
10:52:35.033	122	73	93	61	88.0	350	980	988	5.4	1.033	1377
10:52:36.013	122	73	93	60	87.5	345	1005	988	5.2	1.068	1424
10:52:37.016	123	76	94	60	84.5	340	1000	1000	5.1	1.112	1483
10:52:38.014	123	74	93	61	87.0	345	990	1029	5.3	1.055	1407
10:52:39.006	120	73	91	63	84.0	340	960	988	5.3	1.043	1390
10:52:39.962	122	73	91	64	84.0	340	940	1017	5.4	1.021	1362
10:52:40.905	122	73	91	61	84.0	340	985	1017	5.1	1.070	1427
10:52:41.890	122	73	91	65	84.0	340	930	1017	5.4	1.010	1347
10:52:42.820	122	73	91	61	84.0	340	980	1017	5.1	1.065	1419
10:52:43.801	124	73	93	60	78.0	345	995	1075	4.7	1.183	1578
10:52:44.796	122	73	91	61	76.0	340	990	1046	4.6	1.189	1585
10:52:45.784	123	72	91	59	80.8	340	1025	1071	4.7	1.158	1544
10:52:46.811	123	71	91	58	86.0	345	1040	1083	5.0	1.094	1459
10:52:47.849	119	70	89	59	86.5	340	1010	1038	5.1	1.036	1382
10:52:48.861	121	70	90	58	90.0	345	1030	1054	5.2	1.027	1370
10:52:49.889	121	70	90	58	91.3	345	1035	1058	5.3	1.015	1354
10:52:50.922	119	70	89	60	87.5	335	995	1025	5.3	1.006	1342
10:52:51.921	121	70	89	59	92.0	345	1025	1067	5.4	0.994	1326
10:52:52.946	121	70	89	59	93.3	345	1020	1079	5.5	0.976	1302
10:52:53.962	118	70	88	61	88.3	340	985	1033	5.4	0.982	1310
10:52:54.951	120	69	89	60	92.8	345	1000	1079	5.6	0.960	1279
10:52:55.951	120	69	89	61	93.0	345	990	1058	5.6	0.950	1267
10:52:56.939	119	70	89	60	88.3	340	995	1038	5.3	0.998	1330
10:52:57.936	121	70	90	59	93.5	345	1015	1075	5.5	0.972	1295
10:52:58.951	120	70	90	59	94.0	345	1020	1075	5.5	0.971	1295
10:52:59.969	118	70	88	59	87.8	340	1010	1025	5.2	1.013	1351
10:53:00.977	120	70	89	58	93.3	345	1035	1067	5.4	0.991	1321
10:53:02.014	118	69	89	59	92.0	345	1020	1046	5.4	0.981	1308
10:53:03.034	118	70	88	59	89.5	340	1015	1046	5.3	1.001	1334
10:53:04.049	120	70	89	57	93.0	345	1045	1058	5.3	0.997	1330
10:53:05.094	117	69	88	59	89.8	340	1015	1033	5.3	0.995	1327
10:53:06.109	119	70	89	59	91.3	345	1020	1046	5.4	0.995	1326
10:53:07.127	119	70	90	59	92.3	345	1020	1042	5.4	0.990	1319
10:53:08.153	117	70	88	60	87.8	340	1000	1008	5.3	1.006	1341
10:53:09.151	119	70	90	59	91.3	345	1010	1038	5.4	0.991	1321
10:53:10.161	118	70	90	60	90.8	345	1000	1017	5.4	0.992	1322
10:53:11.163	118	72	90	59	87.5	345	1020	988	5.1	1.049	1399
10:53:12.177	121	72	92	58	91.8	345	1035	1029	5.3	1.038	1384
10:53:13.216	120	72	92	59	89.5	345	1020	1000	5.3	1.048	1398
10:53:14.238	121	74	93	58	88.0	345	1035	1004	5.1	1.091	1454
10:53:15.273	122	73	93	57	90.5	350	1055	1008	5.1	1.081	1442
10:53:16.326	118	72	91	59	85.0	340	1025	958	5.0	1.094	1459
10:53:17.351	119	72	91	57	88.5	345	1060	971	5.0	1.087	1449
10:53:18.411	118	70	90	57	91.8	350	1055	967	5.2	1.038	1384
10:53:19.466	114	71	88	59	82.5	345	1025	900	4.8	1.096	1462
10:53:20.491	116	70	89	58	88.3	350	1040	929	5.1	1.052	1402
10:53:21.531	113	70	89	60	85.0	345	995	896	5.1	1.036	1381
10:53:22.526	116	71	90	59	87.5	350	1015	917	5.2	1.044	1392
10:53:23.539	117	71	90	60	87.5	350	1000	942	5.3	1.029	1371
10:53:24.540	117	71	90	61	87.5	350	990	942	5.3	1.018	1358
10:53:25.530	117	71	90	62	87.5	350	975	942	5.4	1.003	1337
10:53:26.505	117	71	90	62	87.5	350	965	942	5.4	0.993	1323
10:53:27.473	122	74	93	63	74.0	345	955	1000	4.6	1.194	1592
10:53:28.426	124	73	94	65	79.3	350	925	1067	5.1	1.100	1467
10:53:29.351	122	75	93	66	73.3	340	910	988	4.8	1.155	1540
10:53:30.261	124	75	93	62	81.0	345	970	1058	5.0	1.111	1481
10:53:31.231	124	73	92	61	89.3	350	990	1092	5.4	1.023	1364
10:53:32.221	121	72	91	63	85.5	340	960	1058	5.3	1.019	1359
10:53:33.179	124	72	92	62	90.3	345	975	1100	5.6	0.997	1329
10:53:34.156	124	72	92	60	91.8	345	995	1108	5.5	0.995	1327
10:53:35.149	121	71	90	62	87.5	340	965	1071	5.4	0.993	1323
10:53:36.116	123	71	91	60	92.3	345	1000	1104	5.5	0.986	1315
10:53:37.114	122	71	91	61	93.3	340	990	1100	5.7	0.966	1288
10:53:38.104	119	71	90	63	87.3	335	960	1038	5.5	0.985	1313
10:53:39.066	121	71	91	62	91.5	340	965	1054	5.7	0.960	1280
10:53:40.029	121	72	92	63	90.8	345	955	1033	5.7	0.966	1287
10:53:40.984	118	72	91	65	84.8	340	920	983	5.5	0.985	1314
10:53:41.902	121	73	92	63	87.8	340	950	1025	5.5	0.999	1332
10:53:42.854	123	73	93	62	91.0	340	975	1046	5.6	0.999	1332
10:53:43.831	121	73	92	63	86.5	340	950	1008	5.5	1.013	1351
10:53:44.779	122	74	93	62	87.5	340	975	1017	5.4	1.033	1378
10:53:45.756	122	73	93	62	90.5	345	975	1017	5.6	0.999	1332
10:53:46.731	119	73	91	63	85.3	345	960	979	5.3	1.028	1370
10:53:47.691	120	73	92	62	87.3	345	965	988	5.4	1.015	1353
10:53:48.656	120	73	92	61	87.5	345	985	979	5.3	1.030	1373
10:53:49.639	118	72	91	62	85.5	340	965	958	5.3	1.027	1369
10:53:50.606	120	72	92	61	88.0	345	985	979	5.4	1.030	1373
10:53:51.591	121	73	93	62	88.8	345	975	979	5.5	1.019	1359
10:53:52.566	119	73	92	63	85.0	340	960	958	5.3	1.036	1382
10:53:53.528	122	73	93	61	88.3	345	980	988	5.4	1.033	1377
10:53:54.508	123	73	93	61	89.5	350	980	1000	5.5	1.021	1361
10:53:55.484	120	73	92	64	85.3	340	940	963	5.4	1.017	1356
10:53:56.426	122	74	94	64	86.5	340	940	988	5.5	1.019	1358
10:53:57.368	125	75	95	63	89.3	345	950	1004	5.6	1.011	1348
10:53:58.316	123	75	95	66	84.3	340	910	979	5.6	1.021	1361
10:53:59.228	124	76	96	65	85.8	345	920	1004	5.6	1.025	1366
10:54:00.146	127	76	97	65	89.0	345	930	1054	5.7	1.014	1351
10:54:01.074	126	77	98	67	86.3	340	900	1029	5.8	1.017	1357
10:54:01.974	128	78	98	66	84.8	335	905	1038	5.6	1.046	1395
10:54:02.881	131	79	100	65	88.5	340	925	1079	5.7	1.040	1387
10:54:03.802	129	79	99	67	84.8	335	900	1071	5.7	1.049	1398
10:54:04.706	130	79	99	66	85.3	335	915	1075	5.6	1.063	1417
10:54:05.619	132	79	100	65	88.5	340	930	1113	5.7	1.048	1398
10:54:06.549	130	78	99	65	86.3	335	925	1088	5.6	1.056	1409
10:54:07.474	129	78	98	65	85.3	330	930	1071	5.5	1.066	1422
10:54:08.404	130	77	98	63	88.8	335	950	1100	5.6	1.046	1395
10:54:09.354	127	77	96	64	86.0	330	940	1079	5.5	1.052	1403
10:54:10.294	126	76	96	65	84.3	335	920	1050	5.5	1.046	1394
10:54:11.216	129	76	97	64	89.8	340	940	1083	5.7	1.019	1358
10:54:12.156	129	77	97	63	88.5	335	950	1079	5.6	1.039	1385
10:54:13.106	126	76	95	63	84.5	335	950	1063	5.3	1.065	1420
10:54:14.056	128	75	95	62	84.5	335	975	1096	5.2	1.093	1458
10:54:15.030	128	75	95	59	84.5	335	1010	1096	5.0	1.133	1510
10:54:16.040	128	75	95	60	84.5	335	995	1096	5.1	1.116	1488
10:54:17.034	128	75	95	61	79.8	340	985	1075	4.9	1.173	1564
10:54:18.019	127	74	95	61	81.3	340	980	1083	5.0	1.140	1520
10:54:18.997	124	74	93	63	77.3	335	960	1038	4.8	1.153	1537
10:54:19.959	125	73	93	61	84.8	340	980	1063	5.2	1.078	1438
10:54:20.941	124	73	93	62	87.5	345	970	1058	5.4	1.031	1375
10:54:21.913	122	73	92	64	83.8	335	935	1008	5.4	1.027	1369
10:54:22.846	124	74	94	65	86.3	340	930	1021	5.6	1.011	1348
10:54:23.776	126	75	95	65	87.3	340	925	1025	5.7	1.010	1346
10:54:24.701	125	75	95	67	84.5	335	900	988	5.6	1.012	1349
10:54:25.601	126	76	96	66	83.8	335	905	992	5.6	1.035	1380
10:54:26.504	130	77	98	65	87.8	340	925	1033	5.7	1.033	1377
10:54:27.431	130	78	99	64	88.0	340	940	1038	5.6	1.052	1403
10:54:28.369	129	78	97	65	83.0	335	920	1017	5.4	1.078	1437
10:54:29.291	131	78	98	63	85.8	335	960	1050	5.4	1.097	1463
10:54:30.249	132	77	98	61	89.3	340	985	1088	5.4	1.079	1438
10:54:31.234	128	77	96	61	85.0	335	980	1046	5.2	1.104	1472
10:54:32.216	128	75	95	59	87.0	335	1010	1050	5.2	1.097	1463
10:54:33.226	126	73	94	60	89.8	340	1000	1063	5.4	1.045	1393
10:54:34.226	123	73	91	60	84.0	340	995	979	5.1	1.081	1441
10:54:35.223	124	72	92	59	89.3	345	1015	1013	5.3	1.041	1387
10:54:36.238	123	71	92	61	89.8	345	985	1000	5.5	1.004	1339
10:54:37.221	122	73	91	61	85.3	340	980	958	5.2	1.046	1395
10:54:38.203	124	72	92	60	89.8	340	995	975	5.4	1.014	1353
10:54:39.196	120	72	90	62	85.0	340	965	938	5.3	1.025	1366
10:54:40.159	122	72	91	62	86.5	345	970	938	5.4	1.020	1361
10:54:41.129	122	72	91	61	87.8	345	980	929	5.4	1.016	1355
10:54:42.111	119	71	89	63	83.8	340	960	900	5.2	1.023	1364
10:54:43.071	121	71	90	61	88.0	345	990	925	5.3	1.015	1354
10:54:44.059	121	71	90	61	89.0	345	990	925	5.4	1.004	1339
10:54:45.049	119	71	89	62	85.8	345	965	908	5.3	1.004	1339
10:54:46.014	121	71	91	63	87.3	345	960	925	5.5	0.999	1331
10:54:46.976	122	72	91	62	88.3	350	975	917	5.4	1.008	1344
10:54:47.949	120	72	91	64	84.0	340	940	904	5.4	1.018	1358
10:54:48.891	123	73	93	63	87.5	350	955	938	5.5	1.012	1350
10:54:49.844	124	74	94	64	89.0	345	940	958	5.7	0.995	1327
10:54:50.788	124	75	94	65	83.0	345	925	933	5.4	1.045	1393
10:54:51.713	128	75	95	61	89.5	345	980	1008	5.5	1.043	1391
10:54:52.689	128	75	95	60	90.0	345	995	1033	5.4	1.048	1397
10:54:53.684	125	74	94	63	87.0	340	955	1021	5.5	1.026	1368
10:54:54.641	127	74	94	61	91.3	345	985	1067	5.6	1.015	1353
10:54:55.624	126	73	94	62	92.3	340	975	1079	5.7	0.988	1318
10:54:56.599	124	73	92	62	87.5	335	965	1046	5.4	1.015	1353
10:54:57.564	126	73	93	61	93.0	340	985	1100	5.7	0.988	1317
10:54:58.551	124	72	92	62	91.8	345	970	1075	5.7	0.975	1300
10:54:59.521	124	72	93	63	91.3	340	960	1067	5.7	0.976	1301
10:55:00.481	126	73	94	63	93.3	345	960	1088	5.8	0.968	1290
10:55:01.439	125	74	94	66	89.0	340	915	1058	5.8	0.969	1292
10:55:02.356	127	75	96	65	89.5	340	930	1067	5.8	0.998	1330
10:55:03.284	130	76	97	62	92.3	340	965	1104	5.7	1.015	1353
10:55:04.249	128	76	97	64	89.5	340	935	1088	5.7	1.008	1344
10:55:05.184	130	77	98	63	90.3	340	950	1100	5.7	1.026	1368
10:55:06.136	131	77	98	62	92.8	345	970	1125	5.7	1.025	1367
10:55:07.106	128	77	97	63	87.0	340	950	1075	5.5	1.054	1405
10:55:08.056	131	77	97	61	90.8	340	985	1108	5.5	1.056	1407
10:55:09.041	131	76	97	60	93.8	345	1005	1138	5.6	1.040	1386
10:55:10.046	128	75	95	61	89.0	340	985	1096	5.4	1.051	1402
10:55:11.029	129	75	95	58	92.8	340	1030	1142	5.4	1.058	1410
10:55:12.061	128	73	95	59	95.0	340	1025	1150	5.6	1.020	1359
10:55:13.084	124	73	93	62	88.5	340	975	1075	5.4	1.025	1366
10:55:14.061	126	74	93	61	88.5	340	980	1092	5.4	1.030	1373
10:55:15.040	126	74	93	61	88.5	340	980	1092	5.4	1.030	1373
10:55:16.020	126	74	93	61	88.5	340	990	1092	5.4	1.040	1387
10:55:17.011	126	76	95	60	79.5	340	1005	996	4.7	1.198	1597
10:55:18.016	125	74	94	60	82.5	345	995	1008	5.0	1.137	1516
10:55:19.013	123	74	93	61	77.3	340	990	954	4.7	1.185	1581
10:55:20.001	125	74	94	60	84.8	345	1000	979	5.1	1.103	1471
10:55:20.999	123	73	93	62	86.0	345	970	942	5.3	1.046	1395
10:55:21.969	122	74	92	63	82.3	340	945	917	5.2	1.060	1413
10:55:22.916	124	74	94	62	87.3	345	970	946	5.4	1.039	1386
10:55:23.884	124	74	94	63	88.3	350	950	942	5.6	1.015	1353
10:55:24.836	124	75	94	65	83.0	340	925	925	5.4	1.048	1397
10:55:25.761	127	76	96	63	88.0	345	945	971	5.6	1.031	1375
10:55:26.706	128	76	97	65	88.3	345	930	975	5.7	1.020	1359
10:55:27.638	128	77	96	65	84.8	340	930	963	5.5	1.056	1408
10:55:28.566	131	77	97	62	88.8	340	965	996	5.5	1.057	1410
10:55:29.527	129	76	97	65	88.0	340	930	1017	5.7	1.022	1363
10:55:30.463	129	77	97	63	87.3	340	945	1013	5.5	1.048	1397
10:55:31.406	131	77	97	62	90.5	345	965	1050	5.6	1.037	1383
10:55:32.371	128	76	96	64	87.5	340	940	1021	5.6	1.031	1375
10:55:33.311	129	77	97	62	88.5	340	965	1058	5.5	1.055	1407
10:55:34.274	130	76	97	63	91.5	340	960	1100	5.7	1.020	1360
10:55:35.236	127	76	96	64	87.5	340	935	1046	5.6	1.026	1368
10:55:36.171	129	76	96	63	88.8	340	960	1067	5.5	1.041	1388
10:55:37.131	130	76	97	62	91.0	340	975	1083	5.6	1.034	1379
10:55:38.106	126	75	95	63	87.0	340	960	1038	5.4	1.043	1390
10:55:39.066	128	75	95	61	90.5	340	980	1075	5.5	1.031	1375
10:55:40.046	129	75	95	61	92.0	345	990	1071	5.6	1.022	1363
10:55:41.034	125	74	93	62	86.8	335	975	1021	5.3	1.045	1394
10:55:42.009	126	73	93	59	90.8	340	1010	1046	5.4	1.032	1376
10:55:43.021	124	72	92	59	91.8	345	1015	1033	5.4	1.015	1353
10:55:44.034	121	72	90	60	86.8	340	1000	979	5.2	1.035	1379
10:55:45.038	122	71	91	59	92.3	350	1015	1013	5.5	0.996	1328
10:55:46.047	122	71	91	60	91.8	345	1005	1021	5.5	0.997	1329
10:55:47.058	119	71	90	61	86.5	340	980	963	5.3	1.014	1352
10:55:48.034	122	71	91	61	90.0	345	985	963	5.5	0.996	1328
10:55:49.023	121	71	92	62	89.8	345	965	954	5.6	0.984	1312
10:55:49.986	120	73	90	62	84.5	345	975	913	5.2	1.041	1388
10:55:50.959	122	72	91	60	89.5	350	995	925	5.4	1.012	1349
10:55:51.954	119	72	90	63	84.3	340	960	892	5.3	1.026	1367
10:55:52.914	121	72	91	61	87.3	350	985	904	5.3	1.027	1370
10:55:53.901	121	72	92	61	89.0	350	980	917	5.4	1.010	1347
10:55:54.881	119	73	90	62	82.0	345	965	858	5.1	1.059	1412
10:55:55.844	121	72	91	61	87.0	350	990	908	5.3	1.036	1381
10:55:56.836	119	71	90	61	87.5	350	990	883	5.3	1.018	1358
10:55:57.826	117	72	89	60	82.8	345	1000	858	5.0	1.069	1426
10:55:58.824	118	70	89	59	87.5	350	1010	871	5.2	1.022	1362
10:55:59.836	114	69	87	61	83.0	345	985	829	5.1	1.027	1369
10:56:00.821	116	69	88	60	87.5	350	1005	846	5.2	1.005	1340
10:56:01.826	115	69	87	60	87.0	350	1005	842	5.2	1.008	1344
10:56:02.831	112	69	85	60	82.0	345	995	808	4.9	1.034	1379
10:56:03.822	114	68	86	59	88.0	350	1015	817	5.2	0.992	1323
10:56:04.843	112	68	85	60	85.3	350	1005	796	5.1	1.005	1340
10:56:05.842	114	69	87	59	86.3	350	1010	821	5.1	1.016	1354
10:56:06.856	116	69	88	59	88.5	350	1020	842	5.2	1.008	1345
10:56:07.872	114	69	87	61	84.0	340	980	817	5.1	1.012	1349
10:56:08.856	116	70	88	60	87.0	350	1000	846	5.2	1.014	1352
10:56:09.856	116	70	88	61	87.3	355	990	838	5.3	1.001	1335
10:56:10.848	113	70	87	63	82.0	345	960	796	5.1	1.016	1354
10:56:11.806	116	70	88	61	86.3	350	980	821	5.3	1.003	1337
10:56:12.782	116	71	89	61	86.3	350	980	829	5.3	1.011	1348
10:56:13.766	115	71	89	63	81.8	345	945	804	5.2	1.023	1364
10:56:14.709	118	72	91	63	85.8	350	945	838	5.4	1.000	1333
10:56:15.656	120	73	92	62	86.3	350	970	858	5.3	1.029	1372
10:56:16.626	119	73	91	62	82.8	345	970	850	5.1	1.064	1418
10:56:17.596	122	74	93	60	86.8	345	995	883	5.2	1.061	1415
10:56:18.589	124	74	94	60	88.5	350	995	883	5.3	1.051	1402
10:56:19.584	122	74	92	61	82.8	345	985	883	5.0	1.098	1464
10:56:20.573	125	74	93	59	88.5	350	1025	950	5.2	1.077	1436
10:56:21.596	124	73	93	59	88.5	350	1015	950	5.2	1.061	1415
10:56:22.611	122	73	92	60	84.3	345	1000	925	5.1	1.086	1448
10:56:23.613	125	73	92	58	89.5	350	1030	967	5.2	1.062	1416
10:56:24.639	123	72	92	62	89.5	350	975	963	5.5	1.005	1340
10:56:25.615	123	72	92	61	89.5	350	985	963	5.5	1.015	1354
10:56:26.600	123	72	92	59	89.5	350	1015	963	5.3	1.046	1395
10:56:27.614	127	78	95	62	73.3	340	970	958	4.5	1.261	1682
10:56:28.586	127	76	95	61	78.8	350	980	971	4.8	1.185	1580
10:56:29.566	127	76	95	61	78.5	345	985	971	4.8	1.192	1589
10:56:30.553	125	75	94	63	79.3	345	960	946	5.0	1.136	1514
10:56:31.511	128	75	96	62	86.8	350	975	967	5.3	1.079	1439
10:56:32.488	129	76	97	62	88.3	345	970	1000	5.5	1.069	1425
10:56:33.456	128	77	96	63	83.8	345	955	988	5.3	1.098	1463
10:56:34.411	131	77	98	61	88.8	345	985	1029	5.4	1.082	1443
10:56:35.394	131	76	97	61	90.0	345	980	1029	5.5	1.059	1412
10:56:36.376	128	76	96	63	84.8	340	955	988	5.3	1.076	1435
10:56:37.329	130	76	97	61	88.8	345	985	1038	5.4	1.071	1428
10:56:38.312	129	76	96	61	89.0	345	985	1042	5.4	1.062	1417
10:56:39.299	126	75	94	62	85.0	340	965	988	5.3	1.067	1423
10:56:40.262	128	75	95	60	89.8	340	1005	1033	5.4	1.064	1418
10:56:41.271	127	74	94	58	91.0	345	1030	1025	5.3	1.061	1415
10:56:42.303	124	73	93	59	87.5	345	1020	996	5.1	1.081	1442
10:56:43.323	126	73	92	57	91.3	350	1045	1004	5.2	1.056	1409
10:56:44.364	121	72	90	60	85.0	340	1005	942	5.1	1.061	1415
10:56:45.371	118	71	88	61	83.3	340	990	913	5.0	1.049	1399
10:56:46.359	122	71	90	59	88.8	345	1015	958	5.2	1.026	1369
10:56:47.378	121	70	90	61	89.5	345	985	963	5.5	0.985	1313
10:56:48.361	118	71	88	66	81.5	335	910	900	5.4	0.983	1310
10:56:49.267	118	72	90	70	77.5	335	855	821	5.4	0.987	1317
10:56:50.126	128	73	96	67	93.3	345	900	1021	6.2	0.924	1232
10:56:51.026	132	76	99	63	93.5	345	950	1104	5.9	1.001	1334
10:56:51.976	135	78	99	60	92.3	345	1005	1129	5.5	1.076	1434
10:56:52.981	134	77	97	59	93.8	345	1025	1179	5.5	1.063	1418
10:56:54.006	131	75	94	57	94.3	340	1050	1183	5.4	1.047	1396
10:56:55.054	126	72	90	56	94.0	340	1070	1175	5.3	1.019	1358
10:56:56.126	120	66	86	58	100.3	340	1035	1179	5.8	0.885	1180
10:56:57.161	114	64	87	65	90.0	340	925	1058	5.8	0.894	1192
10:56:58.084	128	70	90	68	96.8	365	880	1271	6.6	0.814	1085
10:56:58.966	114	69	81	67	84.0	340	895	946	5.6	0.863	1151
10:56:59.861	109	60	77	65	97.8	345	920	1054	6.4	0.720	960
10:57:00.779	106	56	74	64	105.8	350	940	1075	6.8	0.658	877
10:57:01.719	100	53	71	63	107.0	350	950	958	6.8	0.628	838
10:57:02.671	103	54	70	63	101.8	355	960	979	6.4	0.660	881
10:57:03.631	99	51	66	62	103.5	345	970	992	6.4	0.619	825
10:57:04.601	97	49	66	63	103.5	345	950	979	6.5	0.606	808
10:57:05.551	100	51	67	61	110.5	355	985	1033	6.7	0.595	793
10:57:06.536	99	48	66	59	114.5	355	1020	1042	6.7	0.586	781
10:57:07.554	98	48	67	59	113.8	350	1025	1033	6.7	0.599	799
10:57:08.579	98	49	67	59	110.0	355	1025	1033	6.4	0.620	826
10:57:09.604	97	49	67	59	108.8	355	1015	1025	6.4	0.621	828
10:57:10.623	95	51	66	61	101.3	350	980	963	6.2	0.636	849
10:57:11.601	95	50	66	63	100.8	350	960	975	6.3	0.631	842
10:57:12.561	100	50	70	62	113.3	355	970	1054	7.0	0.600	799
10:57:13.529	102	53	73	62	110.8	350	965	1054	6.9	0.636	848
10:57:14.496	103	56	74	63	103.8	350	960	1021	6.5	0.687	916
10:57:15.456	106	58	77	61	109.8	355	985	1063	6.7	0.693	924
10:57:16.441	107	61	78	62	101.3	350	975	1054	6.2	0.749	998
10:57:17.416	110	60	80	61	108.8	350	990	1129	6.6	0.726	968
10:57:18.404	111	62	81	60	104.3	345	1005	1096	6.2	0.778	1038
10:57:19.411	113	62	81	58	107.3	350	1030	1142	6.2	0.780	1040
10:57:20.441	110	62	81	61	100.8	345	990	1079	6.1	0.796	1061
10:57:21.431	115	63	83	59	108.8	350	1025	1163	6.4	0.785	1046
10:57:22.456	116	63	85	59	108.5	345	1020	1183	6.4	0.794	1059
10:57:23.474	115	65	84	60	100.8	345	1005	1125	6.0	0.838	1117
10:57:24.481	118	65	86	58	108.3	345	1035	1200	6.3	0.817	1090
10:57:25.514	117	65	86	60	104.3	345	1005	1171	6.2	0.824	1099
10:57:26.521	118	66	86	58	104.3	345	1035	1179	6.0	0.849	1132
10:57:27.556	119	65	86	58	107.3	345	1035	1200	6.2	0.832	1110
10:57:28.591	117	66	86	59	101.0	345	1015	1154	6.0	0.862	1149
10:57:29.604	119	67	88	58	106.3	345	1040	1204	6.1	0.856	1142
10:57:30.646	119	66	88	59	106.5	345	1020	1192	6.3	0.843	1124
10:57:31.666	119	69	88	59	100.8	345	1020	1158	5.9	0.893	1191
10:57:32.688	121	68	90	58	107.0	350	1040	1192	6.2	0.872	1163
10:57:33.726	119	69	89	60	98.0	340	1000	1138	5.9	0.903	1204
10:57:34.726	122	69	91	58	105.3	345	1030	1204	6.1	0.888	1184
10:57:35.758	121	70	91	61	105.3	345	980	1196	6.4	0.845	1127
10:57:36.735	121	70	91	60	105.3	345	1005	1196	6.3	0.867	1155
10:57:37.740	121	70	91	60	105.3	345	1000	1196	6.3	0.862	1150
10:57:38.740	121	70	91	61	105.3	345	985	1196	6.4	0.849	1132
10:57:39.728	129	75	96	59	86.3	350	1020	1000	5.1	1.132	1510
10:57:40.748	128	74	96	61	86.3	350	990	983	5.2	1.102	1469
10:57:41.736	129	76	96	60	85.3	350	995	971	5.1	1.123	1498
10:57:42.733	130	76	97	59	93.0	355	1015	996	5.5	1.056	1408
10:57:43.748	127	75	95	60	91.3	345	1000	946	5.5	1.038	1384
10:57:44.748	130	75	96	58	98.3	355	1040	1000	5.7	1.014	1351
10:57:45.788	128	74	96	60	98.0	350	1005	979	5.9	0.979	1306
10:57:46.791	129	75	95	59	94.8	350	1020	971	5.6	1.025	1367
10:57:47.813	128	73	95	59	100.3	360	1015	996	5.9	0.962	1282
10:57:48.828	125	75	93	60	91.5	350	1005	933	5.5	1.021	1362
10:57:49.831	128	73	94	59	100.0	355	1015	983	5.9	0.957	1276
10:57:50.846	124	73	93	61	92.8	345	980	938	5.7	0.977	1303
10:57:51.826	127	72	94	59	99.8	355	1020	1000	5.9	0.956	1275
10:57:52.846	125	71	94	61	99.3	355	980	963	6.1	0.923	1231
10:57:53.828	126	74	93	60	95.3	350	1005	963	5.7	0.984	1312
10:57:54.833	127	72	94	59	100.0	355	1010	992	5.9	0.947	1263
10:57:55.841	124	73	92	61	93.8	350	990	929	5.7	0.972	1295
10:57:56.833	127	72	94	59	100.0	355	1015	979	5.9	0.949	1265
10:57:57.844	125	72	93	61	96.8	350	985	958	5.9	0.949	1266
10:57:58.829	126	73	93	60	95.3	350	1000	950	5.7	0.979	1305
10:57:59.833	127	73	94	59	99.3	355	1025	975	5.8	0.971	1294
10:58:00.854	125	73	93	60	94.8	350	995	942	5.7	0.979	1306
10:58:01.851	128	73	94	59	98.5	350	1020	979	5.8	0.973	1298
10:58:02.871	127	73	94	61	97.8	355	985	963	6.0	0.950	1266
10:58:03.854	126	74	94	60	93.5	350	995	938	5.6	0.995	1327
10:58:04.851	127	73	94	60	97.5	355	1005	975	5.8	0.971	1295
10:58:05.856	125	73	94	62	94.0	350	975	938	5.8	0.970	1293
10:58:06.831	128	74	95	60	96.8	355	1005	963	5.8	0.982	1309
10:58:07.838	127	73	95	59	98.3	355	1010	967	5.8	0.971	1295
10:58:08.846	127	74	93	59	93.8	350	1020	925	5.5	1.015	1353
10:58:09.868	128	73	94	59	98.8	355	1025	983	5.8	0.976	1301
10:58:10.889	124	72	92	62	92.3	345	975	929	5.7	0.975	1300
10:58:11.866	127	73	94	60	96.0	350	1000	950	5.8	0.974	1299
10:58:12.866	127	72	94	61	97.5	355	990	963	5.9	0.954	1273
10:58:13.856	124	73	93	63	90.5	350	960	904	5.7	0.984	1312
10:58:14.816	128	73	95	61	96.8	355	980	958	5.9	0.960	1280
10:58:15.796	127	74	95	63	94.5	355	955	929	5.9	0.960	1280
10:58:16.749	127	75	95	63	91.3	345	960	921	5.7	1.002	1336
10:58:17.709	130	75	97	62	96.0	355	965	954	6.0	0.973	1297
10:58:18.674	127	76	96	65	89.5	350	930	917	5.8	0.992	1323
10:58:19.604	131	76	97	62	94.0	350	970	954	5.8	1.004	1338
10:58:20.576	131	76	98	62	96.0	355	965	971	6.0	0.983	1310
10:58:21.541	129	77	96	62	89.0	345	965	925	5.5	1.041	1388
10:58:22.506	132	76	97	60	96.0	350	995	975	5.8	1.005	1340
10:58:23.501	129	75	96	62	92.8	350	970	954	5.7	1.004	1339
10:58:24.471	130	76	96	61	92.5	355	990	954	5.6	1.025	1366
10:58:25.463	130	75	96	59	96.0	355	1010	983	5.7	1.007	1343
10:58:26.471	126	74	94	60	91.3	350	1005	938	5.4	1.030	1373
10:58:27.474	128	73	94	59	96.0	355	1025	958	5.6	1.001	1335
10:58:28.501	126	72	94	61	95.5	350	990	963	5.8	0.969	1292
10:58:29.491	126	73	93	60	93.0	355	1000	925	5.6	1.000	1333
10:58:30.491	127	73	94	61	95.0	355	990	958	5.8	0.974	1299
10:58:31.481	124	73	92	62	89.8	345	965	904	5.6	0.992	1323
10:58:32.448	127	73	94	61	95.3	355	990	942	5.8	0.974	1299
10:58:33.436	126	73	94	61	95.0	355	990	929	5.8	0.974	1299
10:58:34.424	124	73	92	62	90.3	350	975	904	5.6	0.994	1325
10:58:35.401	126	72	93	60	96.0	355	1000	921	5.8	0.969	1292
10:58:36.399	123	72	92	62	92.0	350	970	892	5.7	0.970	1293
10:58:37.369	123	73	92	61	90.8	350	980	879	5.6	0.993	1325
10:58:38.351	124	72	92	60	94.0	355	1000	888	5.6	0.979	1305
10:58:39.349	122	72	92	63	89.0	350	955	871	5.6	0.982	1309
10:58:40.306	123	73	93	62	91.0	355	970	854	5.6	0.986	1315
10:58:41.276	124	73	93	62	91.8	355	975	854	5.6	0.991	1321
10:58:42.249	122	74	93	64	87.0	345	940	817	5.6	0.999	1333
10:58:43.191	125	74	94	62	91.3	355	970	850	5.6	1.002	1336
10:58:44.161	125	75	94	62	91.0	355	975	846	5.6	1.010	1346
10:58:45.138	123	75	93	62	86.0	350	975	804	5.3	1.052	1402
10:58:46.111	125	74	94	60	91.3	350	995	842	5.5	1.022	1363
10:58:47.106	122	74	93	62	87.0	350	970	804	5.4	1.031	1375
10:58:48.078	123	74	93	60	87.0	350	1000	813	5.2	1.063	1418
10:58:49.075	123	74	93	61	87.0	350	990	813	5.3	1.053	1403
10:58:50.065	123	74	93	60	87.0	350	995	813	5.2	1.058	1411
10:58:51.063	124	75	94	60	79.8	350	1000	783	4.8	1.179	1572
10:58:52.063	122	74	93	63	77.0	350	960	763	4.8	1.163	1550
10:58:53.023	125	75	95	62	78.8	355	975	775	4.8	1.176	1568
10:58:53.998	126	75	96	62	83.8	355	975	808	5.2	1.112	1482
10:58:54.973	125	76	94	62	82.8	350	970	783	5.1	1.105	1473
10:58:55.941	128	76	96	61	88.5	350	985	838	5.4	1.068	1425
10:58:56.922	127	76	96	62	87.8	355	975	829	5.4	1.061	1415
10:58:57.903	126	76	95	62	85.0	350	970	804	5.3	1.081	1442
10:58:58.871	128	76	96	62	89.5	355	970	833	5.5	1.043	1391
10:58:59.843	126	76	95	63	85.8	350	950	813	5.4	1.055	1407
10:59:00.791	129	77	97	61	90.0	350	980	842	5.5	1.056	1408
10:59:01.769	128	76	97	63	89.0	355	955	846	5.6	1.041	1388
10:59:02.722	128	78	96	62	84.8	345	965	817	5.3	1.093	1457
10:59:03.691	128	76	96	61	89.3	350	985	842	5.4	1.057	1409
10:59:04.674	124	75	94	63	83.8	345	955	804	5.3	1.069	1425
10:59:05.627	126	75	95	62	88.3	350	975	817	5.4	1.047	1396
10:59:06.608	123	74	93	62	86.8	355	975	796	5.3	1.045	1394
10:59:07.579	122	74	92	61	84.5	350	980	775	5.2	1.067	1423
10:59:08.559	121	73	92	61	87.5	355	980	767	5.4	1.028	1370
10:59:09.539	117	73	90	63	81.5	350	960	738	5.1	1.057	1410
10:59:10.503	119	72	91	61	87.3	350	985	758	5.3	1.022	1362
10:59:11.484	116	71	90	63	85.0	350	955	729	5.3	1.006	1341
10:59:12.441	117	72	89	62	83.8	355	975	721	5.2	1.039	1385
10:59:13.414	117	71	90	61	86.8	355	980	729	5.3	1.011	1348
10:59:14.394	114	71	89	63	81.0	345	955	688	5.1	1.046	1395
10:59:15.351	119	72	91	61	87.8	355	985	733	5.3	1.021	1362
10:59:16.336	118	72	91	63	84.5	355	955	713	5.3	1.031	1375
10:59:17.291	121	74	93	63	84.8	350	960	746	5.3	1.053	1405
10:59:18.253	124	75	94	61	87.3	355	980	767	5.3	1.059	1411
10:59:19.233	122	75	94	63	83.3	345	950	750	5.3	1.067	1423
10:59:20.183	126	76	95	61	86.5	355	980	779	5.3	1.073	1431
10:59:21.163	124	75	94	62	86.3	350	970	792	5.3	1.060	1413
10:59:22.129	124	76	94	62	82.8	345	965	775	5.1	1.093	1458
10:59:23.098	125	75	94	60	86.5	355	1000	788	5.2	1.081	1441
10:59:24.098	121	74	92	62	82.8	350	965	750	5.1	1.070	1427
10:59:25.063	124	74	93	60	87.8	355	995	788	5.3	1.057	1410
10:59:26.058	124	74	93	60	87.8	355	995	796	5.3	1.055	1406
10:59:27.053	121	73	92	63	83.5	350	955	763	5.2	1.046	1395
10:59:28.008	125	74	94	61	89.0	360	980	796	5.4	1.030	1373
10:59:28.988	122	74	93	64	84.0	350	935	771	5.4	1.035	1380
10:59:29.919	125	75	94	63	85.3	350	960	788	5.3	1.061	1415
10:59:30.883	126	75	95	61	87.8	355	980	800	5.4	1.055	1407
10:59:31.859	123	75	93	63	82.3	345	950	771	5.2	1.077	1436
10:59:32.813	126	75	94	60	87.3	355	1000	808	5.2	1.080	1440
10:59:33.811	124	74	94	61	88.0	355	980	813	5.4	1.044	1392
10:59:34.793	122	75	92	61	82.3	350	980	775	5.0	1.096	1462
10:59:35.773	123	73	92	58	87.3	355	1030	800	5.1	1.080	1440
10:59:36.799	119	72	90	60	84.0	345	1000	758	5.0	1.065	1421
10:59:37.799	121	72	91	57	88.5	355	1050	783	5.1	1.074	1432
10:59:38.849	121	71	90	56	90.5	355	1065	783	5.1	1.059	1412
10:59:39.918	119	71	89	57	86.5	350	1060	771	4.9	1.085	1446
10:59:40.978	121	70	89	56	91.0	360	1070	783	5.1	1.046	1395
10:59:42.048	117	69	87	57	86.8	350	1045	763	5.0	1.048	1397
10:59:43.093	120	69	88	56	91.8	360	1065	788	5.2	1.024	1366
10:59:44.158	118	69	88	58	89.8	355	1040	779	5.2	1.020	1360
10:59:45.194	119	70	89	57	89.0	350	1045	771	5.1	1.039	1386
10:59:46.241	121	70	89	58	91.8	355	1035	804	5.3	1.004	1339
10:59:47.278	118	70	89	60	86.8	355	1000	771	5.2	1.020	1360
10:59:48.278	122	71	90	59	90.8	360	1020	804	5.3	1.012	1349
10:59:49.298	121	71	91	60	89.8	360	1000	796	5.4	1.008	1344
10:59:50.294	121	72	90	59	87.3	355	1015	779	5.2	1.050	1400
10:59:51.311	123	72	91	59	91.5	360	1015	817	5.4	1.012	1350
10:59:52.328	120	72	90	60	86.0	350	1000	788	5.2	1.044	1391
10:59:53.322	123	72	92	59	90.0	355	1010	821	5.3	1.027	1369
10:59:54.338	123	72	92	60	91.5	360	1005	808	5.5	1.005	1340
10:59:55.343	121	73	90	60	85.0	355	1000	779	5.1	1.056	1408
10:59:56.337	123	72	91	59	90.5	360	1015	817	5.3	1.023	1365
10:59:57.354	120	72	90	61	86.8	355	980	788	5.3	1.020	1359
10:59:58.336	122	73	91	60	88.3	360	1005	792	5.3	1.039	1386
10:59:59.343	122	72	91	59	88.3	360	1010	783	5.2	1.044	1392
11:00:00.350	122	72	91	59	88.3	360	1015	783	5.2	1.050	1399
11:00:01.365	122	72	91	58	88.3	360	1030	783	5.1	1.065	1420
11:00:02.398	121	73	91	61	76.5	350	985	758	4.7	1.172	1562
11:00:03.379	124	74	93	60	79.8	355	1000	792	4.8	1.166	1555
11:00:04.377	126	74	94	60	80.3	355	995	825	4.8	1.162	1550
11:00:05.374	124	75	93	61	79.3	350	985	796	4.8	1.153	1537
11:00:06.361	127	74	95	59	89.0	360	1020	842	5.2	1.083	1444
11:00:07.379	127	74	95	61	88.3	355	985	833	5.4	1.060	1414
11:00:08.362	127	76	96	62	84.3	350	965	833	5.2	1.094	1458
11:00:09.331	131	77	97	61	89.3	360	980	883	5.5	1.065	1420
11:00:10.309	128	77	96	64	85.3	345	935	854	5.5	1.056	1408
11:00:11.246	131	78	98	63	86.8	355	945	875	5.5	1.065	1420
11:00:12.189	132	78	99	63	87.8	350	950	892	5.5	1.069	1425
11:00:13.139	130	78	98	65	84.8	350	920	863	5.5	1.064	1418
11:00:14.059	132	79	100	65	86.5	350	930	875	5.6	1.070	1426
11:00:14.991	133	79	100	63	88.5	350	950	892	5.6	1.073	1431
11:00:15.941	131	80	100	65	83.8	345	920	850	5.5	1.093	1457
11:00:16.861	135	81	102	63	87.3	345	955	904	5.5	1.114	1485
11:00:17.816	136	81	102	62	88.5	350	965	921	5.5	1.115	1487
11:00:18.781	134	81	101	63	83.5	345	950	896	5.3	1.146	1528
11:00:19.731	137	81	102	61	88.3	350	985	950	5.4	1.133	1511
11:00:20.718	135	79	100	61	88.8	345	980	946	5.4	1.107	1476
11:00:21.694	134	79	99	61	86.0	345	980	933	5.3	1.131	1508
11:00:22.678	135	78	99	60	90.0	350	995	958	5.4	1.095	1459
11:00:23.671	130	77	97	63	85.8	345	960	896	5.4	1.083	1444
11:00:24.631	132	77	98	61	88.8	345	985	929	5.4	1.082	1443
11:00:25.618	131	76	97	62	90.3	350	970	950	5.6	1.045	1394
11:00:26.586	128	76	95	63	84.5	345	950	879	5.3	1.071	1428
11:00:27.534	130	76	97	62	90.0	345	965	925	5.6	1.037	1383
11:00:28.501	128	76	96	63	87.8	350	950	900	5.5	1.039	1386
11:00:29.451	129	76	96	63	87.5	345	955	908	5.5	1.051	1401
11:00:30.408	130	76	97	63	90.3	350	960	933	5.6	1.029	1372
11:00:31.364	127	76	95	64	84.3	340	935	875	5.4	1.054	1406
11:00:32.301	130	76	96	62	90.8	345	975	921	5.6	1.034	1379
11:00:33.276	128	75	96	62	90.0	350	965	913	5.6	1.024	1365
11:00:34.239	128	76	95	61	86.8	345	980	900	5.3	1.070	1427
11:00:35.221	129	74	95	59	91.8	350	1025	925	5.4	1.056	1408
11:00:36.246	125	73	93	60	88.5	345	1000	892	5.3	1.045	1394
11:00:37.246	128	73	93	58	93.3	350	1035	925	5.4	1.032	1376
11:00:38.281	125	72	92	60	91.5	350	1000	913	5.5	1.005	1341
11:00:39.281	126	73	92	59	89.5	350	1020	896	5.3	1.051	1402
11:00:40.299	127	72	93	59	93.0	350	1025	913	5.4	1.019	1359
11:00:41.324	123	72	91	61	87.5	345	985	888	5.3	1.027	1370
11:00:42.309	127	73	93	59	91.8	350	1010	904	5.5	1.018	1358
11:00:43.321	126	72	93	61	92.0	350	990	913	5.6	0.998	1331
11:00:44.311	126	73	93	60	88.8	350	995	892	5.4	1.037	1383
11:00:45.304	128	73	94	60	92.8	350	1000	921	5.6	1.008	1344
11:00:46.304	125	73	93	62	89.0	345	975	896	5.5	1.013	1351
11:00:47.283	128	73	93	58	92.8	350	1035	938	5.4	1.038	1384
11:00:48.316	127	72	93	60	93.8	350	1005	946	5.6	0.997	1329
11:00:49.321	126	73	92	59	89.5	350	1025	917	5.2	1.048	1397
11:00:50.344	128	72	92	58	93.8	350	1035	950	5.4	1.016	1354
11:00:51.381	124	71	91	59	91.0	350	1015	933	5.4	1.009	1346
11:00:52.398	127	71	91	57	95.8	350	1045	979	5.5	0.993	1324
11:00:53.439	124	70	90	58	94.5	350	1030	963	5.5	0.981	1308
11:00:54.469	124	70	89	58	93.3	345	1040	950	5.4	0.995	1327
11:00:55.511	125	69	89	57	97.3	355	1045	967	5.6	0.959	1279
11:00:56.556	121	69	88	60	93.3	350	1005	921	5.6	0.951	1268
11:00:57.563	123	70	89	59	95.8	355	1025	933	5.6	0.955	1274
11:00:58.586	123	70	90	59	96.0	355	1015	929	5.7	0.946	1262
11:00:59.601	121	70	89	60	90.3	350	995	888	5.4	0.978	1305
11:01:00.594	125	70	91	59	96.5	355	1010	929	5.7	0.950	1266
11:01:01.604	124	71	92	61	94.8	355	990	925	5.7	0.956	1275
11:01:02.596	124	73	91	60	89.3	350	1000	879	5.4	1.017	1356
11:01:03.594	126	72	92	59	94.3	350	1025	925	5.5	0.998	1330
11:01:04.619	124	72	92	60	92.3	350	995	913	5.6	0.990	1319
11:01:05.616	126	73	92	59	92.8	355	1020	917	5.5	1.015	1353
11:01:06.634	126	72	92	59	93.8	355	1020	942	5.5	1.001	1335
11:01:07.654	124	72	91	62	90.5	345	975	908	5.6	0.980	1307
11:01:08.631	126	73	93	61	93.0	355	990	925	5.6	0.985	1313
11:01:09.621	125	73	93	62	91.5	355	970	925	5.7	0.983	1311
11:01:10.589	127	74	93	62	91.5	355	970	925	5.7	0.983	1311
11:01:11.560	127	74	93	60	91.5	355	1000	925	5.5	1.014	1352
11:01:12.560	127	74	93	61	91.5	355	985	925	5.6	0.998	1331
11:01:13.546	133	78	98	60	82.3	355	1005	917	4.9	1.191	1588
11:01:14.549	132	77	98	60	84.3	350	995	942	5.1	1.154	1539
11:01:15.546	129	77	95	61	78.3	350	990	900	4.7	1.205	1607
11:01:16.538	132	76	96	58	87.8	355	1030	958	5.1	1.124	1499
11:01:17.564	129	74	95	60	90.0	350	1000	946	5.4	1.053	1404
11:01:18.564	129	75	94	59	89.0	350	1015	929	5.3	1.075	1433
11:01:19.579	130	74	95	59	92.0	355	1015	967	5.4	1.043	1390
11:01:20.596	126	74	93	61	88.8	350	980	908	5.4	1.030	1373
11:01:21.574	130	74	95	59	92.8	355	1020	950	5.5	1.039	1386
11:01:22.594	129	73	95	59	95.3	355	1020	963	5.6	1.012	1349
11:01:23.616	126	74	93	60	89.3	345	995	917	5.4	1.031	1375
11:01:24.613	129	73	94	58	95.5	360	1030	954	5.6	1.008	1345
11:01:25.639	127	73	94	60	93.3	355	995	938	5.6	0.998	1330
11:01:26.634	127	74	94	61	90.3	350	990	917	5.5	1.026	1368
11:01:27.626	129	74	95	60	94.5	355	995	950	5.7	0.998	1330
11:01:28.621	126	74	94	63	89.8	350	950	904	5.7	0.995	1327
11:01:29.573	130	75	96	62	92.3	355	965	938	5.7	1.004	1339
11:01:30.536	130	76	97	62	92.8	355	965	938	5.8	1.004	1339
11:01:31.501	129	76	96	63	87.8	350	950	904	5.5	1.037	1382
11:01:32.449	132	77	97	61	91.5	355	985	946	5.6	1.047	1396
11:01:33.436	131	76	97	62	92.5	350	975	963	5.7	1.022	1363
11:01:34.409	131	77	97	62	88.3	345	965	925	5.5	1.055	1407
11:01:35.376	133	76	97	61	93.0	355	990	954	5.6	1.035	1380
11:01:36.364	130	76	97	63	90.5	350	950	938	5.7	1.016	1354
11:01:37.316	130	77	97	63	89.3	350	960	925	5.6	1.041	1388
11:01:38.278	133	77	98	61	93.3	355	980	963	5.7	1.030	1373
11:01:39.256	131	77	98	64	88.5	350	935	929	5.7	1.030	1373
11:01:40.189	133	78	99	63	88.8	350	950	938	5.6	1.060	1413
11:01:41.141	136	78	100	61	93.0	350	980	988	5.7	1.048	1398
11:01:42.121	132	78	98	63	88.8	345	960	946	5.5	1.063	1417
11:01:43.081	134	78	99	60	90.5	350	995	967	5.5	1.083	1444
11:01:44.076	134	77	98	61	92.8	355	990	992	5.6	1.049	1398
11:01:45.064	130	77	96	62	87.3	345	975	942	5.4	1.073	1430
11:01:46.041	133	76	97	60	93.3	350	1005	988	5.6	1.040	1387
11:01:47.046	130	74	95	60	92.0	350	995	971	5.5	1.025	1366
11:01:48.039	129	75	94	60	90.3	345	1000	958	5.4	1.042	1389
11:01:49.039	129	74	94	59	93.3	350	1015	958	5.5	1.020	1361
11:01:50.054	125	73	92	61	88.8	345	980	904	5.4	1.013	1351
11:01:51.038	127	73	93	60	92.5	350	1000	942	5.5	1.005	1341
11:01:52.036	126	72	93	61	93.0	355	990	921	5.6	0.987	1316
