# Supplementary material for: Influence of beat-to-beat blood pressure variability on vascular elasticity in hypertensive population
Source: Sci Rep. 2017 Aug 21;7:8394. doi: 10.1038/s41598-017-08640-4 (PMC5566212; doi:10.1038/s41598-017-08640-4)
Supplement: Supplementary file 2 — Dataset 2 [file 41598_2017_8640_MOESM2_ESM.zip › Data of normal population/1006-beats.txt]

11:23:08.006	140	83	106	79	72.8	305	760	1292	5.7	1.110	1480
11:23:08.764	139	83	107	82	71.5	295	735	1271	5.8	1.097	1463
11:23:09.501	140	85	107	81	71.0	300	740	1267	5.8	1.110	1480
11:23:10.241	139	83	105	80	73.0	305	750	1292	5.8	1.081	1442
11:23:10.989	138	82	105	82	73.0	305	735	1296	6.0	1.060	1413
11:23:11.725	138	82	105	81	73.0	305	740	1296	5.9	1.067	1423
11:23:12.465	138	82	105	85	73.0	305	705	1296	6.2	1.016	1355
11:23:13.170	138	82	105	81	73.0	305	745	1296	5.9	1.074	1432
11:23:13.916	136	80	102	82	65.8	300	730	1317	5.4	1.135	1514
11:23:14.646	135	80	103	85	65.3	295	705	1325	5.6	1.110	1480
11:23:15.351	137	81	104	85	66.3	295	705	1321	5.6	1.104	1472
11:23:16.056	137	81	105	90	70.3	300	670	1325	6.3	1.004	1338
11:23:16.725	138	83	105	88	72.0	295	685	1267	6.3	0.999	1332
11:23:17.411	139	82	105	83	74.0	295	720	1329	6.2	1.017	1356
11:23:18.133	139	82	105	82	75.5	295	735	1379	6.2	1.017	1356
11:23:18.864	138	81	104	84	74.8	290	715	1375	6.3	0.997	1330
11:23:19.581	138	82	104	83	73.3	295	720	1354	6.1	1.020	1360
11:23:20.303	139	81	104	83	73.3	295	720	1392	6.1	1.020	1360
11:23:21.020	139	81	104	79	73.3	295	760	1392	5.8	1.076	1435
11:23:21.780	139	81	104	79	73.3	295	755	1392	5.8	1.069	1426
11:23:22.535	139	81	104	75	73.3	295	800	1392	5.5	1.133	1511
11:23:23.334	137	82	104	79	63.8	295	760	1329	5.0	1.234	1645
11:23:24.096	137	82	103	77	62.8	295	775	1308	4.9	1.269	1692
11:23:24.869	137	81	102	76	67.0	295	790	1346	5.1	1.197	1596
11:23:25.659	136	79	100	75	72.0	295	805	1338	5.4	1.115	1487
11:23:26.465	133	77	99	76	75.8	300	785	1321	5.8	1.021	1361
11:23:27.249	131	76	97	77	74.5	300	775	1296	5.8	1.012	1349
11:23:28.024	131	76	97	76	75.5	300	785	1304	5.8	1.003	1338
11:23:28.811	131	75	96	76	79.3	300	790	1321	6.0	0.954	1273
11:23:29.599	129	74	94	75	79.0	300	795	1288	6.0	0.948	1265
11:23:30.394	126	73	94	80	79.0	300	750	1283	6.3	0.895	1193
11:23:31.145	126	73	94	76	79.0	300	790	1283	6.0	0.942	1257
11:23:31.935	126	73	94	79	79.0	300	755	1283	6.3	0.901	1201
11:23:32.690	126	73	94	75	79.0	300	800	1283	5.9	0.954	1273
11:23:33.489	132	77	99	79	68.8	300	760	1083	5.4	1.094	1459
11:23:34.251	132	78	100	79	66.8	300	755	1063	5.3	1.125	1501
11:23:35.002	134	79	100	78	69.3	300	765	1054	5.4	1.107	1477
11:23:35.771	135	78	100	77	74.3	305	775	1058	5.7	1.046	1395
11:23:36.546	134	78	100	76	77.3	305	785	1038	5.9	1.011	1348
11:23:37.331	131	78	99	78	75.5	305	765	1013	5.9	1.003	1337
11:23:38.098	132	79	99	76	75.8	305	785	1004	5.8	1.023	1364
11:23:38.879	133	78	99	75	78.3	305	795	1025	5.9	1.003	1338
11:23:39.674	132	77	98	75	79.3	305	800	1013	5.9	0.984	1312
11:23:40.476	129	76	98	79	79.3	305	755	1008	6.3	0.929	1238
11:23:41.230	129	76	98	75	79.3	305	795	1008	6.0	0.978	1304
11:23:42.025	129	76	98	77	79.3	305	780	1008	6.1	0.960	1279
11:23:42.805	129	76	98	73	79.3	305	820	1008	5.8	1.009	1345
11:23:43.626	136	81	103	75	65.3	305	795	1050	4.9	1.252	1669
11:23:44.421	137	82	103	75	64.8	305	805	1054	4.8	1.281	1707
11:23:45.226	139	81	103	74	69.0	310	815	1071	5.1	1.220	1626
11:23:46.041	139	81	103	73	73.0	310	820	1083	5.3	1.157	1543
11:23:46.861	137	80	102	75	75.3	305	800	1075	5.6	1.087	1449
11:23:47.661	137	81	101	75	74.5	305	805	1075	5.6	1.094	1459
11:23:48.464	137	79	101	74	77.8	310	810	1092	5.8	1.047	1396
11:23:49.274	136	78	100	74	79.0	310	810	1096	5.9	1.020	1360
11:23:50.086	133	77	99	77	79.0	305	780	1088	6.1	0.975	1300
11:23:50.864	133	78	99	78	77.0	305	770	1071	6.0	0.993	1323
11:23:51.636	135	78	101	77	80.0	305	780	1092	6.2	0.982	1310
11:23:52.414	137	80	103	77	79.8	305	780	1096	6.1	1.005	1340
11:23:53.196	138	81	104	76	79.3	305	785	1088	6.1	1.028	1370
11:23:53.981	137	81	104	79	77.3	305	760	1079	6.1	1.026	1368
11:23:54.741	140	84	105	78	75.8	305	770	1071	5.9	1.070	1426
11:23:55.513	141	83	105	75	78.0	310	795	1100	5.9	1.070	1427
11:23:56.306	140	82	104	74	78.5	310	810	1092	5.8	1.073	1431
11:23:57.114	138	81	102	74	77.8	305	815	1088	5.7	1.072	1429
11:23:57.927	134	79	101	77	76.8	305	780	1071	5.9	1.021	1362
11:23:58.711	133	79	101	81	76.8	305	745	1046	6.2	0.976	1301
11:23:59.455	133	79	101	76	76.8	305	790	1046	5.8	1.034	1379
11:24:00.245	133	79	101	78	76.8	305	765	1046	6.0	1.002	1336
11:24:01.010	133	79	101	75	76.8	305	805	1046	5.7	1.054	1405
11:24:01.816	134	79	101	77	67.3	305	780	1063	5.2	1.171	1562
11:24:02.596	134	80	102	77	65.5	305	780	1054	5.0	1.209	1612
11:24:03.376	136	80	102	75	69.0	305	795	1079	5.2	1.175	1567
11:24:04.171	136	80	102	74	73.3	305	810	1071	5.4	1.125	1500
11:24:04.981	135	80	101	73	76.5	310	825	1058	5.6	1.087	1449
11:24:05.802	133	79	101	77	75.3	305	780	1038	5.8	1.044	1392
11:24:06.584	133	80	100	75	75.0	305	795	1025	5.7	1.063	1417
11:24:07.379	134	78	100	75	78.3	305	800	1042	5.9	1.022	1363
11:24:08.179	134	78	100	74	79.5	305	810	1042	5.9	1.016	1355
11:24:08.991	132	78	100	76	78.5	310	785	1046	6.0	1.000	1333
11:24:09.778	132	79	100	77	75.8	305	780	1013	5.8	1.030	1373
11:24:10.554	134	79	101	76	78.0	305	785	1033	6.0	1.011	1349
11:24:11.341	134	78	100	75	79.8	310	800	1038	6.0	1.003	1338
11:24:12.141	132	78	99	76	79.3	305	785	1029	6.1	0.983	1311
11:24:12.926	131	78	99	77	76.8	305	775	1008	5.9	0.995	1326
11:24:13.699	132	78	99	76	79.0	305	785	1029	6.0	0.984	1312
11:24:14.484	132	77	99	76	80.0	305	790	1033	6.1	0.978	1304
11:24:15.278	131	77	99	76	80.8	310	790	1013	6.1	0.964	1285
11:24:16.068	129	77	98	78	77.8	305	770	983	6.1	0.971	1294
11:24:16.838	130	78	98	77	77.8	310	780	1000	6.0	0.983	1311
11:24:17.618	131	77	98	76	80.3	310	790	1004	6.1	0.965	1286
11:24:18.408	131	77	97	75	80.5	310	805	1000	6.0	0.973	1297
11:24:19.211	129	76	97	75	80.3	310	800	996	6.0	0.962	1283
11:24:20.009	127	75	96	78	78.3	310	770	992	6.1	0.947	1263
11:24:20.781	129	76	97	77	78.3	305	780	979	6.0	0.962	1283
11:24:21.563	130	76	97	75	81.0	310	805	1004	6.0	0.962	1282
11:24:22.364	131	76	98	75	81.3	310	800	1021	6.1	0.962	1283
11:24:23.166	131	77	98	75	80.5	305	800	992	6.0	0.974	1299
11:24:23.968	129	77	98	76	78.0	310	790	988	5.9	0.990	1320
11:24:24.756	131	78	98	78	78.0	310	770	992	6.1	0.965	1287
11:24:25.525	131	78	98	74	78.0	310	810	992	5.8	1.015	1353
11:24:26.335	131	78	98	74	78.0	310	810	992	5.8	1.015	1353
11:24:27.145	131	78	98	74	78.0	310	815	992	5.7	1.021	1362
11:24:27.957	133	81	100	75	64.5	305	805	1017	4.8	1.248	1664
11:24:28.762	133	79	100	75	67.8	305	805	1021	5.0	1.182	1576
11:24:29.571	132	78	99	75	70.5	310	795	1050	5.3	1.119	1492
11:24:30.364	132	78	100	78	73.0	305	765	1033	5.7	1.048	1397
11:24:31.131	134	80	101	77	75.5	305	780	1042	5.8	1.046	1395
11:24:31.911	137	80	103	75	78.5	310	800	1083	5.9	1.047	1396
11:24:32.709	138	81	104	76	78.3	305	785	1104	6.0	1.046	1394
11:24:33.494	139	83	106	77	76.5	305	775	1096	5.9	1.071	1428
11:24:34.269	142	85	107	77	75.8	305	780	1100	5.8	1.104	1472
11:24:35.051	143	85	108	76	76.8	305	790	1133	5.8	1.107	1475
11:24:35.841	142	84	107	77	76.8	305	780	1125	5.9	1.087	1450
11:24:36.619	141	84	106	79	74.3	305	760	1125	5.9	1.088	1450
11:24:37.381	141	84	106	77	75.8	305	775	1121	5.9	1.079	1439
11:24:38.154	140	82	106	83	76.0	305	720	1125	6.3	1.002	1336
11:24:38.878	139	83	104	82	76.3	310	730	1108	6.3	0.998	1331
11:24:39.604	138	81	103	81	77.3	305	740	1125	6.3	0.982	1309
11:24:40.346	136	79	100	80	79.0	305	750	1142	6.3	0.952	1269
11:24:41.096	134	77	98	80	80.0	305	750	1125	6.4	0.919	1225
11:24:41.846	129	75	96	82	78.3	305	735	1100	6.4	0.902	1202
11:24:42.579	129	76	96	82	78.0	305	735	1100	6.4	0.905	1206
11:24:43.316	131	75	97	81	81.8	305	745	1129	6.6	0.886	1182
11:24:44.061	132	76	99	78	82.3	305	765	1113	6.5	0.916	1222
11:24:44.824	134	78	100	78	81.3	305	765	1113	6.4	0.944	1259
11:24:45.591	134	78	101	80	80.5	300	750	1083	6.4	0.941	1255
11:24:46.341	133	80	102	82	76.8	300	730	1050	6.3	0.968	1290
11:24:47.071	137	81	104	80	77.8	300	750	1071	6.2	0.998	1331
11:24:47.821	139	82	105	78	79.0	305	765	1096	6.2	1.012	1349
11:24:48.586	139	82	104	75	79.8	305	800	1104	6.0	1.038	1384
11:24:49.384	138	81	102	74	79.5	300	815	1096	5.9	1.043	1391
11:24:50.199	133	79	100	75	77.5	300	795	1075	5.8	1.023	1364
11:24:50.992	133	79	99	76	76.3	300	790	1054	5.8	1.028	1371
11:24:51.782	133	78	99	75	79.0	305	800	1046	5.9	1.003	1337
11:24:52.586	133	77	99	75	79.8	305	805	1054	5.9	0.997	1329
11:24:53.389	131	77	100	78	78.8	300	770	1054	6.1	0.978	1304
11:24:54.161	135	80	102	77	77.3	305	775	1067	6.0	1.021	1361
11:24:54.934	138	81	103	76	79.5	305	790	1096	6.0	1.026	1368
11:24:55.724	139	81	104	75	79.8	300	795	1104	6.0	1.039	1386
11:24:56.521	138	82	105	77	78.0	300	775	1083	6.0	1.038	1384
11:24:57.296	139	83	105	76	75.5	300	790	1075	5.7	1.093	1458
11:24:58.086	140	83	105	74	75.5	300	810	1088	5.6	1.121	1495
11:24:58.895	140	83	105	70	75.5	300	855	1088	5.3	1.183	1578
11:24:59.750	140	83	105	76	75.5	300	790	1088	5.7	1.093	1458
11:25:00.540	140	83	105	73	75.5	300	825	1088	5.5	1.142	1523
11:25:01.366	133	77	99	72	69.8	305	830	1079	5.0	1.175	1567
11:25:02.194	134	77	99	72	71.0	305	835	1092	5.1	1.167	1556
11:25:03.029	133	77	100	75	71.8	305	805	1108	5.3	1.119	1492
11:25:03.836	134	79	100	75	72.3	300	795	1083	5.5	1.100	1467
11:25:04.629	135	79	100	75	76.8	300	805	1104	5.7	1.051	1402
11:25:05.434	136	78	100	72	79.0	305	835	1117	5.7	1.057	1409
11:25:06.269	135	78	99	71	79.8	305	840	1113	5.7	1.045	1394
11:25:07.111	132	77	99	75	78.8	305	800	1092	5.9	1.003	1338
11:25:07.911	133	78	98	73	78.8	305	820	1067	5.8	1.023	1364
11:25:08.729	133	77	99	74	81.8	305	810	1100	6.1	0.981	1308
11:25:09.541	134	77	100	73	81.8	305	820	1079	6.0	1.001	1334
11:25:10.359	133	78	101	76	79.5	305	785	1075	6.1	1.000	1333
11:25:11.146	136	81	103	76	78.0	305	785	1071	6.0	1.037	1382
11:25:11.931	139	81	104	74	80.3	305	810	1088	5.9	1.052	1403
11:25:12.739	140	82	105	73	80.5	310	820	1108	5.9	1.072	1429
11:25:13.561	140	82	105	73	79.3	305	820	1088	5.8	1.089	1452
11:25:14.377	137	83	105	76	75.8	305	785	1050	5.8	1.088	1451
11:25:15.166	139	83	105	75	75.8	305	795	1058	5.7	1.102	1469
11:25:15.961	140	82	105	74	78.3	310	810	1071	5.8	1.084	1446
11:25:16.767	139	82	104	74	78.8	310	815	1075	5.8	1.079	1439
11:25:17.586	137	81	105	77	77.8	305	775	1071	6.0	1.042	1389
11:25:18.359	139	83	105	77	75.3	305	780	1075	5.8	1.083	1444
11:25:19.141	140	82	105	75	78.5	310	795	1108	5.9	1.061	1414
11:25:19.936	140	82	105	75	79.3	310	795	1117	6.0	1.048	1398
11:25:20.729	138	81	105	78	77.8	305	765	1104	6.1	1.031	1374
11:25:21.494	139	83	105	78	75.8	305	770	1100	5.9	1.065	1420
11:25:22.266	140	83	106	76	78.3	305	785	1108	6.0	1.058	1411
11:25:23.049	141	83	106	76	78.3	305	785	1129	6.0	1.058	1411
11:25:23.836	139	82	105	77	77.5	305	775	1117	6.0	1.045	1393
11:25:24.611	139	83	105	77	76.3	305	775	1113	5.9	1.062	1416
11:25:25.386	140	82	105	77	78.3	305	780	1133	6.0	1.042	1389
11:25:26.166	140	82	105	76	79.3	305	785	1146	6.1	1.035	1380
11:25:26.951	139	82	105	77	78.5	305	775	1117	6.1	1.032	1376
11:25:27.724	138	82	105	81	76.0	305	745	1096	6.1	1.032	1376
11:25:28.471	140	84	106	79	75.5	305	760	1088	6.0	1.070	1426
11:25:29.229	142	84	107	79	78.0	305	760	1121	6.2	1.043	1390
11:25:29.991	142	84	107	78	78.3	305	765	1104	6.1	1.046	1395
11:25:30.758	141	83	106	78	78.3	305	770	1104	6.1	1.046	1394
11:25:31.526	139	83	106	80	75.5	305	750	1088	6.0	1.053	1404
11:25:32.276	140	84	106	78	76.0	305	770	1092	5.9	1.069	1425
11:25:33.044	140	82	105	76	78.3	305	785	1113	6.0	1.048	1398
11:25:33.829	139	81	103	75	79.5	305	795	1121	6.0	1.032	1377
11:25:34.626	137	79	101	76	79.3	305	785	1108	6.1	1.000	1334
11:25:35.411	134	78	100	79	77.8	305	760	1100	6.1	0.977	1303
11:25:36.169	134	78	99	79	78.5	300	760	1104	6.2	0.961	1281
11:25:36.929	133	77	99	79	81.0	305	760	1113	6.4	0.927	1235
11:25:37.691	133	76	98	79	82.3	305	760	1117	6.5	0.908	1210
11:25:38.449	132	76	98	79	81.5	305	755	1096	6.5	0.903	1204
11:25:39.206	130	75	98	82	80.5	300	735	1075	6.6	0.893	1190
11:25:39.937	132	77	98	85	80.5	300	710	1067	6.8	0.862	1150
11:25:40.650	132	77	98	81	80.5	300	740	1067	6.5	0.899	1198
11:25:41.390	132	77	98	83	80.5	300	725	1067	6.7	0.880	1174
11:25:42.115	132	77	98	79	80.5	300	755	1067	6.4	0.917	1222
11:25:42.869	140	87	109	83	60.5	300	725	1042	5.0	1.303	1738
11:25:43.594	141	87	109	80	62.0	300	750	1071	5.0	1.313	1750
11:25:44.346	143	85	108	76	67.0	300	785	1096	5.1	1.260	1679
11:25:45.131	142	84	105	72	72.3	305	830	1108	5.2	1.206	1608
11:25:45.959	138	81	102	73	77.0	305	820	1113	5.6	1.089	1452
11:25:46.781	133	78	99	75	77.3	305	795	1067	5.8	1.021	1362
11:25:47.574	131	77	97	77	75.5	300	775	1054	5.8	0.998	1331
11:25:48.347	130	75	96	78	79.3	300	765	1042	6.2	0.929	1239
11:25:49.116	129	74	97	82	81.3	305	730	1063	6.7	0.869	1159
11:25:49.844	129	75	98	85	80.8	300	710	1038	6.8	0.862	1149
11:25:50.554	131	76	99	84	80.8	300	715	1042	6.8	0.874	1166
11:25:51.271	132	77	99	82	81.5	300	730	1063	6.7	0.887	1182
11:25:52.001	133	77	99	81	83.0	300	745	1088	6.7	0.886	1182
11:25:52.746	131	76	98	82	81.5	300	730	1079	6.7	0.878	1170
11:25:53.476	131	77	98	81	80.8	300	745	1092	6.5	0.904	1206
11:25:54.221	133	76	99	79	83.5	305	760	1108	6.6	0.901	1201
11:25:54.981	134	77	100	78	84.5	305	770	1088	6.6	0.914	1218
11:25:55.749	136	78	101	77	83.0	305	780	1100	6.4	0.947	1262
11:25:56.531	135	80	102	79	78.8	300	760	1063	6.2	0.987	1316
11:25:57.289	136	81	103	78	78.0	300	765	1063	6.1	1.005	1340
11:25:58.056	137	80	102	76	80.8	305	785	1075	6.2	0.994	1325
11:25:58.841	137	80	102	75	81.5	305	805	1083	6.1	1.003	1337
11:25:59.642	134	78	101	78	81.3	300	770	1075	6.3	0.957	1276
11:26:00.414	133	79	101	78	78.5	300	765	1054	6.2	0.979	1306
11:26:01.181	135	79	101	76	81.5	305	785	1075	6.2	0.973	1297
11:26:01.964	136	79	102	77	82.0	305	775	1079	6.3	0.962	1282
11:26:02.741	135	79	102	76	81.8	305	785	1063	6.2	0.975	1300
11:26:03.522	134	79	102	78	79.0	300	765	1046	6.2	0.983	1311
11:26:04.291	136	81	103	77	79.0	305	780	1054	6.1	1.012	1349
11:26:05.069	137	80	103	76	81.0	305	790	1050	6.2	1.005	1339
11:26:05.861	137	80	103	75	81.5	305	800	1063	6.1	1.006	1342
11:26:06.659	134	79	101	78	79.0	305	770	1029	6.2	0.987	1316
11:26:07.429	134	80	102	79	77.5	300	755	1038	6.2	0.996	1328
11:26:08.186	137	81	104	77	79.8	305	775	1054	6.2	1.006	1341
11:26:08.957	139	82	106	78	80.3	305	770	1058	6.3	1.012	1350
11:26:09.731	141	83	107	76	79.8	305	790	1063	6.1	1.055	1407
11:26:10.517	140	84	108	79	76.8	300	755	1050	6.1	1.057	1410
11:26:11.274	141	86	109	81	74.5	300	740	1029	6.0	1.085	1447
11:26:12.012	145	88	111	79	75.0	300	755	1054	6.0	1.117	1490
11:26:12.771	146	87	111	77	77.3	305	775	1079	6.0	1.109	1478
11:26:13.546	145	86	109	76	77.5	305	790	1096	5.9	1.114	1485
11:26:14.334	144	85	108	75	77.5	305	795	1100	5.8	1.105	1474
11:26:15.131	140	83	106	78	76.5	305	765	1088	6.0	1.060	1413
11:26:15.894	140	83	105	79	75.5	300	760	1083	6.0	1.057	1409
11:26:16.656	139	81	104	78	78.3	305	765	1117	6.1	1.017	1356
11:26:17.419	139	81	104	79	79.5	305	760	1108	6.3	0.989	1319
11:26:18.183	138	80	103	79	79.3	305	760	1108	6.3	0.988	1317
11:26:18.941	137	80	104	82	77.8	300	735	1092	6.3	0.981	1308
11:26:19.676	139	82	105	81	78.0	300	745	1100	6.3	1.003	1337
11:26:20.421	141	82	107	79	79.8	305	755	1125	6.3	1.011	1347
11:26:21.174	143	84	108	78	79.3	300	770	1125	6.2	1.047	1396
11:26:21.944	143	84	108	76	79.0	305	785	1113	6.0	1.068	1424
11:26:22.731	140	84	107	78	76.5	300	765	1100	6.0	1.065	1420
11:26:23.494	139	83	106	78	77.0	300	770	1083	6.0	1.055	1407
11:26:24.264	140	83	105	77	77.0	305	780	1092	5.9	1.061	1415
11:26:25.046	138	81	102	75	79.0	305	800	1083	5.9	1.030	1374
11:26:25.846	134	78	99	76	79.8	305	790	1071	6.1	0.978	1304
11:26:26.636	128	76	97	79	77.5	305	760	1033	6.1	0.946	1262
11:26:27.394	128	76	96	81	76.3	300	745	1033	6.1	0.936	1247
11:26:28.141	128	75	96	82	76.3	300	730	1046	6.3	0.917	1222
11:26:28.870	128	75	96	79	76.3	300	755	1046	6.1	0.948	1264
11:26:29.625	128	75	96	81	76.3	300	745	1046	6.1	0.936	1247
11:26:30.370	128	75	96	81	76.3	300	745	1046	6.1	0.936	1247
11:26:31.114	133	81	103	85	62.5	295	710	1033	5.3	1.164	1553
11:26:31.826	136	81	104	82	65.8	300	730	1067	5.4	1.157	1543
11:26:32.554	139	82	107	82	68.5	300	735	1088	5.6	1.148	1531
11:26:33.287	141	85	108	81	70.3	300	740	1079	5.7	1.140	1520
11:26:34.031	140	85	109	82	72.5	300	730	1067	6.0	1.095	1460
11:26:34.761	143	87	110	79	72.5	300	760	1058	5.7	1.153	1537
11:26:35.523	146	87	111	76	75.8	300	785	1104	5.8	1.145	1527
11:26:36.306	146	86	109	74	76.8	305	810	1117	5.7	1.153	1537
11:26:37.116	143	84	108	77	77.5	300	780	1146	6.0	1.084	1446
11:26:37.894	142	84	106	78	74.8	300	770	1125	5.8	1.094	1459
11:26:38.666	142	82	105	77	77.8	305	775	1154	6.0	1.049	1399
11:26:39.441	141	81	104	77	79.5	305	780	1158	6.1	1.023	1364
11:26:40.221	139	80	103	77	79.8	305	780	1158	6.1	1.010	1346
11:26:40.999	137	80	103	81	78.3	300	740	1142	6.3	0.976	1302
11:26:41.743	138	81	103	78	79.0	305	765	1133	6.2	0.997	1330
11:26:42.506	138	79	103	77	81.5	305	775	1150	6.3	0.975	1300
11:26:43.281	139	80	103	76	82.3	305	790	1150	6.2	0.992	1322
11:26:44.071	137	79	103	79	81.8	305	760	1146	6.5	0.960	1280
11:26:44.831	137	80	102	78	78.3	305	765	1121	6.1	0.992	1323
11:26:45.594	139	79	103	78	82.0	305	765	1146	6.4	0.961	1281
11:26:46.361	138	79	103	79	82.5	305	760	1163	6.5	0.947	1262
11:26:47.121	138	79	101	77	82.3	305	775	1158	6.4	0.947	1263
11:26:47.894	134	77	100	82	81.5	300	735	1146	6.7	0.897	1196
11:26:48.633	134	77	100	81	81.0	305	745	1129	6.5	0.915	1220
11:26:49.376	135	77	100	80	83.3	300	750	1146	6.7	0.896	1195
11:26:50.126	135	76	100	78	85.3	305	765	1154	6.7	0.893	1190
11:26:50.889	134	76	100	79	84.0	305	755	1150	6.7	0.894	1192
11:26:51.646	134	78	100	79	81.8	300	760	1129	6.5	0.927	1236
11:26:52.404	136	78	101	78	83.8	300	765	1142	6.6	0.918	1224
11:26:53.171	136	78	101	77	84.5	305	775	1138	6.5	0.922	1229
11:26:53.944	135	77	101	79	83.5	305	760	1142	6.6	0.915	1220
11:26:54.706	135	78	101	79	81.0	300	760	1129	6.4	0.943	1257
11:26:55.466	137	78	102	78	83.3	305	770	1142	6.5	0.939	1252
11:26:56.236	138	79	102	77	84.0	305	775	1146	6.5	0.941	1255
11:26:57.011	138	79	102	78	83.0	305	765	1133	6.5	0.942	1257
11:26:57.776	137	80	103	80	80.3	300	750	1108	6.4	0.963	1283
11:26:58.526	140	81	104	78	80.8	305	765	1125	6.3	0.985	1314
11:26:59.291	141	81	105	77	81.5	305	775	1129	6.3	0.994	1325
11:27:00.066	141	82	105	76	81.5	305	790	1129	6.2	1.013	1351
11:27:00.854	139	81	105	78	80.8	300	765	1129	6.3	0.992	1323
11:27:01.623	140	83	106	78	78.0	305	770	1104	6.1	1.041	1389
11:27:02.389	142	83	106	76	80.0	305	785	1129	6.1	1.038	1384
11:27:03.178	143	82	105	74	81.8	305	815	1138	6.0	1.047	1396
11:27:03.991	141	81	105	75	81.8	305	795	1158	6.2	1.021	1361
11:27:04.788	141	83	104	75	78.3	305	795	1129	5.9	1.059	1412
11:27:05.581	142	81	105	75	81.5	305	800	1163	6.1	1.028	1371
11:27:06.381	142	81	105	75	81.8	305	800	1171	6.1	1.025	1367
11:27:07.183	140	81	105	77	81.3	305	775	1171	6.3	1.004	1339
11:27:07.956	142	83	106	77	78.0	305	780	1150	6.0	1.060	1413
11:27:08.734	144	83	107	76	80.3	310	790	1171	6.1	1.053	1404
11:27:09.524	145	84	107	74	80.8	310	815	1175	5.9	1.080	1440
11:27:10.341	144	83	107	73	81.0	305	825	1175	5.9	1.087	1450
11:27:11.164	142	83	107	76	79.3	305	790	1163	6.0	1.067	1422
11:27:11.956	142	84	107	77	76.5	305	775	1125	5.9	1.084	1445
11:27:12.731	144	84	108	75	78.8	310	795	1150	5.9	1.093	1457
11:27:13.524	146	85	110	75	79.3	310	800	1163	5.9	1.105	1474
11:27:14.326	146	85	109	74	79.0	310	815	1163	5.8	1.124	1499
11:27:15.143	144	85	109	77	76.8	305	780	1142	5.9	1.105	1474
11:27:15.919	146	86	109	75	76.3	305	800	1138	5.7	1.141	1521
11:27:16.721	145	84	107	73	79.0	310	820	1158	5.8	1.113	1484
11:27:17.539	143	83	106	75	79.3	310	805	1167	5.9	1.077	1436
11:27:18.344	140	82	105	77	77.5	305	780	1125	6.0	1.054	1406
11:27:19.125	140	82	104	75	77.3	305	795	1133	5.8	1.068	1424
11:27:19.921	140	80	104	75	81.0	310	795	1154	6.1	1.016	1354
11:27:20.716	139	80	103	76	80.8	310	790	1146	6.1	1.005	1340
11:27:21.508	136	79	103	79	79.0	305	760	1129	6.2	0.986	1315
11:27:22.266	138	81	103	78	78.5	305	765	1113	6.2	1.006	1342
11:27:23.029	140	81	105	78	80.8	305	770	1142	6.3	0.996	1329
11:27:23.801	140	81	105	78	81.0	310	770	1138	6.3	0.998	1331
11:27:24.571	138	81	105	82	81.0	310	730	1117	6.7	0.946	1262
11:27:25.300	138	81	105	79	81.0	310	755	1117	6.4	0.979	1305
11:27:26.055	138	81	105	79	81.0	310	760	1117	6.4	0.985	1314
11:27:26.815	138	81	105	73	81.0	310	825	1117	5.9	1.069	1426
11:27:27.643	143	85	107	72	66.8	310	835	1117	4.8	1.332	1776
11:27:28.474	139	82	105	75	67.5	305	800	1117	5.1	1.247	1663
11:27:29.274	140	83	104	73	68.0	305	820	1092	5.0	1.251	1668
11:27:30.094	138	80	102	73	74.3	310	825	1125	5.4	1.133	1511
11:27:30.919	136	79	100	72	77.5	310	830	1113	5.6	1.071	1428
11:27:31.751	133	77	100	76	78.0	305	790	1092	5.9	1.008	1344
11:27:32.541	133	78	99	75	77.0	305	800	1054	5.8	1.023	1365
11:27:33.341	133	76	99	75	81.0	310	805	1071	6.0	0.981	1309
11:27:34.144	133	77	100	75	81.8	305	800	1083	6.1	0.974	1298
11:27:34.946	132	77	100	78	80.0	305	770	1063	6.2	0.963	1283
11:27:35.714	133	79	101	78	77.8	305	770	1038	6.1	1.000	1334
11:27:36.486	136	80	104	78	81.0	310	770	1050	6.3	0.984	1312
11:27:37.256	139	82	105	76	81.0	310	785	1071	6.2	1.020	1360
11:27:38.041	140	82	107	78	79.8	310	765	1075	6.3	1.022	1362
11:27:38.802	140	84	107	80	75.8	300	750	1067	6.1	1.059	1413
11:27:39.554	142	85	107	77	77.3	305	780	1096	5.9	1.083	1444
11:27:40.334	143	84	107	75	78.8	305	805	1117	5.9	1.091	1455
11:27:41.141	143	83	105	70	80.8	310	855	1138	5.7	1.112	1482
11:27:41.995	141	81	103	71	81.3	310	850	1150	5.7	1.078	1437
11:27:42.844	136	79	101	74	78.8	305	810	1129	5.8	1.036	1382
11:27:43.656	135	79	99	74	78.8	305	815	1108	5.8	1.025	1366
11:27:44.469	134	76	98	75	80.8	305	795	1121	6.1	0.965	1286
11:27:45.266	131	75	98	78	80.8	310	765	1100	6.3	0.926	1235
11:27:46.029	132	77	99	79	78.5	305	760	1083	6.2	0.956	1275
11:27:46.791	135	77	101	79	81.5	305	760	1121	6.4	0.940	1253
11:27:47.551	137	79	103	78	81.5	310	765	1133	6.4	0.962	1283
11:27:48.316	138	80	104	78	81.0	305	770	1142	6.3	0.984	1312
11:27:49.088	137	81	104	79	78.3	305	755	1117	6.2	1.001	1335
11:27:49.841	140	83	105	78	77.8	305	770	1129	6.1	1.037	1383
11:27:50.611	140	82	107	82	79.8	305	735	1133	6.5	0.984	1312
11:27:51.346	141	84	108	86	77.0	305	700	1117	6.6	0.980	1306
11:27:52.046	141	84	107	84	77.0	305	715	1100	6.5	0.994	1325
11:27:52.761	142	84	107	81	78.3	305	740	1158	6.3	1.010	1346
11:27:53.499	141	83	105	80	78.3	305	750	1183	6.3	1.009	1345
11:27:54.249	140	82	104	80	76.5	300	750	1188	6.1	1.022	1363
11:27:54.997	141	82	104	78	78.0	300	770	1225	6.1	1.022	1362
11:27:55.770	139	80	102	76	80.0	300	785	1242	6.1	0.996	1328
11:27:56.556	137	78	100	76	80.5	305	785	1229	6.2	0.970	1294
11:27:57.343	133	76	98	79	79.8	305	755	1179	6.3	0.928	1237
11:27:58.096	133	77	98	79	77.0	300	755	1158	6.1	0.963	1284
11:27:58.853	135	77	100	78	80.8	305	765	1183	6.3	0.950	1266
11:27:59.616	137	79	102	78	80.8	305	770	1183	6.3	0.970	1294
11:28:00.388	137	80	103	80	79.3	305	750	1171	6.3	0.977	1303
11:28:01.138	140	83	105	78	76.0	305	770	1158	5.9	1.061	1415
11:28:01.906	142	83	107	76	79.5	305	785	1179	6.1	1.052	1402
11:28:02.693	143	84	106	74	79.3	305	810	1196	5.9	1.086	1448
11:28:03.503	142	83	105	74	78.5	305	815	1179	5.8	1.090	1454
11:28:04.314	138	82	104	76	75.8	305	785	1146	5.8	1.078	1437
11:28:05.103	140	81	103	74	78.0	305	815	1167	5.7	1.074	1431
11:28:05.914	139	80	102	74	80.0	305	815	1179	5.9	1.037	1382
11:28:06.729	137	78	100	74	80.8	305	810	1171	6.0	1.003	1337
11:28:07.541	133	77	100	76	79.3	305	790	1138	6.0	0.992	1322
11:28:08.331	136	78	101	75	80.3	310	795	1146	6.1	1.001	1334
11:28:09.126	138	79	102	74	82.8	310	810	1163	6.1	0.996	1328
11:28:09.936	137	79	101	75	82.3	310	805	1163	6.1	0.989	1318
11:28:10.741	134	78	101	77	80.0	305	775	1146	6.2	0.974	1298
11:28:11.514	134	79	102	82	76.5	300	735	1113	6.2	0.982	1310
11:28:12.251	137	81	106	83	77.8	305	725	1125	6.4	0.986	1315
11:28:12.978	143	84	107	75	79.0	305	805	1175	5.9	1.090	1454
11:28:13.781	146	84	109	69	82.5	310	870	1225	5.7	1.144	1526
11:28:14.649	149	85	110	69	82.0	310	870	1275	5.7	1.167	1556
11:28:15.521	149	86	110	69	79.3	310	875	1292	5.4	1.209	1612
11:28:16.392	146	86	107	69	75.3	305	875	1242	5.2	1.244	1659
11:28:17.269	142	83	104	71	75.0	310	845	1213	5.3	1.169	1559
11:28:18.116	138	80	100	73	75.8	310	825	1208	5.5	1.092	1456
11:28:18.941	133	77	97	75	76.5	310	795	1192	5.8	1.011	1348
11:28:19.738	131	76	96	76	76.5	305	790	1200	5.8	0.989	1318
11:28:20.526	132	74	96	76	81.3	305	785	1221	6.2	0.928	1237
11:28:21.307	133	74	97	77	81.8	310	775	1246	6.3	0.915	1220
11:28:22.086	133	75	97	79	81.8	310	760	1242	6.5	0.897	1196
11:28:22.845	133	75	97	76	81.8	310	790	1242	6.2	0.933	1243
11:28:23.635	133	75	97	77	81.8	310	780	1242	6.3	0.921	1228
11:28:24.415	133	75	97	74	81.8	310	810	1242	6.1	0.956	1275
11:28:25.222	133	77	98	77	68.3	305	780	1229	5.3	1.123	1497
11:28:26.005	134	76	98	76	70.5	305	790	1233	5.4	1.101	1468
11:28:26.796	133	76	98	75	72.3	310	795	1233	5.5	1.078	1438
11:28:27.587	133	76	98	77	75.8	305	775	1217	5.9	1.005	1340
11:28:28.366	132	76	99	80	77.5	305	750	1204	6.2	0.958	1277
11:28:29.118	134	78	100	79	77.0	305	760	1196	6.1	0.985	1313
11:28:29.875	136	79	102	80	78.3	305	750	1208	6.3	0.978	1304
11:28:30.628	138	81	104	79	78.3	305	755	1213	6.2	1.003	1338
11:28:31.381	140	82	106	82	77.0	310	730	1213	6.3	1.005	1340
11:28:32.113	141	84	108	85	75.8	305	705	1175	6.4	1.003	1337
11:28:32.814	143	86	109	84	73.8	300	715	1167	6.2	1.054	1406
11:28:33.533	144	86	108	80	74.8	305	750	1196	6.0	1.086	1448
11:28:34.279	142	85	107	80	74.8	300	750	1183	6.0	1.069	1425
11:28:35.033	138	83	105	81	74.0	300	740	1167	6.0	1.045	1393
11:28:35.769	139	82	104	81	74.5	300	745	1167	6.0	1.038	1383
11:28:36.518	138	81	103	78	78.0	305	770	1200	6.1	1.012	1349
11:28:37.288	137	80	101	78	78.8	305	770	1192	6.1	0.990	1320
11:28:38.056	134	78	100	79	79.0	305	760	1171	6.2	0.957	1276
11:28:38.814	131	77	99	82	77.0	300	730	1138	6.3	0.939	1251
11:28:39.546	134	79	101	81	77.8	305	745	1146	6.3	0.963	1284
11:28:40.291	135	79	102	81	80.8	305	745	1154	6.5	0.941	1255
11:28:41.036	136	79	101	78	80.5	305	765	1138	6.3	0.962	1283
11:28:41.801	133	78	101	82	80.0	305	735	1125	6.5	0.928	1237
11:28:42.536	133	80	102	82	76.3	300	735	1092	6.2	0.978	1305
11:28:43.271	136	80	103	81	80.3	300	745	1133	6.5	0.959	1278
11:28:44.016	137	81	103	79	80.8	305	760	1121	6.4	0.972	1296
11:28:44.776	137	80	102	79	80.5	305	760	1129	6.4	0.965	1287
11:28:45.536	133	79	101	80	79.3	300	750	1100	6.3	0.956	1274
11:28:46.284	135	79	101	79	79.5	300	760	1117	6.3	0.961	1281
11:28:47.046	135	77	99	76	83.0	305	785	1142	6.3	0.936	1248
11:28:47.831	132	76	97	76	83.8	305	785	1133	6.4	0.912	1215
11:28:48.614	130	74	95	77	83.8	305	780	1104	6.4	0.885	1180
11:28:49.392	125	72	94	82	81.8	300	735	1075	6.7	0.843	1124
11:28:50.131	126	74	94	81	80.5	300	745	1054	6.5	0.870	1160
11:28:50.876	129	74	96	81	84.0	300	740	1079	6.8	0.848	1131
11:28:51.614	131	75	99	82	84.3	305	730	1092	6.9	0.860	1147
11:28:52.344	134	78	102	83	82.0	300	725	1088	6.8	0.897	1197
11:28:53.067	135	80	103	83	80.8	300	725	1075	6.7	0.925	1233
11:28:53.794	137	82	105	82	78.3	295	735	1100	6.4	0.989	1318
11:28:54.529	142	84	108	79	79.3	300	760	1117	6.3	1.033	1378
11:28:55.291	144	85	108	76	80.5	305	790	1138	6.1	1.062	1416
11:28:56.081	143	85	107	75	79.5	305	795	1142	6.0	1.073	1430
11:28:56.876	140	83	105	77	78.8	305	780	1121	6.1	1.042	1390
11:28:57.654	138	82	104	77	76.3	300	775	1113	5.9	1.055	1406
11:28:58.431	138	81	103	77	79.5	305	780	1138	6.1	1.011	1347
11:28:59.213	137	79	101	76	80.8	305	785	1133	6.2	0.982	1309
11:28:59.996	133	77	100	79	81.3	305	755	1117	6.5	0.925	1233
11:29:00.751	133	78	100	80	78.8	300	750	1100	6.3	0.948	1263
11:29:01.503	135	78	101	79	82.8	305	755	1138	6.6	0.924	1232
11:29:02.256	137	79	103	79	82.5	300	755	1146	6.6	0.938	1251
11:29:03.009	137	80	103	82	81.3	300	735	1133	6.6	0.932	1242
11:29:03.744	136	81	104	83	78.5	295	720	1121	6.5	0.952	1269
11:29:04.466	139	82	105	82	79.5	300	735	1129	6.5	0.973	1297
11:29:05.201	141	83	108	82	81.3	305	735	1146	6.6	0.975	1300
11:29:05.936	143	85	109	80	80.0	305	750	1129	6.4	1.020	1359
11:29:06.686	142	85	108	81	78.0	305	745	1138	6.3	1.034	1379
11:29:07.431	142	86	108	81	75.8	300	745	1104	6.1	1.060	1413
11:29:08.176	142	85	107	78	78.3	305	765	1113	6.1	1.046	1395
11:29:08.943	140	83	105	78	79.5	305	770	1125	6.2	1.017	1356
11:29:09.709	137	81	103	80	79.0	305	750	1113	6.3	0.975	1301
11:29:10.461	134	79	101	81	78.3	300	740	1096	6.3	0.958	1277
11:29:11.201	135	79	102	81	80.0	300	745	1113	6.4	0.948	1263
11:29:11.946	136	79	104	85	81.3	300	705	1129	6.9	0.902	1203
11:29:12.651	137	81	105	88	79.0	305	680	1104	7.0	0.906	1208
11:29:13.329	138	82	106	87	78.5	300	690	1100	6.8	0.930	1239
11:29:14.021	140	83	106	85	79.3	300	705	1125	6.7	0.941	1254
11:29:14.726	139	82	105	85	79.3	300	705	1133	6.7	0.936	1248
11:29:15.431	137	82	105	86	77.5	295	700	1113	6.6	0.946	1262
11:29:16.131	139	83	105	82	76.5	295	735	1133	6.2	1.004	1339
11:29:16.868	140	81	105	81	76.5	295	745	1175	6.2	1.018	1357
11:29:17.610	140	81	105	78	76.5	295	770	1175	6.0	1.052	1402
11:29:18.380	140	81	105	81	76.5	295	745	1175	6.2	1.018	1357
11:29:19.125	140	81	105	82	76.5	295	735	1175	6.2	1.004	1339
11:29:19.861	130	77	99	85	68.3	295	705	1121	5.8	1.020	1360
11:29:20.566	133	78	100	82	68.5	300	730	1133	5.6	1.063	1417
11:29:21.296	135	78	101	80	72.8	300	750	1167	5.8	1.039	1385
11:29:22.044	136	79	101	80	75.5	300	750	1154	6.0	1.003	1338
11:29:22.796	133	78	102	84	77.5	300	715	1129	6.5	0.936	1249
11:29:23.509	135	81	102	82	75.0	295	730	1092	6.2	0.993	1324
11:29:24.241	138	80	103	79	79.8	300	760	1129	6.3	0.982	1309
11:29:25.003	138	80	102	77	81.3	305	775	1133	6.3	0.975	1300
11:29:25.776	136	79	101	78	81.0	300	770	1117	6.3	0.958	1277
11:29:26.544	131	77	99	84	77.8	295	715	1083	6.5	0.913	1217
11:29:27.261	132	78	99	81	76.5	300	740	1071	6.2	0.953	1270
11:29:28.001	133	77	100	81	82.5	300	740	1121	6.7	0.897	1196
11:29:28.741	135	78	101	81	82.0	300	745	1096	6.6	0.920	1227
11:29:29.484	135	79	102	82	81.5	300	735	1096	6.7	0.922	1230
11:29:30.221	134	80	103	84	78.8	295	715	1067	6.6	0.933	1244
11:29:30.932	137	82	104	81	78.0	300	745	1075	6.3	0.993	1324
11:29:31.681	140	82	106	79	81.8	300	760	1104	6.5	0.985	1314
11:29:32.439	142	84	107	78	80.3	300	765	1100	6.3	1.022	1363
11:29:33.206	141	84	106	77	80.0	300	780	1083	6.2	1.034	1378
11:29:33.984	138	82	105	79	78.3	300	755	1079	6.2	1.013	1351
11:29:34.741	138	83	104	77	75.5	300	780	1063	5.8	1.074	1433
11:29:35.519	139	81	104	78	80.0	300	770	1096	6.2	1.001	1335
11:29:36.291	138	80	103	78	80.0	300	770	1083	6.2	0.989	1319
11:29:37.061	136	79	102	78	80.3	305	770	1063	6.3	0.974	1299
11:29:37.831	136	79	101	78	80.3	300	770	1071	6.3	0.971	1295
11:29:38.601	134	78	102	80	80.0	300	750	1079	6.4	0.952	1269
11:29:39.347	134	80	104	84	76.0	295	715	1042	6.4	0.974	1298
11:29:40.066	139	83	107	82	76.8	300	730	1058	6.3	1.013	1351
11:29:40.794	143	85	110	81	79.3	305	745	1092	6.4	1.029	1372
11:29:41.541	146	87	111	78	79.0	305	770	1108	6.2	1.084	1446
11:29:42.313	148	88	112	74	78.0	305	815	1117	5.7	1.165	1553
11:29:43.126	147	87	111	75	78.0	305	805	1125	5.8	1.143	1524
11:29:43.931	144	86	109	76	75.5	305	790	1108	5.7	1.141	1521
11:29:44.721	143	85	107	75	75.3	305	800	1100	5.6	1.135	1513
11:29:45.519	141	83	105	75	77.8	305	805	1113	5.8	1.085	1446
11:29:46.326	138	80	104	78	79.3	305	765	1117	6.2	0.999	1332
11:29:47.089	136	79	102	84	78.3	305	715	1096	6.6	0.934	1246
11:29:47.806	134	79	101	84	77.8	305	715	1075	6.5	0.924	1232
11:29:48.521	133	78	100	83	79.5	305	720	1083	6.6	0.901	1202
11:29:49.241	132	77	99	85	80.0	300	710	1092	6.8	0.881	1174
11:29:49.951	131	77	100	86	79.0	300	695	1075	6.8	0.878	1170
11:29:50.644	134	79	102	85	78.3	300	710	1079	6.6	0.923	1231
11:29:51.356	138	80	104	81	82.8	305	745	1121	6.7	0.934	1245
11:29:52.101	140	81	105	79	82.5	305	760	1129	6.5	0.967	1290
11:29:52.859	140	82	105	78	80.5	300	770	1100	6.3	1.002	1336
11:29:53.631	137	81	104	78	79.0	300	765	1088	6.2	1.005	1340
11:29:54.392	138	82	104	78	76.8	300	770	1075	6.0	1.043	1391
11:29:55.166	139	81	103	75	80.5	305	805	1096	6.0	1.032	1377
11:29:55.969	138	80	102	74	81.5	305	815	1088	6.0	1.018	1357
11:29:56.786	134	78	100	76	80.8	305	790	1092	6.1	0.981	1308
11:29:57.576	133	78	99	76	78.0	300	785	1063	6.0	0.996	1328
11:29:58.359	134	76	99	76	82.5	305	790	1079	6.3	0.950	1267
11:29:59.149	134	77	100	76	82.5	305	785	1075	6.3	0.949	1266
11:29:59.936	132	77	101	80	80.3	300	750	1054	6.4	0.946	1262
11:30:00.686	136	81	104	79	77.8	300	755	1029	6.2	1.005	1340
11:30:01.441	139	82	106	78	80.8	305	770	1075	6.3	1.008	1345
11:30:02.211	142	83	107	76	80.8	305	785	1079	6.2	1.040	1387
11:30:02.996	140	83	108	79	78.8	305	760	1067	6.2	1.040	1386
11:30:03.754	142	86	108	78	75.0	300	770	1063	5.8	1.109	1478
11:30:04.526	143	85	108	76	78.3	305	790	1079	5.9	1.093	1457
11:30:05.316	143	84	107	74	78.8	305	810	1092	5.8	1.095	1461
11:30:06.126	139	81	104	76	78.8	305	790	1088	6.0	1.046	1394
11:30:06.914	137	82	103	77	75.8	300	775	1067	5.9	1.054	1405
11:30:07.691	137	80	102	76	79.8	305	790	1075	6.1	1.008	1344
11:30:08.481	136	78	100	75	81.5	305	795	1083	6.2	0.978	1304
11:30:09.276	133	77	99	76	81.5	305	785	1075	6.2	0.951	1268
11:30:10.057	130	76	99	79	79.3	300	755	1054	6.3	0.938	1251
11:30:10.814	132	77	99	77	80.0	305	775	1058	6.2	0.957	1276
11:30:11.587	134	77	100	77	82.5	305	780	1079	6.3	0.943	1257
11:30:12.371	134	78	100	77	82.5	305	775	1063	6.4	0.937	1249
11:30:13.145	134	78	100	78	82.5	305	765	1063	6.5	0.925	1233
11:30:13.910	134	78	100	78	82.5	305	770	1063	6.4	0.931	1241
11:30:14.680	134	78	100	75	82.5	305	805	1063	6.1	0.973	1298
11:30:15.486	136	81	102	75	67.5	305	800	1042	5.1	1.209	1612
11:30:16.282	133	79	101	79	67.3	300	760	1042	5.3	1.144	1526
11:30:17.046	133	80	101	78	67.8	300	765	1017	5.3	1.140	1521
11:30:17.811	134	79	102	76	74.8	305	785	1042	5.7	1.066	1421
11:30:18.596	135	79	102	76	78.5	305	790	1046	6.0	1.026	1369
11:30:19.386	135	79	102	75	78.5	305	795	1029	5.9	1.028	1371
11:30:20.181	132	79	101	77	77.0	300	775	1021	6.0	1.014	1352
11:30:20.956	133	80	101	77	77.0	305	775	1008	6.0	1.019	1359
11:30:21.733	134	80	102	75	79.5	305	795	1004	6.0	1.018	1357
11:30:22.526	135	80	101	71	80.3	305	845	1025	5.7	1.066	1421
11:30:23.369	135	79	101	71	81.5	305	840	1046	5.8	1.044	1391
11:30:24.207	135	79	101	72	80.3	305	835	1021	5.8	1.051	1401
11:30:25.046	134	79	101	71	80.3	305	845	1025	5.7	1.063	1418
11:30:25.891	135	79	102	71	80.3	305	840	1033	5.7	1.070	1427
11:30:26.729	137	81	104	72	79.0	305	835	1029	5.7	1.099	1466
11:30:27.564	139	82	105	71	78.0	305	840	1029	5.6	1.133	1511
11:30:28.402	139	83	106	72	77.0	305	835	1029	5.5	1.147	1529
11:30:29.239	139	83	106	72	76.0	305	830	1029	5.5	1.155	1540
11:30:30.069	140	83	107	73	77.0	305	820	1038	5.6	1.134	1512
11:30:30.889	140	84	106	73	76.0	305	825	1033	5.5	1.151	1534
11:30:31.714	138	83	106	75	75.8	305	800	1038	5.7	1.117	1489
11:30:32.512	139	85	107	75	73.0	300	805	1021	5.4	1.174	1566
11:30:33.321	142	84	108	75	77.5	310	805	1075	5.8	1.124	1499
11:30:34.126	142	85	108	75	76.3	310	800	1071	5.7	1.133	1511
11:30:34.926	140	84	107	77	74.3	305	775	1063	5.7	1.119	1493
11:30:35.699	142	84	108	78	76.3	310	765	1096	6.0	1.086	1448
11:30:36.466	141	84	109	83	76.3	310	720	1088	6.4	1.025	1366
11:30:37.184	141	84	107	83	75.3	305	720	1079	6.3	1.021	1362
11:30:37.908	139	83	104	81	77.0	310	745	1100	6.2	1.006	1342
11:30:38.651	135	80	101	81	78.3	305	745	1117	6.3	0.964	1285
11:30:39.396	133	79	100	82	77.3	305	735	1108	6.3	0.947	1262
11:30:40.129	133	77	99	79	81.0	305	755	1117	6.4	0.920	1227
11:30:40.884	133	76	98	80	83.0	305	750	1125	6.6	0.888	1184
11:30:41.636	132	75	97	79	83.3	305	760	1121	6.6	0.888	1184
11:30:42.396	129	74	97	81	82.3	305	745	1104	6.6	0.876	1168
11:30:43.137	130	76	99	83	79.0	300	725	1071	6.5	0.906	1208
11:30:43.866	134	78	102	80	82.0	305	750	1100	6.6	0.933	1244
11:30:44.614	138	80	105	79	82.5	305	760	1096	6.5	0.963	1284
11:30:45.374	139	82	105	78	80.5	300	770	1096	6.3	1.004	1339
11:30:46.146	137	82	106	80	77.3	300	750	1075	6.2	1.027	1369
11:30:46.892	141	85	108	77	77.0	300	775	1075	6.0	1.082	1443
11:30:47.671	142	84	108	75	79.8	305	800	1108	6.0	1.078	1438
11:30:48.471	142	83	105	70	80.0	305	855	1113	5.6	1.122	1496
11:30:49.326	138	80	104	74	81.0	305	810	1129	6.0	1.038	1383
11:30:50.136	137	81	102	73	77.0	305	825	1079	5.6	1.090	1454
11:30:50.959	136	78	101	72	81.8	305	830	1117	5.9	1.028	1371
11:30:51.791	136	78	101	72	82.3	305	835	1113	5.9	1.020	1360
11:30:52.626	133	77	101	77	81.3	305	780	1104	6.3	0.972	1296
11:30:53.404	136	80	104	78	76.8	300	765	1092	6.0	1.034	1379
11:30:54.173	141	82	107	77	81.8	305	780	1129	6.3	1.023	1364
11:30:54.951	144	84	110	76	80.3	305	790	1158	6.1	1.078	1437
11:30:55.741	146	86	110	75	79.0	305	800	1154	5.9	1.114	1485
11:30:56.541	144	86	111	78	76.3	300	765	1142	6.0	1.109	1478
11:30:57.306	147	88	111	75	75.5	305	795	1142	5.7	1.169	1558
11:30:58.103	147	86	110	74	78.5	310	810	1175	5.8	1.132	1510
11:30:58.911	144	85	107	74	78.3	305	810	1171	5.8	1.110	1480
11:30:59.721	139	82	105	77	77.5	305	775	1150	6.0	1.052	1403
11:31:00.496	140	82	104	76	76.8	305	785	1142	5.9	1.066	1422
11:31:01.283	139	80	103	75	81.3	310	795	1179	6.1	1.008	1344
11:31:02.078	138	79	102	76	82.3	310	785	1179	6.3	0.969	1292
11:31:02.861	134	77	101	81	81.0	305	745	1163	6.5	0.931	1242
11:31:03.608	136	79	102	80	79.5	305	750	1138	6.4	0.965	1286
11:31:04.356	139	80	105	80	83.5	310	750	1154	6.7	0.943	1257
11:31:05.106	141	82	107	79	82.5	310	760	1163	6.5	0.981	1308
11:31:05.866	143	83	108	77	82.0	305	775	1154	6.3	1.023	1364
11:31:06.641	144	85	110	79	79.0	305	755	1142	6.3	1.054	1405
11:31:07.396	145	88	111	78	76.0	300	765	1133	6.0	1.117	1490
11:31:08.161	147	88	112	77	77.8	305	775	1167	6.0	1.114	1485
11:31:08.938	147	87	111	75	78.8	310	795	1167	5.9	1.116	1487
11:31:09.733	145	85	111	76	78.8	310	785	1175	6.0	1.101	1469
11:31:10.515	145	85	111	78	78.8	310	770	1175	6.1	1.080	1441
11:31:11.285	145	85	111	78	78.8	310	765	1175	6.2	1.073	1431
11:31:12.050	145	85	111	75	78.8	310	800	1175	5.9	1.123	1497
11:31:12.851	151	90	116	75	64.3	310	800	1238	4.8	1.438	1918
11:31:13.647	153	91	116	75	64.0	305	805	1263	4.8	1.459	1945
11:31:14.454	151	90	116	77	65.0	305	775	1275	5.0	1.386	1848
11:31:15.227	153	92	116	76	66.0	300	785	1254	5.0	1.383	1844
11:31:16.014	154	91	116	76	71.5	305	790	1292	5.4	1.279	1705
11:31:16.804	152	90	114	75	73.0	305	795	1292	5.5	1.242	1655
11:31:17.600	150	88	112	77	73.8	305	780	1288	5.7	1.185	1579
11:31:18.380	145	86	110	80	72.3	300	750	1250	5.8	1.142	1522
11:31:19.131	146	86	109	79	74.3	305	760	1263	5.9	1.116	1488
11:31:19.889	145	84	108	79	77.5	305	760	1271	6.1	1.054	1406
11:31:20.651	143	82	105	79	79.3	305	755	1292	6.3	1.003	1337
11:31:21.406	139	80	104	83	79.0	300	725	1267	6.5	0.952	1270
11:31:22.131	138	80	104	84	78.0	300	715	1250	6.5	0.949	1265
11:31:22.846	140	79	104	84	81.5	305	715	1267	6.8	0.915	1219
11:31:23.557	140	80	105	85	82.3	300	705	1263	7.0	0.900	1200
11:31:24.265	140	81	106	86	81.5	300	700	1250	7.0	0.906	1208
11:31:24.965	140	82	108	89	79.0	295	675	1225	7.0	0.919	1225
11:31:25.637	145	85	111	88	78.0	300	685	1221	6.8	0.973	1297
11:31:26.324	150	87	113	82	80.8	300	730	1258	6.6	1.019	1359
11:31:27.054	152	88	114	81	81.0	300	740	1308	6.6	1.037	1383
11:31:27.795	150	87	114	83	79.8	300	725	1296	6.6	1.032	1376
11:31:28.519	150	89	113	82	76.5	300	730	1279	6.3	1.078	1438
11:31:29.251	151	87	112	78	79.3	300	765	1317	6.2	1.076	1435
11:31:30.016	149	85	109	77	80.5	300	775	1317	6.2	1.047	1396
11:31:30.791	144	82	106	81	80.8	300	745	1296	6.5	0.978	1304
11:31:31.534	142	81	105	82	79.0	295	735	1271	6.4	0.972	1296
11:31:32.269	141	79	105	86	81.8	300	695	1279	7.1	0.895	1193
11:31:32.965	141	80	106	91	81.5	300	660	1258	7.4	0.856	1142
11:31:33.622	140	81	105	90	80.8	295	670	1233	7.2	0.869	1159
11:31:34.296	140	79	104	87	83.5	300	690	1283	7.3	0.857	1143
11:31:34.986	141	79	103	84	85.3	300	715	1304	7.2	0.864	1152
11:31:35.701	138	77	102	86	85.5	295	700	1313	7.3	0.837	1116
11:31:36.399	138	79	102	85	82.5	295	705	1279	7.0	0.872	1162
11:31:37.104	141	78	103	82	86.0	295	735	1313	7.0	0.878	1171
11:31:37.841	142	78	103	77	88.3	300	780	1333	6.8	0.906	1208
11:31:38.620	141	78	104	78	88.3	300	765	1321	6.9	0.897	1196
11:31:39.386	141	79	104	79	86.0	300	760	1296	6.8	0.915	1220
11:31:40.146	139	79	104	82	83.0	295	735	1267	6.8	0.917	1222
11:31:40.880	141	81	105	79	82.3	295	755	1250	6.5	0.959	1279
11:31:41.636	144	81	107	78	86.0	300	765	1304	6.7	0.950	1266
11:31:42.400	145	83	108	78	84.3	300	765	1275	6.6	0.978	1305
11:31:43.164	144	82	108	80	83.8	300	750	1271	6.7	0.965	1287
11:31:43.916	142	83	108	82	80.0	295	735	1229	6.5	0.990	1320
11:31:44.647	146	85	109	80	80.0	300	750	1242	6.4	1.022	1363
11:31:45.400	147	84	109	78	83.3	300	765	1254	6.5	0.999	1332
11:31:46.166	146	83	107	76	83.8	300	785	1267	6.4	1.005	1340
11:31:46.949	143	81	107	80	82.3	300	750	1258	6.6	0.971	1295
11:31:47.697	142	83	107	82	78.8	295	730	1225	6.5	0.987	1316
11:31:48.430	144	83	108	81	82.0	300	745	1242	6.6	0.977	1302
11:31:49.175	146	83	108	79	84.3	305	755	1267	6.7	0.966	1287
11:31:49.929	143	82	108	81	83.3	300	740	1250	6.8	0.958	1277
11:31:50.667	144	84	108	82	79.3	295	730	1229	6.5	0.995	1326
11:31:51.401	146	84	109	80	82.5	305	750	1233	6.6	0.986	1315
11:31:52.151	146	83	108	79	83.5	300	760	1263	6.6	0.981	1308
11:31:52.907	142	82	107	82	82.3	300	730	1238	6.8	0.947	1263
11:31:53.641	142	82	106	81	80.5	300	740	1208	6.5	0.970	1293
11:31:54.381	143	81	106	80	84.0	305	750	1229	6.7	0.942	1256
11:31:55.127	142	81	105	81	84.5	305	745	1217	6.8	0.926	1234
11:31:55.878	139	79	104	82	84.3	305	730	1208	6.9	0.901	1202
11:31:56.608	140	81	104	81	81.5	305	740	1183	6.6	0.944	1259
11:31:57.346	141	80	105	80	84.8	305	750	1204	6.8	0.929	1239
11:31:58.096	141	81	105	80	83.8	305	750	1196	6.7	0.938	1251
11:31:58.846	139	80	105	83	82.0	300	725	1175	6.8	0.926	1235
11:31:59.571	141	82	107	81	81.8	305	745	1163	6.6	0.971	1294
11:32:00.316	144	83	108	79	83.3	305	755	1183	6.6	0.977	1303
11:32:01.073	144	83	107	78	83.0	305	765	1183	6.5	0.989	1318
11:32:01.838	142	82	107	81	81.0	300	745	1179	6.5	0.982	1309
11:32:02.579	144	83	108	79	81.5	305	760	1171	6.4	1.002	1337
11:32:03.343	145	83	108	78	83.3	310	770	1196	6.5	0.997	1329
11:32:04.113	145	84	108	78	83.3	310	765	1179	6.5	0.990	1320
11:32:04.875	145	84	108	81	83.3	310	745	1179	6.7	0.964	1286
11:32:05.620	145	84	108	79	83.3	310	760	1179	6.6	0.984	1312
11:32:06.381	149	89	113	79	67.0	305	755	1196	5.3	1.268	1690
11:32:07.136	149	88	112	79	69.0	305	755	1238	5.5	1.226	1634
11:32:07.891	147	87	110	79	69.0	305	755	1233	5.5	1.206	1608
11:32:08.644	143	85	109	84	70.5	300	715	1213	5.9	1.108	1477
11:32:09.360	145	86	110	82	73.3	300	730	1221	6.0	1.094	1458
11:32:10.090	147	86	111	81	76.8	305	740	1246	6.2	1.070	1427
11:32:10.830	147	86	110	80	77.5	305	750	1238	6.2	1.067	1423
11:32:11.580	144	84	109	82	77.8	305	735	1225	6.3	1.028	1371
11:32:12.318	143	85	108	82	76.0	300	730	1192	6.2	1.040	1386
11:32:13.044	145	85	109	81	78.0	300	745	1192	6.3	1.043	1391
11:32:13.787	146	85	109	78	80.5	305	770	1221	6.3	1.045	1393
11:32:14.557	146	84	108	76	80.8	305	785	1221	6.2	1.052	1403
11:32:15.344	143	83	107	78	79.8	300	765	1217	6.3	1.029	1372
11:32:16.109	143	83	106	77	78.0	300	775	1171	6.0	1.053	1404
11:32:16.888	142	81	105	76	82.5	305	790	1208	6.3	1.005	1341
11:32:17.676	141	80	104	75	83.5	305	795	1196	6.3	0.993	1323
11:32:18.473	139	79	104	77	82.5	305	775	1192	6.4	0.975	1299
11:32:19.246	140	81	104	77	80.3	300	775	1179	6.2	1.007	1342
11:32:20.023	141	81	106	77	82.3	305	775	1183	6.4	0.996	1329
11:32:20.798	142	82	106	77	82.3	305	780	1192	6.3	1.003	1337
11:32:21.575	140	81	106	79	80.8	300	755	1171	6.4	0.986	1315
11:32:22.333	142	83	107	78	79.0	305	765	1142	6.2	1.031	1375
11:32:23.098	144	83	107	76	82.3	305	790	1167	6.2	1.025	1367
11:32:23.888	143	82	106	76	82.8	310	790	1192	6.3	1.010	1346
11:32:24.676	139	81	105	79	80.8	305	755	1154	6.4	0.982	1309
11:32:25.433	140	82	104	76	79.5	305	785	1133	6.1	1.029	1373
11:32:26.214	141	80	105	76	83.5	305	785	1175	6.4	0.982	1310
11:32:27.001	140	80	103	75	83.0	310	795	1150	6.3	0.987	1315
11:32:27.796	138	78	101	74	83.5	310	810	1146	6.2	0.975	1300
11:32:28.606	134	76	100	77	83.3	305	775	1133	6.4	0.926	1235
11:32:29.381	134	77	99	77	80.5	305	780	1096	6.2	0.957	1276
11:32:30.163	135	76	99	76	85.3	310	790	1121	6.5	0.920	1226
11:32:30.949	135	76	99	75	85.0	305	795	1133	6.4	0.928	1238
11:32:31.744	134	76	100	77	84.5	305	780	1108	6.5	0.921	1228
11:32:32.524	135	77	100	76	82.5	305	790	1104	6.3	0.953	1270
11:32:33.316	136	77	101	75	85.5	310	800	1121	6.4	0.943	1257
11:32:34.114	137	78	102	75	85.0	310	805	1117	6.3	0.964	1285
11:32:34.921	136	79	103	75	83.5	310	795	1100	6.3	0.976	1301
11:32:35.714	136	81	103	77	79.3	305	780	1067	6.1	1.014	1352
11:32:36.492	139	81	104	75	82.5	310	805	1075	6.1	1.017	1356
11:32:37.299	140	81	105	74	83.5	310	810	1083	6.2	1.016	1355
11:32:38.111	140	81	105	75	83.0	310	805	1071	6.2	1.021	1361
11:32:38.916	138	82	106	78	79.0	305	770	1050	6.2	1.031	1374
11:32:39.682	141	84	107	77	77.5	305	780	1058	6.0	1.079	1439
11:32:40.464	144	84	108	75	81.5	310	795	1117	6.2	1.056	1408
11:32:41.261	145	84	108	73	82.3	310	820	1129	6.0	1.074	1432
11:32:42.081	143	82	107	75	82.3	310	800	1129	6.2	1.043	1391
11:32:42.879	141	84	106	76	77.3	305	790	1104	5.9	1.087	1449
11:32:43.669	143	83	105	73	81.0	305	825	1113	5.9	1.072	1429
11:32:44.496	141	80	103	70	83.8	310	855	1146	5.9	1.049	1399
11:32:45.350	139	78	100	69	85.0	310	870	1154	5.9	1.024	1365
11:32:46.219	134	75	98	73	84.3	310	820	1129	6.2	0.956	1275
11:32:47.041	132	76	96	74	81.5	305	815	1096	6.0	0.958	1277
11:32:47.854	131	73	94	73	85.8	310	820	1104	6.3	0.901	1202
11:32:48.674	128	72	93	75	86.3	310	805	1096	6.4	0.868	1157
11:32:49.481	125	71	93	78	84.3	310	765	1058	6.6	0.844	1126
11:32:50.244	127	73	94	77	84.0	305	775	1063	6.5	0.867	1156
11:32:51.021	129	73	96	77	88.0	310	780	1079	6.8	0.851	1135
11:32:51.799	131	75	98	76	87.0	310	790	1083	6.6	0.885	1180
11:32:52.591	131	76	99	79	84.0	310	760	1054	6.6	0.896	1194
11:32:53.351	133	79	100	77	81.3	305	780	1042	6.3	0.962	1283
11:32:54.127	136	79	102	74	84.8	310	810	1067	6.3	0.970	1293
11:32:54.937	136	79	102	73	84.5	310	820	1067	6.2	0.985	1313
11:32:55.761	133	79	102	76	81.5	310	785	1054	6.2	0.980	1307
11:32:56.544	135	80	102	74	79.8	305	810	1025	5.9	1.031	1375
11:32:57.352	136	79	102	74	83.3	310	815	1050	6.1	0.999	1331
11:32:58.169	136	79	101	73	83.3	310	820	1058	6.1	0.997	1330
11:32:58.987	134	78	101	76	81.8	310	790	1046	6.2	0.978	1305
11:32:59.781	134	80	101	75	79.0	310	800	1021	5.9	1.023	1364
11:33:00.581	136	80	101	75	79.0	310	805	1046	5.9	1.029	1372
11:33:01.385	136	80	101	72	79.0	310	830	1046	5.7	1.061	1415
11:33:02.215	136	80	101	76	79.0	310	790	1046	6.0	1.010	1347
11:33:03.005	136	80	101	71	79.0	310	845	1046	5.6	1.080	1440
11:33:03.851	137	82	103	70	67.0	310	860	1033	4.7	1.322	1763
11:33:04.711	136	80	101	69	70.0	315	865	1050	4.9	1.251	1668
11:33:05.576	132	78	100	72	70.3	310	830	1021	5.1	1.176	1567
11:33:06.402	132	78	98	71	73.5	315	850	1025	5.2	1.133	1511
11:33:07.256	131	75	96	69	80.5	315	875	1029	5.5	1.038	1384
11:33:08.131	128	73	93	69	81.8	315	865	1029	5.7	0.987	1316
11:33:08.994	124	72	93	74	80.0	315	810	992	5.9	0.939	1252
11:33:09.806	125	73	93	73	80.5	310	820	975	5.9	0.942	1256
11:33:10.626	125	72	93	74	84.3	315	815	996	6.2	0.902	1203
11:33:11.441	126	73	94	74	84.8	315	815	992	6.2	0.906	1208
11:33:12.256	125	74	96	78	81.8	315	770	971	6.4	0.904	1206
11:33:13.026	128	77	98	77	79.5	310	775	963	6.2	0.955	1274
11:33:13.803	132	78	101	76	83.5	315	790	1000	6.3	0.951	1268
11:33:14.589	133	79	102	77	82.5	310	775	1000	6.4	0.958	1278
11:33:15.368	133	80	103	78	79.3	310	765	983	6.2	0.989	1319
11:33:16.131	136	82	103	75	80.5	310	800	992	6.0	1.026	1368
11:33:16.929	137	81	104	75	82.3	310	805	1021	6.1	1.013	1351
11:33:17.734	135	81	104	81	80.5	310	745	1013	6.5	0.960	1280
11:33:18.481	134	81	103	81	79.5	310	740	988	6.4	0.954	1272
11:33:19.221	133	80	100	78	80.0	315	770	992	6.2	0.965	1287
11:33:19.989	132	78	98	75	81.3	310	795	1021	6.1	0.956	1275
11:33:20.784	128	75	96	78	80.5	305	770	1025	6.3	0.918	1224
11:33:21.558	127	75	95	77	80.0	305	780	1000	6.2	0.921	1229
11:33:22.336	128	73	95	76	84.8	310	785	1021	6.5	0.878	1170
11:33:23.119	128	74	96	77	84.5	310	780	1029	6.5	0.884	1178
11:33:23.901	129	75	97	76	84.3	305	785	1013	6.4	0.901	1202
11:33:24.686	130	76	99	77	83.3	305	775	1013	6.4	0.917	1223
11:33:25.463	130	78	100	79	80.0	310	760	1000	6.3	0.952	1270
11:33:26.223	134	81	103	79	78.0	305	755	1000	6.2	0.999	1333
11:33:26.976	139	83	107	77	81.3	310	780	1042	6.3	1.022	1363
11:33:27.756	142	84	109	75	81.3	310	795	1063	6.1	1.062	1416
11:33:28.551	144	86	109	74	79.8	310	815	1083	5.9	1.116	1489
11:33:29.366	143	86	110	76	76.3	305	790	1075	5.8	1.134	1513
11:33:30.156	143	87	108	74	74.3	305	810	1054	5.5	1.181	1575
11:33:30.966	143	85	107	71	78.0	310	840	1096	5.6	1.147	1529
11:33:31.804	140	82	104	72	79.0	310	830	1104	5.7	1.093	1457
11:33:32.636	136	80	102	75	78.8	310	800	1088	5.9	1.034	1378
11:33:33.432	133	80	100	77	75.0	305	780	1050	5.8	1.043	1390
11:33:34.212	134	78	100	76	80.0	310	790	1075	6.1	0.990	1320
11:33:35.004	134	78	100	75	81.3	305	795	1083	6.1	0.978	1305
11:33:35.801	133	77	100	76	81.5	310	785	1088	6.2	0.961	1281
11:33:36.584	131	78	99	79	77.8	305	760	1054	6.1	0.970	1294
11:33:37.346	133	78	99	76	79.5	305	785	1063	6.1	0.980	1307
11:33:38.129	134	77	100	76	82.3	305	790	1088	6.2	0.958	1277
11:33:38.921	133	77	99	75	82.5	310	805	1083	6.1	0.961	1281
11:33:39.726	129	76	98	77	80.5	305	775	1067	6.2	0.939	1252
11:33:40.499	130	76	97	76	80.0	305	785	1050	6.1	0.954	1272
11:33:41.286	131	75	98	76	83.8	310	790	1071	6.4	0.920	1226
11:33:42.076	131	76	98	75	83.8	310	795	1075	6.3	0.928	1237
11:33:42.869	129	76	98	78	81.8	305	765	1063	6.4	0.919	1226
11:33:43.636	131	78	99	77	80.5	310	775	1025	6.2	0.956	1274
11:33:44.407	134	78	101	77	82.8	305	780	1058	6.4	0.954	1273
11:33:45.187	135	79	102	76	82.3	310	785	1058	6.3	0.976	1301
11:33:45.976	134	79	103	78	81.0	310	770	1046	6.3	0.974	1299
11:33:46.746	135	81	103	77	78.5	305	780	1029	6.0	1.018	1358
11:33:47.526	136	80	103	75	81.5	310	800	1050	6.1	1.009	1345
11:33:48.326	136	80	102	73	82.3	310	820	1046	6.0	1.012	1349
11:33:49.146	133	78	100	75	81.3	310	805	1054	6.1	0.993	1324
11:33:49.951	132	78	98	73	79.3	305	820	1025	5.8	1.017	1355
11:33:50.767	131	76	98	72	82.8	310	830	1038	6.0	0.980	1307
