# Supplementary material for: Influence of beat-to-beat blood pressure variability on vascular elasticity in hypertensive population
Source: Sci Rep. 2017 Aug 21;7:8394. doi: 10.1038/s41598-017-08640-4 (PMC5566212; doi:10.1038/s41598-017-08640-4)
Supplement: Supplementary file 2 — Dataset 2 [file 41598_2017_8640_MOESM2_ESM.zip › Data of normal population/1007-beats.txt]

14:23:31.826	124	71	91	71	80.3	315	850	1242	5.7	0.961	1282
14:23:32.672	124	71	91	71	79.5	320	840	1225	5.7	0.959	1278
14:23:33.512	125	71	92	73	80.5	320	825	1225	5.9	0.938	1250
14:23:34.337	126	71	93	73	81.5	320	825	1246	5.9	0.936	1248
14:23:35.166	127	72	93	74	81.5	320	810	1271	6.0	0.919	1226
14:23:35.975	127	72	93	75	81.5	320	800	1271	6.1	0.908	1211
14:23:36.775	127	72	93	70	81.5	320	855	1271	5.7	0.970	1294
14:23:37.629	132	76	97	71	73.0	325	840	1292	5.2	1.110	1481
14:23:38.469	130	75	95	72	73.3	315	830	1283	5.3	1.076	1435
14:23:39.301	128	73	94	73	73.0	315	820	1263	5.3	1.050	1400
14:23:40.121	128	72	93	73	76.5	325	825	1292	5.6	1.000	1334
14:23:40.944	128	72	92	72	80.5	325	830	1317	5.8	0.949	1265
14:23:41.774	126	70	90	73	81.5	320	820	1317	6.0	0.908	1211
14:23:42.596	124	69	89	74	81.8	320	810	1300	6.1	0.882	1176
14:23:43.406	124	69	90	74	83.5	325	815	1304	6.1	0.874	1165
14:23:44.219	125	69	90	73	84.8	320	820	1304	6.2	0.873	1164
14:23:45.039	125	69	90	74	84.8	320	810	1300	6.3	0.863	1150
14:23:45.850	125	69	90	73	84.8	320	820	1300	6.2	0.873	1164
14:23:46.670	125	69	90	72	84.8	320	830	1300	6.1	0.884	1178
14:23:47.501	125	70	91	74	76.0	320	810	1233	5.6	0.970	1293
14:23:48.307	126	71	92	73	76.0	320	825	1246	5.5	0.996	1328
14:23:49.132	126	71	92	73	76.5	325	825	1242	5.6	0.989	1319
14:23:49.959	126	70	91	73	79.5	320	825	1250	5.8	0.944	1259
14:23:50.782	124	70	90	74	81.3	325	810	1233	6.0	0.900	1200
14:23:51.596	122	69	90	75	81.0	320	800	1200	6.1	0.884	1179
14:23:52.396	123	69	91	76	82.3	320	790	1208	6.2	0.872	1162
14:23:53.188	125	71	92	75	83.5	325	805	1208	6.2	0.887	1183
14:23:53.991	126	72	93	73	83.0	320	820	1208	6.1	0.916	1222
14:23:54.813	126	72	93	73	83.0	320	825	1188	6.0	0.922	1229
14:23:55.635	126	72	93	71	83.0	320	840	1188	5.9	0.939	1252
14:23:56.475	126	72	93	70	83.0	320	860	1188	5.8	0.961	1281
14:23:57.338	123	71	90	73	73.5	320	825	1142	5.3	1.013	1351
14:23:58.161	123	70	91	74	73.5	325	815	1133	5.4	1.004	1338
14:23:58.976	124	71	93	74	74.3	325	810	1146	5.5	1.012	1349
14:23:59.786	128	73	96	75	76.8	325	805	1163	5.7	1.002	1336
14:24:00.593	129	75	97	75	79.3	325	795	1175	6.0	0.968	1291
14:24:01.386	130	76	97	75	77.8	325	795	1175	5.9	0.992	1322
14:24:02.183	131	76	97	74	78.5	320	810	1188	5.8	1.001	1335
14:24:02.991	131	75	97	74	80.3	320	810	1204	5.9	0.974	1299
14:24:03.801	129	74	95	74	80.3	320	810	1204	5.9	0.959	1279
14:24:04.613	127	73	95	76	80.3	320	790	1192	6.1	0.935	1247
14:24:05.400	127	73	95	75	80.3	320	800	1192	6.0	0.947	1263
14:24:06.200	127	73	95	72	80.3	320	830	1192	5.8	0.983	1310
14:24:07.031	129	74	95	74	72.5	320	810	1179	5.4	1.056	1408
14:24:07.839	126	72	93	75	73.0	320	795	1171	5.5	1.010	1347
14:24:08.636	125	71	92	75	73.8	325	795	1150	5.6	0.994	1326
14:24:09.431	126	72	94	75	77.3	325	795	1154	5.8	0.962	1283
14:24:10.224	127	73	94	75	80.3	320	800	1171	6.0	0.937	1249
14:24:11.028	128	73	94	74	81.0	325	810	1188	6.0	0.943	1257
14:24:11.834	128	73	94	75	81.5	325	805	1200	6.1	0.931	1241
14:24:12.641	128	73	95	75	80.5	320	795	1183	6.1	0.933	1244
14:24:13.434	129	74	96	75	80.8	320	800	1167	6.1	0.946	1262
14:24:14.236	130	74	96	74	81.5	320	810	1204	6.0	0.952	1269
14:24:15.042	130	74	96	75	81.0	315	800	1217	6.1	0.948	1264
14:24:15.844	129	74	96	76	80.8	320	790	1183	6.1	0.934	1246
14:24:16.636	129	74	96	76	81.0	320	790	1188	6.2	0.936	1248
14:24:17.424	131	74	96	75	81.8	320	800	1200	6.1	0.942	1256
14:24:18.226	130	74	95	75	82.5	320	805	1217	6.1	0.929	1239
14:24:19.029	128	72	94	76	82.3	320	785	1200	6.3	0.900	1199
14:24:19.818	127	72	94	76	82.5	315	785	1188	6.3	0.894	1193
14:24:20.601	129	72	95	76	83.3	320	785	1213	6.4	0.896	1194
14:24:21.382	130	74	97	76	83.0	315	785	1221	6.3	0.915	1220
14:24:22.171	131	75	97	76	83.0	315	785	1221	6.3	0.915	1220
14:24:22.955	131	75	97	77	83.0	315	780	1221	6.4	0.909	1212
14:24:23.735	131	75	97	75	83.0	315	795	1221	6.3	0.927	1236
14:24:24.533	135	78	100	76	72.3	320	790	1200	5.5	1.091	1454
14:24:25.321	135	77	99	74	73.3	320	810	1225	5.4	1.095	1460
14:24:26.127	134	76	98	74	73.5	315	815	1229	5.4	1.089	1453
14:24:26.946	133	75	97	72	76.5	320	830	1225	5.5	1.050	1400
14:24:27.776	131	74	96	73	79.5	315	820	1242	5.8	0.990	1320
14:24:28.598	130	73	94	73	80.0	320	825	1208	5.8	0.972	1296
14:24:29.419	128	72	94	74	80.3	320	810	1183	5.9	0.946	1262
14:24:30.231	129	72	94	75	82.3	320	800	1196	6.2	0.917	1222
14:24:31.027	131	73	97	75	83.0	315	795	1217	6.3	0.929	1239
14:24:31.826	133	75	97	74	81.8	320	815	1225	6.0	0.962	1283
14:24:32.643	132	74	95	72	82.5	320	835	1208	5.9	0.962	1282
14:24:33.476	130	73	93	72	81.8	315	835	1229	5.9	0.950	1267
14:24:34.309	128	71	92	73	81.5	315	820	1233	6.0	0.923	1231
14:24:35.131	127	70	91	73	82.3	320	820	1233	6.0	0.902	1203
14:24:35.950	126	69	90	74	83.0	315	815	1250	6.1	0.884	1178
14:24:36.766	125	69	90	74	83.8	315	815	1246	6.2	0.871	1161
14:24:37.580	126	69	91	75	84.5	315	800	1233	6.3	0.859	1146
14:24:38.380	128	70	93	75	84.8	320	800	1229	6.4	0.873	1164
14:24:39.177	129	71	94	75	85.3	320	800	1254	6.4	0.880	1173
14:24:39.980	130	72	94	74	85.3	320	815	1258	6.3	0.894	1192
14:24:40.795	129	71	93	73	85.5	320	820	1258	6.3	0.887	1183
14:24:41.612	128	71	92	73	84.5	320	820	1246	6.2	0.888	1184
14:24:42.432	126	70	91	73	85.0	320	820	1229	6.2	0.880	1174
14:24:43.256	126	70	91	73	83.8	320	820	1204	6.1	0.891	1188
14:24:44.076	126	71	92	73	83.3	320	820	1188	6.1	0.901	1202
14:24:44.894	127	71	92	73	83.5	320	825	1167	6.1	0.911	1215
14:24:45.719	127	72	93	72	83.8	325	835	1175	6.0	0.925	1233
14:24:46.556	127	72	93	72	83.5	325	835	1188	6.0	0.927	1237
14:24:47.391	127	72	93	73	83.0	325	825	1192	6.0	0.919	1226
14:24:48.218	126	71	93	75	83.0	325	800	1171	6.2	0.892	1189
14:24:49.015	126	71	93	75	83.0	325	800	1171	6.2	0.892	1189
14:24:49.815	126	71	93	71	83.0	325	845	1171	5.9	0.942	1256
14:24:50.659	131	74	95	71	74.0	320	840	1204	5.3	1.078	1438
14:24:51.501	130	73	94	72	76.0	325	835	1217	5.5	1.033	1377
14:24:52.338	127	72	93	72	75.3	325	830	1204	5.4	1.020	1360
14:24:53.166	126	71	92	73	77.5	320	820	1179	5.7	0.973	1298
14:24:53.986	127	71	91	72	80.5	320	835	1188	5.8	0.947	1262
14:24:54.823	126	70	90	71	83.3	325	845	1192	5.9	0.916	1221
14:24:55.666	124	69	89	70	83.5	325	860	1163	5.8	0.914	1219
14:24:56.528	122	68	87	71	83.8	325	850	1142	5.9	0.886	1181
14:24:57.376	119	67	87	73	82.5	325	825	1096	6.0	0.865	1153
14:24:58.201	119	67	87	74	83.3	325	815	1088	6.1	0.854	1139
14:24:59.012	121	68	89	74	84.0	325	815	1071	6.2	0.866	1155
14:24:59.831	123	69	91	73	85.0	325	820	1096	6.2	0.878	1171
14:25:00.649	125	71	92	72	84.5	325	830	1108	6.1	0.901	1202
14:25:01.479	126	71	92	72	84.3	325	835	1142	6.1	0.912	1216
14:25:02.316	125	71	92	73	83.0	325	825	1142	6.0	0.914	1219
14:25:03.141	126	72	94	74	83.0	325	815	1125	6.1	0.918	1224
14:25:03.956	129	74	96	73	83.0	330	820	1163	6.1	0.943	1258
14:25:04.772	132	75	97	73	82.8	325	820	1217	6.1	0.956	1275
14:25:05.592	133	75	96	74	82.3	320	815	1258	6.1	0.951	1268
14:25:06.411	131	74	95	74	81.3	325	810	1275	6.0	0.947	1263
14:25:07.221	132	74	96	74	81.8	320	810	1283	6.1	0.946	1262
14:25:08.030	134	74	96	73	83.0	325	825	1333	6.0	0.952	1269
14:25:08.854	133	73	95	72	84.0	320	835	1325	6.0	0.942	1256
14:25:09.691	131	72	93	70	84.0	325	855	1304	5.9	0.942	1255
14:25:10.544	128	70	90	71	84.8	320	845	1304	6.0	0.900	1200
14:25:11.391	125	69	89	72	83.8	320	830	1258	6.1	0.882	1176
14:25:12.221	125	68	89	74	84.3	320	815	1254	6.2	0.863	1151
14:25:13.036	127	69	91	73	86.3	320	820	1267	6.3	0.868	1157
14:25:13.856	129	70	92	71	86.8	325	850	1275	6.1	0.899	1199
14:25:14.704	129	70	92	72	86.8	320	835	1300	6.2	0.886	1181
14:25:15.541	128	70	92	72	86.0	320	835	1283	6.2	0.888	1185
14:25:16.375	127	70	92	74	85.0	320	815	1267	6.3	0.882	1176
14:25:17.187	128	71	94	74	84.0	315	810	1254	6.2	0.902	1202
14:25:17.999	131	73	95	74	84.8	320	815	1292	6.2	0.911	1215
14:25:18.814	131	73	94	73	84.0	320	820	1300	6.1	0.915	1220
14:25:19.636	128	71	92	73	84.0	320	820	1283	6.1	0.901	1201
14:25:20.455	128	71	92	73	84.0	320	825	1275	6.1	0.904	1205
14:25:21.280	128	71	92	71	85.3	320	840	1271	6.1	0.902	1202
14:25:22.120	127	70	91	70	86.3	325	860	1271	6.0	0.902	1203
14:25:22.980	127	69	91	71	86.3	325	845	1267	6.1	0.887	1182
14:25:23.825	127	69	91	71	86.3	325	840	1267	6.2	0.881	1175
14:25:24.665	127	69	91	71	86.3	325	850	1267	6.1	0.892	1189
14:25:25.518	127	71	92	72	75.8	325	830	1188	5.5	1.005	1340
14:25:26.345	128	71	92	72	76.8	325	835	1221	5.5	1.001	1335
14:25:27.177	128	71	92	71	77.0	320	840	1225	5.5	1.004	1338
14:25:28.017	127	71	92	73	79.8	320	825	1225	5.8	0.954	1272
14:25:28.846	127	71	92	72	82.0	325	830	1204	5.9	0.931	1242
14:25:29.676	126	71	92	72	81.8	320	835	1196	5.9	0.935	1246
14:25:30.511	125	71	91	73	80.8	320	820	1175	5.9	0.924	1232
14:25:31.331	125	71	91	73	81.5	320	820	1146	6.0	0.918	1224
14:25:32.149	126	71	92	72	82.8	325	830	1175	6.0	0.925	1234
14:25:32.983	127	72	93	71	83.0	330	840	1167	5.9	0.936	1248
14:25:33.821	127	72	92	71	82.5	325	840	1163	5.9	0.939	1252
14:25:34.661	126	71	92	73	82.3	325	825	1158	6.0	0.920	1227
14:25:35.486	125	71	92	73	81.5	325	820	1154	6.0	0.923	1231
14:25:36.304	124	71	93	75	79.8	320	795	1125	6.0	0.922	1229
14:25:37.103	126	73	94	74	81.0	325	810	1104	6.0	0.940	1253
14:25:37.909	128	74	95	73	80.8	325	820	1133	5.9	0.967	1290
14:25:38.731	129	74	95	72	80.8	325	835	1142	5.8	0.980	1306
14:25:39.566	128	73	94	71	81.8	325	840	1146	5.8	0.966	1288
14:25:40.406	127	73	93	70	80.8	325	860	1150	5.6	0.985	1314
14:25:41.264	125	71	92	71	81.0	320	845	1150	5.8	0.955	1273
14:25:42.113	126	71	91	70	81.0	325	855	1142	5.7	0.963	1284
14:25:42.966	126	71	91	69	82.8	325	865	1171	5.7	0.954	1272
14:25:43.829	126	71	91	69	82.3	325	875	1163	5.6	0.968	1291
14:25:44.704	125	70	90	69	82.5	325	875	1167	5.7	0.952	1269
14:25:45.581	123	69	89	69	83.0	325	865	1146	5.8	0.930	1240
14:25:46.446	123	70	90	69	82.5	325	865	1121	5.7	0.946	1262
14:25:47.311	124	71	91	70	81.5	325	860	1142	5.7	0.958	1277
14:25:48.169	124	71	91	71	80.0	320	840	1133	5.7	0.953	1271
14:25:49.011	125	71	92	73	80.8	320	825	1138	5.9	0.940	1253
14:25:49.836	127	72	93	73	81.5	325	825	1154	5.9	0.944	1259
14:25:50.661	127	72	93	72	82.0	325	830	1171	5.9	0.944	1258
14:25:51.491	127	72	93	73	81.8	320	825	1171	5.9	0.939	1251
14:25:52.318	127	72	94	73	81.3	325	825	1171	5.9	0.949	1266
14:25:53.141	128	73	95	73	80.8	325	820	1167	5.9	0.960	1280
14:25:53.961	128	74	95	74	78.8	320	810	1167	5.8	0.977	1303
14:25:54.771	129	75	96	74	79.0	320	810	1163	5.9	0.982	1309
14:25:55.579	130	75	96	74	79.3	325	815	1183	5.8	0.987	1316
14:25:56.398	130	75	96	73	80.0	325	820	1179	5.9	0.984	1312
14:25:57.218	130	75	96	71	79.8	325	845	1179	5.7	1.015	1353
14:25:58.061	130	75	96	70	79.3	320	860	1192	5.5	1.036	1382
14:25:58.923	129	74	95	70	79.3	320	860	1188	5.5	1.028	1371
14:25:59.783	128	74	94	71	79.0	320	850	1183	5.6	1.009	1345
14:26:00.631	127	73	93	73	78.3	320	825	1196	5.7	0.983	1311
14:26:01.456	129	73	94	72	79.5	325	830	1208	5.7	0.981	1309
14:26:02.282	130	73	95	73	80.3	325	825	1246	5.8	0.979	1306
14:26:03.111	131	74	95	71	80.8	320	840	1267	5.8	0.991	1321
14:26:03.951	131	73	95	71	81.8	325	840	1283	5.8	0.976	1302
14:26:04.790	131	73	95	72	80.8	320	830	1288	5.8	0.971	1295
14:26:05.619	131	73	95	73	80.5	320	825	1271	5.9	0.971	1295
14:26:06.446	131	73	95	72	80.5	320	830	1288	5.8	0.977	1303
14:26:07.275	131	73	95	70	80.5	320	855	1288	5.6	1.006	1342
14:26:08.130	131	73	95	69	80.5	320	870	1288	5.6	1.024	1365
14:26:09.001	128	72	92	71	73.8	320	850	1229	5.2	1.060	1414
14:26:09.851	126	71	91	71	73.5	320	845	1217	5.2	1.046	1395
14:26:10.696	126	70	91	70	74.8	325	855	1229	5.2	1.038	1384
14:26:11.551	126	70	90	69	78.3	320	875	1225	5.4	1.006	1342
14:26:12.425	125	69	89	69	81.8	320	875	1217	5.6	0.955	1274
14:26:13.303	124	69	89	69	81.8	325	870	1208	5.6	0.947	1263
14:26:14.171	123	69	89	69	82.0	325	865	1192	5.7	0.934	1245
14:26:15.036	122	68	88	71	81.8	320	845	1175	5.8	0.907	1209
14:26:15.881	121	67	88	72	82.5	320	835	1163	5.9	0.891	1188
14:26:16.716	123	69	89	72	82.3	320	835	1175	5.9	0.906	1208
14:26:17.553	124	69	90	71	82.8	325	845	1179	5.9	0.919	1225
14:26:18.396	124	70	91	71	83.5	325	845	1171	5.9	0.916	1221
14:26:19.241	124	70	90	70	82.5	325	860	1150	5.8	0.938	1251
14:26:20.101	123	70	90	71	81.5	320	845	1125	5.8	0.933	1244
14:26:20.946	122	70	90	72	80.3	320	835	1108	5.8	0.936	1249
14:26:21.779	122	71	91	73	79.0	320	825	1096	5.7	0.948	1264
14:26:22.604	125	72	92	73	79.8	320	825	1117	5.8	0.954	1272
14:26:23.429	126	72	93	72	80.3	325	830	1146	5.8	0.964	1286
14:26:24.261	127	73	93	71	80.5	325	850	1154	5.7	0.985	1313
14:26:25.111	127	73	94	71	80.5	320	850	1154	5.7	0.987	1316
14:26:25.961	127	73	94	72	78.3	320	835	1150	5.6	1.000	1334
14:26:26.796	128	74	94	71	77.8	320	845	1146	5.5	1.019	1359
14:26:27.643	127	73	93	71	79.5	325	850	1171	5.6	0.997	1329
14:26:28.491	126	72	92	71	79.0	320	850	1154	5.6	0.993	1323
14:26:29.341	125	72	91	71	78.5	320	845	1133	5.6	0.982	1310
14:26:30.184	123	71	91	72	77.3	320	830	1121	5.6	0.975	1300
14:26:31.016	122	71	90	73	77.5	320	825	1096	5.6	0.958	1277
14:26:31.839	123	70	90	72	78.8	320	835	1117	5.7	0.954	1272
14:26:32.676	122	69	89	71	81.0	325	850	1125	5.7	0.937	1249
14:26:33.524	121	69	89	71	81.0	320	840	1117	5.8	0.920	1227
14:26:34.364	121	69	88	71	80.5	325	840	1104	5.8	0.918	1224
14:26:35.204	119	68	88	71	80.0	320	840	1079	5.7	0.919	1225
14:26:36.044	119	68	88	73	80.3	320	825	1071	5.8	0.907	1210
14:26:36.867	120	69	90	75	79.0	320	805	1042	5.9	0.917	1223
14:26:37.676	122	71	91	73	79.0	325	825	1050	5.7	0.953	1271
14:26:38.497	123	72	91	71	79.0	320	840	1058	5.6	0.970	1294
14:26:39.341	122	71	90	70	79.8	325	855	1063	5.6	0.968	1290
14:26:40.192	121	70	90	71	78.5	320	850	1054	5.5	0.969	1292
14:26:41.044	119	69	88	71	79.0	320	845	1042	5.6	0.941	1255
14:26:41.891	118	68	87	70	79.5	320	855	1038	5.6	0.936	1248
14:26:42.744	117	68	87	71	79.8	320	850	1025	5.6	0.930	1240
14:26:43.598	118	68	89	73	80.0	320	820	1013	5.9	0.915	1220
14:26:44.414	120	71	93	75	78.3	320	800	1000	5.9	0.946	1261
14:26:45.216	125	74	97	75	78.8	325	795	1038	5.9	0.974	1299
14:26:46.011	131	78	100	74	78.3	325	810	1088	5.8	1.038	1384
14:26:46.821	135	80	103	74	77.8	320	810	1154	5.8	1.073	1431
14:26:47.629	138	82	105	75	75.8	320	805	1192	5.6	1.113	1484
14:26:48.436	140	83	105	75	74.5	320	805	1233	5.6	1.135	1513
14:26:49.239	139	82	105	76	73.3	320	790	1258	5.6	1.130	1506
14:26:50.031	140	82	104	76	73.3	320	790	1296	5.6	1.124	1499
14:26:50.819	140	82	104	76	74.3	315	785	1333	5.7	1.102	1470
14:26:51.608	141	81	104	76	75.8	320	790	1379	5.8	1.087	1450
14:26:52.398	141	81	104	76	76.5	320	790	1408	5.8	1.071	1429
14:26:53.186	141	80	103	76	76.8	320	785	1429	5.9	1.056	1408
14:26:53.967	140	80	103	78	75.8	315	770	1429	5.9	1.047	1396
14:26:54.741	141	80	103	77	76.3	315	780	1467	5.9	1.054	1405
14:26:55.519	142	80	103	77	77.8	310	780	1504	6.0	1.031	1374
14:26:56.299	140	79	101	76	78.5	315	785	1496	6.0	1.010	1347
14:26:57.084	138	77	99	77	78.0	315	780	1496	6.0	0.993	1323
14:26:57.866	137	76	99	78	78.0	315	765	1492	6.1	0.973	1298
14:26:58.630	137	76	99	75	78.0	315	795	1492	5.9	1.012	1349
14:26:59.425	137	76	99	74	78.0	315	815	1492	5.7	1.037	1383
14:27:00.241	138	77	100	76	71.8	315	790	1479	5.4	1.096	1461
14:27:01.027	136	76	99	78	71.5	310	770	1467	5.6	1.063	1418
14:27:01.801	136	76	99	77	72.8	310	780	1454	5.6	1.059	1412
14:27:02.581	137	76	99	75	76.3	315	795	1471	5.8	1.032	1376
14:27:03.376	137	76	99	75	79.0	315	800	1467	5.9	0.997	1330
14:27:04.172	136	75	98	75	79.5	315	795	1454	6.0	0.980	1307
14:27:04.969	135	75	97	76	79.8	315	790	1450	6.1	0.963	1284
14:27:05.761	134	74	97	76	80.0	310	785	1417	6.1	0.949	1266
14:27:06.546	135	74	97	76	80.8	315	790	1413	6.1	0.951	1269
14:27:07.336	136	75	98	75	80.8	315	805	1433	6.0	0.977	1303
14:27:08.141	136	75	98	74	81.8	315	810	1425	6.1	0.971	1295
14:27:08.951	135	75	98	74	80.8	315	815	1396	5.9	0.984	1312
14:27:09.766	134	74	97	75	80.8	315	800	1396	6.1	0.959	1278
14:27:10.564	133	74	96	75	79.3	310	795	1367	6.0	0.966	1287
14:27:11.361	134	74	97	75	81.3	315	795	1392	6.1	0.949	1265
14:27:12.156	135	75	98	75	80.8	315	805	1388	6.0	0.977	1303
14:27:12.959	136	76	99	75	80.5	315	805	1388	6.0	0.985	1313
14:27:13.764	135	76	98	75	79.5	315	805	1358	5.9	0.987	1316
14:27:14.569	133	75	97	75	78.5	310	800	1338	5.9	0.989	1318
14:27:15.373	133	74	96	74	80.0	320	810	1338	5.9	0.972	1296
14:27:16.181	132	74	95	74	80.5	315	815	1329	5.9	0.962	1282
14:27:16.996	130	72	94	75	81.0	315	805	1308	6.0	0.932	1242
14:27:17.800	128	72	93	75	80.0	315	795	1300	6.0	0.922	1229
14:27:18.594	128	71	93	76	80.8	315	785	1300	6.2	0.904	1205
14:27:19.381	130	72	94	75	83.3	320	800	1325	6.2	0.901	1201
14:27:20.179	130	72	94	76	82.8	320	790	1321	6.3	0.900	1200
14:27:20.971	129	72	94	76	83.3	320	790	1304	6.3	0.887	1183
14:27:21.760	128	71	93	76	82.8	315	785	1288	6.3	0.880	1173
14:27:22.544	128	72	93	77	81.8	315	775	1279	6.3	0.884	1179
14:27:23.320	129	72	94	76	82.8	315	785	1288	6.3	0.887	1183
14:27:24.104	128	71	93	76	84.5	320	785	1296	6.5	0.864	1152
14:27:24.890	128	71	93	76	84.3	320	785	1279	6.4	0.869	1158
14:27:25.676	128	71	93	76	83.8	320	790	1263	6.4	0.875	1167
14:27:26.465	127	71	92	77	82.8	315	780	1242	6.4	0.870	1159
14:27:27.246	126	70	91	76	83.8	320	785	1229	6.4	0.855	1140
14:27:28.033	125	69	89	76	84.5	315	790	1208	6.4	0.834	1113
14:27:28.821	122	67	89	77	87.3	320	780	1200	6.7	0.796	1061
14:27:29.599	123	68	90	78	85.3	315	770	1171	6.6	0.815	1087
14:27:30.373	124	69	91	77	86.3	320	775	1196	6.7	0.820	1093
14:27:31.148	126	70	93	76	86.5	315	785	1200	6.6	0.839	1119
14:27:31.931	127	71	93	75	86.3	320	795	1204	6.5	0.853	1137
14:27:32.724	126	71	92	75	86.0	320	795	1204	6.5	0.850	1134
14:27:33.519	125	70	91	76	85.0	315	785	1196	6.5	0.843	1124
14:27:34.306	124	70	91	77	84.8	320	775	1204	6.6	0.834	1113
14:27:35.083	126	70	92	75	85.8	320	795	1213	6.5	0.853	1137
14:27:35.872	127	70	92	76	86.5	320	790	1229	6.6	0.843	1123
14:27:36.668	126	71	92	74	86.0	320	815	1213	6.3	0.869	1159
14:27:37.481	126	70	92	75	85.8	320	795	1208	6.5	0.851	1134
14:27:38.278	125	70	92	76	85.3	320	790	1183	6.5	0.853	1137
14:27:39.068	126	71	93	75	84.8	320	800	1179	6.4	0.880	1174
14:27:39.868	128	72	94	74	85.8	320	810	1188	6.4	0.890	1187
14:27:40.676	128	73	95	75	84.5	320	805	1175	6.3	0.907	1210
14:27:41.479	130	74	96	75	82.8	315	805	1175	6.2	0.936	1248
14:27:42.288	130	74	96	74	84.0	320	815	1175	6.2	0.934	1245
14:27:43.103	130	74	96	75	82.8	315	800	1171	6.2	0.926	1234
14:27:43.903	128	74	95	75	81.5	320	795	1179	6.2	0.927	1236
14:27:44.696	129	73	96	75	82.8	320	795	1192	6.2	0.917	1223
14:27:45.491	131	74	97	75	84.0	315	800	1238	6.3	0.921	1229
14:27:46.289	132	74	98	75	84.0	315	795	1250	6.3	0.923	1230
14:27:47.086	132	75	97	76	82.5	315	790	1267	6.3	0.931	1242
14:27:47.876	132	75	98	76	82.8	320	790	1279	6.3	0.931	1241
14:27:48.666	134	75	98	75	83.8	315	800	1300	6.3	0.934	1245
14:27:49.466	133	75	97	74	84.5	320	810	1317	6.3	0.930	1240
14:27:50.276	132	74	96	74	84.3	320	810	1300	6.2	0.923	1231
14:27:51.086	130	73	95	75	82.8	315	800	1283	6.2	0.918	1225
14:27:51.886	130	73	95	74	83.5	320	810	1275	6.2	0.919	1226
14:27:52.696	130	73	95	73	84.8	320	825	1292	6.2	0.922	1230
14:27:53.519	130	73	95	72	85.3	320	830	1292	6.2	0.925	1233
14:27:54.350	131	73	95	71	85.0	315	840	1283	6.1	0.939	1252
14:27:55.191	130	73	95	72	85.0	315	830	1279	6.1	0.928	1237
14:27:56.020	130	73	95	73	85.0	315	825	1279	6.2	0.922	1229
14:27:56.845	130	73	95	71	85.0	315	845	1279	6.0	0.944	1259
14:27:57.687	132	75	97	73	74.3	320	820	1254	5.4	1.066	1421
14:27:58.509	133	74	97	72	75.8	320	830	1296	5.5	1.066	1421
14:27:59.339	134	75	98	71	74.8	320	845	1313	5.3	1.108	1477
14:28:00.184	135	76	98	71	77.5	320	850	1325	5.5	1.072	1429
14:28:01.036	134	75	97	71	81.0	320	850	1333	5.7	1.013	1350
14:28:01.886	133	74	96	71	81.8	320	840	1329	5.8	0.986	1315
14:28:02.726	131	74	96	72	81.0	320	830	1317	5.9	0.979	1305
14:28:03.554	132	74	96	73	80.3	315	825	1304	5.8	0.987	1316
14:28:04.380	134	75	97	72	81.3	320	830	1321	5.9	0.991	1321
14:28:05.213	134	74	97	71	83.3	320	840	1342	5.9	0.979	1305
14:28:06.049	134	75	97	72	82.3	320	830	1354	5.9	0.979	1305
14:28:06.879	134	75	98	74	81.3	315	815	1354	6.0	0.981	1307
14:28:07.696	135	76	100	75	80.8	315	805	1325	6.0	0.994	1326
14:28:08.501	137	78	100	72	79.8	315	830	1333	5.8	1.041	1388
14:28:09.329	137	77	99	71	80.3	315	845	1371	5.7	1.045	1393
14:28:10.174	135	76	98	72	79.8	320	835	1354	5.7	1.023	1365
14:28:11.010	133	75	96	72	80.0	320	835	1329	5.7	1.005	1339
14:28:11.848	132	74	95	70	80.8	320	855	1338	5.7	1.006	1341
14:28:12.699	130	73	94	69	80.3	320	865	1300	5.6	1.011	1347
14:28:13.564	129	73	94	71	80.0	320	850	1288	5.6	0.993	1325
14:28:14.414	129	73	94	71	80.8	320	850	1271	5.7	0.989	1319
14:28:15.266	129	73	93	69	80.8	320	870	1283	5.6	1.005	1340
14:28:16.134	128	72	92	69	81.5	320	870	1271	5.6	0.985	1313
14:28:17.002	126	71	92	71	80.8	315	840	1246	5.8	0.954	1273
14:28:17.846	125	71	92	72	80.3	320	835	1221	5.8	0.957	1276
14:28:18.681	128	72	94	72	81.3	320	830	1246	5.9	0.963	1284
14:28:19.510	131	73	96	71	82.5	325	840	1275	5.9	0.972	1296
14:28:20.349	132	74	97	72	82.3	320	835	1292	5.9	0.982	1310
14:28:21.186	132	75	98	73	80.8	320	825	1308	5.9	0.996	1328
14:28:26.043	135	76	100	77	79.0	315	780	1375	6.1	0.982	1310
14:28:26.823	139	78	102	75	78.5	325	805	1413	5.9	1.046	1395
14:28:27.626	143	79	104	72	83.3	320	830	1488	6.0	1.039	1386
14:28:28.456	144	81	104	69	81.3	320	865	1492	5.6	1.107	1476
14:28:29.321	143	80	102	68	80.8	315	885	1504	5.5	1.121	1494
14:28:30.206	139	78	100	69	79.8	315	875	1479	5.5	1.094	1459
14:28:31.081	137	76	98	68	79.5	315	885	1421	5.4	1.088	1451
14:28:31.966	135	75	96	66	80.5	320	910	1417	5.3	1.080	1439
14:28:32.878	133	72	94	66	83.0	320	910	1413	5.5	1.025	1367
14:28:33.786	130	71	92	67	82.8	320	900	1396	5.5	0.995	1327
14:28:34.684	127	69	90	69	82.8	320	865	1358	5.7	0.938	1251
14:28:35.550	125	68	89	71	83.3	315	845	1329	5.9	0.903	1204
14:28:36.398	126	68	89	69	84.5	320	870	1350	5.8	0.911	1215
14:28:37.266	125	67	88	69	86.8	325	875	1354	5.9	0.890	1187
14:28:38.140	124	67	88	69	86.8	320	865	1321	6.0	0.877	1170
14:28:39.006	124	67	89	71	86.8	320	850	1313	6.1	0.867	1156
14:28:39.856	124	68	90	71	84.5	320	840	1283	6.0	0.892	1190
14:28:40.694	126	70	91	71	83.8	325	845	1288	5.9	0.918	1224
14:28:41.539	127	70	91	69	85.0	320	870	1300	5.9	0.931	1242
14:28:42.409	126	69	90	67	84.8	320	895	1292	5.7	0.945	1260
14:28:43.304	124	68	88	66	84.3	325	905	1267	5.6	0.940	1253
14:28:44.211	121	66	85	66	83.8	320	905	1242	5.6	0.919	1225
14:28:45.114	118	64	83	66	85.0	325	905	1188	5.6	0.886	1182
14:28:46.023	116	63	82	64	86.5	325	940	1167	5.5	0.888	1185
14:28:46.961	113	61	80	66	85.0	325	905	1133	5.6	0.852	1136
14:28:47.866	111	61	80	69	83.5	320	875	1079	5.7	0.838	1118
14:28:48.741	112	62	82	69	84.5	325	865	1075	5.9	0.837	1116
14:28:49.606	115	64	83	68	85.3	330	885	1079	5.8	0.864	1152
14:28:50.487	115	64	84	67	85.8	325	890	1071	5.8	0.869	1159
14:28:51.379	115	65	84	68	84.5	325	885	1058	5.7	0.875	1166
14:28:52.266	113	64	83	67	83.3	325	890	1013	5.6	0.882	1176
14:28:53.156	112	64	82	69	82.8	330	870	1017	5.7	0.859	1146
14:28:54.026	111	63	83	74	82.5	325	815	1000	6.1	0.817	1090
14:28:54.843	113	65	87	76	82.0	325	785	975	6.3	0.828	1104
14:28:55.624	120	70	93	77	81.5	325	780	1033	6.3	0.885	1180
14:28:56.404	129	75	93	77	81.5	325	775	1125	6.3	0.880	1173
14:28:57.180	129	75	93	75	81.5	325	800	1125	6.1	0.908	1211
14:28:57.980	129	75	93	76	81.5	325	790	1125	6.2	0.897	1196
14:29:02.223	134	75	96	72	74.8	320	835	1375	5.4	1.072	1430
14:29:03.058	134	74	96	71	79.8	320	845	1400	5.7	1.012	1349
14:29:03.901	134	74	95	71	81.8	325	850	1446	5.8	0.988	1317
14:29:04.747	133	73	94	71	82.8	320	840	1442	5.9	0.957	1276
14:29:05.587	131	72	93	73	83.5	320	825	1429	6.1	0.921	1228
14:29:06.412	130	71	93	74	84.0	315	815	1425	6.2	0.900	1200
14:29:07.229	131	71	93	73	86.3	320	825	1438	6.3	0.892	1189
14:29:08.056	132	71	93	70	87.3	320	855	1454	6.1	0.906	1209
14:29:08.911	131	70	92	69	88.8	325	865	1450	6.2	0.892	1189
14:29:09.776	130	70	91	68	88.5	325	885	1438	6.0	0.905	1207
14:29:10.657	128	68	89	69	88.3	320	865	1421	6.1	0.875	1166
14:29:11.526	126	68	89	69	87.3	320	870	1392	6.0	0.882	1177
14:29:12.398	126	67	89	68	89.0	325	880	1379	6.1	0.875	1167
14:29:13.276	127	68	89	69	89.3	325	875	1400	6.1	0.873	1163
14:29:14.153	127	68	89	68	89.5	325	880	1392	6.1	0.875	1167
14:29:15.029	126	67	89	70	89.3	320	855	1383	6.3	0.855	1140
14:29:15.884	126	68	90	71	87.3	320	840	1354	6.2	0.864	1152
14:29:16.724	128	69	91	71	87.8	325	845	1375	6.2	0.874	1165
14:29:17.569	129	69	91	71	89.0	320	850	1388	6.3	0.871	1162
14:29:18.419	128	69	91	70	88.3	325	860	1375	6.2	0.882	1176
14:29:19.283	127	68	89	69	88.5	325	865	1383	6.1	0.870	1160
14:29:20.144	125	67	88	71	87.3	320	840	1350	6.2	0.847	1130
14:29:20.984	124	67	88	71	87.8	320	840	1329	6.3	0.845	1126
14:29:21.826	125	68	89	71	88.8	320	845	1325	6.3	0.847	1130
14:29:22.671	126	68	89	71	88.5	325	850	1317	6.2	0.857	1143
14:29:23.521	125	68	88	69	87.8	325	865	1300	6.1	0.870	1160
14:29:24.384	123	67	87	70	87.3	320	860	1275	6.1	0.860	1147
14:29:25.245	121	66	86	71	86.0	325	850	1233	6.1	0.850	1133
14:29:26.098	120	66	86	70	86.8	320	860	1204	6.1	0.848	1130
14:29:26.956	120	65	85	69	87.8	325	870	1188	6.1	0.843	1124
14:29:27.824	119	65	85	69	88.3	325	875	1163	6.1	0.838	1117
14:29:28.701	117	64	83	68	88.0	325	885	1138	6.0	0.837	1116
14:29:29.584	115	63	83	70	86.8	320	860	1108	6.1	0.820	1094
14:29:30.446	114	64	84	72	85.5	325	835	1058	6.1	0.818	1091
14:29:31.281	117	66	87	73	85.8	325	820	1063	6.3	0.830	1106
14:29:32.101	121	68	90	73	86.5	325	825	1092	6.3	0.858	1145
14:29:32.924	125	71	92	72	86.3	325	835	1138	6.2	0.893	1191
14:29:33.761	127	72	93	71	85.8	325	840	1188	6.1	0.911	1215
14:29:34.603	128	72	93	70	85.5	325	855	1213	6.0	0.927	1237
14:29:35.452	127	72	92	72	84.0	320	835	1217	6.0	0.915	1219
14:29:36.291	126	71	91	73	83.3	325	820	1213	6.1	0.899	1198
14:29:37.111	127	71	92	73	84.5	325	825	1225	6.1	0.896	1194
14:29:37.934	127	71	93	73	85.5	320	825	1254	6.2	0.895	1193
14:29:38.761	129	72	94	71	85.5	325	850	1242	6.0	0.930	1239
14:29:39.611	129	72	94	71	85.0	325	850	1258	6.0	0.938	1250
14:29:40.457	129	73	94	72	83.0	320	835	1242	6.0	0.943	1258
14:29:41.296	129	73	94	71	83.5	320	840	1254	6.0	0.943	1257
14:29:42.134	130	73	94	72	84.3	325	835	1279	6.1	0.934	1245
14:29:42.971	130	73	94	71	84.5	320	850	1275	6.0	0.946	1261
14:29:43.821	129	73	93	71	83.0	325	845	1275	5.9	0.949	1266
14:29:44.664	129	72	93	72	82.5	320	835	1267	5.9	0.944	1258
14:29:45.499	129	72	93	71	83.8	325	840	1296	6.0	0.933	1244
14:29:46.341	128	71	92	71	84.5	320	845	1288	6.0	0.920	1227
14:29:47.184	127	71	91	71	83.8	320	850	1271	5.9	0.921	1228
14:29:48.032	125	70	91	72	82.8	320	830	1250	6.0	0.908	1210
14:29:48.862	125	70	91	71	83.0	320	840	1229	5.9	0.921	1228
14:29:49.705	126	70	92	71	84.8	320	845	1238	6.0	0.917	1223
14:29:50.551	127	72	93	70	84.0	325	855	1225	5.9	0.947	1262
14:29:51.402	128	73	94	71	82.3	320	850	1233	5.8	0.969	1292
14:29:52.256	129	74	94	69	81.3	320	865	1225	5.6	1.001	1334
14:29:53.117	128	73	93	68	81.8	320	880	1229	5.6	1.004	1338
14:29:53.997	127	72	92	70	81.5	325	860	1221	5.7	0.973	1298
14:29:54.859	126	71	93	72	80.5	320	835	1204	5.8	0.959	1279
14:29:55.698	127	73	95	72	80.8	325	830	1208	5.8	0.971	1295
14:29:56.526	131	75	97	72	81.0	320	835	1254	5.8	0.995	1326
14:29:57.359	132	75	97	73	80.3	320	820	1283	5.9	0.994	1325
14:29:58.181	133	76	97	74	80.3	320	810	1288	5.9	0.982	1309
14:29:58.990	133	76	97	73	80.3	320	820	1288	5.9	0.994	1325
14:29:59.810	133	76	97	70	80.3	320	855	1288	5.6	1.036	1381
14:30:00.666	137	79	101	73	71.0	320	820	1333	5.2	1.166	1555
14:30:01.488	138	79	102	73	71.3	320	820	1354	5.2	1.168	1558
14:30:02.308	139	79	101	71	71.5	325	845	1375	5.1	1.194	1592
14:30:03.151	138	78	100	71	75.5	325	840	1408	5.4	1.110	1480
14:30:03.991	136	77	98	71	77.8	320	840	1388	5.6	1.059	1412
14:30:04.831	134	76	98	73	78.0	320	825	1383	5.7	1.031	1375
14:30:05.654	135	76	97	71	77.5	320	845	1371	5.5	1.060	1414
14:30:06.499	134	75	97	71	80.5	320	840	1392	5.8	1.010	1346
14:30:07.341	132	74	95	71	80.3	325	840	1367	5.7	0.994	1326
14:30:08.181	130	73	94	73	80.3	320	825	1329	5.8	0.969	1292
14:30:09.006	130	73	95	73	79.8	320	820	1325	5.8	0.977	1302
14:30:09.828	132	74	96	71	80.8	325	850	1333	5.7	1.008	1344
14:30:10.674	132	74	96	71	81.0	320	850	1342	5.7	1.007	1343
14:30:11.524	131	74	96	72	80.0	320	835	1317	5.7	0.997	1329
14:30:12.359	129	74	95	72	78.5	320	830	1288	5.7	1.002	1336
14:30:13.191	130	74	95	71	79.0	325	850	1296	5.6	1.017	1356
14:30:14.039	129	73	94	69	81.0	320	875	1300	5.6	1.010	1347
14:30:14.914	127	71	92	70	81.0	320	860	1283	5.7	0.979	1306
14:30:15.776	125	71	92	71	79.5	320	845	1242	5.6	0.973	1297
14:30:16.617	126	71	93	72	79.8	320	835	1246	5.7	0.968	1291
14:30:17.454	128	72	94	72	80.8	320	835	1271	5.8	0.972	1296
14:30:18.289	130	73	95	71	81.8	325	850	1283	5.8	0.983	1310
14:30:19.141	130	73	94	71	81.3	320	850	1321	5.7	0.986	1315
14:30:19.989	130	73	94	71	80.3	320	845	1304	5.7	0.990	1320
14:30:20.836	130	72	94	69	82.3	325	865	1308	5.7	0.991	1322
14:30:21.701	129	72	93	70	81.3	325	860	1296	5.7	0.987	1316
14:30:22.561	127	72	92	70	79.8	320	855	1283	5.6	0.989	1319
14:30:23.415	126	72	91	68	79.3	325	880	1242	5.4	1.005	1340
14:30:24.292	125	69	89	67	82.5	320	895	1263	5.5	0.968	1291
14:30:25.191	122	68	87	67	81.8	320	900	1221	5.5	0.958	1277
14:30:26.093	119	66	85	68	81.0	320	885	1179	5.5	0.929	1238
14:30:26.976	117	65	84	68	81.0	325	885	1154	5.5	0.912	1216
14:30:27.859	116	64	83	68	82.3	325	880	1150	5.6	0.885	1180
14:30:28.739	114	63	83	71	83.3	320	845	1125	5.9	0.842	1123
14:30:29.584	114	64	85	74	82.3	320	810	1100	6.1	0.837	1116
14:30:30.396	118	67	89	75	81.8	320	795	1113	6.2	0.868	1157
14:30:31.189	126	72	95	76	81.0	320	790	1163	6.2	0.927	1235
14:30:31.981	132	75	99	75	82.5	325	805	1242	6.1	0.964	1285
14:30:32.784	136	78	100	74	79.8	320	810	1288	5.9	1.018	1358
14:30:33.596	136	78	100	74	78.3	320	810	1329	5.8	1.033	1377
14:30:34.406	136	78	100	74	77.0	320	815	1333	5.7	1.053	1404
14:30:35.219	138	78	100	72	77.5	320	830	1383	5.6	1.071	1428
14:30:36.051	138	77	100	72	79.8	325	835	1429	5.7	1.044	1393
14:30:36.884	138	77	99	72	78.5	320	830	1442	5.7	1.044	1392
14:30:37.714	135	76	97	73	78.8	320	820	1438	5.8	1.013	1350
14:30:38.532	134	75	97	75	78.8	315	805	1442	5.9	0.994	1325
14:30:39.337	136	76	98	74	79.8	320	810	1458	5.9	0.995	1327
14:30:40.147	135	75	97	73	80.5	320	825	1463	5.9	0.994	1325
14:30:40.976	134	74	96	73	82.0	320	825	1467	6.0	0.963	1284
14:30:41.801	132	73	95	74	81.3	320	815	1433	6.0	0.955	1274
14:30:42.612	132	74	96	75	80.0	320	805	1417	6.0	0.961	1281
14:30:43.421	134	74	96	73	82.0	320	820	1433	6.0	0.960	1280
14:30:44.239	134	74	95	71	82.8	320	845	1433	5.9	0.973	1297
14:30:45.082	133	73	94	70	82.8	315	855	1429	5.8	0.971	1295
14:30:45.941	131	72	92	70	83.0	320	855	1400	5.8	0.950	1267
14:30:46.795	128	70	91	71	82.8	320	840	1379	5.9	0.924	1232
14:30:47.635	127	70	92	73	82.5	315	820	1346	6.0	0.909	1213
14:30:48.458	128	71	93	73	83.5	320	825	1350	6.1	0.916	1222
14:30:49.279	130	72	94	74	83.8	320	815	1342	6.2	0.915	1220
14:30:50.094	130	73	95	75	82.8	320	805	1358	6.2	0.924	1232
14:30:50.899	132	74	96	75	81.3	315	800	1371	6.1	0.948	1264
14:30:51.703	134	75	96	73	82.3	320	825	1408	6.0	0.965	1287
14:30:52.522	133	74	96	75	82.5	320	805	1433	6.1	0.934	1246
14:30:53.333	131	73	94	74	82.0	315	810	1413	6.1	0.929	1238
14:30:54.137	131	72	94	75	83.0	315	800	1421	6.2	0.906	1208
14:30:54.939	132	72	94	74	83.8	320	810	1442	6.2	0.912	1215
14:30:55.747	132	72	94	74	84.3	320	815	1421	6.2	0.909	1212
14:30:56.564	131	72	93	73	84.3	315	820	1421	6.2	0.908	1210
14:30:57.386	129	71	92	74	84.0	315	810	1404	6.2	0.887	1183
14:30:58.194	129	71	92	75	84.0	315	795	1383	6.3	0.871	1161
14:30:58.990	129	71	92	75	84.0	315	795	1383	6.3	0.871	1161
14:30:59.785	129	71	92	74	84.0	315	810	1383	6.2	0.887	1183
14:31:00.594	134	76	99	77	72.3	315	775	1404	5.6	1.065	1419
14:31:01.371	137	78	102	78	72.0	315	770	1404	5.6	1.085	1447
14:31:02.137	140	80	103	77	71.0	315	775	1442	5.5	1.127	1503
14:31:02.912	142	80	104	76	74.3	315	790	1467	5.6	1.101	1468
14:31:03.704	142	80	103	75	77.5	315	795	1479	5.8	1.057	1409
14:31:04.501	140	79	102	77	77.3	315	780	1463	5.9	1.032	1377
14:31:05.281	140	79	103	77	77.3	315	775	1467	6.0	1.031	1374
14:31:06.056	142	79	103	76	79.5	315	790	1492	6.0	1.024	1365
14:31:06.846	142	80	102	76	78.5	315	785	1513	6.0	1.022	1363
14:31:07.629	136	77	102	81	79.3	315	740	1467	6.4	0.950	1267
14:31:08.367	138	79	102	83	77.0	315	725	1421	6.4	0.960	1281
14:31:09.094	139	78	101	84	79.8	315	715	1513	6.7	0.906	1207
14:31:09.811	136	76	98	82	80.3	315	730	1513	6.6	0.891	1189
14:31:10.537	135	74	96	82	81.0	310	730	1496	6.7	0.865	1154
14:31:11.271	135	72	96	83	85.8	315	720	1533	7.1	0.802	1069
14:31:11.993	140	73	98	81	89.0	315	740	1588	7.2	0.815	1086
14:31:12.729	137	73	95	77	86.5	315	775	1571	6.7	0.849	1132
14:31:13.506	133	71	91	75	88.0	310	805	1538	6.6	0.832	1110
14:31:14.307	129	68	88	74	88.5	310	810	1488	6.6	0.803	1071
14:31:15.119	125	65	85	74	89.3	310	815	1438	6.6	0.772	1029
14:31:15.938	121	63	81	73	90.3	310	820	1388	6.6	0.736	981
14:31:16.756	116	59	79	74	92.8	310	810	1346	6.9	0.686	914
14:31:17.564	114	58	78	76	92.8	310	790	1325	7.0	0.666	889
14:31:18.356	115	59	79	75	94.5	315	805	1321	7.0	0.673	897
14:31:19.159	116	59	79	74	95.5	315	810	1325	7.1	0.670	893
14:31:19.970	115	59	79	74	95.5	315	815	1313	7.0	0.672	896
14:31:20.786	114	59	78	73	95.3	315	820	1296	7.0	0.671	895
14:31:21.605	112	58	77	74	94.8	310	815	1279	7.0	0.664	886
14:31:22.419	113	58	78	74	93.3	310	810	1271	6.9	0.678	903
14:31:23.227	114	59	80	74	94.5	315	810	1254	7.0	0.681	909
14:31:24.041	115	60	80	73	95.3	320	825	1258	6.9	0.691	921
14:31:24.866	115	60	80	73	94.5	320	820	1242	6.9	0.694	926
14:31:25.688	114	60	80	73	93.5	320	820	1204	6.8	0.702	935
14:31:26.506	114	60	80	74	92.0	320	810	1196	6.8	0.707	942
14:31:27.318	114	61	81	75	91.3	315	805	1179	6.8	0.715	953
14:31:28.123	117	63	83	74	92.3	320	815	1196	6.8	0.733	978
14:31:28.936	118	64	84	73	92.0	320	820	1192	6.7	0.746	995
14:31:29.758	119	64	84	74	92.3	320	815	1192	6.8	0.742	989
14:31:30.573	118	64	84	73	90.5	320	820	1183	6.6	0.759	1012
14:31:31.389	118	64	85	75	90.5	315	805	1179	6.7	0.752	1002
14:31:32.196	118	65	85	75	89.5	320	795	1167	6.8	0.757	1010
14:31:32.989	119	66	87	77	88.3	315	780	1163	6.8	0.765	1019
14:31:33.773	123	68	89	76	88.8	320	790	1179	6.7	0.792	1056
14:31:34.559	126	70	91	75	88.8	320	795	1204	6.7	0.817	1090
14:31:35.358	127	71	92	73	88.0	325	820	1196	6.4	0.857	1143
14:31:36.178	127	71	91	71	87.0	320	840	1208	6.2	0.881	1175
14:31:37.016	126	71	91	71	86.3	320	840	1196	6.2	0.881	1175
14:31:37.858	124	70	89	71	85.5	320	845	1179	6.1	0.882	1176
14:31:38.701	123	69	89	71	85.5	320	840	1183	6.1	0.872	1163
14:31:39.541	123	69	89	71	85.0	320	850	1167	6.0	0.885	1180
14:31:40.391	122	69	89	72	84.5	320	830	1154	6.1	0.869	1159
14:31:41.219	122	69	90	75	82.5	315	805	1138	6.1	0.873	1164
14:31:42.026	124	71	92	75	83.0	320	805	1142	6.2	0.892	1190
14:31:42.831	127	73	95	74	83.5	325	810	1158	6.2	0.917	1222
14:31:43.643	129	75	96	73	83.0	320	825	1175	6.0	0.949	1266
14:31:44.468	129	75	96	73	81.8	320	825	1171	5.9	0.964	1285
14:31:45.293	129	75	95	73	80.5	325	825	1158	5.9	0.974	1298
14:31:46.114	128	75	96	74	79.5	320	810	1158	5.9	0.976	1301
14:31:46.928	130	76	97	73	80.0	320	825	1171	5.8	0.995	1327
14:31:47.749	130	76	97	74	78.3	320	810	1171	5.8	1.004	1339
14:31:48.563	130	76	97	74	77.8	320	815	1171	5.7	1.012	1349
14:31:49.374	129	76	96	74	77.3	320	815	1175	5.7	1.013	1350
14:31:50.191	129	76	96	72	77.8	320	830	1188	5.6	1.019	1359
14:31:51.023	129	74	95	72	79.3	325	835	1200	5.7	0.996	1328
14:31:51.856	128	74	94	72	79.5	325	830	1188	5.7	0.981	1309
14:31:52.688	127	73	93	72	78.8	325	835	1196	5.7	0.989	1318
14:31:53.521	126	73	93	71	79.3	325	840	1183	5.7	0.986	1314
14:31:54.363	125	73	92	71	79.0	320	850	1167	5.6	0.990	1320
14:31:55.211	124	71	91	71	78.8	320	850	1146	5.6	0.980	1306
14:31:56.061	123	71	91	69	78.8	320	865	1121	5.5	0.997	1329
14:31:56.925	123	71	91	70	78.8	320	860	1121	5.5	0.991	1321
14:31:57.785	123	71	91	68	78.8	320	880	1121	5.4	1.014	1352
14:31:58.666	121	70	89	69	71.8	320	870	1083	4.9	1.079	1439
14:31:59.534	120	69	88	69	72.0	320	865	1083	5.0	1.057	1410
14:32:00.399	119	69	88	70	72.0	320	860	1083	5.0	1.048	1398
14:32:01.259	119	69	87	68	73.8	320	880	1071	5.0	1.041	1388
14:32:02.141	119	68	87	67	77.5	320	890	1067	5.2	0.999	1332
14:32:03.027	117	68	87	69	76.8	320	865	1038	5.3	0.975	1300
14:32:03.898	117	68	87	69	76.0	320	870	1008	5.2	0.993	1324
14:32:04.764	118	69	89	70	77.5	325	860	1021	5.4	0.985	1313
14:32:05.624	120	71	91	71	77.3	325	850	1021	5.5	0.996	1328
14:32:06.478	121	72	92	72	76.3	325	835	1013	5.5	1.010	1347
14:32:07.309	125	74	96	74	74.8	320	815	1038	5.5	1.044	1392
14:32:08.126	131	77	98	71	76.0	325	850	1117	5.4	1.099	1465
14:32:08.974	134	78	99	70	76.8	325	860	1200	5.4	1.104	1472
14:32:09.836	134	77	97	69	76.8	325	865	1246	5.3	1.090	1454
14:32:10.701	131	75	95	69	76.3	320	870	1246	5.3	1.078	1438
14:32:11.570	130	74	95	70	77.3	320	855	1271	5.4	1.049	1398
14:32:12.426	133	75	95	69	78.3	325	875	1313	5.4	1.062	1416
14:32:13.300	131	73	94	68	79.5	320	880	1321	5.4	1.035	1380
14:32:14.180	129	72	92	69	79.5	320	870	1317	5.5	1.004	1339
14:32:15.051	126	71	91	70	78.8	320	855	1296	5.5	0.985	1314
14:32:15.906	127	71	91	71	79.3	320	840	1288	5.7	0.967	1290
14:32:16.745	129	72	93	71	80.0	320	850	1296	5.6	0.985	1314
14:32:17.596	130	73	94	69	81.0	325	865	1325	5.6	1.004	1338
14:32:18.463	131	73	94	69	81.3	325	865	1350	5.6	1.003	1338
14:32:19.326	131	73	94	71	80.3	325	850	1346	5.7	0.996	1328
14:32:20.176	130	73	94	72	78.3	320	835	1325	5.6	1.006	1341
14:32:21.009	132	75	96	71	78.8	320	840	1358	5.6	1.024	1365
14:32:21.853	134	75	96	69	80.8	320	870	1375	5.6	1.037	1383
14:32:22.721	134	75	95	67	80.0	320	890	1388	5.4	1.060	1413
14:32:23.609	132	74	94	67	79.5	320	895	1383	5.3	1.058	1411
14:32:24.504	130	72	92	67	79.8	320	890	1354	5.4	1.029	1373
14:32:25.395	128	71	91	67	79.3	320	895	1329	5.3	1.028	1370
14:32:26.289	128	71	91	67	80.3	320	890	1329	5.4	1.009	1346
14:32:27.179	128	71	92	68	80.8	320	885	1321	5.5	1.006	1341
14:32:28.066	129	71	92	68	81.0	325	880	1338	5.5	1.002	1336
14:32:28.948	128	71	93	70	80.3	320	855	1346	5.6	0.986	1314
14:32:29.799	129	73	94	71	78.5	320	845	1308	5.6	1.006	1342
14:32:30.644	131	74	95	70	79.5	320	855	1338	5.6	1.019	1359
14:32:31.499	132	74	96	70	80.3	325	855	1367	5.6	1.017	1357
14:32:32.358	132	74	96	71	79.8	325	850	1363	5.6	1.018	1357
14:32:33.206	131	74	96	71	78.0	320	840	1333	5.6	1.028	1371
14:32:34.046	133	75	96	71	78.3	325	850	1354	5.5	1.037	1383
14:32:34.898	132	74	95	70	80.0	325	855	1367	5.6	1.015	1354
14:32:35.749	131	73	94	70	79.3	325	855	1367	5.6	1.014	1352
14:32:36.606	129	72	93	71	78.5	320	845	1342	5.6	0.996	1328
14:32:37.449	128	72	93	71	78.8	320	845	1317	5.6	0.993	1323
14:32:38.294	129	72	92	69	80.5	320	865	1338	5.6	0.986	1315
14:32:39.161	127	71	90	68	81.0	325	880	1321	5.5	0.980	1307
14:32:40.041	124	69	89	68	80.8	320	880	1279	5.5	0.964	1286
14:32:40.917	122	68	88	70	79.8	315	855	1250	5.6	0.938	1251
14:32:41.774	121	68	87	70	78.8	320	860	1208	5.5	0.953	1270
14:32:42.636	121	68	88	69	80.8	320	865	1217	5.6	0.940	1253
14:32:43.503	121	69	88	69	80.0	325	875	1204	5.5	0.960	1280
14:32:44.376	119	68	87	69	79.0	320	870	1158	5.4	0.958	1277
14:32:45.244	119	69	87	69	77.8	320	865	1125	5.4	0.968	1291
14:32:46.111	119	68	87	68	79.3	325	880	1117	5.4	0.963	1284
14:32:46.991	118	68	88	69	79.8	320	875	1104	5.5	0.960	1280
14:32:47.862	119	69	89	69	78.5	320	870	1079	5.4	0.989	1319
14:32:48.736	120	71	90	69	77.0	320	875	1058	5.3	1.020	1360
14:32:49.609	119	72	90	69	75.0	320	875	1025	5.1	1.044	1392
14:32:50.486	118	70	88	67	76.0	325	900	1021	5.1	1.042	1389
14:32:51.388	116	68	86	68	76.0	320	885	1000	5.2	1.004	1339
14:32:52.273	114	68	87	70	75.0	320	855	971	5.3	0.986	1315
14:32:53.128	116	69	89	71	75.5	325	845	967	5.4	0.999	1332
14:32:53.969	122	72	94	71	77.0	325	840	1021	5.5	1.020	1360
14:32:54.811	127	75	96	69	76.8	325	870	1063	5.3	1.091	1455
14:32:55.679	130	77	98	69	76.0	325	865	1121	5.3	1.113	1483
14:32:56.544	131	77	99	71	74.8	325	845	1154	5.3	1.113	1485
14:32:57.391	131	78	99	72	73.0	320	835	1163	5.2	1.130	1506
14:32:58.226	134	79	99	72	73.0	320	835	1204	5.2	1.130	1506
14:32:59.060	134	79	99	70	73.0	320	855	1204	5.1	1.157	1542
14:32:59.915	134	79	99	67	73.0	320	890	1204	4.9	1.204	1605
14:33:00.804	134	77	97	69	69.5	320	870	1292	4.8	1.214	1619
14:33:01.676	131	75	95	71	70.5	320	850	1304	5.0	1.148	1531
14:33:02.524	130	74	95	71	69.8	320	840	1292	5.0	1.141	1521
14:33:03.366	131	75	95	69	73.5	325	865	1321	5.1	1.118	1491
14:33:04.231	131	74	93	67	77.3	325	895	1325	5.2	1.080	1440
14:33:05.126	129	72	92	67	78.5	320	900	1317	5.2	1.049	1399
14:33:06.025	125	71	90	67	77.5	320	900	1263	5.2	1.042	1390
14:33:06.922	124	70	89	68	78.0	320	885	1238	5.3	1.004	1339
14:33:07.809	121	69	87	68	77.8	320	880	1188	5.3	0.988	1317
14:33:08.693	120	68	86	68	78.8	325	880	1179	5.4	0.961	1281
14:33:09.571	118	67	85	69	78.3	320	865	1175	5.4	0.940	1253
14:33:10.436	117	66	84	69	78.5	320	865	1142	5.4	0.928	1238
14:33:11.303	116	65	83	68	79.8	320	880	1146	5.4	0.919	1225
14:33:12.181	114	65	84	70	79.8	320	860	1125	5.6	0.906	1208
14:33:13.037	116	67	87	71	77.0	315	845	1075	5.5	0.952	1269
14:33:13.886	121	70	90	69	78.8	320	870	1125	5.4	0.997	1329
14:33:14.756	126	72	93	67	80.5	325	900	1179	5.4	1.034	1379
14:33:15.654	127	73	93	67	77.8	320	890	1167	5.2	1.065	1419
14:33:16.546	125	73	94	71	75.8	320	850	1175	5.3	1.052	1403
14:33:17.398	127	74	95	73	74.3	320	820	1175	5.4	1.052	1403
14:33:18.212	132	76	99	76	75.3	320	785	1221	5.8	1.033	1377
14:33:19.001	136	79	103	78	76.5	325	770	1296	6.0	1.032	1376
14:33:19.773	143	81	106	75	78.3	320	795	1396	5.9	1.074	1433
14:33:20.564	145	83	105	71	75.3	320	840	1454	5.4	1.167	1555
14:33:21.404	143	81	103	71	76.0	320	840	1488	5.4	1.141	1522
14:33:22.242	142	80	101	70	75.3	315	855	1483	5.3	1.148	1530
14:33:23.097	139	78	99	71	75.5	315	840	1479	5.4	1.099	1465
14:33:23.941	135	76	96	71	76.0	320	845	1450	5.4	1.062	1416
14:33:24.786	131	73	93	72	76.8	310	835	1454	5.5	1.006	1342
14:33:25.617	129	71	92	73	78.3	310	825	1433	5.7	0.967	1290
14:33:26.444	130	71	92	71	81.5	315	845	1463	5.8	0.949	1265
14:33:27.291	130	70	92	71	83.8	315	850	1458	5.9	0.929	1238
14:33:28.141	128	70	91	71	83.5	320	845	1458	5.9	0.916	1221
14:33:28.984	126	69	90	73	82.0	315	825	1429	6.0	0.900	1201
14:33:29.813	126	69	90	72	83.0	320	835	1413	6.0	0.903	1204
14:33:30.646	128	69	91	71	85.3	320	840	1438	6.1	0.892	1189
14:33:31.482	128	69	91	72	85.0	320	835	1442	6.1	0.889	1185
14:33:32.321	128	69	90	69	86.0	320	865	1442	6.0	0.903	1204
14:33:33.182	126	68	89	71	84.5	315	850	1429	6.0	0.893	1190
14:33:34.034	125	68	88	71	83.8	315	845	1417	5.9	0.890	1187
14:33:34.877	126	68	89	71	84.3	315	840	1417	6.0	0.890	1186
14:33:35.719	127	68	89	70	85.8	320	860	1438	6.0	0.890	1187
14:33:36.581	125	68	88	71	85.3	315	845	1421	6.1	0.875	1166
14:33:37.428	124	67	87	71	85.3	320	840	1388	6.1	0.860	1146
14:33:38.268	123	67	87	73	84.5	315	825	1379	6.1	0.849	1133
14:33:39.093	123	67	88	73	84.8	315	820	1367	6.2	0.849	1132
14:33:39.913	125	68	89	72	86.5	320	830	1383	6.3	0.854	1139
14:33:40.741	126	68	90	73	86.0	320	825	1392	6.3	0.859	1145
14:33:41.568	125	68	89	71	86.0	320	840	1358	6.1	0.869	1159
14:33:42.408	125	68	89	72	85.3	320	835	1350	6.1	0.872	1162
14:33:43.239	124	69	89	73	83.3	315	820	1325	6.1	0.874	1166
14:33:44.061	124	69	89	73	84.0	320	825	1317	6.1	0.874	1165
14:33:44.884	125	69	90	73	84.8	320	820	1308	6.2	0.866	1155
14:33:45.706	125	69	90	73	86.0	320	820	1325	6.3	0.858	1144
14:33:46.524	125	69	91	74	84.8	315	810	1288	6.3	0.867	1156
14:33:47.335	126	70	91	74	84.0	320	810	1279	6.2	0.877	1170
14:33:48.144	125	71	91	75	82.8	315	800	1275	6.2	0.882	1176
14:33:48.946	126	71	91	73	83.5	320	820	1275	6.1	0.896	1195
14:33:49.764	127	71	92	73	84.3	320	825	1288	6.1	0.898	1198
14:33:50.589	126	71	91	72	84.0	320	830	1258	6.1	0.897	1196
14:33:51.420	125	70	90	72	83.8	320	830	1258	6.1	0.892	1189
14:33:52.251	124	70	89	72	83.3	315	835	1246	6.0	0.895	1194
14:33:53.082	123	69	89	73	82.5	315	825	1229	6.0	0.892	1190
14:33:53.907	124	69	90	73	84.8	315	820	1238	6.2	0.871	1161
14:33:54.729	125	70	91	74	83.8	315	815	1229	6.2	0.888	1184
14:33:55.546	126	72	93	74	82.5	320	810	1233	6.1	0.913	1217
14:33:56.352	129	73	95	75	81.8	315	800	1238	6.1	0.927	1236
14:33:57.156	130	74	96	75	81.5	320	805	1258	6.1	0.943	1258
14:33:57.960	130	75	96	75	80.8	320	795	1275	6.1	0.945	1260
14:33:58.754	131	75	96	76	80.8	320	790	1279	6.1	0.939	1252
14:33:59.545	131	75	96	76	80.8	320	785	1279	6.2	0.933	1244
14:34:00.330	131	75	96	75	80.8	320	800	1279	6.1	0.951	1268
14:34:01.130	138	81	103	76	68.8	315	785	1375	5.3	1.170	1560
14:34:01.918	139	80	103	75	71.5	320	800	1408	5.4	1.150	1533
14:34:02.718	139	81	103	75	70.3	315	805	1400	5.2	1.175	1566
14:34:03.523	138	80	102	75	73.0	320	800	1392	5.5	1.112	1483
14:34:04.319	137	79	102	77	74.3	315	780	1375	5.7	1.066	1422
14:34:05.103	138	80	102	76	75.5	320	785	1375	5.8	1.061	1414
14:34:05.884	139	80	102	76	76.8	320	790	1413	5.8	1.052	1403
14:34:06.676	138	79	101	76	77.5	315	790	1413	5.9	1.032	1376
14:34:07.466	137	78	101	77	77.5	315	780	1408	6.0	1.011	1349
14:34:08.248	137	78	101	77	77.3	315	780	1413	5.9	1.020	1360
14:34:09.022	139	80	103	77	77.3	315	780	1417	5.9	1.040	1387
14:34:09.806	142	81	105	76	78.8	315	790	1467	6.0	1.048	1398
14:34:10.596	142	81	105	76	78.0	315	790	1463	5.9	1.061	1415
14:34:11.386	141	81	105	77	76.5	315	780	1458	5.9	1.065	1421
14:34:12.166	141	81	104	77	75.5	315	775	1454	5.8	1.070	1427
14:34:12.941	142	82	105	77	75.8	315	775	1475	5.9	1.072	1429
14:34:13.714	143	81	105	76	77.3	315	785	1504	5.9	1.067	1423
14:34:14.501	143	81	104	75	77.8	315	805	1513	5.8	1.079	1439
14:34:15.304	142	80	103	75	77.3	310	800	1496	5.8	1.069	1426
14:34:16.102	140	80	103	76	75.5	315	790	1475	5.7	1.073	1430
14:34:16.896	140	79	103	76	76.8	315	785	1488	5.9	1.048	1398
14:34:17.681	141	80	102	75	77.0	310	805	1488	5.7	1.069	1425
14:34:18.488	140	78	101	73	78.0	315	820	1508	5.7	1.059	1412
14:34:19.302	138	77	100	75	78.0	315	800	1492	5.8	1.028	1371
14:34:20.102	136	77	99	76	76.3	310	790	1446	5.8	1.028	1371
14:34:20.896	136	77	100	76	77.0	315	785	1450	5.9	1.014	1353
14:34:21.679	138	77	101	76	78.8	315	790	1454	6.0	1.008	1344
14:34:22.471	139	77	101	75	80.0	315	800	1483	6.0	1.008	1343
14:34:23.269	140	78	101	74	79.3	310	815	1479	5.8	1.034	1378
14:34:24.082	139	77	100	72	79.3	315	830	1492	5.7	1.045	1393
14:34:24.912	137	77	98	72	79.0	315	835	1454	5.7	1.038	1385
14:34:25.749	136	75	97	72	79.0	315	830	1442	5.7	1.022	1362
14:34:26.581	134	74	96	72	79.8	315	830	1429	5.8	1.002	1336
14:34:27.409	133	74	96	74	78.8	310	815	1417	5.8	0.994	1325
14:34:28.224	132	74	96	75	77.5	310	805	1400	5.8	0.995	1326
14:34:29.033	134	74	97	74	79.3	315	815	1404	5.8	0.995	1327
14:34:29.842	135	75	97	73	79.3	315	820	1421	5.8	1.006	1342
14:34:30.662	135	75	97	73	80.3	315	825	1417	5.8	0.997	1330
14:34:31.489	133	74	96	73	80.0	315	820	1392	5.9	0.984	1312
14:34:32.313	132	73	96	74	81.0	315	815	1392	6.0	0.963	1285
14:34:33.124	132	74	97	75	78.8	315	800	1358	5.9	0.985	1314
14:34:33.924	135	76	99	75	79.0	315	800	1367	5.9	1.000	1333
14:34:34.728	137	77	100	74	79.5	320	810	1379	5.9	1.014	1352
14:34:35.538	136	77	99	74	79.5	315	815	1383	5.9	1.012	1350
14:34:36.349	136	76	98	74	79.3	315	815	1379	5.8	1.005	1340
14:34:37.166	133	75	97	74	79.3	315	810	1371	5.9	0.986	1315
14:34:37.976	132	74	96	75	78.3	320	805	1346	5.8	0.985	1313
14:34:38.781	132	74	96	75	79.0	320	800	1342	5.9	0.975	1300
14:34:39.581	133	74	97	74	80.3	320	810	1333	5.9	0.977	1302
14:34:40.391	133	75	97	75	80.3	320	805	1342	6.0	0.973	1297
14:34:41.196	133	75	97	74	79.5	320	815	1317	5.9	0.992	1322
14:34:42.011	132	75	96	74	79.0	315	810	1313	5.9	0.984	1312
14:34:42.821	131	74	96	74	78.8	315	815	1288	5.8	0.991	1321
14:34:43.636	132	74	96	72	79.8	320	830	1296	5.8	0.997	1329
14:34:44.464	132	74	96	73	79.8	320	820	1283	5.8	0.990	1320
14:34:45.285	131	75	96	73	79.0	320	820	1267	5.8	0.996	1329
14:34:46.104	131	75	96	75	77.5	315	800	1267	5.8	0.991	1321
14:34:46.906	132	75	97	75	78.8	320	795	1279	5.9	0.982	1309
14:34:47.701	134	76	99	75	79.8	320	800	1296	6.0	0.991	1321
14:34:48.499	136	77	100	75	79.3	320	805	1313	5.9	1.016	1354
14:34:49.304	137	78	100	74	79.3	320	815	1317	5.8	1.028	1371
14:34:50.121	136	77	100	75	79.0	320	805	1342	5.9	1.014	1352
14:34:50.926	135	77	99	75	77.8	320	800	1325	5.8	1.019	1358
14:34:51.726	137	77	100	75	78.3	320	800	1342	5.9	1.022	1363
14:34:52.528	138	78	100	74	79.0	315	810	1371	5.9	1.025	1367
