# Supplementary material for: Influence of beat-to-beat blood pressure variability on vascular elasticity in hypertensive population
Source: Sci Rep. 2017 Aug 21;7:8394. doi: 10.1038/s41598-017-08640-4 (PMC5566212; doi:10.1038/s41598-017-08640-4)
Supplement: Supplementary file 2 — Dataset 2 [file 41598_2017_8640_MOESM2_ESM.zip › Data of normal population/1027-beats.txt]

10:22:34.936	114	81	100	87	68.3	325	690	579	5.9	1.014	1351
10:22:35.628	117	84	101	84	67.0	325	715	579	5.6	1.078	1437
10:22:36.343	116	83	99	81	68.0	325	740	588	5.5	1.080	1440
10:22:37.083	115	82	100	82	69.8	320	730	575	5.7	1.041	1388
10:22:37.811	118	84	100	77	69.8	320	775	567	5.4	1.106	1474
10:22:38.585	118	84	100	71	69.8	320	850	567	4.9	1.213	1617
10:22:39.435	118	84	100	75	69.8	320	795	567	5.3	1.134	1512
10:22:40.230	118	84	100	71	69.8	320	840	567	5.0	1.198	1598
10:22:41.071	116	81	99	72	60.0	325	835	708	4.3	1.378	1837
10:22:41.906	111	79	97	76	57.3	325	785	654	4.4	1.333	1778
10:22:42.693	112	81	98	77	56.5	325	780	608	4.3	1.349	1799
10:22:43.473	113	81	98	73	62.3	330	825	613	4.5	1.295	1727
10:22:44.296	111	80	96	75	66.0	330	805	608	4.9	1.171	1561
10:22:45.103	109	78	96	79	65.3	325	755	608	5.2	1.105	1473
10:22:45.858	113	80	97	77	66.8	325	775	583	5.2	1.126	1502
10:22:46.633	114	80	97	74	71.8	330	810	604	5.3	1.095	1460
10:22:47.443	112	78	96	75	72.3	330	805	596	5.4	1.064	1419
10:22:48.246	110	78	96	79	72.3	330	760	583	5.7	1.005	1339
10:22:49.005	110	78	96	74	72.3	330	815	583	5.3	1.077	1436
10:22:49.820	110	78	96	76	72.3	330	790	583	5.5	1.044	1392
10:22:50.610	110	78	96	81	72.3	330	740	583	5.9	0.978	1304
10:22:51.350	110	78	96	74	72.3	330	815	583	5.3	1.077	1436
10:22:52.166	115	78	99	80	60.3	325	750	838	4.8	1.229	1639
10:22:52.918	117	81	100	77	60.0	325	775	779	4.6	1.285	1714
10:22:53.689	118	81	96	63	64.5	320	950	771	4.1	1.418	1890
10:22:54.643	113	75	93	59	75.8	330	1010	754	4.5	1.240	1653
10:22:55.651	108	72	92	66	78.0	335	915	717	5.1	1.082	1443
10:22:56.566	107	74	94	75	71.0	335	800	671	5.3	1.056	1408
10:22:57.366	111	79	97	74	67.5	325	815	646	5.0	1.165	1554
10:22:58.179	115	80	100	73	73.3	330	825	658	5.3	1.121	1494
10:22:59.004	118	83	101	71	73.5	330	850	654	5.2	1.168	1557
10:22:59.854	119	83	101	69	73.5	330	865	654	5.1	1.189	1585
10:23:00.720	119	83	101	66	73.5	330	910	654	4.8	1.250	1667
10:23:01.630	119	83	101	69	73.5	330	875	654	5.0	1.202	1603
10:23:02.505	119	83	101	66	73.5	330	905	654	4.9	1.244	1658
10:23:03.409	112	76	96	72	64.8	330	830	708	4.7	1.227	1636
10:23:04.241	113	78	95	69	63.3	330	870	679	4.4	1.303	1738
10:23:05.109	111	75	92	67	69.0	325	890	667	4.7	1.190	1587
10:23:05.999	108	72	90	67	73.5	330	890	650	5.0	1.087	1449
10:23:06.891	105	71	89	71	75.5	325	850	633	5.3	0.996	1328
10:23:07.741	104	71	87	70	74.0	325	860	621	5.2	1.014	1352
10:23:08.599	105	69	87	69	80.0	330	870	621	5.5	0.949	1265
10:23:09.473	104	69	87	68	80.3	330	880	600	5.5	0.949	1265
10:23:10.353	103	68	85	67	80.3	330	890	583	5.4	0.945	1261
10:23:11.241	100	67	85	73	80.3	330	825	563	5.8	0.876	1169
10:23:12.065	100	67	85	70	80.3	330	855	563	5.6	0.908	1211
10:23:12.920	100	67	85	70	80.3	330	860	563	5.6	0.914	1218
10:23:13.780	100	67	85	76	80.3	330	790	563	6.1	0.839	1119
10:23:14.570	100	67	85	71	80.3	330	840	563	5.7	0.892	1190
10:23:15.411	110	72	91	68	66.0	330	880	563	4.5	1.213	1618
10:23:16.289	111	73	93	72	69.3	330	830	550	5.0	1.112	1482
10:23:17.123	112	75	93	71	68.5	330	845	546	4.9	1.150	1534
10:23:17.966	115	75	94	68	76.8	330	885	558	5.2	1.084	1445
10:23:18.853	113	74	94	69	81.8	335	865	567	5.7	0.989	1319
10:23:19.716	112	75	95	74	79.0	325	810	558	5.9	0.969	1292
10:23:20.528	117	77	96	68	81.8	335	880	563	5.6	1.033	1378
10:23:21.406	117	77	97	70	84.5	330	860	575	5.9	0.982	1310
10:23:22.268	114	77	97	73	80.8	330	820	583	5.9	0.980	1307
10:23:23.088	116	79	97	70	80.8	330	860	579	5.6	1.028	1370
10:23:23.945	116	79	97	69	80.8	330	875	579	5.5	1.046	1394
10:23:24.820	116	79	97	75	80.8	330	805	579	6.0	0.962	1283
10:23:25.625	116	79	97	73	80.8	330	820	579	5.9	0.980	1307
10:23:26.444	116	78	97	71	67.5	330	840	663	4.8	1.204	1605
10:23:27.282	114	77	96	73	67.8	330	825	658	4.9	1.172	1563
10:23:28.109	113	77	96	74	68.5	325	810	642	5.1	1.138	1518
10:23:28.921	117	78	97	71	76.0	330	850	654	5.4	1.088	1450
10:23:29.771	116	77	96	71	79.8	325	850	658	5.6	1.026	1368
10:23:30.619	113	76	95	74	77.5	325	810	638	5.7	0.996	1327
10:23:31.427	114	77	95	71	80.0	325	845	629	5.7	1.006	1341
10:23:32.272	114	75	94	70	83.0	325	855	638	5.8	0.968	1291
10:23:33.129	110	74	93	76	80.5	325	790	617	6.1	0.913	1217
10:23:33.921	112	76	93	74	80.5	325	810	617	6.0	0.936	1248
10:23:34.730	112	76	93	72	80.5	325	835	617	5.8	0.965	1286
10:23:35.565	112	76	93	78	80.5	325	770	617	6.3	0.890	1186
10:23:36.335	112	76	93	75	80.5	325	805	617	6.0	0.930	1240
10:23:37.143	122	81	101	71	70.3	330	845	729	5.0	1.218	1624
10:23:37.984	121	81	101	72	70.0	325	835	704	5.0	1.202	1602
10:23:38.821	118	80	100	76	69.8	325	785	667	5.3	1.125	1501
10:23:39.606	120	82	100	72	72.5	325	830	650	5.2	1.145	1526
10:23:40.436	119	79	98	70	80.5	325	855	650	5.6	1.044	1391
10:23:41.291	115	77	97	75	79.3	325	800	633	5.9	0.979	1306
10:23:42.089	115	79	97	75	76.0	325	805	621	5.7	1.022	1363
10:23:42.892	116	77	96	72	81.8	325	835	633	5.9	0.983	1311
10:23:43.731	113	76	96	76	81.3	325	790	621	6.2	0.929	1238
10:23:44.521	114	78	96	75	81.3	325	805	625	6.1	0.946	1262
10:23:45.325	114	78	96	69	81.3	325	870	625	5.6	1.023	1363
10:23:46.195	114	78	96	73	81.3	325	820	625	5.9	0.964	1285
10:23:47.015	114	78	96	72	81.3	325	830	625	5.9	0.976	1301
10:23:47.846	113	76	94	72	68.3	325	835	708	4.9	1.147	1529
10:23:48.681	112	74	92	71	71.3	325	845	650	5.1	1.094	1459
10:23:49.524	109	73	92	76	72.5	325	785	629	5.5	0.999	1332
10:23:50.309	111	74	93	75	75.8	325	800	629	5.7	0.982	1310
10:23:51.111	112	74	93	72	82.0	325	835	633	5.9	0.942	1256
10:23:51.944	111	73	93	76	83.3	325	790	625	6.3	0.880	1174
10:23:52.734	111	75	94	77	81.5	325	775	617	6.3	0.891	1189
10:23:53.509	114	76	95	73	83.8	325	825	625	6.1	0.931	1241
10:23:54.334	114	75	93	70	86.3	325	855	629	6.1	0.922	1229
10:23:55.191	110	73	92	75	84.3	325	800	600	6.3	0.874	1165
10:23:55.991	111	74	92	73	83.0	325	825	588	6.0	0.914	1219
10:23:56.818	111	73	92	71	86.0	330	845	592	6.1	0.899	1199
10:23:57.661	109	72	91	74	85.3	325	810	583	6.3	0.860	1147
10:23:58.471	108	72	90	75	82.0	325	800	563	6.2	0.878	1171
10:23:59.271	110	72	90	72	85.5	330	835	563	6.1	0.881	1175
10:24:00.106	109	72	89	70	86.0	330	855	558	6.0	0.885	1180
10:24:00.961	106	70	88	73	85.3	325	825	542	6.2	0.852	1135
10:24:01.786	107	71	89	73	83.5	325	820	529	6.1	0.869	1159
10:24:02.606	108	71	90	72	87.0	330	835	529	6.3	0.859	1145
10:24:03.439	108	71	90	76	87.0	330	790	533	6.6	0.813	1084
10:24:04.230	108	71	90	79	87.0	330	760	533	6.9	0.782	1042
10:24:04.990	108	71	90	75	87.0	330	805	533	6.5	0.828	1104
10:24:05.795	108	71	90	74	87.0	330	815	533	6.4	0.838	1118
10:24:06.610	108	71	90	77	87.0	330	780	533	6.7	0.802	1070
10:24:07.393	112	75	93	75	65.3	325	795	563	4.9	1.130	1507
10:24:08.186	113	75	94	74	71.3	325	810	575	5.3	1.066	1421
10:24:08.996	114	75	94	75	74.3	325	795	575	5.6	1.009	1346
10:24:09.791	114	75	95	78	77.0	325	765	579	6.0	0.946	1262
10:24:10.558	117	78	96	75	81.8	325	800	583	6.1	0.942	1256
10:24:11.358	117	77	96	73	84.8	325	820	600	6.2	0.926	1235
10:24:12.178	113	75	95	76	83.3	325	785	596	6.4	0.893	1191
10:24:12.961	115	77	96	75	83.0	325	795	592	6.3	0.915	1220
10:24:13.758	116	77	95	73	86.0	325	825	596	6.3	0.914	1218
10:24:14.583	114	75	95	72	86.0	325	830	592	6.2	0.919	1226
10:24:15.410	114	75	95	76	86.0	325	790	592	6.5	0.875	1167
10:24:16.200	114	75	95	74	86.0	325	810	592	6.4	0.897	1196
10:24:17.010	114	75	95	70	86.0	325	855	592	6.0	0.947	1263
10:24:17.866	112	73	93	75	74.3	325	805	642	5.5	1.006	1341
10:24:18.673	111	74	92	74	70.5	330	815	604	5.2	1.066	1422
10:24:19.488	112	74	92	70	76.0	330	855	604	5.3	1.029	1372
10:24:20.343	110	72	90	71	80.5	325	840	592	5.8	0.939	1252
10:24:21.183	108	71	89	73	81.3	325	820	558	5.9	0.901	1201
10:24:22.001	109	71	90	71	84.5	325	840	563	6.0	0.890	1186
10:24:22.843	109	71	89	71	86.8	330	850	567	6.1	0.870	1159
10:24:23.693	107	70	89	75	84.5	325	795	542	6.4	0.835	1113
10:24:24.488	108	72	90	74	84.0	325	810	546	6.2	0.865	1154
10:24:25.294	110	72	90	72	84.0	325	830	546	6.1	0.887	1182
10:24:26.125	110	72	90	75	84.0	325	800	546	6.3	0.855	1140
10:24:26.925	110	72	90	78	84.0	325	770	546	6.5	0.823	1097
10:24:27.695	110	72	90	72	84.0	325	830	546	6.1	0.887	1182
10:24:28.528	110	72	90	70	74.0	330	860	571	5.2	1.043	1391
10:24:29.388	106	70	88	73	72.8	325	820	542	5.3	0.992	1323
10:24:30.204	108	71	89	73	75.3	325	820	529	5.5	0.967	1289
10:24:31.028	108	70	88	70	80.5	330	860	533	5.6	0.935	1246
10:24:31.886	105	68	87	75	83.5	325	805	513	6.2	0.834	1112
10:24:32.693	105	70	87	75	81.0	325	805	517	6.0	0.862	1150
10:24:33.498	106	70	87	71	86.0	330	840	517	6.1	0.850	1133
10:24:34.334	105	69	87	75	85.8	325	800	508	6.4	0.814	1085
10:24:35.134	106	71	89	76	84.0	325	785	500	6.4	0.827	1103
10:24:35.921	110	72	91	73	88.8	330	825	521	6.5	0.841	1122
10:24:36.748	112	72	91	71	90.5	330	845	529	6.4	0.852	1136
10:24:37.591	111	72	92	75	88.5	325	800	542	6.6	0.832	1109
10:24:38.389	114	75	93	72	88.5	325	830	542	6.4	0.875	1166
10:24:39.221	114	74	92	69	91.8	330	870	563	6.3	0.875	1166
10:24:40.091	111	72	91	74	89.8	325	815	554	6.6	0.829	1105
10:24:40.908	111	73	91	74	86.0	325	815	550	6.3	0.862	1150
10:24:41.721	112	73	91	71	89.5	325	845	558	6.4	0.862	1149
10:24:42.568	111	72	90	71	89.5	330	850	563	6.3	0.855	1140
10:24:43.418	108	71	90	75	86.8	325	795	538	6.5	0.822	1097
10:24:44.209	110	73	90	73	86.8	325	820	542	6.3	0.848	1131
10:24:45.030	110	73	90	69	86.8	325	870	542	6.0	0.900	1200
10:24:45.900	110	73	90	77	86.8	325	775	542	6.7	0.802	1069
10:24:46.675	110	73	90	73	86.8	325	820	542	6.3	0.848	1131
10:24:47.498	113	74	92	70	75.0	330	855	592	5.3	1.049	1398
10:24:48.353	111	72	92	73	74.8	325	825	563	5.4	1.010	1346
10:24:49.176	112	74	92	72	75.0	325	835	558	5.4	1.019	1358
10:24:50.011	112	72	91	70	83.5	330	855	546	5.9	0.932	1242
10:24:50.864	110	71	90	71	85.3	325	840	529	6.1	0.884	1179
10:24:51.704	109	72	89	70	84.3	325	855	521	5.9	0.903	1204
10:24:52.561	109	70	88	68	89.5	330	885	529	6.1	0.873	1164
10:24:53.446	107	68	87	71	90.0	330	845	529	6.4	0.819	1092
10:24:54.289	105	69	87	74	85.5	325	810	504	6.3	0.822	1096
10:24:55.101	107	69	88	71	89.5	330	840	521	6.4	0.826	1101
10:24:55.943	108	70	89	71	90.8	330	840	517	6.5	0.824	1098
10:24:56.781	109	71	91	77	88.3	325	775	517	6.8	0.799	1066
10:24:57.556	113	75	93	73	89.0	330	825	525	6.5	0.864	1153
10:24:58.381	115	75	94	71	92.3	330	845	525	6.6	0.859	1145
10:24:59.226	113	74	94	76	89.3	325	790	529	6.8	0.834	1112
10:25:00.016	116	77	96	74	87.0	325	810	533	6.4	0.891	1189
10:25:00.826	118	77	96	72	91.0	330	835	542	6.5	0.883	1178
10:25:01.663	116	76	95	73	89.8	330	825	542	6.5	0.876	1167
10:25:02.486	115	76	95	75	86.5	325	800	542	6.5	0.879	1171
10:25:03.286	116	76	94	71	87.8	330	845	546	6.2	0.908	1210
10:25:04.133	114	74	93	71	90.3	330	850	550	6.4	0.874	1165
10:25:04.983	111	73	92	75	87.0	325	800	533	6.5	0.848	1131
10:25:05.779	114	75	94	75	86.3	325	805	542	6.4	0.873	1164
10:25:06.588	115	75	94	71	91.3	330	840	563	6.5	0.868	1157
10:25:07.428	115	75	95	74	91.3	330	815	567	6.7	0.848	1131
10:25:08.243	116	77	96	75	87.5	325	805	563	6.5	0.881	1175
10:25:09.044	119	77	98	72	91.3	325	835	579	6.6	0.894	1193
10:25:09.883	118	77	97	72	89.8	330	830	592	6.5	0.895	1193
10:25:10.711	116	77	97	77	86.5	325	775	608	6.7	0.869	1159
10:25:11.488	119	79	97	75	86.5	325	800	608	6.5	0.897	1196
10:25:12.285	119	79	97	79	86.5	325	755	608	6.9	0.847	1129
10:25:13.040	119	79	97	83	86.5	325	720	608	7.2	0.807	1077
10:25:13.760	119	79	97	85	86.5	325	710	608	7.3	0.796	1062
10:25:14.470	119	79	97	81	86.5	325	740	608	7.0	0.830	1106
10:25:15.209	131	88	108	76	63.5	320	790	942	4.8	1.341	1787
10:25:15.999	129	85	105	72	70.8	320	835	917	5.1	1.242	1656
10:25:16.836	125	82	103	73	74.0	320	820	883	5.4	1.141	1522
10:25:17.656	122	82	101	73	73.5	320	820	838	5.4	1.124	1499
10:25:18.472	122	80	99	70	81.3	320	860	825	5.7	1.051	1401
10:25:19.336	118	77	97	70	82.8	320	855	821	5.8	0.997	1329
10:25:20.193	114	76	96	76	80.3	320	790	767	6.1	0.940	1253
10:25:20.979	118	78	97	72	83.3	320	835	767	6.0	0.968	1291
10:25:21.814	118	76	96	68	89.5	325	880	763	6.1	0.941	1255
10:25:22.696	116	74	96	64	89.5	325	935	758	5.7	1.000	1334
10:25:23.630	116	74	96	67	89.5	325	890	758	6.0	0.952	1270
10:25:24.520	116	74	96	72	89.5	325	835	758	6.4	0.893	1191
10:25:25.354	116	75	95	70	78.3	320	860	804	5.5	1.039	1385
10:25:26.218	115	73	93	67	81.3	325	895	775	5.4	1.024	1366
10:25:27.109	113	72	92	69	80.8	320	865	742	5.6	0.988	1318
10:25:27.976	111	72	93	75	81.0	320	805	721	6.0	0.922	1229
10:25:28.781	114	75	93	70	84.8	325	855	708	5.9	0.938	1251
10:25:29.636	113	73	93	69	89.0	325	870	717	6.1	0.907	1209
10:25:30.506	112	73	94	73	88.0	325	820	692	6.4	0.871	1162
10:25:31.324	114	75	95	75	84.5	320	805	675	6.3	0.903	1204
10:25:32.131	117	76	96	70	88.8	325	855	679	6.2	0.922	1230
10:25:32.986	118	76	98	71	92.0	325	845	713	6.5	0.898	1197
10:25:33.829	119	78	100	75	88.0	320	795	704	6.6	0.901	1202
10:25:34.626	124	82	102	71	88.0	325	840	725	6.3	0.969	1292
10:25:35.464	124	80	100	67	91.0	325	900	733	6.1	0.989	1319
10:25:36.366	120	77	99	70	91.0	325	860	725	6.3	0.931	1241
10:25:37.226	118	78	97	70	84.8	320	860	700	5.9	0.982	1309
10:25:38.086	118	76	95	67	89.5	325	900	700	6.0	0.958	1277
10:25:38.984	114	74	94	71	89.0	325	850	700	6.3	0.898	1197
10:25:39.836	111	74	94	76	83.5	320	785	663	6.4	0.879	1172
10:25:40.621	115	76	96	76	84.5	325	785	679	6.5	0.890	1186
10:25:41.406	117	77	96	73	84.5	325	820	675	6.2	0.929	1239
10:25:42.225	117	77	96	75	84.5	325	805	675	6.3	0.912	1216
10:25:43.030	117	77	96	78	84.5	325	770	675	6.6	0.873	1163
10:25:43.800	117	77	96	73	84.5	325	825	675	6.1	0.935	1246
10:25:44.624	120	79	99	74	73.8	325	810	733	5.5	1.085	1446
10:25:45.436	117	78	98	76	70.3	320	785	679	5.4	1.090	1453
10:25:46.221	118	78	97	75	73.8	320	800	675	5.5	1.055	1407
10:25:47.021	118	77	97	71	80.5	325	840	679	5.8	1.007	1343
10:25:47.859	116	76	95	70	85.3	320	855	671	6.0	0.953	1270
10:25:48.716	113	74	94	73	83.5	320	825	667	6.1	0.924	1232
10:25:49.539	114	75	94	72	84.8	320	830	650	6.1	0.918	1224
10:25:50.369	115	74	94	72	88.8	325	830	667	6.4	0.879	1172
10:25:51.199	113	74	95	76	86.8	320	785	671	6.6	0.857	1143
10:25:51.982	117	77	96	73	86.5	320	820	663	6.3	0.908	1210
10:25:52.806	117	75	95	71	91.0	325	840	671	6.5	0.879	1172
10:25:53.646	113	74	94	75	88.5	325	795	654	6.7	0.847	1129
10:25:54.441	115	76	94	73	87.3	325	825	654	6.3	0.886	1182
10:25:55.264	114	73	93	70	91.3	325	855	658	6.4	0.867	1156
10:25:56.121	111	72	91	73	89.8	325	825	642	6.5	0.836	1115
10:25:56.944	111	72	91	73	87.0	320	825	625	6.3	0.858	1144
10:25:57.771	111	71	90	70	91.5	325	860	642	6.4	0.846	1128
10:25:58.629	109	70	90	73	90.3	325	825	617	6.6	0.818	1091
10:25:59.458	109	71	89	71	88.5	325	845	613	6.3	0.847	1130
10:26:00.303	110	70	88	67	92.5	325	890	608	6.2	0.849	1132
10:26:01.193	108	68	87	67	93.0	325	900	604	6.2	0.842	1123
10:26:02.093	106	68	88	72	90.3	325	830	596	6.5	0.805	1073
10:26:02.923	109	70	89	71	90.0	325	850	596	6.4	0.838	1118
10:26:03.773	110	70	89	67	92.8	330	895	596	6.2	0.856	1142
10:26:04.666	109	69	91	73	92.5	325	820	592	6.8	0.802	1070
10:26:05.488	112	73	92	72	89.0	330	830	588	6.4	0.860	1147
10:26:06.318	115	74	94	71	92.5	330	845	613	6.6	0.859	1145
10:26:07.163	116	75	95	71	91.5	330	840	608	6.5	0.874	1166
10:26:08.001	115	76	96	75	88.0	325	805	600	6.6	0.878	1171
10:26:08.808	118	78	96	71	88.0	325	850	604	6.2	0.927	1236
10:26:09.655	118	78	96	68	88.0	325	880	604	6.0	0.960	1280
10:26:10.535	118	78	96	75	88.0	325	795	604	6.6	0.867	1156
10:26:11.330	118	78	96	71	88.0	325	840	604	6.3	0.916	1222
10:26:12.171	117	76	95	70	76.0	330	855	646	5.3	1.072	1429
10:26:13.026	114	75	95	73	74.3	325	820	613	5.4	1.044	1392
10:26:13.844	115	76	95	73	76.0	325	820	617	5.6	1.022	1363
10:26:14.664	116	75	95	72	82.8	325	830	617	6.0	0.953	1270
10:26:15.494	114	75	95	76	85.0	325	785	617	6.5	0.877	1170
10:26:16.283	116	77	96	76	83.3	325	785	604	6.4	0.908	1210
10:26:17.064	119	78	98	75	89.0	325	805	625	6.6	0.889	1185
10:26:17.869	119	78	98	74	88.8	325	810	629	6.6	0.897	1196
10:26:18.679	119	79	98	73	87.8	325	820	625	6.4	0.918	1224
10:26:19.501	120	78	98	71	91.3	325	850	633	6.4	0.911	1214
10:26:20.351	117	77	97	74	88.8	325	810	629	6.6	0.883	1177
10:26:21.159	118	78	96	73	86.8	325	820	621	6.3	0.910	1213
10:26:21.977	117	76	95	71	90.0	325	845	621	6.4	0.894	1192
10:26:22.826	113	74	94	74	88.8	325	810	600	6.6	0.853	1138
10:26:23.636	113	75	93	73	86.0	325	820	583	6.3	0.884	1179
10:26:24.458	114	73	92	68	91.0	330	885	588	6.2	0.890	1186
10:26:25.343	111	71	90	70	91.5	330	855	592	6.4	0.841	1121
10:26:26.198	108	71	89	74	86.3	325	815	571	6.3	0.843	1124
10:26:27.011	110	71	89	70	89.3	330	860	567	6.2	0.860	1147
10:26:27.871	109	70	88	67	91.8	330	890	558	6.2	0.851	1135
10:26:28.759	105	68	87	73	87.8	325	825	538	6.4	0.816	1087
10:26:29.584	107	70	87	71	87.5	325	845	538	6.2	0.843	1123
10:26:30.429	107	69	88	71	91.0	330	850	538	6.4	0.817	1090
10:26:31.281	106	69	88	74	88.5	330	815	521	6.5	0.810	1081
10:26:32.096	107	71	89	74	85.0	325	810	517	6.3	0.846	1128
10:26:32.906	110	71	90	71	90.5	330	840	529	6.5	0.838	1117
10:26:33.746	110	72	91	72	89.5	330	830	529	6.5	0.842	1122
10:26:34.576	109	72	91	75	86.5	325	805	521	6.4	0.847	1129
10:26:35.381	113	74	93	71	89.3	325	840	533	6.4	0.871	1161
10:26:36.221	114	73	93	69	93.0	330	870	550	6.4	0.865	1154
10:26:37.093	112	72	92	74	90.0	330	810	546	6.7	0.830	1107
10:26:37.901	113	75	92	71	87.5	325	840	550	6.3	0.886	1181
10:26:38.739	113	72	92	70	92.0	325	855	563	6.5	0.850	1134
10:26:39.594	110	71	91	74	89.5	325	815	550	6.6	0.824	1099
10:26:40.411	110	73	91	74	85.8	325	815	546	6.3	0.860	1147
10:26:41.226	112	72	91	71	91.5	330	840	550	6.5	0.838	1117
10:26:42.066	111	72	91	73	90.5	330	825	563	6.6	0.832	1109
10:26:42.889	112	73	92	75	88.0	325	795	563	6.6	0.833	1111
10:26:43.686	114	74	93	71	91.5	330	845	567	6.5	0.857	1142
10:26:44.531	113	73	93	74	91.5	330	810	571	6.8	0.821	1095
10:26:45.340	113	73	93	74	91.5	330	810	571	6.8	0.821	1095
10:26:46.150	113	73	93	73	91.5	330	825	571	6.7	0.836	1115
10:26:46.975	113	73	93	70	91.5	330	855	571	6.4	0.867	1156
10:26:47.831	110	72	91	75	74.0	325	800	596	5.5	0.984	1312
10:26:48.631	112	73	91	71	74.5	330	845	571	5.3	1.026	1369
10:26:49.476	111	71	91	71	81.0	330	840	571	5.8	0.939	1251
10:26:50.318	109	71	90	75	82.0	330	805	558	6.1	0.886	1181
10:26:51.119	111	73	91	75	84.8	325	805	546	6.3	0.867	1156
10:26:51.924	113	73	93	74	89.8	325	815	563	6.6	0.840	1120
10:26:52.741	113	74	93	75	89.3	325	805	571	6.7	0.841	1121
10:26:53.546	113	74	94	77	87.8	325	780	558	6.8	0.836	1114
10:26:54.326	117	76	96	74	90.5	325	810	571	6.7	0.855	1140
10:26:55.136	118	76	95	71	93.3	325	840	588	6.7	0.858	1144
10:26:55.978	115	74	94	73	92.0	330	825	571	6.7	0.843	1124
10:26:56.801	116	75	94	73	90.3	325	825	575	6.6	0.859	1146
10:26:57.626	116	74	94	71	92.8	330	850	579	6.5	0.857	1142
10:26:58.476	113	73	93	74	91.3	325	815	563	6.7	0.828	1105
10:26:59.291	113	74	93	74	88.3	325	810	550	6.5	0.854	1138
10:27:00.101	116	74	94	72	93.5	330	835	579	6.7	0.842	1122
10:27:00.938	116	75	95	73	93.0	330	825	588	6.8	0.841	1121
10:27:01.761	114	75	95	77	88.8	325	780	579	6.8	0.835	1113
10:27:02.543	117	77	95	74	89.3	330	815	583	6.6	0.870	1160
10:27:03.356	117	75	95	71	92.0	325	840	596	6.6	0.865	1153
10:27:04.196	114	74	94	75	90.0	325	805	583	6.7	0.843	1124
10:27:05.001	115	76	95	76	87.5	325	790	563	6.6	0.855	1141
10:27:05.793	116	76	95	72	91.0	330	830	575	6.6	0.864	1152
10:27:06.619	115	75	95	75	91.0	325	805	583	6.8	0.838	1118
10:27:07.428	115	75	95	76	88.3	325	785	583	6.7	0.843	1124
10:27:08.213	118	76	96	73	91.5	325	820	592	6.7	0.863	1150
10:27:09.031	119	76	96	71	94.3	325	850	608	6.7	0.868	1157
10:27:09.883	117	75	97	75	92.5	325	795	608	7.0	0.832	1109
10:27:10.676	119	78	97	74	89.8	325	810	604	6.6	0.875	1167
10:27:11.486	119	77	96	70	93.0	325	860	625	6.5	0.890	1187
10:27:12.346	117	75	95	69	93.5	325	865	617	6.5	0.877	1169
10:27:13.211	114	74	94	75	89.3	325	795	604	6.7	0.840	1119
10:27:14.008	116	76	95	74	88.0	325	815	604	6.5	0.878	1170
10:27:14.823	116	75	94	71	91.3	330	845	608	6.5	0.866	1154
10:27:15.668	114	73	93	73	91.3	330	825	600	6.6	0.839	1118
10:27:16.493	112	73	93	77	87.5	325	780	588	6.7	0.827	1102
10:27:17.271	114	75	94	75	88.3	325	805	588	6.6	0.857	1143
10:27:18.078	116	74	94	71	93.3	330	840	600	6.7	0.849	1132
10:27:18.918	115	74	95	75	91.8	325	800	604	6.9	0.826	1102
10:27:19.718	116	77	96	74	88.3	325	810	592	6.5	0.877	1169
10:27:20.528	118	76	96	71	93.8	330	845	608	6.7	0.865	1154
10:27:21.371	118	75	96	71	94.0	330	850	608	6.6	0.864	1151
10:27:22.221	115	75	95	76	90.3	325	790	596	6.9	0.834	1112
10:27:23.011	117	77	96	75	88.5	325	800	596	6.6	0.868	1157
10:27:23.813	118	76	96	72	92.3	330	830	600	6.7	0.859	1146
10:27:24.643	116	74	95	73	93.5	330	820	588	6.8	0.831	1108
10:27:25.463	116	75	96	76	91.0	325	785	600	7.0	0.826	1101
10:27:26.244	119	77	97	73	92.5	325	820	617	6.8	0.860	1147
10:27:27.064	120	76	97	71	94.3	325	840	629	6.7	0.865	1153
10:27:27.906	119	76	97	75	94.3	325	795	621	7.1	0.818	1091
10:27:28.700	119	76	97	68	94.3	325	880	621	6.4	0.906	1208
10:27:29.580	119	76	97	62	94.3	325	970	621	5.8	0.998	1331
10:27:30.550	119	76	97	66	94.3	325	915	621	6.2	0.942	1256
10:27:31.464	115	74	93	63	77.3	325	950	646	4.9	1.141	1521
10:27:32.416	113	71	91	62	80.3	330	965	629	5.0	1.091	1455
10:27:33.379	109	70	90	68	78.8	325	885	613	5.3	1.011	1349
10:27:34.264	110	72	89	63	81.5	330	945	621	5.2	1.035	1380
10:27:35.209	109	69	88	63	90.3	330	960	621	5.6	0.931	1241
10:27:36.171	105	67	87	67	87.3	330	890	608	5.9	0.882	1176
10:27:37.061	107	69	86	65	87.3	330	930	613	5.6	0.917	1222
10:27:37.989	106	66	87	67	93.0	330	890	617	6.3	0.828	1104
10:27:38.883	105	67	87	71	88.8	330	850	600	6.3	0.828	1105
10:27:39.733	106	69	89	71	88.8	330	840	596	6.3	0.838	1117
10:27:40.573	112	71	92	68	95.0	335	885	608	6.4	0.859	1146
10:27:41.458	115	73	95	70	94.3	330	860	608	6.6	0.865	1153
10:27:42.318	117	77	96	70	90.3	330	860	604	6.3	0.917	1223
10:27:43.178	120	77	97	66	94.3	335	915	613	6.2	0.944	1259
10:27:44.091	120	77	96	64	94.0	335	940	617	6.0	0.960	1280
10:27:45.033	116	75	96	69	92.5	335	875	608	6.3	0.908	1211
10:27:45.908	120	78	97	66	91.3	335	915	608	6.0	0.973	1297
10:27:46.819	120	76	96	63	95.3	335	955	621	6.0	0.963	1283
10:27:47.776	116	74	95	68	93.0	335	885	608	6.3	0.902	1202
10:27:48.663	115	75	93	65	87.8	330	925	604	5.7	0.978	1304
10:27:49.586	114	72	91	61	94.5	335	990	604	5.7	0.953	1271
10:27:50.576	111	69	89	62	95.5	335	965	592	5.9	0.899	1199
10:27:51.543	107	69	88	67	90.8	335	890	575	6.1	0.865	1154
10:27:52.431	109	70	89	65	90.5	335	930	583	5.8	0.909	1213
10:27:53.363	109	68	88	63	95.0	335	955	588	6.0	0.882	1176
10:27:54.316	107	68	88	65	93.8	335	920	567	6.1	0.859	1145
10:27:55.238	108	69	89	66	91.5	335	910	554	6.0	0.883	1177
10:27:56.146	113	70	94	66	98.3	335	905	571	6.5	0.864	1151
10:27:57.053	119	76	98	67	95.5	335	895	592	6.4	0.921	1228
10:27:57.948	122	80	101	67	91.3	335	895	600	6.1	0.986	1314
10:27:58.841	124	81	102	64	92.5	335	935	604	5.9	1.026	1368
10:27:59.778	120	81	100	65	86.8	335	920	600	5.7	1.058	1410
10:28:00.698	114	79	98	71	79.8	335	845	583	5.7	1.038	1384
10:28:01.543	114	80	97	68	77.5	335	885	583	5.3	1.108	1477
10:28:02.428	113	78	95	66	79.0	335	910	592	5.2	1.094	1459
10:28:03.336	109	75	94	70	78.3	335	860	600	5.5	1.030	1374
10:28:04.198	110	76	94	67	78.0	335	895	600	5.2	1.073	1430
10:28:05.089	111	75	93	67	81.5	335	900	633	5.4	1.030	1373
10:28:05.991	108	74	93	71	80.3	335	850	633	5.7	0.982	1310
10:28:06.841	110	75	93	68	79.8	335	880	633	5.4	1.021	1361
10:28:07.721	111	73	92	66	84.8	335	915	654	5.6	0.993	1324
10:28:08.632	109	72	92	70	84.0	335	860	650	5.9	0.937	1249
10:28:09.496	110	73	91	67	83.5	335	890	650	5.6	0.973	1297
10:28:10.384	110	72	92	68	88.0	335	885	667	6.0	0.920	1227
10:28:11.269	110	72	92	70	86.5	335	855	663	6.1	0.904	1206
10:28:12.126	110	73	92	72	84.8	330	835	654	6.1	0.906	1209
10:28:12.959	113	74	94	71	89.5	335	850	679	6.3	0.895	1193
10:28:13.809	115	75	96	71	89.8	330	845	679	6.4	0.901	1202
10:28:14.656	116	77	97	72	87.5	330	830	688	6.3	0.922	1230
10:28:15.486	120	79	98	67	90.0	330	900	683	6.0	0.983	1310
10:28:16.386	119	77	97	66	92.3	335	910	704	6.1	0.959	1279
10:28:17.296	115	76	97	70	87.3	330	855	688	6.1	0.946	1261
10:28:18.149	116	77	96	69	85.0	330	875	679	5.8	0.988	1318
10:28:19.024	116	76	96	68	89.0	330	885	704	6.0	0.950	1266
10:28:19.911	114	75	96	73	87.0	330	825	700	6.3	0.908	1211
10:28:20.734	116	77	97	71	84.8	325	840	692	6.1	0.956	1275
10:28:21.574	117	76	96	68	89.3	330	885	713	6.1	0.954	1273
10:28:22.459	115	75	96	71	88.8	330	850	708	6.3	0.915	1220
10:28:23.309	115	76	95	71	85.3	325	840	688	6.1	0.936	1248
10:28:24.151	116	75	95	70	85.3	325	860	704	5.9	0.958	1278
10:28:25.010	116	75	95	71	85.3	325	840	704	6.1	0.936	1248
10:28:25.850	116	75	95	75	85.3	325	795	704	6.4	0.886	1181
10:28:26.645	116	75	95	72	85.3	325	835	704	6.1	0.930	1241
10:28:27.480	116	75	95	67	85.3	325	895	704	5.7	0.997	1330
10:28:28.374	121	79	101	70	70.3	325	855	913	4.9	1.226	1635
10:28:29.229	121	80	100	70	69.8	325	860	871	4.9	1.233	1644
10:28:30.091	120	79	99	66	76.3	325	910	854	5.0	1.176	1567
10:28:30.997	117	76	98	71	80.0	325	840	838	5.7	1.032	1376
10:28:31.839	118	79	98	70	80.0	325	855	813	5.6	1.047	1396
10:28:32.696	119	77	97	65	86.3	330	920	829	5.6	1.037	1383
10:28:33.612	117	75	96	66	88.8	325	910	825	5.9	0.979	1306
10:28:34.524	114	74	95	73	85.5	325	820	796	6.3	0.914	1218
10:28:35.348	117	76	96	70	85.3	325	855	775	6.0	0.958	1277
10:28:36.203	117	75	96	69	90.5	330	870	800	6.2	0.918	1224
10:28:37.073	115	75	96	75	88.8	325	805	763	6.6	0.873	1164
10:28:37.878	118	78	97	73	85.8	325	820	758	6.3	0.928	1237
10:28:38.698	120	77	98	68	91.5	330	885	763	6.2	0.945	1261
10:28:39.581	119	76	98	69	93.0	330	875	763	6.4	0.917	1223
10:28:40.456	118	77	97	70	89.5	325	860	746	6.2	0.932	1243
10:28:41.314	120	77	97	66	92.3	330	915	738	6.0	0.957	1276
10:28:42.231	118	75	95	66	94.0	330	915	738	6.2	0.927	1236
10:28:43.146	115	74	95	70	90.3	325	855	717	6.3	0.902	1203
10:28:43.999	118	76	96	68	90.8	325	880	721	6.2	0.931	1241
10:28:44.879	120	75	96	67	90.8	325	895	729	6.1	0.947	1262
10:28:45.775	120	75	96	73	90.8	325	825	729	6.6	0.873	1164
10:28:46.600	120	75	96	72	90.8	325	835	729	6.5	0.883	1178
10:28:47.435	120	75	96	69	90.8	325	870	729	6.3	0.920	1227
10:28:48.305	120	75	96	70	90.8	325	855	729	6.4	0.904	1206
10:28:49.159	124	82	102	71	67.5	325	850	796	4.8	1.288	1717
10:28:50.013	125	82	102	67	72.3	330	900	804	4.8	1.267	1690
10:28:50.913	121	80	101	71	74.5	325	850	792	5.3	1.149	1533
10:28:51.759	121	81	100	71	74.3	325	845	779	5.3	1.138	1517
10:28:52.608	122	79	100	67	84.3	330	895	788	5.6	1.057	1409
10:28:53.503	119	77	99	70	85.3	330	855	783	6.0	0.988	1317
10:28:54.358	118	78	97	71	82.5	325	850	758	5.8	1.002	1336
10:28:55.204	119	77	97	68	87.8	325	880	763	6.0	0.973	1297
10:28:56.088	117	75	95	67	89.0	330	895	767	6.0	0.955	1274
10:28:56.979	114	74	95	72	89.0	330	830	738	6.4	0.886	1181
10:28:57.810	114	74	95	70	89.0	330	860	738	6.2	0.918	1224
10:28:58.670	114	74	95	70	89.0	330	855	738	6.2	0.913	1217
10:28:59.525	114	74	95	74	89.0	330	810	738	6.6	0.865	1153
10:29:00.334	117	76	96	74	72.0	325	815	721	5.3	1.087	1449
10:29:01.149	119	76	96	68	77.8	330	880	725	5.3	1.089	1453
10:29:02.031	118	75	97	71	82.0	325	845	721	5.8	1.002	1336
10:29:02.874	120	78	99	71	82.5	325	850	708	5.8	1.015	1353
10:29:03.724	123	78	99	68	91.3	330	885	733	6.2	0.960	1280
10:29:04.609	120	76	97	69	91.0	325	870	721	6.3	0.930	1240
10:29:05.479	117	76	97	73	87.3	325	820	704	6.4	0.907	1209
10:29:06.301	119	76	95	66	91.0	330	905	708	6.0	0.947	1263
10:29:07.204	116	73	94	67	94.0	330	895	696	6.3	0.890	1187
10:29:08.101	113	72	94	74	94.0	330	815	683	6.9	0.811	1081
10:29:08.915	113	72	94	68	94.0	330	885	683	6.4	0.880	1174
10:29:09.800	113	72	94	67	94.0	330	895	683	6.3	0.890	1187
10:29:10.695	113	72	94	75	94.0	330	795	683	7.1	0.791	1054
10:29:11.490	113	72	94	73	94.0	330	825	683	6.8	0.821	1094
10:29:12.314	122	78	99	71	72.5	325	840	783	5.2	1.150	1533
10:29:13.158	122	78	102	74	75.8	325	810	779	5.6	1.085	1447
10:29:13.968	125	82	104	74	73.8	325	815	779	5.4	1.152	1536
10:29:14.779	128	84	106	70	80.0	325	860	792	5.6	1.142	1523
10:29:15.643	128	85	106	69	82.8	330	870	796	5.7	1.112	1482
10:29:16.509	123	84	105	74	78.3	325	810	783	5.8	1.082	1442
10:29:17.319	124	85	104	71	77.0	325	845	767	5.5	1.139	1518
10:29:18.166	122	82	101	65	81.0	330	920	779	5.3	1.141	1522
10:29:19.086	117	78	98	69	82.0	325	870	783	5.7	1.042	1390
10:29:19.958	115	78	98	70	82.0	325	860	771	5.7	1.030	1374
10:29:20.815	115	78	98	66	82.0	325	915	771	5.4	1.096	1462
10:29:21.730	115	78	98	69	82.0	325	865	771	5.7	1.036	1382
10:29:22.595	115	78	98	70	82.0	325	855	771	5.8	1.024	1366
10:29:23.449	121	79	99	66	71.3	325	910	892	4.7	1.264	1686
10:29:24.361	119	77	98	65	75.5	325	920	888	4.9	1.191	1588
10:29:25.279	115	76	98	73	74.8	325	820	854	5.5	1.072	1430
10:29:26.101	118	79	97	67	76.0	325	900	833	5.1	1.146	1528
10:29:26.997	117	75	94	62	86.8	325	970	842	5.4	1.054	1405
10:29:27.969	112	71	93	68	87.3	325	880	817	5.9	0.938	1251
10:29:28.849	113	73	93	68	84.8	325	885	792	5.7	0.969	1291
10:29:29.738	115	73	93	64	90.8	330	940	788	5.8	0.961	1281
10:29:30.678	113	72	94	69	91.3	330	870	775	6.3	0.894	1192
10:29:31.544	117	75	94	69	91.3	330	875	775	6.3	0.899	1199
10:29:32.420	117	75	94	65	91.3	330	925	775	5.9	0.950	1267
10:29:33.345	117	75	94	66	91.3	330	910	775	6.0	0.935	1247
10:29:34.256	120	78	102	76	77.5	325	790	842	5.9	1.035	1380
10:29:35.046	125	82	105	80	74.3	325	750	825	5.9	1.063	1418
10:29:35.794	127	85	106	78	72.0	325	765	796	5.6	1.126	1502
10:29:36.559	129	85	106	72	78.3	325	835	821	5.6	1.128	1505
10:29:37.394	128	83	108	75	85.8	320	795	850	6.5	0.997	1329
10:29:38.191	132	87	108	68	83.3	325	880	867	5.7	1.139	1519
10:29:39.071	132	84	106	63	88.8	325	945	888	5.6	1.126	1501
10:29:40.016	126	81	104	69	87.8	325	875	871	6.0	1.035	1379
10:29:40.891	124	82	101	67	82.3	325	895	850	5.5	1.102	1469
10:29:41.784	123	79	98	61	87.5	325	985	842	5.3	1.106	1475
10:29:42.771	117	75	96	63	90.5	325	950	833	5.7	1.005	1340
10:29:43.719	115	75	94	65	85.3	320	930	800	5.5	1.023	1364
10:29:44.649	115	73	93	63	90.8	325	950	792	5.7	0.976	1302
10:29:45.599	113	72	92	65	90.0	325	925	788	5.8	0.943	1257
10:29:46.528	111	71	92	70	87.8	325	860	750	6.1	0.897	1196
10:29:47.388	113	73	91	63	89.3	325	945	758	5.7	0.966	1288
10:29:48.333	112	70	90	62	93.8	330	965	750	5.8	0.921	1228
10:29:49.296	108	68	89	68	90.5	325	880	713	6.2	0.865	1154
10:29:50.176	110	71	89	64	89.3	330	940	708	5.7	0.932	1243
10:29:51.114	109	68	89	64	89.3	330	935	708	5.7	0.927	1236
10:29:52.050	109	68	89	70	89.3	330	855	708	6.3	0.848	1130
10:29:52.905	109	68	89	70	89.3	330	860	708	6.2	0.853	1137
10:29:53.766	113	73	93	67	81.8	330	890	700	5.5	1.012	1350
10:29:54.654	113	73	94	70	82.3	330	855	708	5.8	0.980	1306
10:29:55.511	116	75	97	73	79.0	325	825	708	5.7	1.016	1354
10:29:56.334	123	79	101	68	85.3	330	885	754	5.8	1.043	1391
10:29:57.223	124	79	101	68	91.3	330	885	788	6.2	0.980	1306
10:29:58.104	122	79	101	72	87.0	325	830	771	6.3	0.966	1288
10:29:58.938	124	81	101	68	86.8	325	880	783	5.9	1.027	1369
10:29:59.818	124	80	101	67	90.3	330	890	796	6.1	0.996	1328
10:30:00.708	122	79	101	71	89.3	325	850	792	6.3	0.964	1286
10:30:01.556	124	81	102	69	86.3	325	870	800	5.9	1.024	1365
10:30:02.422	125	80	102	66	91.0	325	905	846	6.0	1.012	1349
10:30:03.329	122	79	101	69	89.3	325	865	842	6.2	0.979	1305
10:30:04.194	120	80	100	70	83.3	325	855	833	5.8	1.024	1366
10:30:05.051	122	79	100	67	89.3	330	895	863	6.0	1.005	1340
10:30:05.944	121	79	99	66	87.8	325	910	858	5.8	1.027	1369
10:30:06.854	117	77	98	70	85.3	325	855	854	6.0	0.983	1310
10:30:07.711	119	78	98	68	85.0	325	885	858	5.8	1.020	1360
10:30:08.596	119	77	98	67	88.3	330	900	863	5.9	0.994	1326
10:30:09.492	116	76	98	73	86.0	325	825	846	6.3	0.935	1247
10:30:10.321	119	78	98	68	85.5	325	880	833	5.8	1.004	1338
10:30:11.201	119	76	98	68	90.3	325	880	850	6.2	0.953	1271
10:30:12.081	117	76	98	72	87.0	325	835	842	6.3	0.938	1251
10:30:12.916	119	78	98	69	87.5	325	870	838	6.0	0.972	1296
10:30:13.782	119	76	98	69	89.8	325	865	842	6.2	0.940	1253
10:30:14.651	117	76	98	74	88.0	325	810	825	6.5	0.900	1200
10:30:15.461	121	79	98	69	88.3	325	875	833	6.1	0.974	1299
10:30:16.334	119	76	97	68	92.0	325	885	846	6.2	0.933	1244
10:30:17.217	116	75	96	73	88.3	325	825	821	6.4	0.900	1200
10:30:18.044	117	77	96	70	86.8	325	860	817	6.1	0.949	1266
10:30:18.904	118	75	96	67	86.8	325	895	817	5.8	0.988	1317
10:30:19.800	118	75	96	71	86.8	325	840	817	6.2	0.927	1236
10:30:20.640	118	75	96	67	86.8	325	895	817	5.8	0.988	1317
10:30:21.536	123	77	98	66	82.0	325	905	917	5.4	1.084	1446
10:30:22.439	120	76	98	71	80.5	325	850	871	5.7	1.032	1376
10:30:23.289	119	77	97	69	77.5	325	870	846	5.3	1.089	1452
10:30:24.161	120	76	97	67	85.5	330	895	846	5.7	1.018	1357
10:30:25.052	119	76	97	69	88.0	325	865	829	6.1	0.956	1275
10:30:25.923	117	76	97	74	86.0	325	815	808	6.3	0.922	1229
10:30:26.736	120	78	98	68	87.8	325	880	804	6.0	0.978	1304
10:30:27.616	117	75	98	71	90.0	325	850	800	6.4	0.921	1228
10:30:28.468	119	78	97	70	86.5	325	855	804	6.1	0.956	1275
10:30:29.323	117	75	96	70	90.0	325	860	775	6.3	0.915	1220
10:30:30.179	116	75	98	75	88.5	325	800	758	6.6	0.881	1175
10:30:30.983	122	80	101	72	88.3	325	830	796	6.4	0.948	1263
10:30:31.809	126	81	103	69	92.5	325	875	842	6.3	0.970	1293
10:30:32.684	125	80	104	73	91.8	325	825	858	6.7	0.931	1241
10:30:33.509	126	83	103	71	86.3	320	845	850	6.1	1.012	1349
10:30:34.356	126	81	102	68	90.5	325	885	867	6.1	1.000	1333
10:30:35.239	123	79	102	71	88.8	320	840	850	6.3	0.961	1281
10:30:36.077	123	81	102	72	85.5	320	830	846	6.2	0.990	1320
10:30:36.909	125	81	102	68	88.5	320	880	863	6.0	1.009	1346
10:30:37.791	122	79	101	72	88.8	325	835	875	6.4	0.950	1267
10:30:38.626	123	81	101	71	85.8	320	845	867	6.1	0.995	1327
10:30:39.471	124	80	101	68	89.8	325	885	892	6.1	0.993	1325
10:30:40.356	121	78	100	70	89.0	325	855	888	6.2	0.958	1278
10:30:41.209	120	79	99	70	84.8	320	860	858	5.9	1.000	1333
10:30:42.069	120	77	98	67	90.0	320	890	875	6.1	0.969	1292
10:30:42.959	119	76	98	71	89.5	320	850	871	6.3	0.931	1241
10:30:43.811	117	77	98	73	85.0	320	820	850	6.2	0.941	1254
10:30:44.629	120	78	99	71	88.3	320	845	863	6.3	0.946	1261
10:30:45.474	120	77	98	68	89.8	325	880	871	6.1	0.961	1281
10:30:46.356	117	76	98	73	87.8	320	820	875	6.4	0.916	1221
10:30:47.174	120	79	99	71	87.3	320	845	854	6.2	0.959	1278
10:30:48.021	120	77	98	67	89.8	325	895	867	6.0	0.972	1296
10:30:48.916	116	75	96	71	89.3	325	850	838	6.3	0.917	1222
10:30:49.766	116	76	95	71	85.5	320	850	813	6.0	0.947	1263
10:30:50.618	116	74	94	67	90.5	325	900	813	6.0	0.937	1250
10:30:51.518	114	73	94	69	91.0	325	870	792	6.3	0.894	1192
10:30:52.388	113	73	93	71	87.8	320	840	771	6.3	0.893	1190
10:30:53.224	116	74	94	68	91.5	325	880	771	6.2	0.904	1205
10:30:54.108	116	73	92	63	92.8	325	950	775	5.9	0.942	1256
10:30:55.056	112	70	92	67	92.8	325	900	746	6.2	0.893	1190
10:30:55.955	112	70	92	65	92.8	325	920	746	6.0	0.913	1217
10:30:56.875	112	70	92	66	92.8	325	905	746	6.1	0.898	1197
10:30:57.779	109	70	92	74	79.0	325	815	717	5.8	0.944	1259
10:30:58.596	113	73	94	72	77.3	325	830	704	5.6	1.007	1343
10:30:59.424	118	75	98	70	81.3	325	860	717	5.7	1.035	1380
10:31:00.286	122	78	102	72	84.8	325	835	733	6.1	1.002	1337
10:31:01.123	126	83	104	70	85.5	325	855	758	6.0	1.042	1390
10:31:01.974	130	84	105	64	89.3	325	940	779	5.7	1.103	1471
10:31:02.918	126	81	105	69	89.5	325	870	796	6.2	1.018	1358
10:31:03.784	128	84	104	66	85.3	325	915	783	5.6	1.119	1492
10:31:04.697	128	82	103	62	89.8	325	970	829	5.6	1.111	1481
10:31:05.667	123	79	102	69	88.8	325	870	821	6.1	1.000	1333
10:31:06.543	124	82	100	65	84.0	325	920	813	5.5	1.098	1464
10:31:07.461	122	78	98	63	88.8	325	960	829	5.5	1.060	1413
10:31:08.421	117	76	98	69	88.0	325	865	796	6.1	0.961	1281
10:31:09.284	119	78	97	67	85.0	325	895	783	5.7	1.024	1365
10:31:10.179	118	76	95	64	88.5	325	935	792	5.7	1.006	1342
10:31:11.118	114	73	94	68	89.0	330	880	779	6.1	0.929	1239
10:31:11.998	114	74	92	65	87.0	325	920	754	5.7	0.976	1301
10:31:12.916	113	71	92	67	91.3	330	900	746	6.1	0.902	1203
10:31:13.814	111	71	92	73	88.3	325	825	721	6.4	0.860	1147
10:31:14.639	113	74	94	73	86.5	325	825	721	6.3	0.894	1192
10:31:15.466	117	75	97	70	93.3	330	855	742	6.5	0.892	1189
10:31:16.321	122	78	101	70	93.3	325	855	775	6.5	0.924	1232
10:31:17.178	126	81	103	69	91.5	325	865	804	6.3	0.971	1295
10:31:18.039	129	82	104	67	94.3	325	900	838	6.3	0.995	1327
10:31:18.941	127	82	104	69	91.8	325	875	842	6.3	0.989	1319
10:31:19.812	126	82	103	69	87.5	325	875	825	6.0	1.025	1367
10:31:20.687	125	80	101	66	90.0	325	905	833	6.0	1.016	1354
10:31:21.592	122	78	100	70	89.5	325	860	821	6.2	0.963	1284
10:31:22.454	122	80	101	72	86.0	325	835	804	6.2	0.981	1308
10:31:23.291	125	81	102	67	89.8	325	890	833	6.1	1.014	1352
10:31:24.181	125	80	102	67	89.8	325	890	858	6.1	1.011	1349
10:31:25.069	122	80	102	72	86.8	325	830	850	6.3	0.978	1304
10:31:25.901	124	82	101	68	85.3	325	885	863	5.8	1.051	1401
10:31:26.784	122	79	99	67	88.5	325	895	871	5.9	1.004	1338
10:31:27.679	117	77	99	73	86.3	325	820	850	6.3	0.939	1252
10:31:28.499	119	79	99	72	82.8	325	835	838	5.9	0.994	1325
10:31:29.336	120	78	99	70	89.0	325	860	846	6.2	0.959	1279
10:31:30.194	120	78	101	73	88.0	325	820	854	6.4	0.941	1255
10:31:31.016	122	81	102	73	84.3	320	825	863	6.1	1.001	1335
10:31:31.839	125	82	103	69	88.5	325	875	879	6.1	1.018	1358
10:31:32.716	123	80	102	71	88.0	325	850	888	6.2	0.988	1317
10:31:33.564	122	81	102	72	83.0	320	835	863	6.0	1.021	1361
10:31:34.401	123	81	101	69	86.3	325	870	879	5.9	1.021	1362
10:31:35.271	121	79	99	69	86.3	325	875	875	5.9	1.007	1343
10:31:36.144	117	78	99	75	83.0	320	805	854	6.2	0.955	1274
10:31:36.951	119	79	99	74	83.3	320	815	833	6.1	0.972	1296
10:31:37.766	120	78	99	71	86.8	325	845	854	6.2	0.959	1279
10:31:38.609	117	77	99	76	85.8	320	785	842	6.6	0.902	1202
10:31:39.392	120	79	99	72	84.3	320	830	821	6.1	0.970	1294
10:31:40.222	121	77	99	69	84.3	320	870	846	5.8	1.017	1356
10:31:41.095	121	77	99	71	84.3	320	845	846	6.0	0.988	1317
10:31:41.940	121	77	99	71	84.3	320	840	846	6.0	0.982	1309
10:31:42.781	122	78	97	66	79.8	325	915	888	5.2	1.116	1488
10:31:43.694	118	74	94	62	83.3	325	965	867	5.2	1.084	1445
10:31:44.657	112	71	93	70	82.3	320	855	817	5.8	0.962	1282
10:31:45.516	114	73	92	67	83.5	325	900	792	5.6	0.989	1319
10:31:46.414	112	71	90	65	89.3	325	920	775	5.8	0.930	1240
10:31:47.336	108	69	91	73	88.3	325	820	746	6.5	0.841	1121
10:31:48.156	112	73	90	67	85.8	325	895	729	5.7	0.939	1252
10:31:49.049	111	70	88	63	91.5	325	960	721	5.7	0.923	1231
10:31:50.011	106	67	87	67	90.5	325	890	692	6.1	0.853	1137
10:31:50.901	107	69	87	68	88.3	325	885	667	6.0	0.872	1163
10:31:51.784	107	68	86	66	89.5	325	910	658	5.9	0.877	1169
10:31:52.696	104	67	87	72	89.0	325	830	638	6.4	0.809	1079
10:31:53.524	106	70	88	72	85.0	325	830	617	6.1	0.862	1149
10:31:54.356	111	71	91	69	92.5	330	870	654	6.4	0.858	1144
10:31:55.224	113	72	95	74	92.3	325	815	663	6.8	0.837	1116
10:31:56.039	119	78	99	73	89.3	325	820	683	6.5	0.907	1210
10:31:56.861	125	80	102	67	94.3	330	895	738	6.3	0.966	1288
10:31:57.758	126	80	102	66	94.0	330	910	783	6.2	0.987	1317
10:31:58.668	124	80	102	71	89.5	325	845	783	6.4	0.965	1287
10:31:59.509	127	83	102	66	88.3	325	910	792	5.8	1.054	1406
10:32:00.423	124	80	99	63	89.5	325	950	813	5.7	1.053	1405
10:32:01.369	118	77	99	71	87.3	325	840	779	6.2	0.951	1268
10:32:02.211	119	79	99	70	83.5	325	860	775	5.8	1.014	1353
10:32:03.069	120	78	98	68	87.0	325	880	796	5.9	0.991	1322
10:32:03.953	117	77	98	72	86.3	325	830	788	6.2	0.941	1254
10:32:04.783	119	79	98	71	84.3	325	840	775	6.0	0.977	1303
10:32:05.623	120	78	99	68	89.0	325	880	796	6.1	0.974	1299
10:32:06.503	119	77	98	70	88.5	325	860	808	6.2	0.947	1263
10:32:07.359	117	77	97	75	85.0	320	805	783	6.3	0.919	1225
10:32:08.168	119	78	98	71	88.0	325	845	783	6.2	0.936	1248
10:32:09.009	118	77	96	71	88.3	320	850	779	6.2	0.927	1236
10:32:09.863	114	75	96	75	86.5	320	795	754	6.5	0.878	1170
10:32:10.654	117	77	96	73	85.5	320	820	754	6.3	0.921	1228
10:32:11.478	118	76	96	69	90.8	325	875	754	6.2	0.921	1228
10:32:12.349	116	74	96	73	91.3	320	820	758	6.7	0.863	1150
10:32:13.173	118	77	97	73	87.5	320	820	754	6.4	0.907	1209
10:32:13.989	120	77	97	69	93.0	325	865	767	6.5	0.905	1206
10:32:14.858	119	76	96	67	93.3	325	895	779	6.3	0.917	1222
10:32:15.749	115	73	95	72	90.8	320	830	746	6.6	0.864	1152
10:32:16.581	116	75	94	70	89.8	325	855	733	6.3	0.893	1191
10:32:17.434	115	73	93	69	92.5	330	875	729	6.3	0.875	1167
10:32:18.311	112	71	92	73	91.5	325	825	708	6.7	0.830	1106
10:32:19.136	112	73	92	74	86.0	320	810	683	6.4	0.864	1152
10:32:19.946	114	73	93	70	91.8	325	855	700	6.4	0.862	1149
10:32:20.799	114	73	92	68	93.0	325	885	692	6.3	0.878	1170
10:32:21.686	113	72	93	73	92.0	325	825	688	6.7	0.836	1115
10:32:22.509	116	75	95	73	88.3	320	820	683	6.5	0.883	1177
10:32:23.329	118	75	95	67	92.5	325	895	700	6.2	0.917	1222
10:32:24.224	116	74	93	67	93.3	325	895	704	6.3	0.895	1193
10:32:25.121	112	72	93	74	89.0	320	815	683	6.6	0.852	1136
10:32:25.938	115	75	93	70	88.3	325	860	692	6.2	0.909	1212
10:32:26.796	114	73	92	67	90.8	325	890	700	6.1	0.902	1203
10:32:27.684	111	71	90	69	90.3	325	870	683	6.2	0.870	1160
10:32:28.554	109	71	90	71	86.5	320	845	671	6.1	0.874	1166
10:32:29.401	110	71	89	67	90.5	325	895	679	6.1	0.880	1174
10:32:30.296	108	69	89	71	90.8	325	845	667	6.4	0.826	1102
10:32:31.141	108	71	89	70	86.0	320	855	658	6.0	0.880	1173
10:32:31.996	110	70	90	69	93.0	325	870	663	6.4	0.842	1123
10:32:32.866	110	71	91	69	90.8	325	865	663	6.3	0.863	1150
10:32:33.731	110	72	91	72	90.8	325	830	658	6.6	0.828	1104
10:32:34.560	110	72	91	67	90.8	325	895	658	6.1	0.893	1190
10:32:35.455	110	72	91	70	90.8	325	860	658	6.3	0.858	1144
10:32:36.315	110	72	91	73	90.8	325	825	658	6.6	0.823	1097
10:32:37.141	111	71	90	70	77.8	325	860	608	5.4	0.993	1324
10:32:38.003	112	70	90	69	79.8	325	875	613	5.5	0.985	1313
10:32:38.878	110	70	90	72	81.3	325	830	608	5.9	0.919	1226
10:32:39.708	112	72	91	69	82.8	325	865	613	5.7	0.946	1261
10:32:40.571	113	71	91	68	94.0	330	885	625	6.4	0.857	1142
10:32:41.452	112	70	91	73	92.3	325	820	625	6.8	0.811	1081
10:32:42.278	112	73	92	76	88.0	325	790	604	6.7	0.826	1101
10:32:43.064	116	74	95	73	93.0	325	820	621	6.8	0.833	1111
10:32:43.884	118	75	95	70	94.5	325	860	646	6.6	0.867	1156
10:32:44.746	117	75	95	71	94.3	325	845	658	6.7	0.854	1139
10:32:45.591	116	76	96	74	90.5	325	815	650	6.7	0.860	1147
10:32:46.406	118	76	96	71	93.3	325	850	667	6.6	0.871	1161
10:32:47.256	115	75	96	75	91.3	325	795	671	6.9	0.836	1115
10:32:48.051	119	78	98	73	90.8	325	825	675	6.6	0.891	1188
10:32:48.876	121	78	99	69	94.0	325	865	713	6.5	0.906	1209
10:32:49.741	120	77	98	71	92.3	325	840	717	6.6	0.895	1193
10:32:50.579	119	78	98	72	87.8	320	835	717	6.3	0.928	1237
10:32:51.416	119	77	97	68	90.8	325	885	721	6.2	0.941	1255
10:32:52.301	116	75	95	70	91.0	325	855	725	6.4	0.893	1190
10:32:53.154	115	75	95	73	86.8	320	825	708	6.3	0.901	1201
10:32:53.981	117	75	94	67	91.8	325	895	725	6.2	0.919	1226
10:32:54.874	115	73	93	67	93.0	325	900	729	6.2	0.900	1200
10:32:55.774	113	72	94	74	91.3	320	810	717	6.8	0.834	1113
10:32:56.588	117	76	96	70	90.0	325	855	742	6.3	0.907	1210
10:32:57.441	119	75	96	69	94.0	325	875	746	6.4	0.891	1188
10:32:58.314	117	75	96	73	92.3	325	820	738	6.8	0.856	1141
10:32:59.134	119	77	97	73	89.3	320	820	733	6.5	0.894	1191
10:32:59.956	121	77	98	69	93.8	325	865	746	6.5	0.902	1203
10:33:00.821	119	76	97	71	93.3	325	840	746	6.7	0.876	1168
10:33:01.661	119	77	97	71	89.3	320	845	738	6.3	0.914	1218
10:33:02.504	119	75	97	71	94.3	325	850	746	6.7	0.870	1160
10:33:03.356	117	75	96	73	90.8	325	820	729	6.6	0.865	1154
10:33:04.176	117	76	96	72	89.0	320	830	717	6.4	0.895	1194
10:33:05.004	120	76	99	71	94.8	325	840	746	6.8	0.873	1164
10:33:05.844	121	78	100	75	91.8	320	805	758	6.8	0.875	1167
10:33:06.653	122	80	100	73	88.5	320	825	758	6.4	0.932	1243
10:33:07.478	123	79	100	69	92.3	325	870	771	6.4	0.938	1251
10:33:08.344	119	77	98	71	90.0	320	840	763	6.4	0.912	1216
10:33:09.184	118	77	96	72	86.0	320	830	742	6.2	0.929	1239
10:33:10.018	118	76	95	67	90.3	325	900	750	6.0	0.945	1260
10:33:10.914	114	73	93	68	91.3	325	880	742	6.2	0.894	1193
10:33:11.796	112	72	92	73	88.3	325	820	713	6.5	0.855	1140
10:33:12.616	114	73	94	73	90.3	325	820	729	6.6	0.850	1133
10:33:13.436	115	74	94	72	90.0	325	830	725	6.5	0.862	1150
10:33:14.264	113	73	94	76	88.8	320	790	704	6.7	0.835	1113
10:33:15.054	116	75	97	77	89.3	320	775	708	6.9	0.838	1117
10:33:15.829	122	78	100	73	94.0	325	825	742	6.8	0.875	1167
10:33:16.658	124	79	102	75	95.0	325	805	775	7.1	0.866	1155
10:33:17.463	126	82	104	77	89.8	320	780	783	6.9	0.906	1208
10:33:18.239	129	84	106	73	89.8	320	825	788	6.5	0.970	1293
10:33:19.068	127	84	104	70	88.3	325	860	804	6.2	1.009	1345
10:33:19.924	120	81	102	76	83.8	320	785	783	6.4	0.956	1275
10:33:20.709	121	83	101	73	80.3	320	825	763	5.8	1.036	1381
10:33:21.538	120	80	99	68	84.8	325	880	779	5.8	1.023	1364
10:33:22.418	115	77	96	70	83.8	325	860	763	5.8	0.983	1311
10:33:23.274	114	76	95	71	81.8	320	845	742	5.8	0.982	1309
10:33:24.119	115	75	95	69	87.3	325	870	763	6.0	0.945	1260
10:33:24.993	115	74	94	69	86.8	325	865	767	6.0	0.935	1246
10:33:25.856	111	73	93	75	84.5	320	805	742	6.3	0.886	1181
10:33:26.659	115	74	94	71	86.8	320	840	742	6.2	0.908	1210
10:33:27.499	115	73	93	68	90.3	320	885	754	6.1	0.907	1209
10:33:28.384	112	71	93	72	90.8	320	830	746	6.6	0.846	1128
10:33:29.214	114	74	93	72	87.8	320	830	746	6.3	0.880	1173
10:33:30.048	115	73	93	67	93.0	325	890	763	6.3	0.888	1183
10:33:30.938	113	72	92	68	92.5	325	880	758	6.3	0.870	1161
10:33:31.816	110	71	92	75	88.8	320	805	733	6.6	0.830	1107
10:33:32.621	113	73	93	73	89.5	325	820	733	6.5	0.852	1136
10:33:33.439	115	73	94	73	92.0	325	820	738	6.7	0.833	1111
10:33:34.261	112	73	93	76	88.8	325	790	713	6.7	0.826	1101
10:33:35.049	114	75	93	75	88.8	325	800	708	6.7	0.836	1115
10:33:35.850	114	75	93	70	88.8	325	860	708	6.2	0.899	1198
10:33:36.710	114	75	93	71	88.8	325	840	708	6.3	0.878	1170
10:33:37.550	114	75	93	75	88.8	325	795	708	6.7	0.831	1108
10:33:38.344	115	74	93	72	75.3	325	835	713	5.4	1.032	1376
10:33:39.181	114	72	91	69	77.8	325	875	708	5.3	1.027	1369
10:33:40.054	110	70	91	73	80.0	325	820	688	5.9	0.928	1237
10:33:40.876	110	72	90	72	80.8	325	830	663	5.8	0.925	1233
10:33:41.706	111	70	89	69	89.3	330	870	671	6.2	0.870	1160
10:33:42.576	109	69	88	70	90.0	325	855	658	6.3	0.838	1118
10:33:43.431	106	69	88	76	86.5	325	790	642	6.6	0.804	1072
10:33:44.219	108	71	89	76	85.3	325	785	625	6.5	0.822	1096
10:33:45.002	110	71	91	77	89.8	325	780	642	6.9	0.789	1052
10:33:45.786	110	72	92	79	88.3	325	755	638	7.0	0.789	1052
10:33:46.541	115	75	96	78	89.0	320	770	650	6.9	0.828	1105
10:33:47.311	121	77	100	73	95.3	325	820	704	7.0	0.857	1142
10:33:48.131	124	80	102	74	94.3	325	815	738	6.9	0.880	1173
10:33:48.944	124	81	103	77	88.3	320	780	738	6.8	0.910	1214
10:33:49.724	124	83	105	77	85.5	320	775	746	6.6	0.947	1263
10:33:50.501	123	85	105	84	81.0	320	715	733	6.8	0.929	1239
10:33:51.214	124	87	106	85	76.3	320	705	729	6.5	0.978	1304
10:33:51.923	124	87	105	82	75.0	320	735	758	6.1	1.027	1369
10:33:52.658	121	85	104	84	74.5	315	715	758	6.3	0.998	1331
10:33:53.373	123	87	105	79	74.8	320	755	763	5.9	1.061	1414
10:33:54.126	124	85	104	71	79.0	320	840	800	5.6	1.101	1467
10:33:54.966	120	81	102	76	79.8	320	790	817	6.1	1.013	1351
10:33:55.758	120	84	102	76	74.0	315	785	783	5.7	1.079	1439
10:33:56.543	120	82	101	71	77.8	320	850	800	5.5	1.099	1465
10:33:57.393	117	79	99	72	77.5	320	830	804	5.6	1.058	1410
10:33:58.221	117	80	98	72	75.8	315	835	788	5.4	1.083	1444
10:33:59.056	117	79	98	71	78.8	315	845	804	5.6	1.052	1402
10:33:59.903	115	78	98	75	77.3	320	795	808	5.8	1.006	1341
10:34:00.698	116	79	97	73	74.5	315	825	788	5.4	1.074	1432
10:34:01.521	116	77	97	71	81.0	320	845	800	5.8	1.012	1349
10:34:02.366	114	77	97	75	80.3	320	805	813	6.0	0.973	1297
10:34:03.169	115	79	97	74	76.0	315	815	779	5.6	1.035	1380
10:34:03.986	115	77	97	72	82.3	320	830	800	5.9	0.976	1302
10:34:04.814	114	77	97	75	81.3	320	795	813	6.1	0.949	1265
10:34:05.613	114	78	97	75	78.0	320	795	792	5.9	0.984	1311
10:34:06.408	117	77	98	74	83.5	325	815	813	6.1	0.957	1275
10:34:07.217	117	78	98	73	83.0	320	820	817	6.1	0.966	1288
10:34:08.041	115	77	97	76	80.5	315	785	817	6.2	0.946	1261
10:34:08.822	117	78	98	73	81.3	320	820	829	5.9	0.987	1315
10:34:09.642	116	77	97	71	83.0	320	840	838	5.9	0.977	1302
10:34:10.486	113	75	96	76	81.3	320	785	833	6.2	0.925	1233
10:34:11.273	114	77	96	75	79.0	320	800	804	5.9	0.972	1296
10:34:12.069	116	77	98	73	84.5	325	820	833	6.2	0.953	1271
10:34:12.891	118	78	100	75	81.5	320	800	838	6.1	0.982	1309
10:34:13.687	120	82	101	75	76.3	315	805	821	5.7	1.069	1425
10:34:14.496	122	83	102	71	76.3	320	840	838	5.4	1.121	1495
10:34:15.334	121	82	101	74	72.5	315	810	833	5.4	1.126	1501
10:34:16.144	120	83	99	75	67.8	315	805	792	5.0	1.179	1572
10:34:16.953	120	81	100	73	70.8	320	825	813	5.1	1.160	1547
10:34:17.778	120	81	99	71	70.3	320	845	813	5.0	1.185	1580
10:34:18.623	118	79	98	75	69.0	320	795	808	5.2	1.126	1502
10:34:19.418	120	82	99	73	68.5	320	820	792	5.0	1.185	1580
10:34:20.232	120	81	98	68	70.3	320	880	817	4.8	1.228	1637
10:34:21.114	118	78	96	69	72.3	320	875	833	5.0	1.166	1554
