# Supplementary material for: Influence of beat-to-beat blood pressure variability on vascular elasticity in hypertensive population
Source: Sci Rep. 2017 Aug 21;7:8394. doi: 10.1038/s41598-017-08640-4 (PMC5566212; doi:10.1038/s41598-017-08640-4)
Supplement: Supplementary file 2 — Dataset 2 [file 41598_2017_8640_MOESM2_ESM.zip › Data of normal population/1047-beats.txt]

16:03:29.960	119	72	88	92	53.3	280	650	1250	4.9	1.077	1436
16:03:30.610	120	73	90	93	55.5	270	645	1225	5.2	1.040	1387
16:03:31.254	121	74	90	92	58.5	275	655	1208	5.4	1.005	1340
16:03:31.907	120	73	89	92	58.8	270	655	1221	5.4	0.995	1327
16:03:32.564	119	73	89	93	59.3	275	645	1204	5.5	0.966	1288
16:03:33.211	118	73	89	94	58.3	270	640	1171	5.5	0.975	1300
16:03:33.851	120	74	90	94	59.3	270	640	1188	5.6	0.969	1293
16:03:34.491	120	74	90	94	59.3	270	640	1167	5.6	0.969	1293
16:03:35.130	120	74	90	94	59.3	270	635	1167	5.6	0.962	1283
16:03:35.765	120	74	90	93	59.3	270	645	1167	5.5	0.977	1303
16:03:36.411	123	75	91	93	54.5	270	645	1271	5.1	1.077	1436
16:03:37.052	123	75	92	94	55.3	270	640	1238	5.2	1.060	1413
16:03:37.696	122	75	91	93	54.5	270	645	1208	5.1	1.080	1440
16:03:38.341	121	75	90	93	56.0	265	645	1196	5.2	1.039	1386
16:03:38.986	119	74	89	92	58.0	275	650	1192	5.4	1.000	1334
16:03:39.638	118	73	89	92	58.5	270	650	1179	5.4	0.986	1315
16:03:40.284	118	73	89	94	58.3	270	640	1175	5.5	0.981	1307
16:03:40.926	119	74	90	92	59.5	275	655	1158	5.5	0.988	1317
16:03:41.581	119	74	90	92	59.8	270	655	1154	5.5	0.981	1308
16:03:42.236	118	74	90	93	59.8	270	645	1138	5.6	0.966	1288
16:03:42.880	118	74	90	95	59.8	270	630	1138	5.7	0.944	1258
16:03:43.510	118	74	90	93	59.8	270	645	1138	5.6	0.966	1288
16:03:44.156	122	76	92	94	53.8	270	640	1083	5.0	1.089	1453
16:03:44.796	122	75	91	92	55.5	275	650	1083	5.1	1.060	1413
16:03:45.446	120	74	89	92	54.5	270	655	1063	5.0	1.073	1430
16:03:46.099	118	73	88	92	55.8	265	650	1033	5.1	1.026	1368
16:03:46.751	117	72	87	92	58.3	270	650	1008	5.4	0.971	1294
16:03:47.403	117	73	88	91	58.8	265	660	1013	5.3	0.983	1311
16:03:48.063	118	73	88	91	59.5	270	660	1008	5.4	0.976	1302
16:03:48.719	118	73	88	91	59.5	265	660	963	5.4	0.976	1302
16:03:49.381	117	73	88	91	59.3	270	660	983	5.4	0.977	1303
16:03:50.043	117	73	88	90	59.3	270	670	967	5.3	0.992	1323
16:03:50.710	117	73	88	93	59.3	270	645	967	5.5	0.955	1274
16:03:51.355	117	73	88	90	59.3	270	670	967	5.3	0.992	1323
16:03:52.026	124	76	93	91	54.8	275	660	1138	5.0	1.115	1487
16:03:52.686	121	75	91	91	55.0	275	660	1079	5.0	1.089	1452
16:03:53.344	120	74	90	92	54.5	265	655	1033	5.0	1.082	1442
16:03:53.999	120	75	90	92	56.3	270	655	1046	5.2	1.048	1397
16:03:54.652	121	75	91	92	58.8	275	655	1029	5.4	1.015	1353
16:03:55.311	121	76	91	92	59.3	275	655	1017	5.4	1.009	1345
16:03:55.964	121	76	91	91	59.3	275	660	1017	5.4	1.011	1348
16:03:56.624	120	75	90	92	59.5	270	655	1017	5.5	0.991	1321
16:03:57.281	120	75	90	92	59.5	270	650	992	5.5	0.983	1311
16:03:57.931	121	75	90	92	59.5	270	650	983	5.5	0.983	1311
16:03:58.580	121	75	90	92	59.5	270	650	983	5.5	0.983	1311
16:03:59.230	121	75	90	91	59.5	270	660	983	5.4	0.998	1331
16:03:59.893	122	76	92	92	54.8	275	655	1125	5.0	1.095	1460
16:04:00.546	121	76	91	93	54.3	270	645	1067	5.0	1.085	1447
16:04:01.191	122	76	92	92	54.5	275	650	1042	5.0	1.094	1459
16:04:01.839	122	76	92	93	56.5	275	645	1033	5.3	1.050	1400
16:04:02.484	121	76	91	93	58.3	275	645	1025	5.4	1.010	1347
16:04:03.133	120	75	90	92	58.8	275	650	1000	5.4	0.999	1331
16:04:03.779	119	75	90	93	58.3	270	645	1000	5.4	0.999	1332
16:04:04.424	120	75	91	94	59.0	270	635	988	5.6	0.982	1309
16:04:05.063	121	76	91	92	59.8	275	655	1000	5.5	0.998	1330
16:04:05.714	120	76	91	94	59.0	275	640	1017	5.5	0.987	1316
16:04:06.358	119	75	90	92	59.3	275	650	1000	5.5	0.985	1313
16:04:07.006	118	75	90	94	58.0	275	635	1004	5.5	0.985	1314
16:04:07.641	119	76	91	94	58.0	270	635	971	5.5	0.994	1325
16:04:08.278	120	76	91	94	59.3	270	640	983	5.6	0.983	1311
16:04:08.918	119	75	90	92	59.3	275	650	971	5.5	0.990	1320
16:04:09.566	118	75	90	93	58.3	275	645	983	5.4	0.994	1325
16:04:10.209	118	75	90	94	58.3	275	640	958	5.5	0.989	1318
16:04:10.853	119	75	91	93	58.3	270	645	954	5.4	1.005	1340
16:04:11.498	121	76	92	93	59.3	270	645	954	5.5	1.002	1335
16:04:12.141	121	77	92	92	59.3	270	650	963	5.5	1.009	1346
16:04:12.790	121	77	92	93	59.3	270	645	963	5.5	1.002	1335
16:04:13.435	121	77	92	91	59.3	270	660	963	5.4	1.025	1366
16:04:14.094	123	77	93	93	53.0	275	645	1117	4.9	1.132	1509
16:04:14.739	123	78	93	93	53.5	270	645	1046	5.0	1.124	1499
16:04:15.386	123	77	93	92	53.8	270	650	1050	5.0	1.122	1496
16:04:16.036	122	76	91	90	56.0	275	670	1029	5.0	1.092	1456
16:04:16.704	120	75	91	92	57.8	275	655	1017	5.3	1.026	1369
16:04:17.363	120	75	91	92	58.3	275	655	1000	5.3	1.018	1357
16:04:18.012	120	76	91	94	57.0	265	635	1021	5.4	1.017	1355
16:04:18.653	120	75	93	94	58.8	285	640	954	5.5	1.008	1344
16:04:19.291	129	80	97	93	60.3	275	645	1208	5.6	1.033	1377
16:04:19.936	126	78	95	94	62.3	275	635	1142	5.9	0.967	1289
16:04:20.571	125	78	95	94	61.5	275	640	1058	5.8	0.989	1318
16:04:21.209	127	79	96	94	60.5	275	640	1063	5.7	1.016	1354
16:04:21.849	128	79	96	92	61.8	280	655	1054	5.7	1.018	1358
16:04:22.506	127	79	95	90	62.0	275	665	1042	5.6	1.022	1362
16:04:23.169	127	78	95	91	62.3	275	660	1038	5.7	1.005	1339
16:04:23.831	125	78	94	92	60.8	275	655	1033	5.6	1.013	1351
16:04:24.484	125	78	94	94	60.5	275	640	1008	5.7	0.997	1329
16:04:25.126	125	78	95	93	60.0	280	645	1013	5.6	1.016	1355
16:04:25.769	125	78	94	93	60.5	275	645	1038	5.6	1.002	1336
16:04:26.418	124	77	93	92	61.8	275	655	1013	5.7	0.986	1315
16:04:27.067	124	77	93	93	60.3	270	645	1017	5.6	0.990	1320
16:04:27.716	123	76	92	93	60.0	270	645	1038	5.6	0.992	1322
16:04:28.359	124	77	93	93	60.3	275	645	1029	5.6	0.993	1324
16:04:29.002	124	77	93	92	60.8	275	655	1046	5.6	1.000	1333
16:04:29.659	124	76	93	92	61.8	275	655	1042	5.7	0.981	1308
16:04:30.312	123	76	92	93	60.3	270	645	1021	5.6	0.982	1310
16:04:30.961	122	75	91	93	61.0	270	645	1038	5.7	0.965	1286
16:04:31.608	122	75	92	94	60.8	270	640	1008	5.7	0.964	1285
16:04:32.246	123	76	92	93	61.3	275	645	1021	5.7	0.964	1285
16:04:32.891	122	75	92	93	61.3	275	645	1029	5.7	0.964	1285
16:04:33.535	122	75	92	94	61.3	275	635	1029	5.8	0.949	1265
16:04:34.170	122	75	92	94	61.3	275	635	1029	5.8	0.949	1265
16:04:34.806	123	76	93	95	54.3	270	630	1150	5.2	1.074	1432
16:04:35.436	123	76	93	94	56.0	275	635	1079	5.3	1.049	1399
16:04:36.067	123	76	92	95	55.8	270	630	1075	5.3	1.042	1390
16:04:36.699	122	76	92	96	57.3	265	625	1054	5.5	1.002	1336
16:04:37.324	121	75	91	96	59.0	275	625	1046	5.7	0.967	1289
16:04:37.951	121	76	92	95	59.0	270	630	1042	5.6	0.977	1303
16:04:38.581	122	76	92	94	59.8	270	640	1013	5.6	0.983	1310
16:04:39.217	122	76	92	94	60.3	275	640	1017	5.6	0.977	1303
16:04:39.861	121	76	91	92	60.5	275	650	1013	5.6	0.978	1304
16:04:40.509	120	75	91	92	59.8	270	650	992	5.5	0.985	1313
16:04:41.159	119	75	90	93	59.5	270	645	992	5.5	0.976	1301
16:04:41.804	119	75	90	94	59.3	275	640	967	5.6	0.972	1296
16:04:42.448	119	75	90	91	59.8	275	660	954	5.4	0.989	1318
16:04:43.104	119	74	89	90	60.0	270	665	963	5.4	0.986	1315
16:04:43.771	118	73	89	90	61.0	275	665	967	5.5	0.968	1290
16:04:44.438	117	73	88	90	60.3	275	665	942	5.4	0.974	1299
16:04:45.101	116	73	88	92	59.0	270	655	921	5.4	0.977	1303
16:04:45.756	117	73	89	91	59.5	270	660	925	5.4	0.982	1309
16:04:46.416	117	74	89	91	59.8	280	660	917	5.4	0.980	1307
16:04:47.074	116	74	89	92	58.8	275	655	908	5.4	0.987	1316
16:04:47.729	116	74	88	90	58.5	275	665	879	5.3	1.003	1338
16:04:48.396	116	73	88	89	58.8	275	675	892	5.2	1.008	1344
16:04:49.071	115	73	88	90	57.8	280	665	913	5.2	1.010	1347
16:04:49.736	115	73	89	92	58.3	275	650	879	5.4	0.990	1320
16:04:50.386	116	74	89	92	57.5	280	650	863	5.3	1.006	1341
16:04:51.034	116	75	90	93	56.8	280	645	879	5.3	1.017	1356
16:04:51.679	116	75	90	93	56.8	275	645	867	5.3	1.017	1356
16:04:52.326	117	75	90	92	57.5	280	650	896	5.3	1.015	1353
16:04:52.976	117	75	90	93	57.0	280	645	883	5.3	1.018	1358
16:04:53.619	118	76	91	94	56.8	280	640	871	5.3	1.026	1368
16:04:54.259	119	76	92	93	57.3	280	645	879	5.3	1.031	1374
16:04:54.904	120	76	92	93	57.8	285	645	904	5.4	1.025	1366
16:04:55.551	120	76	92	91	57.8	275	660	908	5.3	1.046	1394
16:04:56.209	119	76	92	92	57.5	280	655	933	5.3	1.042	1390
16:04:56.864	120	76	92	92	57.5	280	650	913	5.3	1.040	1387
16:04:57.514	121	77	93	93	57.5	280	645	921	5.3	1.043	1391
16:04:58.159	121	77	93	92	58.3	280	650	917	5.4	1.038	1384
16:04:58.811	121	77	92	92	58.5	280	655	921	5.4	1.033	1377
16:04:59.466	120	77	92	92	58.0	280	650	929	5.4	1.031	1375
16:05:00.116	120	76	92	92	58.0	280	650	950	5.4	1.031	1375
16:05:00.765	120	76	92	94	58.0	280	635	950	5.5	1.007	1343
16:05:01.400	120	76	92	92	58.0	280	650	950	5.4	1.031	1375
16:05:02.051	122	77	93	93	52.8	280	645	1075	4.9	1.134	1512
16:05:02.696	121	76	92	94	53.8	275	640	1050	5.0	1.092	1457
16:05:03.336	120	76	91	92	52.8	280	650	996	4.9	1.121	1495
16:05:07.249	115	72	88	93	58.5	280	645	954	5.4	0.965	1286
16:05:07.894	116	73	89	94	57.5	275	640	942	5.4	0.985	1313
16:05:08.534	117	74	91	95	59.0	280	630	929	5.6	0.966	1288
16:05:09.166	120	76	92	94	59.3	280	640	913	5.6	0.994	1325
16:05:09.808	121	77	93	92	59.8	280	655	954	5.5	1.014	1352
16:05:10.459	121	77	93	91	59.5	280	660	942	5.4	1.029	1372
16:05:11.121	121	77	93	91	58.8	275	660	938	5.3	1.042	1389
16:05:11.779	121	77	93	90	57.8	275	665	942	5.2	1.071	1428
16:05:12.444	122	77	93	90	58.5	280	665	950	5.3	1.060	1413
16:05:13.109	121	77	92	88	58.8	280	680	933	5.2	1.068	1424
16:05:13.791	120	76	92	89	59.0	280	675	938	5.2	1.047	1396
16:05:14.466	119	75	91	90	58.8	275	665	933	5.3	1.027	1370
16:05:15.131	118	75	91	91	58.3	280	660	917	5.3	1.025	1367
16:05:15.791	118	75	91	91	58.5	280	660	904	5.3	1.024	1365
16:05:16.451	118	75	90	90	59.0	280	665	913	5.3	1.017	1356
16:05:17.116	117	74	89	90	59.8	280	665	913	5.4	0.993	1324
16:05:17.779	116	73	89	93	58.3	280	645	921	5.4	0.983	1310
16:05:18.424	116	74	89	94	58.0	275	640	917	5.4	0.982	1309
16:05:19.066	117	74	90	93	58.8	275	645	917	5.5	0.983	1310
16:05:19.711	117	74	89	93	58.8	280	645	900	5.5	0.980	1306
16:05:20.356	117	74	89	93	58.5	280	645	904	5.4	0.979	1305
16:05:21.001	116	73	88	92	58.8	280	650	917	5.4	0.974	1298
16:05:21.649	115	73	88	94	57.8	280	640	929	5.4	0.975	1300
16:05:22.291	115	73	88	93	58.8	280	645	917	5.5	0.966	1288
16:05:22.934	116	74	89	93	58.3	275	645	913	5.4	0.980	1307
16:05:23.581	116	73	88	92	58.8	275	655	896	5.4	0.978	1304
16:05:24.234	114	73	87	92	58.3	285	650	896	5.4	0.974	1298
16:05:24.884	114	72	87	93	58.0	280	645	908	5.4	0.968	1290
16:05:25.531	113	72	87	94	57.3	280	640	888	5.4	0.970	1293
16:05:26.171	113	73	87	94	57.3	280	640	883	5.4	0.975	1300
16:05:26.811	114	73	88	93	57.0	280	645	850	5.3	0.993	1324
16:05:27.456	114	73	87	92	57.3	270	650	863	5.3	0.991	1321
16:05:28.106	113	72	87	92	57.0	270	650	871	5.3	0.989	1319
16:05:28.754	112	72	87	92	56.8	285	650	846	5.2	0.991	1321
16:05:29.404	111	72	86	92	55.8	270	650	858	5.1	1.000	1333
16:05:30.054	110	72	86	94	55.0	275	635	842	5.2	0.990	1320
16:05:30.693	111	73	87	92	55.3	280	650	796	5.1	1.018	1357
16:05:31.339	112	73	87	92	55.5	275	650	817	5.1	1.019	1359
16:05:31.991	112	73	87	91	55.5	275	660	813	5.0	1.035	1379
16:05:32.653	112	73	87	90	55.8	280	665	804	5.0	1.041	1388
16:05:33.318	111	73	88	92	54.3	280	655	792	5.0	1.056	1409
16:05:33.973	112	74	88	91	54.3	280	660	800	4.9	1.065	1419
16:05:34.630	112	74	88	91	54.3	280	660	800	4.9	1.065	1419
16:05:35.290	112	74	88	89	54.3	280	675	800	4.8	1.089	1452
16:05:35.966	119	77	92	90	50.5	275	665	996	4.6	1.208	1611
16:05:36.633	116	76	90	90	51.0	285	665	950	4.6	1.174	1565
16:05:37.296	115	75	89	91	50.0	275	660	921	4.5	1.178	1571
16:05:37.954	115	75	90	92	52.3	280	650	879	4.8	1.113	1485
16:05:38.606	115	75	89	91	54.8	285	660	863	5.0	1.076	1435
16:05:39.264	115	74	89	92	55.5	275	655	858	5.1	1.047	1397
16:05:39.921	114	73	88	92	55.8	275	650	858	5.1	1.026	1368
16:05:40.569	113	73	88	94	55.3	280	635	883	5.2	1.006	1341
16:05:41.206	113	73	87	94	55.5	275	640	875	5.2	1.006	1342
16:05:41.844	114	74	89	95	56.0	280	630	871	5.3	0.996	1327
16:05:42.476	115	74	89	94	57.0	280	640	858	5.3	1.002	1336
16:05:43.116	115	75	90	93	56.8	275	645	867	5.3	1.017	1356
16:05:43.761	116	75	90	93	57.3	275	645	896	5.3	1.011	1348
16:05:44.406	116	75	90	93	56.3	280	645	904	5.2	1.029	1372
16:05:45.049	117	75	91	94	56.0	280	640	883	5.3	1.034	1379
16:05:45.691	118	76	92	92	57.8	275	650	892	5.3	1.030	1373
16:05:46.341	119	76	92	91	57.5	280	660	908	5.2	1.050	1400
16:05:46.999	118	76	91	92	57.8	275	650	904	5.3	1.024	1366
16:05:47.649	117	75	90	92	57.3	275	650	888	5.3	1.025	1366
16:05:48.301	116	75	89	92	56.5	275	650	950	5.2	1.027	1369
16:05:48.951	116	74	89	91	57.5	275	660	921	5.2	1.024	1366
16:05:49.611	117	74	90	90	58.8	280	665	888	5.3	1.016	1355
16:05:50.276	118	75	90	88	58.8	280	680	896	5.2	1.036	1381
16:05:50.954	117	74	89	88	59.3	280	680	917	5.2	1.019	1358
16:05:51.634	116	73	88	88	59.3	285	680	938	5.2	1.013	1350
16:05:52.318	116	73	88	90	59.3	285	670	958	5.3	0.995	1327
16:05:52.986	117	73	89	90	59.8	280	665	929	5.4	0.985	1313
16:05:53.653	117	73	89	91	59.5	280	660	933	5.4	0.984	1313
16:05:54.311	116	73	88	90	59.8	280	665	921	5.4	0.979	1306
16:05:54.974	116	73	88	91	59.8	280	660	929	5.4	0.969	1292
16:05:55.636	115	72	88	92	59.3	280	650	929	5.5	0.963	1284
16:05:56.286	116	73	88	92	59.0	285	655	904	5.4	0.977	1303
16:05:56.939	117	73	90	93	60.0	275	645	904	5.6	0.962	1283
16:05:57.586	118	74	90	92	60.3	280	655	913	5.5	0.976	1301
16:05:58.239	118	74	90	92	60.0	280	650	913	5.5	0.972	1296
16:05:58.891	118	74	90	92	60.0	280	655	917	5.5	0.977	1303
16:05:59.544	118	75	90	93	58.8	285	645	933	5.5	0.988	1317
16:06:00.191	119	75	91	92	59.0	280	655	900	5.4	1.005	1340
16:06:00.844	119	75	91	92	59.5	280	655	908	5.5	1.002	1336
16:06:01.501	119	75	90	90	60.3	285	665	929	5.4	0.996	1328
16:06:02.166	118	74	90	91	59.8	285	660	950	5.4	0.989	1318
16:06:02.826	118	74	90	92	58.8	285	650	925	5.4	0.993	1324
16:06:03.476	118	75	90	92	59.5	285	650	904	5.5	0.986	1315
16:06:04.124	119	75	91	92	59.8	285	655	917	5.5	0.992	1323
16:06:04.779	118	75	90	91	59.3	280	660	908	5.4	1.003	1337
16:06:05.439	118	74	90	90	59.3	285	665	913	5.3	1.005	1339
16:06:06.104	117	74	90	91	58.8	280	660	904	5.3	1.005	1341
16:06:06.766	118	74	90	90	59.5	280	665	921	5.4	1.003	1337
16:06:07.431	118	74	90	90	60.0	280	670	925	5.4	1.008	1344
16:06:08.101	119	75	91	90	59.8	290	670	900	5.4	1.015	1353
16:06:08.771	119	75	90	88	60.3	280	680	925	5.3	1.016	1354
16:06:09.449	119	74	90	90	59.5	285	665	950	5.4	1.003	1337
16:06:10.114	118	74	90	92	58.3	280	650	925	5.4	1.002	1335
16:06:10.766	118	74	90	92	59.5	285	650	925	5.5	0.986	1315
16:06:11.416	119	75	90	90	59.3	290	665	917	5.3	1.013	1351
16:06:12.079	119	74	90	92	60.0	280	655	946	5.5	0.982	1310
16:06:12.736	118	74	89	92	59.3	285	655	929	5.4	0.984	1312
16:06:13.393	117	74	89	93	58.8	280	645	933	5.5	0.974	1299
16:06:14.036	117	74	89	93	59.0	285	645	904	5.5	0.976	1301
16:06:14.681	117	74	89	92	59.0	285	655	904	5.4	0.991	1321
16:06:15.335	117	74	89	94	59.0	285	635	904	5.6	0.961	1281
16:06:15.970	117	74	89	92	59.0	285	655	904	5.4	0.991	1321
16:06:16.626	119	76	91	93	52.8	280	645	1088	4.9	1.110	1480
16:06:17.269	120	75	92	94	54.3	280	640	1038	5.1	1.079	1439
16:06:17.909	120	76	92	94	53.8	280	640	1000	5.0	1.092	1457
16:06:18.553	120	75	91	93	56.3	280	645	963	5.2	1.043	1391
16:06:19.198	119	75	90	92	58.5	275	655	958	5.4	1.010	1347
16:06:19.853	118	75	90	91	58.3	285	660	996	5.3	1.017	1356
16:06:20.509	118	74	90	93	58.8	275	645	992	5.5	0.985	1314
16:06:21.156	118	74	90	92	59.3	280	650	979	5.5	0.987	1316
16:06:21.806	119	74	90	90	60.3	290	665	950	5.4	0.993	1324
16:06:22.471	119	74	90	91	60.5	275	660	967	5.5	0.982	1309
16:06:23.133	118	74	90	90	60.8	280	665	946	5.5	0.982	1310
16:06:23.796	118	74	90	92	59.5	280	650	971	5.5	0.978	1304
16:06:24.448	118	74	90	92	59.8	280	650	975	5.5	0.974	1298
16:06:25.096	119	74	90	93	60.0	285	645	958	5.6	0.970	1294
16:06:25.743	119	75	90	92	60.3	280	650	954	5.6	0.974	1298
16:06:26.391	118	74	90	92	59.5	280	650	963	5.5	0.978	1304
16:06:27.039	117	74	89	93	59.5	285	645	929	5.5	0.962	1283
16:06:27.688	115	73	88	92	58.8	285	650	967	5.4	0.971	1294
16:06:28.334	115	73	88	93	59.0	275	645	946	5.5	0.957	1275
16:06:28.981	116	73	88	92	59.3	280	650	938	5.5	0.968	1291
16:06:29.629	117	74	89	92	60.0	285	655	908	5.5	0.974	1299
16:06:30.286	118	74	90	90	59.8	275	665	921	5.4	0.996	1328
16:06:30.951	118	74	90	90	60.0	275	665	938	5.4	0.992	1323
16:06:31.618	118	74	90	92	59.8	285	655	950	5.5	0.984	1312
16:06:32.269	118	75	90	92	58.8	285	650	921	5.4	0.996	1328
16:06:32.921	119	75	91	92	59.3	275	650	917	5.5	0.998	1331
16:06:33.571	120	76	92	92	59.5	280	650	929	5.5	1.002	1336
16:06:34.221	120	76	92	91	60.0	275	660	929	5.5	1.012	1349
16:06:34.881	121	77	93	90	59.3	280	665	942	5.3	1.038	1384
16:06:35.544	121	77	93	91	59.8	275	660	963	5.4	1.027	1370
16:06:36.208	122	77	94	90	59.8	280	665	950	5.4	1.043	1391
16:06:36.871	124	78	95	90	59.8	280	670	942	5.4	1.060	1413
16:06:37.539	124	78	95	90	60.3	275	670	992	5.4	1.051	1401
16:06:38.209	124	78	94	91	60.0	275	660	988	5.5	1.037	1382
16:06:38.871	122	77	93	92	59.5	275	655	996	5.5	1.027	1369
16:06:39.526	122	77	93	92	59.0	280	650	992	5.4	1.025	1366
16:06:40.178	122	77	93	92	59.8	280	650	975	5.5	1.014	1353
16:06:40.824	122	77	93	92	59.8	275	650	954	5.5	1.012	1349
16:06:41.476	121	76	92	92	59.8	285	655	1000	5.5	1.011	1348
16:06:42.131	121	75	91	92	60.8	280	655	983	5.6	0.984	1312
16:06:42.786	119	75	91	93	60.3	280	645	988	5.6	0.969	1292
16:06:43.431	119	74	91	94	60.0	280	640	992	5.6	0.965	1287
16:06:44.069	120	75	91	94	59.3	275	640	958	5.6	0.986	1314
16:06:44.709	120	75	91	94	60.3	275	640	958	5.6	0.967	1289
16:06:45.351	119	75	91	93	59.8	275	645	988	5.6	0.980	1306
16:06:45.996	118	74	90	93	60.5	275	645	992	5.6	0.962	1283
16:06:46.643	118	75	90	93	59.0	280	645	971	5.5	0.984	1312
16:06:47.288	118	75	91	92	59.8	280	650	946	5.5	0.985	1313
16:06:47.936	119	75	91	92	60.0	285	655	971	5.5	0.988	1317
16:06:48.589	118	74	90	92	59.5	275	655	933	5.5	0.988	1317
16:06:49.244	117	74	89	90	59.5	280	665	958	5.4	0.989	1319
16:06:49.909	115	73	88	92	58.8	270	655	963	5.4	0.976	1301
16:06:50.566	115	72	88	92	59.3	275	655	917	5.4	0.967	1290
16:06:51.221	115	73	88	90	60.0	280	665	925	5.4	0.973	1297
16:06:51.886	115	72	87	90	60.0	285	665	925	5.4	0.967	1289
16:06:52.551	113	71	86	90	59.8	275	665	929	5.4	0.957	1276
16:06:53.214	112	71	85	91	58.5	275	660	913	5.3	0.959	1279
16:06:53.874	111	70	84	92	58.0	280	655	896	5.3	0.951	1269
16:06:54.531	110	70	85	92	58.0	275	650	867	5.4	0.950	1266
16:06:55.181	111	71	86	92	58.5	275	655	817	5.4	0.957	1276
16:06:55.832	111	71	86	92	58.3	275	650	817	5.4	0.957	1276
16:06:56.482	110	72	86	92	56.0	275	650	829	5.2	0.992	1323
16:06:57.138	110	71	85	92	57.0	275	655	813	5.2	0.980	1306
16:06:57.791	110	72	86	92	56.0	275	655	821	5.1	1.000	1333
16:06:58.444	111	72	86	91	56.5	280	660	808	5.1	1.008	1343
16:06:59.108	111	72	86	88	57.0	285	680	800	5.0	1.029	1372
16:06:59.788	112	72	87	88	57.5	280	680	800	5.1	1.026	1368
16:07:00.464	112	73	87	87	57.3	280	690	788	5.0	1.052	1402
16:07:01.154	113	73	88	90	56.3	280	670	817	5.0	1.048	1398
16:07:01.828	113	74	88	90	56.3	280	670	800	5.0	1.048	1398
16:07:02.495	113	74	88	92	56.3	280	650	800	5.2	1.017	1356
16:07:03.145	113	74	88	89	56.3	280	675	800	5.0	1.056	1408
16:07:03.821	120	77	92	91	52.0	275	660	1033	4.7	1.168	1557
16:07:04.481	118	76	91	90	52.5	280	670	950	4.7	1.155	1540
16:07:05.149	116	75	90	90	52.5	280	665	929	4.7	1.134	1512
16:07:05.814	116	74	90	92	54.5	280	655	913	5.0	1.079	1438
16:07:06.471	117	75	90	90	57.0	280	665	888	5.1	1.050	1400
16:07:07.134	117	75	90	92	57.5	280	655	904	5.3	1.028	1371
16:07:07.791	117	74	90	92	58.3	275	655	917	5.3	1.009	1346
16:07:08.448	117	74	90	92	58.8	285	650	946	5.4	0.990	1320
16:07:09.096	117	74	90	93	59.0	280	645	929	5.5	0.978	1305
16:07:09.741	118	74	91	94	60.3	280	640	963	5.6	0.961	1282
16:07:10.383	120	75	91	92	60.5	285	655	942	5.5	0.980	1306
16:07:11.034	119	75	91	92	60.5	285	650	954	5.6	0.972	1296
16:07:11.688	119	74	90	92	60.3	280	655	979	5.5	0.973	1297
16:07:12.339	118	74	89	93	60.0	285	645	967	5.6	0.959	1279
16:07:12.986	118	74	90	93	59.8	285	645	979	5.6	0.966	1288
16:07:13.633	119	74	90	92	61.0	280	650	938	5.6	0.956	1275
16:07:14.281	119	74	90	92	60.8	280	650	946	5.6	0.958	1277
16:07:14.931	117	74	89	92	60.5	280	655	971	5.5	0.958	1278
16:07:15.584	116	73	87	91	60.0	285	660	958	5.5	0.960	1280
16:07:16.244	115	72	87	92	60.5	280	655	938	5.5	0.945	1259
16:07:16.901	116	72	87	90	61.0	280	665	921	5.5	0.951	1268
16:07:17.566	115	72	87	90	61.0	275	665	913	5.5	0.946	1261
16:07:18.229	114	71	86	90	60.5	280	670	896	5.4	0.950	1266
16:07:18.901	113	71	85	90	60.0	280	670	921	5.4	0.949	1266
16:07:19.571	112	70	85	91	59.8	285	660	921	5.4	0.936	1248
16:07:20.229	113	71	86	92	59.8	285	655	896	5.5	0.940	1253
16:07:20.886	114	71	87	91	60.5	280	660	908	5.5	0.944	1258
16:07:21.546	114	73	87	92	58.8	285	655	925	5.4	0.964	1286
16:07:22.201	111	72	85	93	56.0	280	645	879	5.2	0.979	1305
16:07:22.846	114	72	87	92	59.3	285	650	879	5.5	0.954	1273
16:07:23.496	116	73	89	93	59.5	280	645	875	5.5	0.959	1279
16:07:24.139	117	74	89	93	58.8	275	645	871	5.5	0.974	1299
16:07:24.784	117	74	89	92	59.0	285	650	917	5.4	0.978	1304
16:07:25.434	116	73	88	92	59.3	280	650	950	5.5	0.965	1287
16:07:26.084	116	73	88	92	59.0	280	650	929	5.4	0.972	1296
16:07:26.736	118	73	89	92	60.5	285	655	925	5.5	0.961	1281
16:07:27.391	118	74	89	89	60.3	280	675	917	5.4	0.991	1322
16:07:28.064	117	73	88	90	61.0	285	670	942	5.5	0.969	1292
16:07:28.736	115	72	87	89	60.3	280	675	917	5.4	0.975	1300
16:07:29.411	115	72	87	88	60.5	285	680	904	5.3	0.975	1300
16:07:30.089	115	72	88	90	60.0	280	670	896	5.4	0.977	1303
16:07:30.761	115	72	87	87	60.0	280	690	888	5.2	0.998	1330
16:07:31.451	115	71	86	87	61.5	290	690	896	5.3	0.968	1290
16:07:32.141	114	71	86	87	60.5	290	690	883	5.3	0.978	1304
16:07:32.829	114	71	86	89	59.5	285	675	904	5.3	0.973	1297
16:07:33.504	114	71	87	91	60.5	280	660	883	5.5	0.944	1258
16:07:34.166	115	72	87	90	60.3	285	665	900	5.4	0.963	1284
16:07:34.831	116	72	88	89	61.3	285	675	892	5.4	0.964	1286
16:07:35.506	116	72	88	90	61.3	280	665	908	5.5	0.953	1270
16:07:36.169	116	73	88	90	60.0	285	665	904	5.4	0.975	1300
16:07:36.834	117	73	89	91	59.5	285	660	908	5.4	0.984	1313
16:07:37.494	118	74	89	90	60.0	290	665	908	5.4	0.989	1319
16:07:38.159	118	74	89	89	60.8	285	675	929	5.4	0.992	1322
16:07:38.834	118	74	89	90	60.3	285	670	908	5.4	0.987	1316
16:07:39.506	117	73	88	90	60.5	285	670	917	5.4	0.975	1299
16:07:40.176	115	73	87	89	59.3	285	675	917	5.3	0.991	1322
16:07:40.849	115	72	87	90	59.5	285	665	896	5.4	0.970	1293
16:07:41.516	115	72	87	91	60.3	290	660	900	5.5	0.953	1271
16:07:42.176	115	72	87	91	60.5	290	660	900	5.5	0.946	1262
16:07:42.836	114	72	86	90	59.8	285	665	888	5.4	0.957	1276
16:07:43.501	114	71	86	91	59.8	285	660	892	5.4	0.950	1267
16:07:44.161	113	72	86	92	59.0	285	655	867	5.4	0.958	1277
16:07:44.814	114	72	87	93	58.8	285	645	863	5.5	0.958	1277
16:07:45.461	115	73	88	92	59.8	290	655	871	5.5	0.962	1283
16:07:46.116	115	73	88	92	59.5	290	655	858	5.5	0.969	1292
16:07:46.771	115	73	88	92	59.8	290	655	900	5.5	0.962	1283
16:07:47.426	115	73	88	93	58.3	285	645	888	5.4	0.969	1292
16:07:48.071	114	73	87	92	57.8	280	650	867	5.3	0.982	1309
16:07:48.719	115	73	88	92	57.5	280	650	850	5.3	0.992	1323
16:07:49.369	114	73	88	92	57.5	280	655	858	5.3	1.000	1333
16:07:50.025	114	73	88	92	57.5	280	650	858	5.3	0.992	1323
16:07:50.675	114	73	88	90	57.5	280	665	858	5.2	1.015	1353
16:07:51.341	115	73	88	90	52.5	280	665	988	4.7	1.112	1482
16:07:52.006	115	73	88	90	53.3	285	670	917	4.8	1.101	1468
16:07:52.674	114	72	87	89	53.8	285	675	904	4.8	1.089	1453
16:07:53.349	113	72	86	89	54.8	280	675	892	4.9	1.057	1410
16:07:54.024	111	70	85	90	57.8	285	670	871	5.2	0.980	1307
16:07:54.696	110	70	84	90	57.5	285	670	858	5.1	0.979	1305
16:07:55.362	110	71	85	92	57.0	275	655	829	5.2	0.974	1299
16:07:56.023	110	70	85	90	58.0	280	665	804	5.2	0.969	1292
16:07:56.686	110	70	85	91	58.3	280	660	813	5.3	0.957	1277
16:07:57.348	110	71	84	90	57.8	285	670	808	5.2	0.977	1303
16:07:58.014	111	71	85	91	58.3	280	660	838	5.3	0.963	1284
16:08:01.961	109	69	84	94	57.5	280	635	813	5.4	0.928	1237
16:08:02.594	113	71	87	94	57.3	275	635	838	5.4	0.962	1283
16:08:05.161	117	75	91	96	57.0	275	625	863	5.5	0.998	1330
16:08:05.786	122	77	94	94	58.8	285	640	917	5.5	1.027	1369
16:08:06.426	125	79	96	91	59.0	285	660	917	5.4	1.077	1436
16:08:07.088	128	80	98	88	62.0	285	680	963	5.5	1.069	1426
16:08:07.764	129	81	99	90	60.0	280	670	954	5.4	1.103	1470
16:08:08.436	131	82	100	89	60.0	280	675	971	5.3	1.125	1500
16:08:09.111	132	83	100	88	60.5	290	685	988	5.3	1.135	1513
16:08:09.798	132	82	100	85	62.0	290	705	1004	5.3	1.131	1509
16:08:10.501	131	81	99	88	60.5	280	685	1017	5.3	1.118	1491
16:08:11.188	130	81	98	88	59.5	280	685	1000	5.2	1.131	1508
16:08:11.869	130	81	98	88	60.3	285	680	1013	5.3	1.109	1479
16:08:12.549	129	80	97	88	60.8	280	685	1025	5.3	1.094	1458
16:08:13.234	128	79	96	88	60.8	280	685	1038	5.3	1.080	1440
16:08:13.919	127	78	95	89	60.8	285	675	1050	5.4	1.056	1407
16:08:14.596	127	78	95	89	61.8	290	675	1025	5.5	1.036	1381
16:08:15.269	127	78	95	90	62.0	285	665	1042	5.6	1.016	1355
16:08:15.936	126	77	94	89	62.5	285	675	1021	5.6	1.012	1350
16:08:16.611	124	76	93	90	62.3	280	665	1058	5.6	0.991	1321
16:08:17.276	122	76	92	91	61.3	280	660	1025	5.6	0.991	1322
16:08:17.936	123	75	92	91	61.8	285	660	996	5.6	0.981	1308
16:08:18.598	122	75	91	90	62.8	285	670	996	5.6	0.974	1299
16:08:19.268	122	74	91	92	62.5	280	655	1004	5.7	0.951	1268
16:08:19.923	120	74	90	92	62.0	285	655	1000	5.7	0.948	1264
16:08:20.578	120	74	90	92	62.5	285	650	996	5.8	0.939	1251
16:08:21.228	121	74	91	92	62.5	280	650	996	5.8	0.941	1255
16:08:21.878	120	74	90	92	62.3	280	650	983	5.7	0.937	1250
16:08:22.528	119	73	89	93	62.3	280	645	1000	5.8	0.920	1226
16:08:23.173	117	73	88	93	60.8	290	645	983	5.7	0.937	1249
16:08:23.818	118	73	89	94	61.5	285	640	983	5.8	0.924	1231
16:08:24.458	118	73	89	92	62.3	280	650	967	5.7	0.927	1236
16:08:25.108	119	73	89	92	62.5	280	650	983	5.8	0.920	1227
16:08:25.756	117	72	88	93	60.8	285	645	971	5.7	0.929	1239
16:08:26.399	117	72	88	93	61.3	285	645	963	5.7	0.924	1232
16:08:27.044	117	72	88	93	61.8	285	645	954	5.7	0.917	1222
16:08:27.693	117	72	87	93	61.5	280	645	938	5.7	0.915	1220
16:08:28.334	116	71	86	93	61.3	280	645	929	5.7	0.908	1211
16:08:28.983	114	71	86	93	61.3	280	645	933	5.7	0.900	1200
16:08:29.626	113	70	86	95	60.8	280	630	933	5.8	0.887	1182
16:08:30.256	114	71	86	95	60.8	290	630	925	5.8	0.892	1189
16:08:30.886	114	71	86	94	60.5	290	635	913	5.7	0.903	1204
16:08:31.519	114	71	86	95	60.8	285	630	913	5.8	0.892	1189
16:08:32.151	113	71	86	96	59.8	280	625	908	5.7	0.902	1203
16:08:32.776	114	72	87	95	59.3	285	630	908	5.6	0.922	1230
16:08:33.404	115	73	88	97	59.3	280	620	908	5.7	0.923	1231
16:08:34.026	116	74	89	96	59.5	280	625	879	5.7	0.930	1239
16:08:34.651	116	74	89	96	59.3	280	625	888	5.7	0.934	1245
16:08:35.276	115	73	88	96	58.5	280	625	879	5.6	0.943	1257
16:08:35.901	116	74	89	96	59.0	280	625	900	5.7	0.943	1257
16:08:36.524	117	74	89	96	59.0	280	625	904	5.7	0.943	1257
16:08:37.150	117	74	89	97	59.0	280	620	904	5.7	0.935	1247
16:08:37.770	117	74	89	93	59.0	280	645	904	5.5	0.973	1297
16:08:38.416	121	75	91	95	54.8	280	630	1121	5.2	1.050	1400
16:08:39.046	120	75	91	94	55.8	280	635	1050	5.3	1.039	1386
16:08:39.681	121	75	92	94	55.8	285	635	996	5.3	1.045	1393
16:08:40.316	121	75	91	94	57.8	285	640	1004	5.4	1.008	1345
16:08:40.956	119	74	90	94	59.8	285	640	1000	5.6	0.959	1278
16:08:41.596	117	74	89	95	59.0	275	630	988	5.6	0.948	1264
16:08:42.228	118	73	89	94	60.3	285	640	942	5.6	0.945	1261
16:08:42.864	118	73	90	94	61.3	285	635	967	5.8	0.928	1237
16:08:43.503	118	74	89	94	61.0	285	635	946	5.8	0.929	1239
16:08:44.136	117	74	89	94	60.5	285	640	958	5.7	0.939	1252
16:08:44.776	118	73	89	95	61.3	285	630	975	5.8	0.918	1224
16:08:45.406	119	74	90	94	61.0	280	635	971	5.8	0.937	1249
16:08:46.041	120	74	91	94	62.3	285	640	983	5.8	0.930	1241
16:08:46.681	120	75	91	93	62.3	285	645	971	5.8	0.938	1250
16:08:47.328	120	74	90	92	62.8	285	655	1000	5.7	0.934	1246
16:08:47.979	118	73	89	93	61.5	280	645	1000	5.7	0.933	1245
16:08:48.626	119	73	89	93	62.3	285	645	1004	5.8	0.925	1233
16:08:49.271	119	73	89	93	63.0	285	645	979	5.9	0.914	1218
16:08:49.914	118	73	89	92	62.3	285	650	954	5.7	0.924	1232
16:08:50.566	117	72	88	93	61.8	280	645	971	5.7	0.917	1222
16:08:51.213	117	72	88	93	62.0	280	645	958	5.8	0.918	1224
16:08:51.856	118	73	89	92	62.0	290	650	954	5.7	0.928	1237
16:08:52.506	118	73	88	92	63.0	285	655	963	5.8	0.918	1223
16:08:53.163	117	72	88	92	61.5	280	650	938	5.7	0.927	1237
16:08:53.809	116	72	88	93	61.0	280	645	942	5.7	0.928	1237
16:08:54.454	117	73	88	93	61.8	285	645	938	5.7	0.922	1229
16:08:55.099	117	73	89	93	62.3	290	645	925	5.8	0.917	1223
16:08:55.748	118	73	89	92	62.5	285	650	938	5.8	0.923	1231
16:08:56.394	117	73	89	94	61.0	285	640	942	5.7	0.934	1245
16:08:57.038	118	74	90	93	61.8	285	645	954	5.7	0.937	1250
16:08:57.683	120	75	91	92	62.5	285	650	958	5.8	0.946	1262
16:08:58.333	121	75	92	92	62.5	285	655	946	5.7	0.959	1279
16:08:58.988	121	75	91	90	62.8	285	665	950	5.7	0.967	1289
16:08:59.649	121	75	91	91	61.5	285	660	963	5.6	0.977	1302
16:09:00.309	120	75	91	92	61.3	285	655	954	5.6	0.970	1294
16:09:00.968	120	75	91	92	61.3	285	650	942	5.7	0.966	1288
16:09:01.618	121	75	92	92	62.0	285	650	942	5.7	0.959	1279
16:09:02.268	120	75	91	91	61.8	285	660	933	5.6	0.970	1293
16:09:02.926	120	74	91	92	62.0	285	655	963	5.7	0.956	1275
16:09:03.579	119	74	90	92	61.5	285	650	958	5.7	0.951	1268
16:09:04.229	118	74	90	93	60.5	285	645	975	5.6	0.960	1279
16:09:04.874	120	75	91	93	60.8	285	645	963	5.7	0.961	1281
16:09:05.519	120	75	91	94	61.5	285	640	958	5.8	0.944	1259
16:09:06.161	119	74	90	94	62.3	285	640	946	5.8	0.928	1237
16:09:06.801	119	74	90	94	60.8	290	640	975	5.7	0.946	1261
16:09:07.439	118	74	90	95	60.0	285	630	967	5.7	0.940	1253
16:09:08.071	118	74	90	94	61.5	290	635	975	5.8	0.929	1239
16:09:08.704	119	74	91	94	61.3	290	635	946	5.8	0.938	1251
16:09:09.339	119	74	90	94	61.3	290	635	950	5.8	0.936	1248
16:09:09.978	118	74	89	94	60.5	290	635	942	5.7	0.937	1249
16:09:10.611	117	74	89	95	60.0	285	630	954	5.7	0.934	1246
16:09:11.241	118	74	90	95	61.0	285	630	967	5.8	0.927	1236
16:09:11.871	119	74	90	94	61.3	285	635	954	5.8	0.930	1241
16:09:12.508	119	74	90	94	61.8	285	640	963	5.8	0.928	1237
16:09:13.146	118	74	89	93	61.0	285	645	958	5.7	0.941	1255
16:09:13.791	117	73	89	94	60.3	285	635	971	5.7	0.938	1251
16:09:14.426	118	74	89	94	60.8	285	635	954	5.7	0.933	1244
16:09:15.059	118	74	90	94	61.3	285	635	946	5.8	0.930	1241
16:09:15.698	119	74	90	94	60.5	290	635	950	5.7	0.945	1260
16:09:16.333	118	74	90	93	61.3	290	645	979	5.7	0.942	1257
16:09:16.978	117	73	89	93	60.3	285	645	992	5.6	0.947	1263
16:09:17.623	117	73	89	94	60.5	285	640	975	5.7	0.939	1252
16:09:18.263	118	73	89	93	61.5	285	645	938	5.7	0.936	1248
16:09:18.904	119	74	90	94	61.5	285	640	975	5.8	0.931	1242
16:09:19.546	118	74	89	94	60.5	285	635	988	5.7	0.937	1249
16:09:20.183	117	73	89	94	60.5	285	635	983	5.7	0.932	1242
16:09:20.818	118	74	89	93	61.0	285	645	996	5.7	0.941	1255
16:09:21.461	120	74	91	92	61.8	290	650	996	5.7	0.953	1270
16:09:22.111	120	74	90	91	62.3	285	660	1004	5.7	0.954	1272
16:09:22.769	119	74	90	90	62.3	285	670	1025	5.6	0.969	1292
16:09:23.440	119	74	90	92	62.3	285	650	1025	5.7	0.940	1253
16:09:24.090	119	74	90	91	62.3	285	660	1025	5.7	0.954	1272
16:09:24.751	119	73	89	90	56.5	285	665	1058	5.1	1.045	1393
16:09:25.414	118	73	89	90	57.0	285	665	1033	5.1	1.032	1377
16:09:26.079	117	72	88	90	56.3	285	665	1033	5.1	1.034	1379
16:09:26.744	116	72	87	92	57.3	285	650	1017	5.3	0.988	1317
16:09:27.396	116	72	88	92	61.0	280	650	988	5.6	0.935	1247
16:09:28.046	117	72	88	92	61.5	285	655	971	5.6	0.937	1250
16:09:28.701	117	72	88	92	61.8	290	655	958	5.7	0.928	1238
16:09:29.356	116	72	87	91	61.3	285	660	967	5.6	0.940	1254
16:09:30.014	116	72	87	92	61.0	285	655	979	5.6	0.934	1246
16:09:30.669	116	72	87	92	61.0	285	650	954	5.6	0.930	1240
16:09:31.319	117	73	88	92	61.5	285	650	950	5.7	0.933	1244
16:09:31.969	118	73	89	92	62.3	290	655	942	5.7	0.934	1245
16:09:32.626	118	73	89	92	62.3	285	655	963	5.7	0.936	1249
16:09:33.283	116	73	88	92	60.8	285	650	958	5.6	0.939	1252
16:09:33.931	116	73	88	92	60.5	285	650	925	5.6	0.945	1261
16:09:34.581	117	73	89	92	60.8	290	655	925	5.6	0.957	1276
16:09:35.234	117	73	89	90	61.8	290	665	933	5.6	0.958	1278
16:09:35.901	117	73	88	90	61.5	285	670	917	5.5	0.961	1282
16:09:36.573	117	73	88	89	61.3	290	675	933	5.4	0.964	1286
16:09:37.248	117	72	87	89	62.3	290	675	950	5.5	0.946	1261
16:09:37.921	118	72	89	90	63.0	290	670	942	5.6	0.941	1255
16:09:38.593	119	73	89	88	63.3	290	685	950	5.5	0.961	1282
16:09:39.274	120	73	89	89	64.0	285	675	958	5.7	0.936	1248
16:09:39.953	119	72	88	87	64.0	290	690	971	5.6	0.946	1261
16:09:40.641	118	72	88	90	63.3	285	670	963	5.7	0.930	1239
16:09:41.309	118	72	88	88	63.3	290	680	954	5.6	0.943	1258
16:09:41.991	119	72	88	88	64.5	290	685	958	5.6	0.932	1243
16:09:42.674	118	72	87	87	64.5	285	690	963	5.6	0.931	1241
16:09:43.368	117	71	86	88	64.5	290	685	967	5.6	0.916	1221
16:09:44.051	115	70	86	88	63.8	285	680	950	5.6	0.917	1223
16:09:44.729	116	70	86	89	63.8	285	675	942	5.7	0.913	1218
16:09:45.404	117	71	87	89	63.8	295	675	942	5.7	0.924	1232
16:09:46.083	117	72	87	86	64.5	290	695	954	5.6	0.940	1254
16:09:46.774	117	72	88	88	64.0	285	685	942	5.6	0.939	1252
16:09:47.461	118	73	89	88	63.8	285	685	950	5.6	0.951	1268
16:09:48.146	118	73	89	89	62.5	285	675	938	5.6	0.961	1282
16:09:48.819	119	74	90	88	62.0	290	680	942	5.5	0.987	1316
16:09:49.503	121	74	90	86	63.5	295	695	958	5.5	0.988	1317
16:09:50.198	120	74	90	86	63.5	290	700	946	5.4	0.989	1319
16:09:50.894	120	74	90	87	62.8	290	690	967	5.5	0.987	1316
16:09:51.586	119	74	89	86	62.8	285	695	954	5.4	0.989	1318
16:09:52.281	118	73	89	88	62.8	285	680	988	5.5	0.964	1286
16:09:52.963	118	73	89	88	62.3	290	680	954	5.5	0.969	1293
16:09:53.643	118	73	89	88	62.8	290	680	938	5.5	0.967	1290
16:09:54.321	118	73	89	86	63.8	290	695	929	5.5	0.968	1290
16:09:55.014	118	73	89	87	63.0	290	690	938	5.5	0.972	1296
16:09:55.708	117	73	88	86	63.0	290	700	942	5.4	0.981	1307
16:09:56.406	117	73	88	87	62.5	285	690	954	5.4	0.974	1299
16:09:57.096	117	73	89	88	62.0	290	685	929	5.4	0.981	1307
16:09:57.781	119	74	90	87	62.3	285	690	917	5.4	0.992	1323
16:09:58.471	119	74	90	87	63.0	295	690	929	5.5	0.980	1307
16:09:59.159	119	73	90	88	63.0	285	685	942	5.5	0.973	1298
16:09:59.848	118	73	89	87	63.3	285	690	958	5.5	0.974	1298
16:10:00.538	118	73	89	87	62.0	290	690	933	5.4	0.988	1317
16:10:01.226	118	73	89	87	62.0	290	690	917	5.4	0.990	1321
16:10:01.914	118	74	89	88	61.8	285	685	913	5.4	0.987	1316
16:10:02.601	118	73	89	87	62.3	295	690	913	5.4	0.981	1308
16:10:03.291	117	73	88	87	62.0	290	690	904	5.4	0.979	1306
16:10:03.979	116	73	88	89	60.8	290	675	904	5.4	0.978	1304
16:10:04.656	115	72	88	88	61.0	285	680	904	5.4	0.975	1301
16:10:05.336	116	72	88	90	61.5	290	665	904	5.5	0.952	1269
16:10:05.999	116	73	89	89	61.0	290	675	883	5.4	0.982	1309
16:10:06.674	117	73	90	89	62.0	285	675	913	5.5	0.974	1299
16:10:07.351	118	74	91	89	62.3	290	675	904	5.5	0.981	1308
16:10:08.026	119	75	91	88	61.0	285	680	904	5.4	1.012	1349
16:10:08.706	120	75	92	89	61.3	295	675	913	5.4	1.014	1352
16:10:09.381	122	77	93	88	62.0	285	680	917	5.5	1.023	1364
16:10:10.061	123	77	93	87	61.5	285	690	892	5.3	1.046	1395
16:10:10.749	123	77	92	85	61.5	290	710	933	5.2	1.065	1420
16:10:11.459	121	75	92	85	61.5	290	705	975	5.2	1.057	1410
16:10:12.165	121	75	92	88	61.5	290	685	975	5.4	1.028	1370
16:10:12.850	121	75	92	85	61.5	290	705	975	5.2	1.057	1410
16:10:13.556	121	74	90	86	57.5	290	700	1013	4.9	1.099	1465
16:10:14.256	120	73	90	87	57.8	290	690	996	5.0	1.069	1426
16:10:14.948	118	73	89	88	57.3	290	680	1013	5.1	1.054	1406
16:10:15.626	118	73	89	90	58.5	290	670	983	5.2	1.019	1359
16:10:16.296	119	73	90	90	61.5	295	665	979	5.5	0.968	1290
16:10:16.961	120	74	90	90	62.8	295	670	992	5.6	0.961	1281
16:10:17.629	121	74	90	89	63.5	290	675	1000	5.6	0.957	1276
16:10:18.306	120	74	90	88	63.3	290	680	1004	5.6	0.965	1287
16:10:18.984	120	73	90	89	63.0	285	675	1021	5.6	0.959	1279
16:10:19.661	121	74	91	89	63.8	290	675	1021	5.7	0.958	1278
16:10:20.338	122	74	90	86	64.8	295	695	1013	5.6	0.969	1292
16:10:21.033	121	73	90	87	64.8	295	690	1013	5.6	0.956	1275
16:10:21.721	119	73	89	88	63.5	290	685	1004	5.6	0.960	1280
16:10:22.406	118	72	88	89	64.0	290	675	1021	5.7	0.931	1241
16:10:23.081	118	72	89	90	63.0	290	665	983	5.7	0.934	1246
16:10:23.748	119	73	90	91	64.0	290	660	971	5.8	0.926	1234
16:10:24.408	121	74	90	88	64.0	285	680	963	5.6	0.959	1279
16:10:25.086	121	74	91	89	64.5	295	675	992	5.7	0.952	1270
16:10:25.759	121	75	91	89	63.0	290	675	983	5.6	0.975	1300
16:10:26.436	121	75	91	89	63.3	290	675	988	5.6	0.974	1298
16:10:27.111	122	75	93	91	62.5	285	660	988	5.7	0.977	1302
16:10:27.771	123	76	93	89	63.0	290	675	971	5.6	0.996	1329
16:10:28.446	124	77	94	88	63.3	285	680	983	5.6	1.005	1340
16:10:29.128	124	77	93	87	64.0	285	690	992	5.6	1.005	1340
16:10:29.818	123	76	93	87	62.5	290	690	1000	5.4	1.027	1369
16:10:30.504	124	76	94	88	62.5	290	680	996	5.5	1.017	1356
16:10:31.184	125	77	94	89	63.0	290	675	983	5.6	1.007	1343
16:10:31.861	125	77	94	89	63.3	285	675	1000	5.6	1.000	1334
16:10:32.536	124	77	93	88	62.8	290	680	996	5.5	1.008	1344
16:10:33.212	123	76	93	91	62.0	285	660	1042	5.6	0.985	1313
16:10:33.874	122	76	92	92	61.5	290	650	1021	5.7	0.975	1300
16:10:34.528	123	76	93	91	62.8	285	660	1013	5.7	0.973	1297
16:10:35.186	123	75	93	92	63.8	285	655	1017	5.8	0.950	1267
16:10:35.841	123	75	92	91	63.8	290	660	1025	5.8	0.952	1270
16:10:36.501	123	75	92	91	64.3	285	660	1050	5.8	0.940	1253
16:10:37.157	122	75	91	92	62.8	285	650	1054	5.8	0.945	1260
16:10:37.809	121	75	92	94	62.8	285	640	1029	5.9	0.936	1248
16:10:38.453	122	75	92	91	63.8	290	660	1004	5.8	0.947	1263
16:10:39.109	122	75	92	92	63.8	285	655	1025	5.8	0.940	1253
16:10:39.764	122	75	91	91	63.8	290	660	1029	5.8	0.942	1256
16:10:40.422	121	75	91	92	62.3	285	655	1042	5.7	0.958	1277
16:10:41.081	121	75	91	92	63.0	285	655	1038	5.8	0.949	1265
16:10:41.736	122	75	92	91	63.8	290	660	1013	5.8	0.947	1263
16:10:42.396	122	75	91	90	63.5	280	665	1004	5.7	0.956	1274
16:10:43.059	121	75	91	91	63.0	280	660	1038	5.7	0.951	1268
16:10:43.721	120	74	90	92	62.3	290	655	1021	5.7	0.950	1266
16:10:44.374	120	74	91	92	61.8	285	650	1008	5.7	0.953	1270
16:10:45.024	120	74	91	92	62.3	285	655	983	5.7	0.952	1270
16:10:45.679	120	74	90	92	62.5	290	655	996	5.7	0.946	1261
16:10:46.336	120	74	90	91	62.8	290	660	1008	5.7	0.947	1262
16:10:46.998	119	74	90	92	62.3	285	655	1008	5.7	0.947	1263
16:10:47.651	118	74	90	93	61.5	285	645	1004	5.7	0.944	1259
16:10:48.298	119	74	91	92	62.3	285	655	983	5.7	0.952	1270
16:10:48.953	120	75	91	92	62.8	285	655	979	5.7	0.950	1267
16:10:49.608	120	75	91	91	62.3	285	660	963	5.7	0.967	1290
16:10:50.266	120	75	91	91	61.8	280	660	971	5.6	0.975	1300
16:10:50.928	120	75	91	91	61.5	280	660	979	5.6	0.979	1306
16:10:51.586	120	75	91	92	60.5	285	655	967	5.5	0.985	1314
16:10:52.241	120	75	92	93	60.8	280	645	967	5.7	0.971	1295
16:10:52.888	121	75	92	91	61.8	280	660	963	5.6	0.978	1304
16:10:53.546	121	75	91	90	62.3	285	665	979	5.6	0.972	1296
16:10:54.211	120	75	91	91	61.5	280	660	983	5.6	0.977	1302
16:10:54.871	120	75	91	92	61.5	290	650	1000	5.7	0.964	1286
16:10:55.521	120	75	92	93	60.3	275	645	954	5.6	0.980	1306
16:10:56.164	121	76	92	92	60.8	285	650	942	5.6	0.987	1316
16:10:56.816	122	76	93	91	62.3	280	660	954	5.7	0.983	1311
16:10:57.474	123	76	93	91	62.3	280	660	983	5.7	0.983	1311
16:10:58.138	122	76	93	92	62.3	285	655	1013	5.7	0.973	1298
16:10:58.793	122	77	94	93	61.0	280	645	971	5.7	0.989	1318
16:10:59.436	125	78	94	92	61.0	280	655	979	5.6	1.004	1339
16:11:00.090	125	78	94	93	61.0	280	645	979	5.7	0.989	1318
16:11:00.735	125	78	94	92	61.0	280	650	979	5.6	0.996	1328
16:11:01.386	124	77	94	94	55.5	285	640	1129	5.2	1.087	1449
16:11:02.026	124	77	94	94	56.0	280	640	1100	5.3	1.074	1432
16:11:02.664	124	77	94	94	55.8	280	635	1092	5.3	1.065	1420
16:11:03.301	123	76	93	94	58.0	285	640	1092	5.4	1.021	1361
16:11:03.939	123	76	93	94	60.0	280	640	1079	5.6	0.989	1319
16:11:04.581	124	76	93	94	62.3	280	640	1050	5.8	0.956	1275
16:11:05.219	124	76	93	94	62.3	280	635	1033	5.9	0.946	1261
16:11:05.856	123	76	92	94	62.3	280	640	1067	5.8	0.941	1254
16:11:06.496	121	75	91	94	62.3	280	640	1054	5.8	0.933	1244
16:11:07.132	122	74	92	94	63.0	285	635	1046	6.0	0.922	1230
16:11:07.769	123	75	92	93	63.8	285	645	1033	5.9	0.926	1234
16:11:08.412	123	75	92	94	64.0	285	640	1063	6.0	0.915	1220
16:11:09.056	122	74	91	92	64.3	280	650	1067	5.9	0.916	1221
16:11:09.706	120	73	90	92	63.5	280	650	1075	5.9	0.916	1222
16:11:10.352	120	73	89	93	63.3	280	645	1038	5.9	0.910	1214
16:11:10.999	120	73	89	92	63.8	285	650	1021	5.9	0.910	1213
16:11:11.649	120	73	89	92	64.3	290	655	1025	5.9	0.905	1206
16:11:12.304	119	72	88	92	63.8	285	650	1025	5.9	0.900	1200
16:11:12.952	118	72	88	93	63.5	280	645	1033	5.9	0.891	1188
16:11:13.599	117	72	88	94	63.0	280	635	1021	6.0	0.884	1179
16:11:14.238	118	72	88	94	63.0	285	640	971	5.9	0.897	1195
16:11:14.878	119	73	89	93	63.8	275	645	979	5.9	0.900	1201
16:11:15.523	119	73	89	92	63.8	285	650	996	5.9	0.907	1210
16:11:16.171	119	73	89	92	63.8	285	650	988	5.9	0.905	1207
16:11:16.821	118	73	89	93	63.3	285	645	1008	5.9	0.905	1207
16:11:17.468	118	73	89	92	62.5	285	650	1013	5.8	0.926	1234
16:11:18.118	120	73	90	92	63.8	285	655	988	5.8	0.920	1226
16:11:18.771	119	73	89	92	63.3	285	650	996	5.8	0.917	1223
16:11:19.423	118	73	89	92	63.3	285	655	992	5.8	0.916	1222
16:11:20.076	118	73	88	92	62.3	280	650	1000	5.7	0.921	1229
16:11:20.726	117	72	88	93	61.5	280	645	1000	5.7	0.920	1227
16:11:21.371	117	72	88	92	62.3	285	650	967	5.7	0.914	1218
16:11:22.019	117	72	88	92	62.3	285	650	954	5.7	0.916	1222
16:11:22.671	117	72	88	93	62.5	275	645	975	5.8	0.906	1207
16:11:23.318	116	72	87	92	61.3	285	650	963	5.7	0.926	1235
16:11:23.968	115	72	87	92	62.3	285	655	950	5.7	0.913	1217
16:11:24.619	115	72	87	92	61.3	280	650	950	5.7	0.923	1231
16:11:25.269	116	72	88	93	61.5	280	645	925	5.7	0.923	1231
16:11:25.916	117	73	88	91	61.8	285	660	925	5.6	0.941	1254
16:11:26.574	116	73	88	93	61.5	280	645	933	5.7	0.926	1234
16:11:27.221	116	73	88	91	61.0	280	660	929	5.5	0.955	1273
16:11:27.883	116	73	88	91	61.0	280	660	933	5.5	0.955	1273
16:11:28.543	116	73	89	92	60.5	285	655	933	5.5	0.958	1278
16:11:29.194	117	74	89	91	60.3	280	660	913	5.5	0.975	1300
16:11:29.854	118	74	90	91	61.5	290	660	900	5.6	0.960	1281
16:11:30.516	118	74	90	91	61.5	285	660	913	5.6	0.960	1281
16:11:31.176	118	74	90	92	61.5	285	655	908	5.6	0.953	1271
16:11:31.831	117	74	89	92	60.8	285	650	929	5.6	0.952	1270
16:11:32.481	117	74	89	92	59.8	285	650	921	5.5	0.968	1291
16:11:33.131	118	74	90	92	61.8	285	650	917	5.7	0.945	1260
16:11:33.779	119	74	91	92	61.8	285	650	938	5.7	0.955	1274
16:11:34.431	120	75	91	92	62.3	290	650	921	5.7	0.950	1267
16:11:35.083	120	75	91	91	62.0	290	660	950	5.6	0.969	1292
16:11:35.743	120	75	91	92	62.0	290	655	988	5.7	0.959	1278
16:11:36.394	121	75	92	93	61.8	285	645	958	5.7	0.956	1274
16:11:37.041	122	76	92	92	62.5	290	650	975	5.8	0.957	1276
16:11:37.691	122	75	92	91	63.8	290	660	992	5.8	0.947	1263
16:11:38.351	122	75	91	92	63.0	285	655	983	5.8	0.946	1261
16:11:39.008	121	75	91	92	62.3	280	650	1000	5.7	0.950	1267
16:11:39.656	121	75	92	93	61.8	290	645	979	5.7	0.961	1281
16:11:40.303	123	76	93	92	62.8	290	650	1000	5.8	0.961	1281
16:11:40.951	124	76	93	92	63.5	290	655	1000	5.8	0.957	1276
16:11:41.604	124	76	93	92	63.3	285	650	1029	5.8	0.958	1278
16:11:42.256	124	77	93	92	62.8	285	655	1021	5.7	0.971	1294
16:11:42.909	124	77	94	94	62.0	285	640	1033	5.8	0.968	1290
16:11:43.553	126	77	95	94	63.0	290	640	1008	5.9	0.963	1283
16:11:44.189	126	78	95	94	62.8	285	635	1017	5.9	0.961	1282
16:11:44.826	127	78	95	93	63.5	280	645	1017	5.9	0.968	1290
16:11:45.471	127	78	96	92	63.5	285	650	1033	5.9	0.978	1303
16:11:46.119	127	78	96	93	63.5	285	645	1058	5.9	0.970	1293
16:11:46.765	127	78	96	95	63.5	285	630	1058	6.0	0.947	1263
16:11:47.395	127	78	96	92	63.5	285	655	1058	5.8	0.985	1313
16:11:48.051	132	81	98	92	57.0	285	655	1204	5.2	1.129	1505
16:11:48.706	131	79	97	91	58.8	285	660	1171	5.3	1.093	1457
16:11:49.366	129	79	96	90	58.3	280	665	1146	5.3	1.096	1461
16:11:50.031	127	77	95	91	60.0	280	660	1142	5.5	1.042	1390
16:11:50.689	127	77	95	92	62.3	280	650	1100	5.7	0.987	1316
16:11:51.341	127	77	94	91	63.8	280	660	1096	5.8	0.976	1301
16:11:52.001	127	76	94	91	64.3	280	660	1113	5.8	0.966	1287
16:11:52.659	127	76	94	92	64.5	280	655	1104	5.9	0.955	1273
16:11:53.318	127	76	94	91	64.8	280	660	1108	5.9	0.956	1274
16:11:53.976	127	76	94	92	64.5	280	650	1104	6.0	0.950	1266
16:11:54.624	128	78	96	93	63.8	280	645	1092	5.9	0.966	1288
16:11:55.269	129	77	96	92	65.5	280	650	1108	6.0	0.948	1264
16:11:55.921	128	77	95	92	65.0	280	650	1121	6.0	0.950	1267
16:11:56.571	127	77	94	92	65.3	285	650	1121	6.0	0.939	1252
16:11:57.219	127	77	94	93	64.0	280	645	1125	6.0	0.950	1266
16:11:57.864	128	77	94	92	64.8	280	650	1092	6.0	0.946	1262
16:11:58.514	127	76	94	93	65.5	280	645	1104	6.1	0.928	1237
16:11:59.163	127	76	93	92	65.8	280	655	1121	6.0	0.929	1239
16:11:59.816	126	75	92	90	65.8	285	665	1113	5.9	0.933	1244
16:12:00.483	125	74	92	91	65.8	275	660	1125	6.0	0.918	1225
16:12:01.141	123	74	91	91	64.3	280	660	1096	5.8	0.932	1243
16:12:01.799	124	74	91	91	65.5	280	660	1088	6.0	0.919	1226
16:12:02.459	123	74	91	92	65.3	275	650	1092	6.0	0.907	1209
16:12:03.111	122	74	90	91	65.5	280	660	1067	6.0	0.907	1209
16:12:03.771	122	73	90	92	66.8	275	655	1088	6.1	0.881	1174
16:12:04.426	121	73	90	92	64.8	280	650	1067	6.0	0.898	1198
16:12:05.072	121	73	90	93	64.5	280	645	1071	6.0	0.895	1193
16:12:05.719	121	73	90	92	65.0	280	650	1046	6.0	0.897	1197
16:12:06.371	122	73	90	92	65.8	280	655	1058	6.0	0.897	1195
16:12:07.024	121	73	90	92	65.0	275	650	1054	6.0	0.897	1197
16:12:07.672	120	73	90	93	64.0	280	645	1042	6.0	0.902	1203
16:12:08.321	119	73	89	93	63.5	280	645	1050	5.9	0.904	1205
16:12:08.966	119	73	89	92	63.8	280	650	1025	5.9	0.907	1210
16:12:09.612	119	73	89	92	63.5	280	650	1021	5.9	0.914	1218
16:12:10.262	119	73	89	92	64.3	280	650	1021	5.9	0.900	1201
16:12:10.918	118	73	89	92	64.0	280	655	1013	5.9	0.906	1208
16:12:11.571	118	72	88	92	63.5	275	655	1000	5.8	0.908	1210
16:12:12.226	117	72	88	93	62.5	280	645	1008	5.8	0.906	1207
16:12:12.873	116	72	87	92	62.3	275	655	992	5.7	0.918	1224
16:12:13.524	117	72	88	93	62.5	280	645	958	5.8	0.911	1214
16:12:14.173	118	73	89	92	63.3	280	650	958	5.8	0.917	1223
16:12:14.823	118	74	90	92	63.0	280	655	954	5.8	0.933	1244
16:12:15.476	118	74	90	92	61.3	275	650	942	5.7	0.958	1277
16:12:16.126	118	75	91	92	60.8	280	655	929	5.6	0.981	1308
16:12:16.779	121	76	92	92	61.0	280	655	913	5.6	0.991	1321
16:12:17.436	121	76	93	91	61.5	285	660	933	5.6	0.993	1324
16:12:18.094	120	76	92	92	60.8	280	655	933	5.6	0.995	1326
16:12:18.753	120	76	92	90	60.8	275	665	942	5.5	1.002	1335
16:12:19.414	119	76	91	92	59.3	280	655	938	5.4	1.006	1341
16:12:20.073	120	75	91	90	61.0	280	665	933	5.5	0.995	1326
16:12:20.734	121	75	92	91	61.8	280	660	950	5.6	0.981	1308
16:12:21.398	121	75	91	90	62.5	280	670	967	5.6	0.976	1301
16:12:22.068	120	75	90	89	62.3	290	675	988	5.5	0.979	1305
16:12:22.741	119	74	90	90	62.0	285	665	1008	5.6	0.960	1280
16:12:23.404	118	73	89	91	61.5	285	660	958	5.6	0.952	1270
16:12:24.068	118	73	89	91	62.5	280	660	946	5.7	0.942	1257
16:12:24.728	119	73	89	90	63.5	290	665	946	5.7	0.935	1246
16:12:25.393	118	73	89	90	63.5	280	665	946	5.7	0.929	1239
16:12:26.054	118	72	88	91	63.8	285	660	954	5.8	0.914	1218
16:12:26.716	116	72	88	92	62.3	285	650	954	5.7	0.916	1222
16:12:27.368	116	72	88	92	62.0	280	650	938	5.7	0.920	1227
16:12:28.016	116	72	88	92	63.0	290	655	917	5.8	0.915	1220
16:12:28.669	117	72	89	92	62.8	285	650	913	5.8	0.917	1222
16:12:29.319	117	73	89	94	62.3	285	640	917	5.8	0.912	1217
16:12:29.961	117	73	89	92	61.8	285	650	917	5.7	0.934	1246
16:12:30.611	118	73	90	92	62.5	290	655	925	5.7	0.938	1251
16:12:31.268	120	74	91	92	62.8	290	655	938	5.7	0.947	1263
16:12:36.506	125	76	94	90	58.3	275	665	1042	5.3	1.073	1431
16:12:37.169	125	77	95	91	59.3	270	660	1050	5.4	1.055	1407
16:12:37.829	126	78	96	91	61.5	270	660	1025	5.6	1.028	1370
16:12:38.489	129	79	97	90	62.8	275	670	1033	5.6	1.036	1381
16:12:39.161	129	79	97	88	62.8	275	680	1054	5.5	1.051	1402
16:12:39.841	129	79	97	87	64.0	280	690	1058	5.6	1.040	1387
16:12:40.531	128	78	96	88	63.8	275	685	1079	5.6	1.026	1368
16:12:41.216	126	77	95	88	63.0	275	685	1067	5.5	1.028	1370
16:12:41.901	126	77	94	88	64.0	280	680	1075	5.6	1.001	1335
16:12:42.577	126	77	94	89	63.8	280	675	1058	5.7	0.998	1331
16:12:43.254	126	76	94	89	64.5	280	675	1092	5.7	0.978	1305
16:12:43.929	125	76	93	90	64.3	280	670	1104	5.8	0.967	1290
16:12:44.601	123	75	92	90	64.5	280	665	1117	5.8	0.949	1265
16:12:45.266	123	75	92	90	63.5	285	665	1071	5.7	0.963	1285
16:12:45.929	124	75	92	90	64.3	280	665	1083	5.8	0.955	1273
16:12:46.596	124	75	92	90	65.8	280	670	1088	5.9	0.937	1250
16:12:47.266	123	74	91	91	65.0	285	660	1092	5.9	0.927	1235
16:12:47.924	122	74	91	92	64.8	285	650	1067	6.0	0.914	1218
16:12:48.576	122	74	92	93	63.8	285	645	1050	5.9	0.928	1238
16:12:49.221	125	75	93	92	65.0	280	650	1046	6.0	0.932	1243
16:12:49.871	126	77	94	92	65.3	280	655	1063	6.0	0.946	1261
16:12:50.524	126	77	94	92	65.0	280	655	1075	6.0	0.950	1266
16:12:51.179	126	76	94	92	64.3	280	655	1104	5.9	0.956	1274
16:12:51.836	126	76	94	92	64.0	285	650	1088	5.9	0.952	1270
16:12:52.486	127	77	95	92	64.0	280	650	1088	5.9	0.960	1280
16:12:53.132	127	77	95	92	64.8	280	655	1075	5.9	0.958	1278
16:12:53.791	127	77	94	89	65.5	280	675	1121	5.8	0.966	1288
16:12:54.466	126	75	93	88	65.8	280	685	1133	5.8	0.964	1285
16:12:55.151	125	75	92	86	65.3	280	695	1133	5.6	0.975	1299
16:12:55.844	123	74	91	89	64.8	280	675	1117	5.8	0.951	1268
16:12:56.521	123	74	91	90	64.3	285	670	1075	5.8	0.949	1265
16:12:57.187	124	75	92	90	64.5	280	665	1063	5.8	0.946	1261
16:12:57.854	123	74	91	90	65.3	285	665	1063	5.9	0.930	1240
16:12:58.521	123	74	91	91	65.3	285	660	1083	5.9	0.920	1227
16:12:59.181	122	74	90	90	64.5	280	665	1079	5.8	0.930	1241
16:12:59.842	121	73	90	92	64.3	285	650	1067	5.9	0.913	1217
16:13:00.496	121	74	91	92	64.3	285	655	1046	5.9	0.923	1230
16:13:01.151	122	74	91	90	65.3	280	665	1046	5.9	0.922	1230
16:13:01.812	122	74	91	92	64.8	285	655	1058	5.9	0.918	1224
16:13:02.471	121	73	90	90	65.5	280	665	1063	5.9	0.911	1215
16:13:03.136	120	73	90	90	64.3	280	665	1063	5.8	0.926	1235
16:13:03.799	119	73	89	92	63.3	285	655	1038	5.8	0.922	1229
16:13:04.458	118	73	89	92	62.3	280	650	1013	5.7	0.927	1236
16:13:05.106	119	73	89	92	63.3	285	650	975	5.8	0.917	1223
16:13:05.756	119	73	90	92	64.0	280	650	967	5.9	0.912	1215
16:13:06.408	119	74	90	90	63.5	290	665	988	5.7	0.937	1250
16:13:07.071	119	73	89	90	63.0	280	665	983	5.7	0.942	1256
16:13:07.736	118	73	89	90	62.8	285	670	996	5.6	0.948	1263
16:13:08.408	117	73	88	90	62.8	285	670	988	5.6	0.942	1256
16:13:09.078	117	73	89	90	62.5	290	665	967	5.6	0.942	1256
16:13:09.741	118	73	89	90	63.0	285	665	950	5.7	0.939	1253
16:13:10.406	118	73	89	90	62.8	280	670	971	5.6	0.948	1263
16:13:11.076	118	73	89	89	63.0	290	675	967	5.6	0.948	1264
16:13:11.749	117	73	88	87	62.5	285	690	954	5.4	0.974	1299
16:13:12.441	117	72	88	88	62.8	290	685	938	5.5	0.961	1281
16:13:13.128	116	73	88	88	61.3	290	680	933	5.4	0.980	1306
16:13:13.806	117	73	90	90	61.3	280	670	904	5.5	0.979	1305
16:13:14.476	119	74	91	90	61.8	290	670	883	5.5	0.985	1313
16:13:15.146	119	75	91	89	62.3	285	675	900	5.5	0.987	1316
16:13:15.821	120	75	91	89	61.5	285	675	921	5.5	1.002	1335
16:13:16.498	119	75	91	88	61.5	290	680	933	5.4	1.001	1334
16:13:17.178	119	75	90	88	61.0	290	680	946	5.4	1.006	1341
16:13:17.856	120	75	91	88	62.3	290	685	929	5.5	0.999	1331
16:13:18.539	121	75	92	89	62.3	290	675	921	5.5	0.992	1323
16:13:19.216	121	75	92	88	62.0	285	680	938	5.5	1.004	1338
16:13:19.898	121	75	91	87	62.3	280	690	933	5.4	1.009	1345
16:13:20.586	121	75	91	87	62.3	290	690	967	5.4	1.006	1341
16:13:21.274	121	75	91	88	62.3	290	680	958	5.5	0.991	1322
16:13:21.955	121	75	91	90	62.3	290	670	958	5.6	0.977	1302
16:13:22.625	121	75	91	88	62.3	290	685	958	5.5	0.999	1331
16:13:23.311	125	77	93	88	57.3	285	680	1150	5.1	1.108	1477
16:13:23.989	124	76	92	88	58.5	290	680	1104	5.2	1.072	1430
16:13:24.671	123	75	91	88	58.8	290	685	1075	5.1	1.061	1415
16:13:25.354	122	74	91	89	59.5	285	675	1029	5.3	1.027	1369
16:13:26.029	122	74	91	90	62.3	285	670	1025	5.6	0.979	1306
16:13:26.701	123	75	92	90	63.5	290	670	988	5.7	0.965	1287
16:13:27.371	123	75	92	90	63.5	285	670	1004	5.7	0.965	1287
16:13:28.037	122	75	91	90	63.3	290	665	1021	5.7	0.957	1276
16:13:28.706	122	74	91	90	63.8	290	670	1033	5.7	0.951	1268
16:13:29.374	122	74	91	92	63.0	285	655	1054	5.8	0.949	1265
16:13:30.031	123	75	92	91	64.5	290	660	1038	5.9	0.944	1259
16:13:30.691	126	76	94	91	65.3	290	660	1029	5.9	0.946	1261
16:13:31.351	127	76	94	90	65.8	285	670	1075	5.9	0.958	1277
16:13:32.019	127	77	94	90	65.5	285	670	1083	5.9	0.962	1282
16:13:32.691	127	76	94	90	65.3	285	670	1117	5.8	0.965	1287
16:13:33.361	127	77	94	90	65.0	290	670	1092	5.8	0.971	1295
16:13:34.031	128	77	95	90	65.3	290	670	1096	5.8	0.973	1297
16:13:34.701	129	77	95	90	66.3	285	670	1083	5.9	0.958	1278
16:13:35.371	128	77	94	90	65.3	290	670	1100	5.8	0.968	1290
16:13:36.041	127	76	94	89	65.3	290	675	1117	5.8	0.967	1290
16:13:36.716	126	76	93	90	65.0	285	670	1138	5.8	0.961	1282
16:13:37.386	125	76	93	90	64.0	285	665	1088	5.8	0.969	1292
16:13:38.047	126	77	94	90	64.3	285	665	1067	5.8	0.970	1294
16:13:38.716	127	76	94	90	65.8	285	670	1108	5.9	0.955	1274
16:13:39.386	126	76	93	89	65.3	285	675	1100	5.8	0.965	1286
16:13:40.061	125	76	93	90	64.5	285	665	1088	5.8	0.959	1278
16:13:40.726	125	76	93	91	64.0	285	660	1113	5.8	0.956	1275
16:13:41.386	125	76	93	90	63.8	285	665	1071	5.8	0.970	1293
16:13:42.049	126	76	94	91	64.0	285	660	1067	5.8	0.967	1289
16:13:42.709	126	76	94	90	65.0	285	665	1075	5.9	0.962	1282
16:13:43.376	127	76	94	90	65.3	290	670	1088	5.8	0.963	1284
16:13:44.046	126	76	94	90	64.3	290	665	1088	5.8	0.968	1290
16:13:44.709	125	76	93	90	64.0	285	665	1067	5.8	0.966	1288
16:13:45.376	126	76	94	92	64.5	290	655	1075	5.9	0.955	1273
16:13:46.031	127	77	94	90	64.8	285	665	1054	5.8	0.968	1291
16:13:46.696	127	77	94	90	65.0	285	670	1058	5.8	0.971	1295
16:13:47.366	126	77	94	89	64.8	290	675	1075	5.8	0.977	1303
16:13:48.041	126	76	93	89	64.3	285	675	1083	5.7	0.980	1306
16:13:48.714	124	76	93	92	63.3	285	655	1083	5.8	0.963	1284
16:13:49.371	124	76	93	91	63.5	285	660	1058	5.8	0.967	1289
16:13:50.031	125	76	93	90	63.8	290	665	1054	5.8	0.973	1297
16:13:50.696	125	76	93	90	65.0	290	665	1079	5.9	0.951	1269
16:13:51.361	124	75	93	90	64.8	285	665	1092	5.8	0.950	1267
16:13:52.026	123	75	92	90	64.0	285	665	1096	5.8	0.951	1268
16:13:52.693	122	75	91	90	63.3	290	665	1108	5.7	0.954	1272
16:13:53.352	122	74	91	92	63.5	285	650	1075	5.9	0.931	1242
16:13:54.004	123	75	92	92	64.0	290	650	1029	5.9	0.929	1239
16:13:54.656	123	75	92	90	64.8	285	665	1033	5.8	0.940	1253
16:13:55.321	123	75	92	90	64.3	285	670	1046	5.8	0.957	1276
16:13:55.989	123	75	92	90	64.5	280	670	1038	5.8	0.953	1271
16:13:56.661	123	75	92	91	64.0	285	660	1054	5.8	0.949	1265
16:13:57.321	122	76	92	92	62.5	285	655	1025	5.7	0.967	1289
16:13:57.974	123	76	94	92	62.5	290	655	1021	5.7	0.980	1307
16:13:58.633	125	77	94	90	64.3	285	665	1004	5.8	0.976	1301
16:13:59.294	126	78	95	90	63.5	285	670	1013	5.7	1.000	1333
16:13:59.966	126	78	95	88	63.8	285	680	1033	5.6	1.011	1348
16:14:00.646	126	77	95	90	63.5	290	670	1054	5.7	0.997	1329
16:14:01.316	126	77	94	89	62.8	290	675	1046	5.6	1.014	1352
16:14:01.989	127	77	95	91	63.5	285	660	1058	5.8	0.987	1317
16:14:02.651	128	78	95	90	64.5	290	670	1046	5.8	0.987	1316
16:14:03.321	128	77	95	89	65.3	285	675	1071	5.8	0.978	1303
16:14:03.996	127	76	94	88	65.0	295	680	1113	5.7	0.978	1304
16:14:04.674	126	76	93	90	64.8	285	670	1113	5.8	0.960	1280
16:14:05.344	124	75	92	91	64.3	285	660	1096	5.8	0.945	1260
16:14:06.006	124	75	92	90	64.8	290	665	1083	5.8	0.942	1256
16:14:06.671	125	75	92	90	65.8	290	670	1075	5.9	0.932	1243
16:14:07.341	124	74	92	90	66.5	285	670	1083	6.0	0.922	1229
16:14:08.007	123	74	91	91	65.8	290	660	1067	6.0	0.916	1221
16:14:08.671	123	74	91	91	65.3	290	660	1096	5.9	0.918	1224
16:14:09.331	122	74	91	92	65.3	290	655	1067	6.0	0.911	1215
16:14:09.985	122	74	91	93	65.3	290	645	1067	6.1	0.897	1196
16:14:10.630	122	74	91	90	65.3	290	670	1067	5.8	0.932	1242
16:14:11.301	125	76	93	91	58.8	280	660	1204	5.3	1.045	1393
16:14:11.963	124	76	92	90	59.5	285	670	1133	5.3	1.039	1385
16:14:12.631	123	75	92	90	58.8	285	670	1117	5.3	1.046	1395
16:14:13.299	123	75	92	90	60.5	290	670	1092	5.4	1.016	1355
16:14:13.971	124	75	92	90	63.5	290	665	1058	5.7	0.966	1288
16:14:14.634	125	76	93	91	64.0	285	660	1029	5.8	0.959	1279
16:14:15.292	124	76	91	94	62.5	280	640	1050	5.9	0.932	1242
16:14:15.934	122	74	92	97	64.5	285	620	1029	6.2	0.884	1179
16:14:16.556	123	76	94	99	63.5	290	605	1025	6.3	0.891	1188
16:14:17.163	124	77	94	100	63.5	285	600	996	6.3	0.886	1181
16:14:17.763	124	77	94	99	63.0	290	605	1008	6.2	0.898	1197
16:14:18.366	124	77	93	98	62.8	285	615	1063	6.1	0.914	1219
16:14:18.979	125	76	94	99	63.5	285	605	1088	6.3	0.893	1191
16:14:19.586	127	77	94	97	64.8	290	620	1092	6.3	0.900	1200
16:14:20.208	128	77	94	95	65.5	285	630	1108	6.2	0.904	1205
16:14:20.836	127	76	93	94	65.5	285	640	1117	6.1	0.911	1215
16:14:21.476	127	76	93	94	65.3	280	635	1146	6.2	0.903	1203
16:14:22.113	127	76	93	94	66.0	285	635	1125	6.2	0.895	1193
16:14:22.748	127	76	93	94	66.8	290	640	1108	6.3	0.892	1189
16:14:23.388	127	76	93	94	66.5	285	640	1142	6.2	0.893	1190
16:14:24.028	126	75	92	93	66.0	285	645	1133	6.1	0.899	1199
16:14:24.671	125	75	92	94	65.8	285	640	1133	6.2	0.891	1188
16:14:25.311	125	75	92	94	65.5	285	640	1104	6.1	0.899	1199
16:14:25.951	126	75	92	93	67.0	290	645	1125	6.2	0.888	1184
16:14:26.594	125	75	92	93	66.0	285	645	1125	6.1	0.894	1192
16:14:27.239	124	74	92	94	65.5	285	640	1142	6.1	0.894	1192
16:14:27.881	124	75	92	94	65.0	285	640	1138	6.1	0.906	1208
16:14:28.519	126	76	93	94	65.8	285	640	1100	6.2	0.905	1207
16:14:29.159	127	76	94	93	65.3	285	645	1108	6.1	0.924	1232
16:14:29.804	126	76	94	94	65.3	285	640	1121	6.1	0.917	1223
16:14:30.446	125	76	93	92	65.5	285	650	1129	6.0	0.920	1227
16:14:31.094	126	76	93	93	64.5	285	645	1121	6.0	0.932	1243
16:14:31.739	126	76	94	92	64.5	285	650	1108	6.0	0.942	1256
16:14:32.391	126	76	93	92	65.8	285	655	1108	6.0	0.926	1235
16:14:33.046	125	75	92	92	65.5	285	655	1104	6.0	0.920	1227
16:14:33.701	123	75	92	92	64.8	285	650	1100	6.0	0.919	1225
16:14:34.351	123	74	91	92	64.5	285	650	1075	6.0	0.920	1226
16:14:35.001	123	75	91	92	64.8	285	650	1071	6.0	0.916	1221
16:14:35.651	122	74	91	93	64.8	285	645	1083	6.0	0.906	1209
16:14:36.296	121	74	90	92	64.3	285	650	1058	5.9	0.913	1217
16:14:40.171	116	72	88	94	62.3	275	635	954	5.9	0.900	1200
16:14:40.808	118	73	90	93	64.3	285	645	958	6.0	0.901	1201
16:14:41.453	120	75	91	91	63.3	285	660	958	5.8	0.950	1266
16:14:42.111	120	75	92	91	63.0	280	660	958	5.7	0.964	1285
16:14:42.769	120	76	93	91	60.8	280	660	954	5.5	1.005	1340
16:14:43.431	121	77	93	91	61.8	280	660	925	5.6	0.997	1329
16:14:44.091	122	77	93	89	61.8	285	675	925	5.5	1.019	1359
16:14:44.766	122	77	93	88	61.5	285	685	925	5.4	1.033	1377
16:14:45.449	121	76	92	87	60.5	280	690	929	5.3	1.049	1399
16:14:46.139	120	76	91	87	60.8	285	690	946	5.3	1.034	1378
16:14:46.833	118	75	90	88	60.3	285	680	946	5.3	1.019	1358
16:14:47.509	118	75	90	89	59.5	280	675	921	5.3	1.021	1361
16:14:48.184	118	74	90	90	60.8	280	670	921	5.4	0.995	1327
16:14:48.856	118	74	90	89	61.5	285	675	929	5.5	0.985	1313
16:14:49.531	117	74	89	89	61.0	285	675	929	5.4	0.988	1317
16:14:50.204	117	73	89	90	60.5	285	665	938	5.5	0.981	1308
16:14:50.871	118	74	90	90	61.8	290	665	908	5.6	0.967	1289
16:14:51.536	118	74	90	89	62.3	290	675	929	5.5	0.973	1298
16:14:52.213	118	74	90	88	62.8	280	680	933	5.5	0.973	1297
16:14:52.889	119	74	90	90	62.3	285	670	942	5.6	0.971	1295
16:14:53.561	119	74	90	90	62.5	285	665	938	5.6	0.960	1280
16:14:54.228	119	74	91	91	62.5	290	660	958	5.7	0.956	1274
16:14:54.886	121	75	91	91	62.3	290	660	925	5.7	0.965	1286
16:14:55.548	122	74	91	90	64.5	285	665	983	5.8	0.941	1254
16:14:56.211	121	74	91	89	64.5	285	675	988	5.7	0.955	1273
16:14:56.885	121	74	91	90	64.5	285	665	988	5.8	0.941	1254
16:14:57.550	121	74	91	91	64.5	285	660	988	5.9	0.934	1245
16:14:58.211	121	74	91	90	57.5	290	665	1096	5.2	1.050	1399
16:14:58.872	122	74	91	91	58.5	290	660	1071	5.3	1.027	1369
16:14:59.532	122	74	91	92	58.8	285	655	1038	5.4	1.012	1349
16:15:00.191	121	74	90	90	60.8	290	665	1058	5.5	0.985	1314
16:15:00.852	121	74	91	92	62.8	285	650	1050	5.8	0.937	1250
16:15:01.504	121	74	91	93	63.0	290	645	1025	5.9	0.934	1246
16:15:02.151	123	75	92	92	64.0	290	650	1013	5.9	0.934	1246
16:15:02.801	124	75	93	92	65.3	285	650	1050	6.0	0.921	1229
16:15:03.451	124	75	92	92	65.0	290	650	1046	6.0	0.922	1230
16:15:04.101	123	75	92	92	64.3	285	650	1054	5.9	0.926	1234
16:15:04.751	122	74	91	94	64.5	285	640	1063	6.0	0.905	1207
16:15:05.391	123	75	92	93	64.0	290	645	1042	6.0	0.925	1233
16:15:06.036	124	75	92	92	65.0	285	655	1067	6.0	0.927	1236
16:15:06.689	124	75	92	92	65.3	285	655	1054	6.0	0.924	1231
16:15:07.344	123	75	92	92	64.8	285	655	1042	5.9	0.926	1234
16:15:08.001	123	74	92	92	64.8	285	655	1088	5.9	0.926	1234
16:15:08.654	123	75	92	92	63.8	285	650	1042	5.9	0.935	1247
16:15:09.306	124	76	93	91	64.8	285	660	1025	5.9	0.943	1257
16:15:09.962	125	76	93	92	64.8	285	655	1054	5.9	0.938	1251
16:15:10.621	125	76	93	92	64.8	290	655	1067	5.9	0.938	1251
16:15:11.274	124	76	93	91	64.3	290	660	1079	5.8	0.950	1267
16:15:11.932	124	76	93	92	63.5	285	650	1058	5.9	0.949	1266
16:15:12.586	125	76	94	93	64.8	285	645	1046	6.0	0.934	1245
16:15:13.229	126	77	94	92	64.8	290	650	1050	6.0	0.944	1258
16:15:13.879	126	76	94	92	64.8	290	650	1079	6.0	0.941	1255
16:15:14.531	126	76	93	91	64.8	285	660	1088	5.9	0.951	1267
16:15:15.189	124	76	93	92	63.3	285	650	1088	5.8	0.953	1271
16:15:15.837	124	76	93	93	63.0	280	645	1067	5.9	0.950	1266
