# Supplementary material for: Influence of beat-to-beat blood pressure variability on vascular elasticity in hypertensive population
Source: Sci Rep. 2017 Aug 21;7:8394. doi: 10.1038/s41598-017-08640-4 (PMC5566212; doi:10.1038/s41598-017-08640-4)
Supplement: Supplementary file 2 — Dataset 2 [file 41598_2017_8640_MOESM2_ESM.zip › Data of normal population/1048-beats.txt]

09:20:15.856	126	65	86	53	64.0	320	1130	1200	3.4	1.514	2019
09:20:16.984	125	66	85	53	63.3	325	1125	1204	3.4	1.516	2022
09:20:18.113	126	65	85	53	65.3	335	1140	1196	3.4	1.485	1980
09:20:19.251	123	64	85	54	64.5	330	1105	1196	3.5	1.456	1942
09:20:20.356	125	65	85	53	64.8	335	1130	1183	3.4	1.479	1972
09:20:21.486	123	64	85	54	64.8	335	1120	1163	3.5	1.466	1955
09:20:22.605	123	64	85	53	64.8	335	1125	1163	3.5	1.472	1963
09:20:23.730	123	64	85	56	64.8	335	1070	1163	3.6	1.401	1867
09:20:24.800	123	64	85	55	64.8	335	1100	1163	3.5	1.440	1920
09:20:25.901	123	65	85	53	54.3	355	1135	1138	2.9	1.768	2357
09:20:27.034	120	64	84	55	54.8	335	1100	1129	3.0	1.688	2250
09:20:28.136	120	65	84	54	55.3	335	1110	1108	3.0	1.678	2237
09:20:29.246	119	63	84	55	60.3	340	1090	1117	3.3	1.515	2020
09:20:30.336	120	65	84	55	60.5	330	1095	1133	3.3	1.516	2021
09:20:31.431	121	64	84	55	62.8	345	1090	1129	3.5	1.463	1951
09:20:32.523	120	64	83	55	62.0	335	1100	1142	3.4	1.477	1969
09:20:33.619	121	64	84	54	63.8	340	1110	1121	3.4	1.463	1950
09:20:34.731	119	64	84	55	63.0	330	1100	1121	3.4	1.467	1956
09:20:35.829	121	65	84	53	63.0	330	1130	1092	3.3	1.507	2009
09:20:36.960	121	65	84	56	63.0	330	1070	1092	3.5	1.427	1902
09:20:38.030	121	65	84	54	63.0	330	1105	1092	3.4	1.473	1964
09:20:39.134	116	62	81	54	57.5	340	1115	1083	3.1	1.566	2088
09:20:40.251	114	62	81	55	57.0	330	1090	1079	3.1	1.544	2059
09:20:41.341	116	62	81	53	57.8	340	1125	1067	3.1	1.573	2097
09:20:42.464	114	61	80	55	60.0	335	1100	1058	3.3	1.471	1962
09:20:43.566	114	62	80	54	62.0	335	1120	1054	3.3	1.441	1921
09:20:44.682	113	61	80	55	62.8	335	1095	1050	3.4	1.387	1850
09:20:45.781	114	62	80	55	62.0	330	1100	1071	3.4	1.410	1881
09:20:46.881	114	61	79	54	64.5	335	1115	1067	3.5	1.366	1821
09:20:47.994	110	60	78	55	62.3	330	1085	1033	3.4	1.364	1819
09:20:49.077	114	61	78	54	62.3	330	1105	1079	3.4	1.389	1852
09:20:50.185	114	61	78	56	62.3	330	1065	1079	3.5	1.339	1785
09:20:51.250	114	61	78	56	62.3	330	1080	1079	3.5	1.358	1810
09:20:52.327	108	58	77	57	58.5	330	1055	1063	3.3	1.393	1858
09:20:53.386	110	60	78	55	57.0	330	1090	1075	3.1	1.482	1976
09:20:54.474	112	59	78	54	59.8	335	1110	1075	3.2	1.449	1932
09:20:55.586	110	59	78	55	61.5	335	1095	1050	3.4	1.384	1846
09:20:56.679	111	60	77	53	62.5	335	1135	1025	3.3	1.403	1870
09:20:57.814	108	58	76	54	64.0	335	1105	1021	3.5	1.317	1755
09:20:58.923	107	59	75	53	62.3	335	1125	1013	3.3	1.355	1807
09:21:00.048	106	57	75	54	64.5	340	1115	996	3.5	1.292	1723
09:21:01.163	104	57	74	54	62.5	335	1110	988	3.4	1.310	1746
09:21:02.273	105	57	74	53	62.5	335	1130	979	3.3	1.333	1778
09:21:03.400	105	57	74	56	62.5	335	1065	979	3.5	1.257	1676
09:21:04.465	105	57	74	54	62.5	335	1110	979	3.4	1.310	1746
09:21:05.574	106	57	76	56	58.5	340	1080	983	3.3	1.403	1871
09:21:06.656	108	59	77	55	57.5	335	1100	988	3.1	1.468	1958
09:21:07.756	109	59	78	55	59.5	340	1090	1000	3.3	1.429	1905
09:21:08.848	110	60	78	55	60.0	340	1100	1008	3.3	1.435	1913
09:21:09.946	111	60	79	54	64.5	340	1105	996	3.5	1.349	1799
09:21:11.051	109	60	79	55	62.8	340	1085	979	3.5	1.362	1816
09:21:12.136	111	61	80	55	63.0	340	1095	967	3.5	1.386	1848
09:21:13.233	111	61	81	55	64.3	340	1090	971	3.5	1.366	1821
09:21:14.321	113	63	81	54	62.5	335	1105	992	3.4	1.437	1915
09:21:15.424	116	63	82	54	64.8	340	1115	1021	3.5	1.412	1883
09:21:16.541	114	62	81	54	63.5	335	1105	1025	3.4	1.410	1879
09:21:17.644	114	62	80	53	63.0	335	1125	1021	3.4	1.429	1905
09:21:18.773	111	60	79	54	64.3	340	1115	1004	3.5	1.371	1828
09:21:19.884	111	61	78	53	62.5	335	1125	1017	3.3	1.404	1872
09:21:21.013	109	59	78	54	64.8	340	1110	1008	3.5	1.333	1777
09:21:22.119	110	60	78	53	63.0	335	1125	1042	3.4	1.388	1851
09:21:23.244	111	59	78	54	65.3	340	1115	1021	3.5	1.337	1783
09:21:24.359	110	60	79	54	64.0	335	1110	1054	3.5	1.361	1815
09:21:25.469	112	60	79	53	65.5	340	1125	1025	3.5	1.357	1809
09:21:26.594	110	60	79	54	65.5	340	1105	1017	3.6	1.333	1777
09:21:27.700	110	60	79	55	65.5	340	1095	1017	3.6	1.321	1761
09:21:28.795	110	60	79	54	65.5	340	1115	1017	3.5	1.345	1793
09:21:29.909	105	59	76	55	55.8	330	1090	967	3.1	1.491	1988
09:21:31.001	107	59	77	54	58.0	340	1120	963	3.1	1.482	1976
09:21:32.123	106	58	76	54	58.5	340	1105	958	3.2	1.440	1920
09:21:33.226	106	59	76	54	59.5	335	1115	983	3.2	1.420	1893
09:21:34.341	105	57	76	54	63.8	340	1110	958	3.4	1.319	1759
09:21:35.449	105	58	75	54	61.5	335	1110	950	3.3	1.358	1811
09:21:36.559	105	57	75	54	63.8	335	1110	933	3.4	1.306	1741
09:21:37.669	104	57	75	54	62.8	335	1115	946	3.4	1.324	1765
09:21:38.784	104	57	75	53	65.0	335	1125	942	3.5	1.294	1725
09:21:39.911	102	56	74	54	64.3	335	1110	904	3.5	1.274	1699
09:21:41.019	103	57	73	53	64.5	340	1130	913	3.4	1.279	1705
09:21:42.151	101	53	72	54	70.3	340	1115	867	3.8	1.139	1518
09:21:43.264	100	53	72	54	68.0	335	1120	879	3.6	1.178	1570
09:21:44.386	102	53	73	54	71.0	340	1115	871	3.8	1.139	1518
09:21:45.499	103	54	73	54	69.3	335	1115	921	3.7	1.175	1567
09:21:46.616	107	55	75	54	72.0	340	1120	900	3.9	1.159	1545
09:21:47.736	105	55	74	55	69.5	340	1100	929	3.8	1.175	1567
09:21:48.836	107	57	74	54	68.8	340	1115	921	3.7	1.204	1606
09:21:49.951	105	55	75	55	70.0	340	1095	933	3.8	1.169	1559
09:21:51.046	107	57	75	54	68.3	340	1110	925	3.7	1.216	1621
09:21:52.154	107	56	76	55	70.0	340	1100	921	3.8	1.186	1582
09:21:53.258	107	58	77	54	68.0	335	1105	938	3.7	1.243	1658
09:21:54.361	110	58	77	54	69.5	340	1120	946	3.7	1.245	1660
09:21:55.483	108	58	77	54	68.3	340	1105	971	3.7	1.247	1662
09:21:56.586	110	59	77	53	68.0	340	1125	963	3.6	1.274	1699
09:21:57.711	108	57	76	54	68.3	340	1115	963	3.7	1.242	1655
09:21:58.826	107	58	75	54	65.8	335	1120	967	3.5	1.282	1709
09:21:59.948	107	57	76	53	67.8	340	1130	958	3.6	1.263	1685
09:22:01.078	107	58	77	53	66.8	335	1125	971	3.6	1.289	1719
09:22:02.203	110	59	77	52	66.8	335	1150	958	3.5	1.318	1757
09:22:03.350	110	59	77	55	66.8	335	1090	958	3.7	1.249	1666
09:22:04.440	110	59	77	53	66.8	335	1130	958	3.5	1.295	1727
09:22:05.571	108	58	77	54	61.0	340	1115	979	3.3	1.398	1864
09:22:06.688	107	58	77	54	60.5	335	1115	996	3.3	1.414	1886
09:22:07.799	111	59	78	54	62.0	340	1115	1000	3.3	1.403	1870
09:22:08.916	110	59	79	55	63.8	335	1085	1017	3.5	1.336	1781
09:22:10.001	113	60	79	54	65.5	340	1110	1017	3.5	1.335	1779
09:22:11.109	112	59	79	55	67.5	335	1090	1029	3.7	1.276	1701
09:22:12.201	113	61	79	54	65.3	335	1110	1038	3.5	1.344	1792
09:22:13.309	113	60	79	54	67.3	340	1115	1021	3.6	1.306	1741
09:22:14.426	111	59	78	54	66.5	335	1120	1017	3.6	1.314	1752
09:22:15.546	111	59	77	52	67.3	340	1145	975	3.5	1.311	1748
09:22:16.691	107	57	76	54	66.5	335	1110	971	3.6	1.264	1686
09:22:17.799	108	58	75	53	66.0	340	1130	946	3.5	1.288	1718
09:22:18.929	106	56	75	55	68.0	340	1095	963	3.7	1.212	1616
09:22:20.028	107	58	76	54	67.0	340	1120	958	3.6	1.262	1683
09:22:21.148	107	57	75	55	68.0	340	1095	950	3.7	1.212	1616
09:22:22.239	104	56	77	61	66.0	335	985	950	4.0	1.145	1527
09:22:23.224	109	61	77	56	62.5	330	1065	967	3.5	1.316	1755
09:22:24.289	112	59	78	56	68.5	340	1080	988	3.8	1.226	1634
09:22:25.371	112	59	77	57	68.8	340	1060	1025	3.9	1.187	1583
09:22:26.433	109	58	75	57	66.8	340	1045	1013	3.8	1.170	1560
09:22:27.478	106	57	73	59	64.5	340	1010	1004	3.8	1.135	1514
09:22:28.486	104	55	70	58	66.0	340	1040	988	3.8	1.103	1471
09:22:29.526	99	52	67	57	66.5	340	1045	983	3.8	1.053	1404
09:22:30.569	98	51	65	56	67.5	340	1065	967	3.8	1.029	1373
09:22:31.636	94	49	64	57	68.3	340	1060	946	3.9	0.990	1320
09:22:32.696	94	49	64	56	67.8	340	1080	929	3.8	1.012	1350
09:22:33.776	93	49	64	57	68.3	345	1060	896	3.9	0.998	1331
09:22:34.836	94	50	66	56	67.0	340	1075	921	3.7	1.059	1412
09:22:35.913	97	51	69	56	70.0	345	1075	938	3.9	1.052	1403
09:22:36.984	99	53	70	56	68.5	340	1070	963	3.8	1.097	1463
09:22:38.056	102	54	72	56	69.3	345	1065	967	3.9	1.107	1476
09:22:39.123	102	56	73	56	67.5	345	1080	983	3.8	1.164	1552
09:22:40.201	105	56	74	56	69.0	345	1065	983	3.9	1.146	1528
09:22:41.268	104	57	75	56	67.0	340	1065	975	3.8	1.188	1584
09:22:42.331	106	58	76	56	68.3	345	1080	975	3.8	1.203	1604
09:22:43.411	106	58	77	57	67.8	345	1055	992	3.9	1.199	1599
09:22:44.468	109	59	78	56	67.0	345	1080	996	3.7	1.253	1671
09:22:45.546	109	59	78	56	68.3	345	1065	996	3.8	1.221	1628
09:22:46.609	110	60	79	56	66.0	340	1070	1021	3.7	1.273	1697
09:22:47.681	112	59	79	57	66.0	340	1055	1042	3.8	1.255	1673
09:22:48.735	112	59	79	56	66.0	340	1075	1042	3.7	1.279	1705
09:22:49.810	112	59	79	54	66.0	340	1105	1042	3.6	1.314	1752
09:22:50.916	116	61	79	56	60.8	335	1075	1138	3.4	1.402	1870
09:22:51.993	111	59	77	56	60.5	335	1075	1121	3.4	1.364	1818
09:22:53.064	111	58	77	57	61.8	340	1060	1104	3.5	1.317	1757
09:22:54.124	110	60	78	57	61.3	340	1060	1067	3.5	1.354	1806
09:22:55.186	115	61	79	55	66.3	340	1085	1138	3.7	1.294	1725
09:22:56.273	111	59	77	56	65.5	335	1070	1117	3.7	1.262	1683
09:22:57.341	108	59	77	58	63.5	330	1035	1100	3.7	1.259	1679
09:22:58.376	113	63	80	56	62.5	340	1075	1067	3.5	1.372	1829
09:22:59.449	116	60	79	55	68.8	335	1090	1167	3.8	1.253	1670
09:23:00.541	114	59	79	58	68.0	330	1040	1221	3.9	1.204	1606
09:23:01.583	112	60	77	56	65.0	330	1080	1200	3.6	1.279	1706
09:23:02.659	114	58	78	55	71.0	340	1090	1208	3.9	1.197	1597
09:23:03.751	112	60	77	55	66.0	335	1100	1146	3.6	1.275	1700
09:23:04.851	107	58	73	55	65.0	335	1095	1121	3.6	1.234	1645
09:23:05.946	99	56	69	56	60.8	330	1080	1063	3.4	1.227	1636
09:23:07.024	96	54	68	57	59.0	325	1055	1025	3.4	1.207	1609
09:23:08.081	99	53	70	57	65.8	335	1060	1079	3.7	1.120	1494
09:23:09.141	101	53	71	58	68.0	335	1040	1108	3.9	1.090	1453
09:23:10.181	104	56	73	57	65.8	335	1045	1096	3.8	1.156	1542
09:23:11.226	108	56	75	57	69.5	335	1055	1138	4.0	1.138	1518
09:23:12.281	108	57	76	57	69.0	330	1055	1117	3.9	1.166	1554
09:23:13.336	112	59	78	56	70.3	335	1065	1121	4.0	1.182	1577
09:23:14.401	110	59	79	56	68.8	335	1075	1067	3.8	1.239	1652
09:23:15.472	114	60	80	55	68.8	330	1085	1079	3.8	1.255	1673
09:23:16.557	112	60	79	56	67.5	330	1070	1042	3.8	1.256	1675
09:23:17.629	112	61	79	55	66.0	330	1095	1033	3.6	1.307	1742
09:23:18.726	112	59	80	56	67.8	330	1070	1067	3.8	1.260	1679
09:23:19.796	116	62	81	55	67.8	335	1090	1088	3.7	1.303	1738
09:23:20.886	116	61	82	56	68.5	335	1075	1117	3.8	1.279	1705
09:23:21.961	118	64	81	56	63.8	335	1070	1083	3.6	1.355	1807
09:23:23.031	121	64	83	55	67.3	335	1100	1179	3.7	1.362	1816
09:23:24.129	121	64	83	54	66.8	335	1115	1175	3.6	1.382	1843
09:23:25.246	116	61	79	54	67.5	335	1105	1158	3.7	1.289	1719
09:23:26.351	110	59	77	55	64.8	330	1090	1113	3.6	1.288	1717
09:23:27.441	111	58	77	55	67.8	335	1095	1138	3.7	1.236	1649
09:23:28.538	110	57	77	56	68.5	330	1075	1142	3.8	1.204	1606
09:23:29.611	114	59	79	55	68.5	330	1090	1154	3.8	1.249	1665
09:23:30.703	116	59	80	55	71.0	335	1095	1179	3.9	1.230	1640
09:23:31.798	116	60	81	56	69.5	330	1080	1171	3.9	1.251	1668
09:23:32.878	119	62	82	54	70.0	335	1105	1167	3.8	1.294	1726
09:23:33.983	119	61	83	56	70.0	335	1080	1183	3.9	1.273	1697
09:23:35.063	120	63	82	55	68.0	330	1100	1188	3.7	1.326	1769
09:23:36.163	120	61	81	54	70.0	330	1120	1192	3.8	1.296	1728
09:23:37.279	117	61	80	54	69.0	330	1120	1200	3.7	1.299	1731
09:23:38.403	117	60	79	52	69.8	330	1150	1188	3.6	1.303	1737
09:23:39.551	114	59	78	53	69.3	330	1125	1175	3.7	1.267	1690
09:23:40.676	114	59	77	53	68.5	335	1135	1154	3.6	1.280	1707
09:23:41.811	112	58	77	54	69.3	335	1115	1154	3.7	1.232	1642
09:23:42.926	111	58	77	54	68.3	330	1110	1158	3.7	1.244	1659
09:23:44.038	114	58	77	53	68.3	330	1130	1171	3.6	1.267	1689
09:23:45.165	114	58	77	56	68.3	330	1070	1171	3.8	1.199	1599
09:23:46.235	114	58	77	54	68.3	330	1120	1171	3.7	1.255	1674
09:23:47.356	117	61	82	55	63.0	335	1095	1079	3.5	1.425	1900
09:23:48.449	118	63	82	54	60.3	335	1110	1021	3.3	1.506	2008
09:23:49.559	118	62	82	54	63.0	340	1105	1033	3.4	1.438	1918
09:23:50.666	117	62	81	54	64.0	335	1105	1038	3.5	1.399	1865
09:23:51.771	118	61	81	54	68.3	340	1105	1013	3.7	1.315	1754
09:23:52.874	115	61	81	56	68.0	335	1080	1008	3.8	1.290	1721
09:23:53.958	118	62	82	54	68.0	340	1110	1008	3.7	1.334	1779
09:23:55.068	117	61	82	55	69.5	340	1090	1013	3.8	1.290	1720
09:23:56.156	117	62	82	55	67.8	335	1100	996	3.7	1.335	1781
09:23:57.256	118	62	83	54	70.0	340	1105	996	3.8	1.306	1742
09:23:58.361	117	62	83	56	69.0	340	1075	979	3.9	1.297	1729
09:23:59.436	119	64	84	55	67.8	340	1095	988	3.7	1.354	1805
09:24:00.533	119	63	84	55	69.5	340	1100	988	3.8	1.329	1773
09:24:01.631	118	63	84	55	67.5	335	1095	979	3.7	1.363	1817
09:24:02.726	120	64	85	54	69.3	340	1110	958	3.7	1.358	1811
09:24:03.836	118	63	85	55	68.0	340	1085	954	3.8	1.352	1803
09:24:04.919	120	65	85	55	66.5	340	1090	954	3.7	1.393	1858
09:24:06.011	118	63	84	55	68.3	340	1095	950	3.7	1.348	1797
09:24:07.104	117	63	83	55	66.8	335	1085	958	3.7	1.349	1799
09:24:08.189	115	61	93	105	66.5	340	570	942	7.0	0.795	1060
09:24:08.757	103	81	74	52	25.8	280	1160	421	1.3	3.334	4445
09:24:09.921	118	56	81	53	75.0	330	1130	1142	4.0	1.213	1617
09:24:11.051	116	60	82	55	70.3	340	1100	979	3.8	1.276	1702
09:24:12.149	117	62	82	54	67.5	340	1115	938	3.6	1.359	1812
09:24:13.264	117	61	83	55	68.0	345	1095	942	3.7	1.337	1782
09:24:14.361	117	62	83	55	67.8	340	1100	946	3.7	1.344	1791
09:24:15.459	118	62	83	55	68.8	345	1100	929	3.8	1.332	1776
09:24:16.559	117	62	84	56	68.0	340	1075	921	3.8	1.320	1760
09:24:17.636	119	64	84	55	66.8	345	1095	904	3.7	1.378	1837
09:24:18.731	118	63	84	55	68.5	350	1090	929	3.8	1.337	1782
09:24:19.823	118	63	84	55	67.0	340	1085	938	3.7	1.356	1808
09:24:20.908	119	63	84	55	68.3	345	1095	942	3.7	1.348	1797
09:24:22.001	118	63	84	56	67.3	340	1065	946	3.8	1.330	1774
09:24:23.066	120	64	84	55	66.8	340	1085	946	3.7	1.369	1826
09:24:24.153	120	63	85	56	68.8	345	1075	971	3.8	1.329	1772
09:24:25.228	122	65	86	56	67.3	340	1075	983	3.8	1.371	1828
09:24:26.303	124	65	87	55	69.3	345	1085	996	3.8	1.355	1807
09:24:27.386	122	64	86	56	67.8	340	1075	988	3.8	1.365	1819
09:24:28.461	123	65	85	55	67.5	340	1100	996	3.7	1.389	1852
09:24:29.561	121	63	85	56	68.8	345	1080	996	3.8	1.331	1775
09:24:30.643	120	63	84	55	67.5	345	1095	996	3.7	1.359	1811
09:24:31.736	120	62	84	55	69.3	345	1100	996	3.8	1.326	1768
09:24:32.838	118	62	83	56	68.8	345	1080	988	3.8	1.304	1738
09:24:33.916	119	63	83	55	67.8	340	1085	979	3.7	1.329	1772
09:24:35.003	118	62	83	56	69.3	345	1075	1000	3.9	1.288	1718
09:24:36.076	118	62	83	55	67.8	340	1085	992	3.7	1.321	1762
09:24:37.163	119	62	83	56	70.0	345	1075	1004	3.9	1.278	1705
09:24:38.238	118	62	83	56	68.3	340	1075	1008	3.8	1.303	1738
09:24:39.311	120	62	83	55	69.5	345	1090	1017	3.8	1.302	1736
09:24:40.401	118	61	83	57	69.3	340	1060	1008	3.9	1.263	1684
09:24:41.463	119	62	82	56	68.5	340	1075	1000	3.8	1.291	1721
09:24:42.538	118	61	82	56	69.8	345	1065	1013	3.9	1.248	1664
09:24:43.599	118	62	82	56	68.3	340	1070	1021	3.8	1.278	1704
09:24:44.669	118	61	82	56	70.3	345	1075	1021	3.9	1.251	1668
09:24:45.748	116	61	82	57	69.0	345	1060	1008	3.9	1.256	1674
09:24:46.806	118	62	82	56	68.8	345	1065	988	3.9	1.274	1699
09:24:47.871	117	61	83	57	70.0	345	1055	983	4.0	1.243	1658
09:24:48.926	118	63	83	56	67.5	340	1065	975	3.8	1.310	1746
09:24:49.993	119	62	83	56	69.8	345	1075	988	3.9	1.283	1711
09:24:51.066	117	62	83	56	69.8	345	1080	971	3.9	1.289	1719
09:24:52.145	117	62	83	56	69.8	345	1065	971	3.9	1.271	1695
09:24:53.210	117	62	83	56	69.8	345	1070	971	3.9	1.277	1703
09:24:54.281	117	62	82	55	60.0	340	1085	1008	3.3	1.487	1983
09:24:55.364	117	61	83	56	62.8	345	1070	971	3.5	1.411	1881
09:24:56.434	117	62	83	56	61.5	340	1070	963	3.4	1.440	1920
09:24:57.506	118	62	83	55	65.8	345	1090	958	3.6	1.372	1829
09:24:58.594	116	61	83	56	67.8	340	1065	958	3.8	1.297	1729
09:24:59.659	117	62	82	56	66.8	340	1070	938	3.7	1.318	1758
09:25:00.733	117	61	82	56	69.0	345	1075	954	3.9	1.281	1709
09:25:01.806	117	62	83	56	68.0	340	1075	950	3.8	1.304	1739
09:25:02.879	118	62	83	56	69.8	345	1075	933	3.9	1.275	1700
09:25:03.958	116	61	83	57	68.8	345	1060	938	3.9	1.272	1696
09:25:05.016	117	62	83	56	68.3	345	1080	917	3.8	1.305	1741
09:25:06.094	116	61	82	56	68.5	340	1065	913	3.9	1.279	1705
09:25:07.159	115	62	82	56	67.3	340	1070	908	3.8	1.301	1734
09:25:08.231	116	61	82	56	69.8	340	1080	913	3.9	1.274	1698
09:25:09.309	115	61	83	57	68.5	340	1055	908	3.9	1.278	1704
09:25:10.366	117	63	83	56	67.8	340	1070	888	3.8	1.311	1748
09:25:11.434	116	62	83	57	69.0	345	1060	900	3.9	1.279	1705
09:25:12.494	117	63	83	57	67.5	340	1060	913	3.8	1.307	1743
09:25:13.556	118	62	83	56	69.3	345	1065	921	3.9	1.280	1707
09:25:14.619	117	62	83	57	68.3	340	1055	938	3.9	1.279	1706
09:25:15.678	118	62	83	56	70.0	345	1070	938	3.9	1.261	1681
09:25:16.748	116	61	82	57	69.0	340	1055	950	3.9	1.258	1677
09:25:17.801	117	62	82	55	68.3	345	1085	917	3.8	1.296	1728
09:25:18.884	114	60	81	56	69.3	340	1075	925	3.9	1.250	1666
09:25:19.961	113	60	79	55	68.0	340	1090	892	3.7	1.270	1694
09:25:21.051	112	59	80	56	70.3	345	1080	892	3.9	1.226	1635
09:25:22.131	112	59	79	55	68.8	340	1090	925	3.8	1.253	1670
09:25:23.221	113	59	79	55	70.5	345	1100	917	3.8	1.229	1638
09:25:24.319	111	58	79	56	69.3	340	1070	921	3.9	1.213	1617
09:25:25.391	112	59	79	55	69.3	345	1095	913	3.8	1.241	1655
09:25:26.484	111	58	78	56	70.3	340	1070	913	3.9	1.192	1589
09:25:27.554	112	59	78	56	68.5	340	1080	913	3.8	1.234	1645
09:25:28.634	112	58	79	56	70.8	345	1075	913	3.9	1.193	1590
09:25:29.711	112	59	78	55	69.0	340	1100	938	3.8	1.239	1653
09:25:30.809	112	58	78	54	71.5	345	1120	921	3.8	1.218	1624
09:25:31.931	110	57	77	55	70.5	345	1095	917	3.9	1.200	1600
09:25:33.026	111	59	77	54	69.5	345	1110	908	3.8	1.234	1645
09:25:34.134	109	58	77	56	69.8	340	1080	896	3.9	1.196	1595
09:25:35.216	109	58	77	55	68.5	340	1095	883	3.8	1.227	1636
09:25:36.311	110	58	77	55	70.3	345	1095	888	3.8	1.200	1600
09:25:37.406	108	58	77	56	68.5	340	1075	883	3.8	1.208	1611
09:25:38.481	110	58	77	55	69.5	345	1090	879	3.8	1.212	1615
09:25:39.569	108	58	77	56	69.3	340	1075	867	3.9	1.199	1599
09:25:40.646	109	59	77	55	68.0	340	1095	858	3.7	1.244	1659
09:25:41.741	108	57	77	55	70.0	345	1090	858	3.9	1.203	1604
09:25:42.831	108	58	77	55	67.8	340	1095	854	3.7	1.245	1659
09:25:43.924	109	58	77	55	69.8	340	1100	842	3.8	1.210	1614
09:25:45.022	106	57	77	56	68.5	340	1080	825	3.8	1.206	1608
09:25:46.108	107	58	77	54	69.5	345	1110	808	3.8	1.222	1629
09:25:47.216	106	57	77	55	70.3	340	1095	804	3.8	1.196	1595
09:25:48.313	106	58	78	55	68.0	340	1100	804	3.7	1.266	1688
09:25:49.413	112	62	80	53	67.5	345	1140	813	3.6	1.355	1807
09:25:50.547	111	60	80	54	69.3	340	1105	829	3.8	1.281	1707
09:25:51.656	112	61	80	54	66.0	340	1120	850	3.5	1.353	1804
09:25:52.774	113	60	79	53	68.5	345	1125	863	3.7	1.302	1735
09:25:53.899	111	59	79	55	67.3	340	1095	879	3.7	1.282	1710
09:25:54.996	113	60	79	54	68.3	345	1120	875	3.7	1.292	1723
09:25:56.116	111	59	78	55	68.5	345	1100	892	3.7	1.253	1670
09:25:57.216	111	59	78	54	67.5	340	1115	888	3.6	1.280	1707
09:25:58.329	112	58	78	54	70.3	345	1110	904	3.8	1.232	1643
09:25:59.441	109	58	78	54	69.5	340	1105	888	3.8	1.236	1648
09:26:00.546	112	59	79	53	70.8	345	1125	888	3.8	1.252	1670
09:26:01.671	111	58	79	55	70.5	340	1100	883	3.8	1.233	1643
09:26:02.771	112	60	79	54	68.5	340	1115	875	3.7	1.286	1715
09:26:03.886	113	59	80	54	70.8	345	1110	896	3.8	1.247	1663
09:26:04.996	112	59	80	55	69.5	340	1090	908	3.8	1.251	1668
09:26:06.086	114	60	81	55	70.5	345	1100	904	3.8	1.260	1680
09:26:07.184	114	60	82	56	69.8	340	1080	921	3.9	1.262	1683
09:26:08.264	116	62	82	55	69.0	340	1095	913	3.8	1.301	1735
09:26:09.359	116	61	82	55	69.0	340	1085	921	3.8	1.289	1719
09:26:10.445	116	61	82	56	69.0	340	1075	921	3.9	1.278	1703
09:26:11.520	116	61	82	55	69.0	340	1100	921	3.8	1.307	1743
09:26:12.623	115	61	82	56	62.8	345	1080	988	3.5	1.411	1882
09:26:13.703	116	61	82	55	63.5	345	1100	963	3.5	1.416	1888
09:26:14.801	116	60	82	55	64.3	345	1085	929	3.6	1.381	1841
09:26:15.888	114	61	81	55	65.5	340	1090	933	3.6	1.348	1797
09:26:16.974	115	61	81	55	69.3	345	1100	908	3.8	1.291	1721
09:26:18.074	114	60	81	56	69.5	340	1080	908	3.9	1.259	1678
09:26:19.156	115	61	81	55	69.8	345	1100	908	3.8	1.281	1708
09:26:20.256	114	60	81	56	70.5	345	1080	917	3.9	1.245	1660
09:26:21.336	114	61	81	55	69.0	340	1090	913	3.8	1.272	1696
09:26:22.426	114	60	79	54	70.5	345	1105	917	3.8	1.242	1656
09:26:23.531	110	58	78	55	71.0	340	1090	908	3.9	1.194	1592
09:26:24.621	111	58	77	54	71.8	345	1105	900	3.9	1.190	1586
09:26:25.724	109	57	76	55	71.0	340	1090	888	3.9	1.171	1561
09:26:26.814	107	57	75	55	69.5	340	1095	883	3.8	1.182	1576
09:26:27.911	107	55	76	55	73.3	345	1100	875	4.0	1.134	1512
09:26:29.009	106	56	76	56	71.8	340	1075	867	4.0	1.142	1523
09:26:30.086	109	58	78	55	71.8	345	1090	863	3.9	1.177	1570
09:26:31.174	109	58	78	56	72.0	340	1080	858	4.0	1.170	1560
09:26:32.254	108	58	78	56	70.8	335	1080	858	3.9	1.191	1588
09:26:33.334	110	58	79	55	72.3	340	1085	846	4.0	1.186	1582
09:26:34.417	110	58	80	56	71.5	340	1070	846	4.0	1.193	1591
09:26:35.487	112	60	80	55	70.0	340	1090	842	3.9	1.250	1666
09:26:36.581	113	60	81	54	71.3	340	1110	854	3.9	1.258	1677
09:26:37.689	113	60	81	55	71.0	340	1085	875	3.9	1.242	1656
09:26:38.774	115	61	82	54	70.5	340	1105	875	3.8	1.277	1703
09:26:39.881	114	60	81	55	71.0	340	1090	888	3.9	1.247	1663
09:26:40.969	114	61	81	55	69.3	335	1095	904	3.8	1.281	1708
09:26:42.064	116	60	81	55	71.5	340	1100	904	3.9	1.246	1662
09:26:43.166	114	60	81	55	70.8	340	1085	913	3.9	1.235	1646
09:26:44.251	115	60	80	55	70.5	340	1090	921	3.9	1.237	1649
09:26:45.341	113	59	79	56	71.5	340	1080	929	4.0	1.197	1596
09:26:46.423	113	59	79	56	70.3	340	1080	946	3.9	1.207	1609
09:26:47.503	112	58	78	55	72.5	345	1090	933	4.0	1.173	1564
09:26:48.591	110	57	78	56	72.0	340	1070	913	4.0	1.152	1536
09:26:49.661	111	58	78	55	72.8	340	1090	900	4.0	1.169	1558
09:26:50.751	111	58	79	56	73.0	340	1070	900	4.1	1.158	1544
09:26:51.821	112	59	80	56	71.3	340	1075	917	4.0	1.199	1599
09:26:52.896	114	59	81	55	74.0	345	1085	925	4.1	1.180	1574
09:26:53.981	113	59	81	56	72.0	340	1070	925	4.0	1.196	1595
09:26:55.049	115	61	81	55	71.5	340	1085	913	4.0	1.229	1639
09:26:56.134	114	60	81	56	72.3	340	1080	908	4.0	1.215	1619
09:26:57.214	113	60	81	56	70.5	340	1080	913	3.9	1.233	1644
09:26:58.294	114	60	80	55	72.5	340	1100	896	4.0	1.218	1623
09:26:59.396	111	59	79	55	71.5	340	1090	892	3.9	1.208	1611
09:27:00.486	112	59	79	55	72.3	340	1100	875	3.9	1.207	1609
09:27:01.586	111	58	80	55	72.8	345	1090	883	4.0	1.199	1598
09:27:02.676	114	61	82	55	71.0	340	1095	896	3.9	1.257	1676
09:27:03.769	116	61	82	55	72.5	345	1090	913	4.0	1.237	1649
09:27:04.859	116	61	83	56	71.8	340	1080	925	4.0	1.242	1656
09:27:05.939	118	62	83	55	71.5	345	1095	925	3.9	1.271	1695
09:27:07.038	117	61	83	55	72.5	345	1090	950	4.0	1.240	1654
09:27:08.124	117	62	82	55	69.8	340	1090	946	3.8	1.278	1703
09:27:09.218	116	60	81	54	72.0	345	1105	933	3.9	1.239	1652
09:27:10.321	113	59	80	55	71.5	345	1085	938	4.0	1.210	1614
09:27:11.404	114	60	80	55	71.0	345	1100	917	3.9	1.236	1647
09:27:12.506	114	59	80	55	72.5	345	1095	925	4.0	1.208	1611
09:27:13.599	114	59	80	56	71.5	340	1080	933	4.0	1.212	1616
09:27:14.683	116	60	81	55	72.8	345	1100	946	4.0	1.225	1633
09:27:15.781	116	60	82	56	73.0	345	1080	954	4.1	1.206	1608
09:27:16.863	116	61	82	55	71.0	345	1085	971	3.9	1.245	1661
09:27:17.948	118	61	82	55	73.0	345	1095	975	4.0	1.226	1635
09:27:19.039	117	61	82	57	71.8	340	1055	979	4.1	1.209	1613
09:27:20.098	118	62	83	56	71.5	345	1075	971	4.0	1.240	1654
09:27:21.171	118	61	83	56	72.3	345	1070	967	4.1	1.226	1634
09:27:22.241	118	62	83	56	71.3	340	1070	979	4.0	1.239	1652
09:27:23.313	119	61	82	55	72.8	345	1090	1000	4.0	1.232	1643
09:27:24.401	118	61	83	56	73.3	345	1070	988	4.1	1.209	1612
09:27:25.471	121	63	83	55	71.5	340	1085	1004	4.0	1.263	1684
09:27:26.556	121	62	83	56	73.0	345	1070	1021	4.1	1.220	1627
09:27:27.626	120	62	83	56	73.0	345	1080	1033	4.1	1.232	1642
09:27:28.705	120	62	83	57	73.0	345	1060	1033	4.1	1.209	1612
09:27:29.765	120	62	83	57	73.0	345	1055	1033	4.2	1.203	1604
09:27:30.821	124	64	85	56	63.8	340	1070	1150	3.6	1.431	1908
09:27:31.891	122	62	85	57	65.8	340	1050	1121	3.8	1.349	1799
09:27:32.941	123	63	85	57	64.5	340	1050	1104	3.7	1.380	1840
09:27:36.771	125	62	85	56	74.5	345	1065	1179	4.2	1.212	1615
09:27:37.836	124	63	85	56	72.5	340	1070	1121	4.1	1.247	1663
09:27:38.904	125	63	85	56	72.5	340	1070	1108	4.1	1.254	1673
09:27:39.974	123	63	86	57	73.5	340	1045	1100	4.2	1.216	1621
09:27:41.019	124	64	85	57	72.3	340	1060	1075	4.1	1.251	1668
09:27:42.079	123	63	85	57	73.3	340	1050	1079	4.2	1.222	1629
09:27:44.851	126	57	84	56	81.3	330	1070	1342	4.6	1.106	1475
09:27:45.921	125	62	84	56	74.0	340	1080	1138	4.1	1.222	1630
09:27:46.999	124	62	84	56	74.8	340	1065	1113	4.2	1.200	1600
09:27:51.899	124	61	83	55	75.3	340	1085	1129	4.2	1.193	1591
09:27:52.986	121	60	83	57	75.3	340	1060	1096	4.3	1.166	1554
09:27:54.046	122	62	83	56	70.8	340	1070	1046	4.0	1.259	1679
09:27:55.116	122	61	84	57	74.3	340	1060	1054	4.2	1.196	1594
09:27:56.174	121	62	83	56	72.0	335	1065	1054	4.1	1.231	1642
09:27:57.237	122	62	84	57	73.0	340	1060	1025	4.1	1.216	1621
09:27:58.301	120	61	84	57	72.8	340	1045	1029	4.2	1.207	1609
09:27:59.344	122	63	85	57	71.8	340	1060	1025	4.1	1.252	1669
09:28:00.404	122	63	85	57	72.3	340	1055	1021	4.1	1.238	1650
09:28:01.459	122	63	85	56	71.5	335	1065	1033	4.0	1.259	1678
09:28:02.524	123	63	85	56	73.3	340	1075	1033	4.1	1.247	1663
09:28:03.597	121	62	85	57	72.3	335	1055	1033	4.1	1.241	1655
09:28:04.654	123	63	85	56	72.0	340	1070	1013	4.0	1.267	1689
09:28:05.726	122	62	85	56	72.8	340	1070	1004	4.1	1.246	1662
09:28:06.792	121	62	84	56	71.5	335	1070	1021	4.0	1.261	1681
09:28:07.866	122	63	84	55	72.3	340	1085	1000	4.0	1.265	1687
09:28:08.951	120	62	84	56	72.5	340	1065	992	4.1	1.238	1650
09:28:10.016	121	63	84	56	70.5	340	1075	971	3.9	1.285	1713
09:28:11.091	119	62	84	56	72.0	340	1070	979	4.0	1.245	1659
09:28:12.159	118	62	83	56	70.8	340	1065	988	4.0	1.253	1671
09:28:17.136	121	61	84	56	73.5	340	1070	1050	4.1	1.219	1626
09:28:18.206	122	63	85	56	71.3	345	1080	1017	4.0	1.281	1708
09:28:19.286	122	63	86	56	70.0	345	1065	992	3.9	1.305	1740
09:28:20.351	123	64	86	56	70.3	340	1065	1000	4.0	1.300	1733
09:28:21.418	124	64	86	56	71.5	350	1075	992	4.0	1.289	1719
09:28:22.493	121	63	86	57	70.8	345	1055	975	4.0	1.275	1700
09:28:23.546	122	65	86	56	69.0	340	1065	983	3.9	1.320	1760
09:28:24.611	122	63	85	56	71.0	345	1065	1000	4.0	1.275	1700
09:28:25.678	119	63	84	57	70.5	345	1060	975	4.0	1.267	1689
09:28:26.734	121	63	85	56	70.3	345	1070	954	3.9	1.287	1716
09:28:27.808	120	62	85	57	71.0	345	1060	975	4.0	1.262	1682
09:28:28.866	119	63	84	56	69.3	340	1065	967	3.9	1.292	1722
09:28:29.933	119	62	84	56	72.0	345	1080	958	4.0	1.256	1675
09:28:31.011	119	62	85	57	70.8	340	1060	971	4.0	1.266	1688
09:28:32.071	120	64	84	56	69.3	340	1075	950	3.9	1.296	1728
09:28:37.059	118	60	84	55	72.8	335	1085	1017	4.0	1.245	1660
09:28:38.146	121	63	85	55	72.3	345	1100	979	3.9	1.294	1725
09:28:39.246	121	63	86	55	70.3	345	1090	967	3.9	1.338	1784
09:28:40.334	122	65	86	55	69.8	335	1090	967	3.8	1.340	1787
09:28:41.426	122	61	87	58	75.3	345	1030	1029	4.4	1.184	1579
09:28:42.458	122	64	87	58	75.3	345	1040	938	4.3	1.195	1594
09:28:43.495	122	64	87	59	75.3	345	1020	938	4.4	1.172	1563
09:28:44.515	122	64	87	56	75.3	345	1065	938	4.2	1.224	1632
09:28:49.466	119	59	80	54	73.0	340	1105	1088	4.0	1.211	1615
09:28:50.569	118	59	79	55	73.3	345	1100	1033	4.0	1.190	1587
09:28:51.673	115	58	79	55	71.5	345	1085	1000	4.0	1.199	1598
09:28:52.758	114	59	79	54	72.0	345	1105	975	3.9	1.205	1606
09:28:53.859	114	58	80	55	73.5	345	1085	963	4.1	1.174	1565
09:28:54.948	115	59	81	55	72.3	345	1090	971	4.0	1.214	1619
09:28:56.036	117	60	82	55	73.5	350	1085	958	4.1	1.207	1609
09:28:57.123	117	61	83	56	72.5	345	1070	983	4.1	1.218	1623
09:28:58.189	119	62	84	56	71.3	340	1070	979	4.0	1.254	1672
09:28:59.261	119	62	84	56	72.0	350	1065	979	4.1	1.239	1652
09:29:00.326	118	62	83	56	70.8	345	1065	983	4.0	1.249	1666
09:29:05.301	121	61	84	55	72.8	340	1090	1063	4.0	1.251	1668
09:29:06.389	123	62	85	55	73.3	345	1090	1025	4.0	1.261	1682
09:29:07.481	122	63	85	56	70.5	345	1070	1008	4.0	1.294	1725
09:29:08.551	123	64	86	56	70.8	340	1070	996	4.0	1.297	1729
09:29:09.621	123	63	86	57	71.5	345	1060	1004	4.0	1.271	1695
09:29:10.681	122	64	86	57	70.5	340	1060	1008	4.0	1.289	1719
09:29:11.741	124	64	87	56	70.8	345	1065	996	4.0	1.302	1736
09:29:12.808	123	64	87	57	71.5	345	1050	1000	4.1	1.274	1699
09:29:13.856	124	65	87	57	70.0	345	1055	1004	4.0	1.311	1748
09:29:18.769	123	62	86	57	73.0	340	1055	1063	4.2	1.236	1648
09:29:19.826	124	64	86	56	71.0	345	1070	1021	4.0	1.289	1718
09:29:20.896	122	63	86	57	70.0	345	1045	1013	4.0	1.280	1707
09:29:24.716	123	62	84	56	71.5	340	1075	1029	4.0	1.263	1684
09:29:25.789	122	62	85	57	72.3	340	1055	1021	4.1	1.241	1655
09:29:26.848	122	63	86	57	69.0	345	1055	1008	3.9	1.315	1753
09:29:27.901	125	65	87	57	71.5	345	1055	1004	4.1	1.284	1712
09:29:28.958	123	64	87	58	70.8	345	1040	996	4.1	1.283	1710
09:29:29.996	125	66	87	57	69.0	340	1045	979	4.0	1.321	1762
09:29:31.041	124	65	87	57	70.0	350	1060	979	4.0	1.314	1752
09:29:32.099	123	64	85	55	69.8	340	1085	1004	3.9	1.326	1768
09:29:33.188	122	63	84	54	71.3	350	1110	1000	3.9	1.305	1740
09:29:34.296	119	61	82	55	71.3	345	1085	975	3.9	1.249	1665
09:29:35.379	117	61	81	55	70.3	345	1090	950	3.9	1.253	1671
09:29:36.469	116	60	80	56	70.8	345	1080	963	3.9	1.221	1628
09:29:37.549	114	59	79	55	70.0	345	1095	950	3.8	1.236	1648
09:29:38.646	114	59	79	55	70.8	345	1085	950	3.9	1.208	1610
09:29:39.733	112	58	78	56	70.5	345	1080	942	3.9	1.191	1588
09:29:40.811	112	58	78	55	71.5	350	1085	925	4.0	1.180	1573
09:29:41.898	111	58	78	57	70.8	345	1060	933	4.0	1.169	1558
09:29:42.956	112	59	78	56	70.0	345	1075	925	3.9	1.198	1597
09:29:44.031	112	58	79	56	71.8	345	1065	917	4.0	1.169	1559
09:29:45.098	112	59	80	57	70.8	345	1055	933	4.0	1.185	1581
09:29:46.151	115	60	81	57	71.3	350	1060	929	4.0	1.198	1597
09:29:47.211	115	60	81	57	71.3	345	1045	938	4.1	1.188	1584
09:29:48.256	116	61	82	57	69.3	345	1050	950	4.0	1.236	1648
09:29:49.308	117	61	82	56	71.0	350	1065	938	4.0	1.230	1640
09:29:50.373	117	61	83	57	71.0	345	1055	954	4.0	1.226	1635
09:29:51.428	118	63	83	56	70.0	345	1075	942	3.9	1.271	1694
09:29:52.503	117	61	82	56	71.0	350	1070	946	4.0	1.240	1653
09:29:53.571	117	62	82	56	69.0	345	1080	938	3.8	1.276	1701
09:29:54.651	117	61	82	55	71.3	350	1090	925	3.9	1.247	1662
09:29:55.743	116	61	82	56	70.8	345	1070	942	4.0	1.240	1654
09:29:56.811	118	63	83	55	69.8	345	1085	929	3.9	1.295	1727
09:29:57.894	119	62	83	55	69.8	345	1085	958	3.9	1.295	1727
09:29:58.980	119	62	83	57	69.8	345	1055	958	4.0	1.259	1679
09:30:00.035	119	62	83	55	69.8	345	1090	958	3.8	1.301	1735
09:30:01.122	118	61	83	57	64.3	340	1055	1033	3.7	1.367	1823
09:30:02.183	120	62	83	55	64.3	350	1085	1008	3.6	1.406	1874
09:30:03.264	119	61	83	56	65.0	345	1075	1017	3.6	1.373	1830
09:30:04.343	119	62	82	55	67.0	345	1100	1008	3.7	1.350	1800
09:30:05.441	119	61	82	55	71.3	345	1100	1008	3.9	1.266	1688
09:30:06.539	118	61	82	56	70.5	345	1075	1025	3.9	1.254	1672
09:30:07.616	120	62	83	55	70.5	345	1090	996	3.9	1.279	1706
09:30:12.589	120	61	82	55	71.8	340	1100	1046	3.9	1.261	1681
09:30:13.691	119	61	83	55	73.0	345	1090	1025	4.0	1.236	1647
09:30:14.779	119	62	83	55	69.0	340	1090	1004	3.8	1.315	1753
09:30:19.784	121	62	83	54	71.0	340	1105	1063	3.9	1.296	1728
09:30:20.891	120	61	83	55	71.8	340	1095	1013	3.9	1.267	1689
09:30:21.988	118	61	82	55	69.5	340	1100	1008	3.8	1.302	1736
09:30:23.088	118	61	83	54	72.0	345	1105	958	3.9	1.266	1688
09:30:24.193	116	60	82	55	71.8	345	1090	950	3.9	1.242	1656
09:30:25.281	116	61	81	55	69.8	340	1100	950	3.8	1.273	1698
09:30:26.379	117	60	81	54	71.8	345	1115	946	3.9	1.255	1673
09:30:27.494	115	59	81	55	71.8	340	1090	942	3.9	1.227	1636
09:30:28.584	116	61	81	54	70.8	345	1110	942	3.8	1.263	1684
09:30:29.698	115	59	81	55	72.5	350	1100	946	4.0	1.221	1629
09:30:30.794	116	61	80	55	70.0	340	1095	975	3.8	1.255	1674
09:30:31.889	116	60	80	55	72.3	345	1095	954	4.0	1.212	1617
09:30:32.986	113	59	80	56	71.8	345	1070	950	4.0	1.186	1581
09:30:34.058	115	60	80	55	70.8	345	1085	942	3.9	1.219	1626
09:30:35.141	113	59	79	56	70.5	345	1070	950	4.0	1.203	1604
09:30:36.211	113	59	80	56	70.8	340	1075	921	3.9	1.208	1611
09:30:37.284	115	59	80	56	72.5	345	1080	929	4.0	1.192	1589
09:30:38.366	113	59	81	57	72.0	340	1050	929	4.1	1.174	1565
09:30:39.416	115	61	81	56	71.0	345	1070	921	4.0	1.213	1618
09:30:40.486	115	60	81	56	72.5	345	1065	917	4.1	1.194	1591
09:30:41.549	116	61	82	56	70.5	340	1065	954	4.0	1.235	1647
09:30:42.618	117	61	82	55	72.3	345	1090	942	4.0	1.237	1649
09:30:43.704	115	60	82	57	71.5	340	1060	946	4.0	1.219	1626
09:30:44.766	118	62	83	55	71.3	345	1085	921	3.9	1.264	1685
09:30:45.849	117	62	83	56	71.3	345	1075	933	4.0	1.245	1660
09:30:46.924	116	61	82	56	70.8	340	1070	908	4.0	1.240	1654
09:30:47.996	117	60	82	56	73.3	345	1080	904	4.1	1.209	1612
09:30:49.076	116	60	83	57	72.3	345	1060	908	4.1	1.214	1619
09:30:50.134	119	63	84	56	70.8	340	1075	900	3.9	1.276	1702
09:30:51.209	119	63	85	56	72.0	345	1080	917	4.0	1.271	1695
09:30:55.131	120	62	83	54	71.0	340	1110	979	3.8	1.290	1720
09:30:56.239	117	61	82	55	72.0	345	1090	950	4.0	1.241	1655
09:30:57.331	116	61	82	55	69.8	340	1085	938	3.9	1.272	1696
09:30:58.416	117	61	82	55	72.5	345	1095	900	4.0	1.231	1641
09:30:59.509	115	60	81	56	71.5	340	1075	908	4.0	1.222	1629
09:31:00.586	115	61	82	56	70.5	340	1075	913	3.9	1.247	1662
09:31:01.661	117	61	83	55	72.3	350	1090	908	4.0	1.245	1660
09:31:02.751	117	61	83	56	72.3	345	1065	917	4.1	1.223	1631
09:31:03.816	118	62	83	56	70.8	345	1075	925	3.9	1.261	1682
09:31:04.891	118	61	83	56	72.0	345	1070	929	4.0	1.237	1650
09:31:05.959	118	62	83	56	71.0	340	1070	942	4.0	1.247	1663
09:31:07.029	118	61	83	55	72.0	345	1085	942	4.0	1.243	1658
09:31:08.118	116	60	82	56	72.0	345	1070	933	4.0	1.219	1625
09:31:09.186	117	61	82	56	71.0	345	1075	908	4.0	1.242	1655
09:31:10.261	117	60	82	56	73.0	345	1070	933	4.1	1.206	1607
09:31:11.333	117	61	82	56	71.8	345	1070	963	4.0	1.227	1635
09:31:12.401	119	61	82	56	72.3	345	1080	929	4.0	1.229	1639
09:31:13.483	117	60	82	56	72.8	345	1065	942	4.1	1.197	1596
09:31:14.546	116	60	82	55	72.8	345	1085	954	4.0	1.219	1626
09:31:15.630	116	60	82	56	72.8	345	1065	954	4.1	1.197	1596
09:31:16.695	116	60	82	56	72.8	345	1065	954	4.1	1.197	1596
09:31:17.757	117	61	81	56	63.8	340	1065	1025	3.6	1.357	1810
09:31:22.749	114	57	79	56	74.3	340	1075	1029	4.1	1.140	1520
09:31:23.828	114	59	79	55	72.3	345	1090	963	4.0	1.184	1579
09:31:24.916	113	57	79	56	72.8	345	1075	950	4.1	1.160	1547
09:31:25.993	112	58	78	56	73.3	340	1075	946	4.1	1.148	1531
09:31:27.066	113	58	79	55	74.0	345	1090	933	4.1	1.156	1542
09:31:28.156	112	58	79	56	73.8	340	1070	938	4.1	1.139	1519
09:31:29.224	112	58	78	56	71.8	340	1080	938	4.0	1.174	1565
09:31:30.304	112	58	78	54	73.5	345	1105	913	4.0	1.169	1559
09:31:31.409	111	57	77	55	72.8	340	1100	925	4.0	1.164	1552
09:31:32.511	110	57	76	52	73.5	345	1145	913	3.9	1.180	1573
09:31:33.656	107	55	75	53	74.0	345	1125	871	3.9	1.133	1510
09:31:34.779	106	55	73	53	72.5	345	1140	867	3.8	1.152	1536
09:31:35.921	104	53	71	53	74.5	345	1130	829	4.0	1.081	1441
09:31:40.959	109	54	74	55	76.0	345	1100	908	4.1	1.067	1423
09:31:42.061	109	55	74	55	74.8	345	1095	904	4.1	1.077	1436
09:31:43.156	106	54	72	55	72.3	340	1095	913	4.0	1.087	1450
09:31:44.249	106	54	71	54	73.8	340	1105	908	4.0	1.056	1408
09:31:45.356	103	52	70	55	74.8	345	1090	908	4.1	1.013	1351
09:31:46.446	104	53	69	54	73.5	345	1110	896	4.0	1.038	1384
09:31:47.554	102	51	68	55	74.8	345	1090	888	4.1	0.992	1322
09:31:48.644	101	51	68	55	73.3	335	1090	871	4.0	1.008	1344
09:31:49.734	103	51	69	54	77.0	345	1105	896	4.2	0.987	1315
09:31:50.839	103	52	70	56	76.5	345	1075	900	4.3	0.987	1316
09:31:51.916	105	53	71	56	75.3	345	1080	900	4.2	1.023	1363
09:31:52.996	106	54	73	56	75.5	345	1070	908	4.2	1.035	1379
09:31:54.066	107	55	74	56	74.8	340	1065	921	4.2	1.051	1401
09:31:55.129	109	56	75	56	75.5	345	1070	921	4.2	1.066	1422
