# Supplementary material for: Influence of beat-to-beat blood pressure variability on vascular elasticity in hypertensive population
Source: Sci Rep. 2017 Aug 21;7:8394. doi: 10.1038/s41598-017-08640-4 (PMC5566212; doi:10.1038/s41598-017-08640-4)
Supplement: Supplementary file 2 — Dataset 2 [file 41598_2017_8640_MOESM2_ESM.zip › Data of normal population/1056-beats.txt]

08:49:48.713	106	56	76	71	108.8	340	850	796	7.7	0.596	795
08:49:49.559	105	55	76	72	111.5	335	830	788	8.1	0.564	752
08:49:50.389	104	55	76	74	110.8	335	815	771	8.2	0.557	743
08:49:51.208	104	55	76	76	110.8	335	790	783	8.4	0.540	720
08:49:51.995	104	55	76	73	110.8	335	820	783	8.1	0.561	748
08:49:52.815	104	55	76	75	110.8	335	800	783	8.3	0.547	730
08:49:53.615	104	55	76	75	110.8	335	800	783	8.3	0.547	730
08:49:54.414	103	56	76	75	91.0	320	795	796	6.9	0.666	888
08:49:55.211	105	56	77	75	93.8	325	800	804	7.0	0.655	873
08:49:56.009	102	55	76	76	95.8	320	790	775	7.3	0.623	831
08:49:56.799	100	55	75	77	97.0	315	775	754	7.5	0.597	796
08:49:57.576	102	56	77	78	104.0	320	765	738	8.2	0.563	750
08:49:58.343	105	57	78	77	107.3	330	780	775	8.3	0.569	759
08:49:59.123	105	58	77	73	108.0	330	825	775	7.9	0.584	779
08:49:59.948	101	55	76	77	107.3	315	780	750	8.3	0.549	732
08:50:00.726	102	56	76	79	103.8	310	760	729	8.2	0.559	745
08:50:01.488	105	57	76	79	103.8	310	760	763	8.2	0.559	745
08:50:02.245	105	57	76	75	103.8	310	800	763	7.8	0.588	784
08:50:08.453	107	58	79	75	103.3	315	800	783	7.7	0.612	816
08:50:09.249	107	59	79	76	102.5	310	785	771	7.8	0.607	809
08:50:10.038	108	58	79	74	107.0	320	810	792	7.9	0.600	800
08:50:10.848	107	57	79	75	109.0	320	805	779	8.1	0.582	775
08:50:11.653	108	58	79	76	109.0	320	790	800	8.3	0.571	761
08:50:12.440	108	58	79	74	109.0	320	815	800	8.0	0.589	785
08:50:13.255	108	58	79	75	109.0	320	800	800	8.2	0.578	771
08:50:14.055	108	58	79	70	109.0	320	860	800	7.6	0.621	828
08:50:14.916	108	56	78	71	96.3	320	840	871	6.9	0.679	905
08:50:15.756	107	56	77	72	95.5	320	835	833	6.9	0.669	892
08:50:16.589	105	55	76	74	99.8	320	815	813	7.3	0.623	831
08:50:17.408	104	55	76	75	103.3	320	805	813	7.7	0.593	790
08:50:18.211	105	55	75	71	109.3	325	845	817	7.8	0.580	773
08:50:19.054	104	54	75	71	112.3	320	850	800	7.9	0.564	752
08:50:19.906	103	53	74	72	114.3	325	830	800	8.3	0.539	719
08:50:20.738	101	53	74	75	112.0	325	805	788	8.3	0.530	707
08:50:21.543	100	54	75	77	109.8	325	780	758	8.4	0.529	706
08:50:22.319	104	55	75	75	109.8	325	805	779	8.2	0.546	729
08:50:23.125	104	55	75	70	109.8	325	860	779	7.7	0.584	778
08:50:23.985	104	55	75	74	109.8	325	810	779	8.1	0.550	733
08:50:24.795	104	55	75	75	109.8	325	800	779	8.2	0.543	724
08:50:25.598	104	56	77	74	91.5	325	810	796	6.8	0.684	912
08:50:26.404	107	57	79	75	93.3	325	805	796	7.0	0.680	906
08:50:27.213	104	57	78	77	94.5	325	775	779	7.3	0.638	850
08:50:27.986	104	58	78	78	95.3	325	765	742	7.5	0.628	838
08:50:28.749	107	59	81	79	102.0	325	760	754	8.1	0.600	800
08:50:29.513	109	60	81	76	104.3	325	785	783	8.0	0.608	811
08:50:30.294	106	59	80	78	103.0	320	765	758	8.1	0.594	792
08:50:31.063	107	60	81	78	102.3	325	770	758	8.0	0.606	808
08:50:31.829	110	60	82	77	106.5	320	780	771	8.2	0.599	798
08:50:32.613	109	60	81	76	106.5	320	790	767	8.1	0.603	804
08:50:33.403	110	61	82	76	105.0	320	790	788	8.0	0.615	820
08:50:34.193	111	61	82	74	107.8	320	810	804	8.0	0.615	819
08:50:35.003	109	60	81	75	106.0	320	805	788	7.9	0.613	818
08:50:35.808	110	59	81	72	109.5	325	830	800	7.9	0.610	814
08:50:36.638	109	59	79	70	110.5	325	855	808	7.8	0.611	815
08:50:37.489	107	57	78	73	110.0	320	820	804	8.0	0.581	775
08:50:38.313	105	56	78	75	109.5	325	795	783	8.3	0.563	750
08:50:39.104	107	57	79	75	110.0	320	800	792	8.3	0.571	761
08:50:39.908	108	57	78	72	113.8	325	830	804	8.2	0.569	759
08:50:40.736	106	56	78	73	113.8	325	820	808	8.3	0.562	750
08:50:41.555	106	56	78	72	113.8	325	830	808	8.2	0.569	759
08:50:42.385	106	56	78	77	113.8	325	780	808	8.8	0.535	713
08:50:43.165	106	56	78	71	113.8	325	840	808	8.1	0.576	768
08:50:44.006	107	57	79	72	93.0	320	830	842	6.7	0.701	934
08:50:44.836	106	57	78	75	92.3	320	805	838	6.9	0.683	910
08:50:45.641	105	57	78	75	95.3	320	805	808	7.1	0.657	876
08:50:46.448	105	57	78	75	100.3	320	795	792	7.6	0.615	819
08:50:47.239	103	56	77	77	104.3	320	775	775	8.1	0.574	766
08:50:48.018	105	57	79	76	106.5	325	790	779	8.1	0.586	781
08:50:48.806	107	58	79	74	109.3	325	815	800	8.0	0.591	788
08:50:49.623	106	58	78	73	108.5	325	820	771	7.9	0.591	789
08:50:50.441	103	57	77	75	105.3	320	795	733	7.9	0.582	775
08:50:51.236	103	57	79	77	105.5	320	775	729	8.2	0.578	771
08:50:52.009	108	60	82	77	106.3	325	780	742	8.2	0.598	798
08:50:52.793	111	61	83	75	109.5	325	800	767	8.2	0.606	809
08:50:53.591	109	61	83	75	106.0	320	795	733	8.0	0.619	825
08:50:54.386	109	62	83	77	102.5	320	775	725	7.9	0.626	834
08:50:55.159	111	63	84	75	102.0	320	800	763	7.7	0.657	876
08:50:55.963	113	62	83	74	106.5	320	815	792	7.8	0.637	849
08:50:56.776	109	61	83	76	104.0	320	785	746	7.9	0.623	830
08:50:57.563	112	62	84	76	102.5	320	790	779	7.8	0.645	861
08:50:58.347	115	63	85	75	105.8	320	800	821	7.9	0.645	860
08:50:59.151	115	62	85	75	106.3	320	795	854	8.0	0.634	846
08:50:59.946	114	62	84	75	104.5	320	795	825	7.9	0.641	855
08:51:00.739	116	62	86	75	108.0	320	795	850	8.2	0.631	842
08:51:01.534	116	62	85	76	107.0	320	785	867	8.2	0.624	831
08:51:02.321	114	62	85	78	106.8	320	770	833	8.3	0.611	815
08:51:03.089	116	63	86	77	107.8	320	780	846	8.3	0.621	828
08:51:03.869	115	62	85	76	109.0	320	790	854	8.3	0.612	817
08:51:04.661	113	61	84	77	108.8	320	780	863	8.4	0.601	801
08:51:05.439	115	61	84	76	109.8	320	790	854	8.3	0.605	806
08:51:06.229	114	60	83	75	111.5	320	805	863	8.3	0.599	799
08:51:07.036	112	59	83	73	111.5	320	825	867	8.1	0.614	819
08:51:07.860	112	59	83	70	111.5	320	855	867	7.8	0.636	849
08:51:11.134	113	61	83	75	90.0	315	795	933	6.8	0.731	975
08:51:11.931	112	60	83	74	90.0	315	815	917	6.6	0.749	999
08:51:12.745	112	60	83	74	90.0	315	810	917	6.7	0.745	993
08:51:13.555	112	60	83	73	90.0	315	820	917	6.6	0.754	1005
08:51:14.374	106	58	79	76	90.3	310	785	863	6.9	0.685	913
08:51:15.159	107	58	80	78	91.3	315	765	854	7.2	0.671	894
08:51:15.924	109	59	81	77	94.0	320	775	875	7.3	0.666	888
08:51:16.699	108	58	80	79	98.3	310	760	867	7.8	0.617	823
08:51:17.457	105	58	79	81	99.0	310	745	821	8.0	0.593	790
08:51:18.208	106	58	80	79	101.3	315	755	808	8.0	0.593	790
08:51:18.961	109	60	82	79	103.3	320	755	842	8.2	0.596	795
08:51:19.716	111	60	82	76	106.5	320	790	825	8.1	0.606	809
08:51:20.506	108	59	80	76	105.3	315	790	825	8.0	0.600	801
08:51:21.298	107	59	80	78	102.8	315	765	808	8.1	0.597	797
08:51:22.061	111	61	83	78	103.3	315	765	833	8.1	0.615	820
08:51:22.826	116	62	85	77	106.0	315	780	858	8.2	0.624	832
08:51:23.604	114	62	85	79	105.3	315	760	846	8.3	0.616	821
08:51:24.362	116	64	87	81	102.3	315	745	829	8.2	0.636	848
08:51:25.111	120	66	88	75	104.5	320	805	863	7.8	0.678	904
08:51:25.916	120	65	87	73	105.8	320	820	875	7.7	0.677	902
08:51:26.736	117	64	86	74	101.0	315	810	858	7.5	0.692	922
08:51:27.546	118	64	87	73	103.0	320	825	846	7.5	0.695	926
08:51:28.371	118	64	86	71	103.8	320	840	867	7.4	0.696	928
08:51:29.209	116	63	85	72	103.3	315	830	854	7.5	0.685	914
08:51:30.041	115	62	84	72	102.8	320	835	842	7.4	0.685	913
08:51:30.876	115	62	84	72	102.5	320	835	854	7.4	0.684	912
08:51:31.711	115	62	85	73	105.5	320	825	867	7.7	0.661	881
08:51:32.536	115	62	85	74	104.3	320	815	850	7.7	0.665	886
08:51:33.351	115	63	85	75	103.3	320	805	850	7.7	0.665	886
08:51:34.154	115	63	85	75	103.3	315	805	850	7.7	0.665	886
08:51:34.961	115	63	85	75	103.0	315	805	838	7.7	0.666	888
08:51:35.764	114	63	85	74	103.3	320	810	796	7.6	0.663	884
08:51:36.576	113	62	84	73	104.0	320	820	825	7.6	0.660	880
08:51:37.396	112	61	84	76	103.3	320	785	804	7.9	0.639	852
08:51:38.183	112	63	85	78	98.3	315	765	804	7.7	0.660	880
08:51:38.942	115	64	87	78	100.0	315	765	817	7.8	0.667	890
08:51:39.711	119	66	89	76	102.8	320	785	875	7.9	0.682	909
08:51:40.492	119	66	88	73	102.5	315	820	825	7.5	0.704	939
08:51:41.318	116	64	86	72	102.8	320	830	813	7.4	0.691	921
08:51:42.146	112	63	85	76	97.8	315	790	808	7.4	0.683	911
08:51:42.936	113	64	85	77	97.0	315	775	800	7.5	0.681	908
08:51:43.711	115	64	86	77	100.5	320	780	804	7.7	0.667	890
08:51:44.487	115	63	85	75	102.0	320	800	821	7.7	0.665	886
08:51:45.293	112	61	85	78	102.0	320	765	813	8.0	0.636	848
08:51:46.055	112	61	85	77	102.0	320	775	813	7.9	0.644	859
08:51:49.129	116	64	86	78	83.0	310	770	904	6.5	0.800	1067
08:51:49.901	117	64	86	75	90.3	315	795	917	6.8	0.753	1004
08:51:50.696	114	62	84	74	94.5	315	815	892	7.0	0.720	960
08:51:51.511	113	61	82	73	97.5	315	825	883	7.1	0.696	928
08:51:52.336	112	60	82	72	101.3	320	835	879	7.3	0.672	896
08:51:53.171	111	59	80	71	102.8	320	850	867	7.3	0.662	882
08:51:54.021	108	57	79	72	103.0	315	830	858	7.4	0.635	846
08:51:54.851	108	58	79	71	103.8	320	840	854	7.4	0.636	847
08:51:55.687	108	57	78	69	104.8	315	865	829	7.3	0.640	853
08:51:56.554	106	56	77	68	107.3	320	880	846	7.3	0.628	837
08:51:57.436	105	55	76	71	107.8	320	845	821	7.7	0.598	797
08:51:58.283	105	56	77	71	106.5	325	840	792	7.6	0.603	805
08:51:59.119	104	56	77	72	105.8	320	830	788	7.6	0.600	801
08:51:59.953	104	56	77	72	106.0	320	835	779	7.6	0.603	803
08:52:00.788	103	56	76	73	106.0	320	825	775	7.7	0.592	789
08:52:01.613	102	56	76	74	103.3	320	815	758	7.6	0.602	803
08:52:02.426	105	57	78	72	107.8	325	835	775	7.7	0.604	806
08:52:03.263	107	58	79	72	108.5	325	830	788	7.8	0.606	808
08:52:04.089	107	59	79	72	105.0	325	830	750	7.6	0.626	835
08:52:04.919	104	58	79	75	101.0	320	805	733	7.5	0.626	834
08:52:05.726	104	59	80	75	99.3	320	805	700	7.4	0.645	860
08:52:06.531	107	60	82	74	101.5	320	815	721	7.5	0.654	873
08:52:07.344	111	61	84	74	104.8	325	815	771	7.7	0.654	871
08:52:08.161	112	63	85	73	101.5	325	820	742	7.4	0.683	910
08:52:08.979	112	63	85	75	98.8	320	805	708	7.4	0.691	921
08:52:09.788	114	65	87	75	98.8	320	805	758	7.4	0.707	943
08:52:10.589	118	66	89	74	101.0	325	810	771	7.5	0.712	949
08:52:11.403	118	66	88	75	99.5	325	805	788	7.4	0.710	947
08:52:12.208	115	65	87	75	96.0	320	805	763	7.2	0.725	967
08:52:13.009	117	65	88	74	98.0	320	810	846	7.3	0.723	964
08:52:13.819	119	66	89	75	100.5	320	795	883	7.6	0.706	941
08:52:14.618	119	66	89	75	100.5	325	795	792	7.6	0.706	941
08:52:15.413	120	67	90	74	98.8	325	810	813	7.3	0.734	979
08:52:16.219	122	67	91	75	101.5	320	805	888	7.6	0.722	962
08:52:17.024	122	67	91	75	102.0	325	805	892	7.6	0.714	952
08:52:17.829	121	66	89	75	102.8	325	805	817	7.7	0.699	932
08:52:18.634	120	67	89	75	99.5	320	805	875	7.4	0.720	960
08:52:19.441	120	66	89	73	103.5	325	825	863	7.5	0.705	941
08:52:20.264	119	65	88	74	103.8	320	815	854	7.6	0.687	916
08:52:21.081	117	64	86	73	103.3	325	825	854	7.5	0.685	914
08:52:21.906	116	62	85	73	105.0	325	820	875	7.7	0.664	885
08:52:22.726	114	62	84	73	105.3	325	825	863	7.7	0.656	875
08:52:23.549	113	61	83	73	105.3	325	820	833	7.7	0.645	860
08:52:24.369	112	60	82	73	105.0	320	825	842	7.6	0.646	862
08:52:25.192	111	60	82	73	105.5	320	820	829	7.7	0.635	847
08:52:26.014	111	60	82	73	105.8	320	820	850	7.7	0.636	848
08:52:26.834	111	60	81	73	104.8	320	825	821	7.6	0.640	853
08:52:27.659	111	60	81	75	104.8	320	805	846	7.8	0.624	833
08:52:28.465	111	60	81	72	104.8	320	835	846	7.5	0.648	864
08:52:31.716	120	65	90	74	85.5	320	815	908	6.3	0.858	1144
08:52:32.529	122	68	91	73	88.5	325	825	883	6.4	0.848	1131
08:52:33.356	121	67	91	74	91.5	320	815	863	6.7	0.811	1081
08:52:34.169	123	69	92	74	91.5	315	810	850	6.8	0.814	1086
08:52:34.981	124	69	93	72	94.3	320	830	875	6.8	0.815	1086
08:52:35.809	126	69	93	74	96.5	320	815	929	7.1	0.788	1050
08:52:36.626	125	68	93	75	98.8	325	805	946	7.4	0.756	1008
08:52:37.431	127	69	94	74	97.5	325	810	883	7.2	0.777	1036
08:52:38.241	131	70	96	74	100.3	325	815	992	7.4	0.776	1035
08:52:39.058	132	70	95	73	102.3	330	825	988	7.4	0.767	1022
08:52:39.879	129	69	94	75	100.3	320	805	1000	7.5	0.753	1004
08:52:40.686	129	69	93	73	100.0	325	820	1004	7.3	0.765	1020
08:52:41.504	129	68	93	74	103.0	325	815	1008	7.6	0.736	981
08:52:42.321	127	67	92	74	102.5	325	810	979	7.6	0.727	969
08:52:43.131	124	66	91	74	102.0	325	815	958	7.5	0.723	964
08:52:43.946	125	67	91	72	102.8	325	830	1025	7.4	0.731	975
08:52:44.776	125	65	90	72	105.8	330	830	1000	7.6	0.706	942
08:52:45.604	123	65	89	72	104.8	325	835	996	7.5	0.705	941
08:52:46.443	121	64	87	71	105.3	325	840	967	7.5	0.694	926
08:52:47.283	119	63	86	71	105.3	325	840	946	7.5	0.684	912
08:52:48.123	117	62	85	72	105.8	325	835	942	7.6	0.667	890
08:52:48.956	116	61	84	72	105.0	325	835	925	7.5	0.664	885
08:52:49.791	115	60	83	72	105.8	325	835	921	7.6	0.655	874
08:52:50.624	114	60	83	72	105.5	325	830	917	7.6	0.653	871
08:52:51.454	115	60	83	72	105.8	325	835	904	7.6	0.653	871
08:52:52.289	115	61	83	73	105.3	325	825	900	7.7	0.653	870
08:52:53.114	115	61	83	72	106.3	325	830	913	7.7	0.650	867
08:52:53.946	114	61	83	73	105.8	325	825	892	7.7	0.649	866
08:52:54.771	114	61	83	72	105.0	325	830	867	7.6	0.652	870
08:52:55.601	111	60	82	74	102.5	325	815	858	7.5	0.648	864
08:52:56.416	112	61	83	73	102.8	325	820	838	7.5	0.664	886
08:52:57.234	117	62	87	73	106.8	330	825	888	7.8	0.669	891
08:52:58.061	119	64	87	72	106.0	330	835	888	7.6	0.687	916
08:52:58.896	117	64	87	73	103.3	325	820	863	7.6	0.693	924
08:52:59.714	119	66	89	74	99.3	325	810	846	7.4	0.726	968
08:53:00.524	120	68	89	75	95.5	320	795	858	7.2	0.743	991
08:53:01.321	124	67	92	74	103.0	330	815	900	7.6	0.724	965
08:53:02.134	126	68	93	75	102.5	325	805	946	7.6	0.732	976
08:53:02.941	129	69	96	80	100.3	325	750	971	8.0	0.718	958
08:53:03.689	134	72	98	79	100.3	325	755	1046	8.0	0.736	982
08:53:04.446	136	71	98	78	104.8	330	770	1075	8.2	0.717	956
08:53:05.212	133	70	94	75	104.5	325	800	1079	7.8	0.722	962
08:53:06.016	130	66	91	75	109.3	325	805	1088	8.1	0.671	894
08:53:06.821	127	64	89	74	110.5	325	810	1092	8.2	0.654	872
08:53:07.629	125	62	87	73	113.3	330	820	1025	8.3	0.630	840
08:53:08.451	122	60	84	71	115.8	330	840	988	8.3	0.611	815
08:53:09.293	118	58	82	72	117.3	330	830	979	8.5	0.582	776
08:53:10.119	117	58	82	73	117.5	330	825	929	8.5	0.576	768
08:53:10.944	116	57	81	71	119.3	330	840	896	8.5	0.569	758
08:53:11.786	114	56	80	73	121.5	330	825	908	8.8	0.545	727
08:53:12.611	113	57	79	71	119.3	330	850	892	8.4	0.563	751
08:53:13.461	111	55	78	71	121.8	330	840	883	8.7	0.538	718
08:53:14.301	110	55	78	71	120.8	330	845	904	8.6	0.542	723
08:53:15.144	108	54	78	74	120.0	330	815	904	8.8	0.526	702
08:53:15.961	108	55	77	74	118.0	330	810	850	8.7	0.530	707
08:53:16.771	108	55	77	75	117.5	335	805	875	8.8	0.529	706
08:53:17.574	107	54	77	74	119.8	335	815	863	8.8	0.522	696
08:53:18.391	106	54	77	76	119.8	335	785	858	9.2	0.503	671
08:53:23.248	111	60	82	76	91.8	330	785	971	7.0	0.704	938
08:53:24.031	114	62	84	75	96.0	335	800	983	7.2	0.698	931
08:53:24.829	116	62	85	76	102.5	335	790	1021	7.8	0.651	868
08:53:25.621	112	60	83	78	103.3	330	770	954	8.0	0.621	828
08:53:26.393	112	62	84	78	101.3	330	770	946	7.9	0.635	847
08:53:27.161	114	62	85	76	104.0	335	785	958	7.9	0.638	850
08:53:27.944	115	62	84	75	105.0	330	795	958	7.9	0.634	845
08:53:28.741	111	61	83	77	103.3	325	780	921	7.9	0.623	831
08:53:29.519	112	62	84	78	102.0	325	765	925	8.0	0.630	840
08:53:30.286	114	62	85	76	105.0	330	785	938	8.0	0.632	842
08:53:31.073	113	62	83	75	105.0	330	805	933	7.8	0.638	851
08:53:31.876	111	61	83	76	104.0	330	790	917	7.9	0.629	838
08:53:32.666	112	62	83	74	103.3	325	810	908	7.6	0.649	866
08:53:33.476	113	61	84	73	107.5	330	820	921	7.9	0.637	849
08:53:34.296	113	62	83	74	105.0	330	815	908	7.7	0.644	859
08:53:35.111	111	61	83	75	103.5	325	805	896	7.7	0.642	856
08:53:35.916	112	61	82	72	104.3	330	835	908	7.5	0.659	878
08:53:36.751	112	61	82	70	106.8	330	855	908	7.5	0.655	873
08:53:37.606	111	60	80	67	106.5	330	890	904	7.2	0.671	894
08:53:38.494	110	58	79	68	107.5	325	885	896	7.3	0.652	870
08:53:39.379	108	58	80	71	105.8	330	850	863	7.5	0.639	852
08:53:40.231	108	59	80	71	104.8	330	845	854	7.4	0.643	858
08:53:41.074	108	59	80	72	104.3	330	835	842	7.5	0.643	857
08:53:41.911	108	60	80	71	103.5	330	840	846	7.4	0.651	868
08:53:42.747	108	60	80	72	103.3	330	835	829	7.4	0.649	865
08:53:43.588	107	59	80	72	102.5	330	835	804	7.4	0.648	864
08:53:44.419	105	59	80	73	100.0	325	820	783	7.3	0.652	869
08:53:45.241	108	61	81	72	100.3	330	830	800	7.2	0.673	897
08:53:46.067	111	61	83	71	105.0	330	840	817	7.5	0.664	885
08:53:46.909	110	62	83	73	101.0	330	825	792	7.3	0.676	901
08:53:47.738	107	62	82	73	95.5	325	825	750	6.9	0.704	939
08:53:48.559	110	63	84	72	98.3	330	830	771	7.1	0.705	941
08:53:49.393	114	64	85	71	102.0	335	840	796	7.3	0.700	933
08:53:50.229	111	63	84	73	100.3	330	820	767	7.3	0.689	919
08:53:51.051	111	63	85	74	96.5	325	810	733	7.1	0.711	948
08:53:51.859	115	66	88	74	97.0	330	815	788	7.1	0.735	980
08:53:52.678	117	67	89	73	99.0	330	820	796	7.2	0.733	977
08:53:53.498	115	66	88	75	95.8	325	800	775	7.2	0.737	983
08:53:54.294	117	68	89	75	92.8	325	800	763	7.0	0.768	1024
08:53:55.094	120	69	92	75	95.3	325	800	813	7.1	0.769	1025
08:53:55.896	123	70	94	75	96.8	330	795	829	7.3	0.768	1024
08:53:56.691	124	71	95	75	94.8	330	800	842	7.1	0.798	1064
08:53:57.491	128	72	97	77	94.8	325	780	879	7.3	0.801	1067
08:53:58.271	133	75	99	74	96.5	330	810	925	7.1	0.833	1111
08:53:59.079	133	75	99	74	96.0	330	815	963	7.1	0.840	1121
08:53:59.898	132	74	98	72	95.5	330	830	979	6.9	0.847	1130
08:54:00.728	132	72	97	72	98.5	335	830	1013	7.1	0.819	1093
08:54:01.558	129	71	96	73	97.0	330	820	992	7.1	0.807	1076
08:54:02.378	129	71	94	72	97.8	330	835	988	7.0	0.805	1073
08:54:03.211	128	69	93	72	100.0	335	835	992	7.2	0.777	1035
08:54:04.048	124	67	91	72	101.0	335	830	983	7.3	0.746	994
08:54:04.876	122	66	89	72	100.5	335	835	963	7.2	0.742	989
08:54:05.711	121	65	88	72	102.8	335	835	971	7.4	0.717	956
08:54:06.544	119	64	87	71	103.3	335	840	958	7.4	0.706	941
08:54:07.386	117	62	85	72	104.5	335	835	950	7.5	0.681	908
08:54:08.221	115	62	84	71	104.0	335	840	921	7.4	0.676	902
08:54:09.061	113	61	83	72	103.8	330	835	917	7.5	0.664	885
08:54:09.894	112	60	82	72	104.8	330	830	900	7.6	0.646	861
08:54:10.726	111	59	81	72	105.5	335	835	879	7.6	0.637	850
08:54:11.561	109	58	79	72	105.0	335	830	875	7.6	0.626	835
08:54:12.391	106	57	78	73	102.8	330	825	846	7.5	0.622	830
08:54:13.212	106	57	78	74	102.0	330	815	829	7.5	0.625	834
08:54:14.031	108	58	79	71	106.3	335	840	854	7.6	0.627	835
08:54:14.869	108	58	79	72	107.5	330	835	850	7.7	0.616	821
08:54:15.706	107	58	78	72	105.0	330	830	808	7.6	0.619	825
08:54:16.538	103	57	76	73	100.8	330	825	788	7.3	0.622	830
08:54:17.359	103	57	76	78	100.8	330	770	771	7.9	0.581	774
08:54:21.441	114	61	83	73	86.8	335	825	858	6.3	0.792	1056
08:54:22.266	115	62	84	73	92.3	330	820	858	6.8	0.744	993
08:54:23.082	112	62	83	74	92.3	325	810	825	6.8	0.731	975
08:54:23.892	115	63	85	73	97.5	330	820	829	7.1	0.713	950
08:54:24.712	117	63	86	73	101.0	330	820	829	7.4	0.696	928
08:54:25.532	115	63	85	74	100.5	325	810	825	7.4	0.687	916
08:54:26.342	115	64	86	74	98.0	320	810	825	7.3	0.707	942
08:54:27.152	118	64	87	73	102.0	330	820	846	7.5	0.695	927
08:54:27.976	117	64	86	73	102.3	330	820	842	7.5	0.692	922
08:54:28.792	117	64	86	74	101.0	325	815	817	7.4	0.696	928
08:54:29.611	119	64	87	73	102.8	330	820	838	7.5	0.696	928
08:54:30.431	120	65	88	72	104.0	330	830	854	7.5	0.698	931
08:54:31.259	119	64	87	73	103.0	330	825	854	7.5	0.693	924
08:54:32.086	118	64	86	73	103.3	330	825	846	7.5	0.687	916
08:54:32.911	116	63	85	73	102.3	325	825	850	7.4	0.686	914
08:54:33.734	115	62	85	73	102.3	325	820	846	7.5	0.678	904
08:54:34.552	115	63	85	73	102.3	325	820	829	7.5	0.680	906
08:54:35.376	116	62	85	72	105.0	330	830	829	7.6	0.672	896
08:54:36.204	115	63	85	73	103.5	325	820	829	7.6	0.671	895
08:54:37.026	114	62	85	74	103.0	330	815	800	7.6	0.669	891
08:54:37.843	115	63	85	73	102.8	330	825	800	7.5	0.684	913
08:54:38.666	117	63	87	72	105.3	330	830	829	7.6	0.682	910
08:54:39.492	116	64	86	72	103.0	330	830	825	7.4	0.691	921
08:54:40.326	113	62	84	74	100.8	330	815	783	7.4	0.677	903
08:54:41.143	111	62	83	74	98.5	330	810	754	7.3	0.685	913
08:54:41.953	114	63	85	73	101.0	330	825	775	7.3	0.692	923
08:54:42.778	116	64	86	72	103.8	335	830	783	7.5	0.688	917
08:54:43.608	114	63	85	74	103.3	330	815	779	7.6	0.673	897
08:54:44.419	113	64	85	75	96.3	325	800	738	7.2	0.709	945
08:54:45.219	116	65	87	74	98.8	330	810	767	7.3	0.712	949
08:54:46.031	118	65	88	74	102.8	330	815	800	7.6	0.694	925
08:54:46.848	116	64	87	75	100.8	330	805	775	7.5	0.697	930
08:54:47.649	117	66	88	75	97.5	325	800	758	7.3	0.722	963
08:54:48.453	120	66	90	74	101.5	335	815	804	7.5	0.719	958
08:54:49.266	119	66	89	75	100.8	330	805	804	7.5	0.709	945
08:54:50.073	117	66	87	75	96.8	330	800	792	7.3	0.721	962
08:54:50.873	119	66	88	73	100.5	330	825	808	7.3	0.720	960
08:54:51.692	120	65	89	74	101.8	325	810	821	7.5	0.705	939
08:54:52.502	118	65	87	74	100.0	330	810	817	7.4	0.707	942
08:54:53.316	119	66	88	74	99.3	325	815	825	7.3	0.721	961
08:54:54.131	120	65	88	73	103.3	330	820	846	7.6	0.701	934
08:54:54.947	120	65	88	73	102.8	330	820	829	7.5	0.704	939
08:54:55.771	119	65	87	73	101.0	325	820	838	7.4	0.708	944
08:54:56.587	118	64	87	74	101.8	325	815	821	7.5	0.695	926
08:54:57.406	117	63	86	73	103.3	325	820	833	7.6	0.683	911
08:54:58.226	117	64	86	73	102.0	325	820	821	7.5	0.689	919
08:54:59.042	117	63	86	73	102.3	325	820	821	7.5	0.690	920
08:54:59.862	117	64	86	74	102.5	325	815	821	7.5	0.686	914
08:55:00.683	116	64	86	74	101.3	325	815	804	7.5	0.692	923
08:55:01.492	117	65	87	73	100.5	325	820	817	7.4	0.708	944
08:55:02.312	119	64	88	73	103.8	330	820	829	7.6	0.694	925
08:55:03.136	118	65	87	73	102.8	330	820	838	7.5	0.696	928
08:55:03.958	116	64	86	73	102.8	330	825	808	7.5	0.691	921
08:55:04.781	117	64	85	72	101.5	330	835	813	7.3	0.701	935
08:55:05.618	114	62	84	73	102.0	330	820	800	7.5	0.673	898
08:55:06.434	111	62	82	74	97.3	325	815	767	7.2	0.687	916
08:55:07.249	113	62	84	74	100.0	325	815	800	7.4	0.687	916
08:55:08.066	117	63	86	72	104.8	330	830	817	7.6	0.683	911
08:55:08.898	117	64	86	72	104.0	330	835	808	7.5	0.692	923
08:55:09.729	115	63	85	73	102.0	325	820	771	7.5	0.683	911
08:55:10.551	111	63	83	74	94.3	320	810	746	7.0	0.713	951
08:55:14.606	132	74	98	73	94.5	330	820	888	6.9	0.853	1137
08:55:15.426	136	74	101	74	96.3	330	815	946	7.1	0.853	1137
08:55:16.239	136	75	101	73	96.3	330	820	950	7.0	0.858	1144
08:55:32.043	144	70	94	71	96.5	255	840	804	6.9	0.818	1091
08:55:32.883	143	70	94	70	96.5	255	860	800	6.7	0.838	1117
08:55:33.740	143	70	94	73	96.5	255	825	800	7.0	0.804	1072
08:55:34.565	143	70	94	74	96.5	255	815	800	7.1	0.794	1059
08:55:35.379	124	67	91	73	84.8	305	825	1029	6.2	0.883	1178
08:55:36.206	129	69	94	70	78.8	225	860	1050	5.5	1.021	1361
08:55:46.735	148	81	110	79	87.3	305	755	863	6.9	0.948	1263
08:55:47.490	148	81	110	78	87.3	305	770	863	6.8	0.966	1288
08:55:48.259	141	78	104	75	76.3	325	795	1129	5.8	1.079	1439
08:55:49.056	140	77	102	73	78.0	255	820	1117	5.7	1.072	1430
08:55:49.874	138	75	102	71	78.0	255	850	1083	5.5	1.112	1482
08:55:50.725	138	75	102	74	78.0	255	815	1083	5.7	1.066	1421
08:55:51.540	138	75	102	72	78.0	255	830	1083	5.6	1.085	1447
08:55:52.371	137	72	97	67	84.3	340	895	1121	5.6	1.025	1367
08:55:53.264	134	70	96	70	84.3	260	855	1117	5.9	0.974	1299
08:55:54.121	132	70	96	70	84.3	260	855	1054	5.9	0.974	1299
08:55:54.975	132	70	96	72	84.3	260	830	1054	6.1	0.946	1261
08:55:55.805	132	70	96	70	84.3	260	855	1054	5.9	0.974	1299
08:55:56.657	125	67	90	71	86.3	350	850	1025	6.1	0.887	1183
08:55:57.513	124	65	89	70	88.5	360	855	1004	6.2	0.857	1143
08:55:58.366	121	65	87	70	88.5	335	855	979	6.2	0.843	1124
08:55:59.223	120	64	87	70	94.0	340	855	971	6.6	0.787	1049
08:56:00.078	118	63	86	70	98.0	335	855	933	6.9	0.748	998
08:56:00.931	118	63	85	71	97.5	330	850	917	6.9	0.743	991
08:56:01.779	116	63	85	71	96.8	330	845	908	6.9	0.740	987
08:56:02.624	116	63	85	72	97.3	325	835	900	7.0	0.732	976
08:56:03.461	117	64	87	72	97.8	330	835	892	7.0	0.739	985
08:56:04.294	117	66	88	74	93.0	320	815	867	6.8	0.773	1031
08:56:05.111	122	68	91	72	95.5	335	835	888	6.9	0.798	1064
08:56:05.944	125	69	92	71	97.3	340	840	892	6.9	0.797	1062
08:56:06.786	121	69	91	73	92.3	330	820	854	6.8	0.811	1081
08:56:07.604	124	70	93	73	90.5	325	825	850	6.6	0.843	1124
08:56:08.429	126	70	94	72	93.8	350	830	888	6.8	0.832	1110
08:56:09.261	127	71	94	72	94.3	340	835	904	6.8	0.833	1110
08:56:10.096	125	71	94	74	91.3	345	815	871	6.7	0.840	1119
08:56:10.909	127	72	95	73	91.3	335	820	888	6.7	0.849	1132
08:56:11.729	129	71	95	73	94.5	345	825	925	6.9	0.827	1103
08:56:12.556	126	70	94	74	94.0	345	810	904	7.0	0.808	1077
08:56:13.366	126	71	94	74	91.3	340	815	908	6.7	0.835	1113
08:56:14.181	128	70	94	73	95.8	345	825	929	7.0	0.808	1077
08:56:15.004	126	69	93	74	94.8	340	815	921	7.0	0.800	1067
08:56:15.819	124	69	92	73	92.3	340	820	900	6.8	0.816	1087
08:56:16.641	126	68	92	73	96.5	345	825	925	7.0	0.789	1052
08:56:17.464	126	69	93	72	95.8	345	830	921	6.9	0.802	1069
08:56:18.294	125	68	92	72	96.3	345	830	929	7.0	0.791	1055
08:56:19.126	126	68	92	71	98.0	350	840	921	7.0	0.784	1046
08:56:19.968	124	67	91	72	98.3	340	835	938	7.1	0.771	1028
08:56:20.801	123	67	90	71	97.3	340	840	921	6.9	0.780	1039
08:56:21.641	123	67	90	71	98.5	340	845	921	7.0	0.770	1027
08:56:22.486	122	66	89	71	99.0	340	845	904	7.0	0.758	1010
08:56:23.331	120	65	87	71	99.0	340	850	908	7.0	0.749	999
08:56:24.181	119	64	87	71	99.0	340	840	896	7.1	0.736	981
08:56:25.021	118	64	86	71	98.8	340	845	883	7.0	0.736	981
08:56:25.864	117	63	85	71	99.3	340	850	888	7.0	0.726	968
08:56:26.716	115	62	84	71	99.0	335	845	867	7.0	0.717	956
08:56:27.559	115	62	83	71	98.0	335	850	854	6.9	0.720	960
08:56:28.411	114	61	83	70	100.5	340	860	854	7.0	0.706	941
08:56:29.271	112	61	83	70	100.5	340	860	846	7.0	0.706	941
08:56:30.130	112	61	83	72	100.5	340	830	846	7.3	0.681	908
08:56:30.960	112	61	83	70	100.5	340	860	846	7.0	0.706	941
08:56:31.819	111	61	82	72	85.0	335	835	742	6.1	0.806	1074
08:56:32.654	110	61	82	72	84.3	330	835	717	6.1	0.815	1087
08:56:33.489	114	62	84	71	87.5	335	850	721	6.2	0.818	1091
08:56:34.341	114	64	85	72	88.8	335	835	700	6.4	0.802	1069
08:56:35.174	112	65	86	74	88.0	330	815	679	6.5	0.792	1056
08:56:35.991	117	67	89	72	91.5	335	835	704	6.6	0.810	1080
08:56:36.824	120	68	90	72	92.3	335	835	692	6.6	0.817	1089
08:56:37.661	118	69	91	75	87.8	330	805	671	6.5	0.830	1107
08:56:38.466	120	71	93	75	85.8	325	805	667	6.4	0.871	1161
08:56:39.271	126	73	97	74	89.8	330	810	708	6.6	0.871	1161
08:56:40.081	128	75	99	75	87.5	330	800	700	6.6	0.901	1201
08:56:40.881	129	76	100	75	84.8	330	800	692	6.4	0.939	1252
08:56:41.681	134	78	102	74	86.5	330	810	738	6.4	0.953	1270
08:56:42.493	138	78	104	74	89.5	335	815	767	6.6	0.942	1257
08:56:43.308	137	78	103	74	88.0	335	810	758	6.5	0.950	1267
08:56:44.118	136	78	103	74	86.5	330	810	775	6.4	0.960	1280
08:56:44.924	138	78	103	74	88.3	330	815	783	6.5	0.954	1271
08:56:45.743	137	77	102	73	90.0	335	820	808	6.6	0.929	1239
08:56:46.563	134	76	101	75	88.8	330	805	779	6.6	0.914	1218
08:56:47.364	135	76	102	74	89.0	330	815	775	6.6	0.929	1239
08:56:48.183	136	77	99	72	87.8	340	830	808	6.3	0.936	1249
08:56:49.009	130	75	93	74	86.0	335	815	717	6.3	0.877	1169
08:56:49.826	125	65	92	75	101.3	335	805	721	7.5	0.731	975
08:56:50.633	131	70	95	74	94.5	330	810	754	7.0	0.810	1080
08:56:51.441	135	70	97	73	99.5	335	820	829	7.3	0.797	1063
08:56:52.259	137	71	99	75	101.5	335	795	863	7.7	0.775	1034
08:56:53.056	138	72	100	81	100.5	335	740	888	8.1	0.736	982
08:56:53.794	136	73	99	83	96.0	330	725	875	7.9	0.748	997
08:56:54.519	136	72	98	82	97.8	330	735	908	8.0	0.735	980
08:56:55.256	133	70	95	78	99.3	330	770	900	7.7	0.737	983
08:56:56.026	132	69	92	73	100.8	330	825	908	7.3	0.751	1002
08:56:56.849	130	66	90	70	105.3	330	860	896	7.3	0.731	975
08:56:57.709	126	64	86	67	105.8	330	890	867	7.1	0.726	968
08:56:58.599	122	61	84	69	106.8	330	875	833	7.3	0.691	921
08:56:59.478	117	59	83	71	106.3	330	840	788	7.6	0.652	870
08:57:00.316	116	61	82	73	101.0	330	820	746	7.4	0.666	888
08:57:01.138	117	60	83	72	106.5	335	835	783	7.7	0.647	862
08:57:01.973	116	59	82	72	107.3	335	830	775	7.8	0.631	841
08:57:02.801	113	59	80	72	104.8	330	835	746	7.5	0.634	845
08:57:03.636	110	58	79	75	101.8	330	805	721	7.6	0.623	831
08:57:04.439	112	58	80	75	103.5	330	800	729	7.8	0.620	827
08:57:05.239	114	58	81	74	109.0	335	815	746	8.0	0.608	810
08:57:06.056	113	59	81	73	107.0	335	820	738	7.8	0.617	823
08:57:06.876	113	59	81	73	106.0	330	825	729	7.7	0.627	835
08:57:07.699	114	59	83	76	109.3	335	785	733	8.4	0.593	790
08:57:08.486	113	60	82	76	106.3	335	790	725	8.1	0.608	810
08:57:09.274	112	60	81	77	102.5	330	780	708	7.9	0.618	824
08:57:10.056	115	60	82	74	107.5	335	815	729	7.9	0.622	829
08:57:10.869	115	60	83	73	109.5	330	825	729	8.0	0.622	829
08:57:11.696	114	60	83	71	109.5	330	840	713	7.8	0.633	844
08:57:12.535	114	60	83	75	109.5	330	805	713	8.2	0.607	809
08:57:13.340	114	60	83	75	109.5	330	805	713	8.2	0.607	809
08:57:14.146	121	65	88	75	89.3	330	795	892	6.7	0.782	1042
08:57:14.941	122	65	88	73	93.0	335	825	879	6.8	0.781	1041
08:57:15.766	121	64	87	71	92.8	335	850	850	6.5	0.797	1063
08:57:16.612	120	64	86	70	96.5	330	860	829	6.7	0.769	1025
08:57:17.472	120	64	86	69	101.3	330	870	817	7.0	0.739	985
08:57:18.344	119	63	86	72	101.0	330	835	788	7.3	0.711	948
08:57:19.183	116	64	85	73	97.8	330	820	750	7.2	0.715	954
08:57:19.999	117	65	85	70	96.5	330	855	750	6.8	0.753	1004
08:57:20.858	119	63	86	68	104.8	335	880	783	7.1	0.720	961
08:57:21.738	119	63	86	68	105.3	335	885	763	7.1	0.721	961
08:57:22.619	117	63	85	71	102.8	330	840	742	7.3	0.697	929
08:57:23.461	114	63	84	72	97.8	330	835	704	7.0	0.718	957
08:57:24.294	116	64	85	72	99.8	330	835	721	7.2	0.712	949
08:57:25.131	118	64	86	71	103.8	335	845	721	7.4	0.700	934
08:57:25.974	117	64	86	71	103.5	335	840	729	7.4	0.694	925
08:57:26.814	116	63	84	71	102.0	335	850	696	7.2	0.702	936
08:57:27.664	113	62	84	72	100.0	330	830	683	7.2	0.693	924
08:57:28.494	114	63	84	72	100.3	335	835	688	7.2	0.702	936
08:57:29.331	117	63	86	71	104.0	335	850	713	7.3	0.699	932
08:57:30.181	117	64	86	71	103.3	335	845	708	7.3	0.702	936
08:57:31.026	117	64	85	71	102.3	335	850	688	7.2	0.709	945
08:57:31.876	116	64	85	71	101.3	335	850	683	7.1	0.711	949
08:57:32.724	115	63	85	71	100.3	330	840	679	7.2	0.712	950
08:57:33.564	115	64	85	71	98.3	330	845	675	7.0	0.731	975
08:57:34.409	117	64	87	71	101.5	330	845	700	7.2	0.720	960
08:57:35.254	117	65	87	71	99.5	330	845	688	7.1	0.735	979
08:57:36.099	117	65	86	71	99.5	330	850	683	7.0	0.735	980
08:57:36.951	116	64	86	71	99.5	330	850	679	7.0	0.730	974
08:57:37.801	115	64	85	71	99.5	330	850	688	7.0	0.724	965
08:57:38.651	115	63	84	71	98.8	330	850	671	7.0	0.723	964
08:57:39.499	113	63	84	72	97.5	335	835	663	7.0	0.715	953
08:57:40.332	114	64	85	71	96.8	330	840	658	6.9	0.734	978
08:57:41.174	117	64	87	72	100.3	330	835	683	7.2	0.720	961
08:57:42.011	116	65	88	73	97.8	330	820	658	7.2	0.736	981
08:57:42.831	118	68	90	73	93.8	330	820	650	6.9	0.785	1047
08:57:43.651	123	70	94	72	96.0	330	830	688	6.9	0.808	1078
08:57:44.481	128	72	96	71	98.3	335	840	729	7.0	0.823	1097
08:57:45.319	129	73	98	74	95.3	330	815	713	7.0	0.839	1118
08:57:46.134	131	76	99	75	88.0	325	800	696	6.6	0.902	1203
08:57:46.934	135	77	101	72	90.8	330	830	746	6.6	0.924	1232
08:57:47.764	138	77	102	72	94.5	335	830	783	6.8	0.894	1192
08:57:48.594	135	76	101	75	91.5	330	805	771	6.8	0.889	1185
08:57:49.403	135	77	101	74	88.8	330	810	767	6.6	0.917	1223
08:57:50.213	138	76	101	72	93.8	335	830	804	6.8	0.894	1192
08:57:51.039	136	75	100	73	93.5	335	825	808	6.8	0.880	1174
08:57:51.868	132	74	98	74	91.5	330	810	788	6.8	0.865	1154
08:57:52.678	133	74	98	71	93.0	335	840	800	6.6	0.881	1174
08:57:53.512	134	72	98	73	97.3	335	825	817	7.1	0.827	1103
08:57:54.343	131	72	96	72	95.5	335	835	792	6.9	0.835	1113
08:57:55.174	127	71	94	74	92.5	330	815	771	6.8	0.828	1104
08:57:55.989	129	71	95	72	94.5	330	830	779	6.8	0.830	1107
08:57:56.819	132	70	96	72	99.5	335	830	813	7.2	0.803	1071
08:57:57.653	131	71	95	71	99.3	335	845	804	7.0	0.811	1081
08:57:58.498	130	70	95	71	99.8	335	850	804	7.0	0.805	1074
08:57:59.348	129	69	93	70	99.0	335	855	804	6.9	0.805	1074
08:58:00.199	128	68	92	70	99.5	335	855	796	7.0	0.791	1054
08:58:01.058	126	67	91	70	100.5	335	855	800	7.1	0.770	1027
08:58:01.913	124	66	89	70	100.8	335	855	800	7.1	0.757	1010
08:58:02.768	123	65	88	69	101.0	335	865	779	7.0	0.752	1002
08:58:03.629	122	64	88	70	101.0	335	860	771	7.0	0.747	996
08:58:04.490	122	64	88	72	101.0	335	835	771	7.3	0.725	967
08:58:05.325	122	64	88	70	101.0	335	855	771	7.1	0.743	990
08:58:06.181	120	64	87	70	88.8	335	855	829	6.2	0.833	1111
08:58:07.036	120	63	86	70	90.3	335	855	817	6.3	0.817	1089
08:58:07.891	120	63	87	71	90.5	335	850	804	6.4	0.812	1083
08:58:08.743	119	63	87	71	94.3	335	845	763	6.7	0.776	1034
08:58:09.588	118	65	87	72	94.0	330	835	758	6.8	0.773	1030
08:58:10.419	124	66	90	70	99.5	335	860	796	6.9	0.776	1034
08:58:11.277	126	66	92	71	102.8	335	845	821	7.3	0.752	1003
08:58:12.128	125	67	90	70	101.5	335	855	800	7.1	0.758	1011
08:58:12.983	121	66	89	72	96.8	330	835	767	7.0	0.764	1018
08:58:13.818	122	66	89	72	97.3	330	835	771	7.0	0.762	1016
08:58:14.649	124	66	90	71	100.0	335	845	779	7.1	0.758	1011
08:58:15.498	125	66	90	71	103.8	340	850	792	7.3	0.739	986
08:58:16.348	124	66	90	71	101.3	335	850	775	7.1	0.751	1002
08:58:20.556	119	65	87	71	99.0	330	840	738	7.1	0.736	981
08:58:21.394	120	65	88	71	100.3	330	850	758	7.1	0.742	989
08:58:22.248	122	65	88	69	102.3	345	865	758	7.1	0.742	990
08:58:23.113	121	64	87	70	104.3	340	860	763	7.3	0.720	960
08:58:23.969	120	65	87	70	101.3	330	860	746	7.1	0.737	982
08:58:24.831	120	64	87	70	102.8	335	855	738	7.2	0.722	962
08:58:25.686	120	64	87	70	102.0	330	855	738	7.2	0.727	970
08:58:26.541	119	64	87	70	101.8	335	855	738	7.1	0.729	972
08:58:27.396	119	64	88	71	102.0	335	850	733	7.2	0.729	972
08:58:28.246	120	65	89	71	101.3	330	840	738	7.2	0.738	984
08:58:29.088	124	68	91	71	99.8	335	845	754	7.1	0.773	1031
08:58:29.933	127	69	94	70	103.5	340	860	771	7.2	0.777	1036
08:58:30.793	128	70	94	70	101.3	335	860	775	7.1	0.796	1062
08:58:31.649	128	70	94	70	100.3	335	855	767	7.0	0.797	1063
08:58:32.508	127	69	92	69	99.5	335	870	758	6.9	0.804	1073
08:58:33.378	125	68	91	70	100.0	335	860	750	7.0	0.780	1041
08:58:34.236	123	67	89	69	99.0	335	865	742	6.9	0.780	1040
08:58:35.101	119	66	88	72	96.8	330	835	729	7.0	0.762	1016
08:58:35.936	120	67	89	71	96.8	335	845	725	6.9	0.779	1039
08:58:36.783	124	67	91	70	101.0	340	860	750	7.0	0.777	1036
08:58:37.643	125	68	91	69	101.5	340	865	750	7.0	0.778	1037
08:58:38.506	123	68	90	69	99.0	335	870	738	6.8	0.787	1049
08:58:39.374	118	66	88	72	95.3	330	835	708	6.8	0.767	1023
08:58:40.209	118	66	88	72	93.8	330	830	704	6.8	0.779	1039
08:58:41.041	121	66	89	71	98.5	335	850	721	7.0	0.770	1027
08:58:41.889	123	67	90	70	101.3	335	855	729	7.1	0.762	1016
08:58:42.746	122	66	90	72	100.8	335	835	725	7.2	0.748	997
08:58:43.581	120	68	90	73	94.0	330	820	683	6.9	0.783	1044
08:58:44.401	124	68	92	71	99.3	340	850	738	7.0	0.784	1045
08:58:45.251	125	68	92	70	100.5	335	855	746	7.1	0.778	1038
08:58:46.106	122	68	90	71	97.0	330	840	721	6.9	0.777	1036
08:58:46.944	117	67	88	74	89.0	325	815	675	6.6	0.804	1071
08:58:47.761	122	67	91	73	95.8	330	825	721	7.0	0.786	1048
08:58:48.588	129	70	96	72	100.5	335	835	763	7.2	0.793	1058
08:58:49.421	131	72	97	72	97.8	330	830	771	7.1	0.826	1101
08:58:50.253	132	73	98	73	94.8	330	825	796	6.9	0.853	1138
08:58:51.078	136	74	100	71	97.3	335	840	813	6.9	0.862	1149
08:58:51.916	137	74	100	71	98.5	335	845	825	7.0	0.860	1147
08:58:52.757	136	74	99	71	97.0	335	850	825	6.8	0.863	1151
08:58:53.611	134	72	97	71	97.3	335	845	813	6.9	0.845	1127
08:58:54.458	132	71	95	71	97.3	335	850	804	6.9	0.833	1110
08:58:55.308	130	70	94	70	98.0	335	860	808	6.8	0.823	1097
08:58:56.166	127	68	92	71	98.0	330	850	808	6.9	0.798	1064
08:58:57.018	125	67	90	71	97.5	330	850	792	6.9	0.787	1049
08:58:57.864	123	66	89	71	97.5	330	840	779	7.0	0.769	1025
08:58:58.708	123	66	89	71	99.3	330	850	783	7.0	0.760	1013
08:58:59.558	123	66	89	71	99.8	330	845	783	7.1	0.754	1005
08:59:00.403	123	66	89	71	99.5	330	850	779	7.0	0.760	1014
08:59:01.249	123	66	89	71	100.5	335	845	788	7.1	0.750	1001
08:59:02.096	122	66	89	71	100.0	330	850	771	7.1	0.752	1003
08:59:02.944	121	65	88	72	99.8	330	835	763	7.2	0.739	985
08:59:03.783	120	65	88	71	99.8	335	840	754	7.1	0.737	982
08:59:04.619	117	65	88	73	99.8	335	820	717	7.3	0.719	959
08:59:05.440	117	65	88	75	99.8	335	800	717	7.5	0.702	936
08:59:06.240	117	65	88	72	99.8	335	830	717	7.2	0.728	971
08:59:07.071	137	76	103	72	82.8	335	830	946	6.0	1.036	1381
08:59:07.899	140	78	105	72	81.5	330	835	917	5.9	1.073	1431
08:59:08.734	140	79	106	72	77.3	330	830	858	5.6	1.142	1522
08:59:09.564	143	82	108	74	76.8	325	815	863	5.7	1.144	1526
08:59:10.379	147	82	109	72	84.8	330	830	913	6.1	1.067	1423
08:59:11.211	148	81	109	72	86.8	330	830	921	6.3	1.045	1394
08:59:12.041	147	82	110	74	84.8	330	810	904	6.3	1.047	1395
08:59:12.851	148	83	109	73	85.3	330	825	921	6.2	1.057	1410
08:59:13.678	150	81	110	72	90.0	335	830	967	6.5	1.014	1353
08:59:14.506	149	81	109	72	89.8	335	830	950	6.5	1.010	1347
08:59:15.334	147	81	107	72	88.5	330	835	925	6.4	1.012	1349
08:59:16.169	147	79	107	71	92.0	330	845	954	6.5	0.980	1307
08:59:17.014	145	78	105	70	93.8	335	855	954	6.6	0.960	1280
08:59:17.871	143	76	103	70	94.8	335	855	933	6.6	0.927	1236
08:59:18.726	139	74	101	70	95.0	335	855	908	6.7	0.907	1209
08:59:19.579	138	73	99	70	96.3	335	860	904	6.7	0.887	1182
08:59:20.441	137	71	98	69	99.3	335	870	904	6.8	0.855	1140
08:59:21.309	134	70	96	69	100.3	335	870	892	6.9	0.833	1111
08:59:22.181	132	69	94	68	100.5	335	880	879	6.9	0.821	1095
08:59:23.061	129	67	92	68	102.8	335	880	858	7.0	0.784	1045
08:59:23.941	126	65	90	69	103.0	335	865	854	7.1	0.756	1008
08:59:24.806	124	65	88	68	103.5	335	880	842	7.1	0.750	1000
08:59:25.684	122	63	87	69	104.5	335	875	842	7.2	0.726	969
08:59:26.557	120	62	86	69	105.5	335	865	829	7.3	0.701	935
08:59:27.428	119	62	84	69	104.5	335	870	800	7.2	0.701	935
08:59:28.298	117	60	83	69	106.3	340	870	792	7.3	0.680	906
08:59:29.164	116	60	82	69	105.0	335	870	783	7.2	0.679	906
08:59:30.034	114	59	81	69	106.3	335	865	758	7.4	0.657	877
08:59:30.903	112	58	80	69	106.0	335	875	754	7.3	0.658	878
08:59:31.774	111	58	79	70	104.8	335	860	742	7.3	0.651	868
08:59:32.636	110	58	79	70	105.0	335	855	721	7.4	0.643	858
08:59:33.491	110	58	79	70	105.3	335	860	717	7.3	0.646	861
08:59:34.351	109	58	79	71	104.3	335	845	696	7.4	0.640	854
08:59:35.196	106	58	78	73	96.8	330	820	650	7.1	0.663	884
08:59:36.016	109	59	81	73	100.5	335	820	663	7.4	0.663	884
08:59:36.834	113	62	85	73	101.3	330	820	679	7.4	0.686	915
08:59:37.654	118	64	88	72	105.3	335	830	708	7.6	0.694	925
08:59:38.484	121	66	89	71	103.0	340	845	708	7.3	0.732	976
08:59:39.329	120	66	90	73	99.3	330	820	696	7.3	0.746	994
08:59:40.151	123	69	92	72	96.8	335	830	708	7.0	0.785	1047
08:59:40.979	127	69	94	72	101.3	335	830	767	7.3	0.771	1027
08:59:41.809	126	70	94	73	98.3	335	820	750	7.2	0.780	1040
08:59:42.631	125	71	93	74	92.8	330	810	733	6.9	0.814	1086
08:59:43.439	128	71	96	74	96.3	330	810	754	7.1	0.806	1074
08:59:44.253	133	72	99	73	98.8	335	825	796	7.2	0.823	1097
08:59:45.072	137	74	101	73	98.3	335	825	817	7.1	0.848	1131
08:59:45.899	138	76	103	75	95.5	330	805	833	7.1	0.864	1152
08:59:46.706	140	77	103	73	95.8	335	825	850	7.0	0.890	1186
08:59:47.529	142	77	103	69	97.8	335	870	871	6.7	0.915	1219
08:59:48.401	141	75	102	71	100.0	335	850	892	7.1	0.869	1159
08:59:49.251	138	75	101	71	96.3	335	850	850	6.8	0.890	1186
08:59:50.101	138	74	100	69	98.3	335	865	863	6.8	0.876	1168
08:59:50.966	136	72	98	69	100.3	335	870	867	6.9	0.850	1134
08:59:51.836	134	71	96	69	101.3	340	875	854	6.9	0.832	1109
08:59:52.709	132	70	95	69	101.0	335	875	846	6.9	0.819	1092
08:59:53.582	129	68	93	69	101.8	335	870	838	7.0	0.793	1057
08:59:54.454	127	67	92	70	102.0	335	860	833	7.1	0.771	1029
08:59:55.318	125	66	90	69	103.3	340	865	808	7.2	0.754	1005
08:59:56.183	123	65	89	69	103.5	340	865	808	7.2	0.742	989
08:59:57.044	123	65	88	69	103.5	335	865	800	7.2	0.738	983
08:59:57.913	122	64	88	69	104.8	335	865	796	7.3	0.727	969
08:59:58.774	122	64	88	70	104.3	335	860	792	7.3	0.728	971
08:59:59.638	121	65	88	70	104.0	340	860	779	7.3	0.728	970
09:00:00.494	122	65	89	69	104.3	335	865	767	7.2	0.734	979
09:00:01.359	122	65	90	70	104.0	335	855	767	7.3	0.736	981
09:00:02.218	122	66	89	70	101.0	335	855	771	7.1	0.751	1002
09:00:03.069	119	65	88	72	99.5	335	830	738	7.2	0.730	973
09:00:03.901	118	65	88	72	97.8	335	830	733	7.1	0.747	996
09:00:04.731	122	67	91	72	99.5	340	835	742	7.1	0.759	1013
09:00:05.564	126	68	91	71	99.5	340	840	767	7.1	0.764	1019
09:00:06.405	126	68	91	72	99.5	340	835	767	7.1	0.759	1013
09:00:07.240	126	68	91	71	99.5	340	850	767	7.0	0.773	1031
09:00:08.089	138	76	102	72	81.0	335	830	946	5.9	1.045	1394
09:00:08.921	140	76	103	71	85.0	335	845	983	6.0	1.024	1365
09:00:09.768	143	76	104	71	86.8	345	840	996	6.2	1.009	1346
09:00:10.608	143	77	105	72	87.8	340	835	975	6.3	0.994	1326
09:00:11.441	143	77	104	72	91.0	335	830	963	6.6	0.951	1268
09:00:12.269	144	77	105	72	93.0	335	830	988	6.7	0.933	1244
09:00:13.101	143	76	103	71	94.3	340	845	975	6.7	0.923	1231
09:00:13.946	139	75	101	72	93.8	335	830	946	6.8	0.894	1192
09:00:14.776	138	74	100	70	96.0	340	855	938	6.7	0.888	1185
09:00:15.629	138	72	99	70	99.3	340	855	942	7.0	0.853	1137
09:00:16.486	136	71	98	71	100.3	340	850	917	7.1	0.827	1102
09:00:17.336	133	71	96	69	99.0	335	865	896	6.9	0.834	1113
09:00:18.201	132	69	94	68	102.8	340	880	896	7.0	0.803	1071
09:00:19.079	130	68	93	69	102.5	335	865	892	7.1	0.781	1041
09:00:19.944	127	67	91	70	102.3	335	860	871	7.1	0.765	1021
09:00:20.806	126	66	90	69	103.3	340	865	858	7.2	0.750	1000
09:00:21.669	124	65	88	70	102.5	335	860	850	7.2	0.738	984
09:00:22.529	123	64	87	69	103.5	335	865	833	7.2	0.729	972
09:00:23.394	121	63	87	70	104.5	335	855	833	7.3	0.710	946
09:00:24.247	120	63	86	71	103.8	335	850	817	7.3	0.707	942
09:00:25.103	120	63	86	69	104.3	335	865	813	7.2	0.711	949
09:00:25.966	120	63	87	71	105.3	335	850	808	7.4	0.701	934
09:00:26.818	121	64	88	71	104.5	335	850	804	7.4	0.712	949
09:00:27.668	121	65	88	71	104.0	335	850	792	7.3	0.721	962
09:00:28.518	119	65	89	73	98.0	330	825	763	7.1	0.745	993
09:00:29.339	123	67	92	73	99.8	335	820	779	7.3	0.758	1011
09:00:30.161	129	70	96	71	103.5	340	845	808	7.3	0.780	1040
09:00:31.002	132	71	97	69	103.8	335	865	825	7.2	0.805	1073
09:00:31.867	130	70	96	72	101.3	335	830	817	7.3	0.789	1052
09:00:32.703	127	72	94	73	92.5	330	825	771	6.7	0.841	1121
09:00:33.524	129	72	95	71	94.5	335	845	792	6.7	0.847	1130
09:00:34.369	132	71	97	71	100.8	335	845	833	7.2	0.814	1085
09:00:35.216	135	72	99	72	101.0	340	835	850	7.3	0.814	1086
09:00:36.051	134	74	99	73	95.0	330	825	846	6.9	0.858	1143
09:00:36.874	138	74	101	71	99.0	335	840	892	7.1	0.855	1140
09:00:37.716	140	74	101	70	101.8	340	860	913	7.1	0.849	1133
09:00:38.574	136	73	99	72	99.3	335	830	900	7.2	0.828	1104
09:00:39.406	132	73	97	74	92.8	330	815	854	6.8	0.848	1131
09:00:40.221	135	72	98	71	99.5	340	845	896	7.1	0.828	1104
09:00:41.064	134	71	97	71	100.3	340	840	879	7.2	0.811	1081
09:00:41.904	132	71	95	71	99.0	335	845	867	7.0	0.811	1081
09:00:42.751	130	69	94	71	99.8	335	850	858	7.0	0.797	1062
09:00:43.601	128	68	93	71	99.5	335	845	846	7.1	0.788	1050
09:00:44.446	128	68	93	71	100.0	335	850	842	7.1	0.786	1048
09:00:45.294	129	69	94	71	100.0	335	845	842	7.1	0.792	1056
09:00:46.141	129	70	94	71	99.3	335	845	838	7.0	0.800	1067
09:00:46.986	129	69	95	71	100.8	335	850	833	7.1	0.797	1063
09:00:47.836	129	70	95	71	99.8	335	845	833	7.1	0.803	1070
09:00:48.681	130	70	95	71	100.0	335	850	829	7.1	0.807	1077
09:00:49.527	129	70	95	73	98.0	335	825	817	7.1	0.800	1066
09:00:50.352	128	71	95	72	95.3	330	830	821	6.9	0.823	1098
09:00:51.186	132	70	97	71	102.8	340	840	854	7.3	0.793	1057
09:00:52.026	131	71	96	71	101.0	335	850	838	7.1	0.806	1074
09:00:52.872	130	70	94	70	100.8	335	855	829	7.1	0.800	1066
09:00:53.729	128	69	93	70	100.5	335	855	833	7.1	0.791	1055
09:00:54.588	126	67	91	70	100.8	335	855	813	7.1	0.774	1033
09:00:55.439	121	67	89	73	95.0	330	825	775	6.9	0.773	1031
09:00:56.264	122	67	90	73	96.3	330	825	771	7.0	0.769	1026
09:00:57.091	125	67	92	72	101.3	335	835	800	7.3	0.759	1012
09:00:57.928	128	68	94	72	104.3	340	835	813	7.5	0.749	999
09:00:58.763	127	69	94	73	101.5	335	825	796	7.4	0.762	1016
09:00:59.588	125	70	93	74	96.0	330	815	775	7.1	0.790	1053
09:01:00.403	129	70	95	73	99.0	335	825	804	7.2	0.792	1056
09:01:01.226	132	71	97	73	102.5	335	825	825	7.5	0.781	1041
09:01:02.053	132	71	96	72	100.3	335	830	813	7.2	0.793	1057
09:01:02.879	127	70	94	75	94.8	330	805	779	7.1	0.799	1065
09:01:03.684	128	71	95	74	95.0	330	810	783	7.0	0.808	1077
09:01:04.496	132	71	98	74	100.3	335	815	813	7.4	0.793	1057
09:01:05.307	136	73	100	73	99.5	335	820	825	7.3	0.824	1099
09:01:06.129	139	74	100	73	99.5	335	820	863	7.3	0.824	1099
09:01:06.950	139	74	100	75	99.5	335	805	863	7.4	0.809	1079
09:01:07.755	139	74	100	71	99.5	335	840	863	7.1	0.844	1126
09:01:08.594	146	78	107	73	84.8	330	820	1083	6.2	1.030	1374
09:01:09.414	144	77	104	73	84.8	335	825	1033	6.2	1.015	1353
09:01:10.243	140	76	102	73	84.3	335	820	1000	6.2	0.993	1324
09:01:11.063	139	75	101	71	89.5	335	840	992	6.4	0.946	1261
09:01:11.901	138	73	99	71	96.3	335	845	992	6.8	0.871	1162
09:01:12.746	135	71	97	71	97.3	335	840	958	6.9	0.840	1120
09:01:13.588	133	70	95	71	98.5	335	850	938	7.0	0.822	1096
09:01:14.436	131	69	93	71	99.8	335	850	913	7.0	0.795	1059
09:01:15.286	128	67	91	70	100.5	335	855	904	7.1	0.776	1035
09:01:16.141	126	66	90	71	101.8	335	845	888	7.2	0.747	997
09:01:16.984	124	65	89	72	100.8	335	835	875	7.2	0.738	983
09:01:17.821	123	65	88	71	103.0	335	850	863	7.3	0.728	971
09:01:18.671	122	64	88	70	102.8	335	855	842	7.2	0.728	971
09:01:19.522	121	63	87	72	103.5	330	835	838	7.4	0.702	936
09:01:20.361	119	63	87	72	102.8	335	835	817	7.4	0.703	937
09:01:21.192	120	64	87	72	100.0	330	830	817	7.2	0.722	963
09:01:22.026	122	64	90	72	105.5	335	830	829	7.6	0.706	941
09:01:22.858	124	67	91	71	103.5	335	840	804	7.4	0.737	982
09:01:23.698	122	67	91	74	99.3	330	815	788	7.3	0.747	996
09:01:24.513	125	69	93	73	98.3	330	825	775	7.1	0.779	1038
09:01:25.332	131	70	97	71	103.8	335	840	817	7.4	0.781	1042
09:01:26.178	128	70	95	73	100.3	335	825	796	7.3	0.780	1040
09:01:26.999	124	71	93	74	91.5	325	810	742	6.8	0.823	1098
09:01:27.809	126	71	95	75	93.8	330	795	771	7.1	0.801	1068
09:01:28.604	129	71	96	73	97.5	335	820	775	7.1	0.809	1079
09:01:29.424	132	72	99	74	99.8	335	815	792	7.3	0.805	1073
09:01:30.239	134	74	102	75	97.3	335	800	796	7.3	0.835	1113
09:01:31.041	139	78	104	75	93.5	330	805	825	7.0	0.893	1191
09:01:31.846	144	78	108	77	96.5	335	775	879	7.5	0.865	1154
09:01:32.619	146	82	110	79	91.8	330	755	883	7.3	0.901	1201
09:01:33.376	146	82	110	81	90.0	330	745	888	7.2	0.908	1211
09:01:34.119	148	83	110	81	89.5	330	745	892	7.2	0.918	1224
09:01:34.864	148	83	109	77	91.5	330	780	904	7.0	0.931	1242
09:01:38.779	141	78	104	76	91.3	330	785	950	7.0	0.895	1193
09:01:39.568	141	77	102	73	93.3	330	825	933	6.8	0.902	1203
09:01:40.393	141	74	100	69	99.5	335	875	958	6.8	0.877	1170
09:01:41.268	138	71	97	68	101.5	335	885	950	6.9	0.848	1131
09:01:42.149	134	70	96	70	101.5	335	860	925	7.1	0.809	1079
09:01:43.009	130	69	94	73	98.5	330	825	888	7.2	0.787	1050
09:01:43.836	130	69	93	70	100.3	335	855	883	7.0	0.791	1055
09:01:44.689	128	67	91	69	102.8	335	865	888	7.1	0.764	1019
09:01:45.556	126	65	89	70	104.3	335	860	863	7.3	0.736	982
09:01:46.416	123	64	88	71	102.8	330	845	838	7.3	0.722	962
09:01:47.261	121	63	86	71	102.5	335	845	838	7.3	0.709	945
09:01:48.102	120	62	85	71	103.5	330	840	821	7.4	0.690	920
09:01:48.948	118	62	84	72	104.0	335	835	796	7.5	0.676	902
09:01:49.783	117	61	84	72	103.8	335	830	796	7.5	0.670	893
09:01:50.609	116	61	83	73	103.0	330	825	779	7.5	0.667	889
09:01:51.434	115	61	83	72	103.0	330	830	783	7.4	0.669	892
09:01:52.264	115	61	83	72	103.0	330	835	758	7.4	0.669	892
09:01:53.099	114	60	83	74	102.8	330	810	758	7.6	0.652	870
09:01:53.911	114	61	83	72	101.5	335	830	742	7.3	0.677	902
09:01:54.741	114	61	83	71	102.5	335	840	729	7.3	0.678	904
09:01:55.581	113	61	84	75	101.3	335	800	729	7.6	0.660	880
09:01:56.381	112	63	84	76	94.5	330	790	688	7.2	0.698	931
09:01:57.169	115	64	88	81	97.3	330	745	708	7.8	0.674	899
09:01:57.916	122	68	91	75	100.3	340	805	721	7.5	0.729	972
09:01:58.721	124	68	92	74	101.8	335	810	729	7.5	0.730	974
09:01:59.531	121	68	92	78	97.8	335	765	708	7.7	0.720	960
09:02:00.296	121	71	93	82	90.5	330	735	675	7.4	0.753	1004
09:02:01.029	123	71	94	81	92.3	330	745	696	7.4	0.759	1012
09:02:01.776	127	71	95	77	95.8	335	775	725	7.4	0.767	1023
09:02:02.551	127	71	95	77	97.8	335	775	729	7.6	0.753	1004
09:02:03.326	125	72	94	78	91.3	330	765	713	7.2	0.790	1054
09:02:04.091	129	72	96	76	94.5	330	790	742	7.2	0.805	1073
09:02:04.879	132	72	96	75	94.5	330	805	788	7.0	0.820	1093
09:02:05.685	132	72	96	80	94.5	330	750	788	7.6	0.764	1019
09:02:06.435	132	72	96	77	94.5	330	780	788	7.3	0.794	1059
09:02:07.218	136	76	102	78	79.8	330	765	971	6.3	0.978	1305
09:02:07.983	136	77	103	79	78.8	330	760	933	6.2	0.989	1319
09:02:08.743	139	78	104	76	81.3	335	790	971	6.2	1.011	1348
09:02:09.529	142	78	103	70	86.3	330	860	979	6.0	1.030	1373
09:02:10.393	142	77	98	60	94.0	330	1005	979	5.6	1.050	1401
09:02:11.396	137	69	98	66	103.3	335	915	1000	6.8	0.866	1155
09:02:12.309	133	70	97	71	96.5	330	850	929	6.8	0.850	1133
09:02:13.161	131	71	95	71	94.3	335	850	896	6.7	0.857	1142
09:02:14.011	128	69	93	71	96.5	335	850	888	6.8	0.819	1092
09:02:14.859	126	69	92	71	95.5	330	850	883	6.7	0.814	1086
09:02:15.711	129	67	93	69	103.0	335	865	917	7.1	0.781	1041
09:02:16.574	129	68	92	69	101.8	335	865	888	7.1	0.784	1046
09:02:17.441	127	67	91	70	102.3	335	855	879	7.2	0.763	1017
09:02:18.296	125	67	90	69	101.8	335	865	875	7.1	0.765	1020
09:02:19.161	124	65	89	70	101.5	335	855	850	7.1	0.750	1000
09:02:20.014	122	65	88	70	100.8	330	860	846	7.0	0.751	1002
09:02:20.876	121	64	88	71	102.0	330	850	833	7.2	0.733	978
09:02:21.728	120	65	89	72	99.3	330	835	808	7.1	0.751	1001
