# Supplementary material for: Influence of beat-to-beat blood pressure variability on vascular elasticity in hypertensive population
Source: Sci Rep. 2017 Aug 21;7:8394. doi: 10.1038/s41598-017-08640-4 (PMC5566212; doi:10.1038/s41598-017-08640-4)
Supplement: Supplementary file 2 — Dataset 2 [file 41598_2017_8640_MOESM2_ESM.zip › Data of normal population/1092-beats.txt]

11:04:37.679	113	64	86	52	68.3	380	1160	775	3.5	1.453	1938
11:04:38.840	113	64	86	53	68.3	380	1140	775	3.6	1.428	1904
11:04:39.980	113	64	86	53	68.3	380	1140	775	3.6	1.428	1904
11:04:41.119	109	64	85	54	65.5	370	1110	746	3.5	1.436	1915
11:04:42.229	115	66	87	52	69.8	385	1145	742	3.7	1.432	1910
11:04:43.376	116	66	87	52	71.0	390	1160	729	3.7	1.421	1895
11:04:44.534	115	65	87	52	74.3	385	1165	713	3.8	1.357	1810
11:04:45.703	115	65	86	52	77.8	390	1165	708	4.0	1.289	1718
11:04:46.864	113	65	85	52	76.3	380	1145	692	4.0	1.276	1702
11:04:48.011	109	63	84	54	74.8	365	1110	671	4.0	1.251	1668
11:04:49.119	115	65	87	53	78.8	385	1130	683	4.2	1.248	1665
11:04:50.251	115	66	88	53	79.5	395	1135	675	4.2	1.253	1670
11:04:51.384	116	67	88	53	79.5	395	1125	667	4.2	1.242	1656
11:04:52.510	116	67	88	54	79.5	395	1120	667	4.3	1.236	1648
11:04:53.630	116	67	88	52	79.5	395	1165	667	4.1	1.286	1715
11:04:54.794	119	69	90	54	69.0	380	1120	796	3.7	1.457	1942
11:04:55.914	114	67	90	56	69.0	380	1080	758	3.8	1.405	1873
11:04:56.995	114	67	90	53	69.0	380	1125	758	3.7	1.463	1951
11:04:58.120	114	67	90	52	69.0	380	1160	758	3.6	1.509	2012
11:04:59.277	121	69	91	53	69.5	385	1140	829	3.7	1.497	1996
11:05:00.423	120	68	91	53	69.5	385	1135	779	3.7	1.490	1987
11:05:01.555	120	68	91	56	69.5	385	1065	779	3.9	1.398	1864
11:05:02.620	120	68	91	52	69.5	385	1145	779	3.6	1.503	2004
11:05:03.766	121	68	91	52	70.5	385	1145	821	3.7	1.482	1976
11:05:04.909	122	68	92	53	71.8	385	1135	788	3.8	1.447	1930
11:05:06.048	122	69	92	52	71.0	385	1150	763	3.7	1.482	1976
11:05:07.198	122	69	91	53	73.3	385	1135	750	3.9	1.414	1885
11:05:08.331	118	68	91	56	75.3	375	1080	733	4.2	1.302	1737
11:05:09.409	123	71	92	53	75.3	380	1125	742	4.0	1.372	1829
11:05:10.534	124	69	92	53	80.3	385	1135	754	4.2	1.305	1740
11:05:11.671	123	69	92	52	79.8	385	1145	742	4.2	1.317	1756
11:05:12.816	122	69	91	52	79.3	385	1145	733	4.2	1.311	1748
11:05:13.961	120	68	91	52	79.3	385	1150	729	4.1	1.317	1756
11:05:15.110	120	68	91	55	79.3	385	1100	729	4.3	1.260	1679
11:05:16.210	120	68	91	54	79.3	385	1120	729	4.2	1.283	1710
11:05:17.327	121	68	91	53	72.5	380	1135	821	3.8	1.429	1905
11:05:18.468	122	68	91	52	73.8	385	1150	788	3.8	1.415	1887
11:05:19.618	121	68	91	52	72.8	385	1145	767	3.8	1.424	1899
11:05:20.759	120	68	90	54	74.3	380	1120	746	4.0	1.350	1800
11:05:21.881	115	66	89	57	75.3	375	1060	713	4.3	1.254	1672
11:05:22.941	120	69	90	53	76.8	380	1125	729	4.1	1.319	1759
11:05:24.064	121	68	90	53	80.0	385	1140	742	4.2	1.286	1715
11:05:25.206	120	67	89	53	80.8	385	1135	733	4.3	1.254	1673
11:05:26.341	118	67	89	53	80.5	385	1130	717	4.3	1.242	1656
11:05:27.469	117	66	89	53	80.5	385	1135	713	4.3	1.248	1664
11:05:28.605	117	66	89	54	80.5	385	1115	713	4.3	1.226	1634
11:05:29.720	117	66	89	56	80.5	385	1075	713	4.5	1.182	1576
11:05:30.798	117	67	88	54	71.0	385	1115	763	3.8	1.382	1843
11:05:31.913	118	66	89	53	73.8	385	1140	758	3.9	1.372	1829
11:05:33.051	118	66	88	53	73.5	385	1135	738	3.9	1.363	1817
11:05:34.186	116	66	87	53	76.0	385	1130	713	4.0	1.297	1730
11:05:35.316	115	65	86	53	79.0	380	1140	700	4.2	1.241	1655
11:05:36.456	114	64	86	53	79.8	385	1135	683	4.2	1.217	1622
11:05:37.591	112	63	85	54	79.5	380	1105	671	4.3	1.174	1566
11:05:38.696	109	64	85	56	75.3	370	1075	663	4.2	1.207	1610
11:05:39.771	115	65	87	54	81.0	385	1115	683	4.4	1.198	1597
11:05:40.884	116	65	87	53	81.5	385	1140	679	4.3	1.213	1618
11:05:42.026	115	65	86	53	81.8	385	1140	683	4.3	1.203	1604
11:05:43.166	114	64	86	52	81.5	385	1145	671	4.3	1.201	1602
11:05:44.311	111	64	84	54	80.0	380	1115	654	4.3	1.174	1566
11:05:45.424	108	63	84	56	76.3	370	1075	642	4.3	1.181	1574
11:05:46.501	114	65	86	54	81.0	385	1120	654	4.3	1.193	1590
11:05:47.619	115	65	87	53	82.5	385	1125	667	4.4	1.190	1586
11:05:48.744	116	66	88	53	81.8	385	1130	658	4.3	1.216	1622
11:05:49.874	117	67	89	53	81.0	385	1130	654	4.3	1.235	1646
11:05:51.006	117	67	88	53	80.5	385	1140	646	4.2	1.250	1666
11:05:52.146	117	67	88	52	80.5	385	1145	650	4.2	1.255	1674
11:05:53.290	117	67	88	54	80.5	385	1120	650	4.3	1.228	1637
11:05:54.410	117	67	88	55	80.5	385	1090	650	4.4	1.195	1593
11:05:55.503	119	69	91	54	69.3	380	1110	779	3.7	1.455	1939
11:05:56.613	121	69	92	53	72.3	385	1135	771	3.8	1.441	1922
11:05:57.748	123	70	93	52	72.5	385	1145	767	3.8	1.465	1953
11:05:58.889	123	70	92	53	74.0	385	1130	754	3.9	1.401	1868
11:06:00.019	118	68	91	55	74.8	375	1095	738	4.1	1.329	1773
11:06:01.114	123	70	92	53	77.5	385	1140	746	4.1	1.350	1799
11:06:02.254	122	69	91	52	79.8	385	1155	750	4.1	1.314	1752
11:06:03.411	120	68	89	51	80.0	385	1170	729	4.1	1.305	1740
11:06:04.581	118	67	88	51	80.0	385	1175	717	4.1	1.293	1723
11:06:05.754	116	66	87	52	79.3	380	1160	700	4.1	1.270	1693
11:06:06.916	112	64	87	55	77.3	370	1100	679	4.2	1.232	1642
11:06:08.016	118	67	88	52	80.3	385	1155	700	4.2	1.270	1694
11:06:09.173	117	66	88	51	81.8	390	1170	700	4.2	1.256	1674
11:06:10.339	116	66	87	52	81.0	385	1165	688	4.2	1.255	1673
11:06:11.506	115	65	86	51	80.5	385	1175	683	4.1	1.259	1679
11:06:12.681	114	64	86	51	81.0	385	1180	667	4.1	1.249	1666
11:06:13.861	113	64	86	51	80.8	385	1170	671	4.1	1.239	1652
11:06:15.031	111	64	86	53	79.8	380	1130	654	4.2	1.222	1629
11:06:16.161	114	67	88	55	75.5	380	1090	675	4.2	1.267	1689
11:06:17.251	117	67	90	57	79.8	385	1045	650	4.6	1.179	1572
11:06:18.294	119	69	93	60	78.8	385	1005	658	4.7	1.184	1578
11:06:19.301	124	72	94	56	78.8	385	1065	683	4.4	1.271	1695
11:06:20.366	126	71	94	56	81.0	385	1080	717	4.5	1.257	1676
11:06:21.446	124	70	94	57	79.8	380	1045	713	4.6	1.225	1634
11:06:22.491	121	70	93	57	76.0	375	1050	729	4.3	1.278	1704
11:06:23.543	127	71	94	53	81.5	385	1125	763	4.3	1.294	1725
11:06:24.668	125	69	92	51	83.0	385	1175	750	4.2	1.295	1727
11:06:25.841	122	68	90	50	82.5	385	1195	738	4.1	1.296	1729
11:06:27.036	119	66	88	50	82.3	385	1195	713	4.1	1.275	1700
11:06:28.229	116	65	88	50	82.3	385	1195	704	4.1	1.275	1700
11:06:29.425	116	65	88	52	82.3	385	1155	704	4.3	1.232	1643
11:06:30.580	116	65	88	53	82.3	385	1140	704	4.3	1.216	1622
11:06:31.719	116	65	87	51	72.8	380	1175	788	3.7	1.401	1868
11:06:32.898	116	64	86	50	75.5	385	1195	763	3.8	1.365	1820
11:06:34.093	116	64	87	50	75.3	385	1190	750	3.8	1.372	1829
11:06:35.281	116	64	86	50	78.0	385	1190	729	3.9	1.316	1754
11:06:36.469	115	64	86	50	81.0	385	1195	725	4.1	1.269	1692
11:06:37.664	115	64	86	51	80.8	385	1185	729	4.1	1.266	1688
11:06:38.851	114	64	86	51	80.5	385	1170	708	4.1	1.243	1657
11:06:40.021	110	63	85	53	78.3	375	1125	683	4.2	1.226	1634
11:06:41.146	116	66	87	51	81.0	385	1185	704	4.1	1.269	1692
11:06:42.331	116	64	87	51	84.0	390	1185	704	4.3	1.224	1632
11:06:43.514	116	65	88	51	83.0	385	1170	696	4.3	1.233	1645
11:06:44.686	116	66	87	51	82.0	385	1180	688	4.2	1.256	1674
11:06:45.866	115	65	86	51	81.5	385	1170	679	4.2	1.238	1651
11:06:47.034	111	64	86	54	78.5	375	1105	646	4.3	1.204	1605
11:06:48.141	114	66	87	52	78.8	385	1145	654	4.1	1.261	1682
11:06:49.284	116	66	88	52	82.0	385	1155	675	4.3	1.236	1648
11:06:50.439	118	66	89	52	82.5	385	1150	675	4.3	1.237	1649
11:06:51.591	119	67	90	52	81.8	385	1150	675	4.3	1.263	1683
11:06:52.741	119	68	90	52	81.0	385	1145	675	4.2	1.265	1687
11:06:53.886	116	67	90	55	78.3	375	1095	663	4.3	1.256	1675
11:06:54.981	122	69	92	53	80.3	385	1140	692	4.2	1.303	1738
11:06:56.119	123	69	92	52	81.8	385	1155	696	4.2	1.300	1733
11:06:57.274	124	69	92	51	81.5	385	1170	696	4.2	1.324	1766
11:06:58.446	123	69	91	49	81.3	385	1215	696	4.0	1.361	1814
11:06:59.659	121	68	90	49	81.3	385	1215	692	4.0	1.342	1789
11:07:00.876	119	67	88	51	80.8	385	1180	683	4.1	1.290	1719
11:07:02.056	114	65	88	54	77.5	375	1110	663	4.2	1.260	1681
11:07:03.166	120	68	91	52	79.8	385	1160	688	4.1	1.320	1760
11:07:04.326	123	68	92	51	82.8	390	1185	696	4.2	1.314	1752
11:07:05.511	124	69	93	50	83.0	385	1190	704	4.2	1.330	1773
11:07:06.699	125	70	93	51	82.0	385	1175	700	4.2	1.336	1782
11:07:07.876	124	70	93	51	80.8	385	1170	700	4.1	1.344	1792
11:07:09.046	124	71	92	51	78.8	385	1170	696	4.0	1.367	1822
11:07:10.216	118	68	91	54	77.0	375	1110	658	4.2	1.312	1749
11:07:11.326	123	70	92	52	78.0	385	1150	671	4.1	1.356	1809
11:07:12.476	122	69	92	52	81.0	385	1160	671	4.2	1.310	1747
11:07:13.636	122	69	92	51	81.3	385	1170	671	4.2	1.318	1757
11:07:14.804	122	69	92	51	80.8	385	1175	683	4.1	1.331	1775
11:07:15.979	121	68	90	52	80.0	385	1145	679	4.2	1.292	1722
11:07:17.126	116	67	90	55	80.0	385	1095	658	4.4	1.235	1647
11:07:18.220	116	67	90	53	80.0	385	1125	658	4.3	1.269	1692
11:07:19.345	116	67	90	51	80.0	385	1175	658	4.1	1.326	1767
11:07:20.521	124	70	93	52	71.0	380	1150	854	3.7	1.502	2003
11:07:21.671	122	69	91	52	71.5	385	1145	804	3.7	1.457	1943
11:07:22.816	116	67	90	56	69.5	375	1075	771	3.9	1.392	1856
11:07:23.889	121	70	91	54	71.5	380	1115	763	3.8	1.423	1897
11:07:25.008	121	68	91	53	79.3	385	1135	763	4.2	1.307	1742
11:07:26.143	121	68	91	53	79.5	385	1140	754	4.2	1.308	1745
11:07:27.279	121	69	91	52	78.8	385	1150	738	4.1	1.325	1767
11:07:28.431	120	68	90	53	78.5	385	1135	725	4.1	1.294	1725
11:07:29.566	116	67	90	55	77.5	375	1090	696	4.3	1.259	1678
11:07:30.654	123	70	92	53	79.3	385	1140	729	4.2	1.327	1769
11:07:31.796	124	69	92	52	82.0	385	1160	746	4.2	1.305	1740
11:07:32.956	124	69	92	51	82.3	385	1170	738	4.2	1.312	1750
11:07:34.126	124	69	92	52	81.8	385	1165	733	4.2	1.315	1753
11:07:35.289	124	69	92	52	80.3	385	1160	738	4.2	1.333	1778
11:07:36.449	122	69	91	53	80.0	385	1140	729	4.2	1.300	1734
11:07:37.591	118	68	91	55	77.3	375	1100	708	4.2	1.292	1723
11:07:38.691	125	70	93	52	80.5	385	1150	738	4.2	1.321	1762
11:07:39.839	124	69	92	52	82.3	385	1155	738	4.3	1.295	1727
11:07:40.994	123	69	92	52	81.3	385	1155	729	4.2	1.301	1734
11:07:42.151	122	68	91	52	81.0	385	1165	713	4.2	1.302	1736
11:07:43.316	121	68	90	51	80.3	385	1175	708	4.1	1.310	1747
11:07:44.491	119	67	89	52	80.0	385	1155	708	4.2	1.285	1713
11:07:45.646	116	66	89	54	79.3	380	1105	675	4.3	1.234	1645
11:07:46.751	117	68	90	54	75.5	375	1115	679	4.1	1.322	1762
11:07:47.866	123	69	92	52	82.0	385	1165	708	4.2	1.307	1743
11:07:49.029	123	69	92	51	81.8	385	1175	713	4.2	1.319	1758
11:07:50.206	122	68	91	52	81.8	385	1165	708	4.2	1.297	1729
11:07:51.369	121	68	91	51	80.8	385	1170	721	4.1	1.311	1748
11:07:52.541	121	68	90	51	80.8	385	1185	696	4.1	1.313	1751
11:07:53.724	118	66	89	53	80.5	380	1125	679	4.3	1.240	1654
11:07:54.851	116	67	89	54	76.5	370	1105	679	4.2	1.286	1714
11:07:55.956	123	68	92	52	82.5	390	1150	721	4.3	1.286	1715
11:07:57.106	125	69	93	51	82.8	390	1180	742	4.2	1.326	1768
11:07:58.284	127	70	94	51	82.3	385	1175	725	4.2	1.339	1786
11:07:59.459	124	69	93	53	81.3	380	1125	725	4.3	1.288	1717
11:08:00.584	123	70	93	54	77.0	375	1115	725	4.1	1.343	1791
11:08:01.703	128	71	94	52	82.0	390	1165	754	4.2	1.332	1776
11:08:02.866	125	69	93	52	82.5	390	1165	742	4.2	1.310	1746
11:08:04.031	124	69	92	52	82.8	385	1165	729	4.3	1.299	1732
11:08:05.196	124	69	92	52	81.3	385	1160	733	4.2	1.317	1756
11:08:06.356	122	69	91	53	79.8	380	1130	717	4.2	1.289	1719
11:08:07.484	118	68	90	54	76.5	370	1115	696	4.1	1.312	1749
11:08:08.599	124	69	93	52	82.3	385	1160	725	4.3	1.308	1744
11:08:09.761	126	70	93	51	81.5	390	1185	725	4.1	1.349	1798
11:08:10.946	124	69	93	51	82.5	380	1170	708	4.2	1.312	1749
11:08:12.116	125	70	93	52	81.0	385	1165	721	4.2	1.330	1774
11:08:13.281	121	68	91	54	79.8	380	1115	700	4.3	1.276	1701
11:08:14.394	121	70	92	53	77.0	375	1130	704	4.1	1.346	1795
11:08:15.526	125	70	93	52	81.5	390	1160	725	4.2	1.320	1760
11:08:16.686	124	68	93	51	81.5	390	1180	708	4.1	1.343	1791
11:08:17.865	124	68	93	52	81.5	390	1165	708	4.2	1.326	1768
11:08:19.030	124	68	93	50	81.5	390	1190	708	4.1	1.354	1806
11:08:20.223	124	68	92	52	73.5	390	1165	808	3.8	1.454	1939
11:08:21.388	122	68	91	52	72.3	390	1150	758	3.8	1.440	1921
11:08:22.536	117	67	89	56	69.0	375	1075	721	3.9	1.383	1844
11:08:23.609	116	67	92	66	70.5	370	910	717	4.6	1.191	1588
11:08:24.521	125	75	94	55	70.5	380	1090	721	3.9	1.453	1938
11:08:25.611	132	71	98	53	83.0	390	1125	829	4.4	1.325	1767
11:08:26.736	138	74	101	53	83.8	390	1125	888	4.5	1.360	1813
11:08:27.861	141	76	102	53	81.8	385	1140	900	4.3	1.426	1901
11:08:28.999	139	77	101	52	79.8	385	1155	875	4.1	1.466	1955
11:08:30.154	137	76	100	52	79.5	385	1150	854	4.1	1.443	1924
11:08:31.304	135	75	98	52	79.3	380	1155	833	4.1	1.432	1909
11:08:32.463	133	73	97	51	80.3	380	1170	813	4.1	1.414	1886
11:08:33.627	133	74	97	51	79.3	380	1170	825	4.1	1.436	1914
11:08:34.797	133	73	97	51	80.0	380	1170	825	4.1	1.415	1887
11:08:35.971	132	72	96	51	79.8	380	1170	829	4.1	1.412	1883
11:08:37.137	131	73	96	52	78.5	380	1150	829	4.1	1.406	1875
11:08:38.293	129	71	95	52	79.8	380	1145	800	4.2	1.357	1809
11:08:39.438	127	70	93	52	80.0	380	1160	788	4.1	1.352	1803
11:08:40.594	123	69	92	55	77.0	375	1090	788	4.2	1.306	1741
11:08:41.688	125	70	94	53	79.8	375	1130	771	4.2	1.328	1771
11:08:42.816	129	71	94	53	81.0	390	1140	813	4.3	1.326	1769
11:08:43.958	127	69	93	52	82.8	375	1150	771	4.3	1.296	1728
11:08:45.108	128	70	94	52	82.5	380	1155	788	4.3	1.316	1755
11:08:46.263	128	70	95	52	81.8	380	1155	779	4.2	1.335	1780
11:08:47.418	129	71	95	52	81.8	380	1165	775	4.2	1.347	1796
11:08:48.583	128	71	95	52	81.0	375	1150	771	4.2	1.342	1789
11:08:49.731	124	70	94	55	77.0	370	1100	746	4.2	1.343	1790
11:08:50.829	130	73	95	52	78.0	375	1150	750	4.1	1.404	1872
11:08:51.979	129	71	95	51	81.5	380	1170	758	4.2	1.364	1818
11:08:53.153	129	71	95	52	80.0	385	1165	750	4.1	1.376	1835
11:08:54.316	126	70	93	51	79.5	385	1175	729	4.1	1.371	1828
11:08:55.489	124	69	91	52	79.3	375	1150	708	4.1	1.324	1766
11:08:56.641	123	68	91	51	80.3	385	1170	708	4.1	1.327	1769
11:08:57.811	123	68	92	52	80.5	385	1155	713	4.2	1.313	1750
11:08:58.966	124	69	93	52	80.8	375	1155	721	4.2	1.327	1769
11:09:00.121	126	71	94	52	79.8	385	1155	725	4.1	1.365	1820
11:09:01.274	128	72	95	52	78.5	385	1160	725	4.1	1.396	1862
11:09:02.436	123	70	93	52	77.0	370	1145	704	4.0	1.375	1834
11:09:03.579	127	70	93	52	81.3	380	1160	713	4.2	1.328	1770
11:09:04.741	124	68	93	54	81.5	380	1120	713	4.4	1.278	1704
11:09:05.861	128	71	94	52	80.0	385	1160	713	4.1	1.367	1822
11:09:07.019	128	70	95	52	82.0	385	1160	733	4.2	1.340	1787
11:09:08.181	128	71	94	52	81.3	380	1160	733	4.2	1.342	1789
11:09:09.341	126	70	93	52	80.5	375	1160	729	4.2	1.333	1777
11:09:10.501	120	68	92	55	78.8	375	1095	700	4.3	1.272	1696
11:09:11.594	126	71	94	53	78.5	375	1130	725	4.2	1.357	1809
11:09:12.724	129	72	95	52	80.5	380	1160	750	4.2	1.362	1816
11:09:13.886	128	70	94	51	82.3	375	1175	733	4.2	1.343	1790
11:09:15.061	127	70	93	50	81.8	375	1195	733	4.1	1.359	1813
11:09:16.256	126	69	92	51	81.3	380	1185	713	4.1	1.345	1794
11:09:17.441	124	68	92	51	81.0	375	1180	704	4.1	1.333	1777
11:09:18.621	123	69	91	51	79.8	380	1185	700	4.0	1.345	1793
11:09:19.806	118	66	90	54	79.0	370	1120	675	4.2	1.272	1697
11:09:20.924	122	69	92	52	78.3	375	1155	675	4.1	1.351	1801
11:09:22.081	125	69	93	51	82.8	380	1175	692	4.2	1.321	1761
11:09:23.256	126	70	94	51	82.3	385	1175	692	4.2	1.336	1781
11:09:24.429	126	70	94	51	81.0	380	1170	683	4.2	1.351	1801
11:09:25.599	125	70	93	51	80.3	380	1185	679	4.1	1.370	1826
11:09:26.786	124	70	93	51	79.8	380	1180	679	4.1	1.369	1825
11:09:27.966	123	69	93	51	79.8	380	1180	658	4.1	1.369	1825
11:09:29.145	123	69	93	53	79.8	380	1140	658	4.2	1.322	1763
11:09:30.285	123	69	93	54	79.8	380	1110	658	4.3	1.287	1717
11:09:31.398	127	72	95	53	68.3	385	1135	758	3.6	1.584	2112
11:09:32.529	130	73	97	53	70.8	390	1140	767	3.7	1.559	2079
11:09:33.669	131	73	98	53	70.5	390	1140	754	3.7	1.577	2102
11:09:34.813	131	74	98	52	73.0	390	1150	750	3.8	1.536	2048
11:09:35.959	131	74	97	52	75.5	385	1165	742	3.9	1.497	1996
11:09:37.126	130	73	96	52	76.5	385	1165	733	3.9	1.466	1954
11:09:38.291	128	72	95	52	76.0	390	1150	725	4.0	1.430	1907
11:09:39.441	121	70	93	56	74.5	370	1080	700	4.1	1.348	1798
11:09:40.521	128	72	96	54	76.5	390	1120	704	4.1	1.402	1869
11:09:41.641	131	72	97	52	80.0	395	1150	733	4.2	1.387	1850
11:09:42.791	131	72	97	52	80.5	390	1155	729	4.2	1.385	1846
11:09:43.944	130	72	96	52	80.0	390	1155	738	4.2	1.386	1848
11:09:45.099	129	72	95	53	79.3	385	1130	721	4.2	1.358	1811
11:09:46.229	124	70	95	56	76.3	375	1065	708	4.3	1.323	1765
11:09:47.296	130	74	96	53	76.8	390	1125	725	4.1	1.411	1881
11:09:48.419	130	72	96	53	79.8	390	1125	742	4.3	1.358	1810
11:09:49.546	131	72	96	53	80.5	390	1130	733	4.3	1.351	1801
11:09:50.676	128	71	96	55	79.3	380	1085	704	4.4	1.318	1757
11:09:51.761	129	74	97	54	75.8	375	1105	696	4.1	1.411	1882
11:09:52.866	133	73	98	52	80.8	390	1150	733	4.2	1.389	1851
11:09:54.016	132	72	96	52	81.5	390	1160	725	4.2	1.370	1827
11:09:55.176	130	71	95	52	80.8	385	1150	713	4.2	1.353	1804
11:09:56.326	127	70	94	52	79.8	385	1155	696	4.1	1.354	1806
11:09:57.479	126	69	93	53	80.3	380	1140	700	4.2	1.314	1752
11:09:58.619	121	68	92	54	78.3	375	1105	679	4.2	1.296	1728
11:09:59.726	127	70	94	53	80.0	380	1135	692	4.2	1.327	1769
11:10:00.861	126	69	93	52	82.0	390	1145	700	4.3	1.302	1736
11:10:02.006	126	69	93	52	81.5	385	1155	700	4.2	1.314	1753
11:10:03.161	126	69	93	52	82.0	385	1160	692	4.2	1.312	1749
11:10:04.321	126	69	93	52	81.5	385	1160	692	4.2	1.320	1760
11:10:05.481	125	69	93	52	81.5	380	1165	696	4.2	1.326	1768
11:10:06.644	125	69	93	52	80.8	380	1145	696	4.2	1.312	1749
11:10:07.791	121	68	93	56	78.0	370	1080	683	4.3	1.281	1708
11:10:08.871	127	72	95	53	79.0	375	1135	692	4.2	1.365	1820
11:10:10.006	131	72	96	52	81.8	390	1155	721	4.2	1.356	1808
11:10:11.161	130	72	96	52	81.3	385	1165	704	4.2	1.373	1831
11:10:12.326	129	72	95	52	80.8	380	1155	704	4.2	1.362	1817
11:10:13.479	129	72	95	52	79.3	380	1150	704	4.1	1.379	1838
11:10:14.629	125	70	94	55	78.5	370	1100	688	4.3	1.321	1761
11:10:15.729	126	72	95	54	76.3	375	1120	688	4.1	1.392	1856
11:10:16.851	130	72	96	53	80.8	380	1140	700	4.3	1.355	1807
11:10:17.991	129	72	96	52	80.3	375	1155	688	4.2	1.374	1833
11:10:19.146	129	71	95	52	81.0	375	1160	683	4.2	1.360	1814
11:10:20.304	128	71	95	52	80.0	380	1160	683	4.1	1.370	1827
11:10:21.466	127	71	94	52	80.0	375	1160	671	4.1	1.356	1808
11:10:22.624	124	69	94	56	78.5	370	1070	650	4.4	1.281	1708
11:10:23.694	125	72	94	54	75.0	370	1105	654	4.1	1.389	1851
11:10:24.799	131	72	97	53	81.3	380	1130	683	4.3	1.346	1794
11:10:25.931	132	72	97	52	82.3	380	1160	700	4.3	1.372	1829
11:10:27.091	133	73	98	52	82.3	375	1150	721	4.3	1.367	1822
11:10:28.241	133	73	97	51	81.8	380	1175	717	4.2	1.394	1859
11:10:29.416	132	72	97	52	81.3	375	1160	713	4.2	1.385	1846
11:10:30.574	131	73	97	52	80.3	375	1165	708	4.1	1.401	1868
11:10:31.741	130	72	96	51	80.8	375	1175	704	4.1	1.390	1853
11:10:32.914	129	71	95	52	80.0	375	1165	700	4.1	1.380	1840
11:10:34.081	124	70	94	54	78.5	375	1115	679	4.2	1.332	1775
11:10:35.194	128	72	95	53	77.5	370	1135	679	4.1	1.388	1850
11:10:36.331	129	71	95	52	81.0	380	1160	683	4.2	1.353	1804
11:10:37.489	127	70	94	52	81.0	375	1155	679	4.2	1.333	1778
11:10:38.646	126	69	93	52	81.0	375	1155	671	4.2	1.323	1763
11:10:39.799	125	69	93	52	80.0	375	1155	667	4.2	1.335	1781
11:10:40.956	124	69	92	52	80.8	375	1150	658	4.2	1.303	1737
11:10:42.104	120	68	92	56	78.0	370	1075	646	4.4	1.265	1686
11:10:43.181	126	71	94	52	80.0	375	1145	658	4.2	1.342	1789
11:10:44.326	129	70	95	52	82.8	375	1150	688	4.3	1.324	1765
11:10:45.474	130	71	96	52	82.3	375	1145	675	4.3	1.340	1787
11:10:46.621	130	72	97	52	81.3	375	1160	671	4.2	1.378	1837
11:10:47.781	130	72	96	51	80.8	375	1170	675	4.1	1.384	1845
11:10:48.947	126	70	94	54	79.8	370	1120	663	4.3	1.324	1765
11:10:50.071	123	71	94	53	79.8	370	1130	654	4.2	1.335	1781
11:10:51.200	123	71	94	52	79.8	370	1150	654	4.2	1.359	1812
11:10:52.350	123	71	94	50	79.8	370	1195	654	4.0	1.412	1883
11:10:53.548	131	72	95	51	71.3	385	1185	813	3.6	1.584	2112
11:10:54.733	129	71	94	51	72.0	375	1170	767	3.7	1.532	2042
11:10:55.903	127	70	94	51	72.5	375	1175	758	3.7	1.515	2020
11:10:57.078	127	70	94	51	75.5	375	1175	750	3.9	1.459	1945
11:10:58.251	127	70	93	52	78.8	375	1165	733	4.1	1.380	1839
11:10:59.414	123	69	93	54	76.0	365	1105	713	4.1	1.356	1808
11:11:00.521	129	72	95	51	79.0	380	1170	721	4.1	1.400	1866
11:11:01.691	128	70	94	51	81.5	380	1170	713	4.2	1.353	1804
11:11:02.861	128	70	94	51	81.8	380	1185	708	4.1	1.359	1812
11:11:04.044	128	70	94	51	81.5	375	1170	713	4.2	1.349	1799
11:11:05.216	126	70	93	52	80.5	375	1160	700	4.2	1.340	1787
11:11:06.376	122	69	92	53	77.3	370	1125	683	4.1	1.343	1791
11:11:07.501	128	70	94	51	82.0	380	1170	704	4.2	1.345	1793
11:11:08.671	129	70	95	52	82.5	380	1165	696	4.2	1.338	1784
11:11:09.834	128	71	95	51	81.5	375	1170	692	4.2	1.357	1809
11:11:11.004	127	70	95	53	81.3	375	1135	692	4.3	1.320	1760
11:11:12.141	124	71	94	55	76.0	370	1100	679	4.1	1.364	1819
11:11:13.241	130	72	96	52	80.5	380	1160	692	4.2	1.380	1840
11:11:14.401	129	71	95	52	82.0	380	1165	692	4.2	1.346	1795
11:11:15.564	128	71	94	52	80.8	375	1165	692	4.2	1.356	1808
11:11:16.731	126	70	93	51	80.5	375	1170	683	4.1	1.352	1802
11:11:17.901	125	70	92	52	79.8	375	1160	679	4.1	1.338	1784
11:11:19.061	120	68	92	54	78.0	370	1110	658	4.2	1.302	1736
11:11:20.171	125	71	93	53	77.3	370	1140	663	4.1	1.376	1835
11:11:21.309	126	70	93	52	80.8	375	1165	671	4.2	1.345	1794
11:11:22.474	126	70	93	51	80.8	370	1170	667	4.1	1.347	1797
11:11:23.644	125	70	93	51	80.0	375	1175	658	4.1	1.359	1811
11:11:24.821	123	69	91	51	80.3	380	1170	654	4.1	1.330	1774
11:11:25.991	121	68	91	52	80.0	375	1165	646	4.1	1.318	1757
11:11:27.156	120	68	90	53	79.0	375	1130	638	4.2	1.284	1712
11:11:28.284	115	67	90	60	75.3	370	995	621	4.5	1.190	1587
11:11:29.281	118	71	91	55	71.5	365	1095	617	3.9	1.386	1848
11:11:30.376	125	69	94	55	82.5	380	1100	650	4.5	1.247	1662
11:11:31.476	128	70	97	59	82.8	380	1020	679	4.9	1.196	1594
11:11:32.496	131	74	99	58	79.3	375	1035	683	4.6	1.290	1720
11:11:33.531	133	75	98	54	80.3	375	1110	717	4.3	1.359	1812
11:11:34.639	132	73	97	53	82.3	375	1135	738	4.3	1.339	1785
11:11:35.776	130	72	95	52	82.5	375	1145	738	4.3	1.318	1758
11:11:36.921	127	70	93	51	81.5	375	1185	721	4.1	1.345	1793
11:11:38.106	124	68	91	50	82.3	380	1195	713	4.1	1.322	1763
11:11:39.299	124	68	91	50	82.3	375	1190	708	4.1	1.313	1751
11:11:40.491	119	67	91	53	79.3	375	1130	692	4.2	1.290	1721
11:11:41.621	125	70	92	51	80.5	380	1175	708	4.1	1.347	1795
11:11:42.796	126	69	93	50	83.8	385	1190	708	4.2	1.318	1757
11:11:43.986	126	69	93	50	83.3	385	1200	700	4.2	1.333	1778
11:11:45.184	125	69	92	50	82.5	380	1200	692	4.1	1.335	1779
11:11:46.386	124	68	92	51	82.5	380	1185	688	4.2	1.314	1752
11:11:47.571	123	69	91	50	81.3	380	1195	683	4.1	1.342	1789
11:11:48.766	123	68	92	50	81.8	380	1190	679	4.1	1.339	1786
11:11:49.954	124	69	92	51	80.5	380	1185	654	4.1	1.351	1801
11:11:51.139	119	68	92	54	77.8	375	1120	642	4.2	1.322	1762
11:11:52.261	126	71	94	52	79.5	385	1165	675	4.1	1.374	1832
11:11:53.426	126	70	93	51	82.3	385	1185	646	4.2	1.343	1791
11:11:54.609	125	70	93	51	81.5	385	1180	629	4.1	1.350	1800
11:11:55.791	125	70	93	51	81.3	385	1180	633	4.1	1.354	1806
11:11:56.969	125	70	94	52	80.3	380	1165	629	4.1	1.357	1810
11:11:58.134	125	70	93	53	79.8	385	1135	621	4.2	1.327	1770
11:11:59.271	121	70	93	55	76.5	375	1095	613	4.2	1.335	1780
11:12:00.366	128	72	96	52	80.3	385	1145	633	4.2	1.363	1817
11:12:01.511	129	71	95	51	82.3	385	1175	646	4.2	1.361	1814
11:12:02.686	128	71	95	52	81.5	380	1165	654	4.2	1.362	1815
11:12:03.851	128	71	95	51	80.8	380	1175	654	4.1	1.379	1838
11:12:05.026	128	71	95	52	81.5	380	1165	654	4.2	1.351	1801
11:12:06.191	125	70	95	54	79.8	380	1105	650	4.3	1.309	1746
11:12:07.296	126	73	95	53	76.5	380	1130	650	4.1	1.403	1871
11:12:08.426	130	72	97	52	82.5	385	1150	683	4.3	1.345	1794
11:12:09.576	131	72	97	52	83.0	385	1165	679	4.3	1.362	1815
11:12:10.739	132	73	98	52	80.8	380	1160	692	4.2	1.404	1872
11:12:11.899	132	73	98	52	81.0	380	1165	683	4.2	1.406	1875
11:12:13.064	131	74	98	52	81.0	380	1165	683	4.2	1.406	1875
11:12:14.230	131	74	98	53	81.0	380	1140	683	4.3	1.376	1834
11:12:15.370	131	74	98	54	81.0	380	1120	683	4.3	1.352	1802
11:12:16.491	131	74	97	52	69.3	380	1150	717	3.6	1.607	2142
11:12:17.641	132	72	97	52	72.8	385	1165	708	3.7	1.545	2060
11:12:18.806	131	72	96	51	73.5	385	1170	729	3.8	1.524	2032
11:12:19.976	129	71	95	51	76.8	385	1175	721	3.9	1.451	1934
11:12:21.151	128	70	94	51	80.3	380	1180	713	4.1	1.379	1838
11:12:22.329	127	70	94	52	79.8	380	1165	713	4.1	1.370	1826
11:12:23.496	126	70	93	52	80.3	380	1160	692	4.2	1.341	1788
11:12:24.656	122	68	93	55	79.5	380	1095	675	4.4	1.274	1699
11:12:25.751	125	71	94	54	77.3	380	1110	683	4.2	1.354	1806
11:12:26.861	130	72	96	51	82.3	385	1170	700	4.2	1.366	1821
11:12:28.029	131	72	97	52	83.0	380	1160	700	4.3	1.352	1803
11:12:29.191	130	72	96	51	82.3	385	1170	696	4.2	1.366	1821
11:12:30.361	129	71	94	52	81.3	380	1165	683	4.2	1.351	1802
11:12:31.526	123	69	94	55	79.8	380	1090	642	4.4	1.285	1713
11:12:32.616	127	73	94	53	78.0	385	1140	617	4.1	1.378	1837
11:12:33.754	127	70	94	52	83.0	385	1155	608	4.3	1.305	1739
11:12:34.911	127	69	94	52	84.3	390	1160	608	4.4	1.287	1716
11:12:36.071	128	70	93	52	84.5	390	1165	567	4.4	1.286	1714
11:12:37.236	127	69	92	53	83.8	390	1140	554	4.4	1.256	1674
11:12:38.376	122	68	92	56	81.5	385	1080	563	4.5	1.219	1626
11:12:39.456	127	71	94	54	82.3	395	1105	579	4.5	1.266	1688
11:12:40.561	129	70	95	53	84.5	390	1125	592	4.5	1.258	1678
11:12:41.684	130	71	96	53	84.8	390	1125	617	4.5	1.271	1695
11:12:42.811	131	72	96	52	84.5	390	1155	663	4.4	1.312	1750
11:12:43.964	131	72	97	52	84.3	385	1155	671	4.4	1.323	1764
11:12:45.121	131	72	97	52	84.3	390	1160	679	4.4	1.329	1772
11:12:46.279	132	73	97	51	82.8	385	1170	671	4.2	1.368	1824
11:12:47.451	129	72	97	53	81.3	385	1130	675	4.3	1.342	1789
11:12:48.581	130	74	97	53	78.5	380	1135	679	4.1	1.406	1875
11:12:49.716	133	73	98	51	82.3	390	1170	679	4.2	1.390	1854
11:12:50.886	132	73	97	51	82.5	390	1185	696	4.2	1.386	1848
11:12:52.071	130	72	96	51	82.5	385	1185	688	4.2	1.372	1829
11:12:53.256	128	71	94	50	81.0	385	1195	675	4.1	1.383	1844
11:12:54.451	125	69	92	51	82.5	385	1170	654	4.2	1.305	1740
11:12:55.619	122	68	93	54	79.8	380	1115	654	4.3	1.293	1724
11:12:56.734	126	72	95	53	77.8	380	1130	663	4.1	1.377	1836
11:12:57.866	130	71	96	52	82.8	390	1165	658	4.3	1.345	1793
11:12:59.029	130	71	96	52	83.0	385	1160	663	4.3	1.335	1780
11:13:00.191	128	71	95	52	82.8	385	1165	658	4.3	1.334	1779
11:13:01.356	129	71	95	51	82.8	390	1175	617	4.2	1.342	1789
11:13:02.527	128	70	94	51	83.0	385	1170	621	4.3	1.329	1771
11:13:03.699	127	70	94	51	83.5	390	1170	629	4.3	1.317	1756
11:13:04.869	127	70	95	52	83.0	385	1145	629	4.3	1.304	1738
11:13:06.016	128	71	96	52	82.5	385	1145	650	4.3	1.325	1767
11:13:07.159	130	72	96	53	82.3	385	1130	658	4.4	1.319	1759
11:13:08.291	125	71	96	56	79.5	380	1070	663	4.5	1.295	1727
11:13:09.361	134	75	99	53	81.3	385	1125	683	4.3	1.371	1828
11:13:10.486	135	74	99	52	83.8	390	1145	696	4.4	1.347	1796
11:13:11.629	133	73	98	52	84.0	385	1145	700	4.4	1.336	1781
11:13:12.776	133	72	97	52	84.0	385	1155	688	4.4	1.334	1778
11:13:13.931	128	71	97	55	81.5	385	1090	696	4.5	1.294	1725
11:13:15.021	135	74	98	53	82.8	385	1140	663	4.4	1.354	1805
11:13:16.159	136	73	99	52	85.8	390	1165	667	4.4	1.338	1784
11:13:17.326	135	72	99	52	86.3	390	1160	683	4.5	1.325	1766
11:13:18.486	135	73	98	52	84.5	390	1160	683	4.4	1.342	1789
11:13:19.644	130	71	97	55	82.8	385	1100	675	4.5	1.293	1724
11:13:20.746	133	74	98	53	81.8	385	1130	683	4.3	1.355	1806
11:13:21.876	134	72	98	52	85.5	390	1155	692	4.4	1.324	1765
11:13:23.027	134	72	98	52	84.8	385	1160	692	4.4	1.338	1784
11:13:24.189	133	72	97	50	84.8	385	1190	688	4.3	1.358	1811
