# Supplementary material for: Influence of beat-to-beat blood pressure variability on vascular elasticity in hypertensive population
Source: Sci Rep. 2017 Aug 21;7:8394. doi: 10.1038/s41598-017-08640-4 (PMC5566212; doi:10.1038/s41598-017-08640-4)
Supplement: Supplementary file 2 — Dataset 2 [file 41598_2017_8640_MOESM2_ESM.zip › Data of normal population/1108-beats.txt]

11:08:55.231	137	86	106	76	75.0	325	790	1083	5.7	1.117	1489
11:08:56.019	137	84	105	74	78.5	325	810	1113	5.8	1.083	1445
11:08:56.831	134	82	102	75	79.5	325	805	1104	5.9	1.030	1374
11:08:57.636	130	80	102	78	79.5	325	765	1067	6.2	0.979	1305
11:08:58.400	130	80	102	77	79.5	325	775	1067	6.2	0.992	1323
11:08:59.175	130	80	102	76	79.5	325	785	1067	6.1	1.005	1340
11:08:59.960	130	80	102	78	79.5	325	770	1067	6.2	0.986	1314
11:09:00.730	130	80	102	76	79.5	325	785	1067	6.1	1.005	1340
11:09:01.514	133	84	104	77	63.3	310	775	1125	4.9	1.268	1691
11:09:02.291	133	83	105	79	65.3	310	760	1158	5.2	1.217	1623
11:09:03.049	136	85	107	78	66.5	320	770	1108	5.2	1.233	1644
11:09:03.821	137	85	108	78	73.0	325	770	1150	5.7	1.137	1515
11:09:04.591	136	86	108	79	75.3	310	760	1133	5.9	1.091	1454
11:09:05.349	139	88	110	78	74.5	320	765	1125	5.8	1.130	1506
11:09:06.116	141	88	111	77	78.0	320	780	1138	6.0	1.105	1473
11:09:06.896	140	88	110	77	78.0	320	775	1133	6.0	1.093	1457
11:09:07.669	138	88	108	76	76.0	315	785	1113	5.8	1.116	1487
11:09:08.456	137	86	108	72	76.0	315	830	1117	5.5	1.179	1573
11:09:09.285	137	86	108	69	76.0	315	875	1117	5.2	1.243	1658
11:09:10.160	137	86	108	74	76.0	315	815	1117	5.6	1.158	1544
11:09:10.975	137	86	108	70	76.0	315	855	1117	5.3	1.215	1620
11:09:11.833	131	80	102	71	71.5	320	845	1129	5.1	1.203	1603
11:09:12.678	131	80	103	73	70.5	320	825	1125	5.1	1.199	1599
11:09:13.499	132	82	104	74	71.5	320	810	1117	5.3	1.178	1571
11:09:14.309	134	83	105	73	74.8	320	820	1117	5.5	1.155	1539
11:09:15.129	135	84	107	73	79.5	315	820	1121	5.8	1.106	1475
11:09:15.953	139	86	109	70	82.0	325	860	1133	5.7	1.138	1517
11:09:16.811	139	85	108	69	82.8	320	870	1142	5.7	1.135	1514
11:09:17.681	137	84	106	69	82.3	320	865	1125	5.7	1.115	1486
11:09:18.546	134	83	105	71	80.5	320	845	1092	5.7	1.097	1463
11:09:19.391	133	82	105	71	80.5	320	845	1092	5.7	1.097	1463
11:09:20.235	133	82	105	72	80.5	320	835	1092	5.8	1.084	1445
11:09:21.070	133	82	105	73	80.5	320	820	1092	5.9	1.064	1419
11:09:21.890	133	82	105	71	80.5	320	845	1092	5.7	1.097	1463
11:09:22.736	137	86	109	74	67.3	320	810	1150	5.0	1.313	1750
11:09:23.546	139	88	110	73	67.3	320	820	1133	4.9	1.344	1792
11:09:24.364	140	87	111	74	71.5	320	815	1150	5.3	1.262	1683
11:09:25.179	138	88	111	75	72.3	320	795	1121	5.5	1.219	1625
11:09:25.976	141	90	113	74	75.5	325	810	1104	5.6	1.207	1609
11:09:26.784	142	90	113	75	78.3	325	800	1129	5.9	1.158	1544
11:09:27.588	140	90	112	75	76.8	325	795	1100	5.8	1.163	1550
11:09:28.381	141	90	112	75	76.5	320	805	1088	5.7	1.181	1575
11:09:29.184	141	89	112	75	80.0	325	800	1113	6.0	1.117	1490
11:09:29.988	138	87	112	76	80.0	325	790	1104	6.1	1.104	1471
11:09:30.775	138	87	112	75	80.0	325	795	1104	6.0	1.111	1481
11:09:31.570	138	87	112	77	80.0	325	775	1104	6.2	1.083	1443
11:09:32.345	138	87	112	75	80.0	325	805	1104	6.0	1.124	1499
11:09:33.149	138	88	110	78	65.8	315	770	1146	5.1	1.288	1718
11:09:33.919	138	88	112	79	65.3	315	760	1129	5.2	1.299	1732
11:09:34.681	141	90	113	78	67.8	320	770	1138	5.3	1.284	1712
11:09:35.451	141	90	113	78	72.3	320	770	1150	5.6	1.202	1602
11:09:36.221	139	89	112	79	73.3	320	760	1129	5.8	1.162	1549
11:09:36.981	141	91	112	76	74.5	320	785	1121	5.7	1.183	1577
11:09:37.766	141	89	112	77	77.0	320	775	1150	6.0	1.122	1496
11:09:38.539	138	88	110	78	76.8	320	765	1113	6.0	1.094	1459
11:09:39.308	137	88	109	77	76.5	320	780	1108	5.9	1.111	1482
11:09:40.084	137	86	109	78	76.5	320	765	1121	6.0	1.090	1453
11:09:40.850	137	86	109	76	76.5	320	790	1121	5.8	1.126	1501
11:09:41.640	137	86	109	80	76.5	320	750	1121	6.1	1.069	1425
11:09:42.390	137	86	109	76	76.5	320	785	1121	5.8	1.118	1491
11:09:43.176	142	90	113	78	66.8	320	770	1163	5.2	1.306	1742
11:09:43.946	141	91	114	79	64.5	315	760	1167	5.1	1.337	1783
11:09:44.706	142	92	113	77	65.3	320	780	1142	5.0	1.354	1805
11:09:45.486	141	90	113	77	72.3	320	780	1163	5.6	1.215	1619
11:09:46.264	139	90	112	79	71.5	310	760	1125	5.6	1.185	1580
11:09:47.024	140	90	111	76	73.0	315	790	1117	5.5	1.201	1602
11:09:47.816	139	88	110	76	77.3	320	785	1154	5.9	1.120	1494
11:09:48.601	136	87	109	77	76.3	315	775	1113	5.9	1.103	1470
11:09:49.376	135	86	109	78	75.8	315	765	1117	5.9	1.096	1461
11:09:50.143	138	88	111	75	76.5	320	795	1108	5.8	1.148	1531
11:09:50.936	140	88	112	76	80.0	320	785	1133	6.1	1.097	1462
11:09:51.721	139	89	112	78	78.0	315	765	1121	6.1	1.098	1465
11:09:52.488	139	90	112	79	75.0	315	760	1100	5.9	1.135	1513
11:09:53.244	142	91	115	81	75.5	310	745	1108	6.1	1.132	1510
11:09:53.991	144	93	115	78	75.5	320	770	1096	5.9	1.175	1567
11:09:54.759	144	92	114	78	76.8	320	770	1125	6.0	1.146	1528
11:09:55.531	140	90	112	80	74.8	315	750	1100	6.0	1.126	1502
11:09:56.281	138	89	111	80	74.0	315	750	1096	5.9	1.125	1500
11:09:57.029	139	90	111	79	73.8	315	760	1100	5.8	1.146	1529
11:09:57.793	139	88	111	79	73.8	315	760	1108	5.8	1.146	1529
11:09:58.550	139	88	111	78	73.8	315	765	1108	5.8	1.154	1539
11:09:59.315	139	88	111	81	73.8	315	745	1108	5.9	1.124	1498
11:10:00.060	139	88	111	76	73.8	315	785	1108	5.6	1.184	1579
11:10:00.844	138	88	111	80	63.0	310	750	1142	5.0	1.315	1754
11:10:01.598	138	89	112	81	62.8	315	740	1138	5.1	1.321	1761
11:10:02.336	142	92	115	79	64.3	315	755	1138	5.1	1.345	1794
11:10:03.089	144	92	115	79	70.3	315	760	1167	5.5	1.241	1655
11:10:03.850	143	91	114	78	74.3	315	765	1163	5.8	1.169	1559
11:10:04.616	140	89	111	79	73.8	315	755	1142	5.9	1.136	1515
11:10:05.371	139	88	110	77	74.3	315	780	1133	5.7	1.153	1537
11:10:06.151	138	87	109	76	77.3	315	785	1150	5.9	1.103	1470
11:10:06.936	137	85	107	75	79.0	315	800	1154	5.9	1.078	1438
11:10:07.734	134	83	105	78	79.0	315	765	1129	6.2	1.014	1352
11:10:08.501	130	82	103	79	77.0	315	760	1088	6.1	1.014	1352
11:10:09.261	131	82	104	79	78.5	315	760	1104	6.2	1.004	1339
11:10:10.023	132	82	104	78	81.0	315	765	1113	6.4	0.985	1313
11:10:10.784	132	82	105	79	80.8	315	760	1117	6.4	0.984	1311
11:10:11.544	133	83	105	79	80.3	315	760	1117	6.3	0.992	1323
11:10:12.306	132	83	105	81	79.0	315	745	1104	6.4	0.993	1323
11:10:13.051	133	84	107	81	78.3	310	740	1096	6.3	1.014	1352
11:10:13.789	138	87	111	81	79.5	315	745	1104	6.4	1.036	1381
11:10:14.534	140	88	112	80	80.0	315	750	1117	6.4	1.050	1400
11:10:15.284	140	89	112	80	78.3	315	750	1117	6.3	1.073	1431
11:10:16.036	140	89	112	79	77.3	315	760	1096	6.1	1.102	1469
11:10:16.798	141	90	112	78	78.0	315	770	1113	6.1	1.106	1474
11:10:17.568	140	89	110	77	79.3	315	775	1113	6.1	1.078	1438
11:10:18.341	136	86	108	80	77.0	315	750	1083	6.2	1.052	1403
11:10:19.091	134	85	107	81	76.8	310	745	1088	6.2	1.041	1388
11:10:19.836	136	86	108	79	77.8	315	755	1092	6.2	1.044	1392
11:10:20.589	136	85	108	80	80.5	315	750	1104	6.4	1.004	1339
11:10:21.341	135	85	107	81	79.5	310	745	1100	6.4	1.005	1340
11:10:22.084	134	85	107	82	77.0	310	730	1075	6.3	1.012	1349
11:10:22.816	136	86	107	83	77.0	310	725	1083	6.4	1.005	1340
11:10:23.540	136	86	107	80	77.0	310	750	1083	6.2	1.040	1386
11:10:24.290	136	86	107	81	77.0	310	745	1083	6.2	1.033	1377
11:10:25.035	136	86	107	84	77.0	310	715	1083	6.5	0.991	1322
11:10:25.750	136	86	107	81	77.0	310	745	1083	6.2	1.033	1377
11:10:26.496	146	94	117	80	58.8	310	750	1167	4.7	1.497	1996
11:10:27.248	147	94	117	77	62.8	315	775	1196	4.9	1.442	1923
11:10:28.023	146	93	115	78	64.8	315	770	1204	5.0	1.365	1819
11:10:28.793	141	91	112	79	67.0	310	760	1167	5.3	1.270	1694
11:10:29.553	140	89	112	80	71.0	310	750	1158	5.7	1.178	1570
11:10:30.301	141	90	112	80	71.8	310	750	1171	5.7	1.173	1564
11:10:31.051	141	89	112	80	74.8	310	750	1171	6.0	1.121	1495
11:10:31.803	140	88	110	81	75.0	310	740	1175	6.1	1.088	1450
11:10:32.541	137	88	109	82	73.0	305	730	1142	6.0	1.090	1453
11:10:33.271	138	88	109	84	73.0	305	715	1163	6.1	1.068	1423
11:10:33.985	138	88	109	81	73.0	305	745	1163	5.9	1.112	1483
11:10:34.730	138	88	109	83	73.0	305	725	1163	6.0	1.083	1443
11:10:35.455	138	88	109	77	73.0	305	775	1163	5.7	1.157	1543
11:10:36.231	143	92	113	77	63.8	305	775	1225	4.9	1.374	1832
11:10:37.008	141	90	112	77	63.3	305	775	1175	4.9	1.369	1826
11:10:37.781	141	90	114	79	65.5	300	760	1163	5.2	1.317	1756
11:10:38.541	144	92	114	76	69.8	310	785	1138	5.3	1.286	1714
11:10:39.324	143	91	113	77	73.8	305	780	1167	5.7	1.198	1597
11:10:40.108	141	89	111	76	73.8	310	785	1142	5.6	1.181	1575
11:10:40.893	137	87	108	78	73.8	310	770	1125	5.7	1.130	1507
11:10:41.661	135	86	107	79	73.5	305	760	1100	5.8	1.109	1479
11:10:42.421	136	86	108	78	76.3	310	765	1117	6.0	1.081	1441
11:10:43.188	137	85	108	78	78.0	310	770	1133	6.1	1.066	1422
11:10:43.956	136	86	108	79	77.5	310	760	1133	6.1	1.059	1412
11:10:44.718	135	86	108	81	75.3	305	740	1104	6.1	1.065	1419
11:10:45.456	138	88	111	81	75.3	305	745	1092	6.1	1.094	1459
11:10:46.203	140	89	112	79	77.3	310	760	1125	6.1	1.102	1469
11:10:46.961	141	89	112	79	77.8	310	760	1146	6.1	1.097	1463
11:10:47.723	139	89	111	79	75.8	310	755	1121	6.0	1.101	1468
11:10:48.474	137	88	109	80	74.0	305	750	1092	5.9	1.105	1473
11:10:49.224	138	87	110	80	75.8	310	750	1113	6.1	1.087	1449
11:10:49.974	139	88	110	79	77.0	310	755	1121	6.1	1.079	1438
11:10:50.729	138	87	110	82	77.0	310	735	1113	6.3	1.050	1400
11:10:51.465	138	87	110	78	77.0	310	765	1113	6.0	1.093	1457
11:10:52.230	138	87	110	81	77.0	310	740	1113	6.2	1.057	1410
11:10:52.970	138	87	110	80	77.0	310	750	1113	6.2	1.071	1429
11:10:53.721	140	90	113	80	62.3	310	750	1096	5.0	1.358	1811
11:10:54.471	143	91	115	80	64.0	310	750	1138	5.1	1.342	1789
11:10:55.221	141	91	114	81	64.3	305	740	1113	5.2	1.307	1743
11:10:55.961	141	91	114	81	67.0	305	740	1113	5.4	1.256	1675
11:10:56.699	143	92	115	81	70.8	310	745	1117	5.7	1.206	1608
11:10:57.448	143	91	113	79	72.5	310	755	1125	5.8	1.179	1572
11:10:58.199	140	89	112	82	72.8	305	735	1138	5.9	1.126	1502
11:10:58.934	138	89	110	81	71.3	305	740	1104	5.8	1.145	1527
11:10:59.678	139	89	110	78	74.5	310	765	1121	5.8	1.132	1509
11:11:00.441	139	88	110	77	76.3	310	775	1138	5.9	1.118	1491
11:11:01.214	138	88	111	81	74.3	305	745	1121	6.0	1.111	1482
11:11:01.963	140	90	113	78	74.3	305	765	1108	5.8	1.164	1552
11:11:02.726	144	92	115	77	75.5	310	780	1138	5.8	1.185	1581
11:11:03.506	144	92	114	76	76.5	310	785	1146	5.8	1.172	1563
11:11:04.291	141	90	112	78	74.5	310	770	1121	5.8	1.155	1540
11:11:05.061	138	89	110	79	73.0	305	755	1079	5.8	1.138	1517
11:11:05.814	139	89	111	78	73.5	310	770	1088	5.7	1.158	1543
11:11:06.588	140	88	111	77	77.3	310	775	1121	6.0	1.109	1478
11:11:07.363	137	87	110	80	76.0	310	750	1133	6.1	1.081	1441
11:11:08.111	137	87	109	78	74.5	305	765	1067	5.8	1.122	1496
11:11:08.874	139	88	110	77	76.3	310	775	1113	5.9	1.121	1494
11:11:09.649	139	87	111	79	78.3	310	760	1138	6.2	1.073	1431
11:11:10.411	137	87	109	79	75.3	310	755	1096	6.0	1.091	1455
11:11:11.166	135	86	109	82	74.8	305	735	1083	6.1	1.069	1426
11:11:11.901	139	88	111	80	75.5	310	750	1083	6.0	1.100	1467
11:11:12.649	141	89	113	79	78.0	310	755	1121	6.2	1.089	1452
11:11:13.406	141	90	113	79	77.3	310	755	1125	6.1	1.107	1476
11:11:14.161	140	90	112	79	75.3	310	755	1113	6.0	1.126	1502
11:11:14.916	139	90	112	81	73.5	305	740	1088	6.0	1.130	1507
11:11:15.656	142	91	112	79	73.5	305	760	1079	5.8	1.161	1548
11:11:16.415	142	91	112	78	73.5	305	765	1079	5.8	1.168	1558
11:11:17.180	142	91	112	78	73.5	305	765	1079	5.8	1.168	1558
11:11:17.945	142	91	112	79	73.5	305	760	1079	5.8	1.161	1548
11:11:18.704	138	90	112	81	61.0	305	740	1079	4.9	1.356	1808
11:11:19.448	141	90	112	78	62.5	310	765	1108	4.9	1.374	1832
11:11:20.211	141	90	113	78	66.3	310	765	1138	5.2	1.299	1732
11:11:20.976	141	90	112	78	69.0	310	770	1142	5.4	1.250	1666
11:11:21.746	139	89	111	79	71.5	305	755	1125	5.7	1.172	1563
11:11:22.499	139	90	113	81	70.5	300	745	1083	5.7	1.189	1585
11:11:23.244	142	91	114	79	72.0	310	760	1117	5.7	1.201	1601
11:11:24.006	142	91	113	76	74.5	310	785	1142	5.7	1.193	1591
11:11:24.791	142	90	113	78	75.0	310	770	1129	5.8	1.160	1547
11:11:25.561	140	90	112	78	73.5	310	765	1117	5.8	1.166	1554
11:11:26.324	140	90	113	77	73.3	305	775	1096	5.7	1.193	1591
11:11:27.101	142	91	112	73	75.8	310	825	1133	5.5	1.223	1630
11:11:27.926	141	88	111	74	79.3	310	815	1158	5.8	1.144	1525
11:11:28.741	139	88	109	73	77.3	310	820	1104	5.7	1.157	1543
11:11:29.559	135	85	107	77	75.0	310	780	1096	5.8	1.110	1480
11:11:30.341	133	84	107	79	75.3	310	760	1050	5.9	1.076	1434
11:11:31.101	136	86	109	77	76.5	310	780	1063	5.9	1.109	1478
11:11:31.879	139	87	112	78	79.5	310	770	1113	6.2	1.085	1446
11:11:32.649	142	90	113	76	78.5	310	790	1104	6.0	1.140	1520
11:11:33.441	140	90	113	77	76.5	310	775	1104	5.9	1.140	1520
11:11:34.216	139	90	112	78	73.3	310	770	1067	5.7	1.180	1573
11:11:34.986	142	91	114	77	75.5	315	780	1079	5.8	1.180	1574
11:11:35.766	144	92	115	76	77.5	315	790	1088	5.9	1.175	1566
11:11:36.556	144	92	114	75	77.0	315	805	1108	5.7	1.194	1593
11:11:37.359	140	90	112	77	74.5	310	775	1096	5.8	1.163	1550
11:11:38.136	137	89	110	78	72.8	310	765	1063	5.7	1.154	1539
11:11:38.901	137	87	110	81	74.8	310	740	1075	6.1	1.089	1452
11:11:39.639	139	89	110	78	75.0	315	770	1071	5.8	1.132	1509
11:11:40.413	139	87	109	77	79.5	320	780	1117	6.1	1.069	1426
11:11:41.189	135	85	107	81	78.0	315	745	1100	6.3	1.022	1363
11:11:41.936	133	84	105	81	76.3	310	745	1071	6.1	1.028	1371
11:11:42.681	134	84	107	81	78.3	315	745	1092	6.3	1.016	1355
11:11:43.424	137	86	109	79	79.3	310	760	1100	6.3	1.041	1387
11:11:44.184	138	86	110	81	80.5	315	745	1113	6.5	1.013	1351
11:11:44.931	136	86	108	81	77.3	310	740	1104	6.3	1.037	1383
11:11:45.669	136	86	108	79	77.3	310	760	1104	6.1	1.063	1417
11:11:46.429	138	87	110	78	77.8	310	765	1117	6.1	1.077	1437
11:11:47.194	139	87	109	77	79.3	315	775	1121	6.1	1.066	1421
11:11:47.971	136	85	107	79	79.0	315	760	1121	6.2	1.032	1376
11:11:48.729	133	84	107	82	79.0	315	730	1079	6.5	0.991	1321
11:11:49.460	133	84	107	80	79.0	315	750	1079	6.3	1.018	1358
11:11:50.210	133	84	107	77	79.0	315	775	1079	6.1	1.052	1403
11:11:50.985	133	84	107	81	79.0	315	745	1079	6.4	1.011	1349
11:11:51.730	133	84	107	79	79.0	315	760	1079	6.2	1.032	1376
11:11:52.489	135	86	109	83	61.0	305	725	1092	5.0	1.295	1727
11:11:53.214	139	89	112	81	61.5	310	745	1083	5.0	1.351	1801
11:11:53.959	141	90	113	80	65.8	310	750	1133	5.3	1.289	1719
11:11:54.709	142	91	113	79	69.0	310	760	1142	5.4	1.245	1660
11:11:55.471	140	89	111	78	72.0	310	770	1121	5.6	1.187	1583
11:11:56.239	139	89	111	79	72.3	310	755	1104	5.7	1.163	1550
11:11:56.996	141	90	111	77	73.8	310	780	1108	5.7	1.177	1569
11:11:57.776	140	88	110	75	76.3	310	795	1138	5.8	1.144	1526
11:11:58.569	138	87	109	78	75.8	310	765	1117	5.9	1.103	1471
11:11:59.332	137	87	109	81	75.8	310	745	1075	6.1	1.074	1433
11:12:00.080	137	87	109	78	75.8	310	770	1075	5.9	1.111	1481
11:12:00.850	137	87	109	79	75.8	310	755	1075	6.0	1.089	1452
11:12:01.605	137	87	109	76	75.8	310	790	1075	5.8	1.139	1519
11:12:02.394	140	90	112	79	63.3	310	755	1121	5.0	1.334	1779
11:12:03.151	140	90	112	79	63.8	310	760	1125	5.0	1.335	1780
11:12:03.913	141	89	112	77	67.8	315	775	1129	5.2	1.281	1708
11:12:04.684	140	89	111	78	71.5	310	765	1133	5.6	1.190	1587
11:12:05.449	138	88	110	79	72.3	310	760	1113	5.7	1.154	1539
11:12:06.211	139	88	111	78	73.8	310	770	1100	5.7	1.162	1549
11:12:06.979	142	90	113	77	75.8	315	780	1121	5.8	1.158	1545
11:12:07.759	142	90	111	75	76.8	310	805	1133	5.7	1.167	1556
11:12:08.564	138	87	110	77	76.8	310	780	1117	5.9	1.115	1487
11:12:09.346	139	88	111	76	75.5	310	785	1088	5.8	1.149	1532
11:12:10.131	141	89	112	77	77.3	315	780	1117	5.9	1.128	1504
11:12:10.913	141	89	111	76	78.0	315	790	1125	5.9	1.127	1502
11:12:11.699	139	88	112	80	76.5	310	750	1113	6.1	1.093	1458
11:12:12.451	139	89	112	79	74.5	310	760	1071	5.9	1.145	1527
11:12:13.209	143	91	115	78	76.5	310	765	1104	6.0	1.147	1530
11:12:13.974	145	92	116	78	77.5	315	765	1133	6.1	1.145	1527
11:12:14.741	144	92	115	79	75.5	315	755	1121	6.0	1.153	1537
11:12:15.496	143	92	115	80	74.0	310	750	1096	5.9	1.168	1557
11:12:16.246	145	93	116	78	74.8	315	765	1121	5.9	1.185	1579
11:12:17.011	144	92	116	76	74.8	315	785	1142	5.7	1.216	1621
11:12:17.795	144	92	116	78	74.8	315	770	1142	5.8	1.192	1590
11:12:18.565	144	92	116	78	74.8	315	770	1142	5.8	1.192	1590
11:12:19.335	144	92	116	75	74.8	315	800	1142	5.6	1.239	1652
11:12:20.132	136	86	109	79	66.0	310	760	1079	5.2	1.258	1677
11:12:20.896	139	88	110	77	64.5	310	780	1088	5.0	1.333	1778
11:12:21.674	139	87	111	77	68.5	315	775	1121	5.3	1.253	1671
11:12:22.451	139	88	112	79	70.8	310	760	1108	5.6	1.200	1601
11:12:23.207	141	91	113	79	71.8	310	760	1079	5.7	1.194	1592
11:12:23.971	141	90	116	81	74.3	310	745	1096	6.0	1.161	1549
11:12:24.716	146	94	117	78	73.8	315	765	1104	5.8	1.214	1618
11:12:25.483	145	93	118	79	73.5	315	755	1133	5.8	1.207	1609
11:12:26.234	149	97	119	79	70.8	310	755	1133	5.6	1.273	1697
11:12:26.991	151	96	120	78	74.3	315	770	1200	5.8	1.239	1652
11:12:27.760	151	95	119	78	74.8	315	765	1229	5.9	1.213	1617
11:12:28.525	150	94	117	79	72.5	310	760	1221	5.7	1.229	1639
11:12:29.282	147	93	116	81	71.8	310	740	1233	5.8	1.194	1592
11:12:30.022	144	91	113	83	71.5	310	725	1217	5.9	1.146	1528
11:12:30.751	141	89	111	83	71.5	305	725	1200	5.9	1.128	1504
11:12:31.472	144	91	113	83	70.3	305	725	1221	5.8	1.169	1558
11:12:32.201	147	91	115	82	76.0	310	735	1271	6.2	1.112	1483
11:12:32.935	147	92	116	81	75.0	310	740	1258	6.1	1.140	1519
11:12:33.674	149	93	117	78	75.3	310	765	1267	5.9	1.189	1586
11:12:34.441	151	93	118	76	77.5	310	785	1288	5.9	1.198	1597
11:12:35.224	151	94	117	76	76.8	310	790	1308	5.8	1.207	1609
11:12:36.016	147	92	115	75	75.5	310	795	1242	5.7	1.208	1611
11:12:36.807	146	91	114	77	74.8	305	780	1229	5.8	1.192	1590
11:12:37.591	144	90	114	81	74.8	310	740	1204	6.1	1.124	1498
11:12:38.329	140	89	112	86	72.5	305	695	1142	6.3	1.074	1432
11:12:39.028	141	89	114	87	72.3	305	690	1200	6.3	1.086	1448
11:12:39.712	147	93	117	86	72.5	310	700	1217	6.2	1.132	1509
11:12:40.415	151	94	119	82	76.3	310	735	1288	6.2	1.147	1529
11:12:41.153	153	95	119	81	76.3	310	745	1358	6.1	1.160	1547
11:12:41.894	151	94	119	81	76.3	310	745	1317	6.1	1.160	1547
11:12:42.640	151	94	119	83	76.3	310	725	1317	6.3	1.129	1505
11:12:50.384	154	98	122	78	68.3	310	765	1321	5.4	1.370	1827
11:12:51.153	155	98	122	76	69.5	310	785	1350	5.3	1.372	1830
11:12:51.934	153	97	121	77	69.0	310	780	1317	5.3	1.365	1820
11:12:52.715	154	97	122	77	70.0	305	780	1338	5.4	1.354	1805
11:12:53.494	154	97	121	77	69.8	310	780	1317	5.4	1.348	1797
11:12:54.274	148	94	119	81	68.0	300	740	1292	5.5	1.295	1727
11:12:55.012	154	99	123	79	66.8	305	755	1254	5.3	1.388	1851
11:12:55.769	156	99	125	79	70.5	310	755	1317	5.6	1.341	1788
11:12:56.526	159	102	127	78	68.3	310	770	1279	5.3	1.430	1907
11:12:57.296	160	102	127	75	69.8	310	800	1308	5.2	1.454	1938
11:12:58.096	159	101	126	75	71.0	310	795	1325	5.4	1.411	1881
11:12:58.891	157	101	124	75	68.5	305	795	1279	5.2	1.439	1919
11:12:59.685	154	99	122	76	68.5	305	790	1271	5.2	1.407	1876
11:13:00.475	153	97	121	75	70.3	310	795	1271	5.3	1.369	1826
11:13:01.270	152	96	119	73	71.5	310	820	1275	5.2	1.365	1820
11:13:02.091	151	96	116	72	69.8	315	830	1275	5.0	1.383	1844
11:13:02.921	146	90	112	71	75.3	315	845	1258	5.3	1.260	1681
11:13:03.762	140	87	110	75	73.3	305	800	1221	5.5	1.199	1598
11:13:04.566	142	92	112	77	66.3	310	780	1158	5.1	1.313	1750
11:13:05.348	141	88	111	75	74.8	315	795	1208	5.6	1.181	1574
11:13:06.139	142	88	112	75	74.8	310	795	1225	5.6	1.191	1588
11:13:06.936	143	89	112	75	74.0	315	800	1213	5.5	1.211	1614
11:13:07.736	142	89	112	75	72.8	310	805	1200	5.4	1.237	1649
11:13:08.540	139	86	111	76	74.8	310	785	1225	5.7	1.160	1547
11:13:09.324	142	93	113	76	67.0	305	790	1117	5.1	1.335	1780
11:13:10.116	145	91	116	75	73.0	315	795	1179	5.5	1.261	1681
11:13:10.909	147	93	117	75	72.8	315	805	1204	5.4	1.289	1719
11:13:11.716	145	91	116	75	73.0	315	795	1192	5.5	1.258	1677
11:13:12.511	144	93	114	75	69.3	310	800	1158	5.2	1.317	1756
11:13:13.311	142	91	112	75	69.3	305	805	1146	5.2	1.302	1736
11:13:14.114	140	90	111	75	69.3	305	795	1142	5.2	1.274	1699
11:13:14.909	140	89	111	76	69.3	305	785	1154	5.3	1.258	1678
11:13:15.695	140	89	111	74	69.3	305	810	1154	5.1	1.298	1731
11:13:16.505	140	89	111	75	69.3	305	805	1154	5.2	1.290	1720
11:13:20.618	137	87	109	74	67.3	310	810	1146	5.0	1.307	1742
11:13:21.426	138	87	110	74	72.0	310	810	1125	5.3	1.240	1654
11:13:22.236	141	88	112	74	74.3	315	815	1142	5.5	1.229	1639
11:13:23.049	142	89	113	75	73.5	310	800	1154	5.5	1.233	1644
11:13:23.849	142	91	115	77	71.3	310	780	1138	5.5	1.259	1679
11:13:24.629	146	94	118	77	71.5	315	780	1129	5.5	1.285	1713
11:13:25.411	148	95	118	75	72.5	315	800	1163	5.4	1.299	1732
11:13:26.213	143	93	118	77	71.5	310	775	1150	5.5	1.279	1705
11:13:26.984	149	97	120	76	70.5	315	785	1129	5.4	1.333	1778
11:13:27.771	148	96	118	75	71.3	315	795	1171	5.4	1.319	1759
11:13:28.566	145	93	115	77	71.5	310	780	1138	5.5	1.257	1676
11:13:29.344	140	91	112	80	68.5	310	750	1121	5.5	1.229	1639
11:13:30.096	139	90	113	81	70.0	310	745	1117	5.6	1.200	1600
11:13:30.839	145	93	117	81	71.0	315	745	1167	5.7	1.225	1633
11:13:31.584	147	94	118	78	72.8	315	770	1183	5.7	1.244	1658
11:13:32.354	147	93	118	79	74.0	310	760	1208	5.8	1.207	1609
11:13:33.114	147	94	117	77	73.3	310	775	1188	5.7	1.238	1651
11:13:33.891	146	93	116	77	74.3	315	775	1213	5.7	1.208	1611
11:13:34.668	144	91	113	75	73.3	315	795	1175	5.5	1.229	1639
11:13:35.461	143	92	115	78	71.0	310	770	1133	5.5	1.244	1659
11:13:36.231	144	91	113	76	73.3	315	785	1179	5.6	1.211	1615
11:13:37.018	140	89	110	76	73.5	315	790	1179	5.6	1.182	1576
11:13:37.806	138	87	108	75	73.3	310	800	1150	5.5	1.182	1576
11:13:38.606	137	85	107	74	75.0	315	815	1167	5.5	1.160	1547
11:13:39.423	135	84	107	75	75.3	310	800	1158	5.6	1.138	1517
11:13:40.221	138	87	109	75	75.8	315	805	1133	5.6	1.153	1537
11:13:41.028	137	86	107	74	76.0	315	815	1138	5.6	1.145	1526
11:13:41.839	134	84	106	76	74.5	305	785	1117	5.7	1.117	1489
11:13:42.626	135	85	107	75	74.5	310	795	1108	5.6	1.142	1522
11:13:43.421	137	86	108	74	76.5	315	815	1142	5.6	1.145	1527
11:13:44.238	139	87	109	75	75.0	315	805	1146	5.6	1.165	1553
11:13:45.041	136	86	107	75	76.0	315	805	1121	5.7	1.136	1515
11:13:45.844	136	86	108	75	74.8	310	795	1104	5.6	1.146	1528
11:13:46.639	137	86	108	74	75.8	315	815	1121	5.6	1.162	1549
11:13:47.456	138	88	110	75	74.3	315	795	1096	5.6	1.178	1570
11:13:48.251	139	88	110	74	76.8	315	815	1113	5.7	1.168	1557
11:13:49.066	139	87	109	72	76.3	315	830	1133	5.5	1.186	1582
11:13:49.894	137	86	108	74	76.3	315	815	1125	5.6	1.157	1543
11:13:50.711	136	86	108	75	74.3	315	805	1096	5.5	1.171	1561
11:13:51.516	137	87	109	75	75.8	315	800	1088	5.7	1.154	1538
11:13:52.314	138	87	109	76	74.8	315	790	1088	5.7	1.152	1536
11:13:53.106	139	88	112	77	75.3	310	775	1129	5.8	1.148	1531
11:13:53.881	142	90	114	75	77.5	320	805	1100	5.8	1.187	1582
11:13:54.684	144	92	114	73	76.5	315	820	1138	5.6	1.225	1633
11:13:55.504	140	90	112	76	74.5	315	790	1100	5.7	1.182	1576
11:13:56.294	136	89	110	78	68.5	305	770	1046	5.3	1.231	1641
11:13:57.062	139	90	110	76	68.5	305	785	1075	5.2	1.255	1673
11:13:57.850	139	90	110	73	68.5	305	820	1075	5.0	1.311	1748
11:13:58.670	139	90	110	75	68.5	305	800	1075	5.1	1.279	1705
11:14:04.416	139	90	113	75	69.0	305	800	1067	5.2	1.304	1739
11:14:05.216	144	94	115	72	69.5	310	830	1075	5.0	1.370	1827
11:14:06.044	145	92	116	73	73.8	315	820	1121	5.4	1.284	1712
11:14:06.866	142	92	113	73	72.0	310	820	1096	5.3	1.290	1720
11:14:07.686	139	90	111	75	71.3	315	800	1071	5.3	1.246	1662
11:14:08.486	138	89	110	75	72.0	315	805	1058	5.4	1.230	1640
11:14:09.291	138	88	110	75	74.5	315	805	1088	5.6	1.186	1581
11:14:10.096	137	87	108	73	76.0	315	820	1083	5.6	1.163	1550
11:14:10.912	134	85	107	77	74.3	310	780	1063	5.7	1.119	1492
11:14:11.696	134	85	108	78	73.8	310	770	1054	5.7	1.122	1496
11:14:12.462	137	87	110	76	75.0	310	785	1075	5.7	1.146	1528
11:14:13.251	139	87	110	77	77.3	315	775	1104	6.0	1.106	1475
11:14:14.022	136	88	110	78	74.0	310	765	1058	5.8	1.132	1509
11:14:14.789	138	88	112	79	74.5	310	760	1071	5.9	1.137	1517
11:14:15.551	141	90	113	77	75.3	315	780	1067	5.8	1.169	1558
11:14:16.329	142	90	113	77	76.8	315	775	1092	5.9	1.139	1518
11:14:17.106	139	89	111	78	74.5	315	765	1079	5.8	1.140	1520
11:14:17.871	139	89	111	78	74.3	310	770	1063	5.8	1.154	1538
11:14:18.641	140	89	111	77	75.5	315	780	1092	5.8	1.147	1529
11:14:19.421	139	88	110	77	76.8	315	775	1100	5.9	1.111	1481
11:14:20.194	136	87	109	79	74.0	310	755	1067	5.9	1.107	1476
11:14:20.951	136	87	110	77	74.8	315	775	1058	5.8	1.135	1514
11:14:21.724	139	88	111	77	76.3	315	780	1088	5.9	1.130	1507
11:14:22.506	137	87	109	77	76.3	315	780	1083	5.9	1.118	1490
11:14:23.286	137	87	111	79	74.5	310	755	1088	5.9	1.122	1496
11:14:24.041	141	91	113	76	74.0	315	785	1075	5.7	1.193	1591
11:14:24.826	142	90	113	75	76.5	315	795	1096	5.8	1.172	1562
11:14:25.621	142	90	112	76	75.5	315	790	1100	5.7	1.172	1563
11:14:26.411	138	88	110	77	75.0	315	780	1096	5.8	1.141	1522
11:14:27.191	137	87	110	78	75.3	310	770	1096	5.9	1.128	1504
11:14:27.959	140	89	111	74	75.3	315	810	1113	5.6	1.189	1586
11:14:28.771	140	88	111	75	78.0	315	800	1150	5.8	1.133	1511
11:14:29.569	139	87	109	75	77.3	315	800	1125	5.8	1.129	1505
11:14:30.369	136	86	108	77	74.8	310	775	1096	5.8	1.115	1486
11:14:31.144	136	86	108	77	75.3	310	780	1083	5.8	1.119	1493
11:14:31.926	138	86	109	76	77.8	315	790	1113	5.9	1.108	1477
11:14:32.716	137	87	110	78	77.3	315	765	1108	6.1	1.084	1446
11:14:33.479	138	88	110	77	74.8	310	780	1075	5.8	1.145	1527
11:14:34.259	139	88	110	78	76.8	310	770	1129	6.0	1.106	1475
11:14:35.029	138	88	110	77	75.8	310	775	1088	5.9	1.128	1504
11:14:35.806	140	89	112	75	76.0	315	795	1125	5.7	1.172	1562
11:14:36.603	140	90	110	75	73.5	310	795	1113	5.5	1.192	1590
11:14:37.396	138	88	112	78	75.0	310	770	1088	5.8	1.145	1526
11:14:38.166	142	91	113	75	74.3	315	800	1083	5.6	1.215	1620
11:14:38.964	142	90	112	75	75.5	315	800	1121	5.7	1.189	1586
11:14:39.764	139	88	110	77	74.3	310	775	1092	5.7	1.151	1534
11:14:40.541	139	88	110	77	74.3	315	780	1092	5.7	1.156	1541
11:14:41.321	139	88	110	77	75.5	315	775	1117	5.8	1.129	1506
11:14:42.096	138	88	109	78	74.3	310	765	1100	5.8	1.126	1501
11:14:42.861	136	87	109	81	72.5	305	740	1083	5.9	1.107	1477
11:14:43.601	137	88	111	82	71.5	305	735	1079	5.8	1.138	1518
11:14:44.336	142	91	114	81	72.8	310	740	1113	5.9	1.162	1550
11:14:45.076	144	93	116	80	72.5	310	750	1125	5.8	1.195	1593
11:14:45.824	143	94	115	80	70.3	310	750	1117	5.6	1.228	1637
11:14:46.574	142	93	115	82	70.3	310	730	1108	5.8	1.195	1593
11:14:47.305	142	93	115	79	70.3	310	760	1108	5.5	1.244	1659
11:14:48.065	142	93	115	81	70.3	310	745	1108	5.7	1.220	1626
11:14:48.810	142	93	115	79	70.3	310	760	1108	5.5	1.244	1659
11:14:49.569	145	95	116	81	57.8	305	745	1121	4.7	1.500	2000
11:14:50.314	144	94	117	83	58.8	300	725	1142	4.9	1.444	1925
11:14:51.043	147	96	119	82	60.3	310	735	1113	4.9	1.452	1936
11:14:51.778	148	97	120	82	64.5	305	735	1154	5.3	1.365	1819
11:14:52.510	149	97	120	82	66.8	305	730	1150	5.5	1.312	1750
11:14:53.241	148	97	120	84	66.3	305	715	1133	5.6	1.295	1727
11:14:53.956	148	98	121	84	65.3	300	715	1146	5.5	1.323	1764
11:14:54.673	152	100	123	82	67.5	305	730	1167	5.5	1.328	1770
11:14:55.399	153	99	123	83	68.5	305	725	1200	5.7	1.302	1736
11:14:56.126	152	99	121	83	67.3	300	720	1188	5.6	1.295	1727
11:14:56.848	148	97	119	84	66.5	300	715	1171	5.6	1.274	1699
11:14:57.561	148	96	119	84	67.8	300	715	1179	5.7	1.256	1674
11:14:58.276	150	97	120	84	68.8	305	715	1183	5.8	1.248	1664
11:14:58.991	150	97	120	83	69.3	305	720	1192	5.8	1.248	1664
11:14:59.711	149	96	119	83	68.5	300	720	1192	5.7	1.248	1664
11:15:00.430	147	95	118	85	67.3	295	705	1171	5.7	1.234	1646
11:15:01.134	148	96	119	84	68.0	295	715	1179	5.7	1.251	1668
11:15:01.851	150	97	119	81	69.5	305	740	1213	5.6	1.267	1689
11:15:02.589	149	96	118	82	69.3	300	735	1204	5.7	1.247	1663
11:15:03.328	146	94	115	81	69.0	300	740	1188	5.6	1.233	1644
11:15:04.066	143	92	114	83	68.5	295	725	1171	5.7	1.204	1605
11:15:04.793	144	92	114	82	70.0	300	735	1167	5.7	1.200	1600
11:15:05.528	145	92	115	81	71.8	300	745	1183	5.8	1.189	1585
11:15:06.273	144	92	114	81	72.0	300	745	1200	5.8	1.182	1576
11:15:07.018	144	92	114	81	71.3	300	745	1167	5.7	1.187	1582
11:15:07.763	142	91	113	81	70.5	295	740	1146	5.7	1.181	1574
11:15:08.503	142	90	113	82	70.8	300	735	1154	5.8	1.177	1569
11:15:09.238	144	92	115	81	71.5	300	745	1158	5.8	1.196	1594
11:15:09.983	144	92	114	78	72.3	300	765	1179	5.7	1.207	1609
11:15:10.746	143	91	113	78	72.0	300	770	1179	5.6	1.208	1611
11:15:11.516	141	90	112	80	70.8	295	750	1150	5.7	1.185	1580
11:15:12.266	140	90	113	81	69.8	295	740	1125	5.7	1.194	1591
11:15:13.006	144	92	114	78	71.0	300	765	1158	5.6	1.226	1634
11:15:13.770	144	91	115	79	72.8	300	760	1171	5.7	1.199	1598
11:15:14.531	145	92	115	78	71.8	300	770	1154	5.6	1.231	1642
11:15:15.303	143	92	114	80	70.8	295	750	1133	5.7	1.211	1615
11:15:16.051	143	93	115	79	69.8	300	755	1113	5.5	1.245	1660
11:15:16.806	146	94	117	80	70.5	300	750	1158	5.6	1.245	1660
11:15:17.558	145	93	116	79	71.0	305	755	1146	5.6	1.231	1641
11:15:18.311	144	93	116	82	70.3	300	735	1150	5.7	1.214	1618
11:15:19.048	146	94	117	79	70.0	305	755	1129	5.6	1.262	1683
11:15:19.799	147	94	117	79	71.0	305	760	1154	5.6	1.250	1666
11:15:20.561	145	93	114	79	71.0	305	760	1150	5.6	1.220	1627
11:15:21.319	141	90	112	81	69.5	295	745	1125	5.6	1.195	1594
11:15:22.064	140	89	112	83	69.8	300	725	1121	5.8	1.162	1549
11:15:22.790	142	91	113	81	70.3	300	745	1138	5.7	1.198	1598
11:15:23.536	144	91	114	81	73.0	305	745	1163	5.9	1.163	1551
11:15:24.280	144	92	115	81	72.0	305	740	1158	5.8	1.177	1569
11:15:25.021	143	92	114	81	71.0	305	740	1150	5.8	1.188	1584
11:15:25.761	142	91	113	81	69.8	300	740	1138	5.7	1.199	1598
11:15:26.500	142	91	115	83	70.5	300	725	1142	5.8	1.183	1577
11:15:27.226	146	94	117	81	71.3	305	740	1150	5.8	1.210	1613
11:15:27.968	146	94	116	80	72.0	305	750	1175	5.8	1.211	1615
11:15:28.718	145	93	115	79	71.3	305	755	1167	5.7	1.213	1618
11:15:29.471	142	91	113	82	70.3	300	735	1154	5.7	1.180	1573
11:15:30.204	141	90	113	82	69.5	300	730	1125	5.7	1.182	1576
11:15:30.936	143	91	114	81	71.0	305	740	1150	5.8	1.183	1577
11:15:31.676	143	91	114	80	72.8	305	750	1150	5.8	1.173	1564
11:15:32.424	143	91	114	81	71.8	300	745	1150	5.8	1.181	1575
11:15:33.171	143	92	114	80	71.3	305	750	1138	5.7	1.200	1600
11:15:33.921	142	91	113	81	70.3	300	745	1142	5.7	1.196	1594
11:15:34.664	140	90	112	81	69.5	295	740	1104	5.6	1.190	1586
11:15:35.406	141	90	113	82	71.0	300	735	1129	5.8	1.172	1563
11:15:36.143	143	92	114	80	72.3	305	750	1129	5.8	1.183	1578
11:15:36.893	142	91	113	79	73.3	305	755	1142	5.8	1.165	1553
11:15:37.648	141	90	112	79	72.0	305	755	1133	5.7	1.169	1559
11:15:38.399	138	89	110	82	70.5	300	735	1104	5.8	1.144	1526
11:15:39.138	137	88	109	82	71.3	300	735	1100	5.8	1.124	1499
11:15:39.871	138	88	112	83	71.8	300	720	1108	6.0	1.119	1492
11:15:40.589	143	91	112	83	71.8	300	725	1113	5.9	1.127	1502
11:15:41.315	143	91	112	81	71.8	300	745	1113	5.8	1.158	1544
11:15:42.060	143	91	112	81	71.8	300	740	1113	5.8	1.150	1533
11:15:42.800	143	91	112	81	71.8	300	740	1113	5.8	1.150	1533
11:15:43.541	144	95	116	82	56.8	300	735	1113	4.6	1.506	2007
11:15:44.274	147	95	117	81	58.3	300	745	1150	4.7	1.500	1999
11:15:45.019	147	94	117	79	62.5	305	755	1171	5.0	1.416	1889
11:15:45.778	145	94	116	79	65.5	305	755	1163	5.2	1.334	1779
11:15:46.531	143	92	113	78	67.5	305	765	1158	5.3	1.283	1711
11:15:47.294	140	90	111	79	68.0	300	760	1113	5.4	1.238	1650
11:15:48.058	139	88	111	80	70.5	300	750	1117	5.6	1.178	1571
11:15:48.808	140	90	111	77	71.3	305	775	1100	5.5	1.210	1613
11:15:49.581	141	89	111	76	73.0	305	790	1154	5.5	1.199	1598
11:15:50.369	138	88	111	81	72.0	295	745	1117	5.8	1.143	1524
11:15:51.116	140	90	111	79	71.3	305	760	1075	5.6	1.187	1582
11:15:51.876	141	89	112	78	73.3	305	765	1125	5.7	1.167	1556
11:15:52.643	140	89	111	77	73.5	305	775	1129	5.7	1.173	1564
11:15:53.414	140	89	112	79	72.8	305	755	1104	5.8	1.162	1550
11:15:54.171	141	90	112	78	72.0	305	770	1108	5.6	1.198	1597
11:15:54.939	141	90	112	78	72.5	305	765	1121	5.7	1.184	1579
11:15:55.704	141	90	113	79	72.8	305	760	1117	5.7	1.178	1570
11:15:56.464	142	91	113	78	72.3	305	765	1117	5.7	1.199	1599
11:15:57.229	140	90	112	79	71.5	305	755	1092	5.7	1.183	1577
11:15:57.986	140	90	113	79	72.3	305	760	1088	5.7	1.191	1588
11:15:58.744	144	92	116	78	73.0	310	765	1117	5.7	1.210	1614
11:15:59.513	145	93	116	76	74.3	310	790	1125	5.6	1.229	1639
11:16:00.301	144	93	115	76	72.3	310	785	1113	5.5	1.244	1659
11:16:01.084	142	91	114	79	71.3	305	760	1096	5.6	1.216	1621
11:16:01.844	144	92	116	78	72.3	305	770	1083	5.6	1.236	1648
11:16:02.618	147	93	118	77	74.8	310	780	1113	5.8	1.231	1642
11:16:03.394	148	96	119	77	72.8	310	780	1117	5.6	1.273	1698
11:16:04.176	146	95	117	77	71.0	305	775	1083	5.5	1.277	1703
11:16:04.949	145	94	118	79	70.3	305	760	1075	5.5	1.271	1695
11:16:05.711	148	96	118	75	71.0	310	805	1067	5.3	1.341	1788
11:16:06.516	148	94	117	74	74.5	310	810	1150	5.5	1.269	1692
11:16:07.328	144	92	114	76	73.5	310	790	1125	5.6	1.220	1627
11:16:08.112	140	90	111	77	70.8	305	775	1063	5.5	1.219	1625
11:16:08.891	139	89	112	78	72.5	310	765	1054	5.7	1.177	1569
11:16:09.656	141	90	112	77	74.5	310	775	1096	5.8	1.168	1557
11:16:10.429	141	89	112	75	75.0	310	795	1108	5.7	1.182	1576
11:16:11.228	140	88	111	76	75.8	310	790	1113	5.8	1.152	1537
11:16:12.016	137	88	109	77	73.5	310	775	1079	5.7	1.147	1529
11:16:12.787	137	87	110	78	73.3	300	765	1038	5.7	1.146	1528
11:16:13.554	140	89	110	75	74.8	310	795	1100	5.6	1.173	1563
11:16:14.353	139	87	110	75	77.5	310	800	1125	5.8	1.130	1507
11:16:15.153	138	87	110	77	76.5	310	780	1104	5.9	1.116	1489
11:16:15.929	137	87	110	78	73.8	310	765	1079	5.8	1.138	1518
11:16:16.696	140	89	111	76	73.8	310	785	1071	5.6	1.184	1579
11:16:17.481	141	89	112	76	76.0	310	785	1104	5.8	1.159	1546
11:16:18.264	141	90	112	76	75.0	310	790	1117	5.7	1.177	1569
11:16:19.054	140	89	110	75	74.0	310	795	1117	5.6	1.184	1579
11:16:19.849	137	87	108	77	73.0	305	775	1096	5.7	1.149	1532
11:16:20.626	135	86	107	78	72.8	310	765	1058	5.7	1.128	1504
11:16:21.391	137	87	109	77	75.3	310	780	1075	5.8	1.132	1510
11:16:22.169	140	88	112	77	77.3	310	775	1117	6.0	1.121	1495
11:16:22.946	142	90	112	76	76.0	310	785	1129	5.8	1.154	1539
11:16:23.733	139	88	110	77	74.0	310	775	1104	5.7	1.155	1540
11:16:24.506	139	89	111	77	73.3	305	780	1088	5.6	1.182	1576
11:16:25.284	143	90	113	74	75.0	310	810	1125	5.6	1.215	1620
11:16:26.096	143	89	113	74	77.8	315	810	1150	5.8	1.172	1563
11:16:26.904	142	89	111	73	76.0	310	825	1142	5.5	1.200	1599
11:16:27.731	138	86	108	75	75.3	315	805	1108	5.6	1.155	1540
11:16:28.536	136	86	107	76	73.5	310	785	1083	5.6	1.145	1527
11:16:29.321	137	86	110	77	75.3	310	775	1083	5.8	1.128	1504
11:16:30.096	141	89	112	75	76.0	315	805	1100	5.7	1.184	1578
11:16:30.901	143	89	112	74	77.5	315	810	1133	5.7	1.173	1564
11:16:31.709	140	89	111	76	75.5	315	790	1113	5.7	1.159	1545
11:16:32.501	138	88	110	77	73.0	305	780	1075	5.6	1.173	1564
11:16:33.281	140	89	111	75	74.8	315	795	1079	5.6	1.178	1571
11:16:34.076	141	88	111	75	77.0	315	800	1104	5.8	1.156	1541
11:16:34.878	140	88	111	75	77.3	315	800	1108	5.8	1.147	1529
11:16:35.674	138	88	109	75	74.0	310	795	1083	5.6	1.168	1558
11:16:36.471	136	87	109	75	74.3	310	795	1067	5.6	1.162	1549
11:16:37.264	139	88	109	76	74.3	310	785	1088	5.7	1.147	1529
11:16:38.050	139	88	109	75	74.3	310	800	1088	5.6	1.169	1559
11:16:38.850	139	88	109	74	74.3	310	815	1088	5.5	1.191	1588
11:16:39.664	140	92	113	77	62.8	310	775	1100	4.9	1.396	1861
11:16:40.441	142	92	114	75	64.8	310	795	1113	4.9	1.397	1862
11:16:41.238	142	91	114	75	66.3	315	800	1133	5.0	1.380	1839
11:16:42.036	143	92	114	76	68.8	315	790	1133	5.2	1.313	1750
11:16:42.828	141	91	113	77	69.5	310	780	1104	5.3	1.271	1695
11:16:43.604	141	91	114	77	70.0	310	780	1075	5.4	1.268	1690
11:16:44.384	144	92	115	76	71.8	310	785	1108	5.5	1.258	1678
11:16:45.173	144	92	115	76	73.5	315	790	1146	5.6	1.233	1644
11:16:45.959	142	91	113	78	71.8	310	770	1096	5.6	1.215	1620
11:16:46.729	141	91	114	78	71.8	310	770	1083	5.6	1.218	1624
11:16:47.499	143	92	114	76	72.8	310	790	1121	5.5	1.241	1654
11:16:48.291	144	92	115	75	75.0	315	800	1142	5.6	1.224	1632
11:16:49.089	142	92	114	76	72.8	310	785	1121	5.6	1.230	1640
11:16:49.874	141	91	113	77	71.3	310	775	1096	5.5	1.232	1642
11:16:50.651	142	91	115	78	73.0	310	770	1079	5.7	1.213	1617
11:16:51.421	145	93	117	76	74.0	315	790	1108	5.6	1.244	1658
11:16:52.211	145	93	116	76	74.5	315	790	1142	5.7	1.227	1637
11:16:52.999	142	92	114	78	72.5	310	765	1096	5.7	1.203	1604
11:16:53.766	141	91	114	81	71.3	310	745	1067	5.7	1.192	1589
11:16:54.507	143	93	116	79	72.0	310	755	1071	5.7	1.214	1618
11:16:55.266	146	93	116	77	74.5	315	780	1104	5.7	1.217	1623
11:16:56.046	145	93	115	76	75.0	315	790	1138	5.7	1.214	1619
11:16:56.834	142	91	114	79	72.8	310	755	1100	5.8	1.180	1574
11:16:57.589	140	91	114	80	71.0	305	750	1063	5.7	1.199	1599
11:16:58.339	143	92	115	77	72.5	310	775	1083	5.6	1.227	1636
11:16:59.114	144	92	115	77	75.0	310	775	1121	5.8	1.188	1584
11:16:59.889	143	91	114	76	75.0	315	785	1121	5.7	1.188	1584
11:17:00.674	140	90	111	78	73.0	310	765	1088	5.7	1.166	1554
11:17:01.441	138	89	111	78	72.8	305	765	1067	5.7	1.165	1553
11:17:02.204	140	89	111	77	74.3	310	775	1092	5.7	1.159	1545
11:17:02.981	140	88	111	76	75.8	310	785	1113	5.8	1.145	1527
11:17:03.764	139	88	110	78	75.3	310	770	1100	5.9	1.126	1501
11:17:04.536	137	88	110	79	73.5	310	755	1079	5.8	1.127	1503
11:17:05.291	139	89	111	77	74.0	310	780	1071	5.7	1.167	1556
11:17:06.073	140	88	112	77	76.8	315	780	1108	5.9	1.136	1514
11:17:06.853	140	89	111	77	75.5	310	780	1108	5.8	1.147	1529
11:17:07.631	138	88	111	78	73.8	310	765	1083	5.8	1.146	1528
11:17:08.392	140	90	112	79	73.3	310	760	1042	5.8	1.165	1553
11:17:09.156	142	90	113	77	76.0	310	780	1092	5.8	1.162	1550
11:17:09.936	143	91	115	77	75.3	310	775	1083	5.8	1.179	1572
11:17:10.711	143	92	115	77	73.8	310	775	1092	5.7	1.211	1615
11:17:11.484	142	93	116	79	71.5	305	755	1046	5.7	1.220	1626
11:17:12.237	146	95	118	79	71.8	310	760	1054	5.7	1.247	1663
11:17:12.999	148	95	119	77	74.0	310	775	1092	5.7	1.241	1655
11:17:13.776	147	94	118	78	73.8	310	765	1121	5.8	1.219	1625
11:17:14.541	143	93	115	79	71.0	310	760	1058	5.6	1.231	1641
11:17:15.297	143	92	115	79	71.3	300	755	1054	5.7	1.216	1621
11:17:16.052	144	92	118	81	73.3	310	745	1071	5.9	1.195	1593
11:17:16.801	148	95	120	78	74.0	310	770	1083	5.8	1.243	1658
11:17:17.571	150	96	119	75	75.3	310	795	1108	5.7	1.257	1676
11:17:18.364	146	94	117	79	73.8	310	760	1100	5.8	1.206	1608
11:17:19.126	144	93	116	81	71.5	305	740	1042	5.8	1.198	1597
11:17:19.866	145	93	117	82	71.8	310	730	1079	5.9	1.190	1587
11:17:20.598	148	95	119	80	73.5	310	750	1100	5.9	1.209	1612
11:17:21.346	149	94	119	79	75.5	310	755	1150	6.0	1.185	1580
11:17:22.103	147	93	116	80	74.5	310	750	1142	6.0	1.170	1560
11:17:22.851	144	92	114	82	73.0	305	735	1096	6.0	1.150	1534
11:17:23.586	143	91	115	82	72.8	305	730	1096	6.0	1.151	1535
11:17:24.316	145	92	115	78	74.0	310	770	1121	5.8	1.194	1592
11:17:25.088	145	91	115	78	77.3	310	765	1167	6.1	1.139	1518
11:17:25.853	144	91	114	78	76.0	310	770	1129	5.9	1.150	1533
11:17:26.621	141	89	112	79	74.8	310	755	1104	5.9	1.126	1502
11:17:27.372	139	89	111	80	73.0	305	750	1075	5.8	1.143	1524
11:17:28.126	142	90	112	77	75.5	310	780	1108	5.8	1.157	1543
11:17:28.906	142	89	112	77	77.5	310	775	1138	6.0	1.120	1493
11:17:29.679	142	89	112	78	76.5	305	770	1117	6.0	1.125	1500
11:17:30.449	140	88	110	78	75.0	305	765	1104	5.9	1.125	1499
11:17:31.212	138	88	110	80	73.5	305	750	1079	5.9	1.122	1497
11:17:31.966	139	89	110	82	73.8	310	735	1067	6.0	1.096	1462
11:17:32.701	135	85	110	85	73.8	310	705	1083	6.3	1.052	1402
11:17:36.439	152	93	118	78	63.8	310	770	1342	5.0	1.422	1896
11:17:37.210	152	93	118	76	63.8	310	785	1342	4.9	1.450	1933
11:17:37.995	152	93	118	74	63.8	310	815	1342	4.7	1.505	2007
11:17:38.811	150	92	115	75	63.5	310	805	1325	4.7	1.452	1935
11:17:39.614	146	89	112	76	66.3	315	790	1313	5.0	1.339	1785
11:17:40.406	144	88	110	76	67.0	315	790	1304	5.1	1.300	1733
11:17:41.196	143	87	110	78	71.3	315	770	1313	5.6	1.191	1589
11:17:41.964	143	87	110	76	74.5	315	785	1304	5.7	1.154	1538
11:17:42.751	142	86	110	76	76.5	315	785	1317	5.8	1.124	1498
11:17:43.534	142	86	110	78	77.3	315	770	1296	6.0	1.096	1462
11:17:44.305	143	87	110	77	77.3	315	775	1292	6.0	1.101	1468
11:17:45.079	142	86	109	77	77.8	315	780	1300	6.0	1.096	1461
11:17:45.860	142	86	109	76	78.8	315	785	1296	6.0	1.084	1445
11:17:46.646	141	85	108	77	79.0	320	780	1279	6.1	1.069	1425
11:17:47.426	141	85	108	76	79.0	315	785	1288	6.0	1.076	1434
11:17:48.211	141	85	108	75	79.8	320	795	1279	6.0	1.072	1429
11:17:49.005	140	85	108	77	80.0	315	780	1275	6.2	1.051	1401
11:17:49.785	139	85	108	78	78.5	315	765	1258	6.2	1.052	1403
11:17:50.547	140	86	111	80	77.3	310	750	1242	6.2	1.075	1434
11:17:51.301	146	90	114	76	78.8	315	790	1263	6.0	1.144	1525
11:17:52.089	150	91	117	77	80.3	315	780	1292	6.2	1.135	1513
11:17:52.869	150	93	117	77	77.8	315	780	1279	6.0	1.174	1565
11:17:53.651	148	93	117	79	74.0	310	760	1233	5.8	1.196	1595
11:17:54.409	149	94	119	82	73.0	310	735	1254	6.0	1.201	1601
11:17:55.145	155	98	123	80	73.3	315	750	1246	5.9	1.257	1676
11:17:55.894	158	99	125	80	74.8	315	750	1279	6.0	1.252	1669
11:17:56.646	159	100	125	79	74.3	320	755	1279	5.9	1.269	1691
11:17:57.401	156	99	123	80	72.3	310	750	1258	5.8	1.279	1706
11:17:58.149	156	99	124	80	71.5	310	750	1254	5.7	1.301	1734
11:17:58.901	158	100	124	77	72.0	315	775	1258	5.6	1.332	1776
11:17:59.676	156	98	122	77	74.5	315	780	1275	5.7	1.272	1696
11:18:00.456	153	96	118	76	74.5	315	790	1263	5.7	1.254	1672
11:18:01.242	148	93	116	78	73.8	310	770	1238	5.7	1.206	1608
11:18:02.012	147	92	115	78	73.5	310	765	1217	5.8	1.194	1592
11:18:02.781	147	91	113	76	76.3	315	785	1217	5.8	1.166	1555
11:18:03.566	145	88	112	78	78.5	315	770	1225	6.1	1.101	1468
11:18:04.338	143	88	111	76	77.8	315	785	1204	5.9	1.116	1488
11:18:05.119	142	87	110	75	77.8	315	795	1200	5.9	1.122	1496
11:18:05.916	142	86	110	76	79.3	315	790	1200	6.0	1.092	1455
11:18:06.704	141	87	109	75	78.5	315	805	1200	5.9	1.115	1487
11:18:07.513	139	85	108	76	78.8	315	790	1188	6.0	1.083	1445
11:18:08.301	139	86	109	76	77.8	310	790	1158	5.9	1.102	1470
11:18:09.091	141	87	109	74	79.8	315	810	1154	5.9	1.110	1479
11:18:09.900	141	86	110	75	80.3	315	795	1171	6.1	1.087	1450
11:18:10.696	141	87	109	75	79.3	315	800	1158	5.9	1.103	1470
11:18:11.496	139	86	109	77	77.5	310	775	1129	6.0	1.087	1450
11:18:12.271	140	87	110	77	77.5	310	780	1108	6.0	1.107	1476
11:18:13.051	142	87	111	75	79.8	320	805	1146	5.9	1.115	1487
11:18:13.856	142	87	110	72	79.8	320	835	1154	5.7	1.146	1529
11:18:14.689	140	86	110	76	79.0	310	785	1129	6.0	1.093	1457
11:18:15.476	142	89	112	75	76.5	310	800	1096	5.7	1.169	1558
11:18:16.274	144	89	114	76	79.0	320	785	1129	6.0	1.130	1507
11:18:17.061	145	91	114	76	77.3	320	790	1108	5.9	1.166	1554
11:18:17.849	143	91	114	78	75.5	315	765	1104	5.9	1.153	1537
11:18:18.614	144	91	116	81	74.0	310	745	1113	6.0	1.165	1554
11:18:19.361	149	94	118	79	74.5	320	760	1121	5.9	1.204	1605
11:18:20.121	150	95	118	78	76.3	320	770	1133	5.9	1.194	1592
11:18:20.889	149	94	117	77	76.3	320	775	1117	5.9	1.187	1582
11:18:21.666	147	93	115	77	76.0	320	780	1129	5.8	1.183	1577
11:18:22.446	145	91	113	77	75.8	315	775	1121	5.9	1.159	1545
11:18:23.219	141	89	111	79	74.3	310	755	1100	5.9	1.131	1508
11:18:23.974	143	90	113	79	75.3	310	760	1113	5.9	1.136	1515
11:18:24.736	145	90	113	78	78.0	320	770	1133	6.1	1.118	1491
11:18:25.506	144	89	112	77	78.5	320	775	1129	6.1	1.108	1478
11:18:26.279	140	88	111	81	77.0	315	745	1113	6.2	1.072	1429
11:18:27.026	142	89	112	81	76.8	310	745	1113	6.2	1.087	1450
11:18:27.771	144	90	114	80	78.5	320	750	1117	6.3	1.084	1446
11:18:28.523	144	90	113	81	78.3	320	745	1121	6.3	1.076	1434
11:18:29.264	142	90	112	81	75.8	310	740	1100	6.1	1.097	1462
11:18:30.004	144	91	114	79	75.5	315	755	1104	6.0	1.137	1517
11:18:30.763	145	91	114	77	79.3	320	775	1125	6.1	1.117	1490
11:18:31.536	145	90	114	77	78.8	320	775	1133	6.1	1.119	1493
11:18:32.311	145	90	114	76	78.8	320	790	1108	6.0	1.141	1521
11:18:52.752	147	92	115	74	64.3	315	810	1238	4.8	1.447	1929
11:18:53.566	144	90	113	76	64.3	315	785	1225	4.9	1.381	1841
11:18:54.353	143	90	113	77	66.3	310	780	1204	5.1	1.327	1770
11:18:55.131	145	91	114	75	71.5	315	795	1229	5.4	1.262	1683
11:18:55.922	146	91	114	75	73.5	315	795	1238	5.5	1.236	1648
11:18:56.717	145	91	114	76	73.3	310	785	1233	5.6	1.222	1629
11:18:57.508	144	91	114	77	72.8	310	780	1213	5.6	1.217	1623
11:18:58.288	146	92	114	75	73.3	315	805	1208	5.5	1.256	1674
11:18:59.087	147	92	116	75	75.3	315	795	1229	5.7	1.220	1627
11:18:59.886	145	91	114	76	73.8	315	790	1204	5.6	1.221	1628
11:19:00.678	144	91	115	77	73.0	310	780	1196	5.6	1.223	1631
11:19:01.455	146	92	116	77	74.0	315	780	1204	5.7	1.217	1623
11:19:02.236	146	92	114	75	74.8	315	800	1200	5.6	1.223	1630
11:19:03.032	145	91	114	75	74.8	315	795	1217	5.6	1.207	1609
11:19:03.829	144	90	112	75	74.5	310	805	1208	5.6	1.213	1617
11:19:04.634	142	89	112	76	74.8	310	790	1200	5.7	1.186	1582
11:19:05.428	143	91	114	76	74.0	315	790	1179	5.6	1.212	1616
11:19:06.218	145	91	114	75	75.5	315	800	1200	5.7	1.211	1614
11:19:07.018	144	91	115	76	73.8	310	785	1171	5.6	1.224	1632
11:19:07.799	147	94	117	76	72.8	310	785	1163	5.6	1.265	1687
11:19:08.588	149	94	118	75	75.0	315	800	1196	5.6	1.259	1678
11:19:09.386	148	94	117	76	74.3	315	785	1179	5.7	1.240	1653
11:19:10.170	146	94	117	78	71.8	310	770	1163	5.6	1.250	1667
11:19:10.940	148	94	118	78	72.0	315	770	1158	5.6	1.257	1675
11:19:11.713	149	94	118	77	75.0	320	775	1188	5.8	1.222	1629
11:19:12.488	149	94	118	78	74.5	315	770	1200	5.8	1.214	1619
11:19:13.256	146	93	116	79	72.5	310	755	1158	5.8	1.208	1611
11:19:14.011	146	93	117	80	72.0	310	750	1150	5.8	1.216	1622
11:19:14.759	148	94	118	79	73.3	315	755	1171	5.8	1.214	1618
11:19:15.514	148	94	118	81	73.5	310	740	1196	6.0	1.183	1577
11:19:16.258	146	93	117	83	72.3	310	720	1158	6.0	1.166	1555
11:19:16.976	148	95	119	83	71.0	310	725	1150	5.9	1.210	1613
11:19:17.700	150	95	118	79	73.3	310	760	1171	5.8	1.227	1636
11:19:18.460	149	94	118	81	74.3	310	740	1217	6.0	1.176	1568
11:19:19.203	146	93	116	81	72.5	310	745	1175	5.8	1.187	1582
11:19:19.948	144	92	115	82	72.5	310	735	1163	5.9	1.163	1551
11:19:20.683	147	93	117	79	72.8	310	755	1175	5.8	1.212	1616
11:19:21.436	149	94	118	78	75.3	315	765	1196	5.9	1.200	1599
11:19:22.200	148	93	117	77	75.3	315	775	1183	5.8	1.200	1600
11:19:22.976	145	92	114	78	74.5	310	770	1183	5.8	1.181	1574
11:19:23.746	144	91	114	76	73.8	310	785	1158	5.6	1.208	1611
11:19:24.531	145	90	113	76	77.0	315	785	1175	5.9	1.155	1539
11:19:25.318	143	89	112	75	77.5	315	800	1188	5.8	1.151	1535
11:19:26.118	141	87	109	76	77.3	315	790	1175	5.9	1.117	1490
11:19:26.908	137	85	107	77	76.3	315	775	1150	5.9	1.088	1450
11:19:27.681	137	85	108	78	77.5	310	770	1138	6.0	1.073	1431
11:19:28.451	139	86	109	76	78.8	320	785	1142	6.0	1.084	1445
11:19:29.238	139	85	109	77	80.0	320	775	1175	6.2	1.056	1408
11:19:30.011	139	86	109	78	78.5	315	770	1163	6.1	1.069	1426
11:19:30.779	138	86	109	79	78.0	315	755	1154	6.2	1.055	1407
11:19:31.536	137	86	110	81	77.5	315	740	1129	6.3	1.046	1394
11:19:32.278	140	88	111	78	78.3	315	765	1129	6.1	1.088	1450
11:19:33.039	143	89	113	79	78.8	315	760	1158	6.2	1.091	1454
11:19:33.801	142	90	114	80	76.8	315	750	1133	6.1	1.114	1485
11:19:34.549	145	92	115	76	76.0	315	790	1125	5.8	1.190	1587
11:19:35.341	145	90	114	74	79.0	320	810	1154	5.9	1.164	1552
11:19:36.151	143	89	112	75	78.3	320	795	1146	5.9	1.138	1517
11:19:36.946	139	88	111	77	75.0	315	775	1108	5.8	1.142	1522
11:19:37.721	141	89	111	77	75.5	315	780	1113	5.8	1.149	1532
11:19:38.501	141	88	111	76	78.5	320	790	1133	6.0	1.117	1489
11:19:39.291	141	87	110	76	79.5	320	790	1121	6.0	1.093	1457
11:19:40.083	139	87	108	76	78.3	320	790	1129	5.9	1.093	1457
11:19:40.871	136	85	108	78	77.8	315	765	1113	6.1	1.060	1414
11:19:41.634	138	86	108	76	77.5	315	790	1104	5.9	1.101	1468
11:19:42.424	139	85	109	77	81.0	320	775	1142	6.3	1.043	1391
11:19:43.199	140	87	110	77	79.5	320	775	1125	6.2	1.072	1430
11:19:43.976	140	87	111	78	79.5	320	770	1150	6.2	1.070	1427
11:19:44.748	140	88	110	77	78.0	315	775	1125	6.0	1.095	1461
11:19:45.519	138	87	110	80	78.0	315	750	1104	6.2	1.060	1413
11:19:46.270	138	87	110	80	78.0	315	750	1104	6.2	1.060	1413
11:19:47.020	138	87	110	76	78.0	315	790	1104	5.9	1.117	1489
11:19:47.813	149	95	118	75	66.5	320	800	1183	5.0	1.423	1897
11:19:48.611	149	94	117	73	67.3	315	825	1183	4.9	1.438	1918
11:19:49.436	148	93	117	74	67.0	315	815	1188	4.9	1.417	1890
11:19:50.251	147	93	119	76	70.5	315	785	1158	5.4	1.322	1763
11:19:51.034	150	97	123	80	68.8	310	750	1117	5.5	1.345	1793
