# Supplementary material for: Influence of beat-to-beat blood pressure variability on vascular elasticity in hypertensive population
Source: Sci Rep. 2017 Aug 21;7:8394. doi: 10.1038/s41598-017-08640-4 (PMC5566212; doi:10.1038/s41598-017-08640-4)
Supplement: Supplementary file 2 — Dataset 2 [file 41598_2017_8640_MOESM2_ESM.zip › Data of normal population/1109-beats.txt]

15:00:29.988	116	66	85	68	53.3	310	885	967	3.6	1.413	1884
15:00:30.871	113	64	84	69	54.3	300	870	975	3.7	1.347	1796
15:00:31.743	116	65	85	68	56.0	305	885	996	3.8	1.339	1786
15:00:32.624	116	65	85	68	57.0	305	880	1000	3.9	1.316	1755
15:00:33.508	115	64	85	69	57.0	305	870	1004	3.9	1.301	1735
15:00:34.375	115	64	85	68	57.0	305	880	1004	3.9	1.316	1755
15:00:35.255	115	64	85	71	57.0	305	845	1004	4.0	1.264	1685
15:00:36.100	115	64	85	67	57.0	305	890	1004	3.8	1.331	1775
15:00:36.989	112	65	83	69	46.5	310	865	958	3.2	1.549	2065
15:00:37.854	110	63	82	69	48.5	320	875	946	3.3	1.484	1979
15:00:38.729	108	62	81	69	49.5	310	870	913	3.4	1.415	1886
15:00:39.601	105	61	79	69	51.8	310	865	875	3.6	1.316	1755
15:00:40.466	103	59	78	70	54.8	305	860	879	3.8	1.221	1628
15:00:41.324	106	60	80	69	57.8	315	870	879	4.0	1.198	1597
15:00:42.196	106	61	80	69	58.0	320	875	879	4.0	1.207	1609
15:00:43.069	106	62	81	69	57.0	305	865	875	4.0	1.222	1629
15:00:43.936	105	61	80	69	57.3	300	870	867	3.9	1.220	1626
15:00:44.804	107	62	80	69	57.3	300	875	867	3.9	1.227	1635
15:00:45.680	107	62	80	68	57.3	300	880	867	3.9	1.234	1645
15:01:00.714	113	62	82	68	56.5	310	880	842	3.9	1.277	1703
15:01:01.596	114	62	82	67	58.8	320	890	829	4.0	1.242	1656
15:01:02.482	114	62	83	67	59.5	320	890	829	4.0	1.234	1645
15:01:03.372	114	62	83	70	59.5	320	855	829	4.2	1.186	1581
15:01:04.230	114	62	83	71	59.5	320	850	829	4.2	1.179	1571
15:01:05.080	114	62	83	68	59.5	320	885	829	4.0	1.227	1636
15:01:05.966	123	71	89	68	47.3	315	880	954	3.2	1.648	2198
15:01:06.842	115	66	85	70	49.3	310	855	829	3.5	1.467	1956
15:01:07.703	113	65	83	69	49.0	310	865	796	3.4	1.456	1942
15:01:08.568	111	63	81	69	51.8	315	870	779	3.6	1.362	1816
15:01:09.438	110	62	80	69	54.3	315	870	763	3.7	1.283	1711
15:01:10.306	107	61	79	71	54.8	315	850	746	3.9	1.226	1635
15:01:11.158	109	61	81	70	56.8	315	860	758	4.0	1.227	1637
15:01:12.018	113	63	85	70	57.8	315	855	763	4.1	1.255	1673
15:01:12.873	116	66	87	70	56.5	315	855	792	4.0	1.309	1745
15:01:13.726	117	67	87	71	56.5	315	840	804	4.0	1.286	1715
15:01:14.565	117	67	87	71	56.5	315	850	804	4.0	1.301	1735
15:01:15.415	117	67	87	69	56.5	315	875	804	3.9	1.340	1786
15:01:16.289	125	74	91	69	45.3	315	865	979	3.1	1.744	2326
15:01:17.156	119	69	88	70	47.5	315	860	875	3.3	1.589	2118
15:01:18.016	118	67	87	69	49.3	320	875	821	3.4	1.541	2055
15:01:18.891	117	67	86	68	51.3	320	880	808	3.5	1.472	1963
15:01:19.769	116	66	85	70	53.3	315	855	838	3.7	1.369	1825
15:01:20.626	118	66	86	70	54.8	315	860	854	3.8	1.355	1806
15:01:21.486	121	67	89	70	56.5	315	860	863	3.9	1.358	1811
15:01:22.344	125	70	92	70	55.0	315	855	888	3.9	1.434	1912
15:01:23.199	127	72	95	71	53.8	310	840	933	3.8	1.477	1969
15:01:24.043	132	74	97	70	54.3	315	855	963	3.8	1.525	2033
15:01:24.898	134	75	97	69	54.0	315	870	971	3.7	1.567	2089
15:01:25.764	133	75	96	69	53.5	315	875	950	3.7	1.566	2088
15:01:26.641	128	73	93	69	52.8	310	870	929	3.6	1.538	2051
15:01:27.509	126	72	92	68	52.3	305	880	921	3.6	1.541	2055
15:01:28.391	123	70	89	67	53.5	315	890	883	3.6	1.485	1980
15:01:29.281	119	68	86	67	53.5	315	900	842	3.6	1.447	1929
15:01:30.177	115	65	84	68	54.5	310	880	825	3.7	1.352	1803
15:01:31.057	113	64	83	68	55.8	310	885	817	3.8	1.314	1751
15:01:31.942	113	63	83	68	57.8	315	885	821	3.9	1.272	1696
15:01:32.833	113	63	83	69	57.8	315	875	788	4.0	1.258	1677
15:01:33.705	113	63	83	70	57.8	315	860	788	4.0	1.236	1648
15:01:38.953	118	68	86	68	52.8	315	885	792	3.6	1.447	1929
15:01:39.838	114	66	84	69	53.0	315	865	783	3.7	1.375	1833
15:01:40.703	114	66	84	69	53.5	315	875	779	3.7	1.378	1837
15:01:41.578	115	65	84	67	56.0	315	890	775	3.8	1.339	1785
15:01:42.464	113	64	83	69	56.0	315	875	763	3.8	1.297	1729
15:01:43.339	110	63	82	69	55.0	315	870	746	3.8	1.289	1719
15:01:44.209	112	64	83	68	56.3	315	880	750	3.8	1.302	1737
15:01:45.089	114	65	85	69	56.0	315	870	754	3.9	1.324	1766
15:01:45.959	115	67	86	69	54.8	315	865	742	3.8	1.355	1806
15:01:46.828	115	67	87	70	54.5	315	860	738	3.8	1.377	1836
15:01:47.688	121	70	91	69	54.5	320	875	792	3.7	1.453	1937
15:01:48.557	125	72	93	69	53.5	315	865	829	3.7	1.500	1999
15:01:49.426	125	73	92	69	52.5	315	875	829	3.6	1.537	2050
15:01:50.297	123	71	91	70	52.3	315	855	821	3.7	1.489	1985
15:01:51.156	123	71	90	69	52.8	315	875	854	3.6	1.493	1991
15:01:52.027	121	69	89	68	54.0	315	885	829	3.7	1.455	1939
15:01:52.918	119	68	87	67	54.8	320	890	804	3.7	1.410	1880
15:01:53.804	115	66	85	69	54.5	315	875	788	3.7	1.361	1814
15:01:54.683	114	65	85	68	54.8	315	880	775	3.7	1.358	1811
15:01:55.563	115	65	85	68	56.3	320	885	767	3.8	1.333	1778
15:01:56.448	113	65	84	68	55.0	315	880	754	3.8	1.340	1787
15:01:57.326	111	65	83	69	54.0	315	870	733	3.7	1.329	1772
15:01:58.196	111	64	83	69	54.8	315	870	742	3.8	1.315	1753
15:01:59.064	113	65	84	68	56.5	315	880	738	3.9	1.312	1750
15:01:59.946	114	65	85	68	56.0	320	880	742	3.8	1.332	1776
15:02:00.824	112	65	85	70	56.0	320	855	725	3.9	1.294	1725
15:02:01.680	112	65	85	69	56.0	320	865	725	3.9	1.309	1745
15:02:06.081	108	62	80	67	52.0	320	900	713	3.5	1.385	1846
15:02:06.979	107	62	80	67	54.0	315	895	704	3.6	1.318	1757
15:02:07.876	106	61	79	68	54.0	315	885	696	3.7	1.295	1726
15:02:08.761	106	62	79	66	54.8	320	905	696	3.6	1.310	1747
15:02:09.664	107	61	80	66	56.5	320	910	679	3.7	1.280	1707
15:02:10.574	105	62	79	66	55.0	315	905	667	3.6	1.292	1722
15:02:11.481	103	60	77	67	54.3	315	900	663	3.6	1.277	1703
15:02:12.381	103	60	77	65	55.8	320	920	654	3.6	1.267	1689
15:02:13.301	102	59	76	66	55.5	315	915	633	3.6	1.249	1665
15:02:14.216	99	58	75	67	54.3	315	895	633	3.6	1.233	1644
15:02:15.111	101	59	76	66	56.3	320	910	638	3.7	1.230	1639
15:02:16.019	103	59	77	66	56.8	320	915	646	3.7	1.241	1655
15:02:16.934	102	60	76	66	55.8	320	915	625	3.7	1.247	1663
15:02:17.849	100	59	76	67	54.3	315	895	633	3.6	1.246	1661
15:02:18.744	101	59	76	66	55.5	320	905	629	3.7	1.243	1658
15:02:19.653	101	60	76	66	55.5	320	915	613	3.6	1.253	1671
15:02:20.568	100	60	76	66	54.0	315	905	608	3.6	1.265	1687
15:02:21.471	99	59	75	67	53.5	315	895	617	3.6	1.255	1673
15:02:22.368	100	59	76	67	55.8	315	895	600	3.7	1.216	1621
15:02:23.263	102	60	77	67	55.3	325	900	592	3.7	1.254	1672
15:02:24.157	105	61	81	69	56.8	315	870	633	3.9	1.238	1651
15:02:25.033	116	65	87	67	59.0	320	900	758	3.9	1.323	1764
15:02:25.929	124	68	90	67	58.5	315	895	875	3.9	1.381	1841
15:02:26.826	127	69	91	68	57.5	315	880	942	3.9	1.389	1852
15:02:27.708	128	70	91	68	56.3	315	880	1000	3.8	1.424	1898
15:02:28.586	130	70	91	67	57.3	320	890	1038	3.9	1.419	1891
15:02:29.474	128	70	90	68	56.5	305	880	1017	3.9	1.402	1869
15:02:30.356	125	69	89	69	56.3	310	875	992	3.9	1.381	1841
15:02:31.231	123	68	88	69	55.8	305	865	979	3.9	1.369	1826
15:02:32.096	124	69	89	69	56.5	310	875	971	3.9	1.378	1838
15:02:32.973	124	69	89	69	55.8	310	875	933	3.8	1.397	1862
15:02:33.844	121	68	88	70	55.8	310	860	921	3.9	1.357	1810
15:02:34.708	122	68	88	69	56.0	310	865	938	3.9	1.363	1818
15:02:35.571	122	68	88	69	57.0	315	870	913	3.9	1.343	1791
15:02:36.441	120	67	86	69	56.8	315	870	888	3.9	1.322	1763
15:02:37.311	116	65	85	71	56.3	305	850	875	4.0	1.281	1708
15:02:38.161	117	66	85	69	56.3	305	865	875	3.9	1.303	1738
15:02:39.025	117	66	85	70	56.3	305	860	875	3.9	1.296	1728
15:02:44.273	113	66	84	69	53.3	310	870	788	3.7	1.372	1830
15:02:45.143	113	66	84	69	53.3	310	870	783	3.7	1.372	1830
15:02:46.009	116	66	86	68	56.3	310	885	796	3.8	1.345	1794
15:02:46.894	116	66	87	68	56.3	310	880	792	3.8	1.357	1810
15:02:47.778	118	68	89	67	55.8	310	890	792	3.8	1.413	1884
15:02:48.662	121	70	91	69	54.5	305	870	829	3.8	1.453	1937
15:02:49.536	125	72	93	67	55.3	315	890	854	3.7	1.498	1997
15:02:50.424	126	72	94	67	55.5	310	895	863	3.7	1.508	2010
15:02:51.321	125	73	92	66	53.8	315	905	850	3.6	1.549	2065
15:02:52.226	122	71	90	67	53.5	310	890	863	3.6	1.497	1996
15:02:53.116	122	70	89	66	54.5	315	915	875	3.6	1.490	1987
15:02:54.029	121	67	87	66	56.5	315	910	863	3.7	1.405	1874
15:02:54.941	117	66	85	66	56.0	315	915	842	3.7	1.381	1841
15:02:55.852	113	64	83	67	56.3	310	900	821	3.8	1.320	1760
15:02:56.752	114	63	83	66	57.8	315	905	817	3.8	1.301	1734
15:02:57.663	115	63	84	66	59.3	315	910	813	3.9	1.286	1715
15:02:58.573	114	64	84	67	58.0	315	900	800	3.9	1.300	1733
15:02:59.473	113	64	83	67	56.8	315	895	788	3.8	1.313	1751
15:03:00.366	115	65	85	67	58.3	315	895	800	3.9	1.298	1731
15:03:01.263	114	65	84	67	58.0	315	900	779	3.9	1.300	1733
15:03:02.163	112	64	84	68	56.8	310	880	775	3.9	1.299	1732
15:03:03.043	116	66	86	67	58.0	315	890	800	3.9	1.316	1754
15:03:03.933	117	66	86	67	58.3	320	895	808	3.9	1.321	1762
15:03:04.826	116	66	85	68	57.0	315	885	800	3.9	1.312	1749
15:03:05.711	112	64	83	68	56.0	315	880	792	3.8	1.300	1734
15:03:06.589	114	64	83	67	58.3	320	895	783	3.9	1.268	1690
15:03:07.488	111	63	81	67	58.5	320	900	771	3.9	1.250	1667
15:03:08.386	108	61	79	68	57.3	315	885	738	3.9	1.221	1628
15:03:09.271	105	60	78	68	56.5	315	885	721	3.8	1.214	1619
15:03:10.154	107	60	79	67	58.5	320	890	725	3.9	1.202	1603
15:03:11.046	108	61	80	67	59.3	320	890	717	4.0	1.202	1602
15:03:11.936	108	62	81	69	57.5	315	875	721	3.9	1.236	1649
15:03:12.809	111	64	84	68	57.3	315	880	750	3.9	1.283	1711
15:03:13.689	115	65	85	67	58.3	320	890	775	3.9	1.303	1737
15:03:14.579	115	66	85	67	57.0	315	895	775	3.8	1.331	1774
15:03:15.474	112	65	83	67	56.0	315	890	758	3.8	1.315	1754
15:03:16.368	110	64	81	68	55.0	315	880	754	3.8	1.300	1733
15:03:17.248	111	63	82	67	57.8	320	900	754	3.9	1.270	1694
15:03:18.146	110	63	81	67	57.5	320	895	746	3.9	1.265	1686
15:03:19.039	108	62	81	68	56.8	315	885	713	3.8	1.255	1674
15:03:19.926	107	62	81	69	56.0	315	870	729	3.9	1.251	1668
15:03:20.794	111	63	83	68	58.5	315	885	742	4.0	1.248	1664
15:03:21.681	112	64	84	67	59.0	320	890	746	4.0	1.267	1689
15:03:22.569	112	65	84	68	57.5	320	880	729	3.9	1.278	1704
15:03:23.451	109	64	82	69	56.0	315	865	729	3.9	1.270	1694
15:03:24.316	112	64	82	68	56.0	315	885	742	3.8	1.300	1733
15:03:25.200	112	64	82	68	56.0	315	880	742	3.8	1.292	1723
15:03:26.080	112	64	82	67	56.0	315	895	742	3.8	1.315	1753
15:03:26.972	114	69	87	70	46.0	310	860	829	3.2	1.617	2156
15:03:27.838	116	68	89	68	49.0	320	885	796	3.3	1.598	2131
15:03:28.721	123	71	93	67	49.0	315	890	829	3.3	1.680	2240
15:03:29.611	127	73	94	68	49.5	315	880	871	3.4	1.671	2228
15:03:30.491	127	74	94	69	50.3	310	875	917	3.4	1.641	2188
15:03:31.364	130	74	95	67	51.5	315	890	946	3.5	1.633	2177
15:03:32.254	128	73	93	68	52.3	310	885	938	3.5	1.567	2089
15:03:33.139	122	71	89	69	51.5	310	875	892	3.5	1.512	2016
15:03:34.016	118	69	87	69	50.8	310	875	871	3.5	1.491	1989
15:03:34.891	118	67	86	67	53.8	310	890	863	3.6	1.428	1904
15:03:35.779	116	66	85	68	54.3	310	885	846	3.7	1.391	1854
15:03:36.664	114	65	84	69	54.3	310	870	817	3.7	1.351	1801
15:03:37.536	114	65	85	69	54.8	310	870	825	3.8	1.343	1790
15:03:38.404	117	66	87	69	56.3	315	875	829	3.9	1.349	1799
15:03:39.281	118	68	88	69	55.5	315	865	842	3.8	1.375	1834
15:03:40.146	121	69	90	69	54.8	310	865	858	3.8	1.414	1885
15:03:41.009	121	70	90	71	54.0	305	850	896	3.8	1.417	1889
15:03:41.861	125	70	91	68	55.8	315	880	925	3.8	1.436	1915
15:03:42.739	123	69	90	68	56.0	315	885	904	3.8	1.418	1891
15:03:43.624	120	68	87	69	54.5	310	875	867	3.7	1.401	1868
15:03:44.501	116	67	85	68	53.8	310	880	858	3.7	1.392	1856
15:03:45.379	116	65	84	67	56.5	315	895	858	3.8	1.335	1779
15:03:46.278	113	64	82	67	57.0	315	900	813	3.8	1.295	1726
15:03:47.178	109	62	80	67	55.8	315	895	783	3.7	1.280	1707
15:03:48.069	107	61	78	67	54.8	310	895	758	3.7	1.279	1706
15:03:48.968	107	61	78	66	57.0	315	910	750	3.8	1.249	1666
15:03:49.876	105	60	77	66	56.8	310	905	738	3.8	1.224	1632
15:03:50.779	102	59	76	69	55.0	305	875	713	3.8	1.213	1617
15:03:51.656	105	60	79	67	57.0	315	890	729	3.8	1.226	1634
15:03:52.546	108	62	81	67	57.8	315	900	742	3.9	1.255	1673
15:03:53.444	108	63	80	68	55.5	310	885	708	3.8	1.280	1706
15:03:54.329	104	62	79	69	52.0	305	865	696	3.6	1.306	1741
15:03:55.196	107	62	82	69	55.8	310	875	721	3.8	1.279	1706
15:03:56.071	112	64	85	68	57.0	315	885	742	3.9	1.316	1754
15:03:56.954	114	67	86	69	54.8	315	870	746	3.8	1.371	1827
15:03:57.824	115	68	86	69	53.5	310	875	771	3.7	1.411	1881
15:03:58.703	118	68	88	67	56.5	315	900	808	3.8	1.394	1858
15:03:59.599	118	68	87	67	55.8	315	895	775	3.7	1.389	1852
15:04:00.498	113	66	84	68	54.0	315	880	788	3.7	1.369	1825
15:04:01.378	114	65	84	66	56.3	315	910	796	3.7	1.351	1801
15:04:02.284	112	63	82	66	57.3	315	905	788	3.8	1.296	1728
15:04:03.191	110	63	80	66	56.8	315	910	742	3.7	1.287	1716
15:04:04.099	107	61	80	66	56.8	315	905	746	3.8	1.268	1690
15:04:05.008	109	62	81	66	57.5	315	915	754	3.8	1.281	1708
15:04:05.923	111	62	81	65	58.3	315	925	767	3.8	1.286	1715
15:04:06.848	110	62	81	65	57.8	315	920	758	3.8	1.282	1710
15:04:07.768	107	62	80	67	56.3	315	900	750	3.8	1.272	1696
15:04:08.668	109	62	81	67	56.3	315	900	758	3.8	1.292	1723
15:04:09.566	110	63	83	67	57.3	315	895	733	3.8	1.294	1725
15:04:10.461	112	65	85	67	55.5	315	890	746	3.7	1.363	1817
15:04:11.351	115	68	87	68	53.8	310	880	800	3.7	1.424	1899
15:04:12.229	121	69	90	67	55.3	315	890	842	3.7	1.442	1922
15:04:13.121	122	70	90	67	55.5	315	900	858	3.7	1.455	1941
15:04:14.021	119	69	87	67	54.3	315	900	825	3.6	1.443	1924
15:04:14.921	114	67	84	68	53.3	310	885	813	3.6	1.400	1867
15:04:15.802	114	65	84	67	55.5	315	895	817	3.7	1.351	1801
15:04:16.701	112	63	82	66	57.3	315	905	800	3.8	1.300	1734
15:04:17.608	110	63	81	66	56.5	315	905	763	3.7	1.289	1719
15:04:18.513	107	61	79	67	56.3	315	900	763	3.8	1.268	1691
15:04:19.409	109	62	79	67	56.3	315	900	758	3.8	1.268	1691
15:04:20.310	109	62	79	67	56.3	315	890	758	3.8	1.254	1672
15:04:21.200	109	62	79	66	56.3	315	905	758	3.7	1.275	1700
15:04:22.106	112	67	84	69	46.3	310	875	850	3.2	1.594	2125
15:04:22.983	113	66	85	67	49.3	315	890	788	3.3	1.536	2048
15:04:23.873	115	67	87	67	49.0	315	890	792	3.3	1.571	2095
15:04:24.759	116	68	88	68	49.5	310	880	775	3.4	1.560	2080
15:04:25.643	118	70	90	69	50.5	305	865	808	3.5	1.533	2044
15:04:26.506	123	72	92	68	51.3	315	885	850	3.5	1.589	2118
15:04:27.389	125	73	93	68	51.5	310	885	879	3.5	1.594	2125
15:04:28.276	124	72	91	67	51.0	310	890	888	3.4	1.592	2123
15:04:29.166	121	71	89	68	51.0	305	880	888	3.5	1.536	2048
15:04:30.046	120	69	88	68	52.0	310	880	879	3.5	1.489	1986
15:04:30.926	119	68	87	67	53.0	315	890	858	3.6	1.461	1948
15:04:31.816	117	67	86	67	53.8	315	890	838	3.6	1.424	1899
15:04:32.706	116	67	86	68	53.0	315	880	813	3.6	1.428	1904
15:04:33.586	115	67	87	69	52.5	310	870	813	3.6	1.433	1911
15:04:34.452	119	69	89	68	54.3	310	880	825	3.7	1.448	1930
15:04:35.336	122	70	91	68	55.5	315	885	829	3.8	1.447	1929
15:04:36.219	118	70	89	69	52.5	310	865	783	3.6	1.458	1944
15:04:37.088	117	69	88	68	53.3	315	885	800	3.6	1.454	1939
15:04:37.973	117	67	87	67	55.5	320	895	800	3.7	1.395	1860
15:04:38.864	114	66	84	67	54.8	315	890	775	3.7	1.370	1826
15:04:39.758	110	64	82	68	53.5	315	880	767	3.6	1.341	1787
15:04:40.638	110	63	81	67	55.8	315	900	754	3.7	1.304	1738
15:04:41.536	108	62	79	67	56.3	315	900	738	3.8	1.268	1691
15:04:42.434	105	60	78	66	56.3	315	905	721	3.7	1.247	1663
15:04:43.339	102	59	76	68	55.5	315	885	696	3.8	1.216	1621
15:04:44.226	101	59	76	67	55.8	315	890	692	3.8	1.209	1612
15:04:45.116	103	59	77	67	57.3	320	895	700	3.8	1.200	1600
15:04:46.011	103	60	77	67	56.3	315	890	667	3.8	1.218	1624
15:04:46.901	101	60	76	68	54.3	315	885	642	3.7	1.240	1653
15:04:47.786	100	59	76	69	53.5	310	870	633	3.7	1.240	1653
15:04:48.656	103	60	78	67	56.5	315	895	658	3.8	1.236	1647
15:04:49.549	104	61	79	68	55.5	315	885	642	3.8	1.252	1669
15:04:50.434	102	61	78	69	53.5	315	875	646	3.7	1.280	1706
15:04:51.311	105	62	80	68	55.3	320	885	658	3.7	1.277	1703
15:04:52.196	106	62	80	67	55.8	320	895	658	3.7	1.284	1712
15:04:53.089	104	62	79	68	54.3	315	880	654	3.7	1.286	1714
15:04:53.967	103	62	79	69	52.8	310	870	654	3.6	1.295	1726
15:04:54.839	106	62	80	68	56.3	320	880	667	3.8	1.252	1669
15:04:55.721	106	62	80	67	56.3	320	890	671	3.8	1.270	1693
15:04:56.611	106	62	80	67	55.5	315	895	671	3.7	1.290	1720
15:04:57.504	104	62	79	68	53.5	310	880	679	3.6	1.299	1733
15:04:58.386	106	62	80	67	55.5	315	895	683	3.7	1.286	1715
15:04:59.281	106	62	80	66	56.5	320	910	683	3.7	1.284	1713
15:05:00.189	105	62	78	66	54.8	315	915	675	3.6	1.304	1738
15:05:01.104	102	60	77	67	54.3	315	895	663	3.6	1.262	1683
15:05:02.001	103	60	77	66	55.8	320	915	663	3.7	1.268	1690
15:05:02.916	104	60	79	66	56.5	315	905	675	3.7	1.261	1682
15:05:03.819	105	62	81	69	54.5	315	875	663	3.7	1.292	1723
15:05:04.696	107	64	83	71	53.3	315	845	675	3.8	1.313	1751
15:05:05.541	111	66	85	72	54.0	315	835	692	3.9	1.318	1758
15:05:06.376	112	68	87	73	50.8	310	820	746	3.7	1.398	1864
15:05:07.198	119	70	90	72	53.0	315	830	804	3.8	1.402	1869
15:05:08.026	120	70	90	73	52.8	315	825	813	3.8	1.400	1866
15:05:08.847	118	70	89	74	51.3	310	810	817	3.8	1.399	1865
15:05:09.661	117	69	88	75	50.8	310	805	850	3.8	1.392	1856
15:05:10.464	122	70	91	74	53.3	310	815	908	3.9	1.385	1847
15:05:11.281	124	71	92	73	54.0	315	825	921	3.9	1.409	1879
15:05:12.106	123	72	92	72	52.5	310	830	896	3.8	1.454	1939
15:05:12.936	122	72	91	73	51.5	305	825	875	3.7	1.462	1949
15:05:13.761	122	71	91	72	51.5	310	835	883	3.7	1.471	1962
15:05:14.594	124	71	92	71	53.5	310	845	896	3.8	1.445	1927
15:05:15.441	121	70	90	71	53.0	310	850	863	3.7	1.435	1914
15:05:16.287	117	68	87	71	52.8	310	850	829	3.7	1.398	1864
15:05:17.137	114	67	85	71	52.0	310	845	821	3.7	1.381	1842
15:05:17.986	115	66	85	70	55.5	315	860	838	3.9	1.317	1756
15:05:18.848	114	65	84	69	56.3	315	865	804	3.9	1.288	1717
15:05:19.709	111	64	83	71	55.0	310	845	796	3.9	1.279	1705
15:05:20.558	114	65	86	71	56.3	315	850	804	4.0	1.296	1728
15:05:21.404	119	67	88	70	57.0	315	860	838	4.0	1.331	1775
15:05:22.264	120	68	88	70	57.0	315	860	863	4.0	1.331	1775
15:05:23.125	120	68	88	71	57.0	315	845	863	4.0	1.308	1744
15:05:27.421	115	65	84	71	51.8	305	850	883	3.7	1.384	1845
15:05:28.271	117	66	86	69	55.5	315	870	879	3.8	1.344	1792
15:05:29.139	116	66	86	69	55.0	310	865	854	3.8	1.353	1803
15:05:30.006	116	66	86	69	55.0	310	865	838	3.8	1.349	1798
15:05:30.867	115	66	86	71	54.0	310	845	838	3.8	1.338	1784
15:05:31.714	118	67	88	69	56.0	310	865	854	3.9	1.355	1807
15:05:32.581	121	68	91	69	57.3	315	875	879	3.9	1.387	1849
15:05:40.456	117	65	84	67	55.8	315	890	892	3.8	1.345	1793
15:05:41.346	114	64	83	67	55.3	310	890	867	3.7	1.329	1772
15:05:42.236	113	63	82	67	56.8	315	900	850	3.8	1.296	1729
15:05:43.136	111	62	81	67	57.0	310	890	817	3.8	1.269	1692
15:05:44.028	110	62	80	67	56.8	315	895	792	3.8	1.266	1687
15:05:44.921	109	62	80	68	56.5	315	885	792	3.8	1.257	1676
15:05:45.808	110	62	81	67	57.0	315	895	792	3.8	1.268	1691
15:05:46.703	109	62	81	67	57.5	315	890	771	3.9	1.250	1666
15:05:47.593	108	62	80	69	56.3	315	870	763	3.9	1.237	1650
15:05:48.463	108	62	81	68	56.0	315	885	763	3.8	1.272	1696
15:05:49.348	110	63	82	67	58.0	315	895	779	3.9	1.265	1687
15:05:50.243	110	63	81	67	57.0	315	900	750	3.8	1.283	1711
15:05:51.141	108	62	80	67	56.0	315	900	733	3.7	1.282	1709
15:05:52.039	106	61	79	67	56.0	315	890	738	3.8	1.260	1679
15:05:52.931	108	61	80	67	58.0	320	900	729	3.9	1.241	1655
15:05:53.831	107	62	80	67	57.3	320	900	713	3.8	1.254	1672
15:05:54.731	105	61	80	68	56.0	315	880	708	3.8	1.249	1666
15:05:55.611	108	63	81	67	56.8	320	895	696	3.8	1.281	1709
15:05:56.506	109	63	82	67	57.0	320	895	713	3.8	1.288	1717
15:05:57.401	107	63	81	67	55.3	320	890	683	3.7	1.301	1734
15:05:58.291	106	63	81	68	54.0	315	885	713	3.7	1.319	1759
15:05:59.176	108	63	81	66	55.3	315	910	704	3.6	1.334	1779
15:06:00.084	107	63	79	65	55.0	315	920	704	3.6	1.326	1768
15:06:01.004	103	61	77	67	54.0	310	900	692	3.6	1.287	1717
15:06:01.908	104	60	77	65	55.5	320	920	688	3.6	1.272	1696
15:06:02.824	103	60	77	66	55.5	315	915	683	3.6	1.269	1693
15:06:03.739	102	60	77	66	54.3	310	905	667	3.6	1.280	1707
15:06:04.646	103	60	78	67	54.3	310	895	675	3.6	1.283	1710
15:06:05.539	106	62	81	67	56.0	315	895	704	3.8	1.287	1715
15:06:06.436	109	63	83	67	56.3	315	890	721	3.8	1.309	1746
15:06:07.326	111	66	85	68	54.0	310	880	717	3.7	1.381	1841
15:06:08.206	115	67	87	68	55.3	315	885	746	3.7	1.394	1858
15:06:09.089	115	68	87	69	53.8	315	875	754	3.7	1.420	1894
15:06:09.964	117	69	89	68	54.8	315	880	775	3.7	1.422	1897
15:06:10.844	119	69	89	68	55.0	315	885	775	3.7	1.428	1904
15:06:11.733	116	68	86	68	53.8	315	885	754	3.6	1.420	1893
15:06:12.614	112	66	84	69	52.8	310	870	763	3.6	1.385	1847
15:06:13.488	113	65	83	67	55.3	315	890	775	3.7	1.341	1788
15:06:14.374	111	64	82	68	56.3	315	885	767	3.8	1.290	1720
15:06:15.261	108	62	80	69	56.3	315	875	725	3.9	1.244	1659
15:06:16.136	105	61	79	69	55.3	310	865	725	3.8	1.229	1639
15:06:17.001	108	61	81	69	58.0	315	870	742	4.0	1.208	1610
15:06:17.869	110	63	83	69	58.5	315	865	742	4.1	1.224	1631
15:06:18.738	112	65	85	71	56.8	315	850	767	4.0	1.269	1693
15:06:19.588	117	67	88	70	57.3	315	860	813	4.0	1.314	1753
15:06:20.446	120	68	90	69	57.0	310	870	842	3.9	1.366	1821
15:06:21.314	122	70	91	70	55.8	310	855	850	3.9	1.388	1851
15:06:22.169	122	70	90	71	53.8	305	850	879	3.8	1.427	1903
15:06:23.019	125	71	91	70	55.3	310	860	925	3.9	1.420	1894
15:06:23.881	124	70	90	69	56.3	315	875	921	3.9	1.396	1861
15:06:24.754	119	68	87	70	54.0	310	855	879	3.8	1.377	1837
15:06:25.609	118	67	87	70	54.0	310	855	879	3.8	1.377	1837
15:06:26.465	118	67	87	70	54.0	310	855	879	3.8	1.377	1837
15:06:27.320	118	67	87	68	54.0	310	880	879	3.7	1.418	1890
15:06:28.199	117	68	87	71	47.3	310	845	858	3.4	1.547	2063
15:06:29.044	117	67	88	71	49.8	310	845	871	3.5	1.490	1987
15:06:29.889	122	69	91	70	50.3	315	855	879	3.5	1.544	2059
15:06:30.744	124	71	92	71	51.3	315	845	883	3.6	1.513	2017
15:06:31.591	124	71	92	72	52.8	310	835	929	3.8	1.456	1942
15:06:32.426	129	72	95	71	54.8	315	850	979	3.9	1.479	1972
15:06:33.276	132	74	95	69	54.5	315	865	983	3.8	1.512	2016
15:06:34.139	128	72	93	71	53.8	310	845	983	3.8	1.466	1955
15:06:34.988	128	72	92	70	53.8	310	860	996	3.8	1.468	1957
15:06:35.848	125	70	90	68	56.3	315	880	979	3.8	1.408	1877
15:06:36.726	122	68	88	68	55.8	315	885	938	3.8	1.389	1852
15:06:37.611	118	66	85	68	55.8	310	880	946	3.8	1.342	1789
15:06:38.489	119	65	85	67	57.8	315	890	929	3.9	1.310	1747
15:06:39.381	117	64	84	67	58.0	315	895	917	3.9	1.292	1723
15:06:40.276	113	63	82	68	57.3	310	880	863	3.9	1.253	1670
15:06:41.154	112	62	81	69	57.0	310	875	863	3.9	1.247	1663
15:06:42.029	114	63	83	68	58.8	315	885	858	4.0	1.247	1662
15:06:42.914	114	64	83	69	58.0	315	875	842	4.0	1.256	1675
15:06:43.793	112	64	83	69	56.8	315	870	813	3.9	1.265	1686
15:06:44.659	112	64	83	69	56.5	310	865	833	3.9	1.275	1699
15:06:45.524	116	65	86	69	58.5	315	865	854	4.1	1.268	1691
15:06:46.391	117	66	87	69	57.3	315	865	829	4.0	1.311	1748
15:06:47.252	117	67	87	71	56.0	310	850	821	4.0	1.321	1761
15:06:48.106	117	68	87	70	55.3	310	855	833	3.9	1.350	1800
15:06:48.961	120	68	89	69	57.0	315	865	850	4.0	1.351	1801
15:06:49.826	119	68	88	70	56.3	315	860	829	3.9	1.349	1799
15:06:50.688	117	68	87	70	55.3	315	855	813	3.9	1.346	1795
15:06:51.539	117	67	87	71	54.8	310	850	821	3.9	1.355	1806
15:06:52.389	120	68	89	70	56.3	315	860	833	3.9	1.353	1804
15:06:53.249	118	68	87	69	55.5	315	865	829	3.8	1.360	1813
15:06:54.118	115	67	85	70	55.0	315	860	788	3.8	1.333	1777
15:06:54.978	112	65	84	70	54.3	315	855	792	3.8	1.320	1760
15:06:55.833	114	65	85	69	55.5	315	865	796	3.8	1.317	1756
15:06:56.698	114	65	85	69	56.8	315	865	779	3.9	1.296	1727
15:06:57.559	114	66	86	70	55.3	310	855	775	3.9	1.323	1764
15:06:58.418	113	67	86	71	54.0	310	850	767	3.8	1.350	1800
15:06:59.264	117	68	88	70	55.0	310	855	783	3.9	1.368	1824
15:07:00.123	118	69	89	69	54.3	315	865	783	3.8	1.411	1881
15:07:00.988	117	69	88	69	53.0	310	875	779	3.6	1.445	1926
15:07:01.859	115	68	86	70	52.5	310	855	783	3.7	1.405	1873
15:07:02.718	116	68	87	69	53.5	315	870	800	3.7	1.415	1886
15:07:03.586	115	67	86	68	53.8	315	880	783	3.7	1.400	1866
15:07:04.468	112	66	83	68	53.3	310	880	763	3.6	1.376	1834
15:07:05.344	109	64	82	69	53.5	310	865	754	3.7	1.318	1757
15:07:06.213	110	63	82	68	55.5	315	880	758	3.8	1.300	1734
15:07:07.093	111	63	83	68	56.5	315	885	763	3.8	1.292	1723
15:07:07.974	109	63	82	69	55.8	310	875	742	3.8	1.283	1711
15:07:08.851	108	63	82	69	55.3	310	870	746	3.8	1.287	1716
15:07:09.723	113	64	84	67	57.8	315	895	771	3.9	1.306	1741
15:07:10.618	114	65	84	67	56.8	315	890	779	3.8	1.321	1762
15:07:11.504	113	65	83	67	56.0	315	890	767	3.8	1.319	1759
15:07:12.398	110	63	81	69	55.3	310	875	763	3.8	1.287	1716
15:07:13.273	111	63	82	68	56.8	315	880	775	3.9	1.275	1701
15:07:14.153	112	64	84	68	57.8	315	885	775	3.9	1.283	1711
15:07:15.038	113	65	85	68	55.8	315	880	754	3.8	1.342	1789
15:07:15.918	115	67	87	69	54.8	310	875	779	3.8	1.386	1849
15:07:16.791	120	69	89	67	54.5	310	895	817	3.7	1.466	1954
15:07:17.686	121	70	89	66	54.0	310	905	833	3.6	1.492	1989
15:07:18.587	119	69	87	66	52.8	305	905	825	3.5	1.488	1984
15:07:19.498	114	67	84	67	52.3	310	890	808	3.5	1.422	1896
15:07:20.388	110	64	82	68	52.8	310	885	792	3.6	1.367	1823
15:07:21.271	111	63	82	67	54.8	310	895	800	3.7	1.340	1787
15:07:22.164	112	64	84	67	55.8	310	900	792	3.7	1.356	1808
15:07:23.062	116	67	87	68	54.8	310	885	817	3.7	1.410	1880
15:07:23.951	118	68	89	69	53.5	305	865	858	3.7	1.431	1908
15:07:24.816	123	70	92	69	55.8	310	875	875	3.8	1.448	1930
15:07:25.691	127	72	95	67	55.5	310	895	888	3.7	1.532	2043
15:07:26.584	129	74	96	68	54.0	310	885	904	3.7	1.565	2087
15:07:27.471	128	74	95	69	52.8	310	875	933	3.6	1.568	2090
15:07:28.344	130	73	95	67	52.8	310	895	950	3.5	1.603	2138
15:07:29.240	130	73	95	67	52.8	310	890	950	3.6	1.594	2126
15:07:30.130	130	73	95	67	52.8	310	900	950	3.5	1.612	2150
15:07:31.029	121	70	89	68	47.8	310	885	904	3.2	1.640	2187
15:07:31.916	121	68	88	67	50.8	315	900	904	3.4	1.565	2087
15:07:32.816	120	68	88	67	51.0	315	890	896	3.4	1.536	2048
15:07:33.704	119	67	87	69	52.5	315	870	879	3.6	1.442	1922
15:07:34.576	118	67	87	69	54.3	310	865	892	3.8	1.383	1844
15:07:35.441	121	67	89	69	56.5	315	875	896	3.9	1.382	1843
15:07:36.316	123	69	92	68	56.3	315	880	892	3.8	1.431	1909
15:07:37.194	127	72	93	68	54.5	315	880	921	3.7	1.498	1997
15:07:38.074	128	72	93	69	54.0	310	875	971	3.7	1.511	2015
15:07:38.953	130	72	94	68	55.8	315	885	1008	3.8	1.488	1984
15:07:39.838	128	71	92	68	55.3	315	885	983	3.7	1.470	1960
15:07:40.719	124	69	90	69	54.5	310	865	950	3.8	1.424	1899
15:07:41.588	124	69	90	69	55.5	310	870	963	3.8	1.415	1886
15:07:42.454	125	69	91	69	56.5	310	870	958	3.9	1.405	1873
15:07:43.328	125	70	91	69	56.0	310	865	938	3.9	1.398	1864
15:07:44.191	122	69	89	70	55.0	310	855	921	3.9	1.387	1850
15:07:45.048	123	69	89	69	55.8	310	875	942	3.8	1.401	1868
15:07:45.921	123	68	89	69	57.0	315	870	946	3.9	1.362	1816
15:07:46.789	120	67	88	70	56.5	310	855	904	4.0	1.332	1776
15:07:47.646	119	67	87	71	55.5	310	850	908	3.9	1.332	1777
15:07:48.496	120	67	88	69	57.5	315	865	904	4.0	1.316	1755
15:07:49.361	119	67	86	69	57.0	315	875	879	3.9	1.324	1765
15:07:50.236	116	65	84	69	56.3	310	875	858	3.9	1.311	1747
15:07:51.109	114	64	83	69	56.3	310	865	858	3.9	1.280	1707
15:07:51.976	114	64	84	68	58.0	315	885	842	3.9	1.274	1699
15:07:52.857	113	63	82	67	57.3	315	895	817	3.8	1.274	1699
15:07:53.756	109	61	79	68	57.5	315	880	800	3.9	1.213	1617
15:07:54.634	108	61	79	68	57.8	315	885	796	3.9	1.214	1619
15:07:55.523	109	61	81	67	59.8	315	900	788	4.0	1.213	1617
15:07:56.419	109	62	81	67	58.0	315	890	763	3.9	1.243	1657
15:07:57.313	109	63	82	69	57.3	310	875	775	3.9	1.257	1676
15:07:58.184	114	65	86	69	57.3	310	875	792	3.9	1.307	1742
15:07:59.063	116	66	87	69	57.3	315	875	800	3.9	1.330	1773
15:07:59.938	118	68	89	69	55.8	310	875	804	3.8	1.389	1852
15:08:00.807	121	70	90	68	55.5	315	885	821	3.8	1.435	1914
15:08:01.696	119	69	89	69	54.8	315	875	804	3.8	1.418	1891
15:08:02.573	115	68	87	69	52.0	310	870	800	3.6	1.447	1930
15:08:03.437	119	68	88	67	56.0	315	890	817	3.8	1.395	1859
15:08:04.331	117	67	87	67	56.3	315	900	813	3.8	1.384	1845
15:08:05.233	115	66	85	67	56.0	315	895	792	3.8	1.358	1811
15:08:06.128	112	65	83	67	55.0	310	895	796	3.7	1.355	1806
15:08:07.023	114	64	84	65	58.0	320	920	792	3.8	1.328	1771
15:08:07.939	114	64	83	65	58.3	315	920	792	3.8	1.311	1748
15:08:08.861	109	63	81	66	56.3	315	905	763	3.7	1.295	1727
15:08:09.764	109	62	80	66	56.8	315	910	758	3.7	1.287	1716
15:08:10.674	109	61	80	65	58.5	320	925	758	3.8	1.261	1681
15:08:11.599	106	61	79	66	57.0	315	910	733	3.8	1.257	1676
15:08:12.509	108	61	81	65	57.8	315	925	733	3.7	1.289	1719
15:08:13.434	110	62	82	63	59.3	320	945	750	3.8	1.304	1738
15:08:14.381	109	63	82	64	57.8	320	940	729	3.7	1.327	1769
15:08:15.321	108	63	81	64	55.3	315	940	717	3.5	1.370	1826
15:08:16.259	109	63	81	63	56.8	315	950	717	3.6	1.348	1797
15:08:17.211	106	61	79	63	55.8	315	950	700	3.5	1.346	1795
15:08:18.159	103	61	78	66	54.3	315	910	683	3.6	1.304	1739
15:08:19.071	106	61	81	66	56.8	315	910	696	3.7	1.303	1737
15:08:19.983	114	65	87	66	57.8	320	915	750	3.8	1.371	1827
15:08:20.898	118	68	89	66	55.8	320	910	763	3.7	1.449	1932
15:08:21.808	118	69	89	67	54.5	315	890	775	3.7	1.457	1943
15:08:22.698	120	70	91	67	54.0	315	895	783	3.6	1.500	2000
15:08:23.591	122	70	91	66	55.0	320	905	813	3.6	1.493	1991
15:08:24.494	119	70	89	66	54.0	320	905	792	3.6	1.483	1978
15:08:25.403	116	68	87	67	53.8	315	895	788	3.6	1.440	1920
15:08:26.296	116	67	86	66	54.8	315	905	800	3.6	1.422	1895
15:08:27.201	116	66	85	66	56.3	320	910	804	3.7	1.379	1839
15:08:28.111	114	65	83	66	56.5	320	915	788	3.7	1.344	1792
15:08:29.024	110	63	82	68	56.0	315	885	771	3.8	1.288	1717
15:08:29.913	112	63	82	67	56.8	320	900	783	3.8	1.304	1739
15:08:30.813	113	63	84	67	59.5	320	900	792	4.0	1.263	1684
15:08:31.713	113	64	83	66	57.8	320	905	763	3.8	1.305	1739
15:08:32.618	109	63	83	68	57.8	320	885	754	3.9	1.276	1701
15:08:33.500	109	63	83	67	57.8	320	900	754	3.9	1.297	1730
15:08:34.400	109	63	83	65	57.8	320	920	754	3.8	1.326	1768
15:08:35.321	116	69	86	66	48.3	320	905	858	3.2	1.613	2151
15:08:36.222	115	67	86	67	49.5	315	895	825	3.3	1.550	2067
15:08:37.119	119	67	88	66	51.8	320	905	842	3.4	1.530	2040
15:08:38.024	117	67	88	69	52.8	315	870	858	3.6	1.455	1941
15:08:38.894	121	70	90	68	52.3	315	885	850	3.5	1.520	2027
15:08:39.781	122	70	91	67	55.3	320	895	854	3.7	1.478	1971
15:08:40.674	122	71	91	68	52.8	315	885	863	3.6	1.527	2036
15:08:41.561	120	71	90	68	51.8	315	880	829	3.5	1.530	2041
15:08:42.441	120	69	90	69	53.0	315	865	838	3.7	1.461	1948
15:08:43.302	120	73	89	69	47.8	310	870	821	3.3	1.622	2162
15:08:44.174	123	69	90	68	55.8	320	880	879	3.8	1.421	1894
15:08:45.052	120	69	88	69	53.3	315	875	829	3.7	1.446	1928
15:08:45.931	117	68	87	69	52.0	310	865	854	3.6	1.439	1919
15:08:46.796	120	68	88	67	55.8	320	895	879	3.7	1.413	1884
15:08:47.689	120	67	88	67	56.3	320	890	833	3.8	1.384	1846
15:08:48.581	117	67	85	67	55.5	320	895	808	3.7	1.375	1833
15:08:49.478	113	65	83	67	54.5	310	895	800	3.7	1.367	1823
15:08:50.367	114	64	84	66	57.3	320	905	817	3.8	1.324	1765
15:08:51.274	114	64	83	67	57.5	320	900	783	3.8	1.303	1737
15:08:52.178	113	64	83	67	57.8	320	900	783	3.9	1.294	1725
15:08:53.074	112	64	82	67	55.3	315	895	796	3.7	1.332	1777
15:08:53.969	116	64	85	66	59.3	320	910	833	3.9	1.302	1736
15:08:54.883	117	65	85	66	59.3	320	910	813	3.9	1.309	1746
15:08:55.789	115	65	85	68	56.5	320	885	796	3.8	1.331	1775
15:08:56.678	116	66	86	67	56.3	320	900	813	3.8	1.368	1824
15:08:57.578	117	66	86	66	57.3	320	915	792	3.8	1.367	1822
15:08:58.493	114	65	83	66	56.8	320	910	767	3.7	1.335	1780
15:08:59.403	110	63	82	68	55.8	315	880	767	3.8	1.286	1715
15:09:00.283	113	64	84	67	57.3	320	895	771	3.8	1.305	1740
15:09:01.178	115	65	86	68	58.5	320	880	771	4.0	1.294	1725
15:09:02.058	117	67	88	68	56.8	320	880	767	3.9	1.361	1814
15:09:02.938	117	68	88	70	54.0	315	860	792	3.8	1.398	1863
15:09:03.796	122	69	91	69	55.8	320	875	850	3.8	1.424	1899
15:09:04.671	126	71	93	67	57.0	320	895	863	3.8	1.452	1937
15:09:05.564	127	72	93	68	55.8	320	885	871	3.8	1.476	1968
15:09:06.449	127	72	93	69	54.3	315	865	904	3.8	1.479	1972
15:09:07.318	129	72	94	68	55.5	320	885	933	3.8	1.495	1993
15:09:08.201	129	72	94	68	55.8	320	885	929	3.8	1.488	1984
15:09:09.086	126	72	93	69	54.3	315	865	917	3.8	1.475	1967
15:09:09.953	128	72	93	68	54.3	315	880	950	3.7	1.513	2017
15:09:10.833	130	72	94	68	55.8	320	885	950	3.8	1.484	1979
15:09:11.718	128	71	91	67	55.3	320	890	938	3.7	1.470	1960
15:09:12.606	122	69	89	69	53.8	315	875	917	3.7	1.445	1926
15:09:13.481	123	69	89	68	55.5	315	885	917	3.8	1.415	1887
15:09:14.366	122	68	89	67	57.0	320	895	888	3.8	1.390	1853
15:09:15.261	121	68	88	67	56.3	315	890	863	3.8	1.392	1856
15:09:16.149	119	68	88	69	54.8	310	870	888	3.8	1.402	1870
15:09:17.021	123	69	90	68	55.8	315	885	888	3.8	1.433	1910
15:09:17.906	124	69	91	67	57.0	320	895	871	3.8	1.421	1895
15:09:18.801	121	69	89	69	54.3	310	875	850	3.7	1.435	1914
15:09:19.674	120	69	89	68	53.8	315	880	871	3.7	1.449	1932
15:09:20.554	122	68	89	68	56.3	320	880	867	3.8	1.392	1856
15:09:21.434	119	68	88	70	55.3	315	860	850	3.9	1.366	1821
15:09:22.296	119	68	89	69	54.0	315	865	850	3.7	1.422	1896
15:09:23.161	126	70	94	69	56.8	320	875	892	3.9	1.442	1922
15:09:24.036	129	73	95	69	55.5	320	875	896	3.8	1.502	2002
15:09:24.909	127	75	94	68	51.0	310	880	892	3.5	1.622	2163
15:09:25.789	129	73	94	67	54.5	315	895	904	3.7	1.535	2047
15:09:26.684	126	71	91	67	54.5	315	890	879	3.7	1.490	1987
15:09:27.576	121	69	88	67	52.8	315	890	867	3.6	1.485	1980
15:09:28.464	122	68	88	67	55.5	320	900	879	3.7	1.423	1897
15:09:29.366	120	67	86	66	56.5	320	905	863	3.7	1.378	1837
15:09:30.271	115	65	84	68	55.3	315	880	833	3.8	1.338	1784
15:09:31.151	115	65	84	67	55.8	315	895	850	3.7	1.353	1803
15:09:32.044	119	66	87	67	58.0	315	900	846	3.9	1.350	1800
15:09:32.946	119	67	88	67	56.5	320	900	821	3.8	1.394	1858
15:09:33.848	119	68	87	67	55.8	320	900	796	3.7	1.400	1867
15:09:34.748	114	66	85	68	53.0	310	885	788	3.6	1.415	1887
15:09:35.627	117	67	86	67	55.3	315	895	825	3.7	1.397	1863
15:09:36.528	117	66	86	66	55.3	315	910	796	3.6	1.421	1894
15:09:37.435	117	66	86	69	55.3	315	865	796	3.8	1.350	1800
15:09:38.300	117	66	86	67	55.3	315	900	796	3.7	1.405	1873
15:09:39.203	116	66	85	67	50.0	320	895	808	3.4	1.517	2023
15:09:40.098	111	64	83	69	49.5	315	875	775	3.4	1.467	1956
15:09:40.969	113	65	84	67	49.3	315	890	779	3.3	1.509	2012
15:09:41.859	114	64	85	67	54.0	320	895	779	3.6	1.401	1867
15:09:42.758	114	65	85	68	55.3	320	885	758	3.7	1.358	1810
15:09:43.639	114	66	85	69	54.0	315	865	779	3.7	1.366	1821
15:09:44.502	118	68	89	69	54.5	315	865	829	3.8	1.413	1883
15:09:45.369	124	69	94	69	57.3	320	875	871	3.9	1.433	1910
15:09:46.246	128	73	96	68	54.8	315	880	888	3.7	1.535	2047
15:09:47.126	130	75	97	69	53.0	315	870	879	3.7	1.584	2112
15:09:47.994	131	76	97	69	50.8	310	865	921	3.5	1.645	2193
15:09:48.861	135	75	98	68	53.8	320	885	958	3.6	1.605	2140
15:09:49.748	132	74	95	67	53.0	320	890	942	3.6	1.591	2121
15:09:50.634	128	73	92	68	52.8	315	885	925	3.6	1.544	2058
15:09:51.521	123	70	89	69	52.5	310	875	908	3.6	1.488	1983
15:09:52.396	123	69	89	67	55.3	320	900	904	3.7	1.446	1928
15:09:53.294	121	68	88	67	55.8	320	895	871	3.7	1.405	1873
15:09:54.191	118	66	86	68	56.0	320	885	838	3.8	1.359	1812
15:09:55.076	115	65	85	69	54.5	315	875	813	3.7	1.357	1809
15:09:55.949	117	66	86	69	55.3	315	870	850	3.8	1.350	1800
15:09:56.821	117	66	88	71	57.0	315	840	813	4.1	1.289	1719
15:09:57.663	120	69	90	73	55.3	315	820	813	4.0	1.332	1776
15:09:58.483	119	70	90	74	53.5	315	815	792	3.9	1.363	1818
15:09:59.292	118	69	89	74	52.5	310	810	821	3.9	1.377	1836
15:10:00.106	124	71	92	72	55.5	320	835	867	4.0	1.384	1846
15:10:00.939	124	71	92	72	55.0	315	835	842	4.0	1.393	1857
15:10:01.776	123	70	90	71	54.5	315	850	863	3.8	1.408	1877
15:10:02.624	121	69	89	70	55.0	315	855	842	3.9	1.376	1834
15:10:03.479	117	67	86	71	53.5	310	850	842	3.8	1.366	1822
15:10:04.331	118	66	86	69	56.3	320	870	863	3.9	1.326	1768
15:10:05.201	116	65	84	68	57.0	315	880	817	3.9	1.297	1729
15:10:06.079	112	63	82	70	56.5	315	860	783	3.9	1.248	1664
15:10:06.937	112	63	83	70	56.5	310	855	821	4.0	1.248	1665
15:10:07.798	115	63	85	68	59.5	320	880	804	4.1	1.250	1666
15:10:08.674	115	65	85	68	57.8	315	880	783	3.9	1.288	1717
15:10:09.554	113	64	83	69	57.0	315	865	779	4.0	1.260	1679
15:10:10.419	111	64	82	69	55.8	315	870	771	3.8	1.284	1711
15:10:11.289	114	64	83	67	58.5	320	890	788	3.9	1.267	1689
15:10:12.183	112	64	83	67	57.8	320	895	758	3.9	1.279	1705
15:10:13.074	111	63	81	67	56.5	315	890	733	3.8	1.280	1706
15:10:13.966	107	62	80	69	55.3	315	875	717	3.8	1.271	1695
15:10:14.841	109	63	82	68	55.8	315	880	725	3.8	1.294	1726
15:10:15.721	112	64	84	67	57.3	320	890	717	3.9	1.302	1736
15:10:16.609	111	65	83	68	55.0	315	880	700	3.8	1.332	1776
15:10:17.491	110	65	82	69	53.8	315	870	683	3.7	1.331	1775
15:10:18.361	108	64	82	69	53.0	315	865	700	3.7	1.334	1779
15:10:19.226	111	64	83	68	56.3	320	885	721	3.8	1.306	1741
15:10:20.111	110	64	82	68	55.8	320	880	700	3.8	1.298	1731
15:10:20.989	108	63	81	69	54.8	315	875	683	3.8	1.291	1721
15:10:21.866	106	62	80	69	54.5	315	870	692	3.8	1.281	1708
15:10:22.734	110	63	83	67	56.8	320	890	700	3.8	1.294	1725
15:10:23.624	110	64	83	67	57.3	320	890	696	3.9	1.290	1720
15:10:24.514	110	64	83	67	55.8	320	895	688	3.7	1.328	1771
15:10:25.409	108	64	82	68	54.5	315	880	675	3.7	1.316	1755
15:10:26.291	109	64	82	66	55.0	320	905	704	3.6	1.353	1805
15:10:27.194	111	64	84	67	57.3	315	895	708	3.8	1.305	1740
15:10:28.091	110	65	82	67	54.5	315	895	688	3.7	1.351	1801
15:10:28.984	108	64	81	67	54.5	315	890	671	3.7	1.327	1769
15:10:29.874	106	63	81	69	54.0	315	875	667	3.7	1.304	1739
15:10:30.751	108	64	82	67	54.5	315	890	700	3.7	1.343	1791
15:10:31.641	112	66	85	66	55.8	320	910	696	3.7	1.387	1850
15:10:32.549	113	67	86	67	54.0	315	890	692	3.6	1.413	1884
15:10:33.439	113	67	85	67	52.8	315	890	692	3.6	1.438	1918
15:10:34.331	111	66	85	68	52.8	315	880	708	3.6	1.414	1885
15:10:35.211	114	67	86	66	53.5	315	905	717	3.5	1.451	1934
15:10:36.114	114	67	87	67	54.5	315	895	713	3.7	1.433	1910
15:10:37.011	118	69	90	67	53.0	315	895	746	3.6	1.516	2021
15:10:37.908	122	71	92	67	53.0	315	890	792	3.6	1.537	2049
15:10:38.796	125	72	94	68	53.0	315	885	850	3.6	1.561	2082
15:10:39.681	129	73	94	65	53.0	315	920	871	3.5	1.623	2164
15:10:40.600	129	73	94	67	53.0	315	895	871	3.6	1.579	2105
15:10:41.495	129	73	94	67	53.0	315	895	871	3.6	1.579	2105
15:10:42.391	127	75	94	67	45.0	315	890	904	3.0	1.849	2466
15:10:43.281	129	73	94	66	48.8	320	905	908	3.2	1.736	2314
15:10:44.186	126	72	91	67	48.5	320	900	863	3.2	1.693	2258
15:10:45.086	121	69	88	67	50.5	320	890	825	3.4	1.555	2074
15:10:45.974	119	68	87	67	52.3	315	890	833	3.5	1.486	1982
15:10:46.862	120	68	88	67	54.5	320	900	817	3.6	1.445	1927
15:10:47.764	118	67	87	67	55.3	320	895	788	3.7	1.405	1874
15:10:48.661	117	67	87	69	54.8	315	870	804	3.8	1.375	1833
15:10:49.527	118	67	88	70	54.5	315	860	821	3.8	1.389	1851
15:10:50.391	123	69	90	68	56.3	320	880	846	3.8	1.412	1883
15:10:51.267	122	69	90	70	55.5	315	860	821	3.9	1.395	1859
15:10:52.133	120	69	88	69	54.0	320	865	796	3.7	1.414	1885
15:10:52.998	118	68	86	70	54.0	320	860	800	3.8	1.374	1831
15:10:53.858	115	66	85	70	53.5	315	860	804	3.7	1.362	1816
15:10:54.714	117	66	86	69	56.0	320	865	813	3.9	1.332	1776
15:10:55.583	116	66	86	69	55.8	320	875	792	3.8	1.350	1800
15:10:56.458	116	67	87	69	55.0	315	870	771	3.8	1.368	1824
15:10:57.328	115	66	86	69	55.3	315	870	750	3.8	1.346	1795
15:10:58.194	113	66	85	71	54.0	315	850	758	3.8	1.338	1784
15:10:59.048	118	67	87	68	57.0	320	880	779	3.9	1.347	1796
15:10:59.928	119	67	88	68	57.0	320	880	779	3.9	1.359	1811
15:11:00.808	119	68	88	68	56.3	320	880	779	3.8	1.369	1825
15:11:01.686	118	67	87	69	55.5	315	870	817	3.8	1.364	1818
15:11:02.556	122	67	88	67	57.8	320	895	842	3.9	1.364	1818
15:11:03.447	120	66	86	67	57.5	320	895	825	3.9	1.343	1790
15:11:04.344	117	65	84	67	57.0	320	900	804	3.8	1.322	1763
15:11:05.248	112	63	82	68	57.3	315	880	788	3.9	1.253	1670
15:11:06.124	112	63	83	69	57.0	315	875	779	3.9	1.266	1689
15:11:06.999	116	64	86	68	59.5	320	885	792	4.0	1.272	1696
15:11:07.888	118	66	87	67	58.0	320	890	783	3.9	1.339	1785
15:11:08.778	120	68	89	68	57.3	320	880	783	3.9	1.364	1819
15:11:09.658	120	69	89	69	55.3	315	875	796	3.8	1.410	1879
15:11:10.533	122	69	90	67	56.0	320	890	796	3.8	1.422	1897
15:11:11.421	120	69	88	67	55.0	320	895	779	3.7	1.432	1909
15:11:12.314	117	68	86	67	54.3	315	900	758	3.6	1.418	1891
15:11:13.214	112	65	84	68	53.5	310	880	763	3.6	1.373	1831
15:11:14.094	113	65	84	68	54.5	315	885	763	3.7	1.364	1819
