# Supplementary material for: Influence of beat-to-beat blood pressure variability on vascular elasticity in hypertensive population
Source: Sci Rep. 2017 Aug 21;7:8394. doi: 10.1038/s41598-017-08640-4 (PMC5566212; doi:10.1038/s41598-017-08640-4)
Supplement: Supplementary file 2 — Dataset 2 [file 41598_2017_8640_MOESM2_ESM.zip › Data of normal population/1113-beats.txt]

09:59:47.578	115	68	87	66	80.8	345	915	938	5.3	0.989	1318
09:59:48.491	115	68	87	64	82.5	345	935	925	5.3	0.986	1315
09:59:49.424	114	67	87	67	82.0	335	900	929	5.5	0.955	1273
09:59:50.326	115	68	87	66	81.3	340	915	917	5.3	0.977	1303
09:59:51.243	116	68	87	65	84.0	345	930	938	5.4	0.966	1288
09:59:52.169	115	68	87	64	84.0	345	935	938	5.4	0.971	1295
09:59:53.105	115	68	87	69	84.0	345	875	938	5.8	0.909	1212
09:59:53.980	115	68	87	65	84.0	345	920	938	5.5	0.956	1274
09:59:54.901	118	69	89	65	74.3	330	920	979	4.8	1.103	1470
09:59:55.823	115	68	89	67	74.8	335	895	950	5.0	1.063	1417
09:59:56.716	115	69	88	66	72.3	335	905	929	4.8	1.105	1474
09:59:57.619	116	68	88	65	78.0	335	925	942	5.1	1.041	1387
09:59:58.544	114	67	88	68	81.5	335	880	929	5.6	0.953	1271
09:59:59.426	114	69	88	69	78.0	330	870	892	5.4	0.982	1309
10:00:00.296	114	69	89	71	78.5	335	840	892	5.6	0.955	1273
10:00:01.136	115	69	89	70	80.3	335	860	892	5.6	0.951	1268
10:00:01.996	114	68	87	68	81.5	340	885	892	5.5	0.947	1263
10:00:02.881	112	67	87	68	81.5	340	880	896	5.6	0.942	1256
10:00:03.760	112	67	87	69	81.5	340	870	896	5.6	0.931	1242
10:00:04.630	112	67	87	65	81.5	340	920	896	5.3	0.985	1313
10:00:05.553	112	66	85	66	75.8	335	915	946	5.0	1.024	1365
10:00:06.466	110	65	84	66	74.8	335	905	913	5.0	1.014	1352
10:00:07.369	110	65	84	65	74.8	335	930	908	4.8	1.042	1389
10:00:08.301	111	64	83	62	80.3	340	965	921	5.0	0.998	1331
10:00:09.266	109	63	83	64	84.3	335	940	908	5.4	0.923	1231
10:00:10.204	108	64	82	65	80.0	335	925	867	5.2	0.951	1268
10:00:11.131	109	64	82	63	83.8	340	945	875	5.3	0.928	1237
10:00:12.076	108	63	82	63	84.5	340	945	863	5.4	0.911	1215
10:00:13.021	105	62	81	66	81.8	335	910	842	5.4	0.899	1198
10:00:13.931	107	63	81	65	81.8	335	930	842	5.3	0.919	1225
10:00:14.860	107	63	81	67	81.8	335	900	842	5.5	0.889	1185
10:00:15.760	107	63	81	67	81.8	335	890	842	5.5	0.879	1172
10:00:16.651	112	67	86	67	74.0	330	900	900	4.9	1.046	1395
10:00:17.549	113	66	86	65	76.3	335	920	900	5.0	1.038	1384
10:00:18.469	111	66	86	66	76.0	335	915	904	5.0	1.032	1377
10:00:19.384	111	66	86	66	77.3	335	910	883	5.1	1.007	1343
10:00:20.296	112	66	86	65	83.8	335	925	904	5.4	0.944	1259
10:00:21.221	111	65	85	65	83.3	335	925	892	5.4	0.944	1259
10:00:22.146	111	66	85	64	82.5	335	940	888	5.3	0.963	1284
10:00:23.084	111	65	85	64	85.3	335	935	896	5.5	0.930	1239
10:00:24.021	110	65	85	65	84.0	335	930	858	5.4	0.938	1251
10:00:24.951	110	66	85	64	84.0	335	940	854	5.4	0.948	1265
10:00:25.890	110	66	85	64	84.0	335	935	854	5.4	0.943	1258
10:00:26.825	110	66	85	63	84.0	335	955	854	5.3	0.964	1285
10:00:27.779	109	65	85	66	74.0	330	915	871	4.9	1.045	1393
10:00:28.696	110	65	85	65	74.5	335	925	863	4.8	1.049	1399
10:00:29.621	110	65	84	63	77.0	335	950	863	4.9	1.039	1386
10:00:30.571	109	64	84	65	79.8	335	930	858	5.1	0.982	1310
10:00:31.501	109	65	84	65	81.0	335	925	833	5.3	0.962	1283
10:00:32.426	110	65	85	64	83.5	335	940	850	5.3	0.951	1268
10:00:33.366	109	65	84	65	84.3	335	920	838	5.5	0.920	1227
10:00:34.288	107	65	84	67	81.0	335	900	796	5.4	0.933	1244
10:00:35.186	109	65	85	66	83.5	335	905	808	5.5	0.919	1225
10:00:36.093	110	65	85	66	84.8	335	910	804	5.6	0.915	1220
10:00:37.003	109	66	86	67	82.3	340	895	804	5.5	0.930	1240
10:00:37.892	112	67	87	66	83.3	335	905	817	5.5	0.948	1265
10:00:38.801	114	68	88	63	85.0	340	945	858	5.4	0.973	1297
10:00:39.746	113	67	87	63	86.3	340	955	863	5.4	0.961	1281
10:00:40.699	111	67	86	65	82.0	335	920	846	5.3	0.965	1287
10:00:41.621	112	67	86	63	84.3	340	945	867	5.3	0.965	1286
10:00:42.566	111	66	85	63	85.8	340	955	850	5.4	0.949	1266
10:00:43.519	111	66	84	62	82.3	335	965	858	5.1	0.988	1318
10:00:44.484	112	65	85	61	87.8	340	980	904	5.4	0.944	1258
10:00:45.466	111	64	85	62	87.8	340	975	892	5.4	0.939	1252
10:00:46.440	111	64	85	63	87.8	340	960	892	5.5	0.924	1233
10:00:47.400	111	64	85	61	87.8	340	985	892	5.3	0.949	1265
10:00:48.386	111	64	84	62	78.0	340	965	929	4.8	1.036	1382
10:00:49.349	108	64	82	62	75.0	335	965	888	4.7	1.058	1411
10:00:50.316	108	63	82	62	78.5	340	975	900	4.8	1.018	1358
10:00:51.291	107	62	82	63	81.5	340	960	867	5.1	0.963	1284
10:00:52.251	106	63	82	63	82.5	335	955	846	5.2	0.943	1258
10:00:53.206	107	63	82	62	85.0	340	965	842	5.3	0.928	1237
10:00:54.167	106	62	82	63	86.0	340	955	829	5.4	0.905	1207
10:00:55.128	104	62	81	64	83.5	340	940	804	5.3	0.909	1212
10:00:56.068	105	62	81	63	86.3	340	950	813	5.4	0.892	1190
10:00:57.018	106	62	81	63	88.0	340	950	808	5.6	0.877	1170
10:00:57.964	105	62	81	64	85.5	340	935	796	5.5	0.886	1181
10:00:58.903	105	63	81	63	84.8	340	960	800	5.3	0.912	1216
10:00:59.859	106	62	81	63	88.5	340	960	813	5.5	0.876	1168
10:01:00.823	105	61	81	63	87.8	340	950	796	5.5	0.872	1162
10:01:01.769	104	62	80	63	84.5	340	950	779	5.3	0.902	1203
10:01:02.723	105	62	81	63	87.8	345	955	788	5.5	0.876	1168
10:01:03.676	104	62	81	63	87.3	345	950	792	5.5	0.877	1169
10:01:04.628	103	62	81	64	85.0	340	940	771	5.4	0.890	1187
10:01:05.564	104	63	81	63	85.3	340	945	763	5.4	0.901	1201
10:01:06.509	105	63	82	63	87.3	345	960	771	5.5	0.897	1196
10:01:07.469	105	63	82	64	86.3	340	940	746	5.5	0.888	1184
10:01:08.409	104	63	81	65	83.3	340	930	721	5.4	0.908	1210
10:01:09.339	105	63	82	65	85.0	340	930	750	5.5	0.892	1189
10:01:10.269	104	62	81	64	86.0	345	940	754	5.5	0.880	1173
10:01:11.211	102	62	80	65	84.0	340	920	733	5.5	0.876	1168
10:01:12.131	103	62	80	65	83.8	340	930	729	5.4	0.891	1188
10:01:13.059	104	62	81	64	86.8	345	935	746	5.6	0.870	1160
10:01:13.996	103	62	81	65	86.5	345	925	733	5.6	0.864	1151
10:01:14.921	103	63	81	66	82.8	340	910	721	5.5	0.888	1184
10:01:15.831	105	63	81	64	82.8	340	935	742	5.3	0.912	1217
10:01:20.469	109	68	86	63	74.3	335	945	783	4.7	1.088	1451
10:01:21.415	109	68	86	64	74.3	335	935	783	4.8	1.077	1436
10:01:22.350	109	68	86	65	74.3	335	920	783	4.8	1.059	1413
10:01:23.269	113	67	86	64	71.3	350	935	896	4.6	1.125	1500
10:01:24.206	113	66	86	63	76.0	335	955	904	4.8	1.074	1433
10:01:25.161	111	65	85	65	74.5	335	930	888	4.8	1.058	1411
10:01:26.091	111	66	85	63	77.8	335	945	896	4.9	1.033	1377
10:01:27.036	112	66	85	62	83.5	340	965	892	5.2	0.977	1302
10:01:28.001	109	65	84	64	82.5	335	935	863	5.3	0.952	1269
10:01:28.934	110	65	84	63	82.3	335	950	854	5.2	0.967	1290
10:01:29.884	109	65	83	62	84.5	335	965	850	5.3	0.951	1268
10:01:30.851	107	63	82	62	85.0	340	970	825	5.3	0.936	1248
10:01:31.817	106	63	82	62	83.5	335	965	821	5.2	0.942	1256
10:01:32.788	106	63	81	62	85.8	340	970	804	5.3	0.916	1222
10:01:33.758	104	62	81	63	83.3	340	945	788	5.3	0.917	1222
10:01:34.703	105	63	81	63	84.3	340	955	775	5.3	0.918	1224
10:01:35.658	104	63	81	63	85.0	340	960	788	5.3	0.912	1216
10:01:36.618	102	62	80	63	82.5	340	945	754	5.2	0.919	1226
10:01:37.559	104	63	81	63	83.5	340	955	771	5.2	0.921	1228
10:01:38.518	104	62	81	64	85.3	340	935	763	5.5	0.891	1188
10:01:39.451	103	63	82	66	81.5	340	915	733	5.3	0.915	1220
10:01:40.366	105	64	83	64	83.0	340	935	742	5.3	0.932	1243
10:01:41.303	107	64	83	64	85.5	345	940	767	5.5	0.913	1217
10:01:42.239	106	64	84	66	83.3	340	910	750	5.5	0.913	1217
10:01:43.153	107	65	84	65	82.5	340	925	750	5.4	0.939	1252
10:01:44.078	108	65	84	64	84.5	345	940	758	5.4	0.932	1242
10:01:45.018	107	64	84	65	85.0	345	930	771	5.5	0.914	1218
10:01:45.946	106	65	83	64	81.5	340	940	742	5.2	0.954	1273
10:01:46.884	106	64	83	63	84.3	340	945	771	5.3	0.925	1234
10:01:47.833	105	63	82	65	84.8	345	930	750	5.5	0.900	1200
10:01:48.759	104	64	82	66	81.3	340	915	742	5.3	0.921	1228
10:01:49.674	106	64	83	64	84.0	340	940	742	5.4	0.923	1231
10:01:50.614	106	63	83	65	85.3	340	925	750	5.5	0.901	1201
10:01:51.541	105	65	83	66	81.8	340	915	746	5.4	0.929	1239
10:01:52.456	107	65	84	65	83.8	340	930	750	5.4	0.930	1240
10:01:53.388	107	64	84	66	84.8	340	910	758	5.6	0.902	1203
10:01:54.298	107	66	84	66	81.3	340	915	758	5.3	0.946	1261
10:01:55.209	109	66	85	65	84.0	340	920	775	5.5	0.934	1245
10:01:56.133	109	66	86	65	85.3	345	920	771	5.6	0.923	1230
10:01:57.053	109	67	86	66	81.5	340	905	767	5.4	0.952	1270
10:01:57.956	112	67	87	65	84.0	340	925	800	5.4	0.953	1270
10:01:58.883	112	67	86	63	85.0	340	960	813	5.3	0.966	1288
10:01:59.841	110	66	86	64	85.0	340	940	825	5.4	0.946	1261
10:02:00.780	110	66	86	65	85.0	340	930	825	5.5	0.935	1247
10:02:01.710	110	66	86	63	85.0	340	960	825	5.3	0.966	1288
10:02:02.671	110	66	85	64	73.8	330	935	854	4.7	1.074	1433
10:02:03.602	110	66	85	64	74.5	335	940	829	4.8	1.066	1422
10:02:04.544	110	65	84	63	76.0	335	960	838	4.8	1.064	1419
10:02:05.504	107	65	84	64	76.5	335	935	788	4.9	1.024	1365
10:02:06.443	108	66	84	63	79.3	335	955	779	5.0	1.006	1342
10:02:07.398	109	65	84	63	83.8	340	960	783	5.2	0.957	1276
10:02:08.354	107	64	83	63	82.5	335	950	771	5.2	0.953	1271
10:02:09.308	105	64	82	63	81.3	335	945	779	5.2	0.954	1272
10:02:10.253	107	63	82	62	85.5	340	965	792	5.3	0.928	1238
10:02:11.218	106	63	82	64	84.3	340	940	767	5.4	0.918	1224
10:02:12.154	105	64	82	64	81.8	335	935	750	5.2	0.938	1250
10:02:13.089	106	64	83	63	84.0	340	950	779	5.3	0.933	1244
10:02:14.043	106	63	82	62	84.8	340	965	767	5.3	0.931	1241
10:02:15.008	104	63	81	63	82.5	335	950	754	5.2	0.933	1244
10:02:15.958	105	63	81	63	84.3	340	955	758	5.3	0.921	1228
10:02:16.911	104	62	81	63	85.3	340	955	754	5.4	0.905	1206
10:02:17.866	103	62	80	64	82.3	340	935	733	5.3	0.912	1216
10:02:18.801	104	62	81	63	85.0	340	950	746	5.4	0.903	1203
10:02:19.749	104	62	81	64	85.3	340	935	733	5.5	0.888	1185
10:02:20.686	103	63	81	66	80.8	335	905	713	5.4	0.908	1210
10:02:21.591	105	63	82	65	83.8	340	925	729	5.4	0.903	1204
10:02:22.516	105	63	82	65	84.8	340	930	733	5.5	0.900	1200
10:02:23.448	104	63	82	65	83.3	340	920	704	5.4	0.903	1205
10:02:24.366	106	65	83	65	82.5	340	925	713	5.4	0.928	1237
10:02:25.289	107	64	83	65	85.0	340	925	729	5.5	0.903	1204
10:02:26.216	105	64	83	66	82.5	335	910	704	5.4	0.913	1217
10:02:27.126	106	65	83	64	82.3	335	940	717	5.3	0.946	1261
10:02:28.064	107	64	83	64	85.5	340	940	733	5.5	0.915	1220
10:02:29.006	106	64	83	65	83.5	340	930	717	5.4	0.919	1225
10:02:29.936	105	64	82	65	81.5	335	920	713	5.3	0.928	1238
10:02:30.856	106	63	83	64	85.5	340	940	733	5.5	0.907	1209
10:02:31.796	105	63	82	63	85.0	340	955	729	5.3	0.916	1221
10:02:32.749	103	63	81	65	81.3	335	925	708	5.3	0.916	1222
10:02:33.674	104	63	81	64	83.8	335	935	738	5.4	0.904	1206
10:02:34.609	104	63	81	65	84.3	340	930	725	5.4	0.894	1192
10:02:35.541	102	62	81	66	81.8	335	910	700	5.4	0.899	1198
10:02:36.449	105	64	83	65	83.8	340	920	729	5.5	0.906	1208
10:02:37.373	107	64	84	64	86.0	340	935	750	5.5	0.908	1210
10:02:38.306	106	65	83	65	82.5	340	925	746	5.4	0.933	1245
10:02:39.229	108	65	84	63	84.5	340	950	771	5.3	0.939	1252
10:02:40.183	108	64	83	63	86.5	340	950	792	5.5	0.914	1219
10:02:41.129	106	64	83	64	82.5	335	935	763	5.3	0.935	1247
10:02:42.064	107	64	83	64	84.8	340	940	779	5.4	0.921	1227
10:02:43.008	107	64	83	65	85.5	340	925	775	5.5	0.898	1197
10:02:43.933	105	64	83	66	81.5	340	905	750	5.4	0.919	1225
10:02:44.838	107	65	83	64	84.3	340	940	763	5.4	0.929	1238
10:02:45.774	108	64	84	64	85.5	340	940	775	5.5	0.921	1228
10:02:46.718	107	65	84	66	83.0	340	915	775	5.4	0.926	1235
10:02:47.633	109	66	85	65	83.0	340	925	783	5.4	0.950	1267
10:02:48.556	111	66	85	64	83.0	340	935	804	5.3	0.960	1280
10:02:53.144	113	68	88	65	71.5	335	925	871	4.6	1.135	1514
10:02:54.070	113	68	88	66	71.5	335	905	871	4.7	1.111	1481
10:02:54.975	113	68	88	67	71.5	335	900	871	4.8	1.105	1473
10:02:55.876	114	68	88	66	71.0	335	910	896	4.7	1.121	1495
10:02:56.786	114	67	87	65	74.0	340	930	900	4.8	1.090	1454
10:02:57.714	112	67	86	66	73.0	335	915	888	4.8	1.078	1437
10:02:58.631	112	66	86	64	77.5	340	935	863	5.0	1.032	1375
10:02:59.566	111	65	85	65	82.8	335	925	871	5.4	0.953	1271
10:03:00.491	109	65	84	65	80.5	335	920	833	5.3	0.960	1280
10:03:01.409	110	65	84	65	83.0	335	930	850	5.4	0.944	1259
10:03:02.341	109	64	85	66	85.5	340	910	838	5.6	0.899	1199
10:03:03.253	108	65	85	67	82.3	335	895	808	5.5	0.919	1226
10:03:04.146	110	66	85	66	83.5	340	915	838	5.5	0.934	1246
10:03:05.061	110	66	85	65	84.5	340	930	821	5.5	0.933	1244
10:03:05.991	108	65	84	66	82.3	335	915	804	5.4	0.937	1250
10:03:06.906	109	66	85	65	84.0	340	930	813	5.4	0.936	1247
10:03:07.838	108	64	84	65	85.8	340	930	808	5.5	0.908	1211
10:03:08.768	107	65	84	66	82.0	335	910	788	5.4	0.927	1236
10:03:09.676	110	65	85	64	85.3	340	940	825	5.4	0.934	1246
10:03:10.612	112	66	86	65	86.8	335	930	846	5.6	0.925	1233
10:03:11.546	112	66	87	66	84.3	335	910	850	5.6	0.934	1246
10:03:12.456	114	67	87	65	84.8	335	925	892	5.5	0.950	1266
10:03:13.379	116	67	87	65	87.8	335	930	933	5.7	0.925	1233
10:03:14.311	114	67	87	66	84.8	335	910	921	5.6	0.934	1246
10:03:15.221	115	67	87	65	85.0	335	925	929	5.5	0.941	1255
10:03:16.144	116	66	87	65	88.0	340	930	933	5.7	0.919	1226
10:03:17.078	115	66	86	64	88.0	335	935	942	5.6	0.916	1222
10:03:18.009	114	67	86	65	84.5	335	925	913	5.5	0.944	1259
10:03:18.936	116	67	86	63	87.3	340	950	942	5.5	0.939	1252
10:03:19.886	114	65	86	65	88.3	340	930	938	5.7	0.906	1208
10:03:20.814	113	66	86	66	84.5	335	915	908	5.5	0.926	1234
10:03:21.731	115	66	86	64	88.5	340	940	933	5.6	0.911	1214
10:03:22.669	113	65	86	66	86.8	335	915	908	5.7	0.904	1206
10:03:23.584	113	66	86	65	85.0	335	930	888	5.5	0.935	1247
10:03:24.514	114	65	86	65	88.3	340	925	913	5.7	0.899	1198
10:03:25.439	111	65	85	66	85.0	335	915	858	5.6	0.915	1220
10:03:26.354	112	66	85	64	85.3	335	935	871	5.5	0.930	1239
10:03:27.291	112	65	84	63	88.3	340	955	879	5.5	0.912	1216
10:03:28.244	109	64	84	65	86.3	335	925	858	5.6	0.896	1194
10:03:29.171	109	64	84	65	85.3	335	925	842	5.5	0.906	1208
10:03:30.094	110	64	84	64	87.0	340	940	850	5.6	0.902	1203
10:03:31.036	108	64	84	66	86.8	340	910	821	5.7	0.879	1171
10:03:31.948	108	65	83	65	83.3	340	920	804	5.4	0.920	1227
10:03:32.868	109	64	83	63	87.0	340	945	813	5.5	0.904	1206
10:03:33.813	107	63	83	65	87.3	340	930	796	5.6	0.882	1176
10:03:34.743	106	64	83	66	82.5	340	905	779	5.5	0.905	1207
10:03:35.648	107	64	83	65	84.0	340	925	775	5.4	0.911	1215
10:03:36.573	106	64	83	65	86.0	340	925	775	5.6	0.890	1187
10:03:37.498	105	64	83	66	82.8	340	910	754	5.5	0.907	1210
10:03:38.408	106	64	83	65	85.3	345	930	796	5.5	0.903	1204
10:03:39.334	108	64	84	65	85.8	340	920	767	5.6	0.896	1194
10:03:40.258	106	64	84	67	83.8	340	895	763	5.6	0.892	1190
10:03:41.153	108	65	85	66	84.8	345	905	775	5.6	0.902	1203
10:03:42.058	110	65	85	67	86.3	345	900	792	5.8	0.887	1183
10:03:42.954	109	66	86	68	84.8	340	880	779	5.8	0.890	1187
10:03:43.838	111	67	87	69	83.3	340	875	783	5.7	0.912	1216
10:03:44.713	113	68	88	67	86.0	345	900	804	5.7	0.918	1224
10:03:45.613	114	68	89	67	86.0	340	890	813	5.8	0.921	1228
10:03:46.503	114	69	90	69	82.8	340	875	800	5.7	0.946	1262
10:03:47.372	116	70	90	68	83.0	340	880	825	5.7	0.957	1276
10:03:48.256	117	70	90	66	83.3	340	905	821	5.5	0.978	1305
10:03:49.159	115	69	89	67	84.0	340	890	838	5.7	0.946	1261
10:03:50.053	114	69	89	67	84.0	340	890	813	5.7	0.946	1261
10:03:50.940	114	69	89	67	84.0	340	900	813	5.6	0.956	1275
10:03:51.840	114	69	89	66	84.0	340	910	813	5.5	0.967	1289
10:03:52.751	116	71	90	68	69.8	330	880	883	4.8	1.132	1510
10:03:53.629	116	70	89	66	71.3	335	910	879	4.7	1.137	1516
10:03:54.541	115	68	88	65	75.0	335	925	883	4.9	1.082	1443
10:03:55.466	112	67	87	66	76.0	335	905	846	5.0	1.033	1377
10:03:56.369	112	68	87	67	78.8	330	900	863	5.3	0.991	1322
10:03:57.269	114	67	87	65	83.5	335	925	879	5.4	0.961	1281
10:03:58.194	112	66	87	67	83.0	335	895	858	5.6	0.935	1247
10:03:59.091	113	68	88	67	81.8	335	890	863	5.5	0.953	1270
10:03:59.981	115	68	89	66	85.3	335	910	892	5.6	0.945	1260
10:04:00.891	115	68	88	66	85.8	335	910	888	5.7	0.937	1249
10:04:01.801	114	68	88	67	82.3	335	890	875	5.5	0.952	1270
10:04:02.689	116	69	89	66	84.3	335	910	900	5.6	0.959	1278
10:04:03.599	115	68	89	67	86.0	335	900	896	5.7	0.929	1238
10:04:04.501	115	69	88	67	81.8	330	895	871	5.5	0.963	1285
10:04:05.396	116	68	88	65	85.8	340	925	896	5.6	0.952	1269
10:04:06.319	116	68	88	65	85.8	335	925	888	5.6	0.949	1266
10:04:07.244	113	67	87	67	81.8	335	900	863	5.5	0.961	1281
10:04:08.146	114	68	88	66	84.0	340	915	875	5.5	0.953	1271
10:04:09.061	115	67	87	65	85.8	340	930	888	5.5	0.944	1258
10:04:09.989	113	67	87	67	83.0	335	895	875	5.6	0.935	1247
10:04:10.886	114	68	87	66	83.0	335	915	875	5.4	0.959	1279
10:04:11.801	114	67	87	65	86.3	340	930	888	5.6	0.935	1247
10:04:12.729	113	66	86	66	84.0	335	905	883	5.6	0.929	1239
10:04:13.634	114	67	87	65	84.5	335	925	900	5.5	0.947	1263
10:04:14.559	114	66	86	66	86.5	335	915	908	5.7	0.912	1216
10:04:15.476	112	66	86	67	83.3	335	900	896	5.6	0.924	1232
10:04:16.376	114	66	86	66	85.3	340	910	908	5.6	0.921	1228
10:04:17.284	114	66	86	65	86.8	340	920	913	5.7	0.912	1216
10:04:18.206	112	65	85	67	85.0	335	900	888	5.7	0.903	1204
10:04:19.106	113	66	86	65	85.3	335	920	896	5.6	0.923	1230
10:04:20.024	113	66	85	64	87.0	335	935	917	5.6	0.914	1218
10:04:20.961	111	65	85	66	86.3	340	915	888	5.7	0.896	1195
10:04:21.874	111	65	84	66	84.8	335	915	875	5.6	0.910	1213
10:04:22.791	111	64	85	65	87.8	340	920	883	5.7	0.886	1181
10:04:23.709	110	64	84	66	87.3	340	915	858	5.7	0.884	1178
10:04:24.626	109	65	84	65	84.3	335	925	833	5.5	0.920	1226
10:04:25.549	110	65	85	64	86.5	335	935	846	5.6	0.913	1218
10:04:26.484	109	64	84	64	87.3	340	935	838	5.6	0.897	1197
10:04:27.419	108	64	83	66	84.0	335	915	813	5.5	0.907	1209
10:04:28.336	108	64	83	64	85.5	340	940	813	5.5	0.913	1217
10:04:29.274	107	63	83	65	87.5	340	925	813	5.7	0.877	1170
10:04:30.203	107	64	83	65	84.0	340	925	783	5.4	0.908	1211
10:04:31.126	109	64	84	64	86.8	340	940	813	5.5	0.907	1210
10:04:32.066	109	64	84	64	87.3	340	935	817	5.6	0.900	1200
10:04:33.003	108	65	84	65	84.8	340	920	792	5.5	0.912	1216
10:04:33.921	110	65	85	63	85.8	340	945	808	5.4	0.931	1242
10:04:34.862	111	65	85	63	87.8	340	950	825	5.5	0.918	1223
10:04:35.816	110	64	86	65	87.3	335	920	850	5.7	0.904	1206
10:04:36.736	114	67	86	64	86.0	340	940	871	5.5	0.943	1257
10:04:37.676	113	66	86	65	85.8	340	925	883	5.6	0.930	1241
10:04:38.599	115	67	87	63	86.0	335	945	921	5.5	0.950	1267
10:04:39.544	115	66	85	62	88.0	340	970	938	5.4	0.940	1253
10:04:40.516	112	65	84	63	85.8	335	950	929	5.4	0.928	1237
10:04:41.464	113	64	84	62	87.5	340	965	938	5.4	0.924	1232
10:04:42.433	113	64	83	62	89.0	340	970	946	5.5	0.905	1206
10:04:43.401	110	63	82	63	86.3	335	950	904	5.4	0.906	1208
10:04:44.351	111	63	82	61	88.0	340	985	908	5.4	0.921	1228
10:04:45.334	110	62	82	61	89.5	340	980	917	5.5	0.895	1194
10:04:46.316	108	62	81	63	86.0	340	960	883	5.4	0.904	1206
10:04:47.276	110	62	82	61	89.3	340	990	904	5.4	0.904	1205
10:04:48.264	110	62	81	59	90.5	340	1010	917	5.4	0.901	1202
10:04:49.274	106	61	80	62	87.5	335	965	892	5.4	0.880	1173
10:04:50.239	107	62	80	61	87.3	340	980	896	5.3	0.896	1194
10:04:51.219	106	60	80	62	90.0	340	965	888	5.6	0.858	1144
10:04:52.186	108	62	81	61	87.0	340	985	854	5.3	0.917	1223
10:04:53.169	110	63	83	61	90.8	340	990	900	5.5	0.900	1200
10:04:54.163	112	63	83	61	90.8	340	980	933	5.6	0.899	1199
10:04:55.141	112	64	83	62	87.3	335	970	967	5.4	0.920	1227
10:04:56.113	114	64	83	60	90.5	340	1000	996	5.4	0.912	1215
10:04:57.111	112	63	83	61	90.5	340	980	1013	5.5	0.893	1191
10:04:58.090	112	63	83	62	90.5	340	975	1013	5.6	0.889	1185
10:04:59.065	112	63	83	59	90.5	340	1025	1013	5.3	0.934	1246
10:05:00.091	116	65	85	59	79.5	330	1015	1096	4.7	1.082	1443
10:05:01.104	114	65	84	59	78.3	335	1010	1046	4.6	1.081	1441
10:05:02.116	114	64	83	58	81.0	335	1035	1054	4.7	1.064	1418
10:05:03.151	113	63	83	59	83.5	335	1015	1033	4.9	1.009	1345
10:05:04.166	114	64	83	59	87.0	340	1025	1038	5.1	0.978	1304
10:05:05.187	114	64	84	59	88.3	340	1015	1058	5.2	0.960	1280
10:05:06.204	113	64	84	61	86.3	335	985	1021	5.3	0.956	1275
10:05:07.191	115	65	84	59	87.8	340	1015	1038	5.2	0.975	1299
10:05:08.206	115	64	84	58	90.0	340	1030	1029	5.2	0.961	1282
10:05:09.234	114	64	84	59	89.5	335	1020	1017	5.3	0.957	1276
10:05:10.254	113	64	84	59	87.5	340	1010	992	5.2	0.964	1285
10:05:11.264	113	64	84	59	88.3	335	1015	1004	5.2	0.963	1284
10:05:12.283	114	64	84	59	89.8	340	1015	1000	5.3	0.953	1270
10:05:13.294	113	65	85	60	87.0	335	1005	979	5.2	0.976	1301
10:05:14.301	114	65	85	59	88.8	340	1010	996	5.3	0.964	1286
10:05:15.311	115	65	85	59	89.5	345	1015	996	5.3	0.961	1282
10:05:16.328	113	65	85	61	88.3	340	990	971	5.3	0.954	1271
10:05:17.318	114	66	85	61	86.3	340	990	963	5.2	0.976	1301
10:05:18.304	114	66	86	60	87.8	340	995	975	5.3	0.969	1293
10:05:19.299	114	66	86	61	87.8	340	990	958	5.3	0.965	1286
10:05:20.291	113	66	86	63	84.8	335	960	942	5.3	0.971	1295
10:05:21.249	115	67	87	61	86.0	340	990	958	5.2	0.996	1328
10:05:22.239	116	67	87	61	87.3	340	985	963	5.3	0.982	1310
10:05:23.224	115	67	87	62	86.8	345	970	958	5.4	0.973	1297
10:05:24.196	114	67	87	63	84.0	340	955	933	5.3	0.986	1315
10:05:25.149	116	68	88	62	86.0	345	975	954	5.3	0.992	1323
10:05:26.124	117	68	88	61	87.3	340	985	979	5.3	0.988	1317
10:05:27.113	116	67	87	62	86.0	340	975	967	5.3	0.989	1319
10:05:28.086	117	68	88	60	86.0	345	1000	983	5.2	1.020	1360
10:05:29.086	118	68	88	60	87.5	345	1005	1004	5.2	1.005	1340
10:05:30.089	116	67	87	62	85.5	340	965	983	5.3	0.979	1305
10:05:31.056	116	68	87	62	84.3	340	970	971	5.2	1.002	1336
10:05:32.026	117	67	87	61	87.5	345	985	1008	5.3	0.974	1298
10:05:33.011	115	66	86	63	85.5	345	955	950	5.4	0.961	1281
10:05:33.968	115	67	87	63	84.8	345	960	954	5.3	0.980	1306
10:05:34.928	117	67	87	61	87.5	345	985	983	5.3	0.977	1302
10:05:35.913	116	66	87	62	88.3	340	965	1004	5.5	0.954	1272
10:05:36.878	117	67	87	62	85.3	340	970	992	5.3	0.990	1320
10:05:37.844	118	67	87	61	88.0	340	990	1013	5.3	0.982	1309
10:05:38.834	118	67	87	61	89.0	340	985	1033	5.4	0.966	1288
10:05:39.821	116	67	86	61	85.8	340	990	1000	5.2	0.996	1328
10:05:40.813	116	66	86	59	87.8	340	1010	1013	5.2	0.987	1316
10:05:41.823	116	66	86	59	88.8	340	1015	1013	5.2	0.981	1308
10:05:42.836	115	66	85	59	87.0	340	1020	979	5.1	0.994	1325
10:05:43.856	115	65	85	58	88.3	345	1040	1008	5.1	0.996	1328
10:05:44.898	114	64	84	59	90.0	345	1020	1008	5.3	0.955	1273
10:05:45.916	112	64	84	61	86.3	340	990	958	5.2	0.961	1282
10:05:46.906	113	65	84	60	86.8	340	995	967	5.2	0.966	1288
10:05:47.901	114	65	84	58	88.0	345	1035	967	5.1	0.988	1317
10:05:48.936	113	64	85	60	88.5	340	995	967	5.3	0.953	1270
10:05:49.933	114	66	86	60	86.3	340	995	950	5.2	0.986	1315
10:05:50.928	116	66	86	59	88.0	345	1010	988	5.2	0.987	1316
10:05:51.936	116	66	87	61	88.3	345	980	1008	5.4	0.963	1284
10:05:52.916	116	67	87	62	84.8	340	970	975	5.2	0.990	1320
10:05:53.886	117	67	87	61	86.8	340	985	983	5.3	0.985	1313
10:05:54.873	117	67	86	61	87.5	345	990	992	5.3	0.976	1301
10:05:55.861	115	66	86	62	85.8	340	965	963	5.3	0.968	1290
10:05:56.828	115	67	86	62	84.8	340	970	963	5.2	0.987	1316
10:05:57.796	116	67	86	60	86.5	345	1000	971	5.2	0.997	1329
10:05:58.794	115	66	87	62	88.0	345	975	967	5.4	0.958	1278
10:05:59.771	114	67	86	63	84.5	340	960	946	5.3	0.980	1307
10:06:00.731	115	67	86	61	86.3	345	985	954	5.3	0.985	1313
10:06:01.716	115	66	86	61	87.5	345	990	963	5.3	0.973	1297
10:06:02.706	113	66	86	64	85.5	340	935	925	5.5	0.943	1258
10:06:03.641	114	67	87	64	83.0	345	940	904	5.3	0.982	1310
10:06:04.581	115	68	88	62	85.3	345	965	921	5.3	0.993	1324
10:06:05.546	116	68	88	60	86.5	345	1000	929	5.2	1.012	1349
10:06:06.544	115	67	88	62	87.0	340	975	933	5.4	0.983	1311
10:06:07.519	115	68	88	63	82.5	335	945	904	5.2	1.005	1340
10:06:08.466	116	69	88	61	82.5	335	990	913	5.0	1.053	1404
10:06:09.455	116	69	88	62	82.5	335	970	913	5.1	1.032	1376
10:06:10.425	116	69	88	62	82.5	335	965	913	5.1	1.026	1369
10:06:11.393	117	69	88	61	75.3	335	985	992	4.6	1.155	1540
10:06:12.378	118	68	88	61	78.0	340	985	1008	4.8	1.111	1482
10:06:13.361	116	67	88	63	76.0	335	950	975	4.8	1.097	1463
10:06:14.313	118	69	89	62	79.0	340	965	996	4.9	1.084	1445
10:06:15.272	121	69	90	62	84.0	340	970	1029	5.2	1.036	1382
10:06:16.248	120	69	90	63	84.3	335	945	1004	5.3	1.009	1346
10:06:17.193	121	70	91	63	83.0	340	955	1000	5.2	1.044	1392
10:06:18.142	123	71	92	63	85.0	340	960	1025	5.3	1.033	1378
10:06:19.106	122	70	91	63	85.8	340	950	1021	5.4	1.011	1348
10:06:20.054	121	71	91	64	82.0	335	940	1000	5.2	1.040	1387
10:06:20.994	122	71	91	63	84.3	335	955	1029	5.3	1.032	1375
10:06:21.949	122	70	90	63	85.0	335	955	1050	5.3	1.014	1352
10:06:22.904	119	69	90	66	82.5	335	915	1008	5.4	0.993	1324
10:06:23.821	121	70	90	63	83.5	335	950	1021	5.3	1.018	1358
10:06:24.769	122	69	89	63	85.8	340	960	1067	5.4	0.999	1332
10:06:25.731	120	68	89	64	85.8	335	935	1025	5.5	0.968	1290
10:06:26.666	119	69	89	65	83.8	335	930	1021	5.4	0.986	1314
10:06:27.596	121	69	89	63	86.0	340	960	1033	5.4	0.993	1325
10:06:28.556	120	68	89	63	88.3	340	960	1033	5.5	0.965	1287
10:06:29.514	119	68	88	63	84.0	335	945	1017	5.3	0.993	1324
10:06:30.459	120	69	89	63	85.8	335	955	1042	5.4	0.991	1322
10:06:31.416	120	68	89	63	87.5	340	960	1050	5.5	0.971	1295
10:06:32.376	118	68	88	64	84.0	335	935	1021	5.4	0.977	1302
10:06:33.309	119	68	88	63	85.3	335	960	1042	5.3	0.985	1314
10:06:34.267	119	67	87	62	87.0	335	970	1046	5.4	0.973	1297
10:06:35.243	117	66	87	63	87.5	335	945	1013	5.6	0.937	1249
10:06:36.186	117	67	87	64	84.5	335	940	1008	5.4	0.965	1287
10:06:37.122	118	67	87	61	87.3	340	980	1021	5.3	0.974	1299
10:06:38.106	117	66	87	63	89.3	340	960	1025	5.6	0.933	1244
10:06:39.068	115	67	86	63	84.0	335	945	967	5.3	0.967	1290
10:06:40.011	116	67	87	63	85.5	340	945	979	5.4	0.962	1282
10:06:40.958	117	67	88	63	87.8	340	955	1000	5.5	0.952	1270
10:06:41.911	117	67	88	64	85.5	335	935	971	5.5	0.962	1283
10:06:42.846	119	69	89	63	85.0	335	955	983	5.3	1.000	1333
10:06:43.797	121	69	90	62	87.3	335	975	1025	5.4	1.000	1334
10:06:44.774	121	68	89	61	88.5	335	980	1033	5.4	0.988	1318
10:06:45.754	119	68	88	63	84.0	335	955	1008	5.3	1.003	1338
10:06:46.709	120	68	89	62	85.5	335	965	1017	5.3	0.999	1332
10:06:47.674	119	68	88	62	86.5	340	965	1021	5.4	0.982	1309
10:06:48.641	117	67	88	64	85.8	335	940	996	5.5	0.962	1283
10:06:49.583	118	68	88	63	85.8	340	955	992	5.4	0.983	1310
10:06:50.532	120	69	89	62	86.5	340	970	1017	5.4	0.992	1323
10:06:51.504	118	67	88	63	87.5	335	950	996	5.5	0.958	1278
10:06:52.456	118	68	88	63	84.8	335	945	967	5.4	0.981	1308
10:06:53.403	118	68	89	62	87.0	340	965	979	5.4	0.982	1309
10:06:54.366	118	67	89	63	87.8	340	945	975	5.6	0.956	1274
10:06:55.313	116	68	88	65	83.0	335	930	933	5.4	0.989	1318
10:06:56.241	118	69	89	63	85.0	340	950	975	5.4	0.989	1319
10:06:57.191	118	68	89	63	86.5	340	950	975	5.5	0.972	1296
10:06:58.143	117	68	89	64	85.0	340	935	963	5.5	0.973	1298
10:06:59.076	118	69	89	63	84.3	340	950	967	5.3	1.001	1334
10:07:00.028	119	68	88	61	87.5	340	980	979	5.4	0.988	1318
10:07:01.006	117	67	89	63	87.3	335	945	975	5.5	0.959	1278
10:07:01.951	117	69	89	65	83.8	340	930	942	5.4	0.986	1314
10:07:02.883	119	68	89	63	87.5	340	955	971	5.5	0.969	1292
10:07:03.838	118	67	89	63	89.0	340	955	979	5.6	0.952	1270
10:07:04.789	117	68	88	63	84.8	335	945	946	5.4	0.984	1312
10:07:05.738	118	68	88	61	86.8	340	990	971	5.3	1.004	1339
10:07:06.724	118	67	88	61	88.8	340	980	983	5.4	0.969	1292
10:07:07.708	116	67	87	62	85.3	340	970	967	5.3	0.984	1312
10:07:08.676	116	66	86	61	86.5	335	985	967	5.3	0.976	1302
10:07:09.661	116	65	85	61	88.5	340	990	992	5.4	0.951	1268
10:07:10.653	114	64	84	61	88.5	340	980	967	5.4	0.933	1244
10:07:11.629	113	65	84	61	86.3	335	980	942	5.3	0.952	1269
10:07:12.613	114	64	84	60	89.5	345	1000	963	5.4	0.936	1248
10:07:13.611	113	64	84	60	89.5	340	1000	979	5.4	0.933	1244
10:07:14.611	112	63	84	62	88.0	335	970	938	5.4	0.920	1227
10:07:15.579	113	65	85	62	87.5	340	975	925	5.4	0.942	1255
10:07:16.556	114	65	85	61	89.8	340	990	946	5.4	0.938	1250
10:07:17.546	113	64	85	62	89.8	340	970	921	5.6	0.919	1225
10:07:18.515	113	64	85	63	89.8	340	960	921	5.6	0.909	1212
10:07:19.475	113	64	85	59	89.8	340	1020	921	5.3	0.966	1288
10:07:20.494	114	65	85	61	80.3	330	990	1017	4.9	1.052	1402
10:07:21.484	112	65	85	62	76.5	335	970	958	4.7	1.071	1429
10:07:22.458	113	65	85	60	80.0	340	1000	963	4.8	1.056	1408
10:07:23.454	112	64	85	62	84.0	340	965	950	5.2	0.974	1298
10:07:24.421	111	65	84	63	82.3	335	960	900	5.1	0.983	1311
10:07:25.379	113	66	86	62	85.5	340	970	929	5.3	0.973	1297
10:07:26.351	113	66	87	62	87.0	340	965	925	5.4	0.959	1279
10:07:27.316	113	67	87	65	83.5	335	930	888	5.4	0.972	1296
10:07:28.246	116	69	89	64	83.8	340	935	908	5.4	0.994	1325
10:07:29.181	117	69	90	63	86.5	340	950	929	5.5	0.983	1311
10:07:30.131	116	69	89	64	83.8	340	935	900	5.4	0.996	1329
10:07:31.064	117	70	91	65	82.8	335	925	908	5.4	1.012	1349
10:07:31.993	120	71	92	63	85.8	340	955	933	5.4	1.022	1362
10:07:32.946	121	71	92	63	86.0	340	960	958	5.4	1.021	1362
10:07:33.904	120	71	92	65	82.0	330	925	933	5.3	1.032	1376
10:07:34.831	121	72	92	64	82.3	340	935	958	5.3	1.046	1394
10:07:35.764	123	71	92	63	85.0	340	960	967	5.3	1.042	1389
10:07:36.724	120	71	92	63	84.0	335	945	950	5.3	1.032	1376
10:07:37.671	120	72	92	64	80.8	335	940	938	5.2	1.065	1420
10:07:38.611	122	71	91	61	84.0	335	980	983	5.1	1.065	1419
10:07:39.591	121	70	90	62	84.8	335	970	996	5.2	1.033	1377
10:07:40.559	118	70	89	64	81.0	330	940	971	5.2	1.036	1381
10:07:41.503	119	69	89	61	84.0	340	985	988	5.1	1.038	1384
10:07:42.486	119	68	87	59	87.3	340	1020	1017	5.1	1.017	1356
10:07:43.508	116	65	86	61	87.3	340	980	979	5.3	0.966	1288
10:07:44.484	115	66	86	62	84.5	335	965	963	5.3	0.976	1302
10:07:45.451	116	66	85	60	87.5	340	1000	963	5.3	0.971	1295
10:07:46.453	115	64	85	61	89.3	340	985	988	5.4	0.938	1251
10:07:47.436	115	65	85	61	86.8	340	985	979	5.3	0.968	1291
10:07:48.421	117	66	86	60	89.0	340	995	1013	5.4	0.961	1282
10:07:49.416	116	65	85	61	90.0	340	985	1029	5.5	0.933	1244
10:07:50.401	114	65	84	62	86.3	335	965	992	5.4	0.943	1257
10:07:51.368	115	65	84	60	87.8	340	1000	1008	5.3	0.960	1280
10:07:52.364	116	64	84	60	91.3	340	1005	1021	5.4	0.928	1237
10:07:53.369	113	64	84	62	87.8	335	975	988	5.4	0.928	1237
10:07:54.348	114	64	84	60	88.3	340	1005	979	5.3	0.951	1268
10:07:55.349	114	64	84	60	91.0	345	1000	1004	5.5	0.918	1223
10:07:56.349	111	63	83	62	87.3	335	975	946	5.4	0.922	1229
10:07:57.326	111	64	84	61	86.5	335	985	925	5.3	0.951	1268
10:07:58.313	113	65	84	60	88.8	345	1005	942	5.3	0.951	1268
10:07:59.314	112	64	84	62	88.0	340	970	938	5.4	0.929	1238
10:08:00.286	112	65	84	62	84.5	335	970	917	5.2	0.961	1282
10:08:01.256	113	65	84	60	87.3	345	1000	938	5.2	0.966	1287
10:08:02.256	113	64	84	61	88.8	340	990	950	5.4	0.937	1249
10:08:03.244	110	64	84	63	85.0	340	945	904	5.4	0.928	1238
10:08:04.191	112	66	85	63	84.5	345	960	904	5.3	0.963	1284
10:08:05.149	114	66	85	61	87.0	340	980	925	5.3	0.960	1280
10:08:06.131	112	65	86	63	87.5	345	950	921	5.5	0.928	1238
10:08:07.081	113	66	86	63	83.5	340	945	888	5.3	0.970	1294
10:08:08.026	115	67	87	62	86.3	345	975	917	5.3	0.981	1308
10:08:09.001	115	67	86	60	86.8	345	995	925	5.2	0.984	1311
10:08:09.996	112	66	85	62	84.5	340	965	883	5.3	0.971	1294
10:08:10.961	112	66	85	61	83.8	345	980	875	5.1	0.995	1326
10:08:11.941	112	66	85	60	86.3	345	995	900	5.2	0.975	1300
10:08:12.934	109	64	84	63	84.0	340	960	867	5.3	0.954	1272
10:08:13.894	109	65	84	61	84.0	340	980	854	5.1	0.974	1299
10:08:14.876	110	65	84	60	86.5	345	1005	863	5.2	0.973	1297
10:08:15.881	109	64	84	61	86.3	345	980	850	5.3	0.952	1269
10:08:16.861	108	65	84	62	81.5	340	975	808	5.0	0.999	1332
10:08:17.834	110	66	84	60	84.5	340	1000	833	5.1	0.997	1329
10:08:18.832	109	65	84	61	85.5	345	985	825	5.2	0.968	1290
10:08:19.823	107	65	83	62	81.5	340	965	783	5.1	0.986	1314
10:08:20.786	109	65	84	61	83.5	345	990	808	5.1	0.996	1328
10:08:21.778	108	65	84	61	85.3	345	980	804	5.2	0.966	1288
10:08:22.758	107	65	84	63	82.0	345	955	775	5.2	0.978	1304
10:08:23.713	110	66	85	61	83.8	345	990	800	5.1	1.005	1340
10:08:24.697	111	65	85	61	86.3	345	985	825	5.3	0.974	1298
10:08:25.688	108	66	85	63	82.3	340	950	788	5.2	0.982	1309
10:08:26.636	110	67	86	62	82.3	345	965	796	5.1	1.006	1341
10:08:27.597	112	66	86	61	82.3	345	980	821	5.0	1.022	1362
10:08:28.580	112	66	86	65	82.3	345	925	821	5.3	0.964	1286
10:08:29.505	112	66	86	63	82.3	345	960	821	5.1	1.001	1334
10:08:30.466	117	69	89	63	75.3	355	960	929	4.7	1.132	1510
10:08:31.426	115	68	89	64	77.3	340	940	908	4.9	1.080	1440
10:08:32.364	113	69	89	65	71.3	340	920	858	4.6	1.143	1524
10:08:33.286	115	69	89	63	76.8	340	960	883	4.8	1.110	1480
10:08:34.246	116	69	88	62	82.0	340	970	904	5.1	1.044	1392
10:08:35.214	113	68	88	63	80.0	335	945	888	5.1	1.037	1382
10:08:36.159	115	69	88	63	80.3	340	955	883	5.0	1.047	1396
10:08:37.116	115	68	88	61	83.3	340	980	908	5.1	1.033	1377
10:08:38.096	114	67	87	63	82.8	340	960	900	5.2	1.006	1342
10:08:39.054	112	67	86	65	80.0	340	925	850	5.2	0.997	1330
10:08:39.979	113	67	86	63	82.0	340	955	871	5.2	1.004	1339
10:08:40.936	112	66	86	63	83.8	340	960	892	5.2	0.980	1307
10:08:41.894	110	66	85	64	80.5	335	940	850	5.1	0.990	1320
10:08:42.834	111	66	85	63	82.3	335	950	863	5.2	0.985	1313
10:08:43.786	111	65	84	62	84.8	340	965	858	5.3	0.956	1275
10:08:44.747	107	64	84	65	82.0	335	920	825	5.3	0.940	1253
10:08:45.667	109	66	85	65	81.0	335	920	821	5.3	0.963	1283
10:08:46.591	111	66	86	64	84.3	340	935	838	5.4	0.952	1269
10:08:47.526	111	66	86	64	83.8	340	935	833	5.4	0.960	1280
10:08:48.461	111	67	87	65	81.0	335	925	825	5.3	0.991	1321
10:08:49.386	113	68	88	63	83.5	340	955	833	5.2	1.004	1338
10:08:50.341	113	68	87	62	84.3	340	965	854	5.2	0.996	1329
10:08:51.302	111	67	86	64	81.3	335	935	821	5.2	0.993	1323
10:08:52.237	113	68	87	63	81.3	335	950	829	5.1	1.017	1356
10:08:53.191	113	67	87	62	85.0	340	970	867	5.3	0.987	1316
10:08:54.161	111	66	86	64	83.0	340	935	825	5.3	0.969	1292
10:08:55.092	112	67	87	66	81.0	340	915	817	5.3	0.980	1307
10:08:56.011	114	68	88	63	84.8	340	955	863	5.3	0.986	1315
10:08:56.966	115	67	88	63	85.8	340	955	879	5.4	0.980	1307
10:08:57.921	115	68	89	64	82.8	335	940	871	5.3	1.008	1344
10:08:58.859	119	69	90	63	85.0	340	960	921	5.3	1.011	1348
10:08:59.821	117	68	89	63	85.5	340	960	925	5.3	0.996	1329
10:09:00.779	115	69	89	65	80.5	330	930	892	5.2	1.022	1363
10:09:01.711	117	69	89	63	82.8	340	960	908	5.2	1.030	1373
10:09:02.671	117	68	88	62	84.8	340	975	921	5.2	1.010	1346
10:09:03.644	114	67	87	64	81.5	335	940	904	5.2	1.003	1338
10:09:04.584	115	68	87	63	82.3	340	960	913	5.1	1.018	1358
10:09:05.548	116	67	87	61	85.3	340	980	938	5.2	1.000	1333
10:09:06.524	114	66	86	63	83.8	335	960	921	5.2	0.989	1318
10:09:07.484	114	67	87	62	82.8	335	970	921	5.1	1.014	1352
10:09:08.454	115	67	87	61	86.0	340	985	929	5.2	0.991	1321
10:09:09.439	113	65	86	63	85.0	340	955	913	5.3	0.963	1285
10:09:10.394	113	67	87	63	82.0	335	945	900	5.2	0.997	1329
10:09:11.341	115	67	87	62	85.0	340	965	929	5.3	0.991	1321
10:09:12.304	115	67	87	63	85.3	340	950	913	5.4	0.972	1296
10:09:13.254	114	68	87	65	80.8	335	930	888	5.2	1.002	1336
10:09:14.186	116	68	88	63	83.5	340	955	925	5.2	1.004	1338
10:09:15.143	116	68	88	62	85.3	340	970	933	5.3	0.998	1331
10:09:16.111	115	67	87	63	84.5	340	960	921	5.3	0.988	1318
10:09:17.071	113	67	87	65	81.5	335	930	888	5.3	0.987	1316
10:09:18.001	115	68	88	64	82.8	340	940	904	5.3	0.994	1325
10:09:18.941	115	67	87	62	85.3	345	965	921	5.3	0.988	1317
10:09:19.906	114	67	87	64	83.8	340	935	904	5.4	0.974	1299
10:09:20.841	115	68	88	64	81.3	340	935	892	5.2	1.013	1350
10:09:21.776	116	68	88	62	84.8	340	965	917	5.3	1.002	1336
10:09:22.739	115	67	88	63	84.0	340	945	896	5.3	0.984	1312
10:09:23.686	113	68	87	63	80.8	340	945	875	5.1	1.015	1354
10:09:24.629	114	67	87	62	83.3	340	965	888	5.2	1.006	1341
10:09:25.596	113	66	86	63	85.3	345	950	892	5.4	0.958	1278
10:09:26.544	111	66	86	66	80.3	340	915	854	5.3	0.978	1304
10:09:27.461	113	67	87	63	83.5	345	945	875	5.3	0.979	1305
10:09:28.406	114	67	87	63	84.8	345	950	892	5.4	0.970	1293
10:09:29.356	113	67	87	66	82.8	340	910	871	5.5	0.959	1279
10:09:30.266	115	69	88	64	82.3	340	935	892	5.3	1.000	1334
10:09:31.201	117	68	88	63	86.0	345	955	917	5.4	0.980	1307
10:09:32.156	115	67	88	63	86.3	345	945	913	5.5	0.961	1282
10:09:33.101	114	68	87	64	82.3	340	935	892	5.3	0.989	1319
10:09:34.034	116	68	88	63	84.3	340	955	913	5.3	0.992	1322
10:09:34.989	115	67	87	63	85.8	340	955	917	5.4	0.969	1292
10:09:35.944	112	66	87	64	85.8	340	935	888	5.5	0.949	1265
10:09:36.880	112	66	87	65	85.8	340	930	888	5.5	0.944	1258
10:09:37.810	112	66	87	62	85.8	340	970	888	5.3	0.984	1312
10:09:38.781	115	67	87	63	76.5	330	945	971	4.9	1.075	1433
10:09:39.724	112	67	87	66	73.3	335	910	908	4.8	1.075	1433
10:09:40.636	114	67	87	64	75.0	335	940	938	4.8	1.090	1454
10:09:41.576	114	67	87	63	80.3	335	955	954	5.0	1.032	1376
10:09:42.529	112	66	87	65	82.8	335	920	908	5.4	0.962	1282
10:09:43.449	112	67	86	65	80.3	335	920	888	5.2	0.989	1318
10:09:44.371	113	67	87	63	84.3	340	950	917	5.3	0.975	1300
10:09:45.319	113	67	86	63	84.8	335	960	900	5.3	0.974	1299
10:09:46.281	110	65	85	65	83.3	335	930	858	5.4	0.950	1266
10:09:47.209	111	66	86	64	83.0	335	935	850	5.3	0.963	1284
10:09:48.144	112	66	86	63	85.3	335	945	879	5.4	0.953	1271
10:09:49.089	111	66	86	64	84.5	340	940	875	5.4	0.951	1268
10:09:50.029	109	66	86	67	81.8	335	900	846	5.5	0.941	1255
10:09:50.931	112	67	87	65	83.3	340	925	858	5.4	0.964	1285
10:09:51.854	113	67	87	63	85.5	340	950	863	5.4	0.967	1289
10:09:52.804	112	67	87	65	84.5	340	920	850	5.5	0.947	1263
10:09:53.728	110	67	86	66	80.5	340	915	813	5.3	0.980	1307
10:09:54.637	112	68	87	63	82.0	340	950	821	5.2	1.005	1340
10:09:55.589	112	67	86	62	84.5	340	970	838	5.2	0.984	1312
10:09:56.561	109	65	85	63	83.3	340	945	808	5.3	0.965	1286
10:09:57.506	110	66	86	63	82.5	340	955	813	5.2	0.990	1320
10:09:58.459	111	66	86	61	85.3	340	980	829	5.2	0.983	1310
10:09:59.437	110	65	85	62	84.8	340	970	825	5.2	0.967	1290
10:10:00.413	108	65	84	64	81.5	340	940	808	5.2	0.969	1292
10:10:01.347	110	66	85	64	83.3	340	940	821	5.3	0.960	1280
10:10:02.291	111	66	85	62	85.8	345	975	846	5.3	0.964	1285
10:10:03.266	110	64	85	62	86.3	345	965	829	5.4	0.945	1261
10:10:04.231	109	66	85	64	82.0	340	935	821	5.3	0.972	1296
10:10:05.166	112	67	87	63	84.5	345	960	846	5.3	0.983	1310
10:10:06.124	113	67	86	61	85.5	345	980	867	5.2	0.983	1310
10:10:07.106	110	65	85	62	84.0	340	965	838	5.2	0.971	1294
10:10:08.069	110	66	85	63	82.8	340	960	846	5.2	0.983	1311
10:10:09.031	112	65	85	61	86.3	345	990	863	5.2	0.970	1293
10:10:10.019	110	64	84	62	86.5	345	975	867	5.3	0.944	1259
10:10:10.996	109	64	83	62	83.3	340	970	842	5.1	0.964	1286
10:10:11.966	110	64	83	61	86.0	345	990	867	5.2	0.953	1270
10:10:12.956	108	62	82	62	87.8	345	965	875	5.5	0.905	1206
10:10:13.923	106	63	82	63	82.8	340	945	808	5.3	0.931	1241
10:10:14.862	108	63	82	63	84.5	340	950	833	5.3	0.925	1233
10:10:15.814	108	63	83	63	87.3	345	960	838	5.5	0.908	1210
10:10:16.778	106	63	82	64	84.3	345	935	813	5.4	0.904	1206
10:10:17.713	107	64	82	63	83.5	345	955	804	5.2	0.938	1250
10:10:18.666	108	63	83	61	87.0	345	980	829	5.3	0.929	1239
10:10:19.646	107	62	83	63	88.3	345	960	821	5.5	0.897	1197
10:10:20.604	106	63	82	63	83.5	340	945	779	5.3	0.928	1237
10:10:21.551	107	64	83	63	85.5	345	955	800	5.4	0.924	1232
10:10:22.508	106	63	83	64	86.8	345	940	800	5.5	0.897	1196
10:10:23.448	106	64	83	66	81.8	345	915	763	5.4	0.926	1235
10:10:24.361	107	65	84	64	84.3	345	940	775	5.4	0.934	1246
10:10:25.303	108	65	84	64	85.5	345	940	788	5.5	0.921	1228
10:10:26.243	106	64	84	66	83.5	345	910	750	5.5	0.915	1221
10:10:27.149	109	67	86	66	81.3	340	915	767	5.3	0.963	1284
10:10:28.068	112	67	87	63	85.5	345	955	808	5.4	0.969	1292
10:10:29.017	113	67	88	64	84.8	340	935	821	5.4	0.968	1291
10:10:29.958	113	68	88	66	81.8	340	915	813	5.4	0.988	1317
10:10:30.867	115	69	89	64	82.0	340	940	829	5.2	1.020	1360
10:10:31.809	116	69	89	62	83.5	340	970	854	5.2	1.028	1371
10:10:32.781	114	68	88	63	84.3	340	945	858	5.3	0.987	1316
10:10:33.722	113	69	88	66	80.0	340	915	825	5.2	1.007	1342
10:10:34.641	115	69	89	63	82.8	345	950	854	5.2	1.016	1355
10:10:35.591	115	69	89	62	83.5	345	965	854	5.2	1.023	1364
10:10:36.554	114	68	89	65	81.8	340	930	854	5.3	1.010	1346
10:10:37.486	116	70	89	63	80.5	340	960	863	5.0	1.055	1407
