# Supplementary material for: Influence of beat-to-beat blood pressure variability on vascular elasticity in hypertensive population
Source: Sci Rep. 2017 Aug 21;7:8394. doi: 10.1038/s41598-017-08640-4 (PMC5566212; doi:10.1038/s41598-017-08640-4)
Supplement: Supplementary file 2 — Dataset 2 [file 41598_2017_8640_MOESM2_ESM.zip › Data of normal population/1115-beats.txt]

10:53:48.964	113	67	81	59	58.8	345	1025	692	3.4	1.418	1890
10:53:49.991	110	64	81	68	58.8	345	880	717	4.0	1.217	1623
10:53:50.870	110	64	81	59	58.8	345	1015	717	3.5	1.404	1872
10:53:51.885	110	64	81	72	58.8	345	835	717	4.2	1.155	1540
10:53:52.720	110	64	81	59	58.8	345	1020	717	3.5	1.411	1881
10:53:53.741	123	72	94	72	54.5	335	830	908	3.9	1.435	1914
10:53:54.573	125	77	91	58	49.5	340	1030	813	2.9	1.894	2525
10:53:55.601	123	71	93	71	57.3	330	840	867	4.1	1.368	1824
10:53:56.439	121	75	88	59	51.3	330	1020	758	3.0	1.756	2342
10:53:57.461	121	70	92	72	61.0	340	835	833	4.4	1.252	1670
10:53:58.296	119	74	86	58	54.3	340	1030	733	3.2	1.638	2183
10:53:59.328	116	67	89	74	62.0	330	810	804	4.6	1.159	1546
10:54:00.136	119	73	86	58	56.3	340	1040	729	3.2	1.590	2120
10:54:01.178	117	68	89	71	64.0	340	850	800	4.5	1.179	1572
10:54:02.026	117	73	89	57	64.0	340	1060	696	3.6	1.470	1960
10:54:03.085	117	73	89	77	64.0	340	780	696	4.9	1.082	1442
10:54:03.865	117	73	89	56	64.0	340	1070	696	3.6	1.484	1978
10:54:08.671	129	75	97	70	60.3	330	855	908	4.2	1.377	1835
10:54:09.522	127	78	92	57	54.0	320	1045	817	3.1	1.780	2374
10:54:10.569	126	72	96	72	62.8	325	835	904	4.5	1.274	1699
10:54:11.408	125	77	90	57	55.0	330	1050	796	3.1	1.718	2291
10:54:12.454	122	70	95	75	63.3	330	795	900	4.8	1.191	1588
10:54:13.253	128	79	95	59	63.3	330	1010	804	3.8	1.513	2017
10:54:14.260	128	79	95	75	63.3	330	805	804	4.7	1.206	1608
10:54:15.065	128	79	95	59	63.3	330	1020	804	3.7	1.528	2037
10:54:18.789	138	85	100	59	52.0	320	1020	954	3.1	1.962	2615
10:54:19.811	137	77	104	74	63.8	335	810	1079	4.7	1.325	1766
10:54:20.623	136	83	99	61	54.3	325	990	938	3.3	1.798	2397
10:54:21.611	134	76	102	73	63.3	320	825	1050	4.6	1.330	1774
10:54:22.438	137	82	100	60	58.3	330	1000	950	3.5	1.708	2278
10:54:23.432	135	77	102	73	62.8	325	825	1025	4.6	1.334	1779
10:54:24.261	132	81	102	60	62.8	325	1000	917	3.8	1.618	2157
10:54:25.260	132	81	102	75	62.8	325	800	917	4.7	1.294	1725
10:54:26.060	132	81	102	57	62.8	325	1045	917	3.6	1.690	2254
10:54:27.104	138	77	103	72	58.3	315	835	1133	4.2	1.480	1973
10:54:27.939	139	84	99	57	51.5	320	1050	1017	2.9	2.018	2691
10:54:28.991	136	75	100	69	60.5	330	875	1104	4.1	1.450	1933
10:54:29.866	132	79	96	61	55.3	320	985	988	3.4	1.703	2270
10:54:30.847	131	74	98	70	62.0	320	855	1021	4.4	1.345	1793
10:54:31.708	132	77	95	61	59.5	335	985	975	3.6	1.573	2097
10:54:32.687	130	73	96	72	63.5	325	835	1033	4.6	1.266	1688
10:54:33.526	128	77	93	61	58.0	320	980	929	3.6	1.571	2095
10:54:34.504	130	73	98	72	65.0	325	835	1008	4.7	1.252	1670
10:54:35.339	131	78	94	59	58.5	320	1015	917	3.5	1.627	2169
10:54:36.354	128	72	96	73	64.8	320	825	1025	4.7	1.226	1635
10:54:37.179	129	78	93	59	57.3	315	1025	900	3.4	1.670	2226
10:54:38.202	130	72	98	73	66.0	325	820	1017	4.8	1.211	1615
10:54:39.024	129	78	94	59	57.3	320	1015	879	3.4	1.658	2210
10:54:40.041	130	73	98	72	65.0	325	835	996	4.7	1.259	1679
10:54:40.876	132	79	95	59	58.3	330	1020	896	3.4	1.655	2206
10:54:41.898	129	73	96	72	64.8	330	830	996	4.7	1.234	1645
10:54:42.724	128	78	93	59	57.5	320	1015	879	3.4	1.637	2183
10:54:43.741	129	72	97	73	66.5	325	825	988	4.8	1.197	1596
10:54:44.566	127	77	97	57	66.5	325	1055	867	3.8	1.531	2041
10:54:45.620	127	77	97	77	66.5	325	775	867	5.1	1.125	1499
10:54:46.395	127	77	97	57	66.5	325	1060	867	3.8	1.538	2051
10:54:47.456	133	73	99	71	60.8	325	845	1092	4.3	1.381	1841
10:54:48.301	132	80	95	58	51.5	320	1035	921	3.0	1.899	2532
10:54:49.336	131	73	98	69	59.5	325	865	1021	4.1	1.417	1890
10:54:50.203	132	78	95	59	56.3	335	1020	942	3.3	1.714	2285
10:54:51.223	129	73	96	69	63.8	325	870	996	4.4	1.303	1738
10:54:52.089	126	76	92	59	56.8	325	1010	888	3.4	1.637	2183
10:54:53.103	129	72	96	70	65.0	335	855	958	4.6	1.263	1684
10:54:53.954	129	77	92	57	58.3	330	1045	879	3.3	1.650	2201
10:54:55.001	125	71	94	72	65.3	325	830	954	4.7	1.199	1599
10:54:55.831	124	76	90	58	57.3	325	1030	833	3.3	1.624	2165
10:54:56.861	126	70	96	72	66.8	330	835	942	4.8	1.198	1597
10:54:57.696	128	78	92	57	58.0	325	1055	833	3.3	1.678	2237
10:54:58.751	125	71	96	73	65.5	325	820	942	4.8	1.205	1607
10:54:59.571	129	80	94	57	56.5	325	1045	829	3.2	1.743	2324
10:55:00.614	129	73	96	64	66.5	335	935	938	4.3	1.350	1800
10:55:01.549	126	76	93	61	59.3	325	980	842	3.6	1.538	2051
10:55:02.529	126	74	95	67	62.8	330	895	879	4.2	1.351	1802
10:55:03.426	126	75	92	59	60.0	330	1020	833	3.5	1.556	2074
10:55:04.446	122	70	92	70	64.0	335	855	888	4.5	1.229	1639
10:55:05.297	123	74	90	59	58.5	320	1025	825	3.4	1.568	2091
10:55:06.326	124	69	93	71	66.8	330	840	900	4.8	1.173	1565
10:55:07.168	124	75	89	57	58.5	330	1050	800	3.3	1.597	2130
10:55:08.216	122	69	93	74	65.8	325	810	900	4.9	1.146	1528
10:55:09.028	123	76	91	59	57.0	335	1010	792	3.4	1.604	2138
10:55:10.036	125	71	96	73	65.0	325	820	908	4.8	1.205	1606
10:55:10.858	126	78	92	60	56.5	325	1000	800	3.4	1.628	2171
10:55:11.854	127	72	97	72	65.0	320	830	921	4.7	1.232	1643
10:55:12.686	130	79	94	59	58.5	335	1025	846	3.4	1.651	2202
10:55:13.709	128	73	97	72	64.5	320	830	954	4.7	1.242	1656
10:55:14.541	127	78	97	58	64.5	320	1035	854	3.7	1.548	2065
10:55:15.575	127	78	97	70	64.5	320	860	854	4.5	1.287	1716
10:55:16.435	127	78	97	60	64.5	320	995	854	3.9	1.489	1985
10:55:17.429	132	75	100	71	57.8	320	840	1029	4.1	1.451	1935
10:55:18.271	136	81	98	59	53.5	325	1025	967	3.1	1.882	2510
10:55:19.296	135	76	101	70	59.8	325	855	1054	4.2	1.449	1932
10:55:20.153	134	81	97	58	54.0	325	1040	933	3.1	1.863	2484
10:55:21.191	134	75	101	72	63.5	320	830	1058	4.6	1.323	1765
10:55:22.021	137	82	98	58	57.0	330	1040	938	3.3	1.793	2390
10:55:23.059	134	75	101	72	64.3	320	835	1050	4.6	1.313	1750
10:55:23.896	133	81	96	59	55.8	320	1025	929	3.3	1.770	2359
10:55:24.919	134	75	101	71	64.5	320	850	1033	4.6	1.331	1775
10:55:25.773	135	81	98	59	58.3	325	1025	938	3.4	1.720	2293
10:55:26.796	133	75	100	72	64.8	325	835	1038	4.7	1.290	1719
10:55:27.629	135	81	97	58	57.3	320	1040	933	3.3	1.762	2349
10:55:28.671	134	75	101	69	66.5	330	870	1054	4.6	1.315	1753
10:55:29.541	134	81	96	57	58.0	325	1050	921	3.3	1.729	2305
10:55:30.591	129	73	95	63	65.0	320	955	1000	4.1	1.396	1861
10:55:31.546	130	76	94	59	61.8	335	1020	925	3.6	1.553	2070
10:55:32.566	128	72	94	61	65.3	325	985	925	4.0	1.411	1882
10:55:33.549	125	73	92	61	61.3	325	990	863	3.7	1.491	1988
10:55:34.541	126	73	92	59	62.8	325	1015	858	3.7	1.492	1990
10:55:35.554	127	72	95	67	64.8	335	900	854	4.3	1.320	1761
10:55:36.456	126	76	91	57	59.5	330	1055	804	3.4	1.614	2151
10:55:37.511	123	70	93	65	64.5	325	920	858	4.2	1.319	1759
10:55:38.433	126	75	91	57	61.5	335	1060	813	3.5	1.568	2091
10:55:39.489	123	71	88	54	64.5	330	1120	850	3.5	1.524	2032
10:55:40.609	118	67	88	60	65.3	325	1005	825	3.9	1.352	1802
10:55:41.614	121	70	88	55	64.5	345	1085	796	3.6	1.472	1963
10:55:42.703	119	69	87	56	63.8	335	1075	796	3.6	1.467	1956
10:55:43.774	118	69	88	57	63.0	330	1060	808	3.6	1.472	1963
10:55:44.834	121	70	88	55	65.3	340	1090	817	3.6	1.474	1966
10:55:45.926	119	69	86	55	64.3	335	1095	804	3.5	1.470	1960
10:55:47.023	116	67	85	56	63.8	335	1065	788	3.6	1.420	1893
10:55:48.088	118	68	85	56	64.0	340	1075	792	3.6	1.432	1909
10:55:49.161	116	66	84	56	65.3	335	1070	808	3.7	1.377	1837
10:55:50.229	114	66	83	56	64.5	340	1075	783	3.6	1.375	1833
10:55:51.308	112	64	83	59	64.8	340	1025	771	3.8	1.306	1741
10:55:52.333	114	66	84	57	64.3	340	1055	758	3.7	1.379	1839
10:55:53.384	115	67	85	57	65.0	340	1050	775	3.7	1.377	1836
10:55:54.434	117	68	87	58	65.0	340	1040	779	3.8	1.388	1851
10:55:55.476	117	68	88	62	64.3	340	965	800	4.0	1.322	1762
10:55:56.439	120	71	88	58	64.3	340	1030	775	3.7	1.411	1881
10:55:57.470	120	71	88	59	64.3	340	1015	775	3.8	1.390	1854
10:55:58.485	120	71	88	59	64.3	340	1010	775	3.8	1.383	1844
10:55:59.494	131	76	95	56	56.0	335	1065	933	3.2	1.807	2409
10:56:00.559	129	74	94	57	58.3	340	1050	950	3.3	1.690	2253
10:56:01.609	128	73	94	58	58.3	335	1030	950	3.4	1.653	2204
10:56:02.643	129	74	94	59	61.5	340	1025	933	3.6	1.571	2094
10:56:03.666	127	74	94	61	62.0	335	990	921	3.8	1.501	2001
10:56:04.654	129	76	95	59	61.0	335	1020	929	3.6	1.593	2124
10:56:05.674	132	75	97	58	64.3	335	1035	958	3.7	1.555	2073
10:56:06.709	130	76	96	59	63.0	335	1025	954	3.7	1.558	2077
10:56:07.736	130	75	96	58	64.0	330	1030	963	3.7	1.549	2065
10:56:08.766	134	76	98	57	65.0	340	1045	971	3.7	1.576	2101
10:56:09.811	131	76	97	58	63.5	335	1035	958	3.7	1.573	2097
10:56:10.846	131	76	96	57	63.3	335	1050	942	3.6	1.594	2125
10:56:11.898	132	75	96	57	65.8	340	1060	963	3.7	1.548	2064
10:56:12.958	129	74	94	57	64.3	335	1055	946	3.7	1.535	2047
10:56:14.009	126	73	93	58	64.3	335	1040	929	3.7	1.505	2007
10:56:15.053	129	73	94	57	66.5	340	1055	950	3.8	1.495	1994
10:56:16.104	128	74	94	57	64.8	330	1045	938	3.7	1.513	2017
10:56:17.149	126	73	94	58	63.5	335	1030	913	3.7	1.521	2028
10:56:18.179	130	75	96	58	65.5	340	1040	933	3.8	1.520	2027
10:56:19.219	130	75	95	58	64.5	335	1035	929	3.7	1.520	2027
10:56:20.256	127	74	94	59	63.8	335	1025	925	3.7	1.511	2015
10:56:21.281	130	75	95	58	65.3	340	1040	925	3.8	1.510	2014
10:56:22.321	129	73	93	58	65.8	335	1040	929	3.8	1.475	1967
10:56:23.361	125	72	92	59	64.5	335	1020	921	3.8	1.451	1935
10:56:24.381	127	73	93	58	64.8	335	1030	896	3.8	1.471	1962
10:56:25.409	128	72	94	59	67.0	335	1025	933	3.9	1.442	1923
10:56:26.434	129	74	96	59	64.5	330	1010	938	3.8	1.495	1994
10:56:27.444	131	76	97	59	63.8	335	1020	929	3.8	1.548	2064
10:56:28.466	132	76	97	59	66.3	340	1025	942	3.9	1.505	2006
10:56:29.491	131	76	96	59	64.3	335	1025	946	3.8	1.532	2042
10:56:30.514	129	74	94	58	63.8	330	1030	946	3.7	1.523	2030
10:56:31.548	129	73	93	57	66.0	335	1055	950	3.8	1.487	1982
10:56:32.599	126	72	90	57	65.5	330	1050	938	3.7	1.447	1929
10:56:33.651	123	70	88	57	66.0	335	1055	917	3.8	1.411	1881
10:56:34.704	122	68	87	57	67.3	335	1060	904	3.8	1.375	1834
10:56:35.766	119	67	86	57	66.8	335	1060	892	3.8	1.362	1816
10:56:36.824	119	68	86	57	65.8	335	1055	875	3.7	1.376	1835
10:56:37.881	119	67	86	57	68.0	335	1055	871	3.9	1.334	1779
10:56:38.936	118	67	86	57	67.0	335	1050	871	3.8	1.340	1787
10:56:39.986	118	68	86	57	66.5	335	1055	842	3.8	1.360	1814
10:56:41.039	118	67	86	56	67.5	335	1065	850	3.8	1.353	1804
10:56:42.106	117	67	86	57	66.8	335	1045	833	3.8	1.346	1795
10:56:43.151	119	69	88	57	66.8	340	1050	833	3.8	1.376	1835
10:56:44.197	119	69	87	58	66.0	335	1040	829	3.8	1.375	1833
10:56:45.241	118	68	88	58	66.3	335	1035	838	3.8	1.367	1823
10:56:46.274	121	69	89	57	67.8	335	1050	813	3.9	1.379	1839
10:56:47.322	120	70	89	58	66.5	340	1040	829	3.8	1.388	1851
10:56:48.368	118	69	88	57	65.5	340	1045	813	3.8	1.408	1877
10:56:49.409	121	70	89	56	67.0	340	1065	813	3.8	1.415	1886
10:56:50.476	119	69	89	56	67.0	340	1065	804	3.8	1.415	1886
10:56:51.540	119	69	89	58	67.0	340	1035	804	3.9	1.375	1833
10:56:52.575	119	69	89	56	67.0	340	1070	804	3.8	1.421	1895
10:56:53.644	128	74	94	57	58.8	335	1045	900	3.4	1.676	2235
10:56:54.691	126	74	94	58	57.8	335	1040	892	3.3	1.697	2263
10:56:55.729	130	75	96	57	59.0	335	1055	921	3.4	1.712	2283
10:56:56.784	130	75	95	57	61.0	335	1050	913	3.5	1.635	2180
10:56:57.836	127	74	94	57	62.8	335	1045	908	3.6	1.570	2093
10:56:58.879	130	75	95	57	64.5	335	1060	913	3.7	1.561	2082
10:56:59.941	129	74	94	57	64.5	335	1060	900	3.7	1.541	2054
10:57:01.001	126	73	93	57	64.3	335	1050	904	3.7	1.512	2016
10:57:02.051	129	74	94	57	65.5	340	1055	908	3.7	1.510	2013
10:57:03.106	129	73	94	57	66.5	335	1060	917	3.8	1.498	1998
10:57:04.168	129	74	94	57	65.3	335	1060	933	3.7	1.527	2036
10:57:05.224	128	74	94	57	65.5	330	1060	946	3.7	1.521	2028
10:57:06.288	130	74	94	56	67.3	340	1080	950	3.7	1.514	2018
10:57:07.366	128	73	92	56	66.5	335	1080	929	3.7	1.498	1998
10:57:08.446	124	71	91	56	65.8	335	1065	917	3.7	1.470	1960
10:57:09.511	126	71	90	55	67.5	340	1085	913	3.7	1.451	1934
10:57:10.596	122	70	88	56	66.3	335	1080	900	3.7	1.426	1902
10:57:11.674	120	68	87	56	66.3	335	1065	892	3.7	1.391	1854
10:57:12.741	121	68	87	56	68.5	340	1070	896	3.8	1.359	1812
10:57:13.811	120	68	87	56	67.0	335	1065	896	3.8	1.379	1839
10:57:14.874	120	68	87	59	65.8	335	1020	871	3.9	1.354	1805
10:57:15.896	121	70	88	56	66.0	335	1065	892	3.7	1.424	1899
10:57:16.959	124	70	90	56	69.0	340	1070	900	3.9	1.392	1856
10:57:18.031	123	70	90	57	67.5	335	1060	908	3.8	1.405	1874
10:57:19.091	125	71	90	56	68.3	340	1080	904	3.8	1.420	1894
10:57:20.169	124	70	89	56	68.0	340	1075	913	3.8	1.399	1865
10:57:21.246	121	68	88	56	67.5	335	1070	904	3.8	1.387	1849
10:57:22.314	123	69	89	57	68.3	335	1055	883	3.9	1.372	1829
10:57:23.371	122	69	88	57	67.8	335	1045	879	3.9	1.350	1800
10:57:24.416	120	68	87	58	67.5	340	1035	892	3.9	1.334	1779
10:57:25.449	123	69	87	56	67.3	340	1075	888	3.8	1.395	1860
10:57:26.526	121	68	86	56	69.3	340	1070	917	3.9	1.329	1772
10:57:27.594	118	67	85	57	67.5	335	1050	896	3.9	1.322	1763
10:57:28.644	120	67	86	56	69.0	340	1065	883	3.9	1.324	1765
10:57:29.711	120	67	86	57	69.8	340	1055	896	4.0	1.301	1734
10:57:30.766	119	68	87	57	67.3	335	1045	900	3.9	1.352	1803
10:57:31.811	124	70	90	57	69.5	340	1060	913	3.9	1.365	1820
10:57:32.869	124	70	89	57	67.5	335	1055	929	3.8	1.395	1860
10:57:33.926	123	70	89	57	67.3	335	1045	917	3.9	1.379	1839
10:57:34.971	125	71	90	56	66.8	340	1065	921	3.8	1.428	1904
10:57:36.034	125	70	89	56	69.0	335	1080	938	3.8	1.397	1863
10:57:37.114	122	69	89	57	68.3	335	1060	929	3.9	1.375	1833
10:57:38.176	125	69	89	55	70.3	335	1085	921	3.9	1.375	1833
10:57:39.259	123	69	88	56	69.0	340	1080	917	3.8	1.377	1837
10:57:40.341	122	69	88	56	68.5	335	1075	917	3.8	1.381	1841
10:57:41.416	125	70	89	55	70.3	340	1090	917	3.9	1.385	1846
10:57:42.504	124	69	89	55	69.5	335	1095	921	3.8	1.394	1859
10:57:43.601	123	69	88	55	68.8	340	1085	917	3.8	1.389	1852
10:57:44.686	123	69	88	55	68.0	335	1095	888	3.7	1.413	1884
10:57:45.781	123	68	89	55	70.5	335	1090	896	3.9	1.368	1824
10:57:46.871	122	69	89	56	69.0	335	1075	908	3.9	1.387	1849
10:57:47.944	125	71	90	55	68.0	340	1085	921	3.8	1.436	1915
10:57:49.029	125	70	90	55	68.5	340	1085	908	3.8	1.426	1901
10:57:50.114	124	70	90	56	67.5	335	1075	921	3.8	1.429	1906
10:57:51.191	126	71	90	55	69.3	340	1090	921	3.8	1.421	1894
10:57:52.281	124	70	88	55	69.0	340	1090	921	3.8	1.394	1859
10:57:53.371	121	68	87	56	68.0	335	1065	908	3.8	1.363	1817
10:57:54.436	123	68	88	56	70.0	340	1075	904	3.9	1.344	1792
10:57:55.511	120	67	87	57	69.8	340	1055	908	4.0	1.312	1750
10:57:56.566	122	69	87	56	69.8	340	1070	888	3.9	1.331	1774
10:57:57.635	122	69	87	59	69.8	340	1025	888	4.1	1.275	1700
10:57:58.660	122	69	87	57	69.8	340	1045	888	4.0	1.300	1733
10:57:59.706	133	76	96	57	60.3	335	1060	1038	3.4	1.689	2252
10:58:00.762	134	75	97	56	62.0	335	1065	1063	3.5	1.658	2210
10:58:01.827	133	75	96	57	61.3	330	1045	1063	3.5	1.638	2184
10:58:02.876	134	76	96	56	62.5	330	1070	1033	3.5	1.648	2197
10:58:03.944	135	75	97	56	66.8	335	1070	1050	3.7	1.555	2073
10:58:05.016	134	75	97	57	66.0	330	1045	1054	3.8	1.540	2053
10:58:06.059	135	77	97	56	64.5	335	1065	1017	3.6	1.606	2141
10:58:07.126	135	76	97	57	66.8	330	1050	1050	3.8	1.530	2040
10:58:08.176	133	75	97	58	66.3	330	1035	1038	3.8	1.511	2015
10:58:09.211	136	76	98	57	67.0	335	1045	1033	3.8	1.525	2033
10:58:10.254	134	76	97	58	66.5	330	1035	1025	3.9	1.502	2003
10:58:11.289	131	75	96	59	66.0	330	1020	1029	3.9	1.484	1978
10:58:12.311	135	76	97	58	66.5	335	1040	1021	3.8	1.513	2017
10:58:13.349	134	75	96	58	67.3	335	1040	1033	3.9	1.477	1969
10:58:14.389	130	74	94	58	66.0	330	1035	1021	3.8	1.470	1960
10:58:15.426	131	73	93	57	67.8	330	1055	1017	3.9	1.452	1936
10:58:16.483	129	72	91	57	68.3	335	1055	1000	3.9	1.411	1881
10:58:17.538	125	70	90	57	68.0	335	1045	983	3.9	1.379	1839
10:58:18.583	126	70	90	57	69.0	335	1060	975	3.9	1.375	1833
10:58:19.643	124	69	88	56	69.3	335	1065	954	3.9	1.353	1804
10:58:20.708	122	68	87	57	69.0	335	1060	933	3.9	1.340	1787
10:58:21.764	121	68	88	58	67.8	330	1030	929	3.9	1.342	1789
10:58:22.794	125	70	91	57	69.5	335	1050	929	4.0	1.367	1823
10:58:23.844	125	71	91	57	68.5	335	1045	929	3.9	1.392	1856
10:58:24.891	125	71	92	58	67.3	335	1040	921	3.9	1.415	1887
10:58:25.931	127	73	92	57	67.3	335	1060	917	3.8	1.454	1939
10:58:26.993	127	72	92	57	68.3	335	1060	938	3.9	1.429	1905
10:58:28.051	126	71	91	57	68.0	335	1055	929	3.9	1.416	1888
10:58:29.106	126	72	92	58	66.8	335	1040	917	3.9	1.426	1901
10:58:30.144	126	72	94	59	67.5	335	1015	929	4.0	1.406	1875
10:58:31.159	130	75	96	59	66.3	330	1020	933	3.9	1.478	1971
10:58:32.181	133	76	97	59	67.5	335	1025	967	4.0	1.477	1969
10:58:33.206	132	76	98	59	66.0	330	1015	983	3.9	1.499	1999
10:58:34.223	135	77	98	57	67.0	335	1050	988	3.8	1.532	2043
10:58:35.269	134	76	96	58	66.8	330	1035	1017	3.9	1.492	1990
10:58:36.304	131	74	95	58	67.0	330	1030	1004	3.9	1.453	1937
10:58:37.334	131	74	94	58	67.0	330	1035	1004	3.9	1.456	1941
10:58:38.371	132	73	94	58	69.0	335	1040	1021	4.0	1.417	1889
10:58:39.409	129	72	92	59	68.5	330	1020	1021	4.0	1.374	1832
10:58:40.431	128	72	93	59	68.5	330	1020	1017	4.0	1.377	1836
10:58:41.451	131	72	95	59	70.8	335	1020	1025	4.2	1.366	1821
10:58:42.469	131	73	95	60	69.0	330	1005	1021	4.1	1.384	1845
10:58:43.474	132	74	96	59	68.3	330	1010	1029	4.1	1.417	1889
10:58:44.486	135	75	97	59	70.5	335	1020	1046	4.1	1.407	1876
10:58:45.506	133	74	96	59	69.0	330	1010	1042	4.1	1.409	1879
10:58:46.514	134	75	97	59	68.5	330	1020	1025	4.0	1.441	1921
10:58:47.534	136	75	97	59	70.5	330	1020	1054	4.1	1.407	1876
10:58:48.552	133	74	96	60	68.8	330	1000	1042	4.1	1.393	1857
10:58:49.556	133	74	96	59	67.8	330	1010	1046	4.0	1.427	1903
10:58:50.566	135	74	97	59	71.0	335	1015	1058	4.2	1.390	1854
10:58:51.581	133	74	97	60	69.3	330	995	1058	4.2	1.397	1863
10:58:52.576	136	76	98	59	69.0	335	1025	1054	4.0	1.452	1936
10:58:53.597	136	75	97	59	70.3	330	1025	1071	4.1	1.412	1882
10:58:54.626	132	74	95	59	68.8	330	1020	1058	4.0	1.409	1879
10:58:55.646	134	74	95	58	70.0	335	1035	1054	4.1	1.405	1873
10:58:56.681	132	72	93	58	70.5	335	1040	1042	4.1	1.376	1834
10:58:57.719	128	71	92	59	69.3	330	1025	1042	4.1	1.365	1821
10:58:58.746	131	72	93	58	70.8	330	1035	1033	4.1	1.364	1819
10:58:59.777	130	71	92	59	70.3	330	1025	1021	4.1	1.346	1795
10:59:00.804	128	71	92	59	69.5	330	1010	1008	4.1	1.341	1787
10:59:01.812	131	72	94	59	70.3	335	1025	1025	4.1	1.368	1824
10:59:02.837	130	72	93	59	70.0	330	1015	1017	4.1	1.348	1798
10:59:03.858	128	71	93	59	70.0	335	1015	1013	4.1	1.341	1788
10:59:04.869	131	72	93	59	70.5	335	1020	1017	4.1	1.349	1799
10:59:05.889	129	72	92	59	70.0	330	1015	1008	4.1	1.334	1779
10:59:06.908	126	70	91	59	69.5	335	1010	1008	4.1	1.322	1763
10:59:07.918	129	71	92	59	70.5	335	1025	996	4.1	1.334	1779
10:59:08.941	128	71	92	59	71.0	335	1025	1004	4.2	1.328	1771
10:59:09.966	127	71	93	59	69.8	330	1010	992	4.1	1.339	1786
10:59:10.976	131	73	93	59	69.8	330	1020	983	4.1	1.353	1804
10:59:11.995	131	73	93	60	69.8	330	995	983	4.2	1.320	1759
10:59:12.990	131	73	93	58	69.8	330	1030	983	4.1	1.366	1821
10:59:14.023	140	78	100	58	60.5	330	1035	1163	3.5	1.715	2287
10:59:15.058	141	78	100	57	62.5	330	1045	1167	3.6	1.668	2224
10:59:16.101	138	77	98	56	62.3	330	1065	1150	3.5	1.668	2224
10:59:17.166	135	75	96	57	65.0	330	1045	1138	3.7	1.543	2058
10:59:18.211	135	74	97	58	67.0	330	1040	1113	3.9	1.498	1997
10:59:19.249	138	75	99	58	69.0	335	1040	1125	4.0	1.488	1985
10:59:20.289	137	76	98	59	67.0	330	1025	1100	3.9	1.499	1999
10:59:21.314	136	76	98	59	67.0	330	1025	1104	3.9	1.495	1994
10:59:22.341	138	76	99	59	69.3	330	1025	1121	4.1	1.458	1944
10:59:23.364	136	76	97	59	67.8	330	1020	1096	4.0	1.457	1942
10:59:24.384	133	74	96	59	67.5	330	1010	1083	4.0	1.436	1915
10:59:25.394	136	75	97	59	69.8	335	1020	1088	4.1	1.422	1896
10:59:26.412	135	75	96	59	68.3	330	1015	1079	4.0	1.428	1904
10:59:27.429	132	74	96	61	68.3	330	990	1079	4.1	1.396	1862
10:59:28.419	137	76	98	59	68.8	330	1020	1079	4.0	1.458	1944
10:59:29.439	137	76	100	59	70.0	330	1010	1092	4.2	1.436	1914
10:59:30.451	138	77	100	59	68.3	330	1015	1088	4.0	1.487	1983
10:59:34.533	135	76	98	59	67.5	330	1020	1108	4.0	1.473	1964
10:59:35.551	137	76	97	57	69.3	335	1045	1096	4.0	1.464	1952
10:59:36.594	134	74	95	58	69.3	335	1040	1088	4.0	1.427	1902
10:59:37.634	131	73	94	58	68.8	330	1030	1075	4.0	1.408	1878
10:59:38.666	132	73	94	58	69.0	330	1035	1067	4.0	1.414	1885
10:59:39.701	133	73	95	58	70.3	335	1035	1075	4.1	1.400	1866
10:59:40.736	132	73	95	59	69.3	330	1025	1088	4.1	1.402	1870
10:59:41.757	134	74	96	59	68.0	330	1015	1071	4.0	1.429	1906
10:59:42.776	135	74	97	59	71.3	335	1025	1083	4.2	1.392	1856
10:59:43.799	134	74	96	59	69.5	330	1020	1079	4.1	1.413	1883
10:59:44.819	135	75	96	58	68.5	330	1035	1088	4.0	1.454	1939
10:59:45.856	136	74	97	57	71.5	335	1045	1092	4.1	1.410	1881
10:59:46.899	133	73	95	58	69.5	330	1030	1092	4.0	1.404	1872
10:59:47.931	133	73	94	57	69.0	330	1060	1067	3.9	1.436	1915
10:59:48.991	132	71	94	57	72.0	335	1055	1071	4.1	1.370	1827
10:59:50.044	130	72	93	57	69.8	330	1045	1067	4.0	1.390	1853
10:59:51.087	132	73	93	57	69.0	330	1055	1046	3.9	1.426	1901
10:59:52.146	132	72	94	57	71.5	330	1060	1050	4.0	1.386	1848
10:59:53.204	131	72	93	57	69.8	330	1045	1029	4.0	1.397	1863
10:59:54.247	129	72	94	58	69.3	330	1040	1033	4.0	1.408	1877
10:59:55.289	134	73	96	57	71.0	335	1050	1038	4.1	1.420	1893
10:59:56.341	134	75	97	57	69.5	330	1050	1042	4.0	1.458	1944
10:59:57.389	133	74	97	58	68.3	335	1030	1042	4.0	1.460	1947
10:59:58.419	136	76	98	58	68.8	330	1035	1042	4.0	1.475	1967
10:59:59.454	135	76	97	58	67.5	330	1030	1038	3.9	1.476	1968
11:00:00.484	134	75	96	58	68.0	330	1035	1046	3.9	1.461	1948
11:00:01.521	135	74	96	57	70.0	335	1045	1046	4.0	1.433	1911
11:00:02.564	132	73	94	58	69.3	335	1035	1038	4.0	1.405	1873
11:00:03.599	130	73	93	58	68.0	330	1040	1021	3.9	1.419	1891
11:00:04.639	131	72	94	58	71.0	335	1030	1033	4.1	1.360	1813
11:00:05.671	130	72	93	59	69.5	335	1020	1021	4.1	1.369	1825
11:00:06.691	131	73	94	58	68.8	330	1030	1029	4.0	1.408	1878
11:00:07.719	133	73	96	58	71.0	330	1035	1038	4.1	1.392	1856
11:00:08.754	132	73	95	59	69.5	330	1025	1038	4.1	1.397	1863
11:00:09.781	132	74	95	58	68.5	330	1040	1046	4.0	1.435	1913
11:00:10.821	134	73	95	58	71.0	335	1040	1050	4.1	1.395	1860
11:00:11.859	132	73	94	58	69.3	330	1035	1029	4.0	1.405	1873
11:00:12.896	130	72	95	58	69.5	330	1035	1038	4.0	1.407	1876
11:00:13.931	134	74	97	57	71.0	335	1045	1050	4.1	1.424	1899
11:00:14.976	134	75	96	57	69.8	335	1055	1046	4.0	1.452	1936
11:00:16.031	132	74	95	57	68.8	335	1045	1033	3.9	1.448	1930
11:00:17.076	134	74	95	57	69.3	335	1060	1025	3.9	1.458	1944
11:00:18.136	132	73	94	57	70.0	335	1060	1033	4.0	1.420	1893
11:00:19.196	129	72	92	57	69.5	335	1050	1021	4.0	1.394	1858
11:00:20.248	129	72	92	56	69.5	335	1075	992	3.9	1.419	1892
11:00:21.319	130	71	92	56	72.0	335	1070	1021	4.0	1.371	1828
11:00:22.393	128	70	91	57	71.3	335	1050	1004	4.1	1.345	1793
11:00:23.443	128	71	91	56	70.0	335	1065	988	3.9	1.377	1836
11:00:24.508	128	70	91	57	72.3	340	1060	996	4.1	1.328	1770
11:00:25.564	125	69	91	57	72.3	340	1045	992	4.1	1.309	1745
11:00:26.610	125	69	91	58	72.3	340	1030	992	4.2	1.290	1720
11:00:27.640	125	69	91	57	72.3	340	1055	992	4.1	1.321	1762
11:00:28.696	131	72	94	58	63.3	335	1030	1083	3.7	1.535	2046
11:00:29.722	134	74	96	58	63.5	335	1035	1071	3.7	1.561	2081
11:00:30.761	134	74	96	58	63.8	335	1040	1075	3.7	1.566	2088
11:00:31.801	133	74	95	58	65.3	335	1035	1067	3.8	1.511	2014
11:00:32.832	134	74	96	58	67.8	330	1035	1071	3.9	1.467	1955
11:00:33.869	135	74	97	58	69.8	335	1040	1088	4.0	1.446	1928
11:00:34.911	134	74	96	58	69.0	335	1040	1058	4.0	1.447	1929
11:00:35.951	132	74	96	58	68.0	330	1030	1054	4.0	1.454	1939
11:00:36.981	136	75	99	58	70.0	335	1040	1067	4.0	1.463	1951
11:00:38.017	137	77	99	59	68.0	330	1025	1058	4.0	1.496	1995
11:00:39.046	136	77	99	58	67.5	330	1035	1075	3.9	1.522	2029
11:00:40.081	140	77	100	57	69.8	335	1050	1092	4.0	1.502	2002
11:00:41.131	137	76	98	57	68.5	330	1050	1079	3.9	1.498	1998
11:00:42.181	134	75	96	58	68.3	330	1040	1071	3.9	1.467	1956
11:00:43.219	135	75	96	57	69.3	335	1045	1063	4.0	1.449	1932
11:00:44.264	133	73	94	57	69.8	335	1050	1046	4.0	1.419	1892
11:00:45.312	130	72	94	59	69.0	330	1025	1058	4.0	1.400	1867
11:00:46.341	134	74	96	57	70.0	335	1045	1046	4.0	1.433	1911
11:00:47.382	134	74	96	58	69.8	330	1030	1058	4.1	1.414	1885
11:00:48.416	132	73	95	58	68.8	335	1030	1050	4.0	1.423	1898
11:00:49.442	135	74	96	57	70.3	335	1045	1071	4.0	1.428	1904
11:00:50.491	133	73	94	57	70.5	335	1055	1063	4.0	1.407	1876
11:00:51.544	130	72	93	58	69.8	330	1030	1050	4.1	1.370	1826
11:00:52.576	131	73	93	58	69.5	335	1040	1025	4.0	1.395	1861
11:00:53.616	132	72	94	58	71.8	335	1040	1050	4.1	1.363	1817
11:00:54.656	131	73	95	59	69.8	335	1020	1046	4.1	1.389	1852
11:00:55.674	135	75	97	58	70.0	335	1030	1038	4.1	1.420	1893
11:00:56.706	134	74	96	58	70.3	335	1035	1050	4.1	1.414	1886
11:00:57.739	132	74	96	59	69.0	330	1015	1042	4.1	1.405	1873
11:00:58.756	135	75	96	58	69.3	335	1030	1058	4.0	1.432	1909
11:00:59.786	134	74	95	58	69.5	330	1035	1050	4.0	1.411	1881
11:01:00.819	131	73	94	59	69.0	330	1020	1038	4.1	1.386	1848
11:01:01.839	132	73	94	57	69.5	330	1045	1029	4.0	1.406	1874
11:01:02.884	131	71	93	58	71.3	335	1035	1029	4.1	1.347	1796
11:01:03.921	129	71	92	59	70.3	335	1020	1025	4.1	1.339	1786
11:01:04.941	130	72	93	59	69.5	335	1025	1021	4.1	1.375	1834
11:01:05.964	133	73	96	59	71.5	335	1025	1038	4.2	1.373	1830
11:01:06.989	134	75	96	58	69.8	335	1030	1033	4.1	1.421	1895
11:01:08.019	133	75	97	59	69.3	330	1025	1042	4.1	1.436	1914
11:01:09.042	137	76	98	58	70.8	335	1035	1050	4.1	1.437	1916
11:01:10.081	136	75	97	58	70.0	335	1040	1042	4.0	1.445	1926
11:01:11.121	134	74	97	59	69.0	330	1025	1046	4.0	1.441	1921
11:01:12.142	138	76	99	58	70.0	335	1035	1058	4.1	1.456	1942
11:01:13.181	137	76	98	58	70.0	335	1035	1054	4.1	1.445	1927
11:01:14.212	135	75	98	59	69.0	330	1025	1067	4.0	1.448	1931
11:01:15.241	138	76	99	58	70.3	335	1040	1071	4.1	1.466	1954
11:01:16.281	138	76	99	57	70.0	335	1050	1083	4.0	1.478	1970
11:01:17.331	136	75	98	58	69.3	330	1040	1092	4.0	1.464	1952
11:01:18.371	138	76	97	57	69.8	335	1055	1088	4.0	1.471	1961
11:01:19.426	135	74	95	57	70.8	335	1060	1079	4.0	1.423	1898
11:01:20.486	131	72	93	57	70.3	330	1045	1067	4.0	1.383	1845
11:01:21.529	132	72	93	57	70.8	335	1050	1050	4.0	1.377	1835
11:01:22.581	130	70	92	57	72.5	335	1055	1046	4.1	1.331	1775
11:01:23.632	128	70	91	58	71.5	330	1035	1033	4.1	1.310	1747
11:01:24.671	127	70	90	57	70.8	335	1050	1017	4.0	1.332	1776
11:01:25.719	128	69	91	57	73.3	335	1045	1046	4.2	1.291	1721
11:01:26.762	127	70	90	58	71.5	335	1040	1021	4.1	1.305	1741
11:01:27.802	126	69	91	58	71.5	330	1030	1038	4.2	1.307	1743
11:01:28.832	131	71	94	58	72.8	335	1035	1054	4.2	1.330	1774
11:01:29.869	131	72	93	58	71.3	335	1040	1025	4.1	1.361	1815
11:01:30.911	129	72	93	59	70.3	330	1020	1038	4.1	1.354	1805
11:01:31.931	133	73	95	58	71.5	335	1035	1033	4.1	1.375	1834
11:01:32.964	133	73	95	58	71.0	335	1040	1042	4.1	1.384	1846
11:01:34.006	131	72	94	58	70.8	330	1040	1050	4.1	1.378	1837
11:01:35.046	133	73	95	57	71.0	335	1050	1042	4.1	1.401	1868
11:01:36.096	133	73	94	57	71.3	335	1060	1050	4.0	1.398	1865
11:01:37.156	130	72	93	58	70.3	330	1040	1050	4.1	1.380	1841
11:01:38.194	133	73	94	57	71.0	335	1045	1042	4.1	1.384	1845
11:01:39.241	132	72	94	57	72.3	335	1050	1050	4.1	1.359	1812
11:01:40.289	130	72	94	58	72.3	335	1035	1050	4.2	1.339	1786
11:01:41.325	130	72	94	59	72.3	335	1025	1050	4.2	1.326	1769
11:01:42.350	130	72	94	56	72.3	335	1070	1050	4.1	1.385	1846
11:01:43.417	141	78	100	57	61.8	330	1045	1225	3.5	1.697	2262
11:01:44.464	140	77	100	58	63.0	330	1040	1192	3.6	1.643	2190
11:01:45.508	141	77	100	57	64.0	335	1055	1196	3.6	1.640	2187
11:01:46.560	139	76	98	57	65.5	330	1045	1179	3.8	1.564	2085
11:01:47.604	137	75	98	58	67.8	330	1040	1167	3.9	1.497	1996
11:01:48.646	139	76	99	57	69.5	335	1050	1167	4.0	1.488	1984
11:01:49.694	138	76	99	57	69.0	330	1045	1146	4.0	1.496	1994
11:01:50.743	137	76	99	58	68.8	330	1030	1154	4.0	1.487	1983
11:01:51.771	141	78	101	57	68.0	335	1045	1163	3.9	1.548	2064
11:01:52.816	140	77	100	57	69.5	335	1050	1158	4.0	1.507	2009
11:01:53.866	138	76	98	57	68.5	330	1045	1150	3.9	1.495	1993
11:01:54.909	136	75	97	57	68.0	330	1050	1142	3.9	1.490	1987
11:01:55.961	137	74	97	57	70.8	335	1055	1125	4.0	1.443	1924
11:01:57.016	135	74	96	57	69.8	330	1055	1113	4.0	1.448	1931
11:01:58.069	133	73	95	58	69.3	330	1040	1117	4.0	1.427	1902
11:01:59.109	136	74	96	57	70.5	335	1045	1113	4.0	1.427	1902
11:02:00.156	134	74	96	59	69.5	330	1025	1083	4.1	1.412	1883
11:02:01.181	133	74	98	61	68.5	330	990	1092	4.2	1.409	1879
11:02:02.169	139	78	101	59	68.3	330	1020	1113	4.0	1.509	2013
11:02:05.261	139	78	100	59	67.5	330	1025	1133	4.0	1.515	2020
11:02:06.286	139	78	99	58	66.8	330	1035	1117	3.9	1.535	2047
11:02:07.319	138	76	98	58	69.0	330	1035	1138	4.0	1.466	1955
11:02:08.358	134	74	96	59	69.0	330	1020	1113	4.1	1.415	1887
11:02:09.376	135	75	96	58	68.8	330	1035	1092	4.0	1.441	1922
11:02:10.409	134	73	96	59	70.3	330	1025	1113	4.1	1.393	1858
11:02:11.436	132	73	95	59	69.5	330	1020	1096	4.1	1.387	1849
11:02:12.452	134	74	95	59	69.0	330	1020	1075	4.1	1.408	1877
11:02:13.476	134	73	98	63	70.5	330	950	1113	4.5	1.314	1752
11:02:14.426	137	77	99	62	68.3	330	965	1058	4.2	1.400	1866
11:02:15.389	135	76	98	62	67.0	330	975	1100	4.1	1.422	1897
11:02:16.362	136	77	97	59	66.8	330	1020	1079	3.9	1.478	1971
11:02:17.388	136	74	96	59	70.5	335	1015	1113	4.2	1.379	1838
11:02:18.397	133	74	94	59	68.3	330	1025	1075	4.0	1.404	1872
11:02:19.426	128	71	91	59	68.8	330	1025	1054	4.0	1.360	1814
11:02:20.447	130	71	92	58	69.5	330	1035	1046	4.0	1.366	1822
11:02:21.482	130	71	93	59	70.5	330	1025	1050	4.1	1.348	1798
11:02:22.509	130	72	94	60	69.3	330	1005	1054	4.1	1.364	1819
11:02:23.516	134	74	96	59	69.3	330	1020	1063	4.1	1.410	1880
11:02:24.536	134	75	96	60	69.0	330	1005	1058	4.1	1.402	1869
11:02:25.541	134	75	97	60	68.3	330	1000	1071	4.1	1.421	1895
11:02:26.539	138	76	99	59	70.5	335	1020	1063	4.1	1.432	1910
11:02:27.559	137	76	98	59	69.0	330	1015	1079	4.1	1.442	1922
11:02:28.572	134	76	97	61	66.8	325	980	1075	4.1	1.424	1899
11:02:29.556	132	75	98	64	66.8	330	935	1046	4.3	1.366	1821
11:02:30.491	138	78	99	59	67.8	335	1010	1096	4.0	1.472	1963
11:02:31.499	139	76	99	60	71.5	340	1000	1096	4.3	1.388	1851
11:02:32.499	138	76	100	63	70.5	330	950	1092	4.5	1.341	1788
11:02:33.451	136	77	97	62	67.0	330	965	1054	4.2	1.401	1868
11:02:34.412	135	76	94	59	66.8	325	1025	1067	3.9	1.447	1930
11:02:35.439	132	72	93	60	69.5	325	1005	1054	4.1	1.338	1783
11:02:36.444	130	72	91	60	68.5	330	1000	1042	4.1	1.325	1766
11:02:37.444	128	71	90	60	68.5	330	1005	1029	4.1	1.313	1751
11:02:38.449	127	70	89	60	68.5	325	1005	1025	4.1	1.309	1746
11:02:39.452	130	70	91	59	71.3	335	1020	1050	4.2	1.299	1732
11:02:40.476	129	70	90	59	70.8	330	1025	1038	4.1	1.308	1743
11:02:41.499	128	70	90	59	69.3	325	1020	1029	4.1	1.322	1763
11:02:42.521	127	70	90	59	69.8	330	1020	1029	4.1	1.309	1745
11:02:43.541	127	70	90	59	69.0	325	1010	1017	4.1	1.314	1752
11:02:44.551	127	70	91	61	69.3	330	990	1029	4.2	1.297	1730
11:02:45.541	127	71	92	63	68.0	330	960	1000	4.3	1.292	1722
11:02:46.503	129	73	93	61	66.8	330	990	996	4.0	1.372	1829
11:02:47.487	131	73	94	60	70.3	330	1005	1021	4.2	1.345	1793
11:02:48.496	130	73	94	62	68.8	335	970	1013	4.3	1.326	1768
11:02:49.468	130	74	94	61	67.0	325	985	983	4.1	1.375	1833
11:02:50.453	131	73	94	59	69.3	330	1025	1013	4.1	1.384	1845
11:02:51.474	130	72	93	60	69.0	325	1000	1025	4.1	1.351	1802
11:02:52.476	130	73	93	59	67.8	330	1015	1004	4.0	1.397	1863
11:02:53.489	131	73	93	57	67.8	330	1045	1029	3.9	1.438	1918
11:02:54.535	131	73	93	61	67.8	330	985	1029	4.1	1.356	1808
11:02:55.520	131	73	93	58	67.8	330	1030	1029	3.9	1.418	1890
11:02:56.553	139	77	100	60	61.0	330	1005	1196	3.6	1.639	2186
11:02:57.556	138	77	101	62	60.8	325	975	1171	3.7	1.621	2161
11:03:04.766	139	78	99	57	64.5	325	1060	1142	3.7	1.631	2175
11:03:05.826	140	77	99	56	67.0	330	1065	1142	3.8	1.574	2098
11:03:06.889	137	76	98	57	66.3	325	1045	1104	3.8	1.546	2061
11:03:07.934	138	78	100	57	64.8	330	1045	1104	3.7	1.606	2141
11:03:08.979	140	78	101	57	67.0	330	1050	1121	3.8	1.575	2100
11:03:10.031	138	77	100	58	66.3	330	1035	1125	3.8	1.566	2088
11:03:11.066	141	79	102	58	66.3	330	1040	1121	3.8	1.597	2130
11:03:12.106	140	79	100	57	65.0	330	1045	1108	3.7	1.612	2149
11:03:13.149	139	78	100	58	65.0	325	1035	1092	3.8	1.596	2128
11:03:14.186	139	78	100	57	65.8	330	1050	1100	3.8	1.589	2119
11:03:15.236	136	77	98	58	64.5	325	1035	1063	3.7	1.577	2102
11:03:16.271	138	77	99	57	65.5	330	1050	1071	3.7	1.591	2121
11:03:17.321	137	77	98	57	66.0	330	1055	1083	3.8	1.563	2083
11:03:18.376	135	75	97	58	65.5	330	1040	1071	3.8	1.544	2059
11:03:19.416	137	77	99	57	64.8	330	1045	1042	3.7	1.590	2120
11:03:20.461	138	77	100	57	66.3	330	1045	1088	3.8	1.569	2093
11:03:21.506	137	77	99	57	65.0	330	1055	1063	3.7	1.599	2132
11:03:22.559	136	76	98	57	66.0	330	1045	1083	3.8	1.556	2074
11:03:23.606	138	76	98	57	67.3	335	1055	1071	3.8	1.537	2050
11:03:24.661	135	75	96	57	65.8	330	1050	1054	3.8	1.533	2044
11:03:25.711	132	74	95	58	65.5	330	1040	1046	3.8	1.508	2011
11:03:26.749	134	75	96	58	65.8	330	1040	1033	3.8	1.518	2025
11:03:27.791	133	74	96	58	65.5	335	1030	1042	3.8	1.510	2013
11:03:28.821	133	75	98	60	64.3	330	1005	1046	3.8	1.537	2049
11:03:29.828	138	78	102	58	66.0	335	1040	1100	3.8	1.603	2138
11:03:30.866	141	80	103	56	66.0	335	1065	1133	3.7	1.658	2211
11:03:31.931	142	79	102	56	67.3	335	1080	1158	3.7	1.638	2184
11:03:33.011	140	78	100	54	67.0	335	1105	1125	3.6	1.649	2199
11:03:34.114	137	76	98	54	67.3	335	1110	1121	3.6	1.609	2146
11:03:35.226	134	74	95	54	68.5	335	1115	1096	3.7	1.550	2067
11:03:36.339	132	73	94	54	68.0	335	1115	1092	3.7	1.533	2044
11:03:37.456	129	71	91	53	68.8	335	1125	1075	3.7	1.489	1985
11:03:38.577	126	70	89	54	69.0	335	1110	1050	3.7	1.436	1914
11:03:39.691	125	69	88	54	69.5	340	1110	1033	3.8	1.405	1874
11:03:40.801	123	68	87	54	69.8	340	1120	1025	3.7	1.397	1863
11:03:41.921	123	67	87	54	70.3	340	1110	1013	3.8	1.371	1828
11:03:43.033	122	67	86	54	69.8	340	1110	1000	3.8	1.369	1825
11:03:44.139	121	67	86	55	69.0	340	1090	983	3.8	1.359	1811
11:03:45.231	120	67	85	55	68.5	340	1090	967	3.8	1.357	1809
11:03:46.321	120	67	85	55	68.0	335	1095	954	3.7	1.361	1814
11:03:47.416	118	66	84	55	68.0	335	1085	938	3.8	1.332	1776
11:03:48.499	116	66	83	58	65.5	335	1030	888	3.8	1.301	1735
11:03:49.531	115	66	84	62	63.5	330	970	879	3.9	1.287	1716
11:03:50.499	118	69	86	59	62.5	330	1015	900	3.7	1.393	1857
11:03:51.516	120	69	88	61	65.0	330	990	921	3.9	1.333	1777
11:03:52.506	121	70	89	62	63.3	330	975	917	3.9	1.372	1829
11:03:53.481	123	72	90	61	62.3	330	985	917	3.8	1.428	1904
11:03:54.468	126	74	92	59	62.5	330	1010	950	3.7	1.491	1988
11:03:55.478	129	74	94	59	64.0	330	1025	979	3.7	1.505	2007
11:03:56.503	129	75	95	60	62.5	330	1000	975	3.8	1.516	2021
11:03:57.501	129	76	95	59	60.5	330	1015	975	3.6	1.590	2119
11:03:58.516	131	76	96	59	62.0	330	1015	1013	3.7	1.568	2090
11:03:59.527	132	76	96	59	62.3	325	1015	1021	3.7	1.569	2093
11:04:00.548	131	76	95	59	62.3	335	1025	1013	3.6	1.568	2091
11:04:01.571	130	75	94	59	61.3	325	1025	996	3.6	1.577	2103
11:04:02.596	129	75	95	59	62.0	330	1010	1000	3.7	1.539	2053
11:04:03.606	131	75	96	59	62.8	330	1015	1013	3.7	1.549	2065
11:04:04.623	132	76	96	59	63.0	330	1025	1013	3.7	1.562	2083
11:04:05.644	132	76	97	59	63.3	325	1015	1017	3.7	1.549	2065
11:04:06.661	133	76	98	59	63.5	325	1010	1033	3.8	1.559	2078
11:04:07.671	137	78	100	59	64.8	330	1025	1067	3.8	1.575	2100
11:04:08.692	137	78	100	58	64.8	330	1035	1067	3.8	1.590	2121
11:04:09.730	137	78	100	61	64.8	330	985	1067	3.9	1.514	2018
11:04:16.908	138	78	99	57	64.3	335	1045	1175	3.7	1.606	2142
11:04:17.949	136	76	97	58	64.3	330	1035	1142	3.7	1.563	2083
11:04:18.986	134	75	98	59	65.3	330	1020	1133	3.8	1.528	2037
11:04:20.006	138	77	100	58	66.5	335	1030	1138	3.9	1.545	2060
11:04:21.036	138	78	100	59	65.0	330	1025	1138	3.8	1.569	2092
11:04:22.061	135	77	100	60	64.0	330	1005	1108	3.8	1.566	2089
11:04:23.066	140	79	102	59	65.0	335	1020	1121	3.8	1.597	2129
11:04:24.084	139	79	101	59	64.8	330	1015	1117	3.8	1.579	2106
11:04:25.099	137	78	101	60	64.3	330	1005	1117	3.8	1.576	2101
11:04:26.104	141	79	102	59	65.3	330	1015	1129	3.9	1.591	2121
11:04:27.121	139	79	101	59	64.8	335	1020	1129	3.8	1.587	2116
11:04:28.139	138	78	101	60	64.3	330	1005	1113	3.8	1.576	2101
11:04:29.148	140	79	102	59	65.8	335	1025	1125	3.8	1.586	2115
11:04:30.171	137	78	101	59	64.3	330	1010	1100	3.8	1.580	2106
11:04:31.181	139	79	102	59	64.3	330	1020	1108	3.8	1.611	2148
11:04:32.201	140	79	101	58	65.8	335	1035	1138	3.8	1.594	2125
11:04:33.234	138	78	100	59	64.5	330	1015	1125	3.8	1.574	2098
11:04:34.249	138	78	101	59	65.3	330	1025	1113	3.8	1.583	2110
11:04:35.276	141	78	101	58	67.0	335	1040	1146	3.9	1.572	2096
11:04:36.316	138	78	99	58	65.0	330	1030	1125	3.8	1.573	2097
11:04:37.346	135	76	99	59	65.3	330	1025	1108	3.8	1.547	2063
11:04:38.369	138	77	99	58	66.3	335	1035	1121	3.8	1.547	2062
11:04:39.406	136	76	98	59	65.8	330	1025	1113	3.8	1.520	2027
11:04:40.431	134	75	98	59	65.8	330	1020	1088	3.9	1.520	2027
11:04:41.449	139	77	100	59	66.8	330	1025	1104	3.9	1.539	2053
