# Supplementary material for: Influence of beat-to-beat blood pressure variability on vascular elasticity in hypertensive population
Source: Sci Rep. 2017 Aug 21;7:8394. doi: 10.1038/s41598-017-08640-4 (PMC5566212; doi:10.1038/s41598-017-08640-4)
Supplement: Supplementary file 2 — Dataset 2 [file 41598_2017_8640_MOESM2_ESM.zip › Data of normal population/1117-beats.txt]

09:29:27.594	130	54	83	67	104.0	275	890	1821	7.0	0.710	947
09:29:28.486	135	53	83	66	104.0	275	905	1896	6.9	0.722	963
09:29:29.390	135	53	83	71	104.0	275	840	1896	7.4	0.670	894
09:29:30.230	135	53	83	67	104.0	275	900	1896	6.9	0.718	958
09:29:31.127	145	62	92	65	107.0	270	925	1846	6.9	0.793	1058
09:29:32.056	141	59	89	64	110.5	290	935	1813	7.1	0.749	998
09:29:32.991	134	56	89	68	110.5	290	885	1788	7.5	0.709	945
09:29:33.875	134	56	89	65	110.5	290	930	1788	7.1	0.745	993
09:29:34.805	134	56	89	60	110.5	290	1000	1788	6.6	0.801	1068
09:29:35.806	130	50	83	67	111.5	295	900	1867	7.4	0.670	893
09:29:36.708	126	53	80	66	101.8	295	910	1746	6.7	0.713	951
09:29:37.614	130	50	80	63	112.3	290	960	1850	7.0	0.684	912
09:29:38.576	129	48	78	62	118.8	290	975	1888	7.3	0.640	854
09:29:39.547	123	46	79	68	116.3	290	880	1883	7.9	0.594	792
09:29:40.429	127	50	79	64	119.3	290	935	1754	7.7	0.621	828
09:29:41.366	130	49	79	64	125.0	290	940	1846	8.0	0.596	795
09:29:42.302	124	47	81	70	119.5	290	855	1846	8.4	0.576	768
09:29:43.159	126	52	81	67	118.0	290	890	1738	8.0	0.609	812
09:29:44.053	132	51	81	64	118.0	290	935	1813	7.6	0.640	853
09:29:44.985	132	51	81	69	118.0	290	865	1813	8.2	0.592	789
09:29:45.850	132	51	81	64	118.0	290	940	1813	7.5	0.643	858
09:29:46.789	136	56	83	60	111.3	290	995	1800	6.7	0.745	993
09:29:47.786	131	50	82	65	116.0	300	930	1850	7.5	0.657	877
09:29:48.716	124	52	82	65	116.0	300	925	1713	7.5	0.654	872
09:29:49.640	124	52	82	63	116.0	300	950	1713	7.3	0.672	895
09:29:50.590	124	52	82	61	116.0	300	980	1713	7.1	0.693	924
09:29:51.571	123	51	80	67	101.8	295	890	1717	6.9	0.695	927
09:29:52.463	126	52	79	62	104.8	295	965	1696	6.5	0.728	970
09:29:53.426	127	49	78	62	111.0	295	975	1779	6.8	0.685	914
09:29:54.401	120	47	78	67	109.0	295	895	1721	7.3	0.643	857
09:29:55.294	124	51	78	63	114.3	295	950	1658	7.2	0.651	868
09:29:56.248	123	47	79	66	119.8	300	915	1754	7.9	0.600	800
09:29:57.161	117	50	76	69	105.3	295	875	1638	7.2	0.634	845
09:29:58.036	123	50	80	70	117.3	295	855	1750	8.2	0.585	780
09:29:58.891	123	51	80	71	116.0	295	845	1679	8.2	0.585	779
09:29:59.738	125	51	80	69	116.0	295	870	1688	8.0	0.602	803
09:30:00.605	125	51	80	71	116.0	295	850	1688	8.2	0.588	784
09:30:01.455	125	51	80	65	116.0	295	920	1688	7.6	0.636	849
09:30:02.378	120	58	86	69	101.8	310	865	1363	7.1	0.729	972
09:30:03.241	122	58	84	65	102.3	310	920	1375	6.7	0.754	1005
09:30:04.161	122	54	81	61	109.0	315	985	1413	6.6	0.732	976
09:30:05.146	117	50	82	67	113.3	310	900	1425	7.6	0.648	864
09:30:06.045	117	54	80	65	110.8	310	930	1354	7.1	0.674	899
09:30:06.976	120	52	79	59	120.8	315	1010	1413	7.2	0.663	884
09:30:07.984	117	48	78	61	122.3	315	980	1446	7.5	0.623	831
09:30:08.968	111	48	75	63	112.3	315	960	1358	7.0	0.639	852
09:30:09.928	114	47	75	59	121.8	320	1010	1400	7.2	0.618	824
09:30:10.934	112	45	75	59	121.8	320	1020	1396	7.2	0.624	832
09:30:11.955	112	45	75	61	121.8	320	980	1396	7.5	0.600	800
09:30:12.935	112	45	75	61	121.8	320	980	1396	7.5	0.600	800
09:30:13.915	112	45	75	65	121.8	320	920	1396	7.9	0.563	751
09:30:14.838	109	46	73	64	99.3	325	940	1358	6.3	0.694	925
09:30:15.776	112	45	73	60	108.5	325	1000	1396	6.5	0.675	900
09:30:16.774	109	42	75	67	110.8	325	900	1408	7.4	0.609	813
09:30:17.676	109	48	73	62	107.3	325	965	1300	6.7	0.655	873
09:30:18.641	111	44	73	59	123.0	330	1010	1383	7.3	0.595	794
09:30:19.651	109	41	74	64	122.8	330	940	1388	7.8	0.563	750
09:30:20.590	107	46	72	63	112.8	320	950	1292	7.1	0.602	803
09:30:21.539	111	44	72	60	124.8	330	1000	1371	7.5	0.577	770
09:30:22.541	109	41	73	63	124.5	330	945	1388	7.9	0.550	734
09:30:23.484	106	44	73	64	124.5	330	940	1288	7.9	0.547	730
09:30:24.425	106	44	73	56	124.5	330	1065	1288	7.0	0.620	827
09:30:25.490	106	44	73	66	124.5	330	905	1288	8.3	0.527	703
09:30:26.395	106	44	73	63	124.5	330	945	1288	7.9	0.550	734
09:30:27.343	108	39	69	61	111.3	330	990	1404	6.7	0.612	816
09:30:28.331	108	37	72	66	113.8	330	910	1454	7.5	0.578	771
09:30:29.241	109	44	73	66	107.3	325	915	1363	7.0	0.619	825
09:30:30.156	115	43	75	62	125.0	335	965	1446	7.8	0.575	767
09:30:31.121	115	43	76	64	131.3	335	935	1450	8.4	0.540	720
09:30:32.058	112	45	74	65	121.0	330	920	1383	7.9	0.559	745
09:30:32.976	116	44	74	60	131.3	335	995	1429	7.9	0.557	743
09:30:33.971	114	41	72	62	132.8	335	975	1458	8.2	0.531	708
09:30:34.948	108	40	71	66	122.0	330	915	1400	8.0	0.529	705
09:30:35.859	112	42	70	61	129.3	330	980	1396	7.9	0.533	710
09:30:36.841	111	38	69	61	131.5	335	990	1442	8.0	0.519	693
09:30:37.831	105	37	68	64	122.8	330	935	1417	7.9	0.518	691
09:30:38.764	109	39	69	61	130.3	330	980	1388	8.0	0.519	692
09:30:39.742	108	37	70	63	130.5	335	945	1425	8.3	0.503	671
09:30:40.689	105	39	68	64	121.3	330	940	1379	7.7	0.525	700
09:30:41.627	109	39	69	61	131.5	335	985	1417	8.0	0.515	687
09:30:42.612	108	37	69	63	130.8	335	955	1417	8.2	0.504	672
09:30:43.573	104	38	68	66	120.5	330	915	1371	7.9	0.518	691
09:30:44.484	108	40	69	62	129.0	330	965	1371	8.0	0.516	688
09:30:45.451	109	38	69	62	129.0	330	965	1404	8.0	0.516	688
09:30:46.415	109	38	69	65	129.0	330	925	1404	8.4	0.495	660
09:30:47.340	109	38	69	61	129.0	330	985	1404	7.9	0.527	702
09:30:48.325	109	38	69	63	129.0	330	945	1404	8.2	0.505	674
09:30:49.270	109	38	69	67	129.0	330	900	1404	8.6	0.481	642
09:30:50.171	108	46	72	64	96.5	330	940	1250	6.2	0.704	938
09:30:51.111	111	45	74	61	106.5	335	980	1317	6.5	0.679	905
09:30:52.089	111	44	78	67	110.8	330	895	1325	7.4	0.626	835
09:30:52.984	115	51	78	64	110.8	330	940	1267	7.1	0.664	886
09:30:53.925	119	49	79	62	125.0	330	970	1363	7.7	0.613	817
09:30:54.894	115	48	80	66	121.0	330	905	1342	8.0	0.595	793
09:30:55.801	116	52	78	63	117.8	330	945	1292	7.5	0.628	837
09:30:56.744	117	49	77	61	125.3	330	985	1346	7.6	0.608	810
09:30:57.729	114	46	78	66	124.0	335	915	1350	8.1	0.572	763
09:30:58.645	112	49	78	64	124.0	335	935	1275	8.0	0.584	779
09:30:59.580	112	49	78	60	124.0	335	1000	1275	7.4	0.625	833
09:31:00.580	112	49	78	67	124.0	335	895	1275	8.3	0.559	746
09:31:01.475	112	49	78	64	124.0	335	940	1275	7.9	0.588	783
09:31:02.414	111	42	73	65	109.8	335	930	1392	7.1	0.621	828
09:31:03.344	110	42	74	67	108.8	335	895	1367	7.3	0.607	809
09:31:04.239	108	45	74	68	104.5	325	880	1292	7.1	0.619	825
09:31:05.119	114	46	77	66	119.5	330	910	1329	7.9	0.586	782
09:31:06.033	117	48	77	63	128.8	335	955	1346	8.1	0.573	764
09:31:06.986	114	46	78	67	124.0	330	890	1325	8.4	0.562	749
09:31:07.874	116	50	77	63	122.5	325	950	1279	7.7	0.595	794
09:31:08.824	116	46	75	60	129.3	330	1000	1346	7.8	0.578	771
09:31:09.824	111	42	74	65	127.3	330	930	1371	8.2	0.541	721
09:31:10.754	108	45	74	65	127.3	330	925	1275	8.3	0.538	717
09:31:11.680	108	45	74	61	127.3	330	985	1275	7.8	0.573	764
09:31:12.665	108	45	74	63	127.3	330	945	1275	8.1	0.550	733
09:31:13.610	108	45	74	63	127.3	330	950	1275	8.0	0.552	737
09:31:14.561	111	43	73	62	109.5	330	965	1383	6.8	0.639	852
09:31:15.526	112	43	74	64	111.5	330	940	1392	7.1	0.626	835
09:31:16.465	110	44	74	66	107.5	325	905	1346	7.1	0.621	828
09:31:17.369	114	46	76	64	120.0	330	935	1371	7.7	0.590	787
09:31:18.306	116	45	75	62	128.8	330	970	1392	8.0	0.563	751
09:31:19.278	111	43	76	68	122.0	325	880	1363	8.3	0.545	726
09:31:20.156	114	48	76	65	124.5	325	930	1313	8.0	0.570	759
09:31:21.088	116	46	76	63	130.8	330	960	1383	8.2	0.556	742
09:31:22.044	113	45	78	68	126.5	325	885	1367	8.6	0.544	725
09:31:22.929	119	50	79	65	129.5	325	930	1358	8.4	0.569	759
09:31:23.863	121	48	78	61	135.3	330	990	1413	8.2	0.569	759
09:31:24.847	116	45	78	66	128.8	325	905	1417	8.5	0.547	729
09:31:25.756	118	48	77	63	128.8	325	960	1379	8.0	0.570	761
09:31:26.712	117	45	75	61	132.5	330	990	1421	8.0	0.559	745
09:31:27.708	114	42	74	63	130.3	330	960	1413	8.1	0.544	725
09:31:28.668	110	44	72	63	121.5	325	960	1350	7.6	0.565	753
09:31:29.624	114	43	74	63	131.8	330	960	1379	8.2	0.539	719
09:31:30.588	113	43	76	66	128.3	330	910	1367	8.5	0.536	714
09:31:31.494	115	47	76	63	127.5	325	945	1354	8.1	0.560	746
09:31:32.439	118	45	76	62	127.5	325	970	1392	7.9	0.574	766
09:31:33.410	118	45	76	63	127.5	325	945	1392	8.1	0.560	746
09:31:34.355	118	45	76	63	127.5	325	950	1392	8.1	0.563	750
09:31:35.305	118	45	76	62	127.5	325	970	1392	7.9	0.574	766
09:31:36.276	112	47	75	64	103.8	325	935	1371	6.7	0.671	895
09:31:37.211	115	46	75	62	111.5	330	975	1408	6.9	0.658	877
09:31:38.188	113	43	75	63	115.5	330	945	1408	7.3	0.610	813
09:31:39.133	109	45	72	65	110.3	325	930	1354	7.1	0.609	813
09:31:40.063	113	43	72	61	125.5	330	985	1413	7.6	0.567	756
09:31:41.046	110	40	72	64	125.0	330	935	1413	8.0	0.540	721
09:31:41.983	107	43	69	62	116.5	325	970	1358	7.2	0.572	763
09:31:42.951	109	39	69	60	127.0	325	995	1417	7.7	0.541	721
09:31:43.944	107	37	70	65	125.8	330	920	1400	8.2	0.514	685
09:31:44.866	105	42	68	63	116.5	325	960	1317	7.3	0.556	742
09:31:45.824	108	39	69	60	128.0	330	995	1396	7.7	0.534	713
09:31:46.823	107	38	69	61	127.8	335	980	1388	7.8	0.527	703
09:31:47.799	104	39	69	65	118.5	325	925	1333	7.7	0.535	713
09:31:48.724	109	41	70	60	129.3	330	995	1346	7.8	0.541	721
09:31:49.721	110	39	71	63	131.8	335	960	1371	8.2	0.517	690
09:31:50.681	106	41	71	66	120.5	325	910	1296	7.9	0.536	715
09:31:51.589	111	43	73	63	128.0	325	945	1308	8.1	0.541	721
09:31:52.538	114	43	74	61	134.3	335	990	1350	8.1	0.542	723
09:31:53.528	111	41	76	67	130.8	330	900	1367	8.7	0.520	693
09:31:54.424	114	48	77	66	125.3	330	905	1292	8.3	0.556	742
09:31:55.331	120	48	79	63	136.5	335	950	1354	8.6	0.548	731
09:31:56.281	118	46	80	67	134.0	330	900	1367	8.9	0.537	716
09:31:57.181	118	50	79	65	126.0	330	925	1321	8.2	0.576	768
09:31:58.104	121	48	78	61	135.3	335	980	1388	8.3	0.567	756
09:31:59.084	117	45	79	66	133.0	330	905	1379	8.8	0.538	717
09:31:59.991	116	49	77	63	124.0	330	945	1313	7.9	0.585	780
09:32:00.935	118	46	76	62	133.8	335	975	1379	8.2	0.556	741
09:32:01.909	114	43	76	65	129.5	335	920	1358	8.4	0.538	718
09:32:02.831	113	46	74	63	122.5	330	950	1329	7.7	0.570	760
09:32:03.781	115	43	74	63	122.5	330	955	1371	7.7	0.573	764
09:32:04.735	115	43	74	67	122.5	330	895	1371	8.2	0.537	716
09:32:05.630	115	43	74	66	122.5	330	915	1371	8.0	0.549	732
09:32:06.545	115	43	74	60	122.5	330	995	1371	7.4	0.597	796
09:32:07.541	114	47	79	67	107.3	335	900	1379	7.2	0.663	884
09:32:08.441	114	51	79	66	100.0	330	905	1296	6.6	0.713	950
09:32:09.344	118	51	81	65	111.8	330	930	1354	7.2	0.672	896
09:32:10.274	118	50	82	67	116.8	330	890	1358	7.9	0.621	828
09:32:11.166	116	53	81	68	112.8	325	880	1288	7.7	0.628	838
09:32:12.045	121	53	83	67	123.3	325	900	1350	8.2	0.608	811
09:32:12.946	122	53	83	66	125.5	330	910	1342	8.3	0.602	802
09:32:13.854	118	52	82	69	119.0	325	870	1321	8.2	0.601	802
09:32:14.726	121	54	82	65	123.5	325	930	1325	8.0	0.617	823
09:32:15.654	122	51	81	64	129.0	330	940	1392	8.2	0.590	787
09:32:16.598	116	49	80	68	122.0	325	880	1346	8.3	0.579	772
09:32:17.474	118	52	80	66	121.8	325	915	1313	8.0	0.599	799
09:32:18.391	119	49	78	62	128.0	330	965	1367	8.0	0.588	784
09:32:19.358	114	46	79	69	124.0	325	875	1363	8.5	0.556	741
09:32:20.231	117	51	79	65	122.3	325	920	1304	8.0	0.591	788
09:32:21.149	118	48	78	64	129.3	325	940	1371	8.3	0.569	759
09:32:22.089	114	47	79	68	123.3	325	885	1363	8.4	0.564	752
09:32:22.976	117	50	78	64	125.0	325	935	1342	8.0	0.585	780
09:32:23.911	118	48	78	64	129.3	325	935	1371	8.3	0.566	755
09:32:24.846	113	47	78	69	122.0	325	875	1358	8.4	0.559	746
09:32:25.719	117	50	78	65	124.8	325	930	1321	8.0	0.580	773
09:32:26.653	117	47	77	64	128.8	330	940	1371	8.2	0.562	750
09:32:27.589	113	46	77	69	122.0	325	875	1338	8.4	0.554	739
09:32:28.468	116	49	77	63	126.0	325	950	1338	8.0	0.579	772
09:32:29.418	117	46	75	60	129.5	325	1000	1367	7.8	0.577	770
09:32:30.416	110	42	75	66	123.5	325	905	1363	8.2	0.546	728
09:32:31.321	113	46	74	62	124.5	330	975	1304	7.7	0.576	767
09:32:32.298	113	43	72	60	128.0	330	1000	1367	7.7	0.559	745
09:32:33.298	106	40	71	66	119.0	325	915	1333	7.8	0.542	723
09:32:34.211	109	43	71	62	124.0	330	965	1292	7.7	0.554	739
09:32:35.175	110	41	71	61	128.0	330	980	1342	7.8	0.542	722
09:32:36.154	106	40	72	66	120.8	325	915	1321	7.9	0.542	722
09:32:37.070	112	44	74	62	128.8	330	965	1296	8.0	0.551	735
09:32:38.036	112	43	74	64	129.5	330	935	1329	8.3	0.536	715
09:32:38.971	109	45	73	65	120.0	325	920	1288	7.8	0.562	749
09:32:39.891	114	45	75	61	130.0	330	980	1338	8.0	0.562	749
09:32:40.869	113	43	75	65	130.0	330	930	1350	8.4	0.535	713
09:32:41.799	110	45	74	67	119.5	325	890	1292	8.1	0.551	735
09:32:42.691	114	46	76	64	126.8	330	935	1325	8.1	0.557	743
09:32:43.624	118	46	76	66	126.8	330	905	1346	8.4	0.539	719
09:32:44.530	118	46	76	67	126.8	330	895	1346	8.5	0.533	711
09:32:45.425	118	46	76	62	126.8	330	975	1346	7.8	0.581	774
09:32:46.400	118	46	76	62	126.8	330	965	1346	7.9	0.575	766
09:32:54.138	116	46	75	63	123.8	330	960	1375	7.7	0.582	776
09:32:55.094	117	44	76	62	131.5	330	975	1408	8.1	0.560	746
09:32:56.071	115	43	78	66	128.5	330	905	1400	8.5	0.546	728
09:32:56.974	120	49	78	65	128.5	330	925	1367	8.3	0.558	744
09:32:57.900	120	49	78	60	128.5	330	1005	1367	7.7	0.606	808
09:32:58.905	120	49	78	64	128.5	330	935	1367	8.2	0.564	752
09:32:59.840	120	49	78	63	128.5	330	960	1367	8.0	0.579	772
09:33:00.801	122	50	80	62	112.3	330	970	1467	6.9	0.689	919
09:33:01.771	120	48	79	63	113.0	330	945	1442	7.2	0.663	884
09:33:02.716	116	49	78	65	109.0	325	925	1392	7.1	0.658	877
09:33:03.639	120	48	78	61	121.8	330	985	1425	7.4	0.629	839
09:33:04.624	119	46	77	61	128.8	330	980	1446	7.9	0.586	781
09:33:05.608	114	45	76	64	122.8	330	940	1413	7.8	0.580	773
09:33:06.544	116	46	76	61	127.5	325	985	1379	7.8	0.583	778
09:33:07.527	116	44	75	62	130.0	330	975	1417	8.0	0.561	748
09:33:08.504	111	43	76	68	122.3	325	885	1375	8.3	0.547	729
09:33:09.389	115	48	77	65	126.3	325	930	1333	8.1	0.565	754
09:33:10.321	118	46	78	63	133.8	330	955	1392	8.4	0.557	743
09:33:11.278	117	47	80	66	130.8	330	905	1400	8.7	0.555	741
09:33:12.181	121	52	81	62	129.8	325	965	1375	8.1	0.599	798
09:33:13.144	123	49	80	60	135.8	330	995	1442	8.2	0.586	782
09:33:14.139	118	47	80	65	128.3	325	920	1408	8.4	0.570	760
09:33:15.059	121	50	79	62	131.0	325	970	1383	8.1	0.587	782
09:33:16.031	120	47	77	61	132.3	330	985	1438	8.1	0.575	767
09:33:17.014	114	45	77	65	125.0	325	920	1392	8.2	0.565	753
09:33:17.938	117	48	77	63	129.5	330	960	1400	8.1	0.573	764
09:33:18.894	118	46	77	62	129.5	330	965	1404	8.1	0.576	768
09:33:19.860	118	46	77	65	129.5	330	920	1404	8.4	0.549	732
09:33:20.780	118	46	77	65	129.5	330	925	1404	8.4	0.552	736
09:33:21.705	118	46	77	61	129.5	330	980	1404	7.9	0.585	779
09:33:22.686	118	48	81	67	110.3	330	900	1463	7.4	0.661	882
09:33:23.586	118	52	79	65	103.3	325	925	1408	6.7	0.710	947
09:33:24.511	121	49	80	62	116.8	330	965	1471	7.3	0.661	882
09:33:25.472	119	48	83	67	120.0	325	890	1463	8.1	0.612	816
09:33:26.366	122	54	82	65	119.8	325	930	1417	7.7	0.637	849
09:33:27.292	124	52	82	61	129.3	325	980	1479	7.9	0.620	826
09:33:28.276	121	48	81	65	129.3	330	930	1483	8.3	0.585	779
09:33:29.206	118	51	78	63	119.0	325	945	1404	7.6	0.619	826
09:33:30.151	120	48	78	61	130.8	330	985	1446	8.0	0.586	781
09:33:31.136	116	45	79	67	129.0	330	890	1442	8.7	0.547	729
09:33:32.028	117	50	78	65	121.0	325	930	1383	7.8	0.596	794
09:33:32.956	119	47	78	62	131.5	330	965	1442	8.2	0.571	761
09:33:33.919	117	46	79	66	127.5	325	905	1442	8.5	0.557	743
09:33:34.826	119	49	79	63	130.3	330	960	1413	8.1	0.580	774
09:33:35.784	120	47	78	61	134.3	330	990	1442	8.1	0.573	764
09:33:36.776	117	45	79	65	132.3	330	920	1425	8.6	0.550	733
09:33:37.698	117	49	76	61	125.5	330	985	1371	7.6	0.598	798
09:33:38.677	116	45	75	61	130.0	325	980	1425	8.0	0.565	754
09:33:39.663	112	44	74	64	122.3	325	935	1388	7.8	0.566	755
09:33:40.594	115	45	75	62	128.3	330	975	1392	7.9	0.568	758
09:33:41.569	115	44	75	62	131.0	330	970	1417	8.1	0.552	736
09:33:42.543	111	43	75	67	123.0	325	890	1379	8.3	0.543	724
09:33:43.430	116	47	77	65	127.8	325	925	1371	8.3	0.558	743
09:33:44.356	118	46	77	63	133.5	330	960	1421	8.3	0.552	736
09:33:45.314	114	44	78	68	126.3	325	880	1396	8.6	0.542	723
09:33:46.195	118	49	78	64	128.3	325	935	1363	8.2	0.570	761
09:33:47.129	119	47	77	62	133.8	330	970	1408	8.3	0.560	747
09:33:48.101	114	44	78	68	128.0	330	880	1404	8.7	0.538	717
09:33:48.979	117	50	77	63	124.5	320	950	1296	7.9	0.586	781
09:33:49.933	117	46	77	63	124.5	320	960	1379	7.8	0.592	789
09:33:50.890	117	46	77	66	124.5	320	915	1379	8.2	0.564	752
09:33:51.805	117	46	77	63	124.5	320	945	1379	7.9	0.583	777
09:33:52.750	117	46	77	60	124.5	320	1000	1379	7.5	0.616	822
09:33:53.749	110	46	76	66	103.0	325	915	1350	6.8	0.675	900
09:33:54.666	112	48	76	62	102.8	325	965	1313	6.4	0.709	945
09:33:55.631	113	46	74	60	111.5	330	1005	1350	6.7	0.669	892
09:33:56.634	109	43	74	63	114.3	325	950	1333	7.2	0.615	820
09:33:57.584	107	46	72	64	107.8	320	940	1254	6.9	0.630	840
09:33:58.526	111	45	73	60	120.8	325	1000	1313	7.2	0.607	809
09:33:59.524	110	44	73	61	120.5	325	980	1308	7.4	0.594	792
09:34:00.504	107	44	73	64	112.8	320	940	1279	7.2	0.604	806
09:34:01.446	111	46	75	61	123.0	330	990	1283	7.5	0.600	800
09:34:02.434	111	45	75	63	122.8	330	955	1275	7.7	0.584	778
09:34:03.387	107	46	75	67	113.3	325	895	1238	7.6	0.589	785
09:34:04.285	112	48	76	63	120.0	330	955	1254	7.5	0.601	801
09:34:05.239	113	46	76	63	124.3	330	950	1267	7.8	0.581	775
09:34:06.187	111	47	79	69	119.3	325	870	1258	8.2	0.575	766
09:34:07.060	117	53	81	65	121.3	330	930	1267	7.8	0.621	828
09:34:07.991	122	52	83	63	129.3	330	955	1325	8.1	0.611	815
09:34:08.946	122	53	83	63	127.8	330	950	1329	8.1	0.615	820
09:34:09.894	118	52	83	69	119.3	325	875	1317	8.2	0.609	812
09:34:10.771	122	55	82	63	120.8	325	950	1317	7.6	0.645	860
09:34:11.719	122	52	82	63	127.5	330	950	1358	8.1	0.609	812
09:34:12.671	119	50	82	66	124.5	325	905	1321	8.3	0.592	790
09:34:13.575	118	53	81	66	116.5	325	915	1267	7.6	0.632	843
09:34:14.489	122	53	82	63	125.8	330	960	1308	7.9	0.628	837
09:34:15.451	123	52	82	63	127.8	330	960	1321	8.0	0.618	824
09:34:16.411	119	52	83	67	121.8	330	900	1296	8.1	0.612	816
09:34:17.309	121	55	83	63	119.0	320	945	1267	7.6	0.655	874
09:34:18.256	122	53	81	61	126.0	330	990	1325	7.6	0.638	851
09:34:19.246	117	49	82	66	123.0	330	910	1329	8.1	0.603	804
09:34:20.155	118	54	80	63	117.3	325	950	1267	7.4	0.648	864
09:34:21.104	120	51	80	61	125.3	330	980	1317	7.7	0.626	835
09:34:22.085	117	49	79	61	124.5	330	980	1325	7.6	0.622	829
09:34:23.065	115	50	80	66	117.8	325	910	1329	7.8	0.616	822
09:34:23.975	121	52	82	62	124.8	330	970	1321	7.7	0.634	845
09:34:24.946	122	50	85	65	129.0	330	930	1388	8.3	0.609	812
09:34:25.874	124	57	87	66	120.0	320	910	1329	7.9	0.658	877
09:34:26.788	131	59	89	62	127.0	330	965	1358	7.9	0.676	902
09:34:27.753	128	57	90	66	123.8	325	915	1375	8.1	0.662	882
09:34:28.664	131	61	89	61	122.8	325	985	1346	7.5	0.712	950
09:34:29.651	129	57	87	62	125.5	330	970	1388	7.8	0.672	897
09:34:30.623	123	55	87	66	125.5	330	905	1346	8.3	0.627	836
09:34:31.525	123	55	87	59	125.5	330	1010	1346	7.5	0.700	934
09:34:32.535	123	55	87	63	125.5	330	955	1346	7.9	0.662	883
09:34:33.490	123	55	87	65	125.5	330	930	1346	8.1	0.645	860
09:34:34.423	119	52	79	60	105.0	330	1005	1350	6.3	0.756	1008
09:34:35.424	118	48	78	60	111.0	330	1000	1392	6.7	0.698	931
09:34:36.424	113	46	78	66	110.0	325	910	1358	7.3	0.645	860
09:34:37.334	115	50	78	63	111.8	325	945	1313	7.1	0.657	877
09:34:38.279	117	48	77	60	124.0	330	995	1358	7.5	0.620	826
09:34:39.274	115	46	77	63	124.5	330	960	1367	7.8	0.590	787
09:34:40.234	111	47	76	65	115.8	325	925	1313	7.5	0.603	804
09:34:41.159	115	48	76	61	124.5	325	985	1329	7.6	0.597	796
09:34:42.144	112	44	77	66	124.8	330	915	1350	8.2	0.561	748
09:34:43.061	113	48	76	64	119.8	325	940	1304	7.6	0.595	793
09:34:44.001	115	46	76	63	126.5	330	955	1346	7.9	0.570	760
09:34:44.956	111	45	76	66	120.5	325	905	1329	8.0	0.571	761
09:34:45.863	116	48	78	63	127.0	330	950	1350	8.0	0.582	775
09:34:46.813	118	47	77	62	129.5	330	975	1388	8.0	0.578	770
09:34:47.785	113	45	77	69	121.0	325	875	1375	8.3	0.559	745
09:34:48.663	118	50	79	63	127.0	330	945	1363	8.1	0.586	781
09:34:49.604	118	48	78	65	128.3	330	920	1383	8.4	0.561	748
09:34:50.526	113	47	76	67	117.5	325	890	1338	7.9	0.576	768
09:34:51.418	117	48	78	63	128.8	330	945	1379	8.2	0.569	758
09:34:52.361	115	46	79	69	126.0	330	875	1392	8.6	0.550	734
09:34:53.236	118	51	78	63	124.3	325	955	1338	7.8	0.600	799
09:34:54.189	119	47	77	62	132.3	330	970	1421	8.2	0.565	753
09:34:55.161	114	44	77	67	126.3	330	900	1404	8.4	0.547	730
09:34:56.063	113	48	74	66	116.5	325	910	1346	7.7	0.580	773
09:34:56.973	115	45	75	63	128.0	330	945	1392	8.1	0.556	741
09:34:57.914	114	45	76	67	127.5	330	900	1367	8.5	0.536	715
09:34:58.816	112	46	75	67	119.0	325	890	1333	8.0	0.563	750
09:34:59.706	117	48	78	64	129.0	330	940	1371	8.2	0.568	758
09:35:00.648	118	48	79	65	130.8	330	920	1375	8.5	0.556	741
09:35:01.564	115	49	78	68	117.8	325	880	1333	8.0	0.581	775
09:35:02.446	120	50	80	65	129.5	330	930	1388	8.4	0.571	761
09:35:03.378	120	48	77	61	131.0	330	980	1404	8.0	0.578	771
09:35:04.356	115	45	77	64	127.0	330	935	1404	8.1	0.565	753
09:35:05.289	115	48	75	61	123.0	325	980	1371	7.5	0.594	791
09:35:06.269	115	44	75	62	130.0	325	975	1408	8.0	0.559	745
09:35:07.248	112	43	75	66	125.3	330	915	1392	8.2	0.550	733
09:35:08.159	112	47	74	63	119.5	325	945	1329	7.6	0.583	778
09:35:09.108	115	44	75	63	130.3	330	960	1379	8.1	0.555	740
09:35:10.066	114	43	77	67	129.3	330	900	1388	8.6	0.538	717
09:35:10.966	113	50	77	69	116.0	320	870	1304	8.0	0.578	770
09:35:11.838	117	47	81	71	128.5	330	845	1383	9.1	0.531	708
09:35:12.679	119	52	81	70	125.5	325	860	1321	8.8	0.557	742
09:35:13.539	121	51	80	66	129.5	330	910	1379	8.5	0.560	747
09:35:14.451	116	48	79	69	124.0	325	870	1425	8.6	0.553	737
09:35:15.319	119	49	78	66	127.3	325	905	1425	8.4	0.555	740
09:35:16.222	119	46	76	65	131.5	325	930	1458	8.5	0.539	719
09:35:17.152	115	43	75	66	128.3	325	905	1438	8.5	0.527	703
09:35:18.060	112	45	71	64	118.5	320	935	1375	7.6	0.558	744
09:35:25.350	123	55	83	64	103.3	325	940	1379	6.6	0.756	1008
09:35:26.293	119	53	84	67	105.8	325	890	1388	7.1	0.703	937
09:35:27.179	120	57	82	64	104.0	325	940	1333	6.6	0.741	988
09:35:28.119	122	54	83	62	118.8	325	965	1396	7.4	0.672	897
09:35:29.086	121	53	83	63	118.8	330	950	1379	7.5	0.660	880
09:35:30.038	118	53	82	66	113.3	325	915	1346	7.4	0.663	883
09:35:30.951	121	55	82	62	118.3	325	970	1367	7.3	0.673	897
09:35:31.923	120	52	81	62	121.5	330	970	1404	7.5	0.645	860
09:35:32.891	115	51	80	67	114.3	325	900	1363	7.6	0.630	840
09:35:33.789	119	54	81	64	117.5	330	940	1346	7.5	0.648	864
09:35:34.733	119	52	81	63	120.8	330	945	1375	7.7	0.630	840
09:35:35.678	115	51	80	67	114.8	325	890	1358	7.7	0.620	827
09:35:36.568	119	54	81	63	119.3	330	945	1358	7.6	0.644	858
09:35:37.513	120	52	83	64	123.8	330	935	1396	7.9	0.623	831
09:35:38.448	119	54	85	69	116.8	325	870	1354	8.1	0.632	842
09:35:39.314	125	59	87	65	118.5	325	925	1367	7.7	0.677	903
09:35:40.239	128	58	87	63	124.3	325	950	1433	7.8	0.667	889
09:35:41.187	124	57	89	70	118.0	325	855	1421	8.3	0.641	855
09:35:42.044	127	61	89	67	118.0	325	900	1396	7.9	0.675	900
09:35:42.945	127	61	89	61	118.0	325	985	1396	7.2	0.739	985
09:35:43.930	127	61	89	68	118.0	325	880	1396	8.0	0.660	880
09:35:44.810	127	61	89	65	118.0	325	925	1396	7.7	0.694	925
09:35:45.736	125	56	84	62	102.8	330	965	1450	6.4	0.791	1055
09:35:46.697	122	54	85	65	103.8	330	920	1463	6.8	0.749	999
09:35:47.619	120	56	82	63	99.0	325	945	1413	6.3	0.778	1037
09:35:48.566	122	53	82	62	113.8	325	965	1454	7.1	0.691	922
09:35:49.531	119	51	80	65	116.8	330	930	1421	7.5	0.639	852
09:35:50.463	115	51	78	66	110.0	325	915	1392	7.2	0.651	868
09:35:51.372	118	51	79	63	119.3	325	955	1429	7.5	0.635	846
09:35:52.331	116	49	80	65	120.8	330	925	1438	7.8	0.609	812
09:35:53.256	115	52	79	66	112.8	325	905	1388	7.5	0.632	843
09:35:54.157	119	52	81	65	121.8	325	930	1429	7.9	0.619	825
09:35:55.089	119	51	82	66	121.3	330	915	1429	8.0	0.615	820
09:35:56.006	117	53	81	66	113.8	325	915	1396	7.5	0.650	866
09:35:56.919	121	54	82	62	122.3	325	965	1446	7.6	0.649	866
09:35:57.884	121	53	83	64	122.3	330	940	1442	7.8	0.638	851
09:35:58.828	119	55	82	64	114.0	325	935	1396	7.3	0.673	897
09:35:59.759	123	55	84	62	121.5	330	970	1438	7.5	0.667	889
09:36:00.727	121	54	84	64	119.8	325	935	1438	7.7	0.652	869
09:36:01.666	119	55	82	64	111.5	325	935	1379	7.2	0.683	911
09:36:02.601	122	54	83	62	120.0	330	970	1417	7.4	0.667	889
09:36:03.571	121	53	82	62	120.0	330	965	1417	7.5	0.655	874
09:36:04.536	117	53	81	64	113.8	325	940	1396	7.3	0.665	887
09:36:05.476	120	53	81	62	119.3	330	970	1417	7.4	0.659	878
09:36:06.444	119	51	81	63	119.0	330	950	1433	7.5	0.645	860
09:36:07.394	117	53	78	61	114.0	325	985	1379	6.9	0.676	901
09:36:08.379	117	50	78	60	120.0	330	995	1421	7.2	0.643	857
09:36:09.378	113	48	78	65	115.0	330	920	1400	7.5	0.620	827
09:36:10.294	116	52	79	64	116.5	330	935	1363	7.5	0.636	848
09:36:11.233	116	50	79	65	118.3	330	925	1379	7.7	0.618	824
09:36:12.158	113	51	79	67	110.8	325	890	1350	7.5	0.631	841
09:36:13.044	119	53	79	65	110.8	325	930	1379	7.1	0.659	879
09:36:13.975	119	53	79	62	110.8	325	965	1379	6.9	0.684	912
09:36:14.940	119	53	79	71	110.8	325	845	1379	7.9	0.599	799
09:36:15.785	119	53	79	64	110.8	325	940	1379	7.1	0.666	888
09:36:16.722	119	52	81	64	103.0	325	940	1458	6.6	0.739	986
09:36:17.668	119	52	81	64	103.0	330	935	1408	6.6	0.733	977
09:36:18.603	116	52	80	67	100.8	325	900	1408	6.7	0.715	953
09:36:19.503	120	53	82	64	110.3	330	935	1404	7.1	0.693	924
09:36:20.436	121	53	81	62	118.3	325	965	1438	7.4	0.659	879
09:36:21.401	117	51	82	69	115.0	325	870	1417	7.9	0.622	830
09:36:22.273	120	56	82	66	112.3	330	910	1383	7.4	0.667	889
09:36:23.181	122	54	83	65	120.3	330	920	1438	7.8	0.633	844
09:36:24.101	120	53	83	69	118.5	330	875	1413	8.1	0.615	820
09:36:24.974	119	56	81	67	109.3	320	900	1367	7.3	0.667	890
09:36:25.872	121	53	82	65	120.3	325	925	1425	7.8	0.633	844
09:36:26.801	120	53	83	67	120.5	325	900	1404	8.0	0.616	822
09:36:27.703	118	54	81	68	112.5	325	880	1375	7.7	0.636	847
09:36:28.581	121	54	83	66	118.3	325	915	1388	7.8	0.638	851
09:36:29.496	121	53	82	65	121.0	325	930	1421	7.8	0.626	835
09:36:30.426	118	51	81	67	119.0	325	895	1400	8.0	0.609	812
09:36:31.319	116	53	79	66	110.3	320	905	1350	7.3	0.651	867
09:36:32.224	119	52	80	64	120.3	325	940	1392	7.7	0.625	834
09:36:33.168	117	50	79	64	120.3	325	935	1392	7.7	0.614	819
09:36:34.101	114	50	77	65	113.3	320	925	1354	7.3	0.631	841
09:36:35.028	116	50	78	63	120.8	325	960	1375	7.5	0.618	824
09:36:35.984	115	48	76	62	121.0	325	975	1363	7.4	0.614	819
09:36:36.961	111	47	75	63	117.0	325	950	1342	7.4	0.611	815
09:36:37.913	112	48	76	63	117.0	325	955	1333	7.4	0.618	824
09:36:38.866	113	48	76	63	119.3	325	955	1333	7.5	0.607	809
09:36:39.821	110	47	77	68	115.5	325	880	1308	7.9	0.589	785
09:36:40.701	114	52	78	64	114.5	325	935	1279	7.3	0.635	847
09:36:41.636	116	50	78	63	122.3	325	960	1325	7.6	0.614	819
09:36:42.596	114	49	79	65	120.0	330	920	1325	7.8	0.604	805
09:36:43.515	113	52	77	63	112.3	325	955	1267	7.1	0.653	871
09:36:44.473	115	49	78	63	121.3	330	955	1338	7.6	0.612	817
09:36:45.424	113	50	79	67	114.5	325	890	1288	7.7	0.610	814
09:36:46.316	116	51	81	69	117.8	330	865	1317	8.2	0.595	793
09:36:47.180	116	53	82	71	115.3	325	850	1292	8.1	0.601	801
09:36:48.031	118	54	82	69	117.0	330	870	1325	8.1	0.606	808
09:36:48.903	117	53	81	68	113.8	325	885	1358	7.7	0.626	835
09:36:49.786	121	52	82	66	122.8	325	905	1433	8.1	0.606	809
09:36:50.689	121	53	81	64	121.0	325	935	1404	7.8	0.622	829
09:36:51.622	116	50	80	69	115.8	320	865	1421	8.0	0.598	797
09:36:52.493	118	53	80	63	115.8	320	945	1396	7.3	0.653	871
09:36:53.435	118	53	80	61	115.8	320	990	1396	7.0	0.684	912
09:36:54.425	118	53	80	69	115.8	320	875	1396	7.9	0.605	806
09:36:55.300	118	53	80	67	115.8	320	900	1396	7.7	0.622	829
09:36:56.203	119	55	83	65	98.3	325	930	1396	6.3	0.783	1044
09:36:57.131	121	56	84	65	98.5	325	920	1367	6.4	0.787	1049
09:36:58.050	119	57	85	68	96.3	320	885	1354	6.5	0.779	1039
09:36:58.934	124	59	87	64	105.5	325	935	1371	6.8	0.769	1025
09:36:59.871	125	58	86	63	112.3	325	950	1400	7.1	0.726	968
09:37:00.823	121	57	86	68	107.8	320	880	1388	7.3	0.700	934
09:37:01.699	124	60	86	65	109.0	320	920	1367	7.1	0.728	971
09:37:02.619	124	58	86	66	113.8	325	915	1392	7.5	0.692	922
09:37:03.534	121	57	87	70	110.0	325	855	1358	7.7	0.676	902
09:37:04.391	124	61	87	65	108.8	320	920	1358	7.1	0.732	976
09:37:05.313	125	58	86	63	115.5	325	955	1413	7.3	0.709	945
09:37:06.264	121	56	86	68	111.5	320	885	1388	7.6	0.681	907
09:37:07.149	123	59	84	62	110.3	320	965	1367	6.9	0.737	983
09:37:08.116	122	55	83	62	115.8	325	970	1400	7.2	0.691	922
09:37:09.088	117	53	82	67	109.8	320	900	1363	7.3	0.672	897
09:37:09.986	119	56	81	61	111.8	325	985	1321	6.8	0.710	946
09:37:10.971	116	51	79	62	115.0	325	970	1392	7.1	0.668	891
09:37:11.941	115	52	77	61	108.5	325	980	1325	6.6	0.698	930
09:37:12.919	114	50	77	61	115.3	330	985	1338	7.0	0.656	875
09:37:13.904	109	48	76	66	107.5	320	905	1317	7.1	0.642	856
09:37:14.810	112	51	76	62	111.0	325	970	1283	6.9	0.662	883
09:37:15.779	111	48	75	61	114.8	325	990	1317	7.0	0.647	863
09:37:16.771	109	47	77	66	112.5	325	905	1300	7.5	0.619	826
09:37:17.676	112	52	77	63	107.8	325	955	1263	6.8	0.682	910
09:37:18.631	114	51	79	63	116.8	330	955	1321	7.3	0.644	859
09:37:19.586	113	51	80	66	113.8	330	915	1296	7.5	0.639	853
09:37:20.497	112	54	78	65	104.3	320	920	1246	6.8	0.688	918
09:37:21.421	115	52	79	61	115.0	330	985	1300	7.0	0.675	899
09:37:22.406	115	51	78	60	116.8	330	1000	1304	7.0	0.668	891
09:37:23.404	112	50	78	64	110.5	325	935	1296	7.1	0.662	883
09:37:24.340	116	53	79	61	113.0	330	980	1283	6.9	0.685	914
09:37:25.320	115	51	78	60	116.0	330	1005	1304	6.9	0.671	895
09:37:26.324	111	49	78	66	111.5	325	915	1300	7.3	0.640	853
09:37:27.240	113	52	78	63	110.8	325	955	1263	7.0	0.675	900
09:37:28.196	117	52	80	61	117.0	330	980	1304	7.2	0.666	888
09:37:29.176	116	51	81	66	114.3	330	915	1317	7.5	0.651	868
09:37:30.090	118	55	81	63	111.5	330	950	1296	7.0	0.688	917
09:37:31.041	119	53	79	60	116.8	330	995	1346	7.0	0.675	901
09:37:32.034	115	49	80	66	115.0	325	915	1363	7.5	0.633	843
09:37:32.950	116	54	79	62	110.8	325	965	1304	6.9	0.684	912
09:37:33.918	116	50	78	61	118.0	330	980	1354	7.2	0.646	861
09:37:34.896	113	49	79	65	114.8	330	920	1325	7.5	0.629	839
09:37:35.815	114	53	79	63	111.3	325	950	1254	7.0	0.672	897
09:37:36.764	116	51	80	63	116.3	330	945	1300	7.4	0.648	864
09:37:37.709	113	52	81	69	110.3	325	875	1275	7.6	0.639	852
09:37:38.586	117	55	81	65	112.3	330	925	1267	7.3	0.670	893
09:37:39.509	118	54	80	63	114.8	330	960	1296	7.2	0.669	892
09:37:40.469	114	51	81	69	111.0	325	870	1313	7.7	0.637	849
09:37:41.341	120	56	83	66	114.0	330	910	1300	7.5	0.665	886
09:37:42.249	121	56	83	65	114.0	330	920	1346	7.4	0.672	896
09:37:43.170	121	56	83	67	114.0	330	895	1346	7.6	0.654	871
09:37:44.065	121	56	83	68	114.0	330	880	1346	7.8	0.643	857
09:37:44.945	121	56	83	65	114.0	330	925	1346	7.4	0.675	901
09:37:45.871	117	54	82	69	95.3	325	875	1346	6.5	0.756	1007
09:37:46.748	120	56	82	65	96.5	325	920	1342	6.3	0.782	1042
09:37:47.666	120	54	81	65	103.3	325	925	1342	6.7	0.728	971
09:37:48.591	116	52	82	68	104.8	325	885	1325	7.1	0.693	924
09:37:49.474	120	56	83	66	111.0	325	905	1333	7.4	0.677	902
09:37:50.379	119	54	84	68	111.5	325	880	1346	7.6	0.661	881
09:37:51.261	121	57	83	66	110.5	325	910	1321	7.3	0.684	911
09:37:52.169	119	54	85	69	113.8	320	865	1375	7.9	0.646	862
09:37:53.034	124	60	86	66	112.0	325	910	1358	7.4	0.701	934
09:37:53.946	124	57	86	66	116.3	325	905	1400	7.7	0.671	895
09:37:54.853	122	57	84	68	111.8	325	880	1358	7.6	0.663	885
09:37:55.729	119	57	83	69	105.5	315	870	1333	7.3	0.680	907
09:37:56.601	121	56	85	71	111.8	325	850	1354	7.9	0.647	862
09:37:57.453	120	58	84	70	106.3	320	855	1367	7.5	0.672	896
09:37:58.304	123	56	85	69	115.5	325	875	1404	7.9	0.644	859
09:37:59.179	124	56	84	67	116.5	325	895	1396	7.8	0.645	860
09:38:00.076	120	54	83	69	114.5	325	865	1383	7.9	0.629	839
09:38:00.941	123	56	84	67	117.3	325	900	1371	7.8	0.643	857
09:38:01.839	122	54	82	67	118.5	325	900	1367	7.9	0.621	828
09:38:02.739	117	53	80	69	108.5	320	870	1313	7.5	0.637	850
09:38:03.611	117	52	82	70	115.8	325	855	1308	8.1	0.606	808
09:38:04.466	117	54	81	71	110.3	320	845	1300	7.8	0.621	828
09:38:05.311	118	53	83	71	115.8	325	850	1321	8.2	0.610	813
09:38:06.161	122	56	84	67	119.0	325	890	1346	8.0	0.626	835
09:38:07.051	121	55	83	66	119.0	325	910	1333	7.8	0.631	841
09:38:07.959	120	53	81	66	117.8	325	905	1279	7.8	0.623	830
09:38:08.865	117	52	81	70	115.0	325	860	1292	8.0	0.604	805
09:38:09.726	115	53	78	68	107.8	320	885	1263	7.3	0.643	857
09:38:10.609	118	52	80	67	117.5	325	890	1300	7.9	0.604	805
09:38:11.501	115	50	81	71	115.3	320	845	1304	8.2	0.594	792
09:38:12.342	119	56	81	67	114.5	325	890	1246	7.7	0.632	842
09:38:13.236	118	52	81	68	116.0	325	880	1279	7.9	0.614	819
09:38:14.114	119	55	81	69	113.3	325	865	1275	7.9	0.617	822
09:38:14.981	114	54	78	69	104.8	320	870	1233	7.2	0.650	867
09:38:15.849	119	53	83	67	118.8	320	890	1329	8.0	0.620	827
09:38:16.739	121	55	85	69	117.5	325	875	1292	8.1	0.633	844
09:38:17.616	124	59	86	69	115.0	325	875	1279	7.9	0.656	875
09:38:18.491	122	57	85	70	111.8	325	855	1288	7.8	0.647	862
09:38:19.345	118	57	83	72	102.5	315	830	1267	7.4	0.668	891
09:38:20.178	125	56	84	66	116.8	325	905	1358	7.7	0.653	871
09:38:21.079	125	55	84	67	118.8	325	900	1371	7.9	0.637	849
09:38:21.981	119	54	83	71	111.0	320	850	1329	7.8	0.637	850
09:38:22.831	125	57	86	69	117.8	325	870	1329	8.1	0.632	842
09:38:23.699	124	56	84	69	116.5	325	875	1313	8.0	0.627	836
09:38:24.576	119	54	85	74	112.0	320	810	1313	8.3	0.611	815
09:38:25.386	125	59	87	70	114.5	325	860	1296	8.0	0.653	871
09:38:26.244	129	59	88	67	119.8	325	895	1342	8.0	0.658	877
09:38:27.143	125	58	88	71	116.3	325	845	1333	8.3	0.641	855
09:38:27.984	127	61	87	67	112.0	320	895	1300	7.5	0.693	924
09:38:28.881	127	58	86	64	118.5	325	935	1358	7.6	0.675	899
09:38:29.816	123	55	85	68	117.8	325	885	1329	8.0	0.637	849
09:38:30.701	120	57	82	68	108.0	320	880	1300	7.4	0.670	894
09:38:31.583	122	54	83	66	116.5	325	910	1338	7.7	0.644	859
09:38:32.491	121	53	82	67	117.5	325	895	1338	7.9	0.623	830
09:38:33.386	116	53	82	71	110.3	320	845	1296	7.8	0.625	833
09:38:34.229	118	55	81	68	109.5	320	885	1283	7.4	0.655	873
09:38:35.116	119	53	80	64	117.3	325	940	1321	7.5	0.641	855
09:38:36.056	115	50	81	71	115.5	325	845	1304	8.2	0.593	790
09:38:36.900	116	55	80	69	108.0	320	875	1242	7.4	0.648	864
09:38:37.775	118	53	80	67	108.0	320	890	1279	7.3	0.659	879
09:38:38.665	118	53	80	69	108.0	320	870	1279	7.4	0.644	859
09:38:39.535	118	53	80	71	108.0	320	840	1279	7.7	0.622	830
09:38:40.375	118	53	80	66	108.0	320	905	1279	7.2	0.670	894
09:38:41.280	119	57	85	72	94.0	325	835	1292	6.8	0.753	1004
09:38:42.112	120	58	84	69	91.8	320	870	1250	6.3	0.792	1056
09:38:42.984	116	55	83	71	95.3	320	845	1275	6.8	0.734	979
09:38:43.831	119	57	81	64	101.3	325	935	1283	6.5	0.750	1000
09:38:44.764	118	53	80	63	111.3	325	955	1304	7.0	0.682	910
09:38:45.719	113	51	79	67	105.0	320	890	1275	7.1	0.665	887
09:38:46.609	117	54	80	63	110.3	325	960	1271	6.9	0.694	926
09:38:47.569	118	52	80	62	116.5	330	970	1313	7.2	0.664	885
09:38:48.541	114	52	81	68	109.0	320	880	1300	7.4	0.650	867
09:38:49.420	120	56	81	62	112.3	325	965	1292	7.0	0.698	931
09:38:50.386	120	53	80	60	117.5	325	1005	1329	7.0	0.680	907
09:38:51.391	114	50	81	68	111.3	325	880	1313	7.6	0.637	849
09:38:52.269	118	56	81	65	109.3	325	930	1254	7.0	0.692	922
09:38:53.201	120	54	81	60	116.8	325	1005	1317	7.0	0.697	930
09:38:54.205	119	52	82	63	117.5	330	950	1292	7.4	0.661	881
09:38:55.155	116	55	83	67	106.5	325	890	1246	7.2	0.689	919
09:38:56.046	123	59	87	65	114.3	330	930	1275	7.4	0.704	939
09:38:56.974	124	59	86	65	114.0	330	920	1279	7.4	0.696	928
09:38:57.892	119	57	86	69	110.0	330	865	1238	7.6	0.678	904
09:38:58.761	123	61	86	65	107.0	325	925	1225	6.9	0.743	991
09:38:59.684	125	59	87	65	113.3	325	925	1288	7.3	0.709	945
09:39:00.611	123	57	88	70	111.8	325	855	1296	7.8	0.673	898
09:39:01.464	125	61	87	66	106.8	325	910	1275	7.0	0.737	983
09:39:02.378	127	58	87	64	116.8	330	940	1342	7.5	0.696	929
09:39:03.316	124	56	84	63	115.5	330	960	1325	7.2	0.694	925
09:39:04.275	117	54	82	68	107.8	320	880	1292	7.3	0.670	893
09:39:05.156	120	56	82	64	111.8	325	935	1292	7.2	0.686	915
09:39:06.091	120	53	80	61	117.3	330	985	1292	7.1	0.672	896
09:39:07.074	115	50	81	67	115.8	330	890	1288	7.8	0.621	828
09:39:07.965	116	55	79	66	106.3	325	915	1217	7.0	0.682	910
09:39:08.881	118	53	79	62	116.0	330	975	1275	7.1	0.666	888
09:39:09.854	115	50	79	64	116.3	330	940	1279	7.4	0.639	852
09:39:10.792	112	52	77	66	106.5	325	915	1221	7.0	0.664	885
09:39:11.707	115	52	78	62	114.5	330	965	1242	7.1	0.659	879
09:39:12.676	115	50	78	63	116.8	330	960	1250	7.3	0.637	850
09:39:13.634	110	50	77	68	108.0	325	885	1196	7.3	0.633	844
09:39:14.521	113	52	78	63	112.0	330	955	1196	7.0	0.663	884
09:39:15.474	116	51	80	63	118.5	330	955	1225	7.4	0.643	857
09:39:16.431	116	52	83	67	116.8	330	890	1229	7.9	0.635	846
09:39:17.321	120	58	84	65	109.3	325	920	1229	7.1	0.707	943
09:39:18.241	126	58	85	60	119.5	330	995	1304	7.2	0.710	946
09:39:19.234	124	55	87	66	118.8	330	910	1313	7.8	0.665	886
09:39:20.144	121	58	87	71	104.8	320	840	1283	7.5	0.694	925
09:39:20.984	124	60	87	70	105.8	325	860	1271	7.4	0.705	941
09:39:21.846	126	59	84	59	115.0	330	1015	1321	6.8	0.741	989
09:39:22.861	126	54	85	61	123.8	330	985	1421	7.5	0.675	899
09:39:23.844	126	55	83	59	119.8	330	1015	1396	7.1	0.704	938
09:39:24.861	122	52	82	62	118.5	330	965	1404	7.4	0.670	893
09:39:25.826	124	54	82	61	119.3	330	980	1354	7.3	0.670	893
09:39:26.808	122	51	79	61	121.5	330	985	1358	7.4	0.638	851
09:39:27.789	116	47	78	66	118.0	325	915	1325	7.7	0.603	804
09:39:28.706	118	50	77	61	119.8	330	980	1304	7.3	0.626	835
09:39:29.686	118	47	75	59	126.0	330	1020	1338	7.4	0.605	807
09:39:30.704	113	43	76	66	123.5	330	915	1317	8.1	0.563	751
09:39:31.619	117	49	77	62	122.3	330	965	1275	7.6	0.606	808
09:39:32.584	119	48	78	62	128.0	330	975	1317	7.9	0.596	795
09:39:33.559	119	49	80	63	126.5	330	955	1296	7.9	0.600	800
09:39:34.514	118	51	79	63	118.8	325	945	1288	7.5	0.631	841
09:39:35.459	122	51	81	63	126.8	330	955	1329	8.0	0.608	811
09:39:36.415	121	51	78	59	124.8	330	1015	1317	7.4	0.637	849
09:39:37.429	117	48	79	65	122.0	325	925	1321	7.9	0.601	801
09:39:38.354	120	52	79	61	122.5	325	985	1288	7.5	0.635	847
09:39:39.339	120	49	77	59	126.0	330	1015	1321	7.4	0.622	830
09:39:40.354	114	46	79	67	121.0	330	890	1304	8.2	0.577	770
09:39:41.245	118	52	79	63	119.5	325	955	1258	7.5	0.627	836
09:39:42.201	119	50	78	60	125.0	330	1000	1304	7.5	0.622	829
09:39:43.201	117	48	79	63	124.5	330	950	1308	7.9	0.599	799
09:39:44.149	115	51	78	65	114.3	325	930	1267	7.4	0.633	844
09:39:45.081	119	50	79	61	123.8	330	985	1313	7.5	0.625	833
09:39:46.066	119	50	79	65	123.8	330	925	1317	8.0	0.587	782
09:39:46.990	119	50	79	69	123.8	330	865	1317	8.6	0.549	732
09:39:47.855	119	50	79	69	123.8	330	865	1317	8.6	0.549	732
09:39:48.720	119	50	79	74	123.8	330	810	1317	9.2	0.514	685
09:39:49.530	119	50	79	65	123.8	330	925	1317	8.0	0.587	782
09:39:50.452	127	61	91	69	91.0	325	875	1458	6.2	0.870	1160
09:39:51.327	127	63	89	66	89.8	325	905	1429	6.0	0.897	1197
09:39:52.236	128	61	89	64	99.5	330	935	1454	6.4	0.839	1118
09:39:53.167	129	61	89	63	105.5	325	945	1438	6.7	0.799	1066
09:39:54.116	126	60	90	67	108.3	325	900	1429	7.2	0.746	995
09:39:55.018	128	63	89	63	106.5	325	955	1404	6.7	0.794	1058
09:39:55.971	128	60	87	61	113.8	330	990	1446	6.9	0.759	1012
09:39:56.961	124	57	88	66	112.0	325	905	1425	7.4	0.707	943
09:39:57.868	124	61	86	64	106.5	325	940	1379	6.8	0.761	1015
09:39:58.804	126	59	87	62	114.3	325	965	1413	7.1	0.733	977
09:39:59.773	125	58	87	64	114.8	330	940	1392	7.3	0.709	945
09:40:00.711	121	58	87	68	107.8	325	880	1363	7.3	0.708	945
09:40:01.593	125	61	87	63	110.3	330	960	1363	6.9	0.753	1004
09:40:02.549	126	58	87	61	116.3	325	980	1404	7.1	0.729	972
09:40:03.529	123	57	87	65	114.3	330	925	1388	7.4	0.706	942
09:40:04.454	123	60	86	63	106.8	325	955	1342	6.7	0.767	1023
09:40:05.411	125	58	87	61	115.5	330	985	1392	7.0	0.738	984
09:40:06.394	125	58	86	63	115.0	330	960	1388	7.2	0.720	960
09:40:07.356	121	58	85	64	107.8	325	935	1350	6.9	0.740	986
09:40:08.289	124	58	86	62	113.0	330	975	1363	7.0	0.738	984
09:40:09.268	122	56	86	64	113.5	330	935	1371	7.3	0.706	942
09:40:10.201	120	59	86	67	105.3	325	900	1333	7.0	0.733	978
09:40:11.103	126	60	87	62	113.3	330	970	1367	7.0	0.747	996
09:40:12.073	125	58	88	63	113.8	330	945	1388	7.2	0.729	972
09:40:13.016	124	60	87	65	106.5	325	920	1342	6.9	0.749	999
09:40:13.934	126	59	91	67	113.3	325	890	1392	7.6	0.711	948
09:40:14.826	130	63	91	64	111.0	330	940	1371	7.1	0.766	1022
09:40:15.766	127	61	90	66	111.0	330	915	1392	7.3	0.738	984
09:40:16.683	125	61	89	66	109.0	325	910	1346	7.2	0.743	991
09:40:17.590	125	60	89	72	109.0	325	835	1379	7.8	0.682	909
09:40:18.425	125	60	89	67	109.0	325	890	1379	7.3	0.727	969
09:40:19.315	125	60	89	67	109.0	325	895	1379	7.3	0.731	974
09:40:20.210	125	60	89	69	109.0	325	870	1379	7.5	0.710	947
09:40:21.077	129	64	90	66	89.8	325	915	1421	5.9	0.912	1217
09:40:21.992	127	60	88	64	96.3	325	935	1438	6.2	0.852	1137
09:40:22.931	127	58	89	63	103.0	325	950	1475	6.5	0.821	1094
09:40:23.880	126	61	86	64	99.3	325	935	1379	6.4	0.810	1080
09:40:24.816	120	57	84	67	101.8	325	900	1375	6.8	0.743	991
09:40:25.714	123	58	84	62	106.3	325	965	1388	6.6	0.763	1017
09:40:26.677	123	56	84	63	111.5	325	960	1438	7.0	0.719	959
09:40:27.639	118	55	83	66	105.8	320	915	1392	6.9	0.718	958
09:40:28.554	123	57	84	62	111.3	325	970	1396	6.9	0.732	977
09:40:29.524	122	56	83	62	111.8	325	970	1408	6.9	0.720	961
09:40:30.498	117	55	82	67	104.3	320	890	1375	7.0	0.702	936
09:40:31.384	121	57	85	66	109.8	325	910	1367	7.2	0.703	937
09:40:32.298	122	57	85	66	112.0	330	910	1375	7.4	0.693	924
09:40:33.208	120	58	85	67	104.8	320	895	1371	7.0	0.724	965
09:40:34.099	126	59	87	61	114.0	325	980	1429	7.0	0.746	994
09:40:35.081	128	58	87	61	117.8	330	985	1458	7.2	0.726	968
09:40:36.066	123	57	87	66	111.0	325	905	1417	7.4	0.709	946
09:40:36.971	127	61	87	63	110.5	325	955	1404	6.9	0.752	1003
09:40:37.924	125	57	88	66	113.8	330	905	1438	7.5	0.696	928
09:40:38.833	123	59	86	66	105.8	325	910	1383	7.0	0.738	984
09:40:39.739	126	59	86	62	113.5	330	965	1421	7.1	0.731	975
09:40:40.704	124	57	85	63	113.3	330	945	1417	7.2	0.705	940
09:40:41.653	119	55	84	68	106.8	325	880	1375	7.3	0.692	923
09:40:42.529	124	59	86	63	111.0	325	945	1392	7.0	0.728	971
09:40:43.478	124	57	85	63	114.8	330	960	1413	7.2	0.709	945
09:40:44.434	121	55	85	65	112.5	330	925	1379	7.3	0.697	929
09:40:45.363	120	58	84	66	103.8	320	915	1383	6.8	0.739	985
09:40:46.274	125	58	86	61	114.0	325	980	1429	7.0	0.735	980
09:40:47.256	124	56	87	65	116.3	330	925	1450	7.5	0.688	918
09:40:48.183	123	58	84	63	106.8	325	950	1413	6.7	0.748	997
09:40:49.131	125	56	84	61	115.5	330	990	1463	7.0	0.722	963
09:40:50.117	121	54	84	66	114.8	330	910	1446	7.6	0.668	891
09:40:51.033	118	56	82	67	104.3	325	900	1363	7.0	0.710	947
09:40:51.931	123	56	85	64	114.5	330	940	1413	7.3	0.700	933
09:40:52.867	127	58	88	63	116.5	325	945	1442	7.4	0.710	946
09:40:53.814	125	59	89	68	110.5	325	885	1438	7.5	0.715	953
09:40:54.701	131	63	90	61	113.3	325	985	1442	6.9	0.783	1044
09:40:55.686	132	60	89	59	118.5	330	1010	1483	7.0	0.759	1011
09:40:56.694	126	59	87	62	111.5	325	965	1429	6.9	0.749	998
09:40:57.661	126	57	87	60	111.5	325	1005	1425	6.7	0.780	1040
09:40:58.665	126	57	87	64	111.5	325	935	1425	7.2	0.725	967
09:40:59.600	126	57	87	63	111.5	325	960	1425	7.0	0.745	993
09:41:00.560	126	57	87	59	111.5	325	1025	1425	6.5	0.795	1060
09:41:01.584	118	53	84	67	96.3	325	890	1446	6.5	0.772	1029
09:41:02.476	121	58	84	64	93.3	330	940	1388	6.0	0.842	1122
09:41:03.416	121	55	84	66	100.8	330	915	1417	6.6	0.763	1017
09:41:04.331	121	56	85	69	103.3	330	870	1392	7.1	0.716	955
09:41:05.201	121	58	86	71	105.3	325	840	1367	7.5	0.686	915
09:41:06.043	122	59	85	69	104.3	330	875	1379	7.1	0.711	948
09:41:06.914	120	58	83	67	103.3	320	900	1408	6.9	0.726	968
09:41:07.816	123	57	85	64	112.8	330	940	1442	7.2	0.707	942
09:41:08.752	122	57	85	65	111.5	325	920	1442	7.3	0.697	930
09:41:09.678	119	57	84	67	104.5	325	890	1408	7.0	0.715	954
09:41:10.562	125	58	87	64	112.5	325	935	1429	7.2	0.721	961
09:41:11.501	126	59	87	63	113.3	330	960	1450	7.1	0.733	978
09:41:12.461	123	58	87	67	107.5	325	895	1446	7.2	0.726	969
09:41:13.356	128	62	89	63	110.8	325	960	1450	6.9	0.769	1026
09:41:14.314	129	60	89	62	114.5	330	965	1483	7.1	0.748	997
09:41:15.281	127	60	88	63	111.8	330	960	1458	7.0	0.754	1005
09:41:16.239	123	59	87	67	103.5	320	895	1429	6.9	0.752	1003
09:41:17.136	127	61	88	63	110.3	325	945	1446	7.0	0.756	1009
09:41:18.081	128	60	89	63	113.5	330	955	1454	7.1	0.745	993
09:41:19.034	127	59	90	66	111.8	325	915	1425	7.3	0.735	980
09:41:19.949	126	63	90	65	104.0	325	925	1404	6.7	0.796	1061
09:41:20.874	131	62	92	63	112.0	330	955	1446	7.0	0.780	1040
09:41:21.829	132	62	90	60	113.0	330	995	1458	6.8	0.795	1060
09:41:22.826	127	60	92	67	111.0	330	900	1458	7.4	0.742	989
09:41:23.728	129	64	91	66	103.8	325	915	1404	6.8	0.803	1070
09:41:24.639	131	63	91	63	109.8	330	955	1458	6.9	0.792	1056
09:41:25.594	131	62	91	62	110.8	330	965	1450	6.9	0.789	1051
09:41:26.561	128	62	91	66	105.8	320	910	1458	7.0	0.779	1038
09:41:27.471	132	63	91	61	109.0	330	980	1458	6.7	0.814	1085
09:41:28.451	131	61	89	60	112.8	330	995	1492	6.8	0.785	1047
09:41:29.446	126	58	89	66	111.5	330	910	1475	7.4	0.728	971
09:41:30.356	128	62	86	60	106.3	325	1000	1425	6.4	0.812	1082
09:41:31.356	126	57	85	60	114.5	330	1000	1475	6.9	0.740	987
09:41:32.354	120	55	85	67	110.0	325	900	1429	7.3	0.697	930
09:41:33.256	123	59	84	63	106.8	325	955	1392	6.7	0.754	1005
09:41:34.211	124	56	86	64	114.0	330	940	1421	7.3	0.707	943
09:41:35.149	124	58	86	64	112.3	330	940	1396	7.2	0.720	960
09:41:36.091	122	58	88	69	107.5	325	875	1392	7.4	0.714	952
09:41:36.968	130	63	91	63	110.5	330	955	1392	6.9	0.782	1043
09:41:37.919	131	62	90	61	114.3	330	985	1458	7.0	0.778	1037
09:41:38.906	127	60	91	67	109.3	325	895	1454	7.3	0.745	994
09:41:39.797	132	64	91	63	108.5	325	950	1425	6.9	0.799	1065
09:41:40.747	131	62	89	61	112.3	325	980	1463	6.9	0.779	1039
09:41:41.729	125	59	88	66	109.3	325	915	1446	7.2	0.739	985
09:41:42.646	128	61	88	63	110.8	330	960	1438	6.9	0.761	1014
09:41:43.602	125	58	87	65	111.0	325	920	1425	7.2	0.723	964
09:41:44.528	122	59	85	65	104.3	325	920	1379	6.8	0.750	1000
09:41:45.446	125	58	86	64	112.3	330	940	1421	7.2	0.722	963
09:41:46.388	125	58	84	60	112.5	330	1000	1413	6.8	0.747	996
09:41:47.384	119	55	84	66	112.5	330	915	1417	7.4	0.683	911
09:41:48.300	119	55	84	59	112.5	330	1010	1417	6.7	0.754	1006
09:41:49.310	119	55	84	63	112.5	330	955	1417	7.1	0.713	951
09:41:50.265	119	55	84	63	112.5	330	955	1417	7.1	0.713	951
09:41:51.219	122	57	84	61	95.3	330	985	1438	5.8	0.869	1158
09:41:52.204	122	56	84	63	96.0	330	960	1438	6.0	0.840	1120
09:41:53.166	118	56	81	62	93.3	325	965	1404	5.8	0.838	1118
09:41:54.131	120	54	80	60	105.5	335	995	1433	6.4	0.757	1009
09:41:55.128	115	52	81	66	106.3	330	905	1413	7.0	0.690	920
09:41:56.029	118	56	81	63	105.8	330	955	1388	6.6	0.731	975
09:41:56.984	119	54	81	62	111.3	335	970	1417	6.9	0.704	939
09:41:57.958	116	53	82	66	107.3	330	905	1400	7.1	0.688	917
09:41:58.863	121	56	83	62	111.8	335	975	1408	6.9	0.722	963
09:41:59.836	121	55	83	62	114.3	335	965	1446	7.1	0.697	929
09:42:00.797	118	54	84	68	109.8	330	885	1417	7.4	0.673	898
09:42:01.688	118	57	82	65	103.0	330	920	1383	6.7	0.728	971
09:42:02.604	121	55	83	64	113.0	330	940	1442	7.2	0.693	923
09:42:03.544	122	55	84	63	114.3	335	950	1429	7.2	0.694	926
09:42:04.494	119	55	84	67	108.5	325	895	1417	7.3	0.693	924
09:42:05.389	124	58	85	63	111.3	330	945	1417	7.1	0.722	963
09:42:06.334	124	57	85	65	113.8	330	930	1429	7.3	0.697	929
09:42:07.266	120	57	86	69	108.5	330	875	1400	7.4	0.692	922
09:42:08.143	124	60	86	63	107.5	330	945	1400	6.8	0.754	1005
09:42:09.084	127	57	85	58	118.3	335	1030	1458	6.9	0.740	987
