# Supplementary material for: Influence of beat-to-beat blood pressure variability on vascular elasticity in hypertensive population
Source: Sci Rep. 2017 Aug 21;7:8394. doi: 10.1038/s41598-017-08640-4 (PMC5566212; doi:10.1038/s41598-017-08640-4)
Supplement: Supplementary file 2 — Dataset 2 [file 41598_2017_8640_MOESM2_ESM.zip › Data of normal population/1119-beats.txt]

10:37:54.043	123	62	86	71	90.0	330	845	1213	6.4	0.803	1070
10:37:54.885	123	62	86	71	90.0	330	845	1213	6.4	0.803	1070
10:37:55.730	123	62	86	75	90.0	330	805	1213	6.7	0.765	1020
10:37:56.535	123	62	86	68	90.0	330	880	1213	6.1	0.836	1115
10:38:02.367	120	61	86	78	82.3	320	770	1238	6.4	0.805	1073
10:38:03.143	125	64	88	72	83.3	330	830	1213	6.0	0.872	1163
10:38:03.967	125	64	88	75	88.8	325	800	1246	6.7	0.791	1055
10:38:04.771	121	64	88	79	86.3	245	760	1200	6.8	0.771	1028
10:38:05.531	124	66	88	75	86.3	245	795	1217	6.5	0.807	1075
10:38:06.325	124	66	88	76	86.3	245	790	1217	6.6	0.801	1069
10:38:07.115	124	66	88	73	86.3	245	820	1217	6.3	0.832	1109
10:38:07.935	123	65	87	76	81.3	320	790	1250	6.2	0.846	1128
10:38:08.725	124	66	88	75	77.8	235	800	1263	5.8	0.903	1204
10:38:09.528	125	65	88	73	77.8	235	820	1208	5.7	0.925	1234
10:38:10.345	125	65	88	74	77.8	235	810	1208	5.8	0.914	1219
10:38:11.155	125	65	88	74	77.8	235	810	1208	5.8	0.914	1219
10:38:11.966	118	62	84	75	79.3	325	800	1200	5.9	0.848	1131
10:38:12.766	120	63	85	71	80.5	255	840	1142	5.8	0.890	1186
10:38:13.608	121	63	85	71	80.5	255	845	1133	5.7	0.895	1193
10:38:14.450	121	63	85	73	80.5	255	820	1133	5.9	0.868	1158
10:38:15.270	121	63	85	73	80.5	255	825	1133	5.9	0.874	1165
10:38:16.096	119	63	85	73	80.8	335	820	1142	5.9	0.866	1154
10:38:16.916	122	64	87	71	82.0	340	850	1108	5.8	0.897	1196
10:38:17.764	122	65	86	71	81.5	335	840	1167	5.8	0.884	1178
10:38:18.606	118	63	84	74	84.0	330	815	1133	6.2	0.817	1090
10:38:19.419	119	64	85	72	88.8	335	835	1100	6.4	0.800	1066
10:38:20.256	121	64	87	71	93.3	340	850	1113	6.6	0.788	1051
10:38:21.104	121	65	86	72	92.0	335	835	1100	6.6	0.776	1035
10:38:21.941	116	62	83	74	90.5	335	810	1075	6.7	0.745	993
10:38:22.751	115	62	84	73	91.8	335	820	1083	6.7	0.746	995
10:38:23.569	119	63	84	72	91.8	335	830	1054	6.6	0.755	1007
10:38:24.400	119	63	84	73	91.8	335	820	1054	6.7	0.746	995
10:38:25.220	119	63	84	73	91.8	335	820	1054	6.7	0.746	995
10:38:26.041	111	62	83	75	80.3	315	805	904	6.0	0.835	1113
10:38:26.846	114	64	85	72	83.0	325	830	879	6.0	0.850	1133
10:38:27.674	115	64	85	72	84.0	325	830	871	6.1	0.837	1117
10:38:28.506	111	62	83	74	86.3	325	815	871	6.3	0.780	1039
10:38:29.321	110	61	83	75	90.3	320	800	883	6.8	0.738	984
10:38:30.121	114	63	85	73	92.0	325	820	863	6.7	0.758	1010
10:38:30.941	115	64	85	71	93.5	325	840	858	6.7	0.766	1021
10:38:31.779	113	63	84	73	93.3	320	820	854	6.8	0.734	979
10:38:32.599	110	62	83	75	89.5	315	800	842	6.7	0.742	989
10:38:33.399	113	64	83	74	89.5	315	810	838	6.6	0.751	1002
10:38:34.210	113	64	83	74	89.5	315	815	838	6.6	0.756	1008
10:38:35.025	113	64	83	73	89.5	315	825	838	6.5	0.765	1020
10:38:35.851	114	66	86	76	77.3	320	785	863	5.9	0.871	1162
10:38:36.636	111	64	85	78	77.3	315	770	854	6.0	0.842	1123
10:38:37.406	115	66	88	76	80.0	320	790	863	6.1	0.867	1155
10:38:38.194	121	68	91	74	86.5	320	810	879	6.4	0.852	1136
10:38:39.004	123	69	93	75	90.3	320	795	875	6.8	0.817	1089
10:38:39.799	122	70	92	75	87.8	320	795	875	6.6	0.831	1108
10:38:40.594	120	69	91	77	86.0	315	780	917	6.6	0.823	1097
10:38:41.376	124	71	93	75	88.5	320	805	913	6.6	0.844	1125
10:38:42.181	126	70	93	73	93.3	325	825	921	6.8	0.825	1100
10:38:43.006	124	70	93	74	93.3	325	815	913	6.9	0.815	1087
10:38:43.820	124	70	93	77	93.3	325	780	913	7.2	0.780	1040
10:38:44.600	124	70	93	76	93.3	325	790	913	7.1	0.790	1053
10:38:45.391	121	69	90	72	81.0	325	835	925	5.8	0.923	1230
10:38:46.224	122	67	90	73	85.3	325	820	917	6.2	0.868	1157
10:38:47.046	119	66	90	75	84.3	320	800	921	6.3	0.852	1136
10:38:47.844	123	68	93	77	87.5	320	775	950	6.8	0.826	1101
10:38:48.621	129	72	97	77	91.0	325	775	963	7.0	0.822	1096
10:38:49.396	131	73	98	78	92.5	325	765	975	7.3	0.810	1081
10:38:50.159	130	73	98	80	92.8	320	750	983	7.4	0.788	1051
10:38:50.911	130	72	98	83	91.5	320	720	1025	7.6	0.771	1028
10:38:51.629	133	75	100	82	90.8	315	735	1038	7.4	0.806	1074
10:38:52.366	137	74	100	82	90.8	315	735	1067	7.4	0.806	1074
10:38:53.100	137	74	100	82	90.8	315	730	1067	7.5	0.800	1067
10:38:53.830	137	74	100	80	90.8	315	750	1067	7.3	0.822	1096
10:38:54.583	141	79	104	78	79.0	315	765	1192	6.2	1.005	1340
10:38:55.346	140	76	100	75	83.8	320	795	1150	6.3	0.947	1263
10:38:56.139	132	71	95	77	85.3	315	775	1104	6.6	0.866	1155
10:38:56.916	129	69	94	76	89.5	315	785	1088	6.8	0.820	1093
10:38:57.697	129	69	93	75	93.0	315	805	1033	6.9	0.805	1073
10:38:58.508	128	68	91	71	96.3	320	840	1004	6.9	0.796	1062
10:38:59.348	125	67	89	71	97.0	320	840	979	6.9	0.769	1025
10:39:00.188	118	64	85	73	94.5	320	825	946	6.9	0.744	992
10:39:01.013	117	64	85	71	93.0	315	840	938	6.6	0.765	1021
10:39:01.851	119	63	86	70	99.0	320	860	925	6.9	0.745	993
10:39:02.711	118	63	86	70	98.3	320	855	925	6.9	0.748	998
10:39:03.566	117	63	84	71	96.0	320	845	917	6.8	0.742	989
10:39:04.409	112	62	82	73	91.8	310	825	908	6.7	0.740	986
10:39:05.236	114	62	84	70	95.0	315	860	938	6.6	0.756	1008
10:39:06.096	119	63	87	67	100.0	325	890	921	6.7	0.770	1026
10:39:06.986	120	65	88	69	99.3	320	875	929	6.8	0.778	1037
10:39:07.861	119	65	88	72	96.3	320	835	925	6.9	0.763	1018
10:39:08.696	117	66	88	74	90.5	315	815	929	6.7	0.788	1051
10:39:09.511	121	67	91	73	94.3	320	820	942	6.9	0.794	1059
10:39:10.329	128	71	91	72	94.3	320	835	954	6.8	0.808	1078
10:39:11.165	128	71	91	72	94.3	320	830	954	6.8	0.804	1071
10:39:11.995	128	71	91	73	94.3	320	825	954	6.9	0.799	1065
10:39:12.819	130	75	97	76	75.3	315	790	1088	5.7	1.013	1351
10:39:13.609	131	72	98	76	81.8	320	785	1121	6.2	0.941	1255
10:39:14.398	135	74	99	74	82.3	325	815	1108	6.1	0.983	1311
10:39:15.211	134	73	99	76	88.0	325	790	1121	6.7	0.887	1182
10:39:15.999	133	73	99	79	89.0	315	755	1133	7.1	0.836	1114
10:39:16.756	137	75	101	76	91.0	320	785	1138	7.0	0.867	1156
10:39:17.541	140	75	102	75	95.8	325	800	1133	7.2	0.850	1134
10:39:18.339	139	74	100	73	96.8	325	820	1133	7.1	0.845	1127
10:39:19.159	134	71	96	75	99.0	325	795	1117	7.5	0.773	1031
10:39:19.956	128	70	93	76	93.5	315	790	1079	7.1	0.784	1045
10:39:20.742	130	70	94	74	94.0	320	810	1067	7.0	0.808	1077
10:39:21.554	131	69	94	71	100.5	325	840	1050	7.2	0.788	1050
10:39:22.396	130	69	93	69	100.8	325	865	1038	7.0	0.794	1059
10:39:23.259	125	67	91	73	98.8	320	825	1033	7.2	0.758	1011
10:39:24.084	124	67	92	75	95.0	320	795	1021	7.2	0.770	1027
10:39:24.881	128	70	94	71	96.3	320	850	1013	6.8	0.828	1104
10:39:25.729	131	70	95	69	100.5	325	865	1042	7.0	0.818	1090
10:39:26.592	130	70	94	69	99.0	320	865	1042	6.9	0.823	1098
10:39:27.459	127	69	93	73	97.5	320	825	1038	7.1	0.783	1044
10:39:28.286	123	68	89	73	92.5	315	825	1033	6.7	0.796	1061
10:39:29.109	124	66	92	74	97.8	320	810	1075	7.2	0.760	1014
10:39:29.921	130	69	94	70	99.5	325	860	1042	6.9	0.812	1083
10:39:30.777	131	70	95	69	101.3	325	870	1050	7.0	0.818	1091
10:39:31.651	131	70	95	69	100.0	325	865	1042	6.9	0.822	1096
10:39:32.516	127	69	93	72	97.3	325	830	1029	7.0	0.789	1053
10:39:33.346	124	68	92	74	92.5	320	815	1029	6.8	0.806	1075
10:39:34.161	128	70	91	63	96.3	325	945	1013	6.1	0.893	1191
10:39:35.104	129	67	91	63	104.0	330	955	1046	6.5	0.838	1117
10:39:36.061	125	65	91	69	101.8	325	870	1021	7.0	0.776	1035
10:39:36.929	125	68	91	73	101.8	325	820	1033	7.4	0.731	975
10:39:37.750	125	68	91	69	101.8	325	865	1033	7.1	0.771	1029
10:39:38.615	125	68	91	66	101.8	325	905	1033	6.7	0.807	1076
10:39:39.523	135	74	97	69	84.0	335	865	1154	5.8	0.999	1332
10:39:40.384	130	70	95	73	84.8	325	820	1146	6.2	0.919	1226
10:39:41.206	132	72	96	71	83.5	325	840	1117	6.0	0.963	1284
10:39:42.046	135	71	97	70	92.8	330	860	1113	6.5	0.895	1193
10:39:42.904	134	70	95	69	98.8	330	865	1096	6.8	0.834	1112
10:39:43.769	129	68	93	72	97.5	325	835	1071	7.0	0.796	1062
10:39:44.604	126	68	93	74	94.8	320	810	1063	7.0	0.795	1060
10:39:45.412	131	71	96	71	96.0	325	845	1042	6.8	0.847	1130
10:39:46.261	135	72	98	69	100.8	330	865	1071	7.0	0.841	1122
10:39:47.124	135	73	98	69	99.3	325	870	1063	6.8	0.855	1140
10:39:47.996	131	71	95	71	97.5	325	850	1071	6.9	0.828	1104
10:39:48.842	126	70	93	73	92.8	320	820	1050	6.8	0.820	1093
10:39:49.664	129	71	94	69	93.8	325	865	1038	6.5	0.863	1150
10:39:50.531	130	69	94	67	100.3	330	895	1050	6.7	0.837	1116
10:39:51.424	129	69	91	63	99.8	325	945	1038	6.3	0.860	1146
10:39:52.369	122	64	90	71	100.5	325	850	1038	7.1	0.757	1009
10:39:53.221	121	66	91	73	94.0	320	825	1000	6.8	0.794	1059
10:39:54.048	127	69	94	70	97.8	330	860	1000	6.8	0.825	1100
10:39:54.906	131	70	96	69	100.3	330	865	1013	7.0	0.830	1107
10:39:55.769	133	72	96	70	97.8	330	860	1029	6.8	0.847	1129
10:39:56.629	129	71	96	75	95.8	325	805	1063	7.1	0.805	1073
10:39:57.434	130	71	99	77	96.8	325	780	1079	7.4	0.794	1059
10:39:58.212	136	75	100	74	95.3	325	815	1075	7.0	0.856	1141
10:39:59.029	137	74	100	73	99.0	330	820	1100	7.2	0.826	1102
10:39:59.849	133	72	97	75	98.5	330	795	1088	7.4	0.783	1044
10:40:00.644	129	70	95	78	94.0	320	765	1092	7.4	0.775	1034
10:40:01.411	132	73	97	77	92.5	325	780	1058	7.1	0.820	1093
10:40:02.189	133	72	98	77	97.3	325	780	1083	7.5	0.788	1051
10:40:02.971	134	73	97	73	97.5	325	825	1079	7.1	0.817	1089
10:40:03.794	131	70	96	75	99.3	325	805	1100	7.4	0.775	1033
10:40:04.601	130	70	96	78	97.3	325	770	1104	7.6	0.760	1013
10:40:05.371	133	72	95	72	96.5	325	830	1108	7.0	0.819	1092
10:40:06.201	136	69	95	69	104.8	330	865	1154	7.3	0.782	1043
10:40:07.066	133	67	92	69	106.3	330	865	1133	7.4	0.745	993
10:40:07.931	126	64	88	69	104.8	325	865	1104	7.3	0.723	963
10:40:08.792	125	62	87	71	106.0	325	850	1071	7.5	0.700	933
10:40:09.642	125	63	87	68	108.0	325	880	1025	7.4	0.711	948
10:40:10.524	124	62	86	69	108.0	330	870	1021	7.4	0.691	921
10:40:11.394	120	60	84	71	106.8	325	850	1038	7.5	0.665	886
10:40:12.248	121	60	84	71	106.8	325	840	1004	7.6	0.657	876
10:40:13.085	121	60	84	66	106.8	325	905	1004	7.1	0.708	944
10:40:13.990	121	60	84	67	106.8	325	890	1004	7.2	0.696	928
10:40:14.881	124	66	88	71	88.3	325	845	1146	6.3	0.840	1120
10:40:15.722	123	65	86	67	90.5	325	895	1075	6.1	0.846	1127
10:40:16.621	122	61	85	65	98.3	330	930	1004	6.3	0.800	1066
10:40:17.549	121	60	83	63	101.8	330	950	963	6.4	0.773	1030
10:40:18.499	116	58	82	67	104.5	325	895	954	7.0	0.698	931
10:40:19.396	114	59	82	68	100.3	325	885	946	6.8	0.724	965
10:40:20.279	118	61	84	65	103.5	330	925	938	6.7	0.751	1001
10:40:21.208	120	62	85	62	107.8	330	965	946	6.7	0.759	1012
10:40:22.173	120	62	84	62	106.5	330	970	950	6.6	0.761	1014
10:40:23.141	115	60	83	67	102.5	330	895	946	6.9	0.727	969
10:40:24.038	117	62	85	66	100.0	330	915	942	6.6	0.773	1031
10:40:24.949	121	64	86	62	104.5	330	975	938	6.4	0.802	1070
10:40:25.924	122	64	87	62	105.3	335	970	958	6.5	0.804	1072
10:40:26.896	121	65	87	63	102.3	330	950	929	6.5	0.804	1072
10:40:27.844	117	63	86	67	98.3	330	890	938	6.6	0.781	1042
10:40:28.734	120	66	89	67	96.8	330	895	954	6.5	0.821	1095
10:40:29.633	124	67	90	63	101.8	335	945	971	6.5	0.834	1111
10:40:30.576	124	67	90	66	102.0	335	915	967	6.7	0.810	1079
10:40:31.489	122	67	89	67	97.8	335	895	942	6.6	0.817	1090
10:40:32.386	119	66	88	70	95.3	335	860	946	6.6	0.792	1056
10:40:33.244	118	66	88	70	92.8	330	855	942	6.5	0.811	1082
10:40:34.099	122	67	91	68	98.3	335	880	942	6.7	0.811	1081
10:40:34.981	123	68	92	68	98.3	335	885	942	6.7	0.824	1099
10:40:35.866	122	69	91	69	95.5	335	870	921	6.6	0.824	1099
10:40:36.736	119	68	89	69	92.3	330	865	925	6.4	0.832	1110
10:40:37.599	120	68	91	71	93.8	330	850	946	6.6	0.825	1100
10:40:38.451	126	70	94	67	97.3	335	895	925	6.5	0.865	1153
10:40:39.348	129	71	96	68	99.0	335	885	963	6.7	0.854	1138
10:40:40.229	128	71	95	71	96.0	330	845	1029	6.8	0.836	1115
10:40:41.074	129	71	98	74	95.3	325	810	1100	7.1	0.829	1106
10:40:41.886	137	75	102	72	97.5	330	835	1113	7.0	0.876	1168
10:40:42.719	143	78	104	72	97.3	330	835	1146	7.0	0.895	1193
10:40:43.552	141	77	104	73	96.8	330	820	1225	7.1	0.884	1178
10:40:44.374	144	78	107	75	96.8	330	805	1275	7.2	0.892	1190
10:40:45.177	148	81	108	73	95.0	330	820	1217	7.0	0.928	1237
10:40:46.001	145	77	104	74	99.0	330	810	1263	7.3	0.847	1129
10:40:46.811	141	74	100	75	98.8	325	805	1246	7.4	0.813	1084
10:40:47.612	140	72	97	72	102.0	325	830	1221	7.4	0.787	1050
10:40:48.446	137	67	93	69	109.8	330	865	1142	7.6	0.729	972
10:40:49.309	130	63	88	70	112.5	325	855	1083	7.9	0.667	889
10:40:50.166	124	60	86	72	112.0	325	835	1071	8.0	0.639	852
10:40:50.999	125	62	87	72	110.5	325	835	1017	7.9	0.657	877
10:40:51.836	125	62	86	67	114.3	330	895	979	7.7	0.672	896
10:40:52.731	124	61	84	65	115.5	330	920	950	7.5	0.667	889
10:40:53.651	118	58	81	68	114.5	330	880	921	7.8	0.624	833
10:40:54.529	115	58	82	70	109.0	325	855	925	7.6	0.643	858
10:40:55.386	120	61	84	66	111.0	330	905	913	7.4	0.685	913
10:40:56.293	121	61	85	66	112.8	330	910	938	7.4	0.686	915
10:40:57.199	121	62	85	67	109.0	330	895	942	7.3	0.696	928
10:40:58.096	116	61	85	71	109.0	330	845	933	7.7	0.657	876
10:40:58.940	116	61	85	66	109.0	330	915	933	7.1	0.711	949
10:40:59.855	116	61	85	63	109.0	330	950	933	6.9	0.739	985
10:41:00.804	129	69	92	64	89.0	330	935	1100	5.7	0.967	1289
10:41:01.741	125	67	91	69	90.0	325	875	1096	6.2	0.885	1180
10:41:02.616	125	68	92	66	86.5	325	905	1108	5.7	0.957	1276
10:41:03.521	130	69	95	66	94.8	330	910	1083	6.2	0.908	1210
10:41:04.431	132	70	96	66	99.3	335	905	1067	6.6	0.875	1167
10:41:05.334	131	72	97	71	96.0	330	850	1113	6.8	0.859	1145
10:41:06.184	131	73	97	72	91.8	325	835	1121	6.6	0.878	1171
10:41:07.021	135	73	101	72	97.3	325	835	1158	7.0	0.865	1153
10:41:07.858	142	76	104	69	99.5	330	875	1167	6.8	0.915	1219
10:41:08.731	145	78	106	71	98.8	330	850	1204	7.0	0.908	1211
10:41:09.577	143	77	105	75	95.8	325	805	1242	7.1	0.879	1171
10:41:10.384	143	77	107	76	97.0	325	785	1279	7.4	0.864	1152
10:41:12.832	145	77	103	74	99.5	325	815	1246	7.3	0.846	1128
10:41:13.651	138	73	99	75	98.8	325	800	1246	7.4	0.802	1069
10:41:14.447	135	71	100	76	99.3	320	785	1238	7.6	0.791	1055
10:41:15.236	142	75	103	74	100.8	330	815	1208	7.4	0.831	1108
10:41:16.050	143	76	103	71	102.5	330	850	1217	7.2	0.856	1142
10:41:16.900	144	76	103	69	103.3	330	865	1217	7.2	0.861	1148
10:41:17.768	138	73	100	74	101.5	325	815	1213	7.5	0.805	1073
10:41:18.583	136	73	100	75	96.8	320	805	1204	7.2	0.828	1104
10:41:19.384	141	76	103	71	97.5	325	845	1196	6.9	0.888	1184
10:41:20.227	144	76	104	70	102.5	330	860	1217	7.2	0.875	1166
10:41:21.093	144	77	103	69	101.5	330	875	1196	7.0	0.888	1184
10:41:21.968	139	74	101	74	99.8	325	810	1208	7.4	0.820	1094
10:41:22.778	136	73	101	76	96.0	325	785	1192	7.3	0.824	1098
10:41:23.563	142	77	104	73	98.0	330	820	1183	7.2	0.870	1160
10:41:24.381	146	77	105	70	101.5	330	855	1217	7.1	0.887	1182
10:41:25.236	146	77	105	72	100.8	330	835	1238	7.2	0.866	1155
10:41:26.069	142	75	102	74	98.0	325	810	1263	7.3	0.841	1121
10:41:26.881	142	73	102	72	101.3	325	830	1283	7.3	0.836	1115
10:41:27.711	145	75	102	69	102.8	330	870	1250	7.1	0.864	1152
10:41:28.581	143	73	100	69	104.8	330	870	1250	7.2	0.831	1107
10:41:29.447	136	70	97	73	103.3	325	825	1221	7.5	0.773	1031
10:41:30.276	131	68	95	75	99.5	320	805	1221	7.4	0.765	1019
10:41:31.081	134	71	96	71	98.0	325	850	1175	6.9	0.828	1104
10:41:31.929	135	70	97	69	104.8	330	870	1188	7.2	0.801	1069
10:41:32.803	134	70	95	68	104.3	330	880	1167	7.1	0.802	1069
10:41:33.679	130	68	94	72	101.3	325	830	1154	7.3	0.766	1022
10:41:34.511	127	68	92	74	97.3	320	815	1158	7.2	0.773	1031
10:41:35.326	131	70	96	73	99.3	325	825	1158	7.2	0.800	1067
10:41:36.151	137	72	100	71	103.3	330	850	1167	7.3	0.821	1095
10:41:37.001	141	74	100	69	102.8	330	865	1179	7.1	0.842	1122
10:41:37.865	137	71	99	75	102.0	325	805	1246	7.6	0.777	1037
10:41:38.669	135	71	100	77	99.3	320	780	1258	7.6	0.782	1043
10:41:39.449	142	75	102	75	100.0	325	800	1225	7.5	0.816	1088
10:41:40.249	145	74	102	73	106.0	330	825	1263	7.7	0.796	1061
10:41:41.074	144	73	100	74	106.0	325	810	1267	7.9	0.764	1019
10:41:41.885	136	70	97	76	104.3	325	785	1267	8.0	0.727	969
10:41:42.671	133	69	96	76	103.0	325	785	1238	7.9	0.730	973
10:41:43.456	138	72	98	71	103.8	325	850	1217	7.3	0.799	1065
10:41:44.305	140	71	99	70	109.5	330	860	1225	7.6	0.776	1034
10:41:45.168	138	71	98	70	108.3	330	860	1196	7.6	0.779	1038
10:41:46.024	136	71	95	67	103.8	325	900	1179	6.9	0.826	1102
10:41:46.928	130	67	92	70	104.5	325	855	1179	7.3	0.753	1004
10:41:47.781	124	66	90	73	98.0	320	820	1142	7.2	0.751	1001
10:41:48.601	129	68	91	67	99.0	325	895	1121	6.6	0.825	1100
10:41:49.498	132	67	94	67	108.0	330	900	1150	7.2	0.783	1044
10:41:50.396	132	69	94	68	108.0	330	885	1121	7.3	0.770	1027
10:41:51.280	132	69	94	73	108.0	330	825	1121	7.9	0.718	957
10:41:52.105	132	69	94	73	108.0	330	820	1121	7.9	0.714	952
10:41:52.922	136	74	100	71	84.3	325	850	1217	5.9	1.009	1345
10:41:53.772	140	75	103	71	87.5	330	845	1233	6.2	0.990	1320
10:41:54.621	140	77	102	71	84.5	330	850	1217	6.0	1.026	1368
10:41:55.471	137	74	100	75	88.8	325	805	1229	6.6	0.909	1212
10:41:56.275	133	74	97	74	87.8	320	810	1229	6.5	0.898	1197
10:41:57.084	133	72	100	76	92.8	325	785	1233	7.1	0.846	1128
10:41:57.873	141	77	104	72	94.8	330	830	1188	6.8	0.913	1218
10:41:58.697	145	78	107	71	98.0	330	845	1229	7.0	0.920	1227
10:41:59.545	147	80	107	71	96.8	330	840	1229	6.9	0.927	1236
10:42:00.384	143	77	104	75	95.8	325	800	1263	7.2	0.871	1161
10:42:01.186	140	76	102	75	93.0	320	795	1267	7.0	0.868	1157
10:42:01.980	142	74	103	74	99.3	325	815	1321	7.3	0.846	1128
10:42:02.794	145	76	103	71	100.8	330	845	1292	7.2	0.864	1152
10:42:03.641	143	74	102	70	103.3	330	855	1271	7.2	0.843	1123
10:42:04.492	139	74	99	72	99.0	325	830	1225	7.2	0.828	1104
10:42:05.326	133	70	96	76	99.5	325	790	1258	7.6	0.762	1016
10:42:06.114	133	70	98	78	98.0	320	770	1254	7.6	0.768	1024
10:42:06.886	139	73	101	75	100.5	325	800	1246	7.5	0.806	1075
10:42:07.684	143	75	104	75	103.5	330	805	1275	7.7	0.809	1079
10:42:08.491	145	77	104	74	102.0	330	810	1288	7.6	0.822	1096
10:42:09.299	141	74	101	77	100.8	320	780	1321	7.8	0.782	1043
10:42:10.079	138	72	100	78	100.3	320	770	1321	7.8	0.770	1027
10:42:10.849	144	75	102	75	102.3	325	800	1288	7.7	0.798	1064
10:42:11.651	144	72	100	73	109.8	330	825	1296	8.0	0.752	1002
10:42:12.476	141	70	97	73	110.8	330	825	1246	8.1	0.724	966
10:42:13.303	134	67	93	73	109.0	330	820	1188	8.0	0.696	928
10:42:14.121	127	64	89	76	107.0	320	785	1163	8.2	0.653	871
10:42:14.904	125	64	90	77	105.5	320	780	1146	8.1	0.664	885
10:42:15.684	133	67	95	75	109.5	325	800	1121	8.2	0.692	923
10:42:16.484	137	68	95	70	114.8	325	855	1125	8.1	0.710	946
10:42:17.339	138	66	93	69	119.0	330	875	1121	8.2	0.684	912
10:42:18.216	133	62	91	73	120.0	330	825	1096	8.7	0.622	830
10:42:19.041	131	62	89	76	116.8	330	790	1075	8.9	0.604	805
10:42:19.829	132	61	87	74	120.3	330	810	1025	8.9	0.584	779
10:42:20.641	131	57	82	72	130.5	335	835	967	9.4	0.526	702
10:42:21.476	123	51	77	75	134.0	335	800	908	10.1	0.460	613
10:42:22.276	118	48	73	77	133.8	330	775	833	10.4	0.420	560
10:42:23.053	116	45	70	76	139.8	340	790	779	10.6	0.393	524
10:42:23.841	115	43	68	75	145.5	340	805	733	10.8	0.378	503
10:42:24.646	111	42	65	75	144.0	340	805	692	10.7	0.365	486
10:42:25.451	106	41	63	76	138.8	335	790	679	10.5	0.359	478
10:42:26.241	106	40	63	75	141.5	340	800	671	10.6	0.355	473
10:42:27.039	107	40	62	72	146.3	340	835	650	10.5	0.355	474
10:42:27.876	107	40	62	71	145.8	340	850	638	10.3	0.359	478
10:42:28.726	102	39	60	71	138.0	340	840	625	9.9	0.367	489
10:42:29.566	101	40	62	71	137.8	340	850	642	9.7	0.383	510
10:42:30.416	105	42	65	70	142.0	340	860	642	9.9	0.394	525
10:42:31.272	108	45	68	69	141.3	340	875	663	9.7	0.418	558
10:42:32.151	107	47	67	69	134.5	340	870	671	9.3	0.435	580
10:42:33.021	104	46	68	73	126.0	330	825	679	9.2	0.442	589
10:42:33.846	109	49	70	68	129.5	345	885	708	8.8	0.477	636
10:42:34.731	113	49	71	63	135.3	340	955	733	8.5	0.500	666
10:42:35.684	113	49	73	64	135.0	340	935	742	8.7	0.504	672
10:42:36.623	113	52	73	63	128.5	340	945	750	8.2	0.539	718
10:42:37.568	109	51	74	69	121.3	340	875	754	8.3	0.530	707
10:42:38.439	108	53	76	70	115.3	335	860	771	8.0	0.565	754
10:42:39.303	115	57	80	64	121.8	345	935	783	7.8	0.612	817
10:42:40.232	119	59	82	63	123.3	345	960	825	7.7	0.641	854
10:42:41.196	120	61	83	63	119.5	340	950	829	7.5	0.658	877
10:42:42.146	116	60	82	67	112.5	340	890	842	7.6	0.649	865
10:42:43.034	118	61	85	67	112.5	340	900	879	7.5	0.676	901
10:42:43.934	125	63	89	65	118.5	345	930	917	7.6	0.695	926
10:42:44.864	128	65	92	66	118.8	345	905	938	7.9	0.701	935
10:42:45.773	130	68	94	69	114.0	345	870	950	7.9	0.715	954
10:42:46.639	128	70	95	72	106.8	335	830	975	7.7	0.737	982
10:42:47.469	130	71	98	75	104.5	335	800	1013	7.8	0.752	1003
10:42:48.269	139	76	102	69	106.8	340	865	1033	7.4	0.829	1105
10:42:49.136	143	76	106	71	109.8	345	845	1079	7.8	0.814	1086
10:42:49.979	144	80	106	72	103.5	340	835	1071	7.4	0.855	1140
10:42:50.818	141	78	106	75	103.5	340	795	1100	7.8	0.814	1086
10:42:51.610	141	78	106	75	103.5	340	805	1100	7.7	0.824	1099
10:42:52.415	141	78	106	73	103.5	340	825	1100	7.5	0.845	1127
10:42:53.237	147	83	107	69	84.8	340	875	1242	5.8	1.107	1476
10:42:54.115	147	80	106	69	89.8	340	870	1221	6.2	1.030	1373
10:42:54.988	141	77	104	73	89.8	340	825	1213	6.5	0.954	1272
10:42:55.811	138	76	102	76	91.3	335	790	1238	6.9	0.881	1175
10:42:56.600	142	77	105	75	96.5	335	795	1242	7.3	0.867	1156
10:42:57.394	146	79	108	75	100.8	335	805	1208	7.5	0.863	1151
10:42:58.201	148	80	108	74	102.5	340	815	1225	7.5	0.859	1145
10:42:59.012	144	79	106	75	101.8	335	805	1225	7.6	0.835	1113
10:42:59.820	140	77	104	77	99.0	330	780	1233	7.6	0.817	1090
10:43:00.597	141	76	106	79	101.0	330	760	1258	8.0	0.800	1066
10:43:01.363	146	80	109	76	101.0	335	790	1213	7.7	0.851	1134
10:43:02.150	149	81	110	75	102.8	335	805	1225	7.7	0.860	1146
10:43:02.956	149	82	108	71	101.0	330	845	1229	7.2	0.904	1205
10:43:03.799	145	78	106	74	101.8	330	810	1238	7.5	0.840	1120
10:43:04.607	140	77	103	76	96.0	325	790	1225	7.3	0.843	1125
10:43:05.401	144	79	101	72	97.0	330	830	1192	7.0	0.864	1152
10:43:06.231	130	72	88	70	92.3	345	860	1313	6.4	0.820	1094
10:43:07.087	138	72	100	71	105.3	335	840	1238	7.5	0.794	1059
10:43:07.931	135	73	96	70	102.3	330	860	1188	7.1	0.810	1079
10:43:08.793	129	69	93	72	103.0	330	835	1192	7.4	0.754	1005
10:43:09.628	125	68	91	73	100.8	325	820	1183	7.4	0.741	988
10:43:10.442	128	67	95	75	105.5	325	800	1225	7.9	0.718	958
10:43:11.246	134	71	99	75	106.5	335	805	1188	7.9	0.750	1000
10:43:12.050	139	74	101	72	107.0	335	830	1229	7.7	0.783	1045
10:43:12.881	139	72	101	75	107.8	330	795	1292	8.1	0.747	996
10:43:13.676	140	73	102	77	105.5	330	780	1350	8.1	0.756	1008
10:43:14.456	144	75	103	75	106.3	330	805	1350	7.9	0.782	1043
10:43:15.261	146	73	101	71	110.3	335	840	1325	7.9	0.768	1023
10:43:16.101	141	68	97	73	115.3	330	825	1325	8.4	0.696	928
10:43:16.924	136	67	95	73	113.3	330	825	1325	8.2	0.688	918
10:43:17.751	135	66	94	72	114.0	330	830	1288	8.2	0.681	908
10:43:18.583	134	64	91	69	117.5	335	865	1196	8.2	0.666	888
10:43:19.446	130	62	87	69	119.0	335	875	1154	8.2	0.636	848
10:43:20.321	123	58	84	72	117.8	330	835	1163	8.5	0.597	797
10:43:21.156	124	60	83	67	116.5	330	900	1104	7.8	0.643	858
10:43:22.054	123	57	82	63	124.0	335	945	1079	7.9	0.621	828
10:43:23.001	120	55	80	63	125.0	335	950	1050	7.9	0.610	813
10:43:23.953	117	55	78	63	120.5	335	950	1000	7.6	0.615	820
10:43:24.901	110	53	76	67	114.3	330	895	971	7.7	0.591	789
10:43:25.796	109	53	77	67	111.8	325	890	979	7.5	0.613	818
10:43:26.684	115	57	80	63	117.0	335	945	950	7.4	0.648	864
10:43:27.631	117	58	82	63	119.0	335	945	971	7.6	0.653	871
10:43:28.574	118	60	83	63	114.8	335	945	958	7.3	0.679	906
10:43:29.519	114	59	82	68	109.3	330	880	958	7.4	0.658	878
10:43:30.403	112	59	83	70	104.3	330	860	967	7.3	0.681	907
10:43:31.263	119	63	86	66	109.0	335	910	942	7.2	0.716	955
10:43:32.171	121	63	87	65	111.8	340	925	975	7.2	0.722	963
10:43:33.096	121	64	87	66	109.0	340	910	950	7.2	0.726	968
10:43:34.004	118	64	85	68	103.0	330	885	942	7.0	0.732	977
10:43:34.891	115	63	87	71	100.8	330	840	967	7.2	0.725	967
10:43:35.731	122	70	93	71	96.5	335	845	838	6.9	0.814	1086
10:43:36.576	132	72	99	69	104.5	340	870	946	7.2	0.822	1096
10:43:37.446	135	75	101	69	101.3	340	870	975	7.0	0.866	1154
10:43:38.314	134	75	101	74	97.5	335	810	1017	7.2	0.837	1116
10:43:39.124	132	76	100	76	91.0	330	785	1033	7.0	0.863	1150
10:43:39.911	138	78	103	72	93.5	335	830	1067	6.8	0.914	1219
10:43:40.741	143	79	107	71	98.8	340	850	1104	7.0	0.917	1222
10:43:41.591	146	80	107	71	97.5	335	850	1104	6.9	0.933	1244
10:43:42.441	144	79	108	75	96.5	335	805	1154	7.2	0.899	1198
10:43:47.448	139	74	99	71	98.5	335	845	1213	7.0	0.847	1130
10:43:48.291	138	71	96	66	106.0	340	910	1154	7.0	0.824	1099
10:43:49.201	135	69	94	65	109.0	335	920	1117	7.1	0.793	1058
10:43:50.121	132	68	92	66	107.3	340	915	1079	7.0	0.787	1049
10:43:51.032	126	67	91	69	102.0	330	870	1063	7.0	0.772	1029
10:43:51.904	125	67	91	71	102.0	330	840	1079	7.3	0.745	994
10:43:52.745	125	67	91	67	102.0	330	890	1079	6.9	0.790	1053
10:43:53.635	125	67	91	63	102.0	330	945	1079	6.5	0.838	1118
10:43:54.580	138	75	99	63	87.8	335	950	1233	5.5	1.072	1429
10:43:55.529	135	73	96	64	88.5	335	935	1204	5.7	1.012	1349
10:43:56.466	128	70	94	68	86.3	330	880	1200	5.9	0.962	1282
10:43:57.348	131	72	95	65	88.5	330	930	1158	5.7	0.998	1331
10:43:58.276	133	71	96	63	97.3	335	955	1150	6.1	0.940	1254
10:43:59.231	134	71	95	63	99.0	335	955	1142	6.2	0.919	1225
10:44:00.184	129	70	94	68	96.0	330	880	1142	6.5	0.862	1149
10:44:01.064	126	70	93	68	92.0	330	885	1100	6.2	0.897	1196
10:44:01.949	131	71	94	64	97.0	335	940	1117	6.2	0.909	1211
10:44:02.891	129	68	97	69	101.3	335	865	1142	7.0	0.829	1105
10:44:03.756	136	73	100	68	98.3	335	880	1138	6.7	0.893	1191
10:44:04.636	136	73	101	70	97.3	335	855	1171	6.8	0.886	1181
10:44:05.491	138	74	100	69	98.0	335	875	1246	6.7	0.888	1185
10:44:06.365	135	71	99	72	99.5	330	830	1246	7.2	0.828	1104
10:44:07.196	138	74	97	71	96.8	335	845	1242	6.9	0.847	1130
10:44:08.040	134	68	95	72	105.5	335	835	1267	7.6	0.752	1003
10:44:08.872	134	66	94	71	107.8	330	850	1254	7.6	0.744	991
10:44:09.726	130	66	93	75	105.8	335	805	1104	7.9	0.708	944
10:44:10.531	129	67	88	72	101.8	330	830	1067	7.4	0.716	954
10:44:11.359	120	60	81	74	105.8	330	810	971	7.8	0.617	822
10:44:12.169	114	55	76	76	106.5	325	785	967	8.1	0.562	749
10:44:12.958	116	52	75	73	117.8	335	825	1008	8.6	0.524	698
10:44:13.781	112	50	72	73	119.5	335	820	846	8.7	0.496	661
10:44:14.599	110	50	71	73	119.0	335	820	758	8.7	0.491	655
10:44:15.421	108	49	69	74	118.8	340	815	717	8.7	0.475	634
10:44:16.236	103	47	67	74	114.5	330	815	713	8.4	0.473	631
10:44:17.051	107	47	68	72	122.3	340	835	742	8.8	0.466	622
10:44:17.884	108	48	69	69	123.8	340	865	696	8.6	0.479	638
10:44:18.749	106	48	68	70	121.8	340	860	692	8.5	0.480	640
10:44:19.611	104	47	68	69	117.5	335	865	700	8.2	0.497	663
10:44:20.476	106	49	70	68	119.8	340	880	721	8.2	0.513	683
10:44:21.356	107	50	71	67	120.5	340	895	704	8.1	0.529	706
10:44:22.251	106	51	72	69	116.3	345	875	725	8.0	0.542	723
10:44:23.124	105	52	73	70	110.0	340	860	750	7.7	0.571	761
10:44:23.984	109	54	76	69	114.0	345	865	779	7.9	0.577	769
10:44:24.849	111	56	78	67	114.0	345	890	775	7.7	0.607	809
10:44:25.743	112	57	78	67	111.3	345	895	775	7.5	0.628	837
10:44:26.634	109	57	78	69	106.3	340	865	779	7.4	0.635	847
10:44:27.497	110	58	80	70	105.8	340	860	825	7.4	0.649	865
10:44:28.363	112	60	82	69	107.0	345	875	800	7.3	0.666	889
10:44:29.238	114	62	83	70	104.5	345	860	800	7.3	0.681	908
10:44:30.096	112	62	83	70	100.3	340	860	833	7.0	0.710	947
10:44:30.954	115	64	86	71	101.5	340	850	858	7.2	0.718	957
10:44:31.806	118	65	86	67	102.8	345	900	850	6.9	0.755	1007
10:44:32.706	118	65	86	66	102.0	345	910	854	6.7	0.765	1020
10:44:33.614	115	64	86	69	99.0	335	870	867	6.8	0.751	1002
10:44:34.486	117	66	87	67	98.3	340	900	863	6.6	0.799	1066
10:44:35.386	120	67	89	65	101.3	345	925	875	6.6	0.811	1081
10:44:36.311	121	68	89	65	100.5	345	920	875	6.6	0.817	1089
10:44:37.229	118	67	89	67	96.5	340	895	892	6.5	0.823	1097
10:44:38.126	120	69	90	66	95.5	340	915	879	6.3	0.865	1153
10:44:39.041	123	69	92	66	100.0	345	915	875	6.6	0.844	1125
10:44:39.956	124	71	92	65	97.5	345	925	867	6.3	0.873	1164
10:44:40.881	121	69	91	69	95.8	345	875	854	6.6	0.834	1112
10:44:41.756	120	71	92	69	91.0	340	875	850	6.2	0.880	1173
10:44:42.631	123	70	93	67	95.5	345	895	846	6.4	0.867	1156
10:44:43.526	123	71	92	66	94.8	345	905	842	6.3	0.881	1175
10:44:44.429	122	70	91	67	93.0	340	890	842	6.3	0.873	1164
10:44:45.319	119	69	92	71	90.5	335	840	854	6.5	0.849	1132
10:44:46.161	123	72	94	70	91.5	340	860	842	6.4	0.886	1181
10:44:47.021	128	73	97	68	94.8	345	880	867	6.5	0.903	1204
10:44:47.899	130	74	99	70	94.5	340	855	904	6.6	0.891	1188
10:44:48.754	131	75	99	72	91.0	335	835	958	6.5	0.908	1211
10:44:49.589	135	77	102	71	92.0	335	845	1017	6.5	0.935	1246
10:44:50.434	138	77	102	69	94.3	340	865	1025	6.5	0.936	1248
10:44:51.301	137	76	100	69	93.8	340	865	1038	6.5	0.923	1230
10:44:52.166	133	74	98	72	92.8	335	835	1088	6.7	0.885	1179
10:44:52.999	134	75	98	69	92.5	335	865	1092	6.4	0.916	1222
10:44:53.866	134	73	97	68	96.3	335	880	1079	6.6	0.882	1176
10:44:54.742	131	71	97	66	96.3	335	910	1054	6.3	0.912	1216
10:44:55.655	131	71	97	71	96.3	335	840	1054	6.9	0.842	1123
10:44:56.495	131	71	97	69	96.3	335	870	1054	6.6	0.872	1163
10:44:57.362	124	67	94	72	87.3	335	835	1075	6.3	0.897	1196
10:44:58.199	130	72	96	72	82.3	335	835	1125	5.9	0.977	1303
10:44:59.038	129	72	96	71	83.3	335	850	1125	5.9	0.978	1304
10:44:59.886	133	73	95	69	87.3	335	865	1183	6.1	0.944	1259
10:45:00.749	130	70	94	72	94.3	330	835	1163	6.8	0.833	1110
10:45:01.586	129	69	90	70	93.8	335	860	1121	6.5	0.823	1098
10:45:02.444	122	63	89	73	98.5	330	820	1129	7.2	0.739	985
10:45:03.264	122	66	88	72	95.0	330	835	1042	6.8	0.771	1028
10:45:04.101	123	63	87	67	102.3	330	890	1071	6.9	0.755	1007
10:45:04.991	122	63	88	71	104.0	335	840	1050	7.4	0.709	945
10:45:05.831	122	65	89	75	99.8	330	795	1021	7.5	0.707	943
10:45:06.624	122	65	88	74	99.3	330	815	1025	7.3	0.725	966
10:45:07.441	123	65	86	70	101.5	330	860	1038	7.1	0.731	974
10:45:08.297	118	62	84	70	100.8	330	860	1038	7.0	0.717	956
10:45:09.159	119	61	83	66	100.0	335	905	1063	6.6	0.747	995
10:45:10.066	116	59	81	63	103.8	350	950	950	6.6	0.737	983
10:45:11.016	115	59	80	65	104.8	335	930	971	6.8	0.710	947
10:45:11.946	109	58	79	69	99.0	330	865	958	6.9	0.688	917
10:45:12.809	110	58	80	69	98.3	330	875	988	6.7	0.710	947
10:45:13.684	113	60	81	65	102.0	335	920	933	6.7	0.731	974
10:45:14.606	114	60	82	65	102.3	335	925	938	6.6	0.737	983
10:45:15.533	112	60	82	69	100.5	335	875	942	6.9	0.710	946
10:45:16.408	111	61	82	71	95.0	335	850	950	6.7	0.736	981
10:45:17.256	115	63	85	68	97.3	340	880	933	6.6	0.765	1020
10:45:18.138	117	63	85	66	100.8	340	910	942	6.6	0.768	1024
10:45:19.046	116	63	85	68	99.3	335	880	946	6.8	0.754	1005
10:45:19.924	114	64	86	71	94.3	335	850	938	6.7	0.773	1031
10:45:20.776	118	66	87	66	96.0	340	905	908	6.4	0.818	1090
10:45:21.679	119	65	87	65	97.8	340	925	921	6.3	0.821	1095
10:45:22.606	117	65	85	66	96.5	340	910	888	6.4	0.804	1072
10:45:23.516	113	63	84	69	92.0	335	870	892	6.3	0.794	1059
10:45:24.386	114	65	85	66	92.0	340	905	863	6.1	0.836	1115
10:45:25.291	116	65	87	66	96.5	340	910	875	6.4	0.816	1088
10:45:26.201	117	66	86	67	95.0	340	900	863	6.3	0.817	1089
10:45:27.101	113	65	86	71	91.8	335	850	863	6.5	0.797	1062
10:45:27.951	116	67	88	69	91.3	335	875	867	6.3	0.844	1125
10:45:28.826	120	68	90	68	96.3	340	885	867	6.5	0.830	1106
10:45:29.711	121	69	90	67	95.0	340	890	854	6.4	0.846	1127
10:45:30.601	118	68	89	70	92.5	335	855	854	6.5	0.820	1094
10:45:31.456	115	67	88	70	89.0	335	855	858	6.2	0.845	1127
10:45:32.311	119	68	89	65	93.3	340	920	846	6.1	0.876	1167
10:45:33.231	120	67	90	67	96.0	340	890	846	6.5	0.834	1112
10:45:34.117	118	68	90	71	91.8	335	845	842	6.5	0.824	1099
10:45:34.966	118	68	91	73	89.5	335	825	863	6.5	0.837	1115
10:45:35.789	123	72	94	71	90.5	335	850	854	6.4	0.883	1177
10:45:36.641	127	72	96	68	94.8	340	885	871	6.4	0.894	1192
10:45:37.524	128	73	96	70	92.5	340	855	871	6.5	0.887	1183
10:45:38.381	124	72	94	72	89.0	335	835	892	6.4	0.882	1176
10:45:39.214	124	71	96	75	90.0	330	795	929	6.8	0.848	1131
10:45:40.011	129	75	99	74	89.8	335	810	900	6.6	0.889	1185
10:45:40.823	131	75	99	72	92.0	340	830	942	6.7	0.893	1191
10:45:41.653	130	74	97	75	90.5	335	805	967	6.7	0.865	1153
10:45:42.456	126	72	94	76	87.3	330	785	992	6.7	0.848	1131
10:45:43.239	128	71	97	76	92.5	330	785	1029	7.1	0.823	1098
10:45:44.026	133	74	99	74	93.0	335	810	1017	6.9	0.862	1150
10:45:44.836	133	74	99	74	93.8	335	810	1021	6.9	0.858	1143
10:45:45.648	132	75	97	73	91.5	335	825	996	6.7	0.875	1166
10:45:46.469	128	72	95	76	90.0	325	790	1025	6.8	0.836	1115
10:45:47.259	128	71	96	75	91.3	325	805	1042	6.8	0.845	1126
10:45:48.064	132	74	96	69	92.5	330	875	1017	6.3	0.910	1214
10:45:48.939	132	72	96	67	96.3	330	895	1025	6.5	0.890	1187
10:45:49.836	129	71	94	69	94.5	330	875	1004	6.5	0.866	1154
10:45:50.709	123	69	92	73	91.3	330	820	1008	6.7	0.824	1099
10:45:51.531	126	71	93	71	90.0	330	845	992	6.4	0.876	1167
10:45:52.378	129	70	95	68	96.5	335	885	1000	6.5	0.867	1156
10:45:53.261	128	70	94	70	96.3	330	855	996	6.8	0.835	1113
10:45:54.114	125	69	94	74	92.3	325	810	1017	6.8	0.821	1095
10:45:54.928	128	72	95	69	91.3	330	865	1013	6.3	0.896	1194
10:45:55.791	131	71	96	70	96.3	335	860	1021	6.7	0.860	1147
10:45:56.649	130	71	96	72	96.3	335	830	1029	7.0	0.830	1107
10:45:57.480	130	71	96	76	96.3	335	790	1029	7.3	0.790	1053
10:45:58.270	130	71	96	71	96.3	335	850	1029	6.8	0.850	1133
10:45:59.117	141	77	101	71	79.8	330	845	1225	5.7	1.073	1430
10:45:59.966	136	74	101	75	83.5	330	805	1254	6.2	0.974	1298
10:46:00.769	139	77	100	71	78.3	330	845	1242	5.6	1.080	1440
10:46:01.612	134	72	97	74	88.3	330	815	1242	6.5	0.896	1194
10:46:02.431	129	70	92	72	90.0	325	835	1125	6.5	0.854	1138
10:46:03.266	127	67	91	72	95.0	325	835	1158	6.8	0.800	1066
10:46:04.101	128	67	89	71	96.8	330	840	1142	6.9	0.773	1030
10:46:04.939	122	61	87	72	103.5	325	835	1108	7.4	0.702	936
10:46:05.776	122	62	85	72	101.8	325	835	1071	7.3	0.695	927
10:46:06.609	117	59	82	72	101.8	325	835	1029	7.3	0.671	894
10:46:07.444	117	59	82	72	102.8	325	830	1038	7.4	0.660	880
10:46:08.276	119	58	84	70	109.3	330	860	1063	7.6	0.657	876
10:46:09.136	120	61	86	69	106.0	330	865	1050	7.4	0.698	930
10:46:10.001	119	62	84	69	102.8	330	865	1000	7.1	0.707	943
10:46:10.868	115	60	82	72	100.5	330	835	942	7.2	0.683	911
10:46:11.701	112	59	82	71	97.8	325	840	921	7.0	0.707	942
10:46:12.541	114	63	85	72	92.0	325	830	908	6.7	0.762	1016
10:46:13.369	121	65	87	71	97.3	325	840	1046	6.9	0.754	1005
10:46:14.207	122	65	88	71	98.3	325	840	1042	7.0	0.750	1000
10:46:15.051	121	65	87	73	97.5	325	820	1029	7.1	0.732	976
10:46:15.869	116	64	84	73	91.5	320	825	975	6.7	0.760	1013
10:46:16.694	117	62	86	73	96.8	320	820	1054	7.1	0.727	969
10:46:17.514	121	64	88	71	99.5	325	845	1092	7.1	0.747	996
10:46:18.361	124	66	91	72	99.3	325	830	1054	7.2	0.761	1015
10:46:19.191	127	70	91	69	96.3	325	865	1075	6.7	0.816	1087
10:46:20.056	126	66	92	69	104.0	325	875	1150	7.1	0.772	1029
10:46:20.931	125	69	91	69	95.5	325	865	1104	6.6	0.822	1096
10:46:21.794	125	70	91	69	94.0	325	875	1125	6.4	0.849	1133
10:46:22.673	123	67	90	69	95.8	325	870	1121	6.6	0.820	1093
10:46:23.541	122	68	89	68	91.8	325	880	1079	6.3	0.856	1141
10:46:24.421	122	67	89	70	93.8	325	860	1063	6.5	0.816	1089
10:46:25.279	118	66	87	69	90.3	325	865	1029	6.3	0.836	1115
10:46:26.144	118	66	90	70	88.5	320	855	1058	6.2	0.867	1156
10:46:26.999	124	70	92	70	90.3	330	860	1096	6.3	0.877	1169
10:46:27.861	126	70	93	68	93.8	325	880	1083	6.4	0.868	1158
10:46:28.739	126	70	93	69	93.3	325	875	1100	6.4	0.868	1157
10:46:29.616	128	69	95	68	96.8	330	880	1146	6.6	0.862	1149
10:46:30.492	135	74	97	68	94.5	330	880	1217	6.4	0.906	1207
10:46:31.376	131	71	95	68	97.8	330	880	1163	6.7	0.857	1143
10:46:32.254	128	70	93	69	94.5	330	875	1125	6.5	0.856	1142
10:46:33.133	126	67	93	71	97.5	325	840	1183	7.0	0.797	1063
10:46:33.973	128	69	94	68	97.0	330	880	1188	6.6	0.851	1134
10:46:34.853	132	71	97	69	97.5	330	875	1200	6.7	0.866	1155
10:46:35.726	129	74	95	69	91.5	330	870	1133	6.3	0.899	1198
10:46:36.594	125	68	91	69	94.8	325	875	1204	6.5	0.840	1120
10:46:37.469	126	67	93	71	97.5	325	850	1296	6.9	0.809	1078
10:46:38.320	130	74	95	69	89.8	325	870	1271	6.2	0.921	1228
10:46:39.191	129	71	95	68	94.8	330	885	1254	6.4	0.883	1177
10:46:40.074	128	70	93	68	93.0	325	885	1254	6.3	0.880	1174
10:46:40.963	124	67	90	70	92.5	325	855	1213	6.5	0.834	1112
10:46:41.816	123	68	88	69	88.5	325	870	1146	6.1	0.868	1157
10:46:42.686	122	65	86	68	95.5	325	880	1133	6.5	0.795	1060
10:46:43.566	122	62	85	68	102.0	330	885	1121	6.9	0.735	980
10:46:44.451	124	60	85	66	108.5	330	905	1138	7.2	0.705	940
10:46:45.356	123	58	85	65	114.3	335	925	1104	7.4	0.690	920
10:46:46.277	125	60	83	65	112.5	335	930	1071	7.3	0.688	918
10:46:47.211	119	57	81	65	114.3	335	930	992	7.4	0.661	882
10:46:48.141	117	57	79	65	111.5	335	925	946	7.2	0.655	874
10:46:49.064	111	54	80	68	112.3	335	880	904	7.7	0.623	831
10:46:49.944	114	59	80	67	106.3	335	890	850	7.2	0.668	891
10:46:50.832	113	59	80	67	105.5	335	900	846	7.0	0.680	907
10:46:51.736	112	58	81	69	105.5	335	875	888	7.2	0.672	896
10:46:52.611	116	61	83	69	106.8	335	875	925	7.3	0.682	910
10:46:53.486	118	60	88	69	110.8	340	865	1025	7.7	0.683	911
10:46:54.353	122	66	89	69	104.3	340	870	1004	7.2	0.745	993
10:46:55.223	122	67	89	70	101.8	340	855	1008	7.1	0.744	992
10:46:56.074	118	64	89	72	99.5	330	835	1058	7.1	0.743	990
10:46:56.911	122	68	90	71	97.0	335	850	1042	6.8	0.789	1052
10:46:57.757	123	68	92	72	95.8	330	835	1071	6.9	0.798	1064
10:46:58.594	124	69	92	71	95.8	330	840	1079	6.8	0.803	1070
10:46:59.435	124	69	92	73	95.8	330	825	1079	7.0	0.788	1051
10:47:00.260	124	69	92	72	95.8	330	835	1079	6.9	0.798	1064
10:47:01.094	137	78	102	71	78.5	330	845	1292	5.6	1.098	1464
10:47:01.941	136	77	101	71	79.3	330	850	1308	5.6	1.081	1441
10:47:02.789	132	76	100	73	76.0	325	820	1196	5.6	1.074	1431
10:47:03.611	132	76	99	70	79.3	325	855	1196	5.6	1.065	1421
10:47:04.466	135	75	100	69	88.5	330	875	1263	6.1	0.984	1312
10:47:05.340	135	75	100	66	90.0	330	915	1246	5.9	1.014	1352
10:47:06.254	134	71	101	68	97.8	335	880	1271	6.7	0.905	1206
10:47:07.132	141	82	107	69	85.3	330	870	1246	5.9	1.092	1456
10:47:08.006	137	85	101	70	79.3	325	855	1104	5.6	1.084	1446
10:47:08.861	124	68	97	74	94.5	325	810	1229	7.0	0.827	1103
10:47:09.671	128	76	97	73	79.8	325	825	1183	5.8	1.001	1334
10:47:10.492	128	75	97	75	80.8	320	805	1225	6.0	0.965	1286
10:47:11.303	128	76	95	74	79.0	320	810	1213	5.9	0.977	1302
10:47:12.111	124	72	95	78	81.5	320	770	1163	6.4	0.893	1190
10:47:12.881	125	73	95	74	80.0	315	810	1183	5.9	0.959	1279
10:47:13.691	132	73	99	74	88.5	325	815	1288	6.5	0.909	1213
10:47:14.504	137	76	102	72	90.5	320	835	1354	6.5	0.936	1249
10:47:15.340	138	77	102	70	92.0	325	860	1308	6.4	0.956	1274
10:47:16.197	138	77	101	68	90.8	325	885	1258	6.2	0.983	1310
10:47:17.086	135	74	102	69	94.3	325	865	1317	6.5	0.934	1245
10:47:17.947	137	78	99	68	88.8	330	885	1233	6.0	0.985	1313
10:47:18.836	134	74	100	68	91.8	330	880	1271	6.3	0.954	1272
10:47:19.716	131	73	97	68	90.5	330	880	1258	6.2	0.941	1254
10:47:20.598	123	72	93	70	81.0	325	860	1196	5.7	0.990	1320
10:47:21.458	124	72	93	69	81.8	325	870	1204	5.6	0.984	1313
10:47:22.324	123	71	93	70	83.8	325	855	1175	5.9	0.944	1259
10:47:23.179	122	71	92	71	81.0	320	850	1121	5.7	0.963	1284
10:47:24.031	118	69	91	75	81.0	320	805	1108	6.0	0.899	1199
10:47:24.832	119	71	91	74	76.8	315	815	1071	5.7	0.969	1292
10:47:25.649	124	71	95	73	83.8	320	820	1129	6.1	0.928	1237
10:47:26.471	130	74	98	71	87.0	325	845	1163	6.2	0.954	1272
10:47:27.318	135	75	101	68	90.0	325	880	1204	6.1	0.985	1313
10:47:28.196	135	72	103	70	95.5	330	860	1292	6.7	0.923	1231
10:47:29.056	140	80	104	69	86.3	330	875	1275	5.9	1.055	1407
10:47:29.929	139	78	101	68	88.0	325	880	1271	6.0	1.007	1343
10:47:30.811	135	73	99	69	89.5	320	870	1333	6.2	0.965	1286
10:47:31.677	131	75	95	70	82.8	320	855	1225	5.8	0.979	1305
10:47:32.535	129	69	96	72	89.5	315	835	1288	6.4	0.893	1191
10:47:33.371	128	73	95	71	82.8	325	845	1208	5.9	0.968	1290
10:47:34.214	128	71	94	72	86.3	320	835	1275	6.2	0.905	1207
10:47:35.053	131	69	96	71	92.5	320	840	1375	6.6	0.874	1165
10:47:35.890	131	73	98	71	88.5	320	840	1267	6.3	0.930	1240
10:47:36.727	131	75	99	72	84.3	320	830	1242	6.1	0.970	1294
10:47:37.560	131	75	97	72	82.0	315	835	1242	5.9	0.988	1317
10:47:38.392	127	73	96	73	82.3	315	820	1217	6.0	0.955	1273
10:47:39.214	131	74	99	75	84.0	315	805	1292	6.3	0.946	1262
10:47:40.021	138	78	104	71	85.3	320	840	1300	6.1	1.020	1360
10:47:40.859	141	78	105	71	89.3	325	840	1371	6.4	0.991	1321
10:47:41.701	141	79	103	70	86.5	325	855	1317	6.1	1.018	1357
10:47:42.555	133	74	101	74	88.0	315	815	1358	6.5	0.933	1244
10:47:43.369	136	78	101	71	82.5	315	850	1308	5.8	1.038	1384
10:47:44.221	136	76	101	69	87.8	320	870	1342	6.1	0.999	1332
10:47:45.089	130	75	98	71	82.8	320	850	1275	5.8	1.009	1346
10:47:45.940	132	76	97	69	81.5	315	870	1271	5.6	1.035	1381
10:47:46.809	130	72	97	69	86.8	320	865	1313	6.0	0.962	1283
10:47:47.676	129	73	94	69	82.5	320	865	1242	5.7	0.986	1314
10:47:48.541	127	75	95	69	77.3	315	865	1225	5.4	1.058	1411
10:47:49.406	128	71	95	69	86.0	320	875	1233	5.9	0.969	1292
10:47:50.279	125	72	93	70	80.8	320	855	1196	5.7	0.979	1306
10:47:51.132	122	69	94	73	83.5	315	820	1225	6.1	0.926	1234
10:47:51.958	128	74	97	70	81.5	325	860	1188	5.7	1.024	1365
10:47:52.812	131	75	99	71	85.0	320	850	1229	6.0	0.993	1323
10:47:53.668	131	75	98	71	83.0	320	840	1208	5.9	0.994	1326
10:47:54.508	130	74	97	69	83.5	320	865	1179	5.8	1.002	1336
10:47:55.370	131	73	98	69	87.8	320	875	1254	6.0	0.975	1300
10:47:56.246	133	73	98	66	89.8	325	905	1238	6.0	0.983	1311
10:47:57.151	133	72	97	66	91.3	325	905	1258	6.0	0.965	1286
10:47:58.056	131	71	96	65	92.3	330	925	1225	6.0	0.965	1287
10:47:58.983	132	75	94	64	86.3	330	935	1196	5.5	1.022	1362
10:47:59.916	124	67	94	64	86.3	330	940	1150	5.5	1.027	1370
10:48:00.855	124	67	94	66	86.3	330	910	1150	5.7	0.994	1326
10:48:01.765	124	67	94	63	86.3	330	945	1150	5.5	1.033	1377
10:48:02.711	122	68	89	67	78.5	330	900	1133	5.2	1.015	1353
10:48:03.609	120	67	90	66	78.8	330	905	1113	5.2	1.029	1371
10:48:04.514	117	66	90	70	77.0	330	855	1088	5.4	1.002	1336
10:48:05.371	123	74	101	73	72.0	320	820	1063	5.3	1.145	1526
10:48:06.189	119	77	90	74	63.5	325	810	992	4.7	1.145	1526
10:48:07.001	115	67	89	75	75.8	315	805	1021	5.6	0.948	1265
10:48:07.804	122	74	94	74	71.0	315	810	1075	5.3	1.075	1434
10:48:08.614	126	73	98	77	77.8	325	775	1092	6.0	0.974	1299
10:48:09.389	129	76	99	72	76.5	320	830	1108	5.5	1.074	1432
10:48:10.219	138	82	107	72	77.0	320	835	1096	5.5	1.160	1547
10:48:11.054	141	84	106	75	77.3	330	795	1167	5.8	1.086	1448
10:48:11.853	134	77	103	75	81.8	325	805	1167	6.1	1.012	1349
10:48:12.656	138	81	104	72	77.5	320	835	1213	5.6	1.121	1494
10:48:13.491	136	78	103	72	80.3	325	830	1229	5.8	1.063	1417
10:48:14.321	136	79	100	71	78.3	325	850	1183	5.5	1.081	1441
10:48:15.171	130	72	99	71	88.5	325	845	1246	6.3	0.945	1260
10:48:16.016	131	76	95	69	80.8	325	865	1175	5.6	1.020	1360
10:48:16.883	126	70	93	69	86.5	325	865	1208	6.0	0.925	1233
10:48:17.744	124	68	92	67	88.5	320	900	1183	5.9	0.936	1247
10:48:18.648	125	68	91	67	90.0	330	895	1200	6.0	0.902	1203
10:48:19.541	120	66	88	67	90.3	325	895	1142	6.1	0.873	1164
10:48:20.438	119	65	87	67	91.5	325	900	1167	6.1	0.858	1144
10:48:21.336	120	64	87	66	94.8	330	915	1167	6.2	0.838	1117
10:48:22.253	123	63	89	65	99.8	330	920	1213	6.5	0.819	1091
10:48:23.171	120	66	88	65	92.8	335	920	1096	6.0	0.870	1161
10:48:24.089	118	66	87	66	89.8	330	910	1088	5.9	0.885	1180
10:48:25.001	117	66	88	66	88.0	325	905	1071	5.8	0.900	1200
10:48:25.904	118	67	88	66	86.8	325	910	1063	5.7	0.926	1234
10:48:26.816	119	67	87	68	84.5	325	885	1071	5.7	0.909	1211
10:48:27.701	117	65	91	71	88.8	320	850	1108	6.3	0.867	1156
10:48:28.551	123	71	93	68	85.3	330	880	1058	5.8	0.955	1273
10:48:29.431	121	69	92	70	86.0	325	860	1100	6.0	0.917	1223
10:48:30.291	119	71	92	72	79.8	320	830	1025	5.8	0.952	1270
10:48:31.119	123	71	93	69	83.8	325	870	1029	5.8	0.969	1292
10:48:31.989	127	72	96	69	87.0	325	875	1067	6.0	0.963	1284
10:48:32.862	129	73	97	68	87.8	325	880	1063	6.0	0.970	1294
10:48:33.746	130	73	96	66	89.0	330	905	1079	5.9	0.979	1305
10:48:34.651	129	72	95	66	90.8	330	915	1058	6.0	0.960	1280
10:48:35.564	127	71	95	70	90.3	330	860	1038	6.3	0.908	1210
10:48:36.428	125	71	95	73	87.8	335	820	996	6.4	0.883	1177
10:48:37.248	123	71	92	72	87.0	335	830	971	6.3	0.878	1170
10:48:38.076	120	69	90	70	88.3	330	855	967	6.2	0.867	1156
10:48:38.933	118	66	88	70	90.0	330	855	958	6.3	0.834	1112
10:48:39.786	116	65	86	69	90.8	330	870	967	6.3	0.827	1102
10:48:40.654	116	65	86	70	91.8	330	860	954	6.4	0.808	1078
10:48:41.516	114	64	85	70	91.3	335	855	929	6.4	0.799	1065
10:48:42.371	113	64	85	71	90.0	335	845	904	6.4	0.798	1064
10:48:43.216	112	64	84	71	89.0	335	840	883	6.4	0.795	1060
10:48:44.054	110	63	83	73	88.3	330	825	879	6.4	0.778	1038
10:48:44.881	114	64	87	72	92.0	330	835	942	6.6	0.787	1050
10:48:45.714	116	66	89	72	90.8	335	830	921	6.6	0.809	1079
10:48:46.544	116	68	89	73	88.0	330	820	896	6.4	0.827	1103
10:48:47.364	113	68	88	75	83.3	325	805	846	6.2	0.846	1128
10:48:48.169	115	68	90	76	83.8	325	790	888	6.4	0.847	1129
10:48:48.961	122	71	94	75	86.8	325	800	967	6.5	0.867	1156
10:48:49.759	127	73	98	75	88.3	330	805	1021	6.6	0.896	1195
10:48:50.566	131	76	100	74	87.0	330	815	988	6.4	0.939	1252
10:48:51.381	132	77	100	73	86.3	330	825	996	6.3	0.957	1275
10:48:52.206	132	76	99	72	85.5	325	830	1013	6.2	0.961	1281
10:48:53.036	131	75	99	72	87.0	325	835	1046	6.3	0.945	1260
10:48:53.871	131	75	97	69	86.8	330	865	1013	6.0	0.962	1283
10:48:54.734	126	71	95	70	88.8	330	855	1038	6.2	0.910	1214
10:48:55.591	127	71	94	67	90.0	330	895	1050	6.0	0.930	1240
10:48:56.486	125	69	92	67	91.5	330	890	1004	6.2	0.897	1196
10:48:57.376	123	69	90	67	90.0	330	890	975	6.1	0.885	1180
10:48:58.266	119	66	88	66	90.3	330	905	983	6.0	0.877	1170
10:48:59.171	118	65	88	68	92.3	330	880	946	6.3	0.837	1116
10:49:00.051	117	66	86	67	90.3	330	890	917	6.1	0.848	1131
10:49:00.941	113	63	85	67	90.5	330	890	917	6.1	0.833	1111
10:49:01.831	116	64	85	68	90.5	330	880	908	6.2	0.824	1099
10:49:02.710	116	64	85	67	90.5	330	895	908	6.1	0.838	1118
10:49:03.605	116	64	85	66	90.5	330	905	908	6.0	0.848	1130
10:49:04.511	112	64	85	68	79.5	335	885	913	5.4	0.941	1254
10:49:05.396	114	65	85	67	80.5	335	900	900	5.4	0.950	1267
10:49:06.296	114	64	84	66	81.5	335	910	879	5.4	0.941	1254
10:49:07.204	112	63	84	66	84.5	335	905	875	5.6	0.894	1192
10:49:08.111	110	62	83	69	87.8	335	870	850	6.1	0.825	1101
10:49:08.977	112	64	85	68	87.0	335	885	829	5.9	0.860	1146
10:49:09.866	113	64	85	68	90.0	335	885	846	6.1	0.838	1118
10:49:10.751	113	65	85	68	89.3	335	885	838	6.1	0.843	1124
10:49:11.636	112	64	85	69	88.8	335	865	829	6.2	0.824	1098
10:49:12.497	112	64	85	69	88.3	335	865	829	6.1	0.836	1114
10:49:13.362	114	65	87	70	90.5	340	860	825	6.3	0.827	1102
10:49:14.228	115	66	86	68	89.8	340	885	813	6.1	0.848	1131
10:49:15.107	113	65	86	71	88.3	335	850	825	6.2	0.824	1098
10:49:15.957	114	65	87	71	89.0	335	840	821	6.4	0.821	1095
10:49:16.801	116	67	87	70	89.3	335	860	825	6.2	0.838	1118
10:49:17.661	113	65	87	71	89.0	335	850	829	6.3	0.829	1105
10:49:18.509	117	67	90	72	89.8	335	830	842	6.5	0.832	1110
10:49:19.341	120	69	92	72	90.0	335	835	842	6.5	0.849	1132
10:49:20.176	121	70	92	72	87.8	335	830	867	6.3	0.865	1154
10:49:21.006	119	70	91	72	86.5	330	835	892	6.2	0.874	1165
10:49:21.839	122	70	93	73	88.8	335	825	917	6.5	0.865	1153
10:49:22.666	124	71	95	75	89.0	335	805	904	6.6	0.857	1143
10:49:23.471	125	73	94	72	87.3	335	835	904	6.3	0.900	1199
10:49:24.304	124	71	94	74	87.5	325	810	938	6.5	0.872	1163
10:49:25.118	127	72	96	73	89.3	330	820	954	6.5	0.884	1179
10:49:25.936	130	74	98	72	89.5	330	830	971	6.5	0.907	1209
10:49:26.766	130	74	97	71	89.0	330	850	963	6.3	0.924	1232
10:49:27.614	126	73	95	72	87.3	330	830	975	6.3	0.904	1205
10:49:28.448	127	73	95	71	88.0	330	850	975	6.2	0.920	1227
10:49:29.298	127	72	94	68	90.0	335	880	971	6.1	0.922	1229
10:49:30.176	125	71	92	66	89.8	330	905	954	6.0	0.925	1234
10:49:31.079	121	68	90	69	89.5	330	865	938	6.2	0.867	1157
10:49:31.944	119	68	89	69	88.5	330	865	908	6.1	0.872	1163
10:49:32.811	120	67	89	68	91.0	335	885	904	6.2	0.866	1154
10:49:33.696	119	67	88	68	91.3	335	885	888	6.2	0.856	1141
10:49:34.581	116	66	87	71	89.5	330	850	883	6.3	0.829	1105
10:49:35.429	116	67	88	70	87.3	330	855	875	6.1	0.857	1143
10:49:36.286	119	67	89	69	91.3	335	865	875	6.3	0.846	1128
10:49:37.151	119	67	90	71	91.0	335	840	875	6.5	0.828	1105
10:49:37.989	117	68	90	74	87.0	325	815	875	6.4	0.843	1124
10:49:38.806	121	70	92	73	88.3	330	820	883	6.5	0.857	1143
10:49:39.624	123	71	94	75	88.3	330	800	904	6.6	0.852	1136
10:49:40.426	124	72	95	77	86.8	330	775	904	6.7	0.851	1135
10:49:41.201	125	73	96	78	85.5	330	765	913	6.7	0.857	1142
10:49:41.968	124	73	94	78	85.8	330	765	942	6.7	0.841	1121
10:49:42.733	123	71	94	79	85.5	330	755	971	6.8	0.828	1104
10:49:43.486	126	73	96	79	86.5	330	760	971	6.8	0.839	1119
10:49:44.246	126	72	94	75	88.3	330	800	983	6.6	0.852	1136
10:49:45.044	123	70	92	77	88.5	325	775	996	6.9	0.803	1071
10:49:45.823	120	68	91	78	87.5	325	765	992	6.9	0.798	1064
10:49:46.588	123	70	92	75	89.3	330	795	979	6.7	0.817	1090
10:49:47.381	123	69	91	75	90.8	325	795	967	6.8	0.799	1066
10:49:48.176	119	67	90	76	89.5	325	785	975	6.8	0.785	1047
10:49:48.963	120	67	91	76	90.5	325	785	988	6.9	0.787	1050
10:49:49.748	122	69	92	75	91.5	330	800	967	6.9	0.800	1067
10:49:50.544	122	69	90	74	91.0	325	815	963	6.7	0.808	1078
10:49:51.361	118	67	88	74	90.5	325	815	958	6.7	0.790	1054
10:49:52.176	118	66	88	73	90.5	325	820	954	6.6	0.800	1066
10:49:52.994	119	67	89	71	92.0	330	840	933	6.6	0.810	1080
10:49:53.836	119	66	89	71	92.8	330	840	925	6.6	0.802	1069
10:49:54.676	117	66	87	71	90.8	330	850	917	6.4	0.810	1080
10:49:55.524	116	65	87	70	90.5	325	860	917	6.3	0.827	1102
10:49:56.386	118	66	88	69	93.3	330	865	913	6.5	0.816	1088
10:49:57.249	118	66	88	69	91.8	325	870	908	6.3	0.830	1106
10:49:58.119	116	65	87	71	90.8	325	845	917	6.4	0.805	1074
10:49:58.966	118	66	88	70	91.3	330	855	913	6.4	0.827	1103
10:49:59.819	120	67	90	71	93.3	330	850	917	6.6	0.823	1097
10:50:00.669	121	68	91	71	91.8	330	845	921	6.5	0.836	1114
10:50:01.516	120	68	90	73	90.0	330	825	921	6.5	0.825	1100
10:50:02.339	120	68	90	75	90.0	330	805	929	6.7	0.805	1073
10:50:03.145	120	68	90	73	90.0	330	820	929	6.6	0.820	1093
10:50:03.965	120	68	90	71	90.0	330	845	929	6.4	0.845	1127
10:50:04.811	128	74	97	74	75.5	330	815	971	5.6	1.042	1389
10:50:05.626	125	73	95	75	75.0	325	805	958	5.6	1.020	1360
10:50:06.431	126	73	97	75	75.0	330	800	967	5.6	1.029	1372
10:50:07.233	129	74	97	74	80.3	335	815	950	5.9	0.988	1317
10:50:08.046	128	74	97	73	84.5	330	825	929	6.1	0.942	1256
10:50:08.869	125	72	94	75	83.8	330	805	917	6.2	0.906	1208
10:50:09.674	121	71	93	75	83.0	325	795	913	6.3	0.891	1188
10:50:10.469	123	72	94	73	85.0	330	820	892	6.2	0.902	1203
10:50:11.291	124	71	94	74	88.0	330	815	892	6.5	0.866	1155
10:50:12.104	123	71	93	75	86.0	325	805	867	6.4	0.868	1158
10:50:12.911	120	70	91	76	85.3	325	785	875	6.5	0.840	1120
10:50:13.694	121	71	93	76	85.3	325	790	883	6.5	0.862	1149
10:50:14.484	125	72	95	73	88.8	325	825	879	6.5	0.883	1177
10:50:15.309	127	72	96	75	89.8	330	800	875	6.7	0.858	1144
10:50:16.109	125	73	95	76	85.8	325	785	867	6.6	0.872	1163
10:50:16.894	123	72	95	77	85.3	325	775	883	6.6	0.864	1152
10:50:17.671	127	74	96	72	86.8	330	835	875	6.2	0.924	1232
10:50:18.504	129	72	98	75	91.5	330	805	896	6.8	0.862	1150
10:50:19.311	127	73	95	75	87.8	330	800	883	6.6	0.868	1158
10:50:20.111	124	72	94	76	86.0	325	785	917	6.6	0.858	1144
10:50:20.896	127	72	96	76	87.8	325	790	925	6.7	0.864	1152
10:50:21.686	129	73	97	73	89.8	330	820	917	6.6	0.882	1176
10:50:22.504	127	72	96	75	90.5	330	800	933	6.8	0.844	1126
10:50:23.306	125	71	96	79	88.5	325	755	954	7.0	0.815	1086
10:50:24.063	129	74	98	76	88.0	330	785	963	6.7	0.874	1166
10:50:24.848	134	75	101	75	92.5	330	795	1000	7.0	0.864	1152
10:50:25.639	134	75	100	77	91.8	330	775	1029	7.1	0.845	1126
10:50:26.416	133	74	100	81	90.3	325	745	1088	7.3	0.825	1101
10:50:27.161	137	77	101	76	88.8	325	785	1088	6.8	0.891	1188
10:50:27.946	139	75	102	76	95.0	330	785	1117	7.3	0.839	1118
10:50:28.731	137	75	99	75	93.0	325	795	1088	7.0	0.842	1123
10:50:29.526	131	71	96	79	92.3	325	755	1117	7.3	0.786	1048
10:50:30.281	129	70	95	76	92.3	325	790	1113	7.0	0.809	1079
10:50:31.069	130	70	95	74	95.3	325	810	1071	7.1	0.806	1074
10:50:31.881	129	70	94	74	94.3	325	815	1025	6.9	0.811	1081
10:50:32.696	127	69	92	72	94.5	325	835	1021	6.8	0.808	1078
10:50:33.529	122	67	89	73	93.0	325	820	1017	6.8	0.787	1049
10:50:34.349	120	66	89	73	91.3	320	820	1017	6.7	0.798	1063
10:50:35.171	123	67	90	70	94.3	330	860	1000	6.6	0.819	1092
10:50:36.031	124	67	91	71	96.0	325	845	1000	6.8	0.799	1065
10:50:36.878	123	68	90	70	93.5	330	860	979	6.5	0.826	1101
10:50:37.736	120	66	89	72	92.0	325	830	975	6.7	0.798	1065
10:50:38.566	117	66	87	72	89.3	325	830	971	6.5	0.811	1082
10:50:39.396	121	67	90	70	93.0	325	855	958	6.5	0.825	1100
10:50:40.251	124	68	93	71	95.5	330	845	983	6.8	0.825	1100
10:50:41.096	124	71	92	72	88.3	330	830	925	6.4	0.865	1154
10:50:41.928	121	69	91	73	89.0	325	825	946	6.5	0.841	1122
10:50:42.753	124	70	93	71	90.5	325	850	971	6.4	0.871	1162
10:50:43.603	128	71	96	71	94.3	330	850	971	6.7	0.866	1154
10:50:44.451	130	73	97	71	92.3	330	850	967	6.5	0.891	1189
10:50:45.299	128	72	96	74	89.8	325	815	988	6.6	0.872	1162
10:50:46.118	127	72	97	75	88.3	325	805	1000	6.6	0.880	1174
10:50:46.921	132	75	100	73	89.8	330	825	1004	6.5	0.917	1223
10:50:47.744	137	76	104	73	92.5	330	820	1029	6.8	0.918	1223
10:50:48.566	140	79	104	73	90.0	330	825	1058	6.5	0.953	1271
10:50:49.389	139	78	104	75	88.8	325	795	1108	6.7	0.932	1242
10:50:50.186	140	78	106	75	89.3	325	795	1129	6.7	0.940	1253
10:50:50.983	144	80	107	74	90.3	330	810	1129	6.7	0.958	1277
10:50:51.791	145	80	106	73	91.3	330	820	1138	6.7	0.948	1264
10:50:52.611	141	77	103	75	92.3	330	805	1146	6.9	0.897	1196
10:50:53.416	137	75	101	76	91.3	325	790	1163	6.9	0.877	1169
10:50:54.206	139	76	102	74	91.8	330	810	1154	6.8	0.896	1195
10:50:55.016	139	74	101	72	96.0	330	830	1138	6.9	0.869	1159
10:50:55.846	137	73	99	72	95.8	330	830	1117	6.9	0.854	1138
10:50:56.676	132	71	97	74	95.0	330	815	1088	7.0	0.830	1107
10:50:57.489	127	71	94	75	89.0	325	800	1092	6.7	0.843	1124
10:50:58.291	129	70	95	72	93.3	325	830	1071	6.7	0.841	1122
10:50:59.121	131	70	96	71	97.3	330	840	1067	6.9	0.829	1106
10:50:59.961	132	72	96	69	96.3	330	865	1058	6.7	0.865	1153
10:51:00.826	132	71	96	71	96.3	330	845	1067	6.8	0.845	1127
10:51:01.670	132	71	96	75	96.3	330	800	1067	7.2	0.800	1067
10:51:02.470	132	71	96	73	96.3	330	820	1067	7.0	0.820	1093
10:51:03.291	136	75	100	73	80.8	330	820	1154	5.9	1.018	1357
10:51:04.109	137	75	101	72	82.5	330	830	1158	6.0	1.016	1355
10:51:04.941	137	75	101	74	82.3	330	815	1167	6.1	0.998	1331
10:51:05.755	134	74	100	76	83.5	325	790	1146	6.3	0.941	1255
10:51:06.544	134	75	100	77	85.5	325	780	1142	6.6	0.915	1219
10:51:07.324	137	76	103	79	87.5	325	760	1154	6.9	0.895	1193
10:51:08.086	139	77	105	81	88.8	325	745	1146	7.1	0.881	1175
10:51:08.831	142	80	106	81	87.3	325	745	1167	7.0	0.907	1210
10:51:09.578	141	79	105	79	88.3	325	755	1213	7.0	0.894	1192
10:51:10.331	141	77	105	81	89.5	325	740	1263	7.3	0.868	1158
10:51:11.069	144	79	105	77	89.8	320	775	1267	6.9	0.907	1209
10:51:11.844	144	76	105	80	94.0	325	750	1267	7.5	0.836	1114
10:51:12.596	141	76	101	77	93.5	320	780	1221	7.2	0.843	1123
10:51:13.372	137	72	99	82	96.3	320	735	1217	7.9	0.756	1008
10:51:14.109	132	70	94	82	94.5	320	735	1138	7.7	0.733	977
10:51:14.846	128	66	91	81	97.8	320	740	1158	7.9	0.689	919
10:51:15.584	128	66	90	78	100.8	320	765	1125	7.9	0.685	914
