# Supplementary material for: Influence of beat-to-beat blood pressure variability on vascular elasticity in hypertensive population
Source: Sci Rep. 2017 Aug 21;7:8394. doi: 10.1038/s41598-017-08640-4 (PMC5566212; doi:10.1038/s41598-017-08640-4)
Supplement: Supplementary file 2 — Dataset 2 [file 41598_2017_8640_MOESM2_ESM.zip › Data of normal population/1125-beats.txt]

11:35:41.696	117	59	80	65	83.5	350	920	875	5.4	0.881	1175
11:35:42.616	118	59	81	65	84.5	355	930	871	5.5	0.886	1181
11:35:43.544	118	59	81	65	87.0	355	930	854	5.6	0.861	1147
11:35:44.476	115	58	79	65	87.5	355	920	833	5.7	0.825	1100
11:35:45.396	112	57	77	66	85.5	345	910	817	5.6	0.822	1096
11:35:46.306	115	58	77	65	85.5	345	930	817	5.5	0.840	1120
11:35:47.235	115	58	77	66	85.5	345	910	817	5.6	0.822	1096
11:35:48.145	115	58	77	65	85.5	345	920	817	5.6	0.831	1108
11:35:49.066	121	62	84	66	75.0	350	915	904	4.9	1.025	1366
11:35:49.981	123	63	85	65	76.5	350	920	875	5.0	1.022	1363
11:35:50.901	122	62	83	65	76.3	350	925	863	4.9	1.010	1347
11:35:51.826	117	60	81	66	79.0	350	910	846	5.2	0.936	1248
11:35:52.736	119	61	83	65	82.5	350	920	854	5.4	0.920	1227
11:35:53.654	120	61	83	65	84.8	350	925	829	5.5	0.906	1208
11:35:54.581	118	60	81	66	84.0	350	915	813	5.5	0.882	1176
11:35:55.498	114	58	80	66	84.0	350	905	813	5.6	0.857	1142
11:35:56.397	118	60	82	66	85.8	350	915	817	5.6	0.870	1160
11:35:57.318	118	60	82	65	85.8	350	930	813	5.5	0.884	1179
11:35:58.245	118	60	82	66	85.8	350	905	813	5.7	0.860	1147
11:35:59.150	118	60	82	66	85.8	350	905	813	5.7	0.860	1147
11:36:00.056	122	62	84	65	75.5	350	920	875	4.9	1.024	1365
11:36:00.974	123	62	85	65	77.0	350	920	858	5.0	1.010	1346
11:36:01.896	121	62	83	65	76.0	350	920	854	5.0	1.008	1344
11:36:02.814	118	60	82	66	78.0	345	910	842	5.1	0.951	1268
11:36:03.724	120	61	83	65	82.8	350	925	838	5.4	0.922	1230
11:36:04.649	121	61	83	65	85.0	350	920	842	5.5	0.898	1198
11:36:05.567	119	61	82	65	84.5	350	925	825	5.5	0.892	1190
11:36:06.496	115	59	80	66	83.8	345	910	821	5.5	0.869	1159
11:36:07.406	118	60	82	65	86.0	350	930	833	5.5	0.881	1175
11:36:08.332	119	60	82	64	86.0	350	940	817	5.5	0.891	1188
11:36:09.275	119	60	82	65	86.0	350	925	817	5.6	0.877	1169
11:36:10.200	119	60	82	65	86.0	350	930	817	5.5	0.881	1175
11:36:11.131	117	59	80	64	77.0	345	935	838	4.9	0.974	1299
11:36:12.068	118	59	81	63	79.0	355	950	813	5.0	0.971	1295
11:36:13.016	118	59	80	63	78.3	350	945	804	5.0	0.969	1292
11:36:13.961	114	58	79	65	81.5	350	925	800	5.3	0.891	1188
11:36:14.888	113	57	79	66	83.5	345	910	804	5.5	0.858	1144
11:36:15.798	117	59	81	65	86.3	355	920	804	5.6	0.867	1156
11:36:16.716	119	60	82	66	87.3	350	910	808	5.8	0.855	1140
11:36:17.626	117	59	82	68	86.0	350	885	817	5.8	0.839	1118
11:36:18.511	120	61	83	67	86.5	350	900	842	5.8	0.866	1155
11:36:19.411	123	62	85	67	87.8	355	900	850	5.9	0.872	1162
11:36:20.311	123	62	84	67	86.8	355	900	854	5.8	0.871	1162
11:36:21.211	119	61	83	68	84.8	345	880	842	5.8	0.857	1142
11:36:22.091	121	62	84	67	85.8	350	900	863	5.7	0.879	1172
11:36:22.989	122	61	84	66	87.8	350	915	867	5.8	0.876	1168
11:36:23.904	121	61	83	66	86.8	350	905	863	5.8	0.863	1151
11:36:24.809	118	60	82	68	85.3	345	885	858	5.8	0.846	1128
11:36:25.694	121	61	83	67	86.5	350	900	871	5.8	0.866	1155
11:36:26.594	124	62	85	66	88.5	355	905	892	5.9	0.864	1152
11:36:27.501	122	60	83	67	89.0	350	895	921	6.0	0.837	1116
11:36:28.394	122	60	83	68	89.0	350	885	963	6.0	0.828	1104
11:36:29.280	122	60	83	69	89.0	350	875	963	6.1	0.818	1091
11:36:30.155	122	60	83	66	89.0	350	915	963	5.8	0.856	1141
11:36:31.069	133	66	90	68	74.5	345	885	1083	5.1	1.072	1429
11:36:31.954	134	67	91	67	74.0	345	895	1079	5.0	1.104	1472
11:36:32.849	135	67	91	67	75.3	345	900	1079	5.0	1.085	1447
11:36:33.747	131	65	89	69	78.0	345	870	1071	5.4	0.995	1327
11:36:34.621	132	66	90	68	81.3	345	885	1079	5.5	0.983	1311
11:36:35.506	134	66	91	67	83.8	350	890	1063	5.6	0.967	1289
11:36:36.394	131	65	89	69	85.0	350	875	1042	5.8	0.919	1225
11:36:37.271	129	64	89	69	83.3	345	865	1054	5.8	0.920	1226
11:36:38.136	132	65	91	69	85.5	350	875	1088	5.9	0.926	1235
11:36:39.011	134	66	91	68	86.8	350	885	1088	5.9	0.923	1231
11:36:39.896	130	64	89	69	86.8	350	875	1075	5.9	0.893	1190
11:36:40.771	129	63	88	69	86.3	345	870	1079	5.9	0.885	1180
11:36:41.639	130	64	88	68	86.8	350	885	1075	5.9	0.900	1200
11:36:42.524	130	64	88	68	88.3	350	885	1042	6.0	0.882	1177
11:36:43.411	128	63	86	67	88.8	350	900	1008	5.9	0.872	1163
11:36:44.313	124	61	84	67	88.3	350	900	983	5.9	0.852	1135
11:36:45.211	123	60	84	67	88.0	345	900	988	5.9	0.854	1139
11:36:46.111	125	61	85	67	90.3	350	900	975	6.0	0.843	1124
11:36:47.013	124	61	83	66	89.0	350	905	954	5.9	0.844	1125
11:36:47.916	120	59	81	67	88.0	350	900	929	5.9	0.831	1108
11:36:48.814	121	60	83	67	89.0	345	895	938	6.0	0.832	1110
11:36:49.711	122	60	83	66	90.0	350	905	921	6.0	0.835	1113
11:36:50.614	121	60	82	67	89.3	350	890	908	6.0	0.820	1094
11:36:51.506	118	59	81	69	88.0	345	875	900	6.0	0.808	1077
11:36:52.381	121	60	83	68	89.3	350	885	908	6.1	0.823	1097
11:36:53.266	122	60	84	68	90.5	350	885	908	6.1	0.821	1095
11:36:54.151	122	61	83	68	89.0	350	885	888	6.0	0.828	1104
11:36:55.036	119	60	82	68	88.3	345	880	883	6.0	0.818	1090
11:36:55.916	121	60	84	68	89.3	350	880	896	6.1	0.826	1101
11:36:56.796	123	61	84	67	89.3	350	895	892	6.0	0.840	1120
11:36:57.690	123	61	84	68	89.3	350	880	892	6.1	0.826	1101
11:36:58.570	123	61	84	67	89.3	350	895	892	6.0	0.840	1120
11:36:59.466	126	64	87	66	75.3	345	905	958	5.0	1.040	1387
11:37:00.369	127	64	87	66	76.8	345	910	950	5.1	1.026	1367
11:37:01.281	125	63	85	65	76.8	345	920	925	5.0	1.019	1359
11:37:02.201	123	62	83	64	80.3	350	935	900	5.1	0.967	1289
11:37:03.134	118	59	81	66	82.5	345	915	879	5.4	0.896	1194
11:37:04.051	120	60	82	64	83.5	345	935	875	5.4	0.913	1217
11:37:04.986	120	59	81	63	86.5	350	945	875	5.5	0.888	1184
11:37:05.929	118	59	80	64	86.5	345	940	846	5.5	0.867	1156
11:37:06.871	114	57	78	65	85.8	345	920	825	5.6	0.834	1112
11:37:07.789	114	57	79	66	85.5	345	915	838	5.6	0.845	1127
11:37:08.704	118	59	81	65	88.0	350	920	821	5.7	0.849	1133
11:37:09.622	119	60	82	66	87.8	350	910	829	5.8	0.845	1127
11:37:10.538	115	58	80	67	86.5	350	895	808	5.8	0.825	1100
11:37:11.431	118	59	83	67	87.3	345	890	833	5.9	0.842	1122
11:37:12.321	122	61	85	68	88.8	350	885	842	6.0	0.850	1133
11:37:13.206	123	62	86	69	88.0	350	870	863	6.1	0.848	1130
11:37:14.076	122	63	86	71	84.8	345	850	883	6.0	0.863	1150
11:37:14.926	127	65	89	69	86.8	350	865	929	6.0	0.885	1180
11:37:15.793	131	66	90	68	87.8	350	885	954	5.9	0.905	1207
11:37:16.676	130	65	89	69	87.3	350	870	983	6.0	0.885	1180
11:37:17.548	127	64	88	70	84.8	345	860	1004	5.9	0.893	1191
11:37:18.406	131	65	90	69	86.0	350	875	1046	5.9	0.913	1218
11:37:19.281	132	65	90	67	87.3	350	890	1054	5.9	0.913	1217
11:37:20.169	130	64	89	69	87.3	345	875	1050	6.0	0.888	1183
11:37:21.044	130	64	89	68	87.0	345	880	1083	5.9	0.900	1200
11:37:21.926	136	66	92	68	88.3	350	885	1150	6.0	0.920	1227
11:37:22.811	138	67	91	67	87.5	350	900	1196	5.8	0.939	1251
11:37:23.709	133	65	89	68	86.5	340	885	1200	5.9	0.913	1218
11:37:24.592	134	65	90	67	87.0	345	900	1221	5.8	0.926	1234
11:37:25.498	134	64	89	65	89.0	345	920	1183	5.8	0.917	1223
11:37:26.416	131	63	87	66	89.8	350	915	1146	5.9	0.884	1179
11:37:27.329	127	61	86	66	88.3	340	905	1108	5.9	0.877	1169
11:37:28.236	129	62	86	65	90.5	350	925	1100	5.9	0.876	1169
11:37:29.161	127	61	84	65	90.5	350	930	1067	5.8	0.866	1154
11:37:30.091	123	59	82	66	90.3	350	915	1029	5.9	0.834	1112
11:37:31.004	122	59	82	65	89.8	345	920	1021	5.9	0.843	1124
11:37:31.926	124	59	83	65	92.3	350	925	1000	6.0	0.835	1113
11:37:32.851	123	59	82	65	91.8	350	920	983	6.0	0.825	1100
11:37:33.771	119	58	81	67	90.0	350	895	958	6.0	0.801	1067
11:37:34.666	120	59	81	66	90.0	350	910	963	5.9	0.814	1085
11:37:35.575	120	59	81	69	90.0	350	875	963	6.2	0.783	1044
11:37:36.450	120	59	81	67	90.0	350	895	963	6.0	0.801	1067
11:37:37.346	130	66	90	70	73.0	340	860	1092	5.1	1.057	1410
11:37:38.206	134	67	92	69	73.5	340	870	1100	5.1	1.086	1448
11:37:39.076	136	68	93	69	74.0	345	875	1104	5.1	1.100	1466
11:37:39.951	135	67	92	69	77.8	345	870	1104	5.4	1.024	1365
11:37:40.821	131	66	91	70	79.8	340	860	1092	5.6	0.979	1305
11:37:41.681	134	67	92	68	81.0	345	880	1088	5.5	1.000	1333
11:37:42.557	134	67	92	67	82.5	345	890	1079	5.6	0.987	1316
11:37:43.447	132	65	90	68	84.0	340	880	1063	5.7	0.940	1254
11:37:44.329	129	65	89	69	82.5	340	870	1042	5.7	0.933	1244
11:37:45.201	131	66	90	67	84.0	345	890	1042	5.7	0.951	1268
11:37:46.091	131	65	89	67	85.5	345	900	1013	5.7	0.939	1253
11:37:46.993	130	65	88	66	85.5	345	915	996	5.6	0.936	1249
11:37:47.906	125	62	85	67	84.3	340	895	971	5.6	0.903	1204
11:37:48.803	124	62	85	66	85.3	345	905	983	5.7	0.905	1207
11:37:49.706	127	63	87	66	87.0	345	910	963	5.7	0.905	1206
11:37:50.618	126	63	85	66	87.3	350	915	954	5.7	0.894	1192
11:37:51.529	121	61	83	67	86.0	345	890	921	5.8	0.862	1149
11:37:52.421	121	61	84	67	85.8	345	890	925	5.8	0.869	1159
11:37:53.309	124	62	86	68	87.3	350	885	908	5.9	0.870	1160
11:37:54.196	125	62	85	67	87.8	350	895	904	5.9	0.867	1156
11:37:55.091	121	61	84	68	86.0	350	880	904	5.9	0.854	1139
11:37:55.971	124	62	86	68	86.8	345	880	929	5.9	0.867	1156
11:37:56.849	127	63	88	68	87.8	350	880	921	6.0	0.880	1173
11:37:57.733	127	64	87	68	86.8	350	880	938	5.9	0.885	1180
11:37:58.611	124	63	86	69	85.0	345	870	933	5.9	0.878	1170
11:37:59.479	126	64	87	69	85.5	345	875	942	5.9	0.890	1187
11:38:00.358	127	64	87	67	87.3	350	890	938	5.9	0.890	1187
11:38:01.246	126	63	86	67	87.0	350	895	925	5.8	0.880	1173
11:38:02.141	121	61	83	68	85.3	345	885	913	5.8	0.864	1152
11:38:03.024	123	61	84	67	86.5	345	890	925	5.8	0.867	1156
11:38:03.914	125	62	86	67	88.0	350	900	925	5.9	0.874	1166
11:38:04.814	125	62	85	67	87.8	350	895	908	5.9	0.864	1153
11:38:05.711	121	61	83	68	86.3	345	880	917	5.9	0.849	1133
11:38:06.591	124	62	86	69	86.8	345	875	933	5.9	0.862	1150
11:38:07.468	127	63	87	68	88.8	350	885	942	6.0	0.870	1160
11:38:08.351	128	64	87	68	87.5	350	880	950	6.0	0.875	1167
11:38:09.229	125	62	86	69	86.5	345	870	958	6.0	0.865	1153
11:38:10.099	128	63	88	69	86.8	345	875	988	5.9	0.883	1177
11:38:10.976	130	64	88	68	88.0	350	885	979	6.0	0.888	1183
11:38:11.863	128	64	87	67	87.3	350	890	975	5.9	0.885	1180
11:38:12.749	124	62	85	69	85.5	345	870	954	5.9	0.865	1153
11:38:13.621	125	63	86	67	85.0	345	890	942	5.7	0.898	1197
11:38:14.509	127	62	86	67	88.8	350	895	950	5.9	0.867	1156
11:38:15.408	126	61	84	66	89.5	350	915	950	5.9	0.859	1145
11:38:16.321	121	59	82	66	88.0	350	905	925	5.8	0.841	1121
11:38:17.226	121	60	82	65	87.5	345	920	929	5.7	0.860	1146
11:38:18.146	123	59	82	65	91.3	350	930	921	5.9	0.838	1118
11:38:19.076	121	59	81	64	90.8	350	935	904	5.8	0.837	1116
11:38:20.011	119	59	79	64	88.5	350	940	888	5.6	0.839	1119
11:38:20.949	112	56	79	65	88.5	350	920	850	5.8	0.821	1095
11:38:21.870	112	56	79	66	88.5	350	915	850	5.8	0.817	1089
11:38:22.785	112	56	79	63	88.5	350	950	850	5.6	0.848	1131
11:38:23.736	124	63	84	64	74.3	345	935	917	4.8	1.061	1415
11:38:24.671	119	61	82	66	74.3	340	915	892	4.9	1.014	1351
11:38:25.586	122	62	85	65	74.8	345	925	917	4.8	1.046	1394
11:38:26.509	125	63	86	65	79.5	345	930	892	5.1	1.009	1345
11:38:27.441	125	63	86	65	82.5	350	925	900	5.4	0.959	1278
11:38:28.366	121	62	84	66	81.0	340	905	888	5.4	0.939	1251
11:38:29.271	124	63	86	66	82.0	345	915	900	5.4	0.960	1280
11:38:30.186	126	64	87	64	85.0	350	940	900	5.4	0.959	1279
11:38:31.124	124	62	85	65	85.5	345	925	888	5.5	0.920	1226
11:38:32.051	120	61	84	66	83.3	345	910	858	5.5	0.921	1228
11:38:32.959	125	63	87	66	84.0	345	915	879	5.5	0.942	1256
11:38:33.876	126	64	86	66	85.3	350	915	883	5.6	0.926	1234
11:38:34.791	123	62	86	67	84.8	345	895	904	5.7	0.908	1211
11:38:35.684	129	65	89	66	85.0	345	905	950	5.6	0.950	1267
11:38:36.591	133	66	90	67	85.3	345	900	983	5.7	0.948	1263
11:38:37.493	129	64	88	68	86.3	345	885	1013	5.8	0.900	1201
11:38:38.376	132	64	89	67	87.3	345	895	1042	5.8	0.916	1221
11:38:39.271	135	64	90	67	89.8	345	900	1113	6.0	0.900	1200
11:38:40.171	132	62	89	69	90.5	345	875	1129	6.2	0.858	1144
11:38:41.046	136	64	91	67	89.8	345	890	1175	6.1	0.897	1197
11:38:41.938	138	65	91	66	91.3	345	905	1183	6.0	0.898	1197
11:38:42.843	135	63	88	67	92.5	345	895	1196	6.2	0.854	1139
11:38:43.734	130	61	87	68	90.8	340	880	1183	6.2	0.841	1122
11:38:44.614	134	63	88	67	91.5	345	895	1171	6.1	0.861	1148
11:38:45.513	133	62	87	67	93.8	345	900	1154	6.3	0.830	1107
11:38:46.411	128	60	85	68	93.0	340	880	1125	6.3	0.804	1072
11:38:47.291	130	61	86	67	93.3	345	900	1138	6.2	0.832	1110
11:38:48.191	131	61	86	66	94.8	345	905	1121	6.3	0.821	1095
11:38:49.096	127	59	84	67	96.3	345	895	1113	6.5	0.781	1041
11:38:49.991	126	58	84	67	95.0	340	890	1108	6.4	0.782	1043
11:38:50.881	128	60	85	67	96.3	345	900	1100	6.4	0.797	1063
11:38:51.781	128	60	84	67	96.0	345	895	1092	6.4	0.785	1047
11:38:52.676	123	58	83	68	95.0	340	880	1071	6.5	0.764	1019
11:38:53.554	126	59	84	67	95.3	345	890	1096	6.4	0.787	1050
11:38:54.444	129	60	86	67	97.0	345	890	1092	6.5	0.789	1052
11:38:55.336	128	61	85	68	96.3	345	885	1079	6.5	0.784	1045
11:38:56.221	125	59	84	69	94.5	340	870	1083	6.5	0.776	1034
11:38:57.091	129	61	86	68	95.0	345	885	1088	6.4	0.803	1071
11:38:57.974	130	62	86	68	96.0	345	885	1079	6.5	0.795	1060
11:38:58.857	126	60	85	69	95.3	340	865	1071	6.6	0.767	1023
11:38:59.724	127	60	86	69	95.0	340	875	1083	6.5	0.790	1053
11:39:00.599	130	62	87	68	96.0	345	885	1079	6.5	0.804	1072
11:39:01.486	129	62	86	67	95.5	345	895	1054	6.4	0.804	1072
11:39:02.377	124	60	84	69	93.8	340	875	1042	6.4	0.779	1039
11:39:03.256	125	59	85	68	95.5	345	880	1058	6.5	0.779	1038
11:39:04.136	127	60	86	67	97.3	345	890	1046	6.6	0.785	1046
11:39:05.024	127	61	86	68	96.5	345	885	1029	6.5	0.784	1045
11:39:05.913	124	60	84	68	95.5	345	880	1008	6.5	0.772	1029
11:39:06.789	125	60	85	68	95.8	340	885	1029	6.5	0.786	1048
11:39:07.672	128	61	86	67	96.5	345	895	1021	6.5	0.800	1067
11:39:08.571	126	61	85	67	96.3	345	900	996	6.4	0.792	1057
11:39:09.469	122	59	83	68	94.0	340	885	979	6.4	0.779	1039
11:39:10.354	123	59	84	67	95.3	345	895	992	6.4	0.785	1046
11:39:11.251	124	59	84	67	97.8	345	900	988	6.5	0.776	1034
11:39:12.153	123	59	83	67	96.8	350	895	942	6.5	0.768	1024
11:39:13.046	120	58	82	69	94.3	340	875	954	6.5	0.759	1012
11:39:13.923	123	59	84	67	95.8	345	895	967	6.4	0.780	1041
11:39:14.818	125	60	85	67	98.0	350	900	954	6.5	0.781	1041
11:39:15.716	124	60	84	67	96.3	345	900	933	6.4	0.783	1044
11:39:16.618	120	59	84	67	96.3	345	890	942	6.5	0.774	1033
11:39:21.032	132	66	89	67	72.5	340	900	1042	4.8	1.105	1473
11:39:21.935	132	66	89	68	72.5	340	880	1042	4.9	1.080	1440
11:39:22.815	132	66	89	67	72.5	340	900	1042	4.8	1.105	1473
11:39:23.714	127	62	87	68	75.5	330	880	1058	5.1	1.017	1356
11:39:24.592	129	63	88	67	77.3	335	890	1046	5.2	1.008	1344
11:39:25.482	130	61	88	68	82.3	335	885	1046	5.6	0.944	1259
11:39:26.371	130	62	87	68	86.8	335	880	1054	5.9	0.885	1180
11:39:27.253	130	61	88	68	91.8	330	880	1121	6.3	0.842	1122
11:39:28.131	134	63	90	67	94.3	340	895	1133	6.3	0.852	1136
11:39:29.026	134	63	88	67	94.0	340	895	1138	6.3	0.840	1120
11:39:29.923	129	61	85	67	94.3	340	895	1121	6.3	0.802	1070
11:39:30.816	125	56	85	71	97.8	330	840	1158	7.0	0.726	968
11:39:31.656	129	62	86	69	94.0	340	875	1117	6.4	0.803	1070
11:39:32.529	133	61	89	69	99.5	340	865	1167	6.9	0.776	1035
11:39:33.396	140	64	92	69	97.8	340	865	1279	6.8	0.816	1088
11:39:34.261	141	66	92	69	96.8	345	875	1329	6.6	0.832	1109
11:39:35.134	136	63	88	69	96.8	340	875	1350	6.6	0.791	1055
11:39:36.011	135	58	80	67	102.5	340	890	1321	6.9	0.695	926
11:39:36.897	130	51	73	67	107.8	340	895	1263	7.2	0.604	806
11:39:54.358	119	50	75	69	116.3	305	870	954	8.0	0.558	743
11:39:55.226	123	52	77	69	116.8	310	870	979	8.1	0.570	760
11:39:56.096	122	53	78	71	112.0	310	845	992	8.0	0.587	782
11:39:56.939	125	55	80	70	110.8	310	860	1021	7.7	0.621	828
11:39:57.801	128	56	82	69	113.3	315	875	1054	7.8	0.634	845
11:39:58.676	128	57	82	68	110.5	320	880	1046	7.5	0.653	871
11:39:59.554	125	57	82	69	107.0	320	870	1058	7.4	0.665	886
11:40:00.426	129	58	84	68	107.8	325	880	1079	7.3	0.686	915
11:40:01.306	130	59	84	67	108.3	335	900	1075	7.2	0.700	934
11:40:02.202	127	58	85	69	106.3	325	870	1075	7.3	0.692	923
11:40:03.076	129	60	86	68	104.3	330	885	1100	7.1	0.726	968
11:40:03.959	131	61	88	67	105.5	330	890	1117	7.1	0.738	984
11:40:04.851	131	62	87	67	103.8	330	895	1100	7.0	0.751	1001
11:40:05.746	128	61	86	68	101.3	330	880	1083	6.9	0.747	997
11:40:06.624	130	63	88	67	101.0	330	895	1100	6.8	0.775	1034
11:40:07.521	130	62	87	67	103.3	335	900	1096	6.9	0.758	1011
11:40:08.421	127	61	86	67	102.8	330	895	1067	6.9	0.747	996
11:40:09.314	126	61	86	67	100.0	330	895	1058	6.7	0.765	1020
11:40:10.209	128	62	87	66	102.3	330	905	1058	6.8	0.772	1030
11:40:11.114	128	63	87	66	101.5	330	910	1038	6.7	0.776	1034
11:40:12.022	124	61	85	67	99.8	330	890	1021	6.7	0.758	1011
11:40:12.914	125	62	86	67	99.3	330	900	1017	6.6	0.775	1034
11:40:13.816	125	61	86	67	102.0	335	900	1004	6.8	0.759	1012
11:40:14.716	124	61	85	67	100.5	335	900	975	6.7	0.759	1012
11:40:15.614	120	60	84	68	98.5	330	885	958	6.7	0.750	1000
11:40:16.499	122	61	85	67	99.5	335	900	958	6.6	0.767	1022
11:40:17.399	122	62	85	67	98.8	335	890	938	6.7	0.768	1024
11:40:18.291	120	60	84	68	100.0	340	880	917	6.8	0.739	986
11:40:19.169	118	60	84	69	96.8	335	870	913	6.7	0.753	1004
11:40:20.041	121	61	85	68	98.5	340	885	917	6.7	0.764	1018
11:40:20.924	121	61	85	69	98.0	340	875	913	6.7	0.757	1009
11:40:21.801	119	60	84	70	96.5	340	860	904	6.7	0.749	998
11:40:22.661	121	61	85	69	97.5	345	875	925	6.7	0.763	1017
11:40:23.536	123	61	86	68	98.5	345	880	925	6.7	0.764	1018
11:40:24.414	122	61	86	68	98.5	345	880	921	6.7	0.764	1018
11:40:25.295	122	61	86	72	98.5	345	835	921	7.1	0.725	966
11:40:26.130	122	61	86	68	98.5	345	885	921	6.7	0.768	1024
11:40:27.016	132	68	92	67	79.0	345	890	883	5.3	1.034	1378
11:40:27.904	131	67	90	68	79.0	345	885	858	5.4	1.008	1344
11:40:28.789	127	64	88	69	79.3	340	875	854	5.4	0.969	1292
11:40:29.664	128	64	89	67	83.3	340	890	858	5.6	0.946	1262
11:40:30.554	129	64	89	67	88.5	345	900	833	5.9	0.900	1200
11:40:31.452	127	63	87	69	88.8	345	875	817	6.1	0.858	1144
11:40:32.327	125	62	87	69	88.3	340	870	821	6.1	0.853	1137
11:40:33.197	129	64	89	68	91.3	345	885	825	6.2	0.863	1151
11:40:34.086	131	65	90	68	92.0	345	885	829	6.2	0.861	1148
11:40:34.971	129	64	89	69	91.8	345	870	842	6.3	0.844	1125
11:40:35.841	133	66	91	67	91.3	345	890	879	6.2	0.890	1187
11:40:36.731	136	67	92	67	92.5	350	890	871	6.2	0.888	1183
11:40:37.619	134	65	91	69	93.3	345	875	879	6.4	0.849	1132
11:40:38.496	132	64	90	68	91.8	345	880	904	6.3	0.858	1145
11:40:39.376	133	65	90	67	92.3	350	890	871	6.2	0.871	1161
11:40:40.266	131	64	88	67	92.5	350	895	854	6.2	0.854	1139
11:40:41.159	128	62	87	69	92.0	345	870	858	6.3	0.825	1100
11:40:42.031	130	63	88	67	93.0	345	890	850	6.3	0.842	1123
11:40:42.921	130	63	87	67	94.3	350	890	858	6.4	0.822	1095
11:40:43.809	127	61	86	69	93.3	345	875	858	6.4	0.807	1076
11:40:44.686	130	62	87	68	93.5	350	885	854	6.3	0.826	1101
11:40:45.571	130	62	87	67	95.3	350	900	854	6.4	0.822	1096
11:40:46.469	127	60	86	68	95.5	345	880	850	6.5	0.788	1050
11:40:47.349	126	60	86	69	94.8	345	875	854	6.5	0.790	1053
11:40:48.226	129	62	87	67	95.0	350	895	850	6.4	0.820	1093
11:40:49.121	129	62	86	67	95.5	350	900	833	6.4	0.808	1077
11:40:50.021	124	60	84	67	94.5	345	890	825	6.4	0.786	1049
11:40:50.907	126	60	85	67	94.5	345	895	829	6.3	0.805	1073
11:40:51.802	128	61	85	67	96.3	350	900	825	6.4	0.797	1063
11:40:52.708	125	59	84	67	96.8	350	895	813	6.5	0.775	1033
11:40:53.597	124	60	84	68	93.8	345	885	817	6.4	0.793	1057
11:40:54.488	126	61	85	66	95.8	350	905	800	6.3	0.803	1071
11:40:55.393	126	61	84	66	95.8	350	915	792	6.3	0.803	1070
11:40:56.304	122	59	82	67	94.3	345	895	779	6.3	0.776	1035
11:40:57.199	121	58	82	67	95.0	345	900	767	6.3	0.777	1036
11:40:58.099	124	59	84	67	96.0	350	900	754	6.4	0.783	1044
11:40:59.003	123	59	82	66	95.5	350	910	754	6.3	0.779	1039
11:40:59.909	118	57	81	68	94.5	345	885	733	6.4	0.754	1005
11:41:00.794	121	59	83	67	94.5	345	895	754	6.3	0.781	1042
11:41:01.689	123	60	83	67	96.0	350	895	746	6.4	0.774	1032
11:41:02.584	121	58	83	69	96.3	350	875	742	6.6	0.750	1000
11:41:03.461	120	59	83	69	93.5	350	875	742	6.4	0.774	1033
11:41:04.334	124	61	85	68	95.0	350	880	746	6.5	0.787	1050
11:41:05.218	125	61	85	68	95.3	350	885	758	6.5	0.787	1050
11:41:06.099	123	61	85	69	93.8	345	865	750	6.5	0.787	1049
11:41:06.964	129	63	88	67	94.3	350	890	775	6.4	0.829	1105
11:41:07.852	132	64	89	68	94.5	350	885	817	6.4	0.836	1114
11:41:08.741	132	64	88	66	94.8	350	910	829	6.2	0.845	1127
11:41:09.647	128	62	86	68	92.0	345	885	846	6.2	0.830	1106
11:41:10.534	129	62	87	67	92.0	345	900	850	6.1	0.849	1132
11:41:11.436	130	62	87	66	94.8	350	910	846	6.2	0.838	1117
11:41:12.342	130	62	86	66	93.8	350	915	825	6.1	0.839	1119
11:41:13.261	125	60	84	67	93.3	345	900	808	6.2	0.806	1075
11:41:14.161	126	61	85	66	93.3	345	910	829	6.1	0.827	1103
11:41:15.067	128	61	87	67	95.3	350	895	817	6.4	0.817	1090
11:41:15.968	129	63	86	67	93.8	350	895	808	6.3	0.823	1098
11:41:16.861	125	61	85	69	91.3	345	875	804	6.3	0.813	1084
11:41:17.732	127	62	87	68	91.8	345	880	817	6.3	0.830	1106
11:41:18.618	129	62	88	68	95.0	350	880	808	6.5	0.811	1081
11:41:19.498	128	63	86	68	93.0	350	885	804	6.3	0.821	1094
11:41:20.383	124	61	85	70	91.0	345	860	796	6.3	0.803	1071
11:41:21.243	128	63	87	68	92.8	350	885	796	6.3	0.825	1100
11:41:22.128	128	62	86	67	94.0	350	890	788	6.3	0.817	1089
11:41:23.018	125	62	84	68	92.0	350	885	758	6.2	0.810	1081
11:41:23.903	120	59	82	69	91.3	345	875	758	6.3	0.786	1048
11:41:24.778	124	60	84	67	93.0	350	900	771	6.2	0.808	1077
11:41:25.678	124	60	83	66	95.8	355	915	763	6.3	0.796	1061
11:41:26.589	123	60	82	66	94.5	350	915	754	6.2	0.792	1055
11:41:27.506	117	58	80	66	91.5	345	905	721	6.1	0.789	1052
11:41:28.409	120	59	80	65	91.5	345	930	717	5.9	0.811	1081
11:41:29.340	120	59	80	66	91.5	345	915	717	6.0	0.798	1063
11:41:30.255	120	59	80	63	91.5	345	950	717	5.8	0.828	1104
11:41:31.204	122	63	84	65	75.0	345	920	775	4.9	1.030	1374
11:41:32.128	120	62	84	65	76.0	345	920	788	5.0	1.017	1356
11:41:33.044	124	63	86	65	76.8	350	930	763	5.0	1.039	1385
11:41:33.974	124	63	86	65	80.8	350	925	754	5.2	0.979	1306
11:41:34.901	120	62	84	67	83.3	350	900	742	5.6	0.905	1207
11:41:35.801	121	62	85	67	82.8	350	900	746	5.5	0.922	1229
11:41:36.701	124	63	86	66	85.3	350	910	742	5.6	0.921	1228
11:41:37.611	124	63	86	66	86.5	350	915	729	5.7	0.907	1209
11:41:38.524	121	62	85	68	85.0	345	880	729	5.8	0.877	1170
11:41:39.404	122	62	86	67	85.5	345	890	742	5.8	0.893	1190
11:41:40.298	128	64	89	66	88.0	350	905	758	5.8	0.915	1220
11:41:41.203	130	66	90	66	88.0	355	905	792	5.8	0.923	1231
11:41:42.102	129	65	90	68	85.8	345	880	821	5.8	0.921	1228
11:41:42.984	134	67	92	66	86.5	345	905	867	5.7	0.960	1280
11:41:43.889	136	67	92	66	87.5	350	905	888	5.8	0.952	1269
11:41:44.796	133	65	90	67	88.3	350	895	892	5.9	0.915	1220
11:41:45.691	132	65	90	67	85.8	345	900	892	5.7	0.942	1256
11:41:46.591	134	66	91	66	88.0	350	910	888	5.8	0.944	1258
11:41:47.501	134	66	90	66	87.8	350	915	879	5.8	0.938	1251
11:41:48.414	129	64	88	67	86.3	345	890	879	5.8	0.911	1214
11:41:49.306	132	65	89	66	87.5	350	910	892	5.8	0.928	1238
11:41:50.216	133	64	89	66	89.8	350	915	879	5.9	0.907	1210
11:41:51.131	130	62	87	67	90.8	350	895	879	6.1	0.860	1147
11:41:52.026	128	62	87	68	88.0	345	885	883	6.0	0.875	1167
11:41:52.909	132	64	89	67	89.8	350	895	888	6.0	0.888	1183
11:41:53.806	132	64	88	67	90.0	350	900	883	6.0	0.880	1173
11:41:54.706	128	62	87	68	89.8	345	880	879	6.1	0.848	1131
11:41:55.586	130	63	88	67	89.8	350	895	883	6.0	0.873	1163
11:41:56.479	131	63	88	67	91.0	350	900	871	6.1	0.873	1164
11:41:57.381	129	62	87	67	92.5	350	895	867	6.2	0.839	1119
11:41:58.276	126	61	86	67	89.5	345	890	867	6.0	0.850	1134
11:41:59.164	130	63	88	67	91.0	350	895	863	6.1	0.861	1147
11:42:00.061	130	63	88	66	92.0	350	910	858	6.1	0.868	1157
11:42:00.969	129	62	87	67	91.5	350	900	858	6.1	0.851	1134
11:42:01.869	126	62	86	68	88.5	345	885	863	6.0	0.855	1140
11:42:02.756	130	63	88	66	90.5	350	905	867	6.0	0.877	1170
11:42:03.659	131	63	89	66	91.5	345	905	867	6.1	0.875	1167
11:42:04.564	130	64	87	66	88.8	345	905	850	5.9	0.887	1183
11:42:05.471	125	61	85	67	88.5	345	890	829	6.0	0.855	1140
11:42:06.361	128	63	86	66	88.5	345	915	833	5.8	0.887	1182
11:42:07.272	127	62	86	66	90.5	350	915	825	5.9	0.864	1153
11:42:08.189	126	61	84	65	90.3	350	925	808	5.9	0.861	1148
11:42:09.118	121	60	82	65	89.0	350	920	792	5.8	0.850	1134
11:42:10.034	122	61	83	65	87.0	350	930	783	5.6	0.887	1183
11:42:10.964	124	61	84	64	89.3	355	935	775	5.7	0.880	1173
11:42:11.899	122	61	83	66	88.0	350	915	750	5.8	0.866	1154
11:42:12.818	119	60	82	67	85.0	345	900	754	5.7	0.871	1161
11:42:13.714	124	62	85	66	86.5	350	915	758	5.7	0.896	1195
11:42:14.631	125	62	85	65	89.0	355	930	746	5.7	0.888	1184
11:42:15.559	123	62	84	65	86.3	350	925	742	5.6	0.896	1194
11:42:16.486	118	60	81	66	84.0	350	915	725	5.5	0.885	1180
11:42:17.401	121	61	84	65	86.0	350	925	725	5.6	0.898	1197
11:42:18.326	123	62	84	64	88.3	355	935	721	5.7	0.893	1190
11:42:19.261	122	62	83	64	87.0	355	940	733	5.6	0.897	1196
11:42:20.199	118	60	81	66	84.5	350	915	713	5.5	0.877	1169
11:42:21.116	119	60	83	66	86.0	350	910	717	5.7	0.873	1164
11:42:22.026	123	62	85	66	88.0	360	915	713	5.8	0.884	1178
11:42:22.941	124	63	85	66	86.8	355	915	721	5.7	0.891	1188
11:42:23.854	120	62	84	68	84.5	350	880	721	5.8	0.872	1163
11:42:24.736	124	63	87	68	86.5	350	885	746	5.9	0.885	1180
11:42:25.619	130	65	90	68	88.0	355	885	763	6.0	0.903	1203
11:42:26.504	132	65	91	70	88.3	350	860	833	6.2	0.889	1186
11:42:27.364	131	67	92	72	83.8	345	835	850	6.0	0.917	1223
11:42:28.201	138	69	95	70	85.8	350	855	908	6.0	0.945	1260
11:42:29.056	139	70	94	70	84.8	350	855	921	5.9	0.951	1268
11:42:29.911	135	67	93	71	84.5	350	840	929	6.0	0.922	1229
11:42:30.749	138	69	95	71	83.8	345	845	954	5.9	0.959	1278
11:42:31.596	142	70	96	70	86.0	350	855	971	6.0	0.957	1276
11:42:32.453	141	69	95	71	86.3	345	850	1004	6.1	0.939	1252
11:42:33.299	140	69	95	70	86.3	345	855	1029	6.1	0.944	1259
11:42:34.155	140	69	95	71	86.3	345	850	1029	6.1	0.939	1252
11:42:35.005	140	69	95	69	86.3	345	875	1029	5.9	0.966	1288
11:42:35.881	136	67	92	69	74.5	345	865	1008	5.2	1.071	1428
11:42:36.746	136	67	91	68	75.5	345	880	996	5.1	1.064	1418
11:42:37.626	135	65	91	67	78.0	350	890	971	5.3	1.035	1381
11:42:38.516	133	65	88	66	81.0	350	905	929	5.4	0.983	1311
11:42:39.419	128	62	86	68	84.3	345	880	913	5.7	0.901	1201
11:42:40.301	129	63	87	67	85.5	345	895	913	5.7	0.908	1211
11:42:41.196	130	62	87	66	89.0	350	910	908	5.9	0.884	1179
11:42:42.104	127	62	85	67	88.3	345	900	867	5.9	0.864	1152
11:42:43.004	123	60	83	68	87.5	345	885	858	5.9	0.842	1123
11:42:43.891	127	61	85	66	89.5	350	905	871	5.9	0.857	1143
11:42:44.796	127	61	85	66	91.3	350	915	846	6.0	0.847	1130
11:42:45.711	125	60	83	66	90.8	350	915	833	6.0	0.837	1116
11:42:46.626	120	59	81	66	89.3	345	910	821	5.9	0.828	1105
11:42:47.532	124	60	83	65	90.0	345	930	817	5.8	0.855	1140
11:42:48.464	124	59	83	64	92.3	350	935	813	5.9	0.839	1118
11:42:49.403	122	59	81	64	90.8	350	935	796	5.8	0.832	1109
11:42:50.338	118	57	80	66	89.0	345	910	771	5.9	0.813	1084
11:42:51.248	121	59	82	65	90.5	350	920	788	5.9	0.829	1105
11:42:52.168	123	59	83	65	93.0	355	920	783	6.1	0.816	1088
11:42:53.088	121	58	82	67	93.3	350	890	788	6.3	0.783	1044
11:42:53.978	122	59	83	68	91.8	345	885	804	6.2	0.803	1071
11:42:54.861	127	61	86	67	93.3	350	895	833	6.3	0.828	1104
11:42:55.756	129	63	87	68	92.5	350	885	838	6.3	0.835	1113
11:42:56.641	128	62	87	69	90.8	345	875	858	6.2	0.839	1118
11:42:57.514	133	64	90	68	91.3	345	880	913	6.2	0.866	1154
11:42:58.396	135	65	90	67	92.8	350	895	921	6.2	0.868	1158
11:42:59.291	132	63	89	68	93.0	350	880	908	6.3	0.842	1123
11:43:00.171	131	64	89	69	90.5	345	875	917	6.2	0.860	1147
11:43:01.046	134	65	90	67	91.5	350	895	917	6.1	0.880	1174
11:43:01.939	134	64	89	66	92.0	350	905	900	6.1	0.875	1167
11:43:02.844	131	62	87	67	93.0	350	895	896	6.2	0.840	1120
11:43:03.741	129	62	86	66	90.5	345	915	892	5.9	0.870	1159
11:43:04.654	130	62	87	65	93.0	350	925	875	6.0	0.860	1147
11:43:05.579	128	61	85	65	92.5	350	930	858	6.0	0.850	1133
11:43:06.511	123	59	83	65	92.3	345	925	846	6.0	0.827	1103
11:43:07.436	125	60	83	63	93.3	350	945	833	5.9	0.839	1118
11:43:08.381	125	59	83	63	94.5	350	960	813	5.9	0.838	1117
11:43:09.339	122	59	80	62	93.8	350	970	796	5.8	0.828	1104
11:43:10.309	116	56	78	63	91.5	345	955	775	5.7	0.811	1082
11:43:11.264	118	57	79	61	93.5	350	980	758	5.7	0.823	1097
11:43:12.244	118	56	79	61	95.0	350	990	750	5.8	0.818	1091
11:43:13.236	117	57	79	61	93.5	350	990	733	5.7	0.831	1108
11:43:14.226	116	58	78	60	90.5	350	995	721	5.5	0.852	1136
11:43:15.221	112	56	76	62	88.0	345	970	679	5.4	0.838	1117
11:43:16.191	115	57	78	62	88.5	350	970	692	5.5	0.855	1140
11:43:17.161	117	58	80	62	91.3	355	965	679	5.7	0.843	1125
11:43:18.126	117	59	79	63	88.5	355	960	688	5.5	0.860	1146
11:43:19.086	113	58	78	65	85.8	345	925	667	5.6	0.841	1122
11:43:20.011	116	59	80	64	87.0	355	940	683	5.6	0.864	1152
11:43:20.949	120	60	82	64	89.3	355	940	688	5.7	0.866	1155
11:43:21.891	120	61	82	63	88.8	360	945	688	5.6	0.873	1164
11:43:22.836	117	59	81	65	87.5	355	925	683	5.7	0.854	1138
11:43:23.759	117	60	82	65	85.3	350	920	688	5.6	0.880	1173
11:43:24.679	122	62	84	64	88.3	355	940	700	5.6	0.897	1197
11:43:25.621	123	62	84	63	88.3	355	955	708	5.5	0.912	1216
11:43:26.576	120	61	82	64	87.5	355	940	713	5.6	0.884	1178
11:43:27.516	117	60	82	65	84.3	350	925	692	5.5	0.895	1193
11:43:28.441	123	62	84	64	87.0	355	935	717	5.6	0.905	1207
11:43:29.376	124	62	85	65	88.3	355	930	721	5.7	0.893	1191
11:43:30.306	122	62	85	67	85.5	350	895	733	5.7	0.885	1179
11:43:31.203	127	64	87	65	86.5	355	920	767	5.6	0.928	1237
11:43:32.119	130	65	89	65	88.5	355	920	779	5.8	0.923	1230
11:43:33.043	129	65	87	66	87.0	355	910	796	5.7	0.913	1217
11:43:33.949	125	63	86	67	84.5	350	890	792	5.7	0.908	1211
11:43:34.843	130	65	88	65	87.0	355	930	804	5.6	0.941	1254
11:43:35.767	130	65	88	65	87.8	350	925	817	5.7	0.928	1237
11:43:36.698	128	64	86	64	86.8	355	935	788	5.6	0.922	1229
11:43:37.633	122	61	84	65	85.5	350	925	788	5.5	0.903	1204
11:43:38.558	126	62	84	63	87.3	355	955	792	5.5	0.919	1226
11:43:39.509	125	61	84	62	87.3	355	975	775	5.4	0.939	1252
11:43:40.485	125	61	84	65	87.3	355	930	775	5.6	0.895	1194
11:43:41.415	125	61	84	64	87.3	355	935	775	5.6	0.900	1200
11:43:42.353	125	62	85	63	78.0	355	960	796	4.9	1.043	1391
11:43:43.313	125	62	84	63	78.5	355	960	808	4.9	1.030	1374
11:43:44.273	121	61	83	64	77.8	350	940	792	5.0	0.997	1330
11:43:45.209	123	61	83	63	80.0	350	950	788	5.1	0.989	1318
11:43:46.163	125	61	84	62	86.5	360	970	800	5.4	0.936	1248
11:43:47.133	123	61	81	61	86.5	355	980	775	5.3	0.921	1227
11:43:48.111	117	58	79	63	85.5	350	960	742	5.3	0.887	1183
11:43:49.069	119	59	80	61	86.3	350	980	746	5.3	0.906	1208
11:43:50.053	120	58	81	61	90.0	355	980	750	5.5	0.877	1169
11:43:51.031	119	59	79	62	88.0	355	975	733	5.4	0.878	1171
11:43:52.004	114	57	78	64	85.5	345	935	713	5.5	0.850	1134
11:43:52.939	118	59	81	63	87.5	350	945	733	5.6	0.878	1170
11:43:53.888	124	60	84	63	91.0	360	960	763	5.7	0.881	1175
11:43:54.848	125	60	85	65	90.8	355	930	813	5.9	0.866	1155
11:43:55.776	128	63	86	64	87.8	350	935	863	5.6	0.919	1225
11:43:56.711	133	64	88	63	89.8	355	950	904	5.7	0.934	1245
11:43:57.659	132	64	88	64	88.0	355	935	904	5.6	0.930	1240
11:43:58.596	129	63	87	65	86.0	345	920	908	5.6	0.928	1237
11:43:59.516	133	65	88	64	86.3	355	940	917	5.5	0.962	1282
11:44:00.456	132	64	87	64	86.8	355	935	900	5.6	0.938	1250
11:44:01.391	127	62	86	66	85.5	350	915	892	5.6	0.915	1220
11:44:02.306	130	64	87	63	86.8	355	945	892	5.5	0.945	1260
11:44:03.249	131	63	86	63	88.3	355	950	883	5.6	0.928	1238
11:44:04.201	127	61	84	64	88.8	355	940	871	5.7	0.892	1190
11:44:05.141	126	62	84	63	87.0	350	950	854	5.5	0.920	1227
11:44:06.091	128	62	85	63	89.3	355	960	850	5.6	0.914	1219
11:44:07.049	127	62	84	63	88.0	355	950	833	5.6	0.904	1205
11:44:08.003	121	60	82	65	86.5	350	930	813	5.6	0.879	1172
11:44:08.931	125	61	84	63	87.3	350	945	829	5.5	0.907	1209
11:44:09.876	128	62	85	63	89.0	355	945	838	5.7	0.900	1200
11:44:10.819	124	61	84	66	87.3	350	915	838	5.7	0.881	1175
11:44:11.736	127	63	86	65	87.0	350	920	842	5.7	0.909	1213
11:44:12.656	131	64	88	65	87.5	355	925	867	5.7	0.930	1240
11:44:13.581	130	63	88	67	88.5	350	895	879	5.9	0.890	1187
11:44:14.476	130	65	89	67	84.8	345	890	892	5.7	0.929	1239
11:44:15.366	135	66	91	67	86.5	350	900	929	5.8	0.947	1262
11:44:16.266	136	67	91	66	86.3	355	915	929	5.7	0.963	1284
11:44:17.181	132	65	89	67	85.8	350	900	913	5.7	0.934	1245
11:44:18.079	131	66	89	67	83.5	345	900	908	5.6	0.962	1283
11:44:18.981	134	66	90	65	86.5	355	920	908	5.6	0.955	1273
11:44:19.899	133	65	89	65	86.0	355	920	883	5.6	0.947	1262
11:44:20.821	128	64	86	66	84.8	350	910	858	5.6	0.926	1235
11:44:21.731	128	63	87	65	85.5	350	920	863	5.6	0.933	1245
11:44:22.651	130	64	87	64	87.0	355	940	846	5.6	0.940	1253
11:44:23.587	128	63	86	64	87.0	355	940	829	5.6	0.929	1239
11:44:24.531	126	63	84	63	85.8	355	950	813	5.4	0.928	1237
11:44:25.479	121	61	82	65	84.3	345	925	779	5.5	0.900	1200
11:44:26.408	122	61	83	64	85.8	355	940	792	5.5	0.910	1213
11:44:27.348	125	61	84	63	88.0	355	945	775	5.6	0.905	1206
11:44:28.293	124	62	84	63	87.8	355	950	763	5.5	0.909	1213
11:44:29.241	123	62	83	63	86.3	355	950	746	5.4	0.914	1219
11:44:30.189	119	60	81	65	83.8	350	930	729	5.4	0.902	1203
11:44:31.121	122	61	83	64	85.5	355	940	746	5.5	0.910	1213
11:44:32.063	123	61	84	64	87.8	355	940	750	5.6	0.897	1196
11:44:32.999	123	62	83	65	85.8	355	930	729	5.5	0.903	1204
11:44:33.931	119	61	82	65	84.5	355	920	721	5.5	0.893	1190
11:44:34.849	123	62	84	65	85.5	355	925	729	5.5	0.909	1212
11:44:35.778	125	62	86	65	87.5	355	925	758	5.7	0.904	1205
11:44:36.703	124	62	84	65	86.3	355	925	750	5.6	0.901	1201
11:44:37.624	121	61	83	67	83.5	350	895	733	5.6	0.892	1190
11:44:38.523	125	62	85	65	86.3	355	925	754	5.6	0.912	1215
11:44:39.446	126	63	85	65	87.5	355	925	742	5.7	0.896	1195
11:44:40.371	122	61	83	66	86.0	350	910	733	5.7	0.876	1167
11:44:41.281	122	61	83	65	85.5	350	920	746	5.6	0.896	1194
11:44:42.201	125	62	85	65	87.8	355	930	742	5.7	0.896	1194
11:44:43.131	124	62	84	64	87.5	355	935	738	5.6	0.892	1190
11:44:44.064	120	61	82	65	85.3	350	920	713	5.6	0.885	1180
11:44:44.986	122	61	83	64	86.3	355	940	729	5.5	0.905	1206
11:44:45.926	123	61	83	64	87.3	355	940	713	5.6	0.897	1196
11:44:46.866	122	61	83	62	87.3	355	970	704	5.4	0.926	1234
11:44:47.835	122	61	83	66	87.3	355	910	704	5.8	0.868	1158
11:44:48.745	122	61	83	64	87.3	355	940	704	5.6	0.897	1196
11:44:49.686	123	61	83	63	77.5	360	955	742	4.9	1.023	1364
11:44:50.639	121	61	82	63	76.8	355	945	725	4.9	1.003	1338
11:44:51.586	116	59	80	65	75.5	350	925	708	4.9	0.983	1311
11:44:52.511	119	60	82	64	79.0	355	940	708	5.0	0.973	1297
11:44:53.451	120	60	82	63	84.8	360	945	692	5.4	0.917	1223
11:44:54.394	119	61	81	65	82.5	355	930	683	5.3	0.916	1221
11:44:55.324	115	60	80	67	80.3	350	895	667	5.4	0.895	1193
11:44:56.221	119	61	83	66	82.8	350	915	671	5.4	0.912	1216
11:44:57.134	121	62	85	66	85.8	355	910	679	5.7	0.897	1196
11:44:58.046	124	62	86	67	85.8	355	895	725	5.7	0.898	1197
11:44:58.939	128	65	89	67	84.0	345	895	779	5.6	0.943	1257
11:44:59.836	135	67	92	66	86.0	350	905	842	5.7	0.963	1284
11:45:00.741	137	68	91	67	84.8	350	900	871	5.7	0.969	1292
11:45:01.639	133	66	90	68	83.0	345	885	867	5.6	0.954	1272
11:45:02.526	136	67	91	66	84.0	350	905	908	5.6	0.978	1304
11:45:03.431	136	67	91	65	85.5	355	925	908	5.5	0.979	1305
11:45:04.356	134	65	89	66	85.8	350	910	892	5.7	0.944	1259
11:45:05.266	130	64	88	66	84.3	345	905	888	5.6	0.940	1253
11:45:06.169	134	65	89	65	86.0	350	920	913	5.6	0.955	1273
11:45:07.089	134	65	89	65	87.0	350	925	892	5.6	0.949	1265
11:45:08.016	131	64	87	65	86.5	350	925	871	5.6	0.933	1244
11:45:08.941	127	62	85	66	85.8	345	915	858	5.6	0.907	1209
11:45:09.854	129	63	87	65	87.0	345	920	863	5.7	0.917	1223
11:45:10.776	131	63	88	65	88.5	350	930	863	5.7	0.922	1229
11:45:11.706	131	63	87	64	88.8	350	940	846	5.7	0.924	1232
11:45:12.644	130	63	86	64	87.8	350	935	838	5.6	0.919	1225
11:45:13.577	126	62	85	66	86.0	345	915	821	5.6	0.904	1206
11:45:14.496	129	63	86	64	87.3	350	940	846	5.6	0.927	1235
11:45:15.434	129	63	87	64	88.5	350	935	833	5.7	0.914	1218
11:45:16.367	128	63	85	63	87.5	350	945	821	5.6	0.918	1224
11:45:17.318	124	61	83	64	86.8	350	940	788	5.5	0.899	1199
11:45:18.254	125	61	84	63	86.8	350	950	779	5.5	0.917	1223
11:45:19.208	125	61	83	62	88.5	355	970	767	5.5	0.912	1217
11:45:20.176	123	60	82	62	88.0	350	975	733	5.4	0.903	1204
11:45:21.151	117	58	79	62	86.3	350	965	717	5.4	0.884	1179
11:45:22.114	118	59	79	61	85.3	355	985	683	5.2	0.910	1213
11:45:23.101	118	57	79	61	89.0	355	985	696	5.4	0.869	1158
11:45:24.086	115	57	76	60	86.8	355	1000	671	5.2	0.879	1172
11:45:25.086	110	54	75	61	86.3	350	985	650	5.3	0.851	1134
11:45:26.069	112	57	76	60	84.8	355	1000	646	5.1	0.897	1196
11:45:27.069	114	57	77	60	87.8	355	995	646	5.3	0.876	1168
11:45:28.064	113	58	77	61	84.8	355	980	621	5.2	0.890	1187
11:45:29.048	110	57	76	62	82.5	355	965	600	5.1	0.883	1177
11:45:30.011	111	57	77	63	83.3	355	960	600	5.2	0.891	1188
11:45:30.971	115	59	79	62	85.5	360	970	621	5.3	0.896	1195
11:45:31.943	115	60	80	63	84.5	360	955	604	5.3	0.898	1198
11:45:32.898	112	59	79	65	81.5	355	925	600	5.3	0.894	1192
11:45:33.821	114	60	81	66	81.3	355	905	625	5.4	0.902	1203
11:45:34.724	120	62	85	66	84.3	360	905	650	5.6	0.910	1214
11:45:35.631	125	64	86	65	84.8	360	920	683	5.5	0.936	1248
11:45:36.549	125	64	87	68	83.3	350	880	721	5.7	0.922	1230
11:45:37.433	129	66	89	67	83.0	355	895	796	5.6	0.960	1280
11:45:38.326	135	67	92	67	84.3	355	900	854	5.6	0.977	1303
11:45:39.226	136	68	92	67	83.3	355	895	867	5.6	0.984	1312
11:45:40.121	133	67	90	68	82.5	350	880	879	5.6	0.960	1280
11:45:41.001	134	67	91	67	83.3	355	900	908	5.6	0.981	1308
11:45:41.901	136	67	91	66	84.8	355	915	900	5.6	0.985	1314
11:45:42.816	135	67	90	66	83.8	355	910	908	5.5	0.978	1304
11:45:43.726	131	65	88	67	83.0	345	895	892	5.6	0.952	1269
11:45:44.619	134	65	90	66	84.3	350	905	946	5.6	0.964	1285
11:45:45.528	136	66	91	66	87.0	355	905	933	5.8	0.947	1262
11:45:46.433	137	66	91	67	85.8	350	900	954	5.7	0.950	1266
11:45:47.331	133	65	89	68	84.5	345	880	942	5.8	0.929	1239
11:45:48.213	137	66	91	67	85.5	350	900	988	5.7	0.955	1274
11:45:49.111	138	66	91	66	86.8	350	905	979	5.8	0.947	1262
11:45:50.016	135	65	89	67	87.0	350	900	963	5.8	0.916	1221
11:45:50.914	130	63	87	68	85.3	345	880	942	5.8	0.901	1201
11:45:51.798	133	64	88	66	87.3	350	905	958	5.8	0.915	1220
11:45:52.701	133	64	88	66	88.8	350	910	933	5.9	0.905	1206
11:45:53.609	131	63	88	66	88.8	350	915	925	5.8	0.910	1213
11:45:54.525	131	63	88	68	88.8	350	880	925	6.1	0.875	1167
11:45:55.405	131	63	88	65	88.8	350	920	925	5.8	0.915	1220
11:45:56.326	137	67	91	65	75.8	350	920	988	4.9	1.102	1470
11:45:57.248	132	65	89	66	76.0	345	905	988	5.0	1.060	1413
11:45:58.153	134	66	90	65	75.5	350	925	988	4.9	1.097	1462
11:45:59.078	134	64	89	64	81.5	350	935	975	5.2	1.021	1361
11:46:00.011	132	64	87	64	84.0	350	935	942	5.4	0.968	1291
11:46:00.946	126	61	84	65	84.8	345	920	896	5.5	0.912	1216
11:46:01.866	127	61	85	65	85.8	345	930	908	5.5	0.916	1222
11:46:02.796	128	61	85	64	88.8	350	935	892	5.7	0.898	1198
11:46:03.731	128	61	84	63	88.8	350	950	875	5.6	0.902	1202
11:46:04.681	126	61	84	63	89.0	350	955	863	5.6	0.899	1198
11:46:05.636	123	60	82	64	88.0	345	940	850	5.6	0.879	1171
11:46:06.576	123	60	82	63	87.3	345	945	842	5.5	0.891	1188
11:46:07.521	126	60	84	63	90.5	355	950	842	5.7	0.882	1176
11:46:08.467	126	61	84	64	88.3	350	935	825	5.7	0.887	1183
11:46:09.404	121	60	83	66	86.5	345	905	808	5.7	0.863	1151
11:46:10.311	125	61	85	65	88.3	350	920	829	5.8	0.884	1178
11:46:11.233	127	62	86	65	90.0	355	930	813	5.8	0.889	1185
11:46:12.163	128	63	87	65	88.3	355	925	808	5.7	0.907	1209
11:46:13.088	128	63	85	65	87.3	350	930	813	5.6	0.909	1212
11:46:14.012	124	61	84	67	85.5	345	900	817	5.7	0.884	1179
11:46:14.916	127	63	86	65	87.3	350	925	833	5.7	0.912	1216
11:46:15.841	130	63	87	64	90.0	355	940	846	5.7	0.909	1212
11:46:16.777	129	63	86	65	88.8	355	930	829	5.7	0.904	1205
11:46:17.713	124	61	84	66	87.3	355	905	800	5.8	0.869	1158
11:46:18.618	124	62	85	66	87.0	350	915	808	5.7	0.891	1188
11:46:19.531	129	63	88	65	89.5	355	925	821	5.8	0.904	1206
11:46:20.456	131	64	88	64	89.3	355	935	833	5.7	0.925	1233
11:46:21.391	128	63	87	66	87.5	350	915	838	5.7	0.912	1217
11:46:22.304	130	65	88	64	84.5	350	940	846	5.4	0.976	1302
11:46:23.244	133	65	89	63	87.3	355	955	867	5.5	0.974	1299
11:46:24.201	131	65	87	63	85.3	355	960	846	5.3	0.977	1303
11:46:25.157	124	62	84	64	83.8	350	940	825	5.3	0.943	1257
11:46:26.097	127	63	85	62	84.3	350	965	817	5.2	0.971	1294
11:46:27.062	128	62	86	62	87.3	355	965	817	5.4	0.951	1268
11:46:28.033	126	63	84	62	85.5	360	975	792	5.3	0.961	1281
11:46:29.008	121	61	82	63	84.0	350	950	775	5.3	0.930	1240
