# Supplementary material for: Influence of beat-to-beat blood pressure variability on vascular elasticity in hypertensive population
Source: Sci Rep. 2017 Aug 21;7:8394. doi: 10.1038/s41598-017-08640-4 (PMC5566212; doi:10.1038/s41598-017-08640-4)
Supplement: Supplementary file 2 — Dataset 2 [file 41598_2017_8640_MOESM2_ESM.zip › Data of normal population/1127-beats.txt]

08:54:44.934	124	72	97	65	73.8	375	920	842	4.8	1.213	1618
08:54:45.852	126	76	98	63	69.8	360	955	838	4.4	1.335	1780
08:54:46.811	129	74	97	57	76.0	375	1045	838	4.4	1.334	1778
08:54:47.854	125	73	97	58	76.0	375	1040	850	4.4	1.327	1770
08:54:48.895	125	73	97	61	76.0	375	980	850	4.7	1.251	1668
08:54:49.875	125	73	97	64	76.0	375	940	850	4.9	1.200	1600
08:54:50.815	125	73	97	61	76.0	375	990	850	4.6	1.264	1685
08:54:51.805	125	73	97	57	76.0	375	1055	850	4.3	1.347	1795
08:54:52.861	134	79	101	55	58.3	375	1095	921	3.2	1.899	2532
08:54:53.956	128	75	102	63	62.5	370	950	888	3.9	1.543	2057
08:54:54.906	131	78	102	64	61.0	370	940	858	3.9	1.572	2096
08:54:55.846	131	78	100	60	64.5	370	1005	875	3.9	1.562	2083
08:54:56.849	130	76	103	66	70.0	360	910	888	4.6	1.333	1777
08:54:57.761	134	80	103	63	69.3	365	950	871	4.4	1.416	1889
08:54:58.711	135	79	102	59	72.8	375	1020	888	4.3	1.434	1911
08:54:59.731	134	77	101	59	75.0	375	1010	879	4.5	1.353	1805
08:55:00.741	129	75	101	66	74.5	365	910	875	4.9	1.228	1637
08:55:01.649	127	77	101	64	74.5	365	940	854	4.8	1.268	1691
08:55:02.590	127	77	101	60	74.5	365	995	854	4.5	1.342	1790
08:55:03.585	127	77	101	62	74.5	365	975	854	4.6	1.315	1754
08:55:04.560	127	77	101	65	74.5	365	920	854	4.9	1.241	1655
08:55:05.481	131	81	104	67	56.0	365	895	896	3.8	1.666	2222
08:55:06.374	133	80	103	63	57.8	365	955	904	3.6	1.699	2266
08:55:07.331	132	78	101	60	63.3	365	995	908	3.8	1.589	2118
08:55:08.326	129	76	100	61	67.5	370	985	904	4.1	1.452	1936
08:55:09.311	126	75	100	67	69.5	365	890	883	4.7	1.284	1712
08:55:10.199	129	78	101	65	67.5	365	930	871	4.4	1.392	1855
08:55:11.131	131	78	101	61	72.3	370	990	900	4.4	1.384	1845
08:55:12.121	132	76	101	61	75.0	370	990	904	4.5	1.333	1778
08:55:13.109	130	76	102	66	74.0	365	910	892	4.9	1.254	1672
08:55:14.021	129	79	102	66	74.0	365	915	875	4.9	1.261	1682
08:55:14.935	129	79	102	60	74.0	365	1005	875	4.4	1.385	1847
08:55:15.940	129	79	102	61	74.0	365	985	875	4.5	1.358	1810
08:55:16.925	129	79	102	63	74.0	365	950	875	4.7	1.309	1746
08:55:17.876	133	81	106	67	55.8	365	890	904	3.8	1.696	2262
08:55:18.766	136	83	105	61	55.8	365	980	908	3.4	1.850	2467
08:55:19.744	136	80	104	59	62.5	365	1020	933	3.7	1.697	2263
08:55:20.768	134	78	102	58	67.3	370	1035	933	3.9	1.574	2098
08:55:21.801	130	76	103	66	70.0	370	910	904	4.6	1.336	1781
08:55:22.711	131	80	104	66	66.3	365	915	879	4.3	1.429	1906
08:55:23.626	134	80	103	61	69.5	370	990	913	4.2	1.467	1956
08:55:24.616	133	78	102	59	73.3	370	1010	917	4.4	1.406	1875
08:55:25.626	131	76	102	65	73.8	370	925	896	4.8	1.282	1710
08:55:26.549	129	79	102	67	73.8	370	900	871	4.9	1.248	1664
08:55:27.450	129	79	102	62	73.8	370	965	871	4.6	1.338	1784
08:55:28.415	129	79	102	63	73.8	370	960	871	4.6	1.331	1775
08:55:29.375	129	79	102	59	73.8	370	1010	871	4.4	1.400	1867
08:55:30.386	135	81	107	66	57.3	365	910	942	3.8	1.705	2273
08:55:31.296	134	83	108	68	54.8	360	885	913	3.7	1.742	2322
08:55:32.179	137	84	106	61	57.8	365	990	917	3.5	1.821	2429
08:55:33.173	136	80	105	59	65.8	365	1020	946	3.9	1.621	2162
08:55:34.191	133	79	104	62	69.3	370	970	925	4.3	1.457	1942
08:55:35.161	131	79	104	67	66.3	365	900	904	4.4	1.416	1888
08:55:36.061	133	81	104	63	66.0	365	955	900	4.1	1.505	2006
08:55:37.016	134	79	103	59	70.5	365	1010	904	4.2	1.468	1958
08:55:38.026	131	77	101	60	72.3	365	1005	921	4.3	1.405	1873
08:55:39.031	127	76	101	66	72.3	365	910	879	4.8	1.272	1696
08:55:39.940	127	76	101	65	72.3	365	925	879	4.7	1.293	1724
08:55:40.865	127	76	101	64	72.3	365	935	879	4.6	1.307	1743
08:55:41.800	127	76	101	60	72.3	365	1005	879	4.3	1.405	1873
08:55:42.806	134	80	106	66	57.5	365	910	938	3.8	1.682	2242
08:55:43.716	134	83	107	66	54.5	365	910	925	3.6	1.778	2371
08:55:44.624	137	83	107	63	58.5	365	955	908	3.7	1.739	2318
08:55:45.581	136	81	106	61	63.3	365	980	925	3.9	1.635	2179
08:55:46.561	134	80	106	65	67.8	365	920	900	4.4	1.439	1919
08:55:47.479	134	82	106	66	64.3	365	905	925	4.3	1.497	1995
08:55:48.384	136	82	105	60	66.8	365	995	913	4.0	1.565	2087
08:55:49.381	134	79	103	59	71.0	365	1015	921	4.2	1.472	1963
08:55:50.394	130	77	104	68	70.8	365	880	900	4.8	1.294	1725
08:55:51.276	132	82	104	64	66.0	365	935	900	4.2	1.466	1955
08:55:52.211	132	79	102	62	70.0	365	965	896	4.4	1.410	1879
08:55:53.174	130	77	102	65	71.0	365	925	917	4.6	1.329	1772
08:55:54.101	128	78	103	69	69.8	365	875	875	4.8	1.289	1719
08:55:54.976	131	80	102	63	67.5	365	950	879	4.3	1.436	1914
08:55:55.926	131	78	101	60	72.3	365	1000	917	4.3	1.391	1855
08:55:56.926	128	76	99	63	71.8	365	960	888	4.5	1.325	1766
08:55:57.884	125	75	99	67	70.0	365	890	858	4.7	1.259	1678
08:55:58.774	126	77	99	65	67.5	365	920	850	4.4	1.353	1804
08:55:59.694	127	76	99	64	71.0	365	940	850	4.5	1.314	1752
08:56:00.634	126	76	99	68	71.0	365	880	871	4.8	1.230	1640
08:56:01.515	126	76	99	69	71.0	365	870	871	4.9	1.216	1622
08:56:06.034	130	81	104	68	57.3	350	880	904	3.9	1.602	2137
08:56:06.916	132	81	105	65	61.0	360	920	904	4.0	1.576	2101
08:56:07.836	133	80	104	63	64.8	365	950	913	4.1	1.522	2030
08:56:08.786	130	79	104	69	66.3	360	875	900	4.5	1.377	1836
08:56:09.659	131	82	106	69	63.3	350	865	879	4.4	1.443	1924
08:56:10.526	134	83	106	66	65.3	355	905	900	4.3	1.470	1960
08:56:11.431	134	82	106	66	67.3	365	905	904	4.5	1.423	1897
08:56:12.336	132	81	106	69	67.3	365	865	896	4.7	1.360	1814
08:56:13.199	131	82	106	71	63.8	350	845	883	4.5	1.402	1869
08:56:14.046	133	83	105	66	65.5	355	910	900	4.3	1.459	1945
08:56:14.956	132	80	103	63	68.0	360	950	908	4.3	1.432	1909
08:56:15.904	127	77	102	69	68.5	360	870	892	4.7	1.292	1723
08:56:16.774	126	78	102	71	64.8	355	840	863	4.6	1.323	1764
08:56:17.616	129	80	102	66	66.0	360	905	875	4.4	1.399	1865
08:56:18.519	130	78	101	64	68.5	355	935	900	4.4	1.382	1843
08:56:19.454	127	77	102	69	69.3	355	870	879	4.8	1.275	1700
08:56:20.326	127	79	102	71	65.5	355	850	867	4.6	1.324	1765
08:56:21.174	129	80	102	67	65.3	355	895	888	4.4	1.396	1861
08:56:22.069	126	77	101	71	67.3	360	850	879	4.7	1.277	1702
08:56:22.921	125	78	102	77	63.8	350	780	875	4.9	1.245	1660
08:56:23.701	128	80	105	79	65.5	360	760	888	5.2	1.215	1621
08:56:24.459	130	83	104	74	63.5	355	815	879	4.7	1.332	1775
08:56:25.276	129	80	101	67	67.8	360	890	913	4.6	1.324	1765
08:56:26.164	125	75	100	73	69.8	355	820	892	5.1	1.176	1568
08:56:26.986	124	77	99	74	65.8	355	810	863	4.9	1.223	1630
08:56:27.796	125	78	98	67	66.3	355	895	867	4.4	1.321	1761
08:56:28.691	124	74	98	63	66.3	355	945	892	4.2	1.394	1859
08:56:33.189	126	76	99	64	60.5	360	940	921	3.9	1.538	2051
08:56:34.129	124	76	99	66	62.0	360	915	892	4.1	1.457	1943
08:56:35.046	122	76	99	69	62.0	350	865	863	4.3	1.378	1837
08:56:35.909	124	78	100	68	61.3	350	880	871	4.2	1.433	1911
08:56:36.789	126	78	100	64	64.8	365	940	879	4.1	1.448	1931
08:56:37.731	126	77	99	63	66.8	365	950	888	4.2	1.409	1879
08:56:38.679	123	75	100	68	66.3	350	880	875	4.5	1.322	1762
08:56:39.561	124	78	100	67	63.3	355	895	854	4.2	1.415	1887
08:56:40.454	127	78	101	64	65.5	365	935	871	4.2	1.435	1913
08:56:41.391	126	77	100	63	67.3	370	960	875	4.2	1.424	1899
08:56:42.349	125	76	100	68	66.3	360	885	858	4.5	1.339	1786
08:56:43.236	125	79	101	68	63.0	350	880	854	4.3	1.414	1886
08:56:44.114	128	80	101	62	65.0	365	965	858	4.0	1.499	1999
08:56:45.079	128	77	100	61	68.0	365	985	875	4.1	1.452	1936
08:56:46.064	125	77	101	66	66.5	360	905	858	4.4	1.375	1833
08:56:46.971	125	79	102	68	62.8	360	880	838	4.3	1.423	1898
08:56:47.851	129	80	102	62	64.0	360	965	850	4.0	1.530	2041
08:56:48.814	129	78	102	61	67.3	360	985	879	4.1	1.490	1987
08:56:49.799	130	79	103	63	66.8	360	945	854	4.2	1.455	1940
08:56:50.742	128	80	104	67	63.5	355	895	842	4.3	1.462	1950
08:56:51.641	131	82	104	62	63.0	360	970	850	3.9	1.594	2125
08:56:52.609	132	80	104	62	66.3	365	975	858	4.1	1.527	2036
08:56:53.584	131	80	103	62	66.0	365	965	850	4.1	1.510	2013
08:56:54.551	128	79	103	67	64.5	360	890	842	4.3	1.425	1900
08:56:55.441	129	81	104	68	61.8	360	880	846	4.2	1.486	1981
08:56:56.321	133	82	106	66	64.0	365	915	842	4.2	1.508	2011
08:56:57.234	134	82	106	63	65.0	360	945	863	4.1	1.541	2055
08:56:58.181	134	82	107	68	66.0	365	885	875	4.5	1.438	1917
08:56:59.066	133	84	109	72	61.8	360	830	867	4.5	1.462	1949
08:56:59.896	138	87	110	69	61.5	360	875	863	4.2	1.569	2091
08:57:00.771	141	86	111	65	65.0	360	930	896	4.2	1.588	2118
08:57:01.701	142	86	111	63	66.0	365	945	904	4.2	1.586	2114
08:57:02.646	139	85	111	69	64.8	360	875	900	4.4	1.503	2005
08:57:03.521	139	87	111	68	61.3	355	885	879	4.2	1.600	2134
08:57:04.406	140	86	109	62	64.0	365	965	867	4.0	1.640	2186
08:57:05.369	138	82	107	62	67.3	365	965	883	4.2	1.532	2042
08:57:06.334	133	81	107	68	67.3	365	880	892	4.6	1.397	1863
08:57:16.348	139	85	110	61	50.5	360	985	963	3.1	2.136	2848
08:57:17.330	139	85	110	67	50.5	360	890	963	3.4	1.930	2573
08:57:18.220	139	85	110	66	50.5	360	910	963	3.3	1.973	2631
08:57:19.133	138	85	107	61	52.8	360	990	971	3.2	2.013	2684
08:57:20.123	136	81	106	61	57.5	360	990	958	3.5	1.821	2428
08:57:21.109	133	80	106	66	56.5	355	905	938	3.7	1.694	2258
08:57:22.016	133	82	107	68	56.5	355	885	913	3.8	1.672	2229
08:57:22.901	136	84	107	62	61.0	360	965	917	3.8	1.689	2252
08:57:23.864	137	82	106	60	64.5	360	1000	946	3.9	1.643	2191
08:57:24.866	134	81	107	66	64.3	355	910	963	4.2	1.515	2021
08:57:25.776	135	83	108	66	62.0	360	905	867	4.1	1.573	2097
08:57:26.681	138	84	107	63	63.0	360	960	913	3.9	1.634	2179
08:57:27.641	137	82	106	62	65.5	360	970	929	4.1	1.573	2098
08:57:28.609	134	81	106	65	65.0	360	925	917	4.2	1.501	2002
08:57:29.536	131	81	105	67	62.5	355	890	900	4.2	1.495	1994
08:57:30.424	134	82	105	64	63.0	355	940	917	4.0	1.567	2089
08:57:31.364	133	80	104	63	65.8	360	945	938	4.2	1.498	1998
08:57:32.311	132	80	103	63	65.5	360	950	917	4.1	1.498	1997
08:57:33.259	129	78	103	67	64.8	360	900	908	4.3	1.428	1904
08:57:34.161	130	80	103	64	63.3	355	935	892	4.1	1.519	2025
08:57:35.094	132	80	103	61	65.8	360	985	896	4.0	1.539	2052
08:57:36.079	131	79	103	63	66.8	360	945	904	4.2	1.462	1949
08:57:37.026	130	79	104	66	64.8	355	915	896	4.2	1.466	1955
08:57:37.939	133	81	103	62	63.8	355	975	888	3.9	1.579	2105
08:57:38.914	132	79	103	61	66.5	360	985	892	4.1	1.518	2024
08:57:39.901	130	78	101	61	67.0	360	985	892	4.1	1.485	1980
08:57:40.884	126	77	101	66	64.8	355	905	875	4.3	1.412	1882
08:57:41.789	127	79	102	67	62.5	355	900	863	4.2	1.465	1954
08:57:42.689	130	80	102	62	65.0	360	965	879	4.0	1.514	2019
08:57:43.654	130	78	102	62	67.0	360	970	879	4.1	1.480	1974
08:57:44.624	130	79	102	62	66.0	360	970	871	4.1	1.492	1989
08:57:45.594	127	78	103	68	65.0	355	885	858	4.4	1.396	1861
08:57:46.479	129	81	103	65	62.3	355	925	858	4.0	1.531	2041
08:57:47.406	132	80	104	62	66.0	360	970	875	4.1	1.521	2028
08:57:48.376	132	80	104	63	66.8	360	950	888	4.2	1.480	1974
08:57:49.324	131	81	105	67	64.5	355	895	858	4.3	1.457	1943
08:57:50.221	132	83	105	66	62.5	355	915	867	4.1	1.541	2054
08:57:51.134	134	83	105	61	64.3	360	985	879	3.9	1.610	2146
08:57:52.121	133	80	104	60	67.0	360	995	888	4.0	1.541	2054
08:57:53.116	130	79	104	65	66.0	360	925	863	4.3	1.454	1939
08:57:54.041	129	81	104	65	62.0	355	920	842	4.0	1.536	2048
08:57:54.959	131	81	103	61	63.5	360	990	850	3.8	1.598	2131
08:57:55.951	130	79	101	60	66.5	365	1005	850	4.0	1.530	2040
08:57:56.956	127	78	101	64	65.8	360	940	833	4.2	1.448	1930
08:57:57.892	126	79	102	66	62.3	355	910	825	4.1	1.487	1983
08:57:58.802	129	80	102	62	63.3	360	970	825	3.9	1.564	2086
08:57:59.776	129	79	102	61	65.5	360	985	863	4.0	1.530	2040
08:58:00.761	128	79	103	65	64.8	360	920	804	4.2	1.460	1947
08:58:01.683	127	80	103	67	62.3	355	895	779	4.2	1.481	1975
08:58:02.574	130	82	104	65	61.5	355	920	858	4.0	1.556	2074
08:58:03.496	132	81	104	62	64.8	360	970	842	4.0	1.554	2072
08:58:04.464	132	81	104	62	65.0	360	965	863	4.0	1.540	2054
08:58:12.070	136	84	107	65	57.5	355	920	883	3.8	1.716	2288
08:58:12.990	136	84	107	67	57.5	355	895	883	3.9	1.669	2226
08:58:13.884	134	84	106	63	52.8	355	960	871	3.3	1.929	2572
08:58:14.846	135	82	105	60	56.3	365	995	871	3.4	1.862	2482
08:58:15.841	133	82	105	62	56.0	360	965	863	3.5	1.809	2413
08:58:16.804	131	82	105	65	56.5	355	920	850	3.7	1.714	2285
08:58:17.726	133	83	105	62	59.3	355	965	854	3.7	1.706	2275
08:58:18.689	133	82	105	61	62.0	360	990	879	3.8	1.673	2230
08:58:19.681	132	81	104	60	63.0	365	995	871	3.8	1.635	2180
08:58:20.676	129	80	104	66	62.5	360	915	854	4.1	1.519	2025
08:58:21.589	131	82	105	64	60.5	355	940	833	3.9	1.628	2170
08:58:22.531	133	82	106	65	62.8	360	925	850	4.1	1.555	2074
08:58:23.456	129	81	105	71	60.8	355	850	829	4.3	1.473	1964
08:58:24.308	133	85	107	68	60.0	360	885	804	4.1	1.575	2099
08:58:25.191	135	83	106	65	63.0	360	920	838	4.1	1.552	2069
08:58:26.111	132	82	105	67	63.3	365	890	871	4.3	1.481	1975
08:58:26.997	129	82	104	69	60.8	355	865	825	4.2	1.484	1979
08:58:27.866	130	82	103	65	61.0	360	925	863	4.0	1.554	2072
08:58:28.791	128	79	100	62	64.5	360	970	846	4.0	1.504	2005
08:58:29.761	125	77	99	63	64.3	360	950	842	4.1	1.456	1942
08:58:30.709	122	76	98	69	62.0	355	875	842	4.3	1.387	1849
08:58:31.588	122	77	98	66	61.3	355	915	813	4.0	1.457	1942
08:58:32.501	124	77	97	62	64.0	360	970	829	4.0	1.474	1965
08:58:33.469	123	76	97	62	65.3	360	975	846	4.0	1.449	1933
08:58:34.442	122	75	98	66	64.8	360	910	838	4.3	1.370	1827
08:58:35.354	121	76	98	69	61.8	355	870	788	4.3	1.384	1846
08:58:36.226	124	78	99	64	62.3	355	935	817	4.0	1.483	1978
08:58:37.157	126	77	100	63	65.8	360	955	838	4.1	1.449	1932
08:58:38.114	126	78	100	63	65.3	360	950	842	4.1	1.460	1946
08:58:39.066	126	78	101	66	65.0	360	910	821	4.3	1.414	1885
08:58:39.972	125	80	101	67	61.0	355	890	817	4.1	1.477	1970
08:58:40.862	128	80	101	64	62.3	360	935	825	4.0	1.521	2028
08:58:41.801	128	79	100	62	65.0	360	975	833	4.0	1.504	2005
08:58:42.774	126	78	101	66	64.8	360	915	808	4.2	1.424	1898
08:58:43.693	125	79	101	68	61.0	355	880	804	4.2	1.457	1943
08:58:44.573	127	80	100	63	62.3	365	955	804	3.9	1.538	2051
08:58:45.528	126	78	100	62	65.0	365	970	788	4.0	1.485	1980
08:58:46.496	126	78	99	62	64.5	365	965	829	4.0	1.485	1980
08:58:47.461	123	77	100	68	63.8	365	880	804	4.3	1.377	1836
08:58:48.343	124	79	100	68	61.3	365	885	763	4.2	1.445	1927
08:58:49.222	127	80	101	63	62.5	360	950	817	3.9	1.531	2042
08:58:50.174	128	78	102	63	66.0	365	950	825	4.2	1.461	1948
08:58:51.126	129	80	103	66	64.5	365	910	804	4.3	1.453	1938
08:58:52.038	128	81	104	69	62.3	360	870	813	4.3	1.447	1929
08:58:52.906	129	83	105	68	60.8	360	880	804	4.1	1.514	2018
08:58:53.786	132	83	104	63	63.0	365	955	821	4.0	1.577	2102
08:58:54.741	131	81	104	63	64.5	365	960	833	4.0	1.540	2054
08:58:55.703	130	80	104	66	64.0	365	910	808	4.2	1.472	1962
08:58:56.611	128	81	104	68	60.5	360	880	808	4.1	1.505	2007
08:58:57.493	130	82	103	65	61.5	360	930	792	4.0	1.558	2077
08:58:58.423	130	81	102	62	63.8	365	965	813	4.0	1.548	2064
08:58:59.382	129	80	102	62	63.8	365	965	821	4.0	1.544	2059
08:59:00.347	128	80	103	66	63.0	360	910	825	4.2	1.481	1974
08:59:01.263	127	81	104	71	60.3	360	850	796	4.3	1.467	1956
08:59:02.111	131	83	105	66	60.8	360	910	804	4.0	1.573	2097
08:59:03.021	133	82	105	63	63.5	365	955	833	4.0	1.575	2100
08:59:03.976	132	82	104	62	63.8	365	970	821	3.9	1.586	2115
08:59:04.942	131	81	105	66	63.0	360	915	825	4.1	1.518	2024
08:59:05.861	129	82	105	68	60.0	360	880	813	4.1	1.533	2044
08:59:06.741	131	83	104	63	60.8	360	950	817	3.8	1.622	2163
08:59:07.693	131	81	103	60	64.0	365	995	813	3.9	1.601	2135
08:59:08.682	130	80	103	61	64.0	365	990	829	3.9	1.593	2124
08:59:09.675	130	80	103	69	64.0	365	875	829	4.4	1.408	1878
08:59:10.550	130	80	103	67	64.0	365	895	829	4.3	1.440	1921
08:59:11.444	132	83	104	63	53.0	360	950	829	3.3	1.869	2492
08:59:12.394	132	82	104	62	55.0	365	970	863	3.4	1.834	2446
08:59:13.368	131	80	104	63	56.3	365	945	804	3.6	1.743	2324
08:59:14.311	129	81	105	69	55.5	355	875	858	3.8	1.648	2197
08:59:15.188	131	83	104	65	57.8	360	920	804	3.8	1.657	2209
08:59:16.106	132	82	104	62	61.0	365	970	854	3.8	1.646	2194
08:59:17.076	130	81	103	62	62.0	360	975	838	3.8	1.616	2154
08:59:18.047	128	79	103	66	63.0	365	905	817	4.2	1.480	1973
08:59:18.954	127	81	103	67	59.3	355	890	783	4.0	1.543	2058
08:59:19.842	130	81	102	61	61.3	360	980	825	3.8	1.628	2171
08:59:20.824	129	79	101	59	64.3	365	1015	838	3.8	1.592	2122
08:59:21.839	127	78	101	62	64.0	365	965	833	4.0	1.519	2025
08:59:22.806	124	78	101	67	61.0	360	890	808	4.1	1.474	1965
08:59:23.698	126	80	101	64	60.0	365	940	804	3.8	1.575	2099
08:59:24.636	127	79	100	61	63.3	365	985	825	3.9	1.561	2082
08:59:25.617	127	78	100	61	64.8	365	985	825	3.9	1.525	2033
08:59:26.602	125	78	101	67	63.3	360	890	821	4.3	1.425	1900
08:59:27.494	126	80	103	69	60.0	355	870	792	4.1	1.490	1986
08:59:28.368	130	82	104	63	62.8	365	950	813	4.0	1.567	2089
08:59:29.314	132	81	104	61	64.5	365	990	850	3.9	1.592	2123
08:59:30.302	131	81	105	66	64.0	365	915	842	4.2	1.501	2002
08:59:31.221	130	83	106	68	60.3	360	880	817	4.1	1.541	2055
08:59:32.101	132	84	106	65	60.3	360	925	821	3.9	1.620	2160
08:59:33.024	134	83	104	59	62.5	365	1025	842	3.7	1.702	2269
08:59:34.051	131	80	103	61	65.0	365	985	833	4.0	1.565	2086
08:59:35.036	128	80	103	66	62.3	360	905	808	4.1	1.501	2001
08:59:35.943	129	82	104	67	59.5	360	900	800	4.0	1.573	2097
08:59:36.841	133	83	105	61	61.8	365	985	813	3.8	1.667	2223
08:59:37.822	133	81	105	60	64.8	365	1005	829	3.9	1.622	2163
08:59:38.827	133	81	105	62	63.8	365	965	825	4.0	1.589	2119
08:59:39.792	130	82	106	68	61.0	360	885	821	4.1	1.538	2050
08:59:40.683	133	84	106	63	59.8	365	950	813	3.8	1.677	2237
08:59:41.627	134	83	105	61	63.0	365	990	829	3.8	1.646	2195
08:59:42.621	132	81	104	63	63.8	365	950	829	4.0	1.550	2066
08:59:43.573	129	81	104	67	61.3	360	895	808	4.1	1.516	2021
08:59:44.466	130	82	103	64	60.0	360	940	804	3.8	1.610	2146
08:59:45.406	129	80	101	61	63.0	365	985	833	3.8	1.583	2111
08:59:46.387	127	79	100	61	63.5	365	990	829	3.8	1.551	2068
08:59:47.379	123	77	100	67	62.8	360	895	833	4.2	1.419	1892
08:59:48.278	123	78	99	67	60.0	360	895	796	4.0	1.480	1974
08:59:49.171	125	78	98	61	62.5	365	980	821	3.8	1.541	2054
08:59:50.149	124	76	98	62	65.0	365	970	833	4.0	1.466	1955
08:59:51.117	124	77	99	63	64.5	360	955	821	4.1	1.462	1949
08:59:52.078	123	76	99	66	64.5	365	915	804	4.2	1.404	1873
08:59:52.993	123	78	100	69	61.5	360	875	800	4.2	1.426	1902
08:59:53.866	128	80	101	63	62.8	365	950	813	4.0	1.529	2039
08:59:54.814	129	79	101	60	64.5	360	995	863	3.9	1.554	2072
08:59:55.811	128	78	100	61	65.5	365	990	842	4.0	1.515	2020
08:59:56.797	125	78	101	68	63.5	360	885	821	4.3	1.411	1881
08:59:57.684	126	80	101	66	60.3	360	905	788	4.0	1.521	2028
08:59:58.591	129	80	101	62	63.5	365	965	821	3.9	1.539	2052
08:59:59.552	129	79	101	61	64.5	365	985	825	3.9	1.542	2057
09:00:00.541	127	78	102	66	65.0	365	910	846	4.3	1.428	1904
09:00:01.453	126	80	103	70	61.3	360	855	808	4.3	1.438	1917
09:00:02.308	130	82	103	64	61.0	365	940	788	3.9	1.583	2111
09:00:03.242	131	81	103	63	64.3	360	960	817	4.0	1.543	2057
09:00:04.206	131	81	104	65	64.5	365	925	850	4.2	1.491	1989
09:00:05.127	129	81	105	71	62.8	360	850	817	4.4	1.422	1896
09:00:05.983	130	83	106	73	59.5	360	825	808	4.3	1.473	1964
09:00:06.804	135	86	108	68	60.5	360	880	829	4.1	1.571	2095
09:00:07.684	138	85	109	65	64.0	360	925	858	4.2	1.575	2101
09:00:08.609	139	85	109	63	64.0	360	945	867	4.1	1.602	2136
09:00:09.556	136	84	109	68	63.0	360	885	833	4.3	1.524	2032
09:00:10.437	134	86	108	70	58.8	355	860	842	4.1	1.585	2113
09:00:11.299	136	85	106	63	61.0	360	950	842	3.9	1.655	2206
09:00:12.249	134	83	104	61	63.0	360	980	871	3.9	1.622	2162
09:00:13.229	131	81	103	65	63.3	360	930	842	4.1	1.518	2024
09:00:14.157	127	80	103	69	60.8	355	865	825	4.2	1.463	1951
09:00:15.022	127	81	103	71	59.0	350	850	817	4.2	1.487	1983
09:00:15.876	131	82	103	65	59.0	350	920	808	3.8	1.610	2147
09:00:16.795	131	82	103	64	59.0	350	935	808	3.8	1.636	2182
09:00:17.730	131	82	103	63	59.0	350	960	808	3.7	1.680	2240
09:00:18.693	129	80	104	68	54.8	355	880	808	3.7	1.664	2218
09:00:19.571	128	82	103	68	52.0	355	880	825	3.5	1.743	2324
09:00:20.447	130	81	102	63	54.0	355	950	833	3.4	1.794	2393
09:00:21.399	129	79	101	63	59.3	360	950	879	3.7	1.619	2159
09:00:22.351	127	79	101	66	61.3	355	915	858	4.0	1.501	2002
09:00:23.266	123	78	100	70	58.8	350	855	808	4.1	1.455	1940
09:00:24.123	124	79	100	69	59.3	355	875	808	4.1	1.473	1964
09:00:24.992	126	79	99	63	62.0	355	945	825	3.9	1.513	2017
09:00:25.941	125	77	98	62	64.8	355	975	838	4.0	1.472	1963
09:00:26.918	122	75	98	69	64.8	360	875	813	4.4	1.328	1770
09:00:27.793	121	77	98	71	60.8	355	840	808	4.3	1.359	1811
09:00:28.633	124	78	99	67	62.0	360	895	792	4.2	1.429	1905
09:00:29.526	126	78	100	64	65.5	360	940	833	4.2	1.428	1904
09:00:30.466	127	78	100	64	66.5	360	940	821	4.2	1.414	1885
09:00:31.406	126	77	101	69	65.0	355	875	833	4.5	1.360	1813
09:00:32.279	126	80	102	72	61.3	350	835	833	4.4	1.394	1859
09:00:33.116	129	81	102	65	62.8	360	925	817	4.1	1.504	2005
09:00:34.041	129	79	101	63	65.8	360	960	842	4.1	1.471	1961
09:00:35.001	127	78	101	66	65.0	360	905	867	4.3	1.403	1870
09:00:35.906	125	79	101	70	61.8	355	860	821	4.3	1.403	1871
09:00:36.764	127	80	100	66	61.0	355	910	813	4.0	1.492	1989
09:00:37.674	127	78	99	63	64.5	360	960	846	4.0	1.473	1965
09:00:38.634	126	77	99	65	65.8	360	925	838	4.3	1.389	1852
09:00:39.561	123	77	99	71	62.5	355	850	813	4.4	1.340	1786
09:00:40.413	123	77	98	70	61.5	360	860	800	4.3	1.370	1827
09:00:41.267	124	77	98	67	63.5	360	895	829	4.3	1.385	1846
09:00:42.166	124	77	98	65	65.5	360	920	829	4.3	1.373	1831
09:00:43.082	123	76	97	66	65.3	360	905	817	4.3	1.349	1798
09:00:43.987	121	75	97	71	63.3	355	845	821	4.5	1.299	1732
09:00:44.836	122	77	97	70	62.0	355	860	825	4.3	1.349	1799
09:00:45.696	124	77	97	65	64.8	360	920	842	4.2	1.382	1842
09:00:46.616	123	75	96	63	66.8	360	950	833	4.2	1.370	1826
09:00:47.568	122	74	96	65	67.5	360	930	783	4.4	1.319	1759
09:00:48.498	120	74	96	70	64.8	360	855	796	4.5	1.271	1695
09:00:49.349	121	76	98	71	62.8	355	845	796	4.5	1.313	1751
09:00:50.196	124	78	99	67	65.0	360	890	821	4.4	1.356	1807
09:00:51.084	126	78	99	65	66.3	360	930	833	4.3	1.393	1858
09:00:52.016	126	78	99	65	66.3	360	930	833	4.3	1.390	1853
09:00:52.946	124	77	99	70	63.8	355	860	804	4.4	1.339	1785
09:00:53.804	124	79	100	69	62.3	355	865	788	4.3	1.383	1843
09:00:54.667	126	79	99	65	63.8	360	930	817	4.1	1.437	1916
09:00:55.601	124	76	97	63	66.3	365	950	817	4.2	1.395	1859
09:00:56.553	122	75	97	66	65.8	360	915	804	4.3	1.346	1795
09:00:57.468	120	76	96	68	62.5	355	880	792	4.3	1.355	1807
09:00:58.348	121	76	96	67	62.5	360	900	796	4.2	1.382	1843
09:00:59.242	122	76	96	65	65.0	360	930	817	4.2	1.374	1831
09:01:00.178	121	75	95	63	66.0	365	955	800	4.1	1.375	1833
09:01:01.133	120	74	96	68	66.0	360	880	800	4.5	1.277	1702
09:01:02.013	120	76	97	71	62.3	360	840	771	4.4	1.309	1745
09:01:02.853	123	77	98	67	64.3	365	900	783	4.3	1.369	1826
09:01:03.747	125	77	99	66	66.0	360	905	829	4.4	1.357	1810
09:01:04.658	126	78	100	67	66.3	365	895	804	4.4	1.348	1797
09:01:05.553	125	78	101	73	64.3	360	825	800	4.7	1.300	1733
09:01:06.378	127	81	103	72	61.5	360	830	804	4.4	1.383	1844
09:01:07.204	130	82	104	69	63.5	360	875	833	4.4	1.430	1906
09:01:08.081	131	81	104	66	65.8	365	915	833	4.3	1.440	1920
09:01:08.996	130	81	103	67	65.3	360	890	842	4.4	1.405	1873
09:01:09.886	128	81	103	71	61.8	355	840	813	4.4	1.405	1873
09:01:10.728	129	82	103	68	61.3	360	880	808	4.2	1.473	1964
09:01:11.602	130	81	102	66	63.5	360	915	817	4.2	1.473	1964
09:01:12.521	128	79	101	65	65.0	360	930	821	4.2	1.442	1922
09:01:13.451	126	78	100	67	64.5	360	890	808	4.3	1.383	1844
09:01:14.341	124	78	100	71	61.3	355	845	813	4.3	1.376	1835
09:01:15.184	125	79	99	68	61.5	360	885	813	4.2	1.428	1904
09:01:16.071	125	78	98	64	64.5	360	940	833	4.1	1.432	1909
09:01:17.011	125	76	98	65	66.0	360	925	850	4.3	1.377	1836
09:01:17.936	123	76	99	71	65.0	360	840	817	4.6	1.283	1710
09:01:18.774	123	79	100	73	60.5	355	825	796	4.4	1.360	1814
09:01:19.601	127	80	101	67	63.5	355	890	825	4.3	1.412	1883
09:01:20.489	129	80	101	65	63.5	355	920	838	4.1	1.460	1946
09:01:21.410	129	80	101	66	63.5	355	905	838	4.2	1.436	1915
09:01:22.315	129	80	101	68	63.5	355	885	838	4.3	1.404	1872
09:01:23.201	133	85	108	71	52.0	355	850	896	3.7	1.757	2343
09:01:24.051	135	86	108	66	52.8	355	905	867	3.5	1.844	2459
09:01:24.956	135	84	106	63	54.5	360	960	896	3.4	1.863	2484
09:01:25.914	133	82	104	63	58.5	360	960	875	3.7	1.707	2276
09:01:26.876	129	81	104	68	59.8	355	880	883	4.1	1.528	2037
09:01:27.752	129	82	104	70	57.8	350	855	846	4.1	1.540	2053
09:01:28.611	131	82	103	64	60.0	355	935	863	3.9	1.605	2140
09:01:29.546	130	80	102	63	63.8	360	960	871	4.0	1.536	2048
09:01:30.506	128	79	102	66	64.0	360	910	854	4.2	1.454	1938
09:01:31.414	127	80	103	71	60.8	355	850	838	4.3	1.441	1922
09:01:32.266	129	82	103	68	60.3	355	885	833	4.1	1.509	2012
09:01:33.149	130	81	103	65	63.5	355	920	867	4.1	1.489	1985
09:01:34.071	130	80	102	63	64.8	360	955	896	4.1	1.501	2001
09:01:35.026	128	78	102	67	65.3	360	890	858	4.4	1.395	1860
09:01:35.916	127	81	103	69	61.0	355	865	846	4.2	1.453	1938
09:01:36.781	130	81	103	65	63.0	360	925	854	4.1	1.505	2007
09:01:37.704	130	80	102	63	65.0	360	955	867	4.1	1.495	1993
09:01:38.661	128	79	102	67	65.0	360	895	850	4.4	1.408	1877
09:01:39.556	127	80	102	71	61.3	355	850	833	4.3	1.419	1892
09:01:40.406	128	81	103	68	61.0	355	885	825	4.1	1.487	1983
09:01:41.291	129	80	101	62	64.3	365	970	854	4.0	1.521	2028
09:01:42.261	128	78	99	63	65.5	360	960	867	4.1	1.455	1940
09:01:43.221	123	76	99	67	63.8	355	890	829	4.3	1.379	1838
09:01:44.107	124	78	98	66	61.3	355	910	817	4.0	1.456	1941
09:01:45.019	124	77	97	63	64.0	360	960	833	4.0	1.455	1940
09:01:45.979	122	75	97	66	65.5	360	915	829	4.3	1.355	1807
09:01:46.896	122	75	98	69	64.5	360	870	800	4.4	1.318	1758
09:01:47.764	121	77	98	71	61.0	350	845	804	4.3	1.358	1810
09:01:48.607	125	78	99	67	62.8	355	890	821	4.2	1.404	1872
09:01:49.501	127	78	100	66	66.5	360	915	842	4.4	1.379	1839
09:01:50.414	127	79	100	66	64.8	360	915	833	4.2	1.417	1889
09:01:51.331	124	78	101	70	63.5	355	855	821	4.5	1.353	1804
09:01:52.184	126	79	101	70	62.0	355	860	808	4.3	1.398	1863
09:01:53.042	127	80	101	65	63.8	360	920	829	4.2	1.450	1934
09:01:53.964	126	78	100	63	66.0	360	950	854	4.2	1.432	1910
09:01:54.914	126	78	99	63	65.3	360	955	838	4.1	1.445	1927
09:01:55.867	123	76	99	68	64.0	355	885	825	4.3	1.366	1821
09:01:56.758	124	78	100	69	61.5	355	865	804	4.3	1.403	1871
09:01:57.621	127	79	100	66	63.0	360	915	833	4.1	1.449	1932
09:01:58.536	124	76	102	73	65.3	355	820	858	4.8	1.282	1709
09:01:59.356	130	83	105	70	62.3	360	860	825	4.3	1.447	1930
09:02:00.214	131	83	105	69	63.0	360	875	854	4.3	1.451	1935
09:02:01.087	131	82	104	68	63.3	360	885	829	4.3	1.455	1940
09:02:01.976	127	80	105	75	62.8	355	805	817	4.7	1.344	1792
09:02:02.781	129	85	104	70	57.0	350	855	817	4.0	1.552	2070
09:02:03.636	128	82	104	71	61.0	355	840	854	4.4	1.436	1914
09:02:04.476	129	84	102	72	55.5	350	835	854	4.0	1.535	2046
09:02:05.307	124	80	102	77	57.3	345	780	846	4.4	1.383	1844
09:02:06.091	129	82	103	71	60.3	355	850	825	4.3	1.457	1942
09:02:06.941	129	80	102	68	62.8	355	880	875	4.3	1.430	1907
09:02:07.821	126	79	100	69	61.5	355	870	842	4.2	1.418	1891
09:02:08.689	124	79	100	70	60.3	345	860	850	4.2	1.420	1894
09:02:09.551	126	79	100	68	61.8	355	885	871	4.2	1.433	1911
09:02:10.436	125	78	98	66	63.0	355	905	838	4.2	1.411	1882
09:02:11.337	122	76	97	68	62.5	355	885	829	4.2	1.370	1827
09:02:12.226	120	75	97	72	62.8	355	835	825	4.5	1.294	1725
09:02:13.059	121	77	97	73	61.0	355	825	771	4.4	1.312	1749
09:02:13.888	117	75	96	78	58.5	345	770	813	4.6	1.267	1689
09:02:14.658	122	78	98	74	61.0	355	815	796	4.5	1.309	1746
09:02:15.469	124	78	99	71	62.8	355	845	833	4.5	1.330	1773
09:02:16.318	123	77	97	67	64.5	360	895	813	4.3	1.349	1799
09:02:17.211	121	76	97	70	64.5	355	860	838	4.5	1.290	1720
09:02:18.073	119	75	96	72	61.3	350	830	779	4.4	1.294	1725
09:02:18.903	119	75	95	71	61.8	355	850	783	4.4	1.311	1748
09:02:19.749	120	75	96	68	63.8	355	885	796	4.3	1.326	1768
09:02:20.638	120	75	94	66	64.8	360	915	800	4.2	1.332	1776
09:02:21.553	118	73	93	67	64.8	360	895	767	4.3	1.285	1714
09:02:22.448	115	73	92	71	61.5	355	845	788	4.4	1.268	1690
09:02:23.291	117	74	93	68	61.8	360	885	779	4.2	1.329	1772
09:02:24.178	118	73	93	63	61.8	360	950	763	3.9	1.427	1903
09:02:25.125	118	73	93	63	61.8	360	945	763	3.9	1.419	1893
09:02:26.070	118	73	93	64	61.8	360	935	763	4.0	1.404	1873
09:02:27.004	118	74	95	67	54.0	355	890	792	3.6	1.562	2082
09:02:27.896	120	75	95	63	54.8	360	950	796	3.5	1.644	2192
09:02:28.848	121	74	95	60	57.5	360	1005	804	3.4	1.652	2202
09:02:29.853	120	74	95	61	61.3	365	985	792	3.7	1.520	2026
09:02:30.834	118	73	95	65	62.5	360	920	763	4.1	1.391	1855
09:02:31.754	119	75	95	66	60.0	360	915	742	3.9	1.449	1932
09:02:32.669	120	75	95	63	62.5	365	960	763	3.9	1.463	1951
09:02:33.633	120	75	95	62	64.5	365	965	796	4.0	1.425	1900
09:02:34.598	120	74	95	63	64.5	365	945	758	4.1	1.392	1856
09:02:35.543	118	75	96	68	61.3	360	880	754	4.2	1.376	1834
09:02:36.423	121	77	97	65	61.8	365	920	758	4.0	1.441	1922
09:02:37.343	123	77	97	62	64.5	365	975	763	4.0	1.470	1960
09:02:38.314	124	77	98	62	65.5	365	965	763	4.1	1.448	1930
09:02:39.279	124	77	100	66	64.3	365	905	758	4.3	1.405	1873
09:02:40.184	123	79	100	69	60.3	360	870	754	4.2	1.448	1930
09:02:41.054	127	80	101	64	61.8	360	935	738	4.0	1.533	2044
09:02:41.993	129	80	102	62	65.0	365	975	788	4.0	1.530	2040
09:02:42.964	129	80	102	62	65.0	365	975	771	4.0	1.526	2035
09:02:43.939	127	79	102	67	63.5	360	890	763	4.3	1.433	1911
09:02:44.829	127	81	102	67	59.8	360	890	754	4.0	1.516	2021
09:02:45.723	128	81	102	64	62.8	365	935	779	4.0	1.520	2026
09:02:46.654	128	80	101	63	63.5	365	950	775	4.0	1.515	2020
09:02:47.608	126	79	101	67	63.3	365	890	783	4.3	1.425	1900
09:02:48.496	126	81	102	69	60.0	355	870	767	4.1	1.475	1967
09:02:49.368	128	81	102	64	62.0	365	935	788	4.0	1.531	2041
09:02:50.301	128	80	101	63	64.0	365	945	808	4.1	1.491	1988
09:02:51.244	126	79	101	67	63.8	365	890	788	4.3	1.414	1885
09:02:52.134	126	80	101	67	60.8	360	890	788	4.1	1.483	1978
09:02:53.028	128	80	101	62	63.3	365	965	796	3.9	1.541	2055
09:02:53.993	128	79	101	62	65.5	365	975	808	4.0	1.496	1995
09:02:54.968	126	78	101	67	64.0	365	895	788	4.3	1.416	1888
09:02:55.863	127	81	102	66	61.3	360	915	800	4.0	1.524	2032
09:02:56.778	130	81	103	63	63.8	365	950	813	4.0	1.531	2042
09:02:57.728	129	81	105	65	64.3	365	930	804	4.1	1.513	2017
09:02:58.658	132	83	104	63	62.8	365	950	813	4.0	1.578	2104
09:02:59.606	131	82	104	64	62.5	365	940	817	4.0	1.557	2076
09:03:00.546	128	81	103	68	61.0	360	880	800	4.2	1.490	1986
09:03:01.428	129	82	103	67	59.5	360	895	792	4.0	1.549	2066
09:03:02.321	130	82	104	67	61.5	360	900	825	4.1	1.526	2034
09:03:03.219	132	85	104	65	58.3	360	920	833	3.8	1.647	2195
09:03:04.137	129	81	106	70	61.8	360	860	825	4.3	1.473	1964
09:03:05.001	133	85	105	66	60.0	365	915	842	3.9	1.601	2135
09:03:05.912	130	81	104	66	62.3	360	905	829	4.1	1.505	2006
09:03:06.821	129	81	104	68	62.0	355	880	842	4.2	1.480	1973
09:03:07.701	133	83	105	66	62.0	365	910	842	4.1	1.545	2060
09:03:08.611	132	82	105	67	63.0	365	900	858	4.2	1.500	2000
09:03:09.513	128	81	105	72	62.0	360	835	813	4.5	1.411	1881
09:03:10.342	130	84	105	72	56.5	350	835	825	4.1	1.548	2064
09:03:11.179	133	84	107	69	61.5	360	870	850	4.2	1.510	2013
09:03:12.051	133	83	106	68	63.0	365	880	867	4.3	1.484	1979
09:03:12.931	132	84	105	66	60.8	360	905	854	4.0	1.568	2091
09:03:13.836	131	83	104	65	60.8	360	925	846	3.9	1.584	2111
09:03:14.759	125	81	105	75	58.3	360	800	738	4.4	1.439	1918
09:03:15.559	130	86	105	71	55.0	355	840	796	3.9	1.596	2128
09:03:16.401	131	83	105	69	60.5	360	865	854	4.2	1.501	2002
09:03:17.262	130	83	106	72	59.5	355	830	825	4.3	1.475	1967
09:03:18.096	131	85	105	68	56.0	350	880	850	3.8	1.646	2195
09:03:18.976	135	83	107	67	62.5	360	890	854	4.2	1.527	2036
09:03:19.866	134	85	106	65	60.8	360	930	842	3.9	1.615	2153
09:03:20.796	130	81	105	69	62.0	360	865	838	4.3	1.461	1949
09:03:21.657	129	83	104	71	56.3	350	845	825	4.0	1.566	2088
09:03:22.506	132	83	105	67	60.8	360	895	842	4.1	1.547	2063
09:03:23.401	131	81	104	67	62.0	360	900	850	4.1	1.502	2003
09:03:24.301	129	81	103	68	61.0	355	885	842	4.1	1.494	1992
09:03:25.186	130	81	102	65	61.5	360	930	833	4.0	1.546	2062
09:03:26.116	129	79	101	63	63.5	360	950	850	4.0	1.515	2020
09:03:27.066	127	79	100	65	62.5	360	930	842	4.0	1.484	1979
09:03:27.996	124	78	100	68	61.3	355	885	808	4.2	1.441	1922
09:03:28.883	126	79	100	65	61.5	360	920	808	4.0	1.492	1990
09:03:29.797	126	78	100	62	61.5	360	965	829	3.8	1.565	2087
09:03:30.765	126	78	100	63	61.5	360	955	829	3.9	1.549	2065
09:03:31.720	126	78	100	66	61.5	360	905	829	4.1	1.468	1957
09:03:32.626	125	79	100	66	52.8	355	915	833	3.5	1.726	2301
09:03:33.541	127	78	100	63	55.5	360	945	829	3.5	1.707	2276
09:03:34.484	127	78	100	64	56.0	360	940	833	3.6	1.683	2244
09:03:35.422	125	78	101	67	58.3	360	895	821	3.9	1.548	2064
09:03:36.323	126	79	101	67	58.8	355	890	808	4.0	1.522	2030
09:03:37.207	127	79	103	75	60.3	360	800	821	4.5	1.371	1828
09:03:38.011	129	82	105	74	59.3	360	815	804	4.4	1.444	1926
09:03:38.826	132	84	103	66	60.0	360	905	813	4.0	1.554	2071
09:03:39.727	127	79	102	68	62.0	355	880	829	4.2	1.444	1926
09:03:40.607	129	81	101	63	61.3	355	955	817	3.8	1.567	2089
09:03:41.566	127	78	99	60	64.3	360	1005	829	3.8	1.549	2065
09:03:42.571	125	77	98	62	63.8	360	970	808	3.9	1.487	1983
09:03:43.543	121	75	97	65	62.0	355	920	788	4.0	1.439	1919
09:03:44.463	124	77	97	62	62.0	360	970	783	3.8	1.521	2029
09:03:45.433	123	76	96	60	64.3	360	1005	796	3.8	1.506	2007
09:03:46.434	121	74	97	66	64.0	360	910	771	4.2	1.379	1839
09:03:47.348	122	77	98	66	60.5	360	915	779	4.0	1.475	1966
09:03:48.263	125	77	98	60	64.3	360	1000	775	3.9	1.525	2034
09:03:49.263	126	77	98	58	66.5	365	1040	804	3.8	1.537	2049
09:03:50.299	126	76	97	57	66.3	360	1060	796	3.8	1.556	2075
09:03:51.363	123	75	98	64	65.3	365	935	771	4.2	1.408	1877
09:03:52.298	124	78	99	63	61.0	360	945	767	3.9	1.526	2035
09:03:53.243	128	78	101	60	64.5	365	1000	783	3.9	1.558	2078
09:03:54.243	130	79	102	58	66.3	370	1040	800	3.8	1.597	2130
09:03:55.283	130	80	103	61	65.5	365	985	808	4.0	1.553	2070
09:03:56.268	129	81	104	65	61.5	365	920	800	4.0	1.560	2079
09:03:57.186	133	84	104	60	61.3	365	1000	796	3.7	1.702	2269
09:03:58.188	132	81	103	58	64.0	370	1040	800	3.7	1.678	2237
09:03:59.224	131	81	103	59	63.5	365	1010	804	3.8	1.630	2174
09:04:00.238	127	80	103	65	61.8	370	930	792	4.0	1.544	2058
09:04:01.168	128	82	103	63	59.5	365	950	771	3.8	1.637	2182
09:04:02.118	130	81	102	59	63.3	370	1015	796	3.7	1.641	2188
09:04:03.127	131	80	102	59	63.8	365	1015	817	3.8	1.628	2171
09:04:04.146	128	79	103	65	63.3	365	930	804	4.1	1.514	2019
09:04:05.074	128	82	102	63	59.8	360	955	779	3.8	1.634	2179
09:04:06.031	130	81	102	59	62.8	370	1010	804	3.7	1.642	2189
09:04:07.041	130	80	101	58	64.3	370	1040	813	3.7	1.639	2185
09:04:08.079	128	78	102	63	64.3	370	955	796	4.0	1.512	2017
09:04:09.038	127	80	102	65	60.5	365	925	783	3.9	1.556	2074
09:04:09.963	129	81	101	58	61.5	370	1035	800	3.6	1.696	2261
09:04:10.992	129	79	101	57	64.8	370	1050	829	3.7	1.630	2173
09:04:12.048	127	78	100	60	64.8	370	1005	813	3.9	1.556	2075
09:04:13.053	125	78	101	64	62.3	370	940	788	4.0	1.518	2023
09:04:13.991	127	80	102	64	60.8	365	940	800	3.9	1.578	2104
09:04:14.931	132	82	103	57	63.3	370	1050	817	3.6	1.706	2274
09:04:15.981	131	80	103	59	65.3	370	1015	829	3.9	1.594	2126
09:04:16.994	126	78	106	72	63.5	360	835	804	4.6	1.387	1850
09:04:17.833	135	87	109	68	59.0	370	880	767	4.0	1.618	2158
09:04:18.709	135	86	107	63	61.0	370	945	796	3.9	1.650	2200
09:04:19.654	130	81	106	71	62.0	365	840	800	4.4	1.440	1919
09:04:20.494	132	88	106	69	53.8	360	870	771	3.7	1.716	2288
09:04:21.368	133	84	107	67	60.0	370	895	808	4.0	1.589	2118
09:04:22.257	133	84	105	67	60.3	365	900	821	4.0	1.572	2096
09:04:23.159	129	81	106	72	62.0	360	835	813	4.5	1.428	1903
09:04:23.998	133	85	107	70	58.8	365	855	796	4.1	1.554	2071
09:04:24.853	133	85	107	70	59.8	365	855	796	4.2	1.531	2042
09:04:25.706	133	85	107	70	59.0	360	855	813	4.1	1.551	2067
09:04:26.561	133	84	105	71	60.0	360	845	842	4.3	1.475	1967
09:04:27.404	126	80	104	79	58.3	345	760	808	4.6	1.354	1805
09:04:28.168	132	84	108	79	59.5	360	760	796	4.7	1.373	1831
09:04:28.928	132	85	108	82	57.8	360	730	813	4.7	1.365	1820
09:04:29.654	131	86	105	78	56.3	360	770	775	4.4	1.441	1921
09:04:30.428	129	83	103	71	60.8	355	840	800	4.3	1.424	1899
09:04:31.268	126	80	102	75	60.8	355	795	804	4.6	1.335	1780
09:04:32.063	126	81	101	73	58.0	350	825	783	4.2	1.433	1911
09:04:32.888	126	79	99	68	62.0	360	880	804	4.2	1.409	1878
09:04:33.768	123	77	97	66	63.0	355	915	804	4.1	1.402	1869
09:04:34.683	120	75	94	65	63.0	355	930	788	4.1	1.391	1855
09:04:35.613	116	73	93	69	62.0	355	865	763	4.3	1.297	1730
09:04:36.476	116	74	93	65	62.0	355	925	746	4.0	1.387	1850
09:04:37.400	116	74	93	65	62.0	355	920	746	4.0	1.380	1840
09:04:38.320	116	74	93	65	62.0	355	925	746	4.0	1.387	1850
09:04:39.248	116	72	94	69	55.5	355	870	750	3.8	1.466	1954
09:04:40.116	118	75	94	67	53.8	360	895	742	3.6	1.565	2087
09:04:41.013	119	74	94	66	56.0	360	910	754	3.7	1.523	2031
09:04:41.921	115	72	94	74	56.5	350	815	746	4.2	1.360	1813
09:04:42.736	122	77	98	69	59.8	360	875	738	4.1	1.428	1904
09:04:43.609	123	77	98	67	62.3	360	900	750	4.2	1.420	1894
09:04:44.511	123	78	99	67	61.5	360	895	733	4.1	1.437	1916
09:04:45.404	124	79	100	67	61.3	355	895	738	4.1	1.454	1939
09:04:46.303	126	80	100	65	61.5	360	925	750	4.0	1.504	2005
09:04:47.224	126	79	100	65	62.3	360	925	750	4.0	1.490	1986
09:04:48.149	127	79	101	66	62.0	360	915	763	4.1	1.487	1983
09:04:49.068	126	80	102	67	60.5	360	890	767	4.1	1.493	1991
09:04:49.958	129	81	102	63	60.8	360	960	763	3.8	1.604	2139
09:04:50.918	130	80	102	60	64.3	365	1005	775	3.8	1.588	2117
09:04:51.919	129	79	101	60	64.0	360	995	788	3.9	1.570	2094
09:04:52.914	129	79	101	60	63.3	365	1005	771	3.8	1.597	2129
09:04:53.921	127	78	102	63	62.5	360	945	771	4.0	1.535	2046
09:04:54.864	130	81	102	61	61.3	360	985	763	3.7	1.644	2192
09:04:55.849	131	80	103	60	63.5	365	1005	775	3.8	1.622	2163
09:04:56.858	130	80	103	60	63.5	365	1005	779	3.8	1.622	2163
09:04:57.859	130	80	101	58	63.0	365	1030	779	3.7	1.655	2207
09:04:58.893	127	79	101	62	62.5	365	965	758	3.9	1.559	2079
09:04:59.858	127	80	102	62	60.3	360	965	767	3.7	1.626	2168
09:05:00.823	130	80	103	59	63.3	370	1010	775	3.8	1.637	2182
09:05:01.833	132	81	103	58	63.8	365	1035	800	3.7	1.676	2235
09:05:02.864	132	81	103	58	63.8	365	1040	783	3.7	1.684	2246
09:05:03.904	130	80	104	63	62.5	365	945	771	4.0	1.576	2102
09:05:04.849	131	83	105	63	59.5	365	945	779	3.8	1.668	2224
09:05:05.798	135	84	105	57	63.0	370	1060	788	3.6	1.771	2361
09:05:06.858	135	82	105	56	64.8	370	1065	808	3.6	1.731	2308
09:05:07.923	135	82	105	56	64.3	370	1070	788	3.6	1.744	2326
09:05:08.993	132	81	105	61	62.3	370	985	779	3.8	1.657	2210
09:05:09.978	132	83	105	61	60.0	365	990	771	3.6	1.728	2305
09:05:10.968	135	83	106	57	63.0	375	1060	796	3.6	1.775	2367
09:05:12.024	136	83	107	58	63.8	370	1040	813	3.7	1.741	2322
09:05:13.068	137	84	106	57	63.0	370	1050	800	3.6	1.771	2361
09:05:14.118	134	83	107	62	62.0	365	970	796	3.8	1.674	2232
09:05:15.088	135	85	106	59	59.5	370	1025	792	3.5	1.830	2440
09:05:16.107	138	84	107	56	62.5	370	1070	817	3.5	1.828	2437
09:05:17.181	137	83	106	56	64.0	370	1075	813	3.6	1.785	2380
09:05:18.254	136	83	106	57	62.5	370	1055	813	3.6	1.781	2374
09:05:19.313	132	82	106	61	61.3	365	980	804	3.8	1.688	2251
09:05:20.293	133	84	105	59	59.3	370	1020	796	3.5	1.803	2404
09:05:21.307	135	83	105	56	62.5	370	1075	825	3.5	1.806	2408
09:05:22.382	135	82	104	55	63.5	370	1090	817	3.5	1.789	2386
09:05:23.478	132	81	104	60	63.3	370	1005	800	3.8	1.656	2209
09:05:24.483	131	82	105	62	59.8	365	975	792	3.7	1.705	2274
09:05:25.458	135	84	105	57	61.5	370	1060	804	3.5	1.810	2413
09:05:26.512	135	82	105	56	63.8	370	1075	829	3.6	1.771	2361
09:05:27.593	134	81	106	60	63.8	370	1000	813	3.8	1.659	2212
09:05:28.589	132	83	106	61	59.3	360	980	800	3.6	1.745	2327
09:05:29.567	136	84	105	56	61.5	370	1080	821	3.4	1.848	2464
09:05:30.649	136	82	106	57	64.0	370	1055	833	3.6	1.747	2330
09:05:31.702	135	83	107	61	62.5	365	980	817	3.8	1.678	2237
09:05:32.682	134	84	107	63	59.5	365	950	821	3.8	1.712	2283
09:05:33.638	137	86	106	56	60.3	370	1070	808	3.4	1.887	2516
09:05:34.702	137	83	105	55	64.0	370	1100	829	3.5	1.809	2412
09:05:35.806	135	81	104	55	64.3	370	1100	833	3.5	1.772	2363
09:05:36.902	130	80	103	60	61.5	365	1005	817	3.7	1.679	2239
09:05:37.913	129	81	102	59	60.0	370	1015	800	3.5	1.726	2301
09:05:38.926	131	80	102	56	62.8	370	1065	800	3.5	1.731	2308
09:05:39.987	131	80	103	60	63.5	370	1005	817	3.8	1.630	2174
09:05:40.996	129	81	104	63	61.3	365	960	804	3.8	1.622	2163
09:05:41.956	131	82	104	61	60.0	365	990	817	3.6	1.712	2283
09:05:42.946	134	82	104	57	63.3	370	1045	838	3.6	1.718	2291
09:05:43.987	133	81	104	56	64.3	370	1065	829	3.6	1.716	2287
09:05:45.052	131	80	104	61	63.3	370	985	825	3.9	1.616	2154
09:05:46.041	129	81	105	66	59.8	365	910	817	3.9	1.592	2122
09:05:46.953	132	84	104	59	59.3	365	1010	808	3.5	1.769	2358
09:05:47.959	134	82	104	59	59.3	365	1020	858	3.5	1.786	2381
09:05:48.980	134	82	104	59	59.3	365	1025	858	3.5	1.795	2393
09:05:50.005	134	82	104	63	59.3	365	955	858	3.7	1.672	2230
09:05:50.961	136	86	108	63	50.0	360	955	846	3.1	2.058	2744
09:05:51.916	138	86	107	58	52.8	365	1030	863	3.1	2.089	2786
09:05:52.946	135	83	105	58	54.8	370	1040	858	3.2	1.999	2666
09:05:53.986	132	82	104	61	57.0	365	985	838	3.5	1.797	2396
09:05:54.967	128	81	103	65	57.0	365	925	821	3.7	1.671	2229
09:05:55.894	129	82	102	62	57.5	365	975	833	3.5	1.730	2306
09:05:56.871	129	80	100	58	61.3	370	1040	833	3.5	1.698	2264
09:05:57.907	126	78	99	59	62.8	370	1010	829	3.7	1.593	2125
09:05:58.923	123	77	99	63	61.3	365	945	813	3.9	1.520	2026
09:05:59.868	125	78	97	58	60.8	365	1030	804	3.5	1.649	2198
09:06:00.896	125	76	97	56	64.5	370	1065	825	3.6	1.597	2130
09:06:01.957	124	75	97	58	65.0	365	1030	817	3.8	1.533	2044
09:06:02.987	122	76	98	63	63.0	365	955	817	4.0	1.478	1971
09:06:03.946	123	78	98	61	61.0	365	980	813	3.7	1.570	2094
09:06:04.922	127	77	99	59	65.0	365	1020	829	3.8	1.557	2077
09:06:05.946	127	78	99	57	65.5	370	1045	833	3.8	1.583	2111
09:06:06.987	126	77	101	63	65.0	365	945	825	4.1	1.468	1958
09:06:07.932	126	80	102	66	61.0	360	910	817	4.0	1.522	2029
09:06:08.844	131	82	103	60	62.8	365	1000	833	3.8	1.641	2189
09:06:09.846	134	81	105	59	66.5	370	1020	867	3.9	1.603	2137
09:06:10.866	134	82	106	61	65.0	365	980	842	4.0	1.591	2121
09:06:11.846	132	83	106	64	62.0	365	940	846	4.0	1.603	2138
09:06:12.786	134	84	103	56	61.5	365	1070	846	3.4	1.796	2395
09:06:13.854	133	80	103	58	65.5	370	1035	863	3.8	1.628	2170
09:06:14.889	130	80	101	57	63.8	365	1050	838	3.6	1.659	2213
09:06:15.939	127	78	100	61	63.8	365	990	846	3.9	1.557	2076
09:06:16.927	125	78	100	64	61.5	365	935	817	3.9	1.520	2027
09:06:17.866	126	80	100	62	60.8	365	965	817	3.8	1.585	2113
09:06:18.829	129	79	101	60	63.8	365	1005	833	3.8	1.584	2112
09:06:19.836	128	78	100	59	65.8	370	1025	858	3.8	1.559	2079
09:06:20.859	127	78	100	63	64.5	365	960	850	4.0	1.492	1989
09:06:21.823	125	78	101	66	62.3	365	910	804	4.1	1.473	1964
09:06:22.727	128	81	101	61	62.3	365	980	825	3.8	1.586	2115
09:06:23.711	129	79	101	59	65.5	370	1020	850	3.9	1.565	2087
09:06:24.731	128	78	100	59	65.8	365	1015	842	3.9	1.544	2058
09:06:25.742	126	78	101	65	64.0	365	920	833	4.2	1.448	1931
09:06:26.662	126	80	102	66	61.3	360	915	825	4.0	1.516	2022
09:06:27.581	130	81	102	61	63.8	365	990	842	3.9	1.580	2107
