# Supplementary material for: Influence of beat-to-beat blood pressure variability on vascular elasticity in hypertensive population
Source: Sci Rep. 2017 Aug 21;7:8394. doi: 10.1038/s41598-017-08640-4 (PMC5566212; doi:10.1038/s41598-017-08640-4)
Supplement: Supplementary file 2 — Dataset 2 [file 41598_2017_8640_MOESM2_ESM.zip › Data of normal population/1131-beats.txt]

10:49:24.936	119	69	86	101	75.8	210	595	1329	7.6	0.674	898
10:49:25.531	117	68	84	101	75.5	215	595	1313	7.6	0.662	883
10:49:26.126	114	67	83	102	74.8	215	590	1321	7.6	0.657	876
10:49:26.714	118	69	86	102	75.3	210	590	1342	7.7	0.670	894
10:49:27.304	119	69	86	102	75.3	210	590	1354	7.7	0.670	894
10:49:27.895	119	69	86	103	75.3	210	585	1354	7.7	0.665	886
10:49:28.480	119	69	86	100	75.3	210	600	1354	7.5	0.682	909
10:49:29.081	117	67	84	101	70.5	200	595	1275	7.1	0.711	948
10:49:29.676	121	69	86	102	69.8	250	590	1338	7.1	0.730	973
10:49:30.266	121	69	86	101	71.0	260	595	1338	7.2	0.717	955
10:49:30.861	118	67	84	101	73.8	205	595	1329	7.4	0.678	904
10:49:31.454	118	68	86	102	75.0	205	590	1333	7.6	0.673	897
10:49:32.044	122	70	88	103	75.8	250	585	1354	7.8	0.676	901
10:49:32.633	123	70	88	101	77.0	200	595	1354	7.8	0.676	902
10:49:33.224	120	69	85	101	77.3	210	595	1342	7.8	0.657	875
10:49:33.820	118	68	85	102	75.8	215	590	1350	7.7	0.662	883
10:49:34.409	121	70	85	103	75.8	215	585	1371	7.8	0.656	875
10:49:34.995	121	70	85	103	75.8	215	580	1371	7.8	0.651	868
10:49:35.575	121	70	85	99	75.8	215	605	1371	7.5	0.679	905
10:49:36.183	122	71	87	102	66.0	230	590	1342	6.7	0.778	1037
10:49:36.769	124	72	89	103	68.0	230	585	1333	7.0	0.764	1018
10:49:37.358	125	71	89	101	69.8	235	595	1379	7.0	0.755	1007
10:49:37.949	123	72	87	102	69.0	235	590	1354	7.0	0.742	989
10:49:38.540	120	70	86	103	72.3	235	585	1342	7.4	0.696	928
10:49:39.124	123	71	88	103	73.8	235	585	1358	7.6	0.700	933
10:49:39.711	125	72	89	103	75.3	240	585	1404	7.7	0.690	920
10:49:40.298	121	69	86	102	76.8	240	590	1383	7.8	0.661	881
10:49:40.884	121	69	87	103	75.3	240	580	1354	7.8	0.672	897
10:49:41.468	124	71	87	103	75.3	240	585	1375	7.7	0.678	904
10:49:42.050	124	71	87	103	75.3	240	580	1375	7.8	0.672	897
10:49:42.630	124	71	87	102	75.3	240	590	1375	7.7	0.684	912
10:49:43.221	120	71	88	103	69.3	235	580	1083	7.2	0.739	986
10:49:43.801	122	72	90	103	72.0	235	580	1133	7.4	0.723	964
10:49:44.383	120	72	87	103	69.3	235	585	1113	7.1	0.735	980
10:49:44.966	117	70	87	104	71.5	235	575	1100	7.5	0.698	930
10:49:45.539	123	74	91	104	74.5	235	575	1088	7.8	0.702	936
10:49:46.116	122	73	89	103	75.8	240	580	1158	7.8	0.680	906
10:49:46.696	121	72	89	103	76.8	240	580	1125	7.9	0.671	894
10:49:47.274	120	72	88	104	76.0	240	575	1113	7.9	0.662	883
10:49:47.851	120	70	85	103	78.8	240	580	1138	8.1	0.624	832
10:49:48.431	113	66	85	105	78.8	240	570	1100	8.3	0.613	818
10:49:49.000	113	66	85	108	78.8	240	555	1100	8.5	0.597	796
10:49:49.555	113	66	85	103	78.8	240	585	1100	8.1	0.630	839
10:49:50.141	123	76	91	104	64.8	235	575	1083	6.8	0.810	1080
10:49:50.718	120	72	89	104	69.3	235	575	1100	7.2	0.737	983
10:49:51.289	121	73	91	106	67.3	235	565	1067	7.1	0.760	1014
10:49:51.856	123	74	91	104	70.5	240	575	1096	7.4	0.738	984
10:49:52.429	122	73	89	104	74.0	240	575	1121	7.7	0.688	917
10:49:53.004	117	70	86	105	73.0	235	570	1100	7.7	0.673	898
10:49:53.574	118	69	87	105	76.5	235	570	1117	8.1	0.650	867
10:49:54.144	121	71	88	105	76.3	235	570	1117	8.0	0.660	880
10:49:54.716	120	71	87	103	78.0	240	580	1138	8.1	0.647	863
10:49:55.294	116	68	84	104	78.0	240	575	1117	8.1	0.616	821
10:49:55.869	114	66	83	105	78.0	235	570	1100	8.2	0.605	806
10:49:56.439	117	66	84	105	81.0	235	570	1117	8.5	0.593	790
10:49:57.011	118	67	85	104	81.8	240	575	1150	8.5	0.594	792
10:49:57.586	117	66	83	104	83.3	240	575	1158	8.7	0.573	764
10:49:58.161	114	65	82	104	82.5	240	575	1125	8.6	0.570	760
10:49:58.734	116	65	84	105	82.5	240	570	1129	8.7	0.577	769
10:49:59.304	117	67	84	105	82.8	235	570	1163	8.7	0.580	774
10:49:59.876	117	67	83	104	83.8	240	575	1158	8.7	0.568	758
10:50:00.451	114	64	81	104	84.3	240	575	1142	8.8	0.555	739
10:50:01.026	115	65	81	106	84.3	240	565	1142	8.9	0.545	727
10:50:01.590	115	65	81	107	84.3	240	560	1142	9.0	0.540	720
10:50:02.150	115	65	81	103	84.3	240	585	1142	8.6	0.564	752
10:50:02.738	121	73	89	104	67.3	240	575	1138	7.0	0.757	1009
10:50:03.311	119	71	87	105	69.8	235	570	1121	7.3	0.713	951
10:50:03.879	125	69	97	105	78.8	235	570	1267	8.3	0.700	934
10:50:04.451	122	74	89	104	71.5	240	575	1138	7.5	0.718	957
10:50:05.024	121	72	90	105	76.3	235	570	1163	8.0	0.669	892
10:50:05.596	121	72	89	105	75.8	235	570	1163	8.0	0.668	890
10:50:06.164	121	71	89	105	78.0	235	570	1183	8.2	0.647	862
10:50:06.736	117	69	84	105	76.5	235	570	1179	8.1	0.628	837
10:50:07.306	115	66	85	107	79.0	235	560	1150	8.5	0.601	801
10:50:07.866	119	69	87	106	79.0	240	565	1163	8.4	0.624	832
10:50:08.433	121	71	89	105	79.8	240	570	1200	8.4	0.633	843
10:50:08.999	121	71	88	106	79.3	240	565	1179	8.4	0.626	834
10:50:09.566	118	69	86	105	79.8	235	570	1158	8.4	0.613	817
10:50:10.136	118	69	87	106	79.3	235	565	1167	8.4	0.622	829
10:50:10.699	121	71	89	106	78.3	235	565	1188	8.3	0.641	854
10:50:11.266	121	71	88	106	79.5	240	565	1171	8.4	0.627	836
10:50:11.833	121	70	88	104	80.8	240	575	1188	8.4	0.623	831
10:50:12.406	117	68	85	105	79.5	235	570	1175	8.4	0.609	813
10:50:12.974	116	68	85	106	78.5	235	565	1125	8.3	0.612	816
10:50:13.541	119	69	87	105	79.8	240	570	1158	8.4	0.622	829
10:50:14.111	120	70	87	105	80.3	240	570	1175	8.4	0.620	826
10:50:14.681	119	70	87	105	80.5	240	570	1154	8.5	0.616	821
10:50:15.253	119	69	86	104	81.3	240	575	1171	8.5	0.609	811
10:50:15.826	116	67	84	105	80.5	235	570	1163	8.5	0.595	793
10:50:16.396	115	66	84	105	80.5	235	570	1138	8.5	0.593	791
10:50:16.966	118	68	86	105	80.5	235	570	1150	8.5	0.605	807
10:50:17.538	118	68	86	105	81.5	240	570	1179	8.6	0.598	797
10:50:18.108	117	68	85	104	82.0	240	575	1154	8.6	0.594	792
10:50:18.683	115	66	83	104	82.0	240	575	1158	8.6	0.582	776
10:50:19.254	114	66	83	105	82.0	240	570	1113	8.6	0.577	769
10:50:19.825	114	66	83	108	82.0	240	555	1113	8.9	0.562	749
10:50:20.380	114	66	83	103	82.0	240	580	1113	8.5	0.587	783
10:50:20.959	122	74	90	104	67.5	240	575	1113	7.0	0.767	1022
10:50:21.534	120	72	89	105	70.5	235	570	1158	7.4	0.716	954
10:50:22.104	118	71	89	106	69.3	235	565	1108	7.4	0.722	963
10:50:22.671	121	72	90	105	72.0	235	570	1129	7.6	0.713	950
10:50:23.241	122	73	90	105	75.0	240	570	1171	7.9	0.686	915
10:50:23.811	122	73	90	105	75.5	240	570	1146	7.9	0.681	908
10:50:24.381	120	72	88	104	75.0	235	575	1133	7.8	0.675	900
10:50:24.954	118	70	88	106	75.5	235	565	1133	8.0	0.657	876
10:50:25.521	121	72	90	105	77.0	235	570	1125	8.1	0.668	891
10:50:26.093	123	73	91	104	76.8	240	575	1171	8.0	0.680	907
10:50:26.666	122	73	90	104	77.3	240	575	1146	8.1	0.666	888
10:50:27.243	119	71	87	104	77.3	235	575	1146	8.1	0.648	863
10:50:27.816	118	69	88	104	77.5	235	575	1125	8.1	0.649	866
10:50:28.391	121	71	89	103	77.8	235	580	1146	8.0	0.660	880
10:50:28.971	120	71	88	103	77.5	240	580	1154	8.0	0.657	876
10:50:29.551	117	69	85	103	78.3	235	580	1150	8.1	0.632	843
10:50:30.131	116	68	85	104	77.8	235	575	1121	8.1	0.630	841
10:50:30.708	119	70	87	103	78.0	240	580	1113	8.1	0.647	863
10:50:31.288	119	70	87	102	79.0	240	590	1150	8.0	0.646	861
10:50:31.874	116	69	85	103	76.8	235	585	1125	7.9	0.644	859
10:50:32.459	114	67	84	103	78.0	235	580	1104	8.1	0.623	830
10:50:33.041	116	68	86	103	78.8	240	585	1100	8.1	0.635	847
10:50:33.626	118	69	87	103	78.5	240	585	1138	8.1	0.645	859
10:50:34.211	118	69	86	103	78.8	240	585	1113	8.1	0.641	854
10:50:34.796	118	69	86	102	79.3	240	590	1113	8.1	0.642	856
10:50:35.384	117	69	85	102	78.0	240	590	1104	7.9	0.645	860
10:50:35.976	115	67	84	103	77.5	235	585	1079	7.9	0.634	845
10:50:36.561	115	68	86	103	77.8	235	585	1092	8.0	0.643	858
10:50:37.144	119	70	88	103	77.3	235	585	1096	7.9	0.665	886
10:50:37.729	119	71	89	103	78.3	240	585	1104	8.0	0.662	882
10:50:38.316	119	71	89	102	78.3	240	590	1108	8.0	0.667	890
10:50:38.906	119	71	87	102	75.3	240	590	1096	7.7	0.680	907
10:50:39.496	116	69	86	102	75.0	235	590	1071	7.6	0.675	899
10:50:40.082	117	69	88	103	76.5	235	585	1067	7.8	0.669	892
10:50:40.667	120	72	90	103	75.8	235	585	1071	7.8	0.691	922
10:50:41.256	121	72	90	102	76.8	240	590	1083	7.8	0.690	920
10:50:41.846	120	73	89	102	75.5	240	590	1092	7.7	0.695	927
10:50:42.436	118	71	88	102	75.3	235	590	1063	7.7	0.688	917
10:50:43.024	120	72	90	103	75.5	235	585	1058	7.7	0.697	930
10:50:43.611	122	74	90	101	75.5	235	595	1088	7.6	0.709	946
10:50:44.205	122	74	90	103	75.5	235	585	1088	7.7	0.697	930
10:50:44.790	122	74	90	102	75.5	235	590	1088	7.7	0.703	938
10:50:45.377	122	74	92	103	67.0	235	585	1046	6.9	0.799	1065
10:50:45.968	123	75	92	101	67.8	240	595	1100	6.8	0.804	1071
10:50:46.559	123	74	90	102	67.0	240	590	1096	6.8	0.795	1060
10:50:47.151	120	72	89	102	70.5	235	590	1088	7.2	0.741	988
10:50:47.741	119	71	89	103	72.3	235	585	1071	7.4	0.719	958
10:50:48.326	122	74	91	102	72.5	240	590	1075	7.4	0.743	990
10:50:48.916	123	74	92	101	73.5	235	595	1108	7.4	0.741	988
10:50:49.509	123	75	91	103	73.3	235	585	1108	7.5	0.729	972
10:50:50.096	121	73	89	101	73.8	240	595	1092	7.4	0.716	955
10:50:50.687	119	72	89	103	73.5	235	585	1071	7.5	0.710	947
10:50:51.274	122	73	91	103	73.5	235	585	1113	7.5	0.720	960
10:50:51.859	122	73	90	103	74.0	235	585	1088	7.6	0.713	951
10:50:52.446	120	72	88	103	74.5	235	585	1096	7.6	0.693	924
10:50:53.031	118	71	88	103	74.0	235	585	1083	7.6	0.696	928
10:50:53.614	122	73	91	103	73.3	235	580	1092	7.6	0.719	958
10:50:54.196	123	74	92	103	74.8	240	580	1138	7.7	0.710	947
10:50:54.776	123	74	90	103	73.8	240	585	1117	7.6	0.712	949
10:50:55.359	120	72	88	103	74.5	235	580	1113	7.7	0.687	916
10:50:55.939	121	71	90	104	75.5	240	575	1113	7.9	0.685	914
10:50:56.516	124	74	91	103	74.5	240	580	1146	7.7	0.710	947
10:50:57.096	123	73	91	103	75.8	240	580	1146	7.8	0.695	926
10:50:57.674	121	72	88	103	74.8	235	580	1104	7.7	0.685	913
10:50:58.254	120	70	88	104	76.0	235	575	1113	7.9	0.664	885
10:50:58.831	121	71	90	104	75.8	235	575	1133	7.9	0.681	908
10:50:59.408	123	73	91	103	76.8	240	580	1175	7.9	0.684	912
10:50:59.986	123	73	89	103	76.3	240	580	1142	7.9	0.677	903
10:51:00.566	120	70	87	103	77.0	235	580	1150	8.0	0.657	876
10:51:01.144	119	70	88	104	75.5	235	575	1117	7.9	0.670	894
10:51:01.719	123	73	90	104	75.0	235	575	1150	7.8	0.690	920
10:51:02.294	123	73	90	104	76.3	240	575	1163	8.0	0.679	905
10:51:02.871	121	72	88	103	75.3	240	580	1146	7.8	0.678	904
10:51:03.451	119	70	87	104	76.5	235	575	1146	8.0	0.654	872
10:51:04.028	121	70	89	104	77.5	235	575	1171	8.1	0.660	880
10:51:04.603	122	72	89	103	76.3	240	580	1175	7.9	0.679	905
10:51:05.181	122	72	88	103	77.0	240	580	1167	8.0	0.665	886
10:51:05.761	119	69	86	103	77.0	235	580	1163	8.0	0.648	864
10:51:06.341	118	69	87	104	76.5	235	575	1158	8.0	0.652	869
10:51:06.916	121	71	88	103	76.5	235	580	1175	7.9	0.669	892
10:51:07.494	122	71	89	103	77.0	235	580	1192	8.0	0.669	891
10:51:08.074	119	71	87	103	75.8	235	580	1158	7.8	0.662	883
10:51:08.654	118	69	86	104	76.8	235	575	1175	8.0	0.646	862
10:51:09.231	120	70	88	103	76.8	235	580	1163	7.9	0.665	887
10:51:09.811	121	72	89	103	76.8	235	580	1200	7.9	0.673	897
10:51:10.391	121	71	88	103	77.3	240	585	1163	7.9	0.665	886
10:51:10.976	119	70	87	103	76.5	235	580	1179	7.9	0.656	874
10:51:11.556	119	69	88	104	77.5	235	575	1154	8.1	0.653	871
10:51:12.133	122	72	90	103	76.0	240	580	1179	7.9	0.683	911
10:51:12.711	122	73	89	103	77.0	235	580	1171	8.0	0.672	896
10:51:13.293	120	71	88	103	77.3	235	585	1167	7.9	0.665	886
10:51:13.874	121	71	88	104	77.3	235	575	1146	8.1	0.653	871
10:51:14.450	121	71	88	105	77.3	235	570	1146	8.1	0.647	863
10:51:15.020	121	71	88	102	77.3	235	590	1146	7.9	0.670	894
10:51:15.609	124	76	92	103	65.0	235	580	1142	6.7	0.821	1095
10:51:16.191	123	75	92	104	65.5	235	575	1117	6.8	0.808	1077
10:51:16.766	126	76	94	103	65.3	235	580	1146	6.8	0.836	1114
10:51:17.346	127	77	95	104	68.0	235	575	1175	7.1	0.801	1068
10:51:17.923	127	77	94	103	71.3	240	580	1183	7.4	0.765	1020
10:51:18.503	124	75	92	103	71.8	235	580	1154	7.4	0.744	992
10:51:19.081	124	75	93	104	71.5	235	575	1150	7.5	0.750	1000
10:51:19.656	127	77	95	103	71.0	235	580	1175	7.3	0.772	1029
10:51:20.234	127	77	95	103	72.3	235	580	1179	7.5	0.761	1014
10:51:20.814	125	77	93	104	70.5	235	575	1158	7.4	0.756	1009
10:51:21.393	124	75	92	103	72.5	235	580	1167	7.5	0.736	981
10:51:21.969	126	76	94	104	71.0	235	575	1163	7.4	0.761	1015
10:51:22.546	128	77	95	103	73.3	235	580	1192	7.6	0.748	998
10:51:23.125	125	77	92	103	71.0	235	580	1138	7.3	0.754	1005
10:51:23.704	123	74	91	103	72.3	235	580	1188	7.5	0.729	971
10:51:24.284	124	74	93	104	72.8	235	575	1192	7.6	0.731	975
10:51:24.859	126	75	93	104	73.5	235	575	1200	7.7	0.730	973
10:51:25.438	125	75	92	103	73.3	235	580	1175	7.6	0.728	971
10:51:26.018	123	73	90	103	75.0	235	580	1196	7.8	0.696	928
10:51:26.596	121	72	90	104	73.3	235	575	1150	7.6	0.703	937
10:51:27.173	124	74	92	103	74.5	240	580	1196	7.7	0.712	950
10:51:27.753	124	74	92	104	74.0	235	575	1188	7.7	0.713	951
10:51:28.328	122	73	90	103	74.3	240	585	1167	7.6	0.705	940
10:51:28.911	120	71	89	104	74.5	235	575	1158	7.8	0.683	911
10:51:29.486	122	72	90	103	74.3	235	580	1146	7.7	0.705	940
10:51:30.066	123	73	91	103	75.5	235	580	1188	7.8	0.697	930
10:51:30.646	123	73	90	103	74.3	240	580	1171	7.7	0.699	932
10:51:31.228	120	71	88	103	74.5	235	585	1158	7.6	0.689	919
10:51:31.809	120	71	90	104	74.8	235	575	1167	7.8	0.688	918
10:51:32.388	123	73	91	103	74.5	240	580	1171	7.7	0.707	942
10:51:32.968	123	73	90	103	74.8	240	585	1163	7.7	0.700	934
10:51:33.553	119	71	87	103	75.3	240	585	1163	7.7	0.678	904
10:51:34.136	119	70	88	103	75.8	235	580	1146	7.8	0.676	901
10:51:34.718	121	72	90	103	75.3	235	585	1171	7.7	0.696	928
10:51:35.301	121	72	89	102	75.5	235	590	1154	7.7	0.694	925
10:51:35.891	118	71	87	103	74.8	235	585	1142	7.7	0.679	905
10:51:36.476	116	69	86	103	75.0	235	585	1104	7.7	0.673	897
10:51:37.059	119	71	88	103	75.0	235	585	1096	7.7	0.686	915
10:51:37.646	120	71	88	102	76.8	235	590	1150	7.8	0.678	905
10:51:38.234	119	71	87	102	75.0	235	590	1108	7.6	0.682	910
10:51:38.824	116	68	85	103	75.5	235	585	1121	7.7	0.659	878
10:51:39.411	115	68	86	103	75.0	235	585	1071	7.7	0.667	889
10:51:39.996	118	70	87	102	75.8	240	590	1100	7.7	0.680	906
10:51:40.584	118	70	87	102	76.0	240	590	1092	7.7	0.673	898
10:51:41.174	115	68	85	103	76.0	235	585	1075	7.8	0.654	872
10:51:41.761	114	68	86	103	74.8	235	585	1033	7.7	0.671	895
10:51:42.344	118	71	88	103	74.8	240	585	1058	7.7	0.691	921
10:51:42.931	118	71	89	103	75.3	240	585	1054	7.7	0.688	917
10:51:43.516	117	71	87	101	73.8	240	595	1029	7.4	0.698	930
10:51:44.107	115	69	86	103	73.8	235	580	1021	7.6	0.676	902
10:51:44.691	118	70	88	102	75.5	240	590	1017	7.7	0.690	920
10:51:45.279	119	72	89	103	74.3	235	585	1054	7.6	0.701	935
10:51:45.866	119	72	89	102	74.8	240	590	1029	7.6	0.701	934
10:51:46.456	117	71	87	101	74.5	240	595	1042	7.5	0.693	924
10:51:47.049	116	70	88	103	74.0	235	580	1017	7.7	0.686	914
10:51:47.631	118	72	89	102	74.0	240	590	1025	7.5	0.708	943
10:51:48.219	119	72	89	102	74.5	240	590	1038	7.6	0.705	940
10:51:48.813	117	71	87	101	73.3	240	595	1013	7.4	0.703	937
10:51:49.406	116	69	87	103	74.0	240	585	1013	7.6	0.684	912
10:51:49.991	118	71	87	101	74.0	240	595	983	7.5	0.696	927
10:51:50.585	118	71	87	103	74.0	240	580	983	7.7	0.678	904
10:51:51.165	118	71	87	101	74.0	240	595	983	7.5	0.696	927
10:51:51.761	117	70	88	103	65.0	235	580	1100	6.7	0.785	1047
10:51:52.339	119	73	90	103	66.5	240	585	950	6.8	0.794	1059
10:51:52.926	120	73	91	102	67.0	240	590	988	6.8	0.797	1063
10:51:53.516	118	72	88	103	68.5	240	585	1008	7.0	0.754	1005
10:51:54.103	118	71	90	102	73.8	240	590	946	7.5	0.716	955
10:51:54.689	120	74	91	103	71.3	240	580	971	7.4	0.741	988
10:51:55.273	121	74	90	102	72.5	240	590	963	7.4	0.734	979
10:51:55.859	118	72	89	103	72.8	235	580	988	7.5	0.710	946
10:51:56.441	120	73	91	103	72.8	240	585	933	7.5	0.730	973
10:51:57.026	123	75	92	103	73.0	240	580	1013	7.6	0.733	977
10:51:57.608	121	75	91	103	71.0	240	585	983	7.3	0.746	994
10:51:58.191	120	73	91	103	73.3	235	580	958	7.6	0.717	955
10:51:58.771	122	75	92	103	71.0	240	580	967	7.3	0.752	1002
10:51:59.351	122	75	91	103	72.5	240	585	1017	7.4	0.736	982
10:51:59.934	119	73	89	103	71.3	240	580	958	7.4	0.722	963
10:52:00.518	118	71	89	103	73.0	235	580	971	7.6	0.703	938
10:52:01.096	121	73	90	103	72.8	240	585	1013	7.5	0.724	965
10:52:01.677	121	73	89	103	73.0	240	580	1021	7.6	0.709	945
10:52:02.259	118	70	87	103	75.3	240	580	1029	7.8	0.669	892
10:52:02.843	116	69	86	103	73.5	235	580	1013	7.6	0.677	902
10:52:03.419	118	70	88	103	74.8	235	580	1017	7.7	0.683	910
10:52:03.997	119	71	89	103	75.0	235	580	1063	7.8	0.684	913
10:52:04.579	119	71	88	103	75.0	240	585	1046	7.7	0.686	915
10:52:05.162	117	69	86	104	75.5	235	575	1050	7.9	0.653	871
10:52:05.743	116	69	87	103	76.3	240	585	996	7.8	0.664	885
10:52:06.322	119	71	88	103	75.8	235	580	1079	7.8	0.676	901
10:52:06.904	119	72	87	103	74.5	240	580	1063	7.7	0.679	906
10:52:07.484	116	69	86	103	75.8	240	580	1038	7.8	0.655	873
10:52:08.066	116	69	87	103	76.3	235	580	1079	7.9	0.662	882
10:52:08.646	120	71	89	103	75.0	240	580	1067	7.8	0.688	918
10:52:09.226	120	72	89	103	75.8	235	585	1067	7.8	0.689	919
10:52:09.809	119	71	87	103	75.3	235	580	1088	7.8	0.672	897
10:52:10.391	117	70	87	103	75.0	235	580	1063	7.8	0.669	892
10:52:10.971	119	70	89	103	76.3	235	580	1083	7.9	0.673	898
10:52:11.549	121	72	90	103	75.3	235	580	1125	7.8	0.692	922
10:52:12.129	121	72	89	103	75.8	240	580	1117	7.8	0.681	909
10:52:12.713	118	70	87	103	76.3	240	585	1125	7.8	0.666	887
10:52:13.296	116	69	86	103	75.0	235	580	1063	7.8	0.667	889
10:52:13.876	120	71	89	103	75.8	235	580	1079	7.8	0.680	906
10:52:14.456	121	72	89	103	75.5	235	585	1121	7.7	0.692	922
10:52:15.039	121	72	89	103	76.0	235	580	1125	7.9	0.675	901
10:52:15.621	118	70	87	103	76.3	240	585	1096	7.8	0.666	887
10:52:16.204	118	69	88	103	76.3	235	580	1092	7.9	0.666	887
10:52:16.786	120	72	90	103	75.0	235	580	1133	7.8	0.692	923
10:52:17.366	122	72	90	103	76.8	235	580	1150	7.9	0.682	909
10:52:17.946	120	72	88	103	75.5	235	585	1100	7.7	0.680	907
10:52:18.531	119	70	88	103	76.5	235	580	1125	7.9	0.663	885
10:52:19.109	121	72	90	104	75.5	235	575	1113	7.9	0.687	916
10:52:19.686	123	73	91	103	76.8	240	580	1142	7.9	0.688	917
10:52:20.268	122	73	89	103	75.5	240	585	1121	7.7	0.692	922
10:52:20.851	120	71	88	103	74.5	235	580	1113	7.7	0.683	911
10:52:21.429	121	71	90	104	75.8	235	575	1117	7.9	0.681	908
10:52:22.006	123	73	91	103	77.5	235	585	1163	7.9	0.685	913
10:52:22.589	122	73	90	103	76.5	235	580	1150	7.9	0.684	912
10:52:23.171	120	71	88	103	76.8	240	580	1167	7.9	0.667	889
10:52:23.751	120	71	89	103	77.0	235	580	1121	8.0	0.670	894
10:52:24.329	122	73	91	104	76.0	235	575	1163	7.9	0.687	915
10:52:24.906	122	73	89	103	76.0	240	585	1129	7.8	0.685	913
10:52:25.489	119	70	87	103	76.8	235	580	1125	7.9	0.657	877
10:52:26.069	119	70	88	104	77.8	235	575	1129	8.1	0.653	870
10:52:26.646	122	72	90	103	77.3	235	580	1150	8.0	0.676	901
10:52:27.226	122	72	90	103	77.3	240	580	1167	8.0	0.672	896
10:52:27.806	120	71	88	103	78.3	235	580	1133	8.1	0.650	867
10:52:28.384	118	70	88	105	76.3	235	570	1104	8.0	0.656	875
10:52:28.958	122	72	90	103	77.3	240	580	1154	8.0	0.674	898
10:52:29.538	122	73	90	103	77.0	235	580	1167	8.0	0.678	904
10:52:30.114	121	72	89	103	77.5	235	580	1142	8.0	0.664	886
10:52:30.696	118	70	86	104	77.0	235	575	1138	8.0	0.644	859
10:52:31.273	118	69	87	103	78.0	235	580	1129	8.1	0.645	860
10:52:31.849	119	70	87	103	78.0	235	580	1138	8.1	0.645	860
10:52:32.430	119	70	87	104	78.0	235	575	1138	8.1	0.640	853
10:52:33.005	119	70	87	103	78.0	235	580	1138	8.1	0.645	860
10:52:33.582	119	73	89	104	65.5	235	575	1021	6.8	0.783	1045
10:52:34.159	120	73	91	103	67.0	235	580	1063	6.9	0.783	1045
10:52:34.739	121	73	90	103	68.0	235	580	1088	7.0	0.768	1024
10:52:35.321	117	72	87	103	69.3	240	580	1038	7.2	0.729	972
10:52:35.901	115	69	86	104	73.0	235	575	1017	7.6	0.679	906
10:52:36.476	118	70	89	103	74.8	235	585	1033	7.7	0.693	923
10:52:37.057	119	72	89	103	74.0	235	580	1050	7.7	0.698	930
10:52:37.637	118	72	88	103	73.8	235	580	1017	7.6	0.688	918
10:52:38.219	115	69	85	103	75.8	235	580	1046	7.8	0.653	870
10:52:38.801	114	68	86	104	75.0	235	575	1021	7.8	0.661	882
10:52:39.376	118	72	88	103	74.3	240	585	1017	7.6	0.695	927
10:52:39.957	118	71	88	103	75.5	240	580	1042	7.8	0.676	901
10:52:40.539	117	71	86	103	75.0	240	585	1025	7.7	0.673	897
10:52:41.124	114	68	85	103	75.0	240	580	1013	7.8	0.655	874
10:52:41.706	116	69	87	103	76.8	235	580	1029	7.9	0.657	877
10:52:42.286	117	71	88	103	76.3	240	585	1046	7.8	0.673	898
10:52:42.871	117	71	86	103	75.5	240	585	1017	7.7	0.668	891
10:52:43.456	114	68	85	103	76.5	240	580	1008	7.9	0.646	862
10:52:44.036	117	70	88	103	76.5	240	580	1000	7.9	0.665	887
10:52:44.616	118	71	89	103	76.3	240	580	1033	7.9	0.675	900
10:52:45.196	118	72	87	103	75.5	240	585	1025	7.7	0.676	901
10:52:45.779	116	69	87	104	76.0	240	575	1033	7.9	0.656	875
10:52:46.358	118	71	89	103	76.5	240	580	1013	7.9	0.675	900
10:52:46.936	120	73	90	103	75.8	240	580	1071	7.8	0.691	921
10:52:47.514	119	73	89	103	74.5	240	580	1025	7.7	0.689	919
10:52:48.094	117	70	88	104	75.5	240	575	1033	7.9	0.670	894
10:52:48.671	120	72	90	104	76.3	240	575	1067	8.0	0.681	907
10:52:49.246	122	74	92	103	75.8	240	580	1054	7.8	0.701	934
10:52:49.826	122	74	91	103	75.3	240	585	1063	7.7	0.705	941
10:52:50.407	119	72	89	105	73.8	240	570	1054	7.8	0.690	920
10:52:50.983	120	73	91	103	74.0	240	580	992	7.7	0.713	951
10:52:51.561	122	75	91	104	73.0	240	575	1021	7.6	0.717	956
10:52:52.136	118	72	88	104	73.8	240	575	992	7.7	0.688	917
10:52:52.711	118	71	89	104	74.8	240	575	988	7.8	0.687	915
10:52:53.286	120	73	91	104	74.3	240	575	1029	7.7	0.701	934
10:52:53.859	120	73	90	104	74.0	240	575	1029	7.7	0.699	932
10:52:54.432	120	73	89	105	73.8	240	570	1050	7.8	0.686	915
10:52:55.008	116	70	87	104	75.0	240	575	988	7.8	0.667	889
10:52:55.579	119	71	89	104	75.5	240	575	1025	7.9	0.678	904
10:52:56.152	120	72	90	105	75.3	240	570	1046	7.9	0.684	911
10:52:56.724	120	73	89	104	74.0	240	575	1017	7.7	0.693	925
10:52:57.297	119	72	89	105	75.5	240	570	1042	7.9	0.672	896
10:52:57.867	118	72	88	105	73.5	240	570	1025	7.7	0.679	905
10:52:58.441	115	69	86	106	73.8	240	565	1013	7.8	0.661	881
10:52:59.008	117	70	88	105	75.0	240	570	1000	7.9	0.667	889
10:52:59.576	118	71	88	105	76.0	240	570	1042	8.0	0.662	883
10:53:00.146	118	71	88	104	76.0	240	575	1033	7.9	0.666	888
10:53:00.719	116	69	86	105	75.8	240	570	1033	8.0	0.645	860
10:53:01.291	115	69	87	105	76.0	240	570	996	8.0	0.649	865
10:53:01.861	118	71	88	104	75.0	240	575	1046	7.8	0.677	902
10:53:02.434	118	71	88	104	76.0	240	575	1042	7.9	0.668	890
10:53:03.009	118	71	87	103	76.3	240	580	1021	7.9	0.660	880
10:53:03.589	114	68	85	104	75.5	240	575	1008	7.9	0.645	861
10:53:04.166	116	69	87	104	76.0	240	575	1033	7.9	0.658	878
10:53:04.739	117	70	87	103	76.0	240	580	1033	7.9	0.666	888
10:53:05.319	116	70	86	104	75.0	240	575	1042	7.8	0.659	879
10:53:05.898	114	68	84	103	76.5	240	580	1000	7.9	0.639	852
10:53:06.476	114	68	86	103	76.3	240	580	1000	7.9	0.650	867
10:53:07.052	116	69	87	104	76.0	240	575	1038	7.9	0.656	875
10:53:07.633	116	69	86	103	77.0	245	585	1008	7.9	0.651	869
10:53:08.216	113	68	84	103	75.5	240	580	1013	7.8	0.641	855
10:53:08.798	112	67	84	103	75.3	240	580	938	7.8	0.644	858
10:53:09.378	114	68	86	103	76.3	245	580	963	7.9	0.650	867
10:53:09.958	115	69	86	103	77.3	245	585	1000	7.9	0.649	866
10:53:10.543	113	69	84	103	74.8	245	585	954	7.7	0.655	874
10:53:11.126	111	67	83	103	75.3	240	580	917	7.8	0.642	856
10:53:11.706	114	68	86	103	77.0	240	580	929	8.0	0.648	864
10:53:12.288	115	70	86	102	76.3	245	590	958	7.8	0.665	887
10:53:12.874	113	70	85	103	73.3	240	580	929	7.6	0.669	892
10:53:13.456	111	67	85	102	73.3	240	590	908	7.4	0.681	907
10:53:14.045	111	67	85	105	73.3	240	570	908	7.7	0.658	877
10:53:14.615	111	67	85	103	73.3	240	585	908	7.5	0.675	900
10:53:15.199	118	74	90	103	62.8	245	585	867	6.4	0.834	1113
10:53:15.784	116	72	88	103	65.8	240	580	913	6.8	0.774	1032
10:53:16.366	115	71	88	103	64.8	240	580	883	6.7	0.788	1051
10:53:16.946	118	73	90	103	67.0	245	580	883	6.9	0.781	1042
10:53:17.526	119	74	91	103	70.5	245	585	908	7.2	0.751	1001
10:53:18.109	118	74	89	103	70.5	245	585	883	7.2	0.739	985
10:53:18.696	116	71	88	103	71.3	245	580	871	7.4	0.714	952
10:53:19.276	116	71	89	103	72.3	245	585	863	7.4	0.723	964
10:53:19.859	119	74	91	103	71.0	240	580	925	7.3	0.741	988
10:53:20.439	119	74	91	103	72.8	245	580	892	7.5	0.725	967
10:53:21.021	120	74	90	103	72.3	245	585	896	7.4	0.731	974
10:53:21.606	116	72	89	103	72.5	245	585	888	7.4	0.714	952
10:53:22.189	117	72	90	103	71.5	240	580	888	7.4	0.726	968
10:53:22.769	120	74	91	103	72.0	240	585	892	7.4	0.741	989
10:53:23.354	120	74	91	102	72.3	245	590	896	7.3	0.741	988
10:53:23.946	117	73	88	102	70.8	240	590	908	7.2	0.736	981
10:53:24.534	116	71	88	103	71.0	240	580	883	7.3	0.715	953
10:53:25.116	118	72	89	102	73.0	245	590	896	7.4	0.721	962
10:53:25.704	118	73	90	103	72.5	245	585	904	7.4	0.724	966
10:53:26.291	117	73	89	101	72.3	245	595	867	7.3	0.731	975
10:53:26.884	117	72	88	102	73.8	245	590	900	7.5	0.706	941
10:53:27.476	114	70	86	101	72.5	245	595	879	7.3	0.704	938
10:53:28.071	113	69	86	102	72.8	245	590	846	7.4	0.693	925
10:53:28.659	115	70	88	102	73.8	245	590	858	7.5	0.700	933
10:53:29.249	117	71	88	101	74.0	245	595	879	7.5	0.708	943
10:53:29.844	116	71	87	101	73.3	245	595	863	7.4	0.709	945
10:53:30.439	114	69	85	101	73.3	245	595	892	7.4	0.692	923
10:53:31.034	113	68	85	103	73.5	245	585	858	7.5	0.677	902
10:53:31.621	116	70	87	101	74.0	250	595	879	7.5	0.702	935
10:53:32.216	117	71	88	101	74.3	250	595	888	7.5	0.705	940
10:53:32.811	117	71	87	100	74.0	250	600	879	7.4	0.705	941
10:53:33.411	114	69	85	101	74.0	245	595	896	7.5	0.683	911
10:53:34.004	113	68	86	102	72.8	245	590	871	7.4	0.693	925
10:53:34.594	117	71	88	101	73.5	250	595	875	7.4	0.710	947
10:53:35.191	117	71	88	100	74.8	250	600	888	7.5	0.704	939
10:53:35.791	116	71	87	99	74.5	250	605	888	7.4	0.707	942
10:53:36.396	114	70	85	100	73.5	245	600	879	7.3	0.694	925
10:53:36.996	112	68	85	100	74.0	245	600	867	7.4	0.685	914
10:53:37.596	116	70	87	100	74.8	245	600	863	7.5	0.698	931
10:53:38.196	116	71	87	99	73.8	250	605	871	7.3	0.714	952
10:53:38.799	116	70	86	99	74.8	245	605	871	7.4	0.696	928
10:53:39.404	113	68	84	101	74.0	245	595	879	7.5	0.677	903
10:53:40.001	113	68	85	100	75.0	245	600	850	7.5	0.682	909
10:53:40.601	116	70	87	99	74.0	250	605	892	7.3	0.711	948
10:53:41.204	116	70	87	99	74.5	245	605	875	7.4	0.702	937
10:53:41.809	113	69	85	100	74.0	245	600	892	7.4	0.685	914
10:53:42.409	112	68	85	101	73.5	245	595	875	7.4	0.688	917
10:53:43.006	116	70	87	100	74.0	245	600	867	7.4	0.707	943
10:53:43.604	117	72	88	100	74.5	250	600	875	7.5	0.707	942
10:53:44.206	115	70	87	101	74.5	245	595	892	7.5	0.691	921
10:53:44.801	116	70	88	102	73.8	240	590	883	7.5	0.706	941
10:53:45.391	120	74	90	100	72.8	245	600	904	7.3	0.744	992
10:53:45.989	120	74	91	101	73.3	245	595	904	7.4	0.739	986
10:53:46.586	119	73	89	101	72.3	245	595	892	7.3	0.733	977
10:53:47.181	117	72	89	102	73.0	245	590	904	7.4	0.719	959
10:53:47.773	121	74	92	101	73.5	250	595	938	7.4	0.741	988
10:53:48.364	122	75	92	101	73.0	250	595	933	7.4	0.746	994
10:53:48.961	119	73	89	101	72.3	245	595	942	7.3	0.733	977
10:53:49.554	119	72	91	102	72.8	245	590	917	7.4	0.734	979
10:53:50.144	122	75	92	102	72.3	250	590	938	7.3	0.753	1004
10:53:50.738	123	75	92	100	73.3	250	600	1000	7.3	0.754	1005
10:53:51.334	120	74	90	102	72.8	245	590	950	7.4	0.728	970
10:53:51.926	119	72	90	102	72.3	245	590	967	7.3	0.731	974
10:53:52.514	122	74	92	102	72.5	245	590	950	7.4	0.747	996
10:53:53.108	123	75	92	100	74.0	245	600	996	7.4	0.744	992
10:53:53.706	122	75	91	100	72.8	245	600	979	7.3	0.753	1003
10:53:54.304	120	73	89	101	72.8	245	595	975	7.3	0.726	968
10:53:54.899	118	72	89	102	72.0	240	590	954	7.3	0.729	972
10:53:55.491	121	74	91	102	72.3	245	590	988	7.3	0.743	991
10:53:56.081	121	74	91	98	72.3	245	610	979	7.1	0.768	1024
10:53:56.690	121	74	91	103	72.3	245	585	979	7.4	0.737	982
10:53:57.275	121	74	91	103	72.3	245	585	979	7.4	0.737	982
10:53:57.859	120	72	89	102	66.5	240	590	1017	6.8	0.792	1056
10:53:58.449	120	72	90	101	68.3	245	595	1021	6.9	0.782	1043
10:53:59.044	119	72	88	102	66.5	240	590	1025	6.8	0.781	1041
10:53:59.636	117	70	87	102	70.5	240	590	996	7.2	0.726	968
10:54:00.224	119	70	89	102	73.8	240	590	1017	7.5	0.710	947
10:54:00.812	121	73	90	103	73.5	240	585	1046	7.5	0.718	958
10:54:01.401	121	73	90	101	74.5	245	595	1021	7.5	0.717	956
10:54:01.994	119	71	88	102	74.8	240	590	1050	7.6	0.695	926
10:54:02.584	119	71	89	103	74.0	240	585	996	7.6	0.702	935
10:54:03.169	121	73	91	102	74.8	240	590	1033	7.6	0.714	952
10:54:03.759	122	73	91	103	75.0	240	585	1071	7.7	0.710	946
10:54:04.346	122	73	90	101	75.0	245	595	1050	7.6	0.716	955
10:54:04.939	120	71	89	103	75.5	240	585	1054	7.7	0.688	917
10:54:05.528	119	71	89	102	74.0	240	590	1004	7.5	0.708	943
10:54:06.114	122	73	91	102	75.3	240	590	1029	7.7	0.715	954
10:54:06.704	122	74	91	102	74.3	245	590	1067	7.6	0.723	964
10:54:07.294	122	73	90	101	75.0	240	595	1033	7.6	0.716	955
10:54:07.887	120	72	89	103	74.0	240	585	1033	7.6	0.700	933
10:54:08.476	118	71	88	102	74.0	240	590	1021	7.5	0.702	935
10:54:09.064	120	72	90	102	73.5	240	590	1042	7.5	0.720	961
10:54:09.654	122	73	90	102	75.3	240	590	1079	7.7	0.708	943
10:54:10.246	121	73	89	101	75.3	240	595	1058	7.6	0.706	941
10:54:10.837	119	71	87	102	75.3	240	590	1046	7.7	0.684	912
10:54:11.429	118	70	88	103	75.3	240	585	1013	7.7	0.686	915
10:54:12.016	121	73	90	102	74.3	245	590	1042	7.6	0.713	951
10:54:12.604	120	72	89	102	75.0	240	590	1042	7.6	0.700	934
10:54:13.196	118	70	87	102	76.0	240	590	1033	7.7	0.673	898
10:54:13.786	115	68	86	103	74.8	240	585	983	7.7	0.669	892
10:54:14.371	118	70	88	103	77.3	240	585	1067	7.9	0.666	889
10:54:14.956	119	71	88	102	78.0	245	590	1017	7.9	0.668	890
10:54:15.548	117	69	86	102	77.3	245	590	1000	7.9	0.657	876
10:54:16.136	115	69	86	103	75.8	240	580	979	7.8	0.660	881
10:54:16.718	119	71	88	101	76.3	245	595	958	7.7	0.685	913
10:54:17.309	118	71	88	103	75.8	240	585	1000	7.8	0.682	909
10:54:17.896	119	71	88	102	76.3	245	590	1004	7.8	0.681	908
10:54:18.484	115	69	86	103	75.8	240	585	979	7.8	0.662	883
10:54:19.071	117	70	88	103	74.5	245	585	925	7.6	0.687	916
10:54:19.656	117	71	88	103	76.3	240	585	963	7.8	0.675	900
10:54:20.243	116	71	87	102	74.0	245	590	975	7.5	0.690	920
10:54:20.831	115	69	87	103	75.0	240	585	929	7.7	0.681	907
10:54:21.414	118	72	89	103	73.3	245	585	917	7.5	0.711	948
10:54:21.999	119	72	89	103	74.3	245	585	938	7.6	0.703	938
10:54:22.586	117	72	88	102	73.8	245	590	929	7.5	0.700	933
10:54:23.174	116	70	87	103	73.3	240	580	908	7.6	0.691	921
10:54:23.754	119	72	90	103	73.8	245	585	942	7.6	0.712	949
10:54:24.339	120	73	90	103	74.3	245	585	958	7.6	0.711	948
10:54:24.924	120	73	89	103	74.3	245	585	946	7.6	0.703	938
10:54:25.513	117	71	88	103	74.5	245	585	963	7.6	0.691	921
10:54:26.098	119	72	90	103	74.8	240	585	942	7.7	0.704	939
10:54:26.683	120	74	91	103	73.3	245	585	983	7.5	0.723	964
10:54:27.268	120	73	90	102	74.5	245	590	950	7.6	0.715	953
10:54:27.856	118	72	88	103	73.3	240	585	983	7.5	0.705	940
10:54:28.441	116	71	88	103	73.3	240	585	917	7.5	0.703	937
10:54:29.024	119	73	90	103	73.5	245	585	942	7.5	0.716	955
10:54:29.611	121	73	91	103	74.0	245	585	975	7.6	0.717	957
10:54:30.198	119	74	89	102	72.8	245	590	963	7.4	0.722	962
10:54:30.784	117	71	88	103	73.8	240	585	938	7.6	0.698	931
10:54:31.369	119	72	90	103	74.5	240	580	938	7.7	0.701	934
10:54:31.953	121	74	91	103	73.8	245	585	942	7.6	0.722	962
10:54:32.538	121	74	91	103	73.5	245	585	954	7.5	0.720	960
10:54:33.123	119	72	89	102	74.8	245	590	967	7.6	0.702	937
10:54:33.709	117	71	89	103	72.5	240	580	933	7.5	0.710	947
10:54:34.289	121	74	91	103	72.8	245	585	938	7.5	0.730	973
10:54:34.876	121	74	91	103	73.8	245	585	967	7.6	0.718	957
10:54:35.461	118	72	89	103	73.5	240	585	950	7.5	0.704	939
10:54:36.046	117	71	89	103	72.8	240	580	938	7.5	0.706	941
10:54:36.624	120	73	91	103	73.3	240	580	958	7.6	0.719	958
10:54:37.208	121	74	92	103	73.3	245	585	971	7.5	0.731	974
10:54:37.791	120	74	90	103	71.8	245	585	929	7.4	0.730	973
10:54:38.376	118	72	90	102	71.8	245	590	954	7.3	0.736	981
10:54:38.965	118	72	90	105	71.8	245	570	954	7.6	0.711	948
10:54:39.535	118	72	90	103	71.8	245	580	954	7.4	0.723	965
10:54:40.118	119	74	89	102	64.3	245	590	942	6.5	0.815	1087
10:54:40.704	118	70	89	104	68.0	240	575	950	7.1	0.748	998
10:54:41.283	120	73	90	103	66.0	245	580	958	6.8	0.793	1057
10:54:41.863	120	73	90	103	69.5	245	585	992	7.1	0.753	1004
10:54:42.446	117	71	87	103	72.3	240	580	1008	7.5	0.698	931
10:54:43.028	117	70	88	103	73.5	240	580	958	7.6	0.692	923
10:54:43.606	120	72	90	103	72.8	240	580	988	7.5	0.714	951
10:54:44.188	120	73	89	103	73.8	245	585	975	7.6	0.708	944
10:54:44.771	118	71	87	103	74.0	240	580	983	7.7	0.682	909
10:54:45.353	116	70	87	103	73.5	240	580	963	7.6	0.683	910
10:54:45.931	118	71	89	103	73.5	240	580	958	7.6	0.700	934
10:54:46.513	120	72	90	103	74.8	245	585	988	7.7	0.700	934
10:54:47.096	120	72	89	103	74.8	240	585	975	7.7	0.695	926
10:54:47.683	117	70	87	103	75.5	240	585	975	7.7	0.672	896
10:54:48.266	116	70	87	103	74.0	240	580	950	7.7	0.684	912
10:54:48.848	119	72	89	103	74.8	245	585	996	7.7	0.695	926
10:54:49.433	119	72	89	103	75.3	245	585	992	7.7	0.690	920
10:54:50.018	118	72	87	102	75.3	245	590	1000	7.7	0.684	912
10:54:50.608	116	69	86	102	75.8	245	590	1008	7.7	0.668	891
10:54:51.194	115	69	86	103	74.5	240	585	950	7.6	0.677	903
10:54:51.779	118	71	88	103	75.0	240	585	971	7.7	0.688	918
10:54:52.364	118	71	89	103	75.8	245	585	1008	7.8	0.683	911
10:54:52.951	118	71	87	102	76.3	245	590	979	7.8	0.673	898
10:54:53.541	115	68	85	103	76.3	245	585	975	7.8	0.652	870
10:54:54.128	115	68	86	103	76.0	240	585	946	7.8	0.662	883
10:54:54.713	117	70	88	102	76.5	245	590	988	7.8	0.675	900
10:54:55.301	117	71	88	102	76.3	245	590	954	7.8	0.677	903
10:54:55.889	117	70	86	101	76.3	245	595	954	7.7	0.671	895
10:54:56.484	114	68	84	102	76.5	240	590	946	7.8	0.650	866
10:54:57.074	114	68	86	103	76.0	240	585	938	7.8	0.660	880
10:54:57.661	116	70	87	101	77.0	245	595	975	7.8	0.668	891
10:54:58.254	116	70	87	102	75.8	245	590	921	7.7	0.674	898
10:54:58.844	116	69	85	101	76.8	245	595	946	7.7	0.661	881
10:54:59.441	113	67	84	102	76.3	245	590	917	7.8	0.646	861
10:55:00.031	114	68	86	102	77.0	245	590	879	7.8	0.655	874
10:55:00.621	115	69	86	101	76.0	245	595	908	7.7	0.673	898
10:55:01.216	115	70	87	102	76.5	245	590	933	7.8	0.667	889
10:55:01.806	115	69	86	101	77.0	245	595	904	7.8	0.663	883
10:55:02.401	113	69	84	101	75.0	245	595	892	7.6	0.664	886
10:55:02.994	111	67	84	102	75.3	245	590	875	7.7	0.655	873
10:55:03.584	114	68	85	102	76.3	245	590	900	7.8	0.660	880
10:55:04.176	114	68	85	101	77.3	250	595	871	7.8	0.655	873
10:55:04.771	114	69	84	100	76.5	250	600	883	7.7	0.657	876
10:55:05.371	111	66	82	101	77.8	245	595	896	7.8	0.628	837
10:55:05.966	110	66	82	101	76.0	245	595	846	7.7	0.642	856
10:55:06.559	112	67	84	102	76.8	245	590	858	7.8	0.646	861
10:55:07.151	113	68	84	101	76.5	250	595	888	7.7	0.655	874
10:55:07.746	112	68	84	100	76.8	250	600	850	7.7	0.657	876
10:55:08.344	112	68	84	101	76.5	245	595	842	7.7	0.655	874
10:55:08.941	110	67	82	100	74.8	245	600	833	7.5	0.658	878
10:55:09.539	109	66	82	102	74.5	245	590	838	7.6	0.647	863
10:55:10.131	111	67	84	101	75.5	245	595	817	7.6	0.662	883
10:55:10.726	112	68	85	101	76.5	245	595	838	7.7	0.659	879
10:55:11.317	112	69	85	102	75.0	245	590	817	7.6	0.667	889
10:55:11.911	111	68	83	100	74.5	250	600	833	7.5	0.668	891
10:55:12.509	110	67	83	103	73.8	245	585	813	7.6	0.660	880
10:55:13.098	113	69	86	101	75.0	250	595	808	7.6	0.678	904
10:55:13.691	115	70	87	101	75.5	250	595	854	7.6	0.682	909
10:55:14.286	115	70	87	101	75.3	250	595	850	7.6	0.684	912
10:55:14.881	113	69	85	101	74.5	250	595	867	7.5	0.677	902
10:55:15.476	113	69	86	102	73.8	245	590	842	7.5	0.686	915
10:55:16.066	116	71	88	102	74.3	245	590	838	7.6	0.699	932
10:55:16.656	117	71	88	100	75.3	250	600	871	7.5	0.700	933
10:55:17.256	114	71	86	101	72.8	245	595	829	7.3	0.699	932
10:55:17.849	113	69	85	102	74.0	245	590	846	7.5	0.680	906
10:55:18.441	115	70	87	101	74.0	250	595	842	7.5	0.698	930
10:55:19.034	116	71	88	101	75.5	250	595	875	7.6	0.690	919
10:55:19.631	116	71	86	100	74.0	250	600	846	7.4	0.699	932
10:55:20.229	113	69	85	101	74.5	245	595	875	7.5	0.679	905
10:55:20.822	114	69	85	101	74.5	245	595	846	7.5	0.679	905
10:55:21.420	114	69	85	103	74.5	245	585	846	7.6	0.667	890
10:55:22.005	114	69	85	100	74.5	245	600	846	7.5	0.685	913
10:55:22.604	116	71	87	101	65.3	245	595	850	6.6	0.789	1052
10:55:23.199	114	70	86	101	66.8	245	595	842	6.7	0.764	1019
10:55:23.794	116	71	89	102	66.5	245	590	875	6.8	0.785	1047
10:55:24.384	118	72	89	102	69.3	250	590	892	7.0	0.758	1011
10:55:24.976	118	72	89	101	72.0	250	595	888	7.3	0.731	975
10:55:25.569	116	71	87	101	72.0	250	595	896	7.3	0.719	959
10:55:26.164	115	70	87	102	71.8	245	590	888	7.3	0.715	954
10:55:26.754	118	72	89	102	73.3	245	590	854	7.4	0.719	958
10:55:27.344	119	73	90	101	74.0	245	595	921	7.5	0.724	965
10:55:27.939	117	72	88	102	72.5	250	590	892	7.4	0.716	955
10:55:28.531	117	71	88	101	74.3	245	595	875	7.5	0.703	938
10:55:29.124	119	73	90	102	72.3	245	590	888	7.3	0.733	977
10:55:29.716	121	73	91	101	75.0	245	595	979	7.6	0.718	957
10:55:30.311	119	73	89	100	73.0	250	600	921	7.3	0.727	970
10:55:30.911	117	71	87	100	74.8	245	600	942	7.5	0.696	928
10:55:31.509	117	70	88	101	75.5	240	595	946	7.6	0.694	925
10:55:32.104	119	72	89	100	75.5	245	600	946	7.5	0.707	943
10:55:32.704	118	72	88	100	74.3	245	600	942	7.4	0.709	945
10:55:33.308	116	69	86	98	77.3	245	610	979	7.6	0.675	900
10:55:33.914	114	68	86	101	74.5	240	595	900	7.5	0.687	916
10:55:34.509	118	71	88	101	74.8	245	595	954	7.5	0.700	934
10:55:35.106	117	71	88	100	76.3	245	600	938	7.6	0.689	918
10:55:35.708	116	70	86	99	75.3	245	605	958	7.5	0.689	919
10:55:36.313	115	68	86	100	75.5	245	600	933	7.5	0.679	906
10:55:36.911	117	71	88	99	74.3	245	605	950	7.4	0.713	951
10:55:37.514	118	71	88	99	75.8	240	605	938	7.5	0.701	934
10:55:38.119	116	70	86	100	75.0	240	600	921	7.5	0.688	917
10:55:38.721	115	69	87	100	75.8	245	600	921	7.6	0.689	919
10:55:39.319	119	72	89	101	74.5	245	595	921	7.5	0.713	950
10:55:39.916	120	73	90	100	74.8	245	600	929	7.5	0.718	958
10:55:40.518	118	72	88	100	74.5	245	600	938	7.5	0.707	942
10:55:41.114	119	71	90	101	75.5	240	595	917	7.6	0.707	943
10:55:41.711	121	74	91	100	74.3	245	600	933	7.4	0.733	978
10:55:42.313	119	72	89	100	74.8	245	600	954	7.5	0.712	950
10:55:42.911	118	71	88	101	74.3	240	595	942	7.5	0.707	943
10:55:43.504	120	73	90	100	74.0	245	600	921	7.4	0.732	976
10:55:44.106	122	74	91	101	74.8	245	595	967	7.5	0.724	966
10:55:44.701	120	74	90	100	74.0	245	600	942	7.4	0.726	968
10:55:45.301	119	71	88	100	75.3	245	600	963	7.5	0.702	936
10:55:45.899	119	71	89	102	74.8	240	590	938	7.6	0.704	939
10:55:46.493	121	73	90	100	75.3	245	600	967	7.5	0.718	957
10:55:47.089	121	73	89	100	73.8	245	600	950	7.4	0.726	968
10:55:47.691	118	71	88	100	76.0	240	600	979	7.6	0.691	921
10:55:48.291	117	71	88	102	73.3	240	590	954	7.4	0.711	948
10:55:48.881	121	73	91	101	73.8	245	595	996	7.4	0.730	974
10:55:49.478	122	74	91	100	74.0	245	600	983	7.4	0.734	978
10:55:50.076	120	72	89	101	75.5	245	595	988	7.6	0.701	935
10:55:50.673	119	72	89	101	74.5	240	595	971	7.5	0.713	950
10:55:51.266	121	73	90	101	74.3	240	595	992	7.5	0.719	959
10:55:51.861	118	71	88	102	73.8	240	590	979	7.5	0.700	933
10:55:52.453	117	70	88	102	74.0	240	590	996	7.5	0.698	930
10:55:53.041	121	73	90	102	74.3	245	590	988	7.6	0.717	956
10:55:53.631	121	73	90	101	75.0	245	595	1000	7.6	0.712	949
10:55:54.226	118	71	88	102	74.3	240	590	1021	7.6	0.695	927
10:55:54.814	117	70	88	103	73.0	240	585	946	7.5	0.703	938
10:55:55.401	121	73	90	103	73.5	240	585	983	7.5	0.718	958
10:55:55.988	121	73	90	101	75.0	245	595	1004	7.6	0.714	952
10:55:56.581	119	73	88	102	71.8	240	590	1017	7.3	0.724	965
10:55:57.171	118	71	88	103	73.8	240	585	1000	7.6	0.696	928
10:55:57.756	120	72	90	102	74.5	240	590	992	7.6	0.713	950
10:55:58.344	122	74	91	102	74.0	240	590	1021	7.5	0.724	965
10:55:58.936	119	72	88	102	73.5	245	590	992	7.5	0.708	945
10:55:59.528	118	71	88	103	73.8	240	585	992	7.6	0.698	931
10:56:00.113	121	72	90	102	74.0	245	590	1008	7.5	0.720	959
10:56:00.701	123	74	92	102	74.5	245	590	1013	7.6	0.725	966
10:56:01.291	120	73	89	102	73.3	245	590	1004	7.4	0.717	956
10:56:01.883	119	71	88	102	75.0	240	590	1013	7.6	0.694	926
10:56:02.471	121	73	90	102	73.5	240	590	992	7.5	0.722	963
10:56:03.061	122	74	91	102	75.0	240	590	1033	7.6	0.716	954
10:56:03.653	120	72	91	99	75.0	240	605	1013	7.4	0.734	979
10:56:04.255	120	72	91	104	75.0	240	575	1013	7.8	0.698	930
10:56:04.830	120	72	91	101	75.0	240	595	1013	7.6	0.722	963
10:56:05.424	120	72	90	101	67.5	245	595	1017	6.8	0.789	1052
10:56:06.021	118	72	87	102	67.3	245	590	1004	6.8	0.763	1018
10:56:06.613	116	69	86	101	68.8	245	595	996	6.9	0.740	987
10:56:07.206	118	69	88	102	72.8	240	590	1000	7.4	0.710	946
10:56:07.796	120	71	89	101	75.0	240	595	1008	7.6	0.704	939
10:56:08.389	119	71	88	101	75.0	245	595	1004	7.6	0.696	928
10:56:08.988	117	70	86	100	75.3	245	600	1004	7.5	0.684	912
10:56:09.584	115	68	85	102	75.5	240	590	958	7.7	0.664	886
10:56:10.176	118	69	88	101	77.0	240	595	1004	7.8	0.680	907
10:56:10.771	119	72	89	101	75.8	245	595	1008	7.6	0.697	929
10:56:11.364	117	72	87	101	73.5	240	595	958	7.4	0.700	934
10:56:11.963	116	69	86	102	75.3	245	590	967	7.7	0.674	899
10:56:12.551	119	71	89	101	75.0	240	595	946	7.6	0.704	939
10:56:13.146	120	72	90	101	76.0	245	595	1013	7.7	0.701	934
10:56:13.741	119	72	89	101	75.5	245	595	979	7.6	0.703	938
10:56:14.338	119	72	88	100	76.3	245	600	992	7.6	0.694	926
10:56:14.936	116	70	86	101	75.5	245	595	971	7.6	0.680	906
10:56:15.533	116	69	87	100	76.0	240	600	963	7.6	0.687	916
10:56:16.129	119	71	88	101	74.8	245	595	958	7.5	0.702	937
10:56:16.724	118	71	87	100	76.0	245	600	929	7.6	0.689	918
10:56:17.326	115	69	85	100	75.5	245	600	967	7.5	0.677	903
10:56:17.924	114	68	86	102	74.5	240	590	921	7.6	0.679	905
10:56:18.518	118	71	88	100	75.3	245	600	933	7.5	0.702	936
10:56:19.114	118	72	89	100	75.5	245	600	942	7.5	0.703	938
10:56:19.714	118	72	88	100	75.5	245	600	913	7.5	0.695	927
10:56:20.318	115	69	85	100	76.0	245	600	938	7.6	0.671	895
10:56:20.916	113	68	86	101	74.5	245	595	879	7.5	0.685	913
10:56:21.511	117	71	88	100	75.3	245	600	904	7.5	0.700	933
10:56:22.111	118	71	88	100	76.0	245	600	938	7.6	0.697	929
10:56:22.711	117	71	88	100	75.0	245	600	896	7.5	0.702	936
10:56:23.311	117	71	87	100	76.3	245	600	921	7.6	0.687	915
10:56:23.911	116	70	86	98	76.3	250	610	917	7.5	0.690	920
10:56:24.521	114	68	84	99	76.3	245	605	929	7.6	0.666	889
10:56:25.126	112	67	84	100	75.0	245	600	871	7.5	0.672	896
10:56:25.724	115	69	86	100	75.8	245	600	896	7.6	0.683	911
10:56:26.326	117	70	87	98	76.8	250	610	925	7.5	0.689	919
10:56:26.934	117	70	87	99	76.5	250	605	946	7.6	0.690	920
10:56:27.539	115	70	86	100	74.3	250	600	900	7.4	0.693	924
10:56:28.141	114	69	85	99	74.8	245	605	888	7.4	0.686	915
10:56:28.746	115	69	87	100	75.5	245	600	892	7.5	0.687	917
10:56:29.346	118	71	87	99	76.5	245	605	904	7.6	0.690	920
10:56:29.953	114	69	85	99	75.5	250	605	946	7.5	0.679	905
10:56:30.554	114	69	86	100	75.8	245	600	892	7.6	0.683	911
10:56:31.156	117	70	88	99	77.0	245	605	917	7.6	0.688	917
10:56:31.763	117	71	87	98	75.8	250	610	933	7.5	0.703	937
10:56:32.371	116	70	86	98	75.5	250	610	896	7.4	0.691	921
10:56:32.981	113	68	84	99	76.3	245	605	892	7.6	0.666	889
10:56:33.586	114	68	86	100	76.8	245	600	908	7.7	0.668	891
10:56:34.186	116	70	87	98	76.5	250	610	913	7.5	0.690	920
10:56:34.796	116	70	87	98	76.5	250	610	900	7.5	0.690	920
10:56:35.406	116	70	87	98	76.3	250	610	921	7.5	0.694	925
10:56:36.016	116	70	86	98	76.0	250	610	871	7.5	0.692	923
10:56:36.624	114	69	85	99	76.5	250	605	908	7.6	0.670	894
10:56:37.231	113	68	86	100	75.3	245	600	888	7.5	0.682	909
10:56:37.831	116	70	87	99	76.3	245	605	913	7.6	0.690	920
10:56:38.436	116	71	87	98	76.0	250	610	925	7.5	0.698	931
10:56:39.046	117	71	87	98	76.3	245	610	913	7.5	0.692	923
10:56:39.656	114	68	85	99	76.5	245	605	917	7.6	0.670	894
10:56:40.261	113	68	85	100	74.5	245	600	871	7.5	0.683	910
10:56:40.861	116	69	87	99	75.8	245	605	888	7.5	0.693	924
10:56:41.464	117	71	88	100	76.3	250	600	913	7.6	0.692	923
10:56:42.066	118	72	89	99	75.5	250	605	896	7.5	0.709	946
10:56:42.671	118	72	89	99	75.5	250	605	921	7.5	0.711	948
10:56:43.274	118	72	88	99	75.5	250	605	917	7.5	0.705	940
10:56:43.881	116	70	86	98	75.8	250	610	904	7.5	0.689	918
10:56:44.491	114	69	85	100	73.5	245	600	892	7.3	0.696	928
10:56:45.089	117	70	88	100	74.5	245	600	913	7.5	0.709	945
10:56:45.691	118	72	89	100	74.3	250	600	917	7.4	0.717	956
10:56:46.291	119	72	89	98	76.0	250	610	925	7.5	0.712	950
10:56:46.899	119	72	89	98	76.0	250	615	917	7.4	0.718	958
10:56:47.515	119	72	89	100	76.0	250	600	917	7.6	0.701	934
10:56:48.115	119	72	89	99	76.0	250	605	917	7.5	0.706	942
10:56:48.719	114	69	87	101	66.3	245	595	879	6.7	0.777	1036
10:56:49.316	121	72	93	98	70.3	245	610	900	6.9	0.808	1077
10:56:49.924	119	74	90	100	66.3	245	600	942	6.6	0.813	1084
10:56:50.526	120	74	90	100	67.8	245	600	933	6.8	0.797	1063
10:56:51.124	120	73	89	100	72.0	245	600	946	7.2	0.744	992
10:56:51.724	116	70	86	101	71.5	245	595	954	7.2	0.718	957
10:56:52.321	115	70	88	102	71.8	245	590	913	7.3	0.722	962
10:56:52.911	119	73	90	102	72.3	250	590	971	7.3	0.731	974
10:56:53.503	120	73	89	101	74.0	250	595	958	7.5	0.712	949
10:56:54.098	116	70	86	101	74.8	245	595	983	7.5	0.685	913
10:56:54.691	116	70	88	102	74.0	245	590	967	7.5	0.698	930
10:56:55.281	120	72	89	102	74.3	250	590	979	7.6	0.707	943
10:56:55.873	119	72	89	100	75.5	250	600	988	7.5	0.703	938
10:56:56.469	117	71	86	102	73.8	245	590	1000	7.5	0.688	917
10:56:57.061	115	69	86	102	74.5	245	590	950	7.6	0.679	905
10:56:57.651	119	71	89	101	75.5	245	595	983	7.6	0.699	933
10:56:58.244	121	72	90	102	75.3	245	590	1025	7.7	0.706	941
10:56:58.838	122	73	91	101	75.3	245	595	1008	7.6	0.716	954
10:56:59.431	120	72	89	101	74.5	245	595	1017	7.5	0.707	942
10:57:00.026	118	71	89	103	73.5	245	585	996	7.5	0.706	942
10:57:00.613	122	73	91	101	74.3	245	595	1000	7.5	0.731	975
10:57:01.206	124	75	92	100	74.5	245	600	1050	7.5	0.739	985
10:57:01.802	123	75	92	102	73.0	245	590	1038	7.4	0.742	989
10:57:02.396	121	74	89	101	72.5	245	595	1008	7.3	0.732	977
10:57:02.991	119	72	88	101	73.8	245	595	1038	7.4	0.712	949
10:57:03.584	121	72	90	102	73.8	245	590	1029	7.5	0.722	963
10:57:04.176	123	74	91	100	75.3	250	600	1067	7.5	0.728	970
10:57:04.776	122	74	91	100	74.3	245	600	1063	7.4	0.731	975
10:57:05.374	121	73	89	100	73.8	245	600	1038	7.4	0.722	963
10:57:05.974	118	71	88	101	74.8	240	595	1042	7.5	0.696	929
10:57:06.569	121	72	90	100	75.3	245	600	1029	7.5	0.716	954
10:57:07.171	122	73	90	99	76.3	250	605	1075	7.6	0.714	952
10:57:07.774	120	73	89	99	74.8	245	605	1021	7.4	0.722	963
10:57:08.379	120	72	88	98	74.8	245	610	1033	7.4	0.714	952
10:57:08.987	116	69	87	100	75.3	245	600	1025	7.5	0.692	922
10:57:09.593	118	71	88	99	74.0	245	605	979	7.3	0.722	962
10:57:10.196	121	73	90	99	74.0	245	605	1008	7.3	0.738	984
10:57:10.801	121	73	90	98	75.0	250	610	1013	7.4	0.734	979
10:57:11.413	121	73	90	98	74.3	250	610	1000	7.3	0.737	983
10:57:12.021	121	73	90	98	74.5	250	610	1000	7.3	0.735	980
10:57:12.633	120	73	90	98	74.8	250	615	992	7.3	0.736	982
10:57:13.248	120	73	89	98	74.0	245	615	992	7.2	0.742	989
10:57:13.863	118	71	88	97	74.8	245	620	1000	7.2	0.726	968
10:57:14.479	115	70	85	98	73.5	245	615	942	7.2	0.707	943
10:57:15.094	113	68	84	98	74.3	245	610	946	7.3	0.692	923
10:57:15.704	117	70	88	98	74.8	245	610	938	7.4	0.714	952
10:57:16.314	119	72	89	98	75.3	245	610	979	7.4	0.717	957
10:57:16.928	116	70	86	98	74.5	250	610	967	7.3	0.702	936
10:57:17.538	115	69	86	98	74.5	245	610	942	7.3	0.706	942
10:57:18.144	119	72	90	98	73.5	245	610	942	7.2	0.743	990
10:57:18.754	121	73	90	98	75.0	245	610	988	7.4	0.734	979
10:57:19.364	120	74	90	98	73.3	245	610	950	7.2	0.749	999
10:57:19.976	121	73	90	98	74.0	245	610	988	7.3	0.744	992
10:57:20.588	119	72	88	98	72.3	250	610	958	7.1	0.739	985
10:57:21.198	117	70	87	98	74.5	245	615	963	7.3	0.718	958
10:57:21.811	120	72	90	98	74.3	245	610	983	7.3	0.737	983
10:57:22.421	121	73	91	98	74.0	250	610	992	7.3	0.746	995
10:57:23.033	120	74	90	97	73.5	250	620	967	7.1	0.755	1007
10:57:23.651	120	73	90	98	74.5	245	615	979	7.3	0.741	988
10:57:24.266	120	73	89	97	74.0	245	620	983	7.2	0.748	997
10:57:24.884	120	73	89	98	73.8	250	615	963	7.2	0.744	992
10:57:25.501	119	72	89	96	73.8	250	625	950	7.1	0.750	1000
10:57:26.124	116	71	86	98	73.3	245	615	942	7.1	0.720	960
10:57:26.741	113	68	85	98	72.5	245	610	929	7.1	0.711	948
10:57:27.351	117	70	88	98	75.0	245	615	950	7.3	0.718	957
10:57:27.964	118	72	89	98	74.8	250	610	958	7.4	0.724	966
10:57:28.576	118	72	87	98	74.5	250	615	933	7.3	0.718	958
10:57:29.189	115	69	85	98	75.5	245	610	950	7.4	0.689	918
10:57:29.801	116	69	87	98	75.0	245	610	967	7.4	0.706	941
10:57:30.411	119	71	87	98	75.0	245	615	975	7.3	0.711	948
10:57:31.025	119	71	87	99	75.0	245	605	975	7.4	0.700	933
10:57:31.630	119	71	87	98	75.0	245	615	975	7.3	0.711	948
10:57:32.244	116	70	87	99	65.8	245	605	938	6.5	0.801	1067
10:57:32.851	119	72	89	98	66.3	245	610	942	6.5	0.819	1093
10:57:33.461	120	73	90	98	67.5	245	610	967	6.6	0.811	1081
10:57:34.071	119	72	89	98	70.3	245	615	954	6.9	0.775	1033
10:57:34.684	117	70	87	98	73.5	245	610	996	7.2	0.718	957
10:57:35.294	116	70	87	100	71.8	245	600	950	7.2	0.730	973
10:57:35.898	120	73	90	98	72.8	250	610	963	7.2	0.750	1001
10:57:36.506	120	73	90	98	73.5	245	610	971	7.2	0.745	993
10:57:37.116	120	73	90	98	74.3	245	610	988	7.3	0.737	983
10:57:37.726	120	73	90	98	73.5	250	610	983	7.2	0.743	990
10:57:38.336	120	73	89	98	73.5	250	610	975	7.2	0.739	985
10:57:38.946	119	72	89	98	73.5	250	615	988	7.2	0.741	987
10:57:39.559	119	72	88	98	73.8	245	610	979	7.3	0.730	973
10:57:40.171	118	71	88	98	74.3	245	610	971	7.3	0.721	961
10:57:40.783	118	71	88	98	75.0	250	615	992	7.3	0.720	959
10:57:41.394	118	71	88	98	75.0	250	610	963	7.4	0.716	954
10:57:42.008	118	71	88	97	75.3	245	620	967	7.3	0.727	969
10:57:42.624	117	72	87	98	73.0	245	615	967	7.1	0.729	972
10:57:43.239	115	69	85	98	73.8	240	610	971	7.3	0.701	935
10:57:43.853	115	69	87	98	74.8	245	610	979	7.4	0.706	941
10:57:44.463	119	72	89	98	74.8	250	610	983	7.4	0.724	966
10:57:45.073	119	72	89	98	74.5	250	610	979	7.3	0.729	972
10:57:45.683	119	72	89	98	75.5	250	615	967	7.4	0.723	964
10:57:46.298	119	72	89	98	74.5	250	615	971	7.3	0.733	977
10:57:46.913	119	72	89	97	74.5	250	620	958	7.2	0.739	985
10:57:47.533	119	72	89	98	74.0	245	615	938	7.2	0.738	983
10:57:48.148	118	72	88	97	74.3	250	620	967	7.2	0.737	983
10:57:48.766	118	72	88	98	73.3	250	615	942	7.1	0.741	988
10:57:49.381	118	72	89	98	74.0	245	615	954	7.2	0.736	981
10:57:49.998	118	72	88	97	73.3	250	620	942	7.1	0.747	996
10:57:50.616	116	71	86	98	72.5	245	615	921	7.1	0.727	970
10:57:51.231	113	69	84	98	71.8	245	610	917	7.1	0.716	955
10:57:51.841	117	70	87	98	74.0	245	610	938	7.3	0.719	959
10:57:52.453	118	72	88	97	73.3	250	620	946	7.1	0.743	990
10:57:53.069	115	69	86	98	74.0	245	610	954	7.3	0.705	940
10:57:53.679	117	68	94	99	78.3	245	605	958	7.8	0.727	969
10:57:54.288	119	73	90	98	73.0	245	610	983	7.2	0.748	997
10:57:54.896	119	74	90	99	70.8	245	605	929	7.0	0.767	1023
10:57:55.503	118	73	89	98	71.5	245	610	954	7.0	0.755	1007
10:57:56.111	114	70	85	99	71.0	245	605	954	7.0	0.726	969
10:57:56.714	114	69	87	101	70.0	245	595	917	7.1	0.735	980
10:57:57.313	118	72	89	100	71.3	245	600	933	7.1	0.745	994
10:57:57.911	118	73	87	100	70.8	245	600	954	7.1	0.740	987
10:57:58.511	114	70	86	101	71.3	245	595	938	7.2	0.714	952
10:57:59.106	117	70	88	100	72.5	245	600	929	7.3	0.728	971
10:57:59.704	119	73	89	101	71.8	245	595	983	7.2	0.740	987
10:58:00.299	119	73	88	100	72.3	245	600	967	7.2	0.731	974
10:58:00.901	116	71	87	101	72.0	245	595	954	7.3	0.715	953
10:58:01.498	117	70	88	101	72.5	245	595	967	7.3	0.722	963
10:58:02.091	120	73	90	101	72.0	245	595	963	7.3	0.746	994
10:58:02.686	120	74	90	101	72.5	245	595	971	7.3	0.735	979
10:58:03.283	118	72	87	100	72.8	245	600	988	7.3	0.720	959
10:58:03.881	118	71	89	102	71.3	245	590	992	7.2	0.735	980
10:58:04.473	121	74	91	101	72.0	245	595	1008	7.3	0.752	1003
10:58:05.066	122	75	91	101	72.0	245	595	1013	7.3	0.752	1003
10:58:05.663	120	72	89	100	73.5	245	600	1008	7.3	0.727	969
10:58:06.261	119	73	90	102	71.0	245	590	988	7.2	0.750	1000
10:58:06.851	124	76	93	101	71.0	245	595	1000	7.2	0.781	1042
10:58:07.446	126	77	94	100	72.5	245	600	1050	7.3	0.780	1040
10:58:08.046	124	76	92	100	71.0	245	600	1025	7.1	0.775	1034
10:58:08.646	122	74	91	101	71.3	240	595	1021	7.2	0.762	1016
10:58:09.241	125	76	93	99	71.5	245	605	1038	7.1	0.787	1049
10:58:09.844	126	76	94	99	72.0	240	605	1096	7.1	0.788	1050
10:58:10.449	125	76	92	99	71.8	245	605	1046	7.1	0.776	1034
10:58:11.056	122	73	89	98	72.8	240	610	1058	7.2	0.748	998
10:58:11.664	120	72	90	99	71.8	240	605	1017	7.1	0.757	1009
10:58:12.269	123	74	91	98	72.8	240	610	1079	7.2	0.763	1017
10:58:12.879	122	74	90	98	72.8	245	610	1054	7.2	0.757	1009
10:58:13.491	121	73	90	98	74.0	245	615	1054	7.2	0.746	995
10:58:14.106	119	72	90	97	74.0	245	620	1025	7.2	0.752	1003
10:58:14.725	119	72	90	99	74.0	245	605	1025	7.3	0.734	978
10:58:15.330	119	72	90	96	74.0	245	625	1025	7.1	0.758	1011
10:58:15.956	118	70	87	97	67.8	240	620	1079	6.6	0.796	1062
10:58:16.572	117	70	86	98	67.8	240	615	1033	6.6	0.783	1044
10:58:17.191	117	69	86	96	69.8	245	625	1050	6.7	0.773	1030
10:58:17.812	115	69	84	97	70.3	245	620	1029	6.8	0.741	988
10:58:18.434	114	67	85	98	74.5	240	610	1033	7.3	0.692	923
10:58:19.048	116	69	86	96	74.3	245	625	1004	7.1	0.722	962
10:58:19.671	117	69	86	96	75.8	245	625	1033	7.3	0.712	949
10:58:20.294	116	69	86	96	75.8	240	625	1025	7.3	0.708	943
10:58:20.919	117	69	86	96	76.3	245	625	1025	7.3	0.707	943
10:58:21.544	116	70	86	96	75.0	245	625	996	7.2	0.715	953
10:58:22.171	114	69	83	96	73.5	245	625	992	7.1	0.706	941
10:58:22.796	111	66	82	97	74.8	240	620	988	7.2	0.678	904
10:58:23.414	114	67	85	98	75.3	240	615	979	7.3	0.691	921
10:58:24.033	115	69	84	97	75.0	245	620	988	7.3	0.696	929
10:58:24.653	112	67	83	98	75.8	240	615	1004	7.4	0.672	896
10:58:25.266	114	67	85	98	76.5	240	610	979	7.5	0.676	901
10:58:25.878	117	69	87	97	77.3	245	620	1000	7.5	0.694	926
10:58:26.496	117	70	87	97	76.0	245	620	1004	7.4	0.708	944
10:58:27.118	116	70	84	96	74.0	245	625	983	7.1	0.712	949
10:58:27.741	113	67	84	98	75.3	240	615	996	7.3	0.684	913
10:58:28.356	117	69	86	96	75.8	245	625	1008	7.3	0.708	943
10:58:28.979	117	70	87	98	76.3	245	615	1025	7.4	0.698	930
10:58:29.598	116	70	84	96	74.5	245	625	988	7.2	0.705	940
10:58:30.223	112	67	82	96	74.8	245	625	975	7.2	0.686	914
10:58:30.844	114	67	85	97	77.0	240	620	988	7.5	0.680	907
10:58:31.468	116	69	85	97	76.0	245	620	1004	7.4	0.691	922
10:58:32.088	115	68	84	95	78.0	245	630	992	7.4	0.680	907
10:58:32.716	113	67	82	97	76.0	240	620	1021	7.4	0.667	889
10:58:33.338	111	66	82	96	76.0	240	625	975	7.3	0.672	896
10:58:33.959	114	68	84	97	75.0	240	620	979	7.3	0.694	926
10:58:34.581	115	68	84	95	77.3	245	630	988	7.4	0.685	913
10:58:35.209	112	66	81	97	76.0	245	620	988	7.4	0.663	884
10:58:35.831	111	65	82	98	76.0	240	615	971	7.4	0.662	882
10:58:36.446	114	67	84	98	76.3	240	615	967	7.4	0.680	906
10:58:37.063	115	68	85	96	78.5	245	625	996	7.5	0.675	900
10:58:37.686	113	68	83	97	75.0	245	620	967	7.3	0.684	912
10:58:38.306	112	66	82	98	76.5	245	615	971	7.5	0.661	882
10:58:38.921	115	68	85	98	77.5	245	615	971	7.6	0.675	899
10:58:39.536	117	69	86	98	77.5	245	615	1008	7.6	0.682	910
10:58:40.153	116	69	88	114	77.3	250	525	983	8.8	0.600	800
10:58:40.676	99	75	75	85	40.0	225	705	600	3.4	1.317	1757
10:58:41.381	121	60	86	94	97.3	245	640	1425	9.1	0.568	757
10:58:42.021	111	70	84	98	68.5	240	615	863	6.7	0.750	1000
10:58:42.636	119	68	87	96	80.5	245	625	1046	7.7	0.674	898
10:58:43.261	113	70	85	96	72.0	245	625	888	6.9	0.736	981
10:58:43.884	118	69	87	96	80.0	245	625	1025	7.7	0.680	906
10:58:44.509	113	69	84	97	73.3	245	620	921	7.1	0.713	951
10:58:45.129	118	69	87	96	79.5	245	625	1021	7.6	0.686	915
10:58:45.758	116	71	87	96	74.8	245	625	933	7.2	0.725	967
10:58:46.381	119	71	88	95	78.5	245	630	979	7.5	0.702	936
10:58:47.011	114	69	84	96	74.5	245	625	929	7.2	0.705	940
10:58:47.636	114	67	84	96	77.0	245	625	971	7.4	0.684	912
10:58:48.259	114	69	84	97	73.5	245	620	904	7.1	0.711	948
10:58:48.883	116	68	85	95	79.8	250	630	992	7.6	0.671	895
10:58:49.511	113	68	84	95	75.8	250	630	904	7.2	0.697	929
10:58:50.143	115	68	84	94	79.5	250	640	963	7.5	0.676	902
10:58:50.781	109	66	80	94	75.0	250	635	896	7.1	0.679	906
10:58:51.414	109	64	81	95	77.3	245	630	929	7.4	0.661	881
10:58:52.046	110	67	82	95	74.3	245	630	846	7.1	0.698	931
10:58:52.676	113	67	84	94	78.0	250	635	921	7.4	0.680	906
10:58:53.311	110	68	83	94	74.0	250	635	858	7.0	0.708	944
10:58:53.944	112	67	84	94	77.0	250	635	908	7.3	0.689	918
10:58:54.581	110	67	82	94	75.0	250	640	846	7.0	0.695	927
10:58:55.221	109	64	80	94	77.5	250	640	908	7.3	0.659	878
10:58:55.861	106	64	79	95	73.8	245	630	821	7.0	0.675	900
10:58:56.491	110	65	82	94	76.8	250	635	863	7.3	0.678	905
10:58:57.124	110	67	82	96	74.0	250	625	854	7.1	0.695	926
10:58:57.751	112	67	83	95	77.3	250	630	867	7.4	0.677	903
10:58:58.381	110	67	82	95	74.8	250	630	825	7.1	0.691	921
10:58:59.011	110	65	82	94	74.8	250	635	896	7.1	0.697	929
10:58:59.645	110	65	82	99	74.8	250	605	896	7.4	0.664	885
10:59:00.250	110	65	82	94	74.8	250	635	896	7.1	0.697	929
10:59:00.886	113	71	85	96	63.5	250	625	842	6.1	0.839	1119
10:59:01.511	115	70	86	95	69.3	250	630	871	6.6	0.782	1043
10:59:02.141	113	70	86	95	66.3	250	630	842	6.3	0.813	1084
10:59:02.771	113	69	84	94	70.8	255	635	900	6.7	0.752	1002
10:59:03.404	109	67	82	97	70.0	245	620	854	6.8	0.726	968
10:59:04.026	114	67	85	95	76.0	250	630	883	7.2	0.705	939
10:59:04.656	114	70	86	96	72.3	250	625	871	6.9	0.740	986
10:59:05.281	115	70	86	94	75.3	250	635	892	7.1	0.728	970
10:59:05.914	114	70	85	95	72.8	250	630	871	6.9	0.738	984
10:59:06.546	115	70	85	94	75.8	250	635	892	7.2	0.713	950
10:59:07.179	111	68	82	95	72.8	250	630	850	6.9	0.710	947
10:59:07.809	111	66	83	95	73.8	250	630	871	7.0	0.709	945
10:59:08.439	113	69	85	96	72.5	250	625	858	7.0	0.731	974
10:59:09.066	115	69	86	95	75.0	245	630	888	7.1	0.720	960
10:59:09.696	113	70	84	95	72.0	250	630	833	6.9	0.735	980
10:59:10.326	111	66	82	95	76.3	250	630	913	7.3	0.678	903
10:59:10.956	108	66	82	97	72.0	240	620	829	7.0	0.706	941
10:59:11.574	114	69	85	96	74.8	245	625	879	7.2	0.711	948
10:59:12.201	113	70	85	97	72.8	245	620	863	7.0	0.727	969
10:59:12.821	115	70	87	97	75.0	250	620	892	7.3	0.715	953
10:59:13.441	114	71	86	95	72.5	250	630	846	6.9	0.745	994
10:59:14.069	116	70	86	97	74.3	250	620	900	7.2	0.720	960
10:59:14.689	115	71	87	97	72.5	250	620	850	7.0	0.740	986
10:59:15.309	115	69	87	97	75.0	245	620	908	7.3	0.715	953
10:59:15.931	116	73	89	97	69.8	245	620	833	6.8	0.791	1055
10:59:16.549	120	74	89	97	71.3	245	620	908	6.9	0.770	1027
10:59:17.169	114	71	86	97	70.0	245	620	850	6.8	0.759	1013
10:59:17.789	118	71	89	98	73.3	245	615	921	7.1	0.749	999
10:59:18.404	119	74	91	98	70.5	245	615	904	6.9	0.789	1053
10:59:19.019	121	75	90	97	72.8	250	620	929	7.0	0.767	1023
10:59:19.641	117	73	88	98	70.5	245	615	921	6.9	0.765	1021
10:59:20.256	120	72	91	98	74.3	245	615	929	7.2	0.752	1002
10:59:20.871	121	75	92	97	70.3	250	620	925	6.8	0.808	1077
10:59:21.491	122	75	92	96	73.0	245	625	946	7.0	0.786	1047
10:59:22.116	120	75	90	96	70.0	250	625	913	6.7	0.806	1074
10:59:22.739	120	73	89	97	72.0	245	620	938	7.0	0.764	1019
10:59:23.361	118	72	89	96	73.3	245	625	921	7.0	0.757	1010
10:59:23.986	121	73	89	95	74.0	250	630	975	7.0	0.758	1010
10:59:24.614	113	69	86	98	70.5	245	615	925	6.9	0.752	1003
10:59:25.231	121	74	91	95	71.5	245	630	900	6.8	0.797	1063
10:59:25.859	120	75	90	97	69.3	245	620	921	6.7	0.801	1068
10:59:26.481	119	72	89	96	72.3	240	625	933	6.9	0.766	1021
10:59:27.106	116	73	86	96	68.3	245	625	888	6.6	0.785	1047
10:59:27.731	115	69	87	97	71.3	245	620	938	6.9	0.753	1004
10:59:28.349	117	73	89	98	68.5	245	615	883	6.7	0.795	1059
10:59:28.968	119	73	89	96	71.3	250	625	950	6.8	0.781	1041
10:59:29.591	116	72	86	96	70.3	250	625	892	6.7	0.765	1020
10:59:30.216	115	69	86	98	71.8	245	615	942	7.0	0.737	983
10:59:30.831	117	72	88	97	69.3	245	620	883	6.7	0.788	1050
10:59:31.451	119	72	89	95	72.8	245	630	958	6.9	0.766	1022
10:59:32.079	115	71	85	96	70.0	245	625	913	6.7	0.761	1015
10:59:32.704	115	69	87	98	71.3	245	615	929	7.0	0.747	996
10:59:33.321	117	73	88	97	69.0	245	620	883	6.7	0.793	1057
10:59:33.939	119	73	88	96	71.8	245	625	929	6.9	0.767	1022
10:59:34.564	114	70	85	97	70.8	245	620	904	6.8	0.745	993
10:59:35.184	116	70	87	98	72.0	240	615	938	7.0	0.745	994
10:59:35.799	117	72	88	98	70.5	245	615	917	6.9	0.770	1026
10:59:36.418	119	73	90	97	69.5	245	620	946	6.7	0.801	1068
10:59:37.036	116	75	88	98	64.5	240	615	821	6.3	0.837	1116
10:59:37.651	119	72	90	97	71.0	240	620	908	6.9	0.786	1048
10:59:38.269	120	75	91	98	68.3	245	610	883	6.7	0.813	1084
10:59:38.881	119	73	89	98	69.8	245	615	913	6.8	0.783	1043
10:59:39.496	116	73	89	99	67.3	245	605	883	6.7	0.801	1068
10:59:40.101	123	75	93	98	69.5	245	615	913	6.8	0.821	1094
10:59:40.714	124	78	93	99	67.3	245	605	908	6.7	0.839	1119
10:59:41.321	123	75	92	98	69.8	245	610	967	6.9	0.802	1070
10:59:41.929	120	75	92	100	66.8	240	600	908	6.7	0.829	1106
10:59:42.531	126	78	96	99	68.8	245	605	983	6.8	0.840	1121
10:59:43.138	126	79	95	98	67.0	245	610	946	6.6	0.863	1150
10:59:43.746	125	77	95	97	67.0	245	620	1004	6.5	0.877	1169
10:59:44.365	125	77	95	102	67.0	245	590	1004	6.8	0.834	1112
10:59:44.955	125	77	95	99	67.0	245	605	1004	6.6	0.856	1141
10:59:45.563	123	77	92	98	61.3	245	610	1004	6.0	0.916	1222
10:59:46.173	123	75	91	98	64.5	245	615	996	6.3	0.865	1154
10:59:46.788	120	73	90	98	63.3	245	610	996	6.2	0.866	1154
10:59:47.396	123	75	92	98	66.8	245	610	1038	6.6	0.838	1118
10:59:48.008	122	75	90	98	67.3	245	615	996	6.6	0.821	1094
10:59:48.621	119	72	88	98	71.3	245	615	1042	7.0	0.757	1010
10:59:49.236	118	72	89	98	69.5	245	610	988	6.8	0.777	1036
10:59:49.842	122	73	91	98	71.5	245	610	1046	7.0	0.774	1032
10:59:50.456	121	74	90	98	70.8	245	615	1000	6.9	0.785	1046
10:59:51.071	121	73	89	98	72.3	245	615	1021	7.0	0.760	1013
10:59:51.688	118	71	88	98	71.8	245	615	1004	7.0	0.752	1003
10:59:52.299	121	73	90	98	72.5	245	615	1025	7.1	0.761	1015
10:59:52.918	117	72	86	97	70.0	245	620	971	6.8	0.762	1016
10:59:53.532	117	69	88	98	73.3	240	610	1025	7.2	0.731	974
10:59:54.144	119	73	87	98	70.5	245	615	979	6.9	0.757	1009
10:59:54.759	118	69	87	98	77.3	245	615	1042	7.5	0.691	921
10:59:55.378	117	70	86	96	74.0	245	625	1013	7.1	0.726	968
10:59:55.999	119	70	87	97	75.5	240	620	1050	7.3	0.716	955
10:59:56.621	117	70	86	96	73.3	245	625	996	7.0	0.736	981
10:59:57.246	118	70	87	96	75.8	245	625	1038	7.3	0.714	952
10:59:57.873	115	69	84	95	73.8	245	630	946	7.0	0.720	960
10:59:58.499	114	67	84	97	75.3	240	620	1025	7.3	0.692	923
10:59:59.121	114	69	85	96	73.3	245	625	950	7.0	0.721	961
10:59:59.742	116	69	85	97	74.8	240	620	1017	7.2	0.707	943
11:00:00.366	114	69	85	96	74.0	245	625	950	7.1	0.716	954
11:00:00.991	117	69	85	96	76.0	245	625	1008	7.3	0.701	935
11:00:01.618	114	68	85	96	73.5	245	625	950	7.1	0.719	958
11:00:02.241	117	70	85	96	74.3	245	625	967	7.1	0.715	954
11:00:02.866	111	67	82	97	74.3	245	620	958	7.2	0.683	910
11:00:03.488	112	66	83	96	75.5	240	625	971	7.2	0.689	919
11:00:04.109	114	69	85	97	73.0	245	620	929	7.1	0.720	960
11:00:04.733	116	69	86	96	75.8	245	625	958	7.3	0.705	941
11:00:05.356	113	70	83	95	71.0	245	630	917	6.8	0.734	979
11:00:05.984	111	66	82	97	73.3	240	620	946	7.1	0.692	923
11:00:06.606	110	66	83	98	71.3	240	615	896	7.0	0.712	949
11:00:07.223	114	69	85	97	74.3	245	620	942	7.2	0.712	949
11:00:07.841	114	70	84	97	72.0	245	620	888	7.0	0.723	964
11:00:08.461	113	67	83	97	74.0	240	620	967	7.2	0.697	930
11:00:09.081	112	68	85	98	71.0	240	610	900	7.0	0.732	977
11:00:09.691	118	72	89	98	72.8	240	615	958	7.1	0.748	998
11:00:10.306	118	73	88	97	71.0	245	620	925	6.9	0.764	1019
11:00:10.926	117	71	86	97	73.3	240	620	967	7.1	0.730	973
11:00:11.546	116	70	87	98	73.3	240	615	942	7.1	0.733	977
11:00:12.161	120	72	90	98	73.3	240	615	992	7.1	0.754	1005
11:00:12.778	119	74	87	96	70.3	245	625	954	6.7	0.774	1032
11:00:13.399	116	69	85	97	73.5	240	620	979	7.1	0.715	953
11:00:14.021	113	69	85	98	71.0	240	610	958	7.0	0.732	977
11:00:14.633	119	71	88	97	74.3	245	620	996	7.2	0.733	977
11:00:15.249	116	72	86	98	69.8	240	615	938	6.8	0.758	1011
11:00:15.868	117	69	85	97	74.0	240	620	983	7.2	0.714	952
11:00:16.484	115	69	87	98	71.5	240	610	946	7.0	0.738	984
11:00:17.094	120	72	89	98	74.0	240	615	1013	7.2	0.742	989
11:00:17.709	117	73	87	98	69.5	240	610	933	6.8	0.761	1015
11:00:18.323	117	70	88	98	74.5	240	610	1013	7.3	0.718	958
11:00:18.933	120	74	89	98	71.3	245	615	942	7.0	0.766	1021
11:00:19.546	118	71	87	98	74.5	245	615	1013	7.3	0.718	958
11:00:20.161	116	70	88	99	72.3	240	605	967	7.2	0.733	977
11:00:20.768	121	73	91	98	73.0	245	615	1013	7.1	0.762	1017
11:00:21.381	120	75	90	98	71.0	245	615	967	6.9	0.775	1034
11:00:21.994	120	72	88	98	73.0	240	610	1021	7.2	0.733	978
11:00:22.608	115	71	87	98	70.8	240	610	971	7.0	0.748	997
11:00:23.216	121	73	90	98	72.0	245	615	992	7.0	0.771	1028
11:00:23.831	121	74	90	98	71.5	245	615	988	7.0	0.774	1032
11:00:24.446	120	72	88	98	73.5	245	615	1021	7.2	0.738	985
11:00:25.061	119	72	89	98	72.5	240	610	983	7.1	0.751	1001
11:00:25.673	122	75	89	97	71.5	245	620	1000	6.9	0.772	1029
11:00:26.289	116	71	86	98	70.8	240	610	979	7.0	0.744	992
11:00:26.901	120	71	89	98	74.5	240	610	1008	7.3	0.731	974
11:00:27.511	121	74	91	98	71.3	240	610	988	7.0	0.775	1033
11:00:28.121	122	75	91	97	71.3	240	620	1004	6.9	0.788	1050
11:00:28.740	122	75	91	100	71.3	240	600	1004	7.1	0.762	1016
11:00:29.340	122	75	91	97	71.3	240	620	1004	6.9	0.788	1050
11:00:29.963	122	75	91	97	62.8	245	620	1008	6.1	0.899	1199
11:00:30.579	122	74	91	98	65.5	240	615	1042	6.4	0.850	1133
11:00:31.198	119	72	88	97	66.3	245	620	1008	6.4	0.826	1101
11:00:31.814	122	72	91	98	70.3	240	615	1029	6.9	0.794	1059
11:00:32.433	121	75	90	97	69.0	240	620	1000	6.7	0.806	1075
11:00:33.051	121	73	90	97	72.3	240	620	1050	7.0	0.770	1027
11:00:33.671	119	73	88	96	69.8	240	625	1004	6.7	0.786	1048
11:00:34.294	118	71	87	97	72.3	240	620	996	7.0	0.749	998
11:00:34.914	118	72	89	97	71.5	240	620	996	6.9	0.774	1032
11:00:35.534	121	73	90	97	72.5	240	620	1025	7.0	0.770	1026
11:00:36.156	119	73	89	96	70.5	245	625	979	6.8	0.785	1046
11:00:36.779	119	73	89	96	71.3	240	625	1017	6.8	0.776	1035
11:00:37.406	117	72	87	97	70.0	240	620	975	6.8	0.768	1024
11:00:38.026	120	72	88	97	73.5	230	620	992	7.1	0.740	987
11:00:38.646	117	71	86	95	72.8	240	630	983	6.9	0.747	996
11:00:39.274	116	69	85	97	74.0	235	620	1038	7.2	0.712	950
11:00:39.898	113	69	86	97	71.0	240	620	950	6.9	0.747	995
11:00:40.514	119	72	90	98	72.0	240	615	1029	7.0	0.764	1019
11:00:41.133	119	74	89	96	69.8	240	625	954	6.7	0.797	1063
11:00:41.756	120	73	89	95	71.8	240	630	988	6.8	0.777	1036
11:00:42.384	116	71	86	95	70.3	240	630	958	6.7	0.767	1022
11:00:43.016	114	69	86	97	70.8	235	620	992	6.8	0.754	1005
11:00:43.634	116	71	87	97	69.0	240	620	946	6.7	0.777	1036
11:00:44.256	117	71	87	96	71.5	240	625	954	6.9	0.763	1017
11:00:44.881	113	71	84	95	69.3	235	630	913	6.6	0.764	1019
11:00:45.507	113	68	84	97	71.5	235	620	1038	6.9	0.728	971
11:00:46.129	113	69	86	98	69.8	235	615	921	6.8	0.754	1005
11:00:46.746	117	71	87	97	71.8	235	620	967	6.9	0.747	997
11:00:47.366	112	69	83	97	69.5	240	620	921	6.7	0.743	990
11:00:47.986	112	68	85	98	69.5	235	615	933	6.8	0.748	997
11:00:48.599	115	72	87	98	66.0	235	610	871	6.5	0.806	1075
11:00:49.211	117	73	87	97	68.3	240	620	908	6.6	0.786	1048
11:00:49.829	113	71	85	98	66.0	235	610	896	6.5	0.781	1041
11:00:50.441	116	70	88	98	70.8	235	610	971	7.0	0.757	1009
11:00:51.049	119	73	89	98	68.0	235	610	958	6.7	0.796	1062
11:00:51.663	118	71	87	98	71.0	240	610	1008	7.0	0.747	997
11:00:52.273	114	71	87	100	66.3	235	600	946	6.6	0.783	1045
11:00:52.873	121	74	90	98	69.0	240	610	1000	6.8	0.798	1064
11:00:53.481	122	75	90	98	69.5	240	610	1008	6.8	0.788	1050
11:00:54.089	119	71	88	99	71.5	235	605	1058	7.1	0.743	990
11:00:54.694	119	72	89	101	69.3	235	595	1042	7.0	0.767	1022
11:00:55.291	125	75	92	99	71.0	235	605	1092	7.0	0.786	1048
11:00:55.896	121	75	89	99	68.8	240	605	1050	6.8	0.783	1044
11:00:56.499	121	72	89	100	71.0	235	600	1092	7.1	0.750	1000
11:00:57.097	123	74	92	101	70.8	235	595	1075	7.1	0.774	1032
11:00:57.698	127	77	93	98	71.8	240	610	1150	7.1	0.793	1057
11:00:58.304	122	75	90	100	69.0	235	600	1088	6.9	0.780	1041
11:00:58.906	122	73	89	100	71.3	235	600	1129	7.1	0.752	1002
11:00:59.506	122	74	91	100	70.0	235	600	1100	7.0	0.778	1037
11:01:00.106	126	75	92	99	73.5	240	605	1183	7.3	0.753	1004
11:01:00.711	120	72	88	99	71.3	235	605	1108	7.1	0.743	991
11:01:01.316	121	70	89	100	74.5	235	600	1167	7.5	0.717	956
11:01:01.916	123	74	91	100	70.8	235	600	1125	7.1	0.770	1026
11:01:02.518	124	74	90	98	73.5	240	610	1171	7.2	0.747	996
11:01:03.124	120	72	87	100	72.3	240	600	1113	7.2	0.725	966
11:01:03.728	121	70	89	99	75.3	235	605	1192	7.5	0.716	954
11:01:04.329	123	74	91	100	71.8	235	600	1129	7.2	0.757	1009
11:01:04.933	124	74	90	98	74.8	240	610	1204	7.4	0.734	979
11:01:05.541	120	72	87	99	74.0	240	605	1163	7.3	0.711	948
11:01:06.146	121	70	89	99	77.3	235	605	1154	7.7	0.695	927
11:01:06.753	121	72	89	98	75.0	240	610	1171	7.4	0.724	965
11:01:07.361	121	71	87	98	75.5	240	610	1158	7.4	0.701	935
11:01:07.971	118	68	87	99	77.5	240	605	1146	7.7	0.679	906
11:01:08.578	121	70	88	98	78.0	240	610	1204	7.7	0.690	920
11:01:09.186	119	71	87	98	74.8	240	610	1092	7.4	0.710	947
11:01:09.798	119	70	85	98	76.3	240	615	1158	7.4	0.686	914
11:01:10.413	115	67	85	98	75.8	240	610	1113	7.5	0.682	910
11:01:11.021	119	71	87	98	74.3	240	615	1138	7.2	0.721	961
11:01:11.634	118	70	85	98	74.5	240	615	1108	7.3	0.700	933
11:01:12.253	115	66	85	98	74.5	240	615	1146	7.3	0.700	933
11:01:12.865	115	66	85	100	74.5	240	600	1146	7.5	0.683	910
11:01:13.465	115	66	85	96	74.5	240	625	1146	7.2	0.711	948
11:01:14.089	120	74	90	98	63.8	240	615	1038	6.2	0.868	1158
11:01:14.706	122	74	89	97	67.8	240	620	1075	6.6	0.812	1083
11:01:15.326	116	70	86	98	67.3	240	615	1083	6.6	0.784	1046
11:01:15.941	119	70	89	98	70.8	240	615	1092	6.9	0.769	1026
11:01:16.556	120	73	90	98	71.0	240	615	1092	6.9	0.775	1034
11:01:17.171	121	73	90	97	73.3	240	620	1096	7.1	0.762	1016
11:01:17.789	120	73	90	97	71.5	240	620	1054	6.9	0.778	1038
11:01:18.411	120	72	88	96	73.0	240	625	1079	7.0	0.753	1005
11:01:19.032	116	70	86	98	71.0	240	615	1046	6.9	0.747	996
11:01:19.647	120	72	89	98	72.0	240	615	1033	7.0	0.762	1016
11:01:20.266	120	73	90	97	71.3	240	620	1050	6.9	0.779	1038
11:01:20.886	121	73	93	96	72.0	240	625	1075	6.9	0.805	1073
11:01:21.511	123	76	91	96	70.0	240	625	1058	6.7	0.808	1077
11:01:22.136	120	73	91	97	71.8	240	620	1067	6.9	0.784	1046
11:01:22.754	121	75	90	97	68.8	240	620	1038	6.7	0.809	1079
11:01:23.376	119	72	88	96	71.0	240	625	1071	6.8	0.775	1033
11:01:23.999	119	73	90	97	69.3	240	620	1021	6.7	0.806	1074
11:01:24.617	122	74	92	97	71.3	240	620	1058	6.9	0.801	1067
11:01:25.239	122	78	92	97	66.0	240	620	958	6.4	0.864	1152
11:01:25.861	120	75	89	96	69.0	240	625	1029	6.6	0.806	1075
11:01:26.486	116	71	88	98	68.3	240	615	996	6.7	0.793	1057
11:01:27.101	121	75	91	97	67.8	240	620	992	6.6	0.833	1110
11:01:27.721	120	74	89	96	69.5	240	625	1017	6.7	0.803	1070
11:01:28.344	117	71	87	97	70.3	240	620	1046	6.8	0.766	1021
11:01:28.964	115	71	88	98	68.3	240	610	983	6.7	0.784	1046
11:01:29.576	121	73	91	98	70.8	240	615	1025	6.9	0.789	1052
11:01:30.191	119	75	89	97	68.5	245	620	971	6.6	0.808	1077
11:01:30.809	119	72	89	97	72.0	240	620	1008	7.0	0.764	1019
11:01:31.431	117	73	89	98	67.5	240	610	942	6.6	0.807	1075
11:01:32.043	120	74	88	97	68.3	240	620	967	6.6	0.802	1069
11:01:32.659	115	71	86	98	68.0	240	610	938	6.7	0.771	1029
11:01:33.273	118	71	89	98	70.5	240	615	992	6.9	0.779	1038
11:01:33.886	120	75	91	98	67.3	240	610	967	6.6	0.828	1104
11:01:34.494	121	76	91	98	67.5	245	615	958	6.6	0.827	1102
11:01:35.111	117	73	89	98	66.8	240	610	967	6.6	0.809	1078
11:01:35.719	121	73	92	99	69.5	240	605	975	6.9	0.801	1068
11:01:36.326	122	77	93	98	66.8	245	615	929	6.5	0.855	1139
11:01:36.939	122	76	92	98	67.8	245	615	1013	6.6	0.831	1107
11:01:37.556	119	75	90	98	65.8	240	610	979	6.5	0.830	1107
11:01:38.168	118	73	90	98	67.8	240	610	1008	6.7	0.810	1080
11:01:38.778	122	76	93	98	66.3	240	610	963	6.5	0.854	1139
11:01:39.386	124	78	92	98	67.0	245	615	971	6.5	0.847	1129
11:01:39.999	119	74	90	98	67.0	240	610	963	6.6	0.817	1090
11:01:40.611	124	77	94	98	67.0	240	610	992	6.6	0.851	1135
11:01:41.223	123	78	92	97	66.8	245	620	988	6.5	0.857	1142
11:01:44.926	115	72	89	98	64.3	240	610	900	6.3	0.840	1120
11:01:45.536	123	74	92	98	70.0	240	615	1046	6.8	0.808	1078
11:01:46.151	118	76	90	98	64.3	240	615	942	6.3	0.857	1142
11:01:46.766	121	74	90	97	70.0	240	620	988	6.8	0.795	1060
11:01:47.384	115	72	88	99	65.0	235	605	921	6.4	0.817	1089
11:01:47.993	122	74	92	98	68.8	240	615	996	6.7	0.819	1091
11:01:48.606	120	76	91	98	66.5	245	615	946	6.5	0.837	1116
11:01:49.219	120	73	90	98	70.5	240	615	1013	6.9	0.781	1041
11:01:49.834	118	73	91	98	68.8	240	610	942	6.8	0.807	1077
11:01:50.446	124	76	94	98	68.8	240	610	1004	6.8	0.830	1106
11:01:51.054	121	76	92	97	67.8	245	620	950	6.6	0.837	1116
11:01:51.676	123	75	91	97	70.0	245	620	1000	6.8	0.806	1075
11:01:52.296	115	72	87	98	66.3	240	615	929	6.5	0.810	1080
11:01:52.911	122	74	92	97	69.8	240	620	988	6.8	0.813	1084
11:01:53.531	119	76	91	98	65.3	240	615	929	6.4	0.855	1140
11:01:54.148	121	75	90	96	69.3	245	625	967	6.6	0.808	1077
11:01:54.771	114	71	86	97	66.8	240	620	933	6.5	0.799	1065
11:01:55.389	118	71	89	98	69.8	240	615	971	6.8	0.783	1043
11:01:56.006	118	74	89	98	67.0	240	615	933	6.5	0.819	1092
11:01:56.623	120	74	89	95	67.0	240	630	950	6.4	0.839	1119
11:01:57.250	120	74	89	98	67.0	240	610	950	6.6	0.813	1083
11:01:57.860	120	74	89	96	67.0	240	625	950	6.4	0.833	1110
11:01:58.486	116	71	87	96	61.8	245	625	917	5.9	0.881	1174
11:01:59.109	116	71	86	97	62.5	245	620	942	6.0	0.853	1137
11:01:59.731	113	69	86	97	62.5	245	620	892	6.0	0.856	1141
11:02:00.349	118	72	89	97	65.5	240	620	929	6.3	0.838	1117
11:02:00.969	116	73	88	96	65.3	245	625	879	6.3	0.841	1121
11:02:01.596	117	72	86	95	68.3	245	630	933	6.5	0.794	1058
11:02:02.226	110	68	83	97	67.3	240	620	879	6.5	0.765	1020
11:02:02.846	115	70	86	95	69.8	245	630	913	6.6	0.779	1039
11:02:03.476	114	71	86	96	67.3	240	625	883	6.5	0.802	1069
11:02:04.101	114	72	85	96	67.3	240	625	875	6.5	0.790	1053
11:02:04.726	110	68	84	96	68.3	245	625	854	6.6	0.772	1029
11:02:05.349	115	71	87	96	69.0	245	625	904	6.6	0.788	1051
11:02:05.976	112	71	84	96	64.5	240	625	863	6.2	0.809	1079
11:02:06.601	111	67	84	96	69.5	240	625	904	6.7	0.755	1007
11:02:07.224	113	71	86	97	66.0	240	620	838	6.4	0.806	1074
11:02:07.844	116	71	86	96	70.0	245	625	900	6.7	0.763	1018
11:02:08.471	110	69	83	97	67.0	240	620	854	6.5	0.766	1021
11:02:09.091	113	68	86	97	70.3	245	620	888	6.8	0.757	1009
11:02:09.711	114	72	86	96	68.0	245	625	863	6.5	0.793	1057
11:02:10.334	113	69	85	97	70.0	240	620	896	6.8	0.748	998
11:02:10.954	111	69	85	98	66.5	245	615	850	6.5	0.786	1048
11:02:11.569	117	72	89	98	68.0	240	610	888	6.7	0.794	1059
11:02:12.181	116	74	87	97	65.8	245	620	863	6.4	0.816	1088
11:02:12.801	115	70	86	98	70.5	240	615	904	6.9	0.748	997
11:02:13.416	115	71	88	98	68.0	240	610	892	6.7	0.785	1047
11:02:14.026	120	73	90	98	70.3	245	615	950	6.9	0.786	1048
11:02:14.641	116	73	87	98	67.0	245	610	904	6.6	0.792	1056
11:02:15.253	117	71	88	98	70.3	245	610	971	6.9	0.760	1013
11:02:15.861	118	73	90	98	68.0	240	610	929	6.7	0.805	1073
11:02:16.471	123	75	91	98	71.3	245	610	1004	7.0	0.781	1042
11:02:17.081	118	73	88	98	68.8	240	610	971	6.8	0.783	1044
11:02:17.691	120	72	91	99	71.8	240	605	1033	7.1	0.763	1017
11:02:18.296	122	76	92	99	68.0	240	605	996	6.7	0.821	1094
11:02:18.901	124	76	92	99	70.0	240	605	1063	6.9	0.793	1057
11:02:19.508	119	74	89	99	68.0	240	605	1008	6.7	0.790	1053
11:02:20.111	122	73	91	99	72.0	245	605	1083	7.1	0.767	1022
11:02:20.714	123	76	92	100	69.0	240	600	1033	6.9	0.800	1067
11:02:21.316	123	75	90	98	69.3	240	610	1063	6.8	0.795	1060
11:02:21.924	119	73	90	101	67.5	240	595	1054	6.8	0.789	1052
11:02:22.521	125	75	93	99	71.3	240	605	1088	7.1	0.788	1050
11:02:23.122	124	77	92	100	68.3	240	600	1067	6.8	0.811	1081
11:02:23.726	122	74	90	99	70.5	240	605	1121	7.0	0.770	1027
11:02:24.327	120	73	93	102	69.3	240	590	1075	7.0	0.788	1051
11:02:24.921	129	79	99	101	68.3	240	595	1163	6.9	0.861	1148
11:02:25.518	121	83	92	100	56.5	240	600	979	5.7	0.977	1303
11:02:26.116	125	75	93	100	70.3	240	600	1196	7.0	0.792	1056
11:02:26.716	121	76	91	101	65.8	240	595	1079	6.6	0.821	1095
11:02:27.311	123	74	89	99	69.8	240	605	1138	6.9	0.770	1026
