# Supplementary material for: Influence of beat-to-beat blood pressure variability on vascular elasticity in hypertensive population
Source: Sci Rep. 2017 Aug 21;7:8394. doi: 10.1038/s41598-017-08640-4 (PMC5566212; doi:10.1038/s41598-017-08640-4)
Supplement: Supplementary file 2 — Dataset 2 [file 41598_2017_8640_MOESM2_ESM.zip › Data of normal population/1137-beats.txt]

14:15:14.049	106	64	78	79	89.3	300	755	942	7.1	0.658	877
14:15:14.805	106	64	78	77	89.3	300	780	942	6.9	0.679	906
14:15:15.585	106	64	78	78	89.3	300	770	942	7.0	0.671	894
14:15:16.355	106	64	78	75	89.3	300	805	942	6.7	0.701	935
14:15:17.161	105	61	76	76	84.5	295	790	992	6.4	0.713	950
14:15:17.949	104	61	76	79	80.0	285	755	963	6.4	0.715	953
14:15:18.704	103	62	75	77	78.8	285	775	929	6.1	0.741	987
14:15:19.481	104	61	76	77	87.0	295	775	971	6.7	0.679	906
14:15:20.254	104	62	76	76	88.0	290	785	929	6.7	0.680	907
14:15:21.041	103	61	75	78	88.8	290	765	942	7.0	0.649	865
14:15:21.804	102	61	75	79	84.8	305	760	913	6.7	0.668	891
14:15:22.566	103	61	75	76	88.3	300	790	913	6.7	0.671	895
14:15:23.356	104	61	75	74	91.8	295	815	946	6.8	0.668	891
14:15:24.171	103	61	75	75	91.8	295	795	938	6.9	0.652	869
14:15:24.965	103	61	75	77	91.8	295	780	938	7.1	0.640	853
14:15:25.745	103	61	75	79	91.8	295	755	938	7.3	0.619	826
14:15:26.500	103	61	75	75	91.8	295	795	938	6.9	0.652	869
14:15:27.296	101	59	74	75	83.3	295	800	908	6.2	0.709	945
14:15:28.094	101	60	74	76	81.3	295	790	913	6.2	0.715	953
14:15:28.886	99	59	73	78	80.3	295	765	888	6.3	0.696	928
14:15:29.651	99	60	74	78	81.8	300	765	871	6.4	0.688	917
14:15:30.416	102	60	74	75	89.0	300	800	888	6.7	0.667	890
14:15:31.214	101	60	74	76	90.0	295	790	900	6.8	0.650	866
14:15:32.006	100	59	73	77	88.5	295	780	871	6.8	0.646	861
14:15:32.786	99	59	73	77	84.5	300	775	854	6.5	0.665	887
14:15:33.559	100	60	74	78	86.3	295	765	854	6.8	0.656	875
14:15:34.326	101	61	74	77	86.3	295	775	883	6.7	0.665	887
14:15:35.100	101	61	74	76	86.3	295	790	883	6.6	0.678	904
14:15:35.890	101	61	74	78	86.3	295	770	883	6.7	0.661	881
14:15:36.660	101	61	74	77	86.3	295	775	883	6.7	0.665	887
14:15:37.436	95	58	71	80	72.5	295	750	800	5.8	0.737	983
14:15:38.186	98	60	73	79	75.0	295	760	817	5.9	0.742	990
14:15:38.944	101	60	75	78	81.3	295	765	854	6.4	0.706	942
14:15:39.711	101	61	75	79	82.8	300	760	854	6.5	0.691	921
14:15:40.469	100	61	75	82	82.3	295	735	833	6.7	0.666	888
14:15:41.206	100	61	76	82	83.5	295	735	833	6.8	0.669	892
14:15:41.941	104	63	78	79	86.3	300	755	842	6.9	0.681	907
14:15:42.694	104	64	78	78	87.0	295	770	854	6.8	0.693	923
14:15:43.466	104	64	78	79	83.8	295	760	842	6.6	0.703	938
14:15:44.226	101	63	78	81	83.8	295	745	804	6.7	0.689	919
14:15:44.970	101	63	78	81	83.8	295	745	804	6.7	0.689	919
14:15:45.715	101	63	78	84	83.8	295	715	804	7.0	0.662	882
14:15:46.430	101	63	78	79	83.8	295	755	804	6.7	0.699	932
14:15:47.184	101	61	77	81	78.5	295	740	833	6.4	0.721	962
14:15:47.924	103	63	78	81	76.8	295	740	846	6.2	0.750	1000
14:15:48.664	103	64	78	83	75.8	290	720	854	6.3	0.739	985
14:15:49.386	103	64	79	84	79.0	295	715	846	6.6	0.713	950
14:15:50.101	106	66	80	79	83.8	290	755	854	6.7	0.717	956
14:15:50.856	107	65	80	80	86.8	290	750	888	6.9	0.694	925
14:15:51.606	106	65	79	80	85.0	295	750	867	6.8	0.699	932
14:15:52.356	104	64	78	82	82.8	295	735	867	6.8	0.693	924
14:15:53.091	104	65	78	81	82.5	290	745	850	6.6	0.704	939
14:15:53.836	105	64	79	79	87.5	295	760	875	6.9	0.684	912
14:15:54.596	105	64	78	78	88.0	295	765	875	6.9	0.678	904
14:15:55.359	103	63	77	82	85.5	290	735	867	7.0	0.660	880
14:15:56.096	100	62	76	82	81.5	290	730	842	6.7	0.676	902
14:15:56.824	102	63	77	82	84.3	290	730	846	6.9	0.663	884
14:15:57.556	103	62	77	79	88.5	295	760	875	7.0	0.659	879
14:15:58.314	103	62	76	77	88.0	295	780	879	6.8	0.674	898
14:15:59.094	101	61	75	78	85.8	290	765	867	6.7	0.667	889
14:15:59.861	100	61	75	81	84.5	290	745	854	6.8	0.659	879
14:16:00.606	101	61	75	77	86.8	290	775	846	6.7	0.672	896
14:16:01.381	102	61	75	78	86.8	290	765	875	6.8	0.664	885
14:16:02.145	102	61	75	79	86.8	290	755	875	6.9	0.655	873
14:16:02.900	102	61	75	79	86.8	290	755	875	6.9	0.655	873
14:16:03.656	100	61	75	81	77.3	290	745	842	6.2	0.718	958
14:16:04.401	101	61	75	79	81.3	295	760	854	6.4	0.704	939
14:16:05.161	102	61	76	78	81.8	295	765	854	6.4	0.707	942
14:16:05.926	101	61	75	79	82.5	290	760	838	6.5	0.686	915
14:16:06.686	99	60	74	79	82.5	295	755	833	6.6	0.673	897
14:16:07.437	100	61	74	78	83.8	290	770	817	6.5	0.680	907
14:16:08.211	101	60	74	76	88.0	295	785	850	6.7	0.662	883
14:16:08.992	100	60	74	76	87.3	290	785	833	6.7	0.664	885
14:16:09.777	98	59	73	78	84.5	290	765	825	6.6	0.656	875
14:16:10.544	97	59	72	77	83.5	290	775	817	6.5	0.671	894
14:16:11.321	99	59	73	76	87.5	295	785	838	6.7	0.655	873
14:16:12.102	99	59	73	77	87.0	290	775	825	6.7	0.650	867
14:16:12.883	97	59	72	79	85.5	295	760	804	6.8	0.642	856
14:16:13.639	96	59	72	81	81.8	290	745	788	6.6	0.654	872
14:16:14.388	97	59	73	80	84.0	295	750	796	6.7	0.647	863
14:16:15.136	99	59	73	78	88.5	300	770	817	6.9	0.637	850
14:16:15.902	99	60	74	79	87.8	295	755	817	7.0	0.632	843
14:16:16.663	98	59	73	81	85.8	295	745	808	6.9	0.632	843
14:16:17.408	97	60	73	82	83.5	290	730	808	6.9	0.640	854
14:16:18.136	99	61	74	81	85.3	295	740	804	6.9	0.645	859
14:16:18.876	101	61	75	80	88.5	295	750	838	7.1	0.638	850
14:16:19.626	101	62	76	81	87.8	290	745	829	7.1	0.643	857
14:16:20.367	100	62	75	81	85.5	290	745	821	6.9	0.656	874
14:16:21.112	100	62	75	82	82.8	290	730	817	6.8	0.664	885
14:16:21.842	101	62	76	81	85.0	290	745	817	6.8	0.668	891
14:16:22.589	103	63	78	82	87.8	295	735	846	7.2	0.649	866
14:16:23.324	103	63	77	81	87.0	295	745	846	7.0	0.659	879
14:16:24.071	102	62	76	79	86.8	290	760	846	6.8	0.666	888
14:16:24.829	101	62	76	82	83.8	285	735	850	6.8	0.665	886
14:16:25.566	102	63	76	82	83.8	285	730	850	6.9	0.660	880
14:16:26.295	102	63	76	80	83.8	285	750	850	6.7	0.678	904
14:16:27.045	102	63	76	77	83.8	285	780	850	6.4	0.705	941
14:16:27.826	102	62	76	78	81.0	290	765	863	6.4	0.713	951
14:16:28.589	101	62	75	82	77.8	285	735	854	6.3	0.711	948
14:16:29.322	101	63	76	80	77.0	290	750	829	6.2	0.738	984
14:16:30.076	103	62	76	76	85.0	295	785	858	6.5	0.702	936
14:16:30.861	102	62	76	76	87.3	290	785	867	6.7	0.679	906
14:16:31.644	100	61	75	81	84.8	290	745	833	6.8	0.659	879
14:16:32.387	100	61	75	81	82.5	290	740	825	6.7	0.673	897
14:16:33.131	101	62	76	79	86.0	290	760	842	6.8	0.669	893
14:16:33.889	103	62	77	78	88.5	295	765	863	6.9	0.663	885
14:16:34.656	103	63	77	80	87.8	295	750	850	7.0	0.658	877
14:16:35.402	102	63	77	83	84.3	290	725	842	7.0	0.663	883
14:16:36.131	102	63	77	82	83.8	290	730	846	6.9	0.673	898
14:16:36.859	104	64	79	82	86.8	290	735	858	7.1	0.665	887
14:16:37.596	106	64	79	79	89.8	295	755	871	7.1	0.660	880
14:16:38.351	104	63	78	83	87.8	295	725	879	7.3	0.647	862
14:16:39.076	103	64	78	83	83.5	290	725	867	6.9	0.677	903
14:16:39.801	105	64	79	82	85.8	290	735	892	7.0	0.675	900
14:16:40.534	106	64	80	81	89.3	290	740	904	7.2	0.659	879
14:16:41.276	106	64	79	82	88.0	295	730	888	7.2	0.653	871
14:16:42.006	103	64	78	84	84.8	290	715	888	7.1	0.656	875
14:16:42.719	104	64	78	83	84.5	290	720	883	7.0	0.667	889
14:16:43.441	106	64	80	83	89.0	295	720	904	7.4	0.643	858
14:16:44.161	107	65	80	81	88.5	295	740	904	7.2	0.667	889
14:16:44.899	105	65	79	82	86.3	290	735	900	7.0	0.671	895
14:16:45.634	104	64	78	83	84.0	285	720	896	7.0	0.669	891
14:16:46.354	104	64	78	81	84.5	290	740	888	6.9	0.681	908
14:16:47.096	105	63	79	81	89.3	295	740	917	7.2	0.651	868
14:16:47.836	105	64	78	79	88.5	295	755	900	7.0	0.665	887
14:16:48.589	103	63	78	84	86.3	290	715	883	7.2	0.642	857
14:16:49.304	103	63	78	84	85.0	285	715	875	7.1	0.654	872
14:16:50.021	105	64	79	82	87.5	295	730	892	7.2	0.655	873
14:16:50.751	106	64	79	80	89.3	295	750	896	7.1	0.660	880
14:16:51.499	105	63	78	81	87.5	290	740	917	7.1	0.660	880
14:16:52.239	104	64	78	83	84.5	285	725	896	7.0	0.671	895
14:16:52.966	106	64	79	80	87.0	290	750	896	7.0	0.679	905
14:16:53.714	106	64	79	82	89.5	290	735	908	7.3	0.651	868
14:16:54.449	105	64	79	82	87.0	295	730	900	7.2	0.659	878
14:16:55.181	104	64	78	82	83.5	290	735	888	6.8	0.682	910
14:16:55.916	104	63	78	81	85.5	290	740	892	6.9	0.671	894
14:16:56.656	105	63	78	80	85.5	290	750	913	6.8	0.680	906
14:16:57.405	105	63	78	78	85.5	290	770	913	6.7	0.698	931
14:16:58.175	105	63	78	75	85.5	290	805	913	6.4	0.730	973
14:16:58.979	102	61	76	78	80.8	290	765	888	6.3	0.715	954
14:16:59.746	102	61	76	77	82.3	300	780	871	6.3	0.718	958
14:17:00.524	102	61	75	75	81.5	295	805	867	6.1	0.736	981
14:17:01.329	100	60	74	78	82.3	290	765	867	6.5	0.684	911
14:17:02.096	99	60	74	78	83.8	290	770	850	6.5	0.676	901
14:17:02.866	100	60	74	75	86.8	295	805	863	6.5	0.684	912
14:17:03.669	101	60	74	74	89.3	295	810	871	6.6	0.669	892
14:17:04.479	100	59	74	78	88.3	295	765	854	6.9	0.637	850
14:17:05.246	98	60	73	79	82.5	290	755	825	6.6	0.668	891
14:17:05.999	99	61	74	79	83.5	290	755	833	6.6	0.671	895
14:17:06.756	102	61	76	78	88.3	295	765	858	6.9	0.659	878
14:17:07.519	103	62	77	78	88.5	295	765	854	6.9	0.661	882
14:17:08.286	102	62	76	78	85.5	295	770	850	6.7	0.682	910
14:17:09.056	101	62	76	81	85.0	290	745	863	6.8	0.666	888
14:17:09.801	103	63	77	78	85.5	290	770	850	6.7	0.693	925
14:17:10.569	104	63	78	77	89.5	295	780	875	6.9	0.675	901
14:17:11.349	104	63	77	78	87.0	290	765	867	6.8	0.675	900
14:17:12.116	101	62	76	82	84.3	290	735	854	6.9	0.663	884
14:17:12.849	102	63	77	82	83.0	290	730	854	6.8	0.675	900
14:17:13.581	104	63	78	81	88.0	295	740	863	7.1	0.656	875
14:17:14.321	105	64	79	81	89.5	300	740	879	7.3	0.653	871
14:17:15.059	105	65	80	83	87.0	295	720	879	7.3	0.658	877
14:17:15.781	104	65	79	85	84.3	290	705	829	7.2	0.659	879
14:17:16.486	104	64	79	85	86.0	295	705	854	7.3	0.646	861
14:17:17.191	104	64	78	83	86.0	290	725	871	7.1	0.658	877
14:17:17.916	103	63	77	83	86.5	290	725	883	7.2	0.647	863
14:17:18.641	103	63	77	83	84.5	290	725	892	7.0	0.663	884
14:17:19.364	105	64	79	81	86.3	290	740	900	7.0	0.676	901
14:17:20.108	107	64	80	81	90.3	295	745	942	7.3	0.660	881
14:17:20.853	107	65	80	78	90.5	295	770	933	7.1	0.676	902
14:17:21.619	106	64	79	79	88.3	290	755	917	7.0	0.672	895
14:17:22.376	104	63	77	80	85.8	295	750	900	6.9	0.673	898
14:17:23.126	104	63	78	81	86.0	290	745	908	6.9	0.671	895
14:17:23.871	105	63	78	78	88.5	295	765	913	6.9	0.672	896
14:17:24.636	105	63	78	79	89.5	295	760	921	7.1	0.660	880
14:17:25.396	104	62	77	82	87.8	290	735	900	7.2	0.645	860
14:17:26.129	102	63	76	83	82.5	285	725	879	6.8	0.670	893
14:17:26.856	103	63	77	82	84.5	290	730	871	6.9	0.665	887
14:17:27.584	105	63	79	83	88.3	295	720	900	7.4	0.645	859
14:17:28.306	106	65	80	82	88.5	295	735	904	7.2	0.662	883
14:17:29.039	105	65	80	85	86.5	290	710	904	7.3	0.655	873
14:17:29.749	106	65	80	84	84.5	290	715	900	7.1	0.679	905
14:17:30.466	108	66	81	82	86.8	295	730	913	7.1	0.684	912
14:17:31.194	109	66	82	82	89.8	295	730	925	7.4	0.669	892
14:17:31.924	109	67	82	83	87.5	295	725	917	7.2	0.679	906
14:17:32.649	107	66	81	83	84.5	290	720	913	7.0	0.688	917
14:17:33.371	108	66	81	82	85.8	290	735	921	7.0	0.692	923
14:17:34.106	108	66	82	81	89.3	295	740	929	7.2	0.676	901
14:17:34.846	108	65	81	79	90.0	295	755	921	7.2	0.675	900
14:17:35.601	106	65	81	83	90.0	295	725	917	7.4	0.648	865
14:17:36.325	106	65	81	82	90.0	295	735	917	7.3	0.657	877
14:17:37.060	106	65	81	81	90.0	295	740	917	7.3	0.662	883
14:17:37.799	108	65	80	81	81.5	295	745	921	6.6	0.734	978
14:17:38.546	107	65	80	79	82.5	295	755	925	6.6	0.730	973
14:17:39.301	106	64	79	81	81.3	290	740	900	6.6	0.717	956
14:17:40.041	104	64	78	82	80.0	290	730	879	6.6	0.709	946
14:17:40.771	105	64	78	81	85.3	295	745	888	6.9	0.682	909
14:17:41.516	105	63	78	78	87.8	290	765	908	6.9	0.680	907
14:17:42.279	105	63	77	79	88.0	290	755	883	7.0	0.661	881
14:17:43.034	102	62	76	81	83.8	290	740	867	6.8	0.672	895
14:17:43.774	102	62	76	81	84.8	285	740	883	6.9	0.666	888
14:17:44.514	104	63	77	79	86.8	290	755	888	6.9	0.670	894
14:17:45.271	104	62	77	79	88.8	295	760	883	7.0	0.659	879
14:17:46.029	103	63	77	80	86.5	290	750	858	6.9	0.663	884
14:17:46.781	102	62	76	81	84.0	290	740	863	6.8	0.670	893
14:17:47.519	102	62	76	82	83.8	285	735	863	6.8	0.669	892
14:17:48.256	103	63	78	81	86.8	295	745	871	7.0	0.666	887
14:17:49.001	104	63	78	81	87.8	290	740	879	7.1	0.658	877
14:17:49.739	104	63	78	82	86.5	290	735	871	7.1	0.659	878
14:17:50.476	102	63	77	83	83.3	285	720	854	6.9	0.662	882
14:17:51.194	103	63	78	84	83.8	290	715	846	7.0	0.664	885
14:17:51.911	105	64	79	83	87.8	295	720	875	7.3	0.648	864
14:17:52.629	106	64	79	83	87.8	290	725	875	7.3	0.655	873
14:17:53.356	105	64	80	85	86.8	290	710	896	7.3	0.651	868
14:17:54.066	106	66	81	86	84.0	290	700	900	7.2	0.673	897
14:17:54.766	110	67	83	83	86.8	295	720	938	7.2	0.689	919
14:17:55.486	113	68	85	82	91.0	295	735	1000	7.4	0.685	913
14:17:56.221	114	69	85	79	91.5	295	760	1008	7.2	0.702	936
14:17:56.979	113	68	84	82	89.3	290	730	1025	7.3	0.687	916
14:17:57.711	111	68	83	81	85.5	290	740	996	6.9	0.716	955
14:17:58.451	112	68	82	78	87.8	295	770	996	6.8	0.720	959
14:17:59.221	111	66	82	79	90.8	295	755	1008	7.2	0.680	907
14:17:59.978	109	65	81	81	89.3	295	745	992	7.2	0.672	896
14:18:00.719	107	65	79	82	85.3	290	730	963	7.0	0.679	905
14:18:01.449	107	65	79	82	85.5	290	735	958	7.0	0.681	908
14:18:02.184	107	64	80	82	89.5	290	735	946	7.3	0.655	873
14:18:02.923	107	64	79	81	88.0	295	740	946	7.1	0.662	883
14:18:03.663	105	64	78	82	84.8	290	730	933	7.0	0.672	896
14:18:04.389	106	64	79	81	85.0	285	740	921	6.9	0.683	911
14:18:05.129	107	64	79	81	89.3	295	745	950	7.2	0.662	882
14:18:05.878	106	64	79	81	90.5	295	740	933	7.3	0.644	859
14:18:06.614	105	64	78	83	85.5	290	720	925	7.1	0.657	876
14:18:07.338	105	64	78	82	84.8	290	730	933	7.0	0.672	896
14:18:08.064	106	64	79	82	87.8	290	730	929	7.2	0.657	876
14:18:08.798	107	64	80	81	90.0	295	740	942	7.3	0.654	872
14:18:09.534	106	64	79	83	88.0	290	725	913	7.3	0.649	865
14:18:10.261	104	63	78	83	85.0	290	725	908	7.0	0.661	881
14:18:10.986	104	63	78	83	85.3	290	720	917	7.1	0.659	878
14:18:11.706	105	64	79	82	88.0	295	730	908	7.2	0.655	874
14:18:12.436	106	64	80	82	89.8	295	735	917	7.3	0.651	868
14:18:13.169	106	64	79	81	88.3	290	740	913	7.2	0.658	878
14:18:13.909	104	64	78	85	83.8	285	710	908	7.1	0.663	884
14:18:14.621	105	65	79	81	85.0	290	740	900	6.9	0.688	917
14:18:15.359	107	65	80	82	89.3	295	730	925	7.3	0.656	875
14:18:16.091	107	65	80	82	88.3	295	730	883	7.3	0.660	880
14:18:16.821	105	64	79	83	84.5	290	720	900	7.0	0.671	895
14:18:17.541	105	64	79	82	84.8	290	730	917	7.0	0.680	907
14:18:18.271	107	65	80	81	88.3	295	740	913	7.2	0.671	894
14:18:19.011	107	65	80	81	88.3	290	745	900	7.1	0.677	903
14:18:19.756	106	64	79	82	87.0	290	730	904	7.2	0.665	887
14:18:20.484	104	64	79	84	83.0	285	715	888	7.0	0.676	902
14:18:21.201	105	65	79	85	83.0	285	705	879	7.1	0.667	889
14:18:21.905	105	65	79	82	83.0	285	735	879	6.8	0.695	927
14:18:22.640	105	65	79	80	83.0	285	750	879	6.6	0.709	946
14:18:23.391	107	65	80	83	78.8	290	725	904	6.5	0.737	982
14:18:24.114	106	65	80	84	77.3	285	715	904	6.5	0.740	987
14:18:24.831	108	66	81	82	80.0	290	735	904	6.5	0.742	989
14:18:25.564	108	66	81	81	84.8	290	740	917	6.9	0.707	943
14:18:26.304	107	65	80	81	86.0	285	745	892	6.9	0.693	924
14:18:27.051	105	64	79	82	83.8	285	735	908	6.8	0.689	919
14:18:27.786	105	64	79	82	83.3	285	730	900	6.8	0.693	924
14:18:28.516	106	65	80	81	87.0	290	740	900	7.1	0.676	902
14:18:29.256	107	64	80	81	88.8	295	745	904	7.1	0.667	890
14:18:29.999	106	64	79	81	87.0	290	740	908	7.1	0.668	890
14:18:30.739	104	64	78	84	83.8	285	715	888	7.0	0.666	888
14:18:31.456	104	64	79	85	82.8	285	705	883	7.0	0.671	895
14:18:32.161	106	65	80	81	85.8	290	740	888	7.0	0.690	921
14:18:32.901	108	65	82	81	89.5	290	745	921	7.2	0.678	905
14:18:33.646	109	66	81	79	88.3	290	755	917	7.0	0.695	927
14:18:34.401	108	66	81	83	85.5	290	725	921	7.1	0.687	916
14:18:35.124	108	67	82	82	83.3	290	730	900	6.8	0.715	953
14:18:35.854	110	67	83	81	86.0	290	740	929	7.0	0.712	949
14:18:36.594	110	67	82	77	88.0	290	775	946	6.8	0.724	966
14:18:37.371	108	66	81	81	87.8	290	740	929	7.1	0.683	911
14:18:38.111	106	66	79	81	82.8	290	740	896	6.7	0.709	945
14:18:38.851	106	64	79	79	85.3	290	755	921	6.8	0.697	930
14:18:39.606	107	64	79	79	87.3	295	755	929	6.9	0.684	911
14:18:40.359	106	64	78	79	88.3	290	760	908	7.0	0.674	899
14:18:41.119	104	63	77	82	86.0	290	730	888	7.1	0.654	871
14:18:41.851	102	62	76	83	82.5	285	720	879	6.9	0.663	884
14:18:42.571	103	63	77	81	84.8	295	740	879	6.9	0.668	891
14:18:43.309	104	63	78	81	88.0	295	745	900	7.1	0.656	875
14:18:44.054	104	63	77	81	88.5	290	745	892	7.1	0.648	864
14:18:44.801	103	62	76	81	87.5	290	740	892	7.1	0.643	857
14:18:45.539	101	62	76	82	83.0	285	730	875	6.8	0.664	885
14:18:46.269	103	62	76	81	85.0	290	745	879	6.8	0.668	891
14:18:47.016	104	62	77	81	89.8	295	740	904	7.3	0.635	846
14:18:47.756	104	62	77	80	88.3	295	750	871	7.1	0.652	870
14:18:48.504	102	62	77	82	85.0	285	730	875	7.0	0.657	876
14:18:49.234	103	63	77	83	85.0	285	725	875	7.0	0.659	879
14:18:49.961	105	63	78	80	87.8	290	750	883	7.0	0.667	889
14:18:50.711	105	63	78	81	88.8	290	745	896	7.1	0.657	876
14:18:51.456	104	63	77	81	87.5	290	745	883	7.0	0.658	877
14:18:52.201	103	63	77	82	83.0	285	735	879	6.8	0.680	906
14:18:52.936	103	64	78	81	84.0	290	740	863	6.8	0.683	910
14:18:53.676	105	63	78	78	89.3	290	770	896	7.0	0.669	892
14:18:54.444	104	63	77	79	87.8	290	760	892	6.9	0.665	886
14:18:55.206	102	62	75	77	86.0	290	775	871	6.7	0.678	904
14:18:55.979	101	61	75	81	83.8	290	745	883	6.7	0.667	890
14:18:56.726	102	62	76	79	86.0	290	760	863	6.8	0.667	890
14:18:57.486	103	62	76	76	88.5	290	785	875	6.8	0.672	896
14:18:58.271	102	61	75	78	88.0	290	765	871	6.9	0.652	869
14:18:59.034	100	61	75	80	83.5	290	750	842	6.7	0.669	892
14:18:59.786	101	61	75	78	85.3	290	765	850	6.7	0.671	894
14:19:00.551	102	61	76	78	89.0	295	770	875	6.9	0.658	877
14:19:01.319	102	61	75	78	87.5	295	765	846	6.9	0.658	877
14:19:02.084	100	61	74	81	83.3	295	745	842	6.7	0.664	886
14:19:02.829	100	61	75	80	84.8	290	750	838	6.8	0.662	882
14:19:03.581	102	61	76	80	89.0	295	750	858	7.1	0.640	854
14:19:04.331	102	62	76	79	87.3	295	755	842	6.9	0.655	874
14:19:05.084	101	61	75	82	84.0	290	730	854	6.9	0.652	869
14:19:05.814	101	61	76	83	84.5	285	725	854	7.0	0.648	864
14:19:06.541	103	62	77	82	88.3	295	735	854	7.2	0.639	852
14:19:07.276	103	62	77	79	89.0	295	755	863	7.1	0.649	865
14:19:08.031	102	62	76	82	87.3	290	730	858	7.2	0.636	848
14:19:08.759	101	62	76	85	83.0	290	710	846	7.0	0.650	867
14:19:09.471	103	63	77	81	85.5	295	745	846	6.9	0.669	892
14:19:10.214	104	63	78	81	88.8	290	745	871	7.1	0.657	876
14:19:10.959	105	64	78	78	88.5	290	770	854	6.9	0.679	905
14:19:11.729	104	63	78	80	85.8	290	750	867	6.9	0.678	904
14:19:12.479	103	64	79	82	84.3	290	730	863	6.9	0.680	907
14:19:13.209	106	65	79	79	87.0	290	755	863	6.9	0.688	917
14:19:13.964	107	65	80	79	88.8	295	760	896	7.0	0.683	911
14:19:14.724	106	65	80	78	88.8	295	770	871	6.9	0.692	923
14:19:15.495	106	65	80	78	88.8	295	765	871	7.0	0.687	917
14:19:16.260	106	65	80	75	88.8	295	805	871	6.6	0.723	964
14:19:17.066	106	64	80	79	83.5	295	760	892	6.6	0.724	965
14:19:17.824	107	65	80	78	81.5	290	770	888	6.4	0.751	1001
14:19:18.594	107	65	80	81	80.3	295	740	942	6.5	0.733	977
14:19:19.336	109	66	81	81	83.8	290	745	971	6.7	0.718	958
14:19:20.081	112	66	82	78	90.8	295	765	1021	7.1	0.691	922
14:19:20.844	112	66	82	78	92.0	295	770	1042	7.2	0.684	912
14:19:21.614	111	66	81	81	90.5	290	745	1021	7.3	0.669	892
14:19:22.359	109	66	80	81	86.5	300	740	1021	7.0	0.687	915
14:19:23.099	110	66	81	82	88.3	290	735	1017	7.2	0.673	897
14:19:23.838	110	65	81	78	92.3	300	770	1013	7.2	0.672	896
14:19:24.606	109	65	80	78	92.3	295	765	1021	7.2	0.661	882
14:19:25.373	107	64	78	78	88.5	295	770	983	6.9	0.681	908
14:19:26.141	106	63	78	79	87.3	300	755	975	6.9	0.673	897
14:19:26.896	107	64	78	78	88.3	295	765	963	6.9	0.678	904
14:19:27.659	108	64	79	78	91.5	295	765	975	7.2	0.660	881
14:19:28.426	108	64	79	79	90.0	295	760	971	7.1	0.665	887
14:19:29.184	105	63	78	82	87.0	295	735	963	7.1	0.659	879
14:19:29.923	106	64	79	82	86.8	295	735	963	7.1	0.667	890
14:19:30.656	108	65	80	80	89.5	295	750	967	7.2	0.670	894
14:19:31.406	109	65	81	79	92.0	295	760	983	7.3	0.667	889
14:19:32.166	109	65	80	79	89.3	295	755	963	7.1	0.679	905
14:19:32.919	107	65	80	82	85.5	290	730	963	7.0	0.683	911
14:19:33.649	109	66	81	81	86.0	290	745	967	6.9	0.700	933
14:19:34.398	110	66	82	79	90.3	295	755	988	7.2	0.682	909
14:19:35.151	111	66	82	79	89.5	295	755	988	7.1	0.690	919
14:19:35.908	109	66	81	79	88.8	295	760	963	7.0	0.689	919
14:19:36.666	107	65	79	79	85.0	285	760	958	6.7	0.709	945
14:19:37.424	107	65	80	79	86.3	285	755	958	6.9	0.696	928
14:19:38.181	109	65	81	78	89.5	295	765	967	7.0	0.688	917
14:19:38.944	109	65	80	76	89.5	290	785	946	6.8	0.704	938
14:19:39.729	108	64	79	77	89.0	290	780	958	6.8	0.692	923
14:19:40.509	106	64	78	79	85.0	290	755	942	6.8	0.695	927
14:19:41.264	107	64	79	78	87.0	290	770	933	6.8	0.697	929
14:19:42.034	108	64	80	77	91.0	295	775	963	7.0	0.677	903
14:19:42.809	107	64	79	76	90.0	295	785	938	6.9	0.685	913
14:19:43.594	105	63	78	80	87.3	290	750	946	7.0	0.666	888
14:19:44.346	105	63	77	78	84.5	295	765	929	6.6	0.699	932
14:19:45.109	106	63	78	77	88.5	290	780	933	6.8	0.685	914
14:19:45.891	106	63	78	77	90.3	295	775	942	7.0	0.670	893
14:19:46.666	105	63	77	78	88.3	290	770	904	6.9	0.674	899
14:19:47.436	103	62	76	79	86.3	295	755	904	6.9	0.667	890
14:19:48.189	103	63	77	80	83.8	295	750	904	6.7	0.685	913
14:19:48.939	105	63	78	80	87.0	290	750	896	7.0	0.670	894
14:19:49.691	106	63	79	78	90.0	295	765	925	7.1	0.667	890
14:19:50.456	106	64	78	79	88.8	295	760	908	7.0	0.670	893
14:19:51.214	104	63	77	81	86.3	290	740	879	7.0	0.663	884
14:19:51.956	103	63	76	81	82.0	295	745	875	6.6	0.690	921
14:19:52.699	103	63	77	79	84.3	290	760	888	6.7	0.690	920
14:19:53.459	105	63	78	78	88.5	290	765	900	6.9	0.670	893
14:19:54.226	105	63	78	77	89.0	295	775	904	6.9	0.675	900
14:19:54.999	104	63	77	79	87.3	295	760	892	6.9	0.673	897
14:19:55.759	103	63	77	82	83.0	290	735	871	6.8	0.684	912
14:19:56.494	105	64	79	79	83.8	290	760	875	6.6	0.712	950
14:19:57.254	107	64	80	81	89.3	295	745	921	7.2	0.670	893
14:19:57.999	108	66	81	83	85.8	295	720	879	7.1	0.682	910
14:19:58.721	108	66	81	83	85.8	295	720	904	7.1	0.682	910
14:19:59.439	107	67	80	81	83.8	290	745	888	6.7	0.709	946
14:20:00.186	106	64	78	81	84.8	290	745	921	6.8	0.688	917
14:20:00.931	106	64	78	79	85.3	290	760	929	6.7	0.698	930
14:20:01.691	107	64	79	76	89.0	290	785	954	6.8	0.692	923
14:20:02.478	107	63	78	76	90.5	295	790	950	6.9	0.679	905
14:20:03.264	104	62	76	76	88.3	290	785	938	6.7	0.678	904
14:20:04.051	103	62	76	78	84.8	295	765	921	6.6	0.682	909
14:20:04.816	104	62	76	76	87.8	295	785	913	6.7	0.680	907
14:20:05.601	104	62	76	77	89.8	295	775	908	6.9	0.658	878
14:20:06.376	103	62	75	75	88.8	295	795	883	6.7	0.674	899
14:20:07.171	101	61	75	79	85.8	295	760	875	6.8	0.660	880
14:20:07.929	101	61	75	78	84.3	295	765	863	6.6	0.681	908
14:20:08.694	103	61	76	78	89.0	295	770	879	6.9	0.660	880
14:20:09.466	104	62	76	78	89.0	295	765	879	7.0	0.655	874
14:20:10.230	104	62	76	77	89.0	295	775	879	6.9	0.664	885
14:20:11.005	104	62	76	78	89.0	295	765	879	7.0	0.655	874
14:20:11.769	104	64	78	80	78.3	290	750	883	6.3	0.748	997
14:20:12.519	106	64	79	79	81.5	295	760	879	6.4	0.737	982
14:20:13.279	107	65	79	77	81.0	295	780	892	6.2	0.763	1018
14:20:14.059	106	64	79	78	84.5	295	770	896	6.6	0.720	960
14:20:14.831	105	64	78	79	84.3	290	760	867	6.7	0.704	938
14:20:15.591	104	64	78	81	83.0	290	740	888	6.7	0.698	930
14:20:16.331	106	65	79	79	85.3	290	760	879	6.7	0.704	939
14:20:17.091	107	64	80	77	88.8	295	775	888	6.9	0.694	926
14:20:17.864	106	64	79	77	88.0	290	780	867	6.8	0.700	934
14:20:18.644	105	64	79	80	86.5	290	750	875	6.9	0.681	908
14:20:19.396	104	64	79	81	82.8	290	740	850	6.7	0.702	936
14:20:20.134	105	64	79	79	85.5	290	755	854	6.8	0.695	927
14:20:20.891	106	64	80	79	88.5	295	760	883	7.0	0.685	913
14:20:21.651	106	65	80	78	86.8	295	765	867	6.8	0.701	935
14:20:22.414	105	64	79	81	85.3	290	740	858	6.9	0.686	914
14:20:23.156	104	65	79	79	82.8	290	760	863	6.5	0.721	961
14:20:23.916	106	64	79	78	86.8	290	770	867	6.8	0.701	935
14:20:24.686	106	64	79	77	88.5	295	780	858	6.8	0.694	925
14:20:25.466	105	64	78	77	87.0	295	780	850	6.7	0.697	929
14:20:26.246	103	63	77	77	85.0	295	775	842	6.6	0.700	933
14:20:27.017	102	63	77	79	82.3	295	755	842	6.5	0.702	936
14:20:27.774	104	63	77	76	85.8	295	785	838	6.6	0.707	943
14:20:28.559	105	63	78	76	88.8	290	785	875	6.8	0.688	917
14:20:29.346	104	63	77	75	87.8	295	805	863	6.5	0.702	936
14:20:30.151	102	61	76	80	86.0	290	750	858	6.9	0.665	887
14:20:30.899	102	63	77	81	82.0	290	745	838	6.6	0.697	930
14:20:31.646	104	63	78	79	85.8	290	760	858	6.8	0.691	922
14:20:32.406	106	64	79	78	88.5	295	765	875	6.9	0.683	911
14:20:33.169	105	64	79	78	86.5	290	765	875	6.8	0.694	926
14:20:33.934	104	64	78	80	83.0	285	750	863	6.6	0.703	937
14:20:34.684	103	64	78	81	83.5	285	740	863	6.8	0.693	925
14:20:35.424	106	65	79	78	85.8	290	765	867	6.7	0.705	940
14:20:36.191	106	64	80	79	88.3	295	755	908	7.0	0.680	907
14:20:36.946	105	65	78	78	85.8	290	770	871	6.7	0.703	937
14:20:37.714	103	64	78	81	82.8	285	745	871	6.7	0.698	930
14:20:38.459	104	64	78	81	83.8	285	745	867	6.7	0.696	928
14:20:39.206	106	64	80	78	88.0	290	765	888	6.9	0.691	921
14:20:39.971	107	65	80	77	87.8	290	775	888	6.8	0.704	939
14:20:40.746	106	64	79	77	87.0	290	780	896	6.7	0.706	941
14:20:41.524	104	64	78	79	83.0	285	755	888	6.6	0.712	949
14:20:42.279	105	65	78	77	83.8	290	775	879	6.5	0.724	965
14:20:43.056	106	63	79	78	89.0	290	770	904	6.9	0.679	906
14:20:43.826	105	64	78	78	86.3	290	770	896	6.7	0.692	923
14:20:44.596	102	62	76	81	84.0	285	745	875	6.8	0.676	902
14:20:45.341	102	62	76	79	83.8	285	755	875	6.7	0.687	917
14:20:46.094	104	63	78	79	87.3	290	755	896	6.9	0.671	894
14:20:46.851	104	63	77	76	87.8	290	785	879	6.7	0.689	918
14:20:47.634	103	62	76	78	87.5	290	765	875	6.9	0.667	889
14:20:48.399	101	62	75	80	83.5	295	750	850	6.7	0.676	901
14:20:49.149	102	62	76	81	83.8	285	745	850	6.7	0.674	898
14:20:49.896	103	62	77	79	88.3	290	760	875	7.0	0.659	878
14:20:50.656	103	62	76	78	88.0	290	765	879	6.9	0.661	881
14:20:51.421	101	61	75	80	86.5	290	750	863	6.9	0.652	870
14:20:52.169	101	61	75	80	83.5	290	750	858	6.7	0.674	898
14:20:52.919	102	62	76	79	86.5	290	755	863	6.9	0.663	884
14:20:53.676	103	62	76	78	88.3	295	765	875	6.9	0.661	881
14:20:54.441	102	62	76	80	87.8	295	750	871	7.0	0.650	866
14:20:55.189	100	61	75	81	84.0	290	740	833	6.8	0.661	881
14:20:55.931	101	61	76	81	84.5	290	740	850	6.9	0.661	882
14:20:56.671	103	62	77	80	87.3	290	750	863	7.0	0.664	885
14:20:57.421	104	63	78	78	88.5	295	770	875	6.9	0.676	902
14:20:58.189	104	63	78	79	87.5	295	760	875	6.9	0.673	898
14:20:58.951	103	63	77	81	84.8	290	745	854	6.8	0.675	900
14:20:59.696	103	63	77	78	84.0	290	765	867	6.6	0.697	929
14:21:00.459	104	62	77	77	88.5	295	775	875	6.9	0.674	899
14:21:01.236	104	62	77	78	88.5	295	770	875	6.9	0.668	890
14:21:02.006	102	62	76	78	86.5	295	770	850	6.7	0.672	896
14:21:02.774	100	61	75	79	83.3	295	760	846	6.6	0.680	907
14:21:03.536	101	61	75	79	83.5	290	755	842	6.6	0.676	901
14:21:04.289	102	61	75	79	83.5	290	760	867	6.6	0.680	907
14:21:05.050	102	61	75	78	83.5	290	765	867	6.5	0.685	913
14:21:05.815	102	61	75	79	83.5	290	760	867	6.6	0.680	907
14:21:06.576	100	61	75	82	77.3	285	735	858	6.3	0.711	948
14:21:07.311	102	62	76	78	80.0	295	765	842	6.3	0.722	963
14:21:08.076	103	62	76	77	82.3	295	775	888	6.4	0.718	958
14:21:08.851	102	62	76	78	84.0	295	770	850	6.5	0.692	923
14:21:09.621	100	61	75	79	83.3	290	760	850	6.6	0.680	907
14:21:10.377	101	61	75	79	83.8	295	755	829	6.7	0.678	904
14:21:11.134	103	62	77	78	86.3	295	765	850	6.8	0.681	908
14:21:11.899	104	63	78	78	89.0	295	765	858	7.0	0.666	888
14:21:12.662	103	63	77	78	85.8	295	770	846	6.7	0.687	916
14:21:13.434	101	62	76	81	83.3	285	745	850	6.7	0.676	901
14:21:14.179	101	62	77	82	83.3	285	730	842	6.8	0.671	894
14:21:14.911	104	63	78	81	86.8	295	745	850	7.0	0.668	890
14:21:15.654	105	64	79	80	88.0	295	750	858	7.0	0.673	898
14:21:16.404	106	64	79	81	87.5	295	740	858	7.1	0.670	894
14:21:17.146	104	64	78	80	84.5	290	750	842	6.8	0.695	926
14:21:17.894	105	65	79	81	84.3	290	745	871	6.8	0.699	931
14:21:18.639	106	65	80	79	87.0	295	755	875	6.9	0.694	926
14:21:19.396	107	65	79	76	88.5	295	790	888	6.7	0.707	943
14:21:20.184	105	63	78	76	88.3	295	785	888	6.7	0.694	925
14:21:20.969	103	63	77	77	83.5	290	775	858	6.5	0.712	950
14:21:21.746	104	63	77	76	86.8	290	785	858	6.6	0.697	929
14:21:22.531	104	63	77	74	89.0	300	815	871	6.6	0.703	937
14:21:23.344	103	62	76	75	88.3	290	800	875	6.6	0.687	916
14:21:24.144	101	61	75	78	84.8	290	770	850	6.6	0.677	902
14:21:24.912	101	62	75	77	83.0	285	775	833	6.4	0.698	931
14:21:25.689	102	61	76	78	88.5	295	765	854	6.9	0.659	879
14:21:26.456	103	62	77	79	87.8	295	755	854	7.0	0.660	880
14:21:27.211	102	62	76	79	85.3	295	760	842	6.7	0.678	903
14:21:27.971	102	62	76	78	84.3	290	765	863	6.6	0.692	923
14:21:28.736	104	63	78	79	87.5	295	760	867	6.9	0.673	898
14:21:29.496	104	63	78	78	88.0	295	765	879	6.9	0.676	901
14:21:30.261	103	63	77	79	87.3	290	755	863	6.9	0.666	888
14:21:31.016	102	63	77	81	84.0	290	745	858	6.8	0.681	908
14:21:31.759	104	63	77	78	86.0	290	765	854	6.7	0.687	916
14:21:32.524	104	63	77	78	89.3	295	770	871	7.0	0.666	889
14:21:33.294	103	63	76	77	86.5	290	775	858	6.7	0.683	911
14:21:34.071	101	61	75	80	84.8	290	750	863	6.8	0.666	888
14:21:34.817	101	62	76	80	83.5	285	750	846	6.7	0.685	913
14:21:35.571	104	63	78	78	88.8	295	770	871	6.9	0.677	902
14:21:36.339	105	64	78	79	87.5	295	760	867	6.9	0.680	906
14:21:37.101	104	63	77	78	85.8	290	770	850	6.7	0.687	916
14:21:37.871	100	62	75	82	82.0	295	730	833	6.7	0.665	887
14:21:38.597	100	62	75	80	80.0	295	750	821	6.4	0.698	931
14:21:39.351	102	61	76	81	86.5	290	745	854	7.0	0.655	873
14:21:40.096	103	62	77	80	86.8	290	750	871	6.9	0.666	888
14:21:40.846	103	62	77	81	87.3	290	745	858	7.0	0.655	874
14:21:41.591	102	63	77	82	82.8	285	735	850	6.8	0.679	906
14:21:42.326	103	63	78	81	85.3	290	745	846	6.9	0.677	903
14:21:43.069	105	64	79	81	88.8	295	745	888	7.1	0.663	884
14:21:43.816	106	64	79	81	89.0	295	745	875	7.2	0.663	885
14:21:44.561	104	64	78	82	84.8	290	730	871	7.0	0.672	896
14:21:45.291	103	64	78	82	84.3	290	730	888	6.9	0.676	901
14:21:46.021	105	64	79	80	86.5	295	750	879	6.9	0.683	910
14:21:46.771	106	64	79	81	89.8	295	740	896	7.3	0.653	871
14:21:47.511	105	64	79	81	87.3	290	745	883	7.0	0.670	894
14:21:48.254	104	64	78	82	84.0	290	730	888	6.9	0.676	901
14:21:48.984	104	64	79	82	83.8	290	735	871	6.8	0.689	919
14:21:49.719	106	64	80	81	88.8	295	745	908	7.1	0.667	890
14:21:50.466	106	64	79	80	89.0	295	750	896	7.1	0.668	890
14:21:51.214	105	64	79	81	85.3	290	745	888	6.9	0.688	918
14:21:51.961	105	64	79	82	84.5	290	735	904	6.9	0.687	916
14:21:52.696	107	65	80	81	87.3	290	745	888	7.0	0.683	911
14:21:53.441	108	65	80	79	89.3	295	760	904	7.0	0.683	911
14:21:54.201	106	65	79	80	87.5	290	750	908	7.0	0.679	906
14:21:54.949	104	64	78	81	84.0	285	740	900	6.8	0.689	919
14:21:55.691	105	64	78	79	85.0	290	760	900	6.7	0.700	933
14:21:56.451	106	64	79	78	90.0	295	770	921	7.0	0.674	898
14:21:57.221	105	64	78	77	88.5	295	775	904	6.9	0.683	911
14:21:57.994	104	63	77	81	86.5	290	745	904	7.0	0.663	884
14:21:58.741	102	63	77	83	86.5	290	720	879	7.2	0.641	855
14:21:59.460	102	63	77	81	86.5	290	745	879	7.0	0.663	884
14:22:00.205	102	63	77	77	86.5	290	775	879	6.7	0.690	920
14:22:00.979	106	64	78	79	81.8	295	760	908	6.5	0.725	967
14:22:01.739	103	62	77	82	80.0	290	735	883	6.5	0.703	937
14:22:02.474	101	63	76	83	75.8	295	720	863	6.3	0.725	966
14:22:03.196	104	63	78	82	81.8	290	735	871	6.7	0.697	929
14:22:03.931	105	63	78	79	89.3	295	760	913	7.0	0.664	886
14:22:04.689	105	63	78	80	88.0	290	750	892	7.0	0.663	884
14:22:05.439	103	63	77	82	85.0	290	735	888	6.9	0.664	885
14:22:06.174	103	63	77	81	84.3	285	740	875	6.8	0.679	905
14:22:06.914	105	63	79	81	88.0	295	745	896	7.1	0.665	886
14:22:07.661	105	64	79	79	88.5	295	755	896	7.0	0.670	893
14:22:08.416	104	64	78	80	86.5	290	750	879	6.9	0.672	896
14:22:09.164	103	63	77	84	82.3	295	715	858	6.9	0.669	892
14:22:09.881	103	63	78	83	83.5	290	725	879	6.9	0.675	900
14:22:10.604	106	64	80	81	87.5	290	740	892	7.1	0.672	896
14:22:11.344	107	65	80	80	89.0	290	750	900	7.1	0.672	896
14:22:12.096	106	65	79	81	86.5	290	745	879	7.0	0.680	907
14:22:12.839	104	64	78	83	82.8	285	720	875	6.9	0.681	908
14:22:13.561	105	65	79	82	84.0	290	735	863	6.9	0.693	925
14:22:14.296	107	65	81	82	88.8	295	730	888	7.3	0.662	883
14:22:15.026	107	66	80	81	87.5	295	740	883	7.1	0.679	905
14:22:15.766	105	65	79	82	85.3	290	735	883	7.0	0.681	908
14:22:16.499	105	64	79	82	83.3	285	730	892	6.8	0.691	921
14:22:17.229	106	65	80	81	86.8	290	740	892	7.0	0.680	907
14:22:17.969	107	65	80	81	89.3	290	745	904	7.2	0.670	893
14:22:18.716	106	65	80	82	86.8	295	730	900	7.1	0.671	895
14:22:19.446	105	65	79	82	84.0	290	730	875	6.9	0.687	915
14:22:20.176	106	65	80	81	85.0	290	740	896	6.9	0.692	923
14:22:20.916	108	65	81	82	88.8	290	735	917	7.2	0.669	892
14:22:21.649	108	66	80	80	88.3	295	750	904	7.1	0.682	909
14:22:22.401	106	65	79	82	85.8	290	735	913	7.0	0.679	906
14:22:23.134	105	65	79	82	84.5	290	730	908	6.9	0.685	913
14:22:23.864	107	65	80	79	87.3	290	760	900	6.9	0.695	926
14:22:24.624	107	64	80	81	89.5	290	745	925	7.2	0.664	885
14:22:25.371	105	64	78	79	87.5	290	755	904	7.0	0.675	900
14:22:26.126	103	63	77	82	83.8	290	735	904	6.8	0.676	901
14:22:26.861	104	64	77	79	84.5	290	755	871	6.7	0.690	920
14:22:27.614	105	63	78	78	90.3	295	765	913	7.1	0.659	879
14:22:28.379	104	63	77	79	87.5	290	760	896	6.9	0.667	889
14:22:29.141	102	61	76	81	85.8	290	740	888	7.0	0.652	869
14:22:29.879	102	62	76	80	84.3	285	750	871	6.7	0.674	899
14:22:30.631	103	61	77	79	90.0	295	760	904	7.1	0.646	861
14:22:31.389	103	62	77	79	89.3	290	760	900	7.0	0.651	869
14:22:32.151	102	61	76	81	88.0	290	745	875	7.1	0.641	855
14:22:32.896	101	62	76	82	84.0	285	735	858	6.9	0.661	881
14:22:33.631	102	62	76	79	85.5	290	760	863	6.8	0.676	901
14:22:34.389	104	62	77	79	89.8	295	760	879	7.1	0.652	869
14:22:35.149	104	63	77	78	88.0	290	770	871	6.9	0.669	893
14:22:35.919	102	62	76	81	86.0	290	740	879	7.0	0.654	872
14:22:36.661	102	62	76	79	85.0	290	755	867	6.8	0.675	900
14:22:37.416	104	62	77	79	88.0	295	760	892	6.9	0.663	884
14:22:38.176	104	62	76	78	88.8	295	765	892	7.0	0.657	876
14:22:38.939	102	61	75	79	86.8	290	760	875	6.8	0.657	876
14:22:39.699	100	61	74	79	84.8	290	760	875	6.7	0.666	888
14:22:40.459	101	61	75	78	86.0	295	770	867	6.7	0.667	889
14:22:41.229	102	61	75	78	89.3	290	765	871	7.0	0.643	857
14:22:41.996	101	60	74	79	88.0	290	760	871	6.9	0.639	852
14:22:42.756	99	60	73	78	84.3	295	765	850	6.6	0.665	887
14:22:43.519	100	61	74	78	85.5	290	765	842	6.7	0.662	883
14:22:44.284	101	61	75	77	88.8	295	780	863	6.8	0.657	876
14:22:45.066	101	60	74	77	89.0	300	780	867	6.8	0.651	868
14:22:45.842	99	60	74	82	83.8	295	735	846	6.8	0.647	863
14:22:46.581	99	61	74	81	83.5	290	745	833	6.7	0.662	883
14:22:47.326	102	61	76	81	88.0	290	745	858	7.1	0.641	855
14:22:48.071	103	62	77	79	88.3	295	760	858	7.0	0.659	878
14:22:48.829	103	62	77	82	88.0	290	735	875	7.2	0.639	852
14:22:49.564	102	62	76	83	83.5	285	725	850	6.9	0.660	880
14:22:50.291	103	63	77	81	85.5	290	740	871	6.9	0.669	891
14:22:51.031	106	64	79	81	89.5	295	745	900	7.2	0.656	874
14:22:51.776	106	64	79	81	90.8	295	740	904	7.4	0.646	862
14:22:52.516	105	64	79	84	90.8	295	715	896	7.6	0.624	833
14:22:53.230	105	64	79	82	90.8	295	730	896	7.5	0.637	850
14:22:53.960	105	64	79	82	90.8	295	735	896	7.4	0.642	856
14:22:54.695	105	64	79	81	90.8	295	745	896	7.3	0.651	867
14:22:55.441	107	65	80	82	78.8	295	735	904	6.4	0.747	996
14:22:56.176	106	65	80	83	75.8	290	725	904	6.3	0.761	1015
14:22:56.899	106	65	80	82	77.5	285	730	896	6.4	0.751	1002
14:22:57.629	108	65	81	82	84.5	295	730	929	6.9	0.698	930
14:22:58.361	108	65	80	79	87.3	295	755	921	6.9	0.688	917
14:22:59.116	105	64	78	81	86.0	290	740	913	7.0	0.671	895
14:22:59.854	104	63	78	83	84.0	290	725	896	7.0	0.669	892
14:23:00.581	105	64	78	81	87.0	290	740	896	7.1	0.663	885
14:23:01.319	106	63	79	81	90.5	290	740	921	7.3	0.646	861
14:23:02.061	106	64	79	82	89.3	295	735	908	7.3	0.649	865
14:23:02.794	104	64	78	84	85.8	290	715	892	7.2	0.650	867
14:23:03.511	104	64	79	85	84.8	295	710	892	7.2	0.660	880
14:23:04.219	107	65	81	83	87.3	295	725	896	7.2	0.669	892
14:23:04.944	109	66	82	83	90.8	295	720	929	7.6	0.651	867
14:23:05.666	109	67	82	82	89.0	295	730	917	7.3	0.668	891
14:23:06.396	107	66	81	84	85.5	285	715	917	7.2	0.675	900
14:23:07.109	108	66	82	85	84.3	290	705	913	7.2	0.682	909
14:23:07.816	110	67	83	83	87.5	290	720	925	7.3	0.681	908
14:23:08.536	111	67	83	81	90.0	295	740	942	7.3	0.682	910
14:23:09.274	110	67	82	82	88.3	295	735	925	7.2	0.681	908
14:23:10.011	107	66	81	82	85.3	290	730	913	7.0	0.689	919
14:23:10.739	108	66	81	83	85.3	285	725	921	7.1	0.689	918
14:23:11.464	110	67	83	83	87.3	295	725	929	7.2	0.686	914
14:23:12.189	111	67	83	80	89.8	295	750	946	7.2	0.689	919
14:23:12.939	110	67	82	82	88.8	295	735	942	7.2	0.679	905
14:23:13.676	109	66	81	83	85.5	290	725	958	7.1	0.685	913
14:23:14.403	109	66	81	81	86.8	290	740	954	7.0	0.691	921
14:23:15.141	110	66	82	80	91.0	290	750	979	7.3	0.672	896
14:23:15.891	110	65	81	82	90.8	290	735	971	7.4	0.656	875
14:23:16.624	108	65	80	83	87.5	290	720	954	7.3	0.656	875
14:23:17.348	107	65	79	83	86.0	290	725	938	7.1	0.668	891
14:23:18.071	108	65	80	83	87.5	290	720	954	7.3	0.658	878
14:23:18.793	109	65	80	82	91.3	295	735	958	7.4	0.646	862
14:23:19.526	108	65	80	82	90.0	295	735	946	7.3	0.651	868
14:23:20.261	106	64	79	82	87.8	290	735	917	7.2	0.658	877
14:23:20.996	105	64	78	83	85.5	290	725	925	7.1	0.659	879
14:23:21.719	106	64	79	82	86.3	285	735	917	7.0	0.669	892
14:23:22.454	107	64	80	81	89.8	295	740	946	7.3	0.658	877
14:23:23.194	108	64	80	81	90.3	290	745	938	7.3	0.656	875
14:23:23.943	106	64	79	83	87.8	290	720	942	7.3	0.644	859
14:23:24.661	105	64	78	83	86.0	290	725	917	7.1	0.660	880
14:23:25.386	107	64	79	81	88.5	295	740	929	7.2	0.661	881
14:23:26.124	107	64	80	81	91.3	295	740	954	7.4	0.645	860
14:23:26.868	106	64	78	82	89.0	295	730	946	7.3	0.642	856
14:23:27.596	104	63	77	83	84.5	290	720	908	7.0	0.658	878
14:23:28.316	105	63	78	83	86.5	290	725	921	7.2	0.654	872
14:23:29.039	107	64	79	82	89.0	290	735	921	7.3	0.654	873
14:23:29.774	107	64	80	82	90.0	290	735	933	7.3	0.651	868
14:23:30.509	106	64	79	83	88.0	290	720	913	7.3	0.646	862
14:23:31.231	105	64	79	84	85.3	285	715	913	7.2	0.660	881
14:23:31.946	107	65	80	83	86.3	290	725	913	7.1	0.668	891
14:23:32.673	108	65	81	81	90.3	295	740	942	7.3	0.660	880
14:23:33.413	109	65	81	81	89.5	290	740	933	7.3	0.666	887
14:23:34.149	107	65	80	83	86.3	285	725	921	7.1	0.672	897
14:23:34.874	107	65	81	84	85.0	290	715	929	7.1	0.677	903
14:23:35.591	109	66	81	81	88.3	295	745	929	7.1	0.684	912
14:23:36.334	109	66	81	81	90.0	290	745	946	7.2	0.673	897
14:23:37.079	108	66	81	83	87.3	290	720	929	7.3	0.668	891
14:23:37.801	107	66	80	82	84.3	290	730	917	6.9	0.695	927
14:23:38.531	108	66	81	79	86.8	295	760	921	6.8	0.705	940
14:23:39.291	109	65	81	79	91.3	290	755	954	7.3	0.672	896
14:23:40.046	108	65	81	82	88.8	295	735	921	7.2	0.669	892
14:23:40.781	107	66	80	83	84.3	290	725	913	7.0	0.686	915
14:23:41.506	107	66	80	80	85.5	290	750	917	6.8	0.702	936
14:23:42.254	109	65	81	80	90.0	295	750	954	7.2	0.675	900
14:23:43.004	109	66	81	79	89.3	290	755	933	7.1	0.681	908
14:23:43.759	107	65	80	82	87.3	290	730	938	7.2	0.667	890
14:23:44.489	106	65	79	83	84.8	290	725	925	7.0	0.678	904
14:23:45.214	107	65	80	82	86.3	290	735	913	7.0	0.682	909
14:23:45.949	108	65	80	82	86.3	290	735	942	7.0	0.682	909
14:23:46.685	108	65	80	82	86.3	290	735	942	7.0	0.682	909
14:23:47.420	108	65	80	81	86.3	290	740	942	7.0	0.686	915
14:23:48.161	109	66	81	82	79.0	290	735	925	6.4	0.754	1005
14:23:48.898	110	66	82	80	83.3	290	750	933	6.7	0.734	979
14:23:49.644	109	66	81	81	81.8	290	745	925	6.6	0.738	984
14:23:50.389	107	65	79	79	82.3	290	760	921	6.5	0.732	976
14:23:51.149	106	64	79	79	83.8	285	755	925	6.7	0.712	950
14:23:51.904	107	65	80	81	86.3	290	745	913	6.9	0.689	918
14:23:52.651	108	65	80	79	88.3	290	755	929	7.0	0.687	915
14:23:53.406	108	65	80	78	87.8	290	770	913	6.8	0.698	930
14:23:54.174	106	64	79	80	85.3	285	750	929	6.8	0.693	924
14:23:54.926	106	64	79	78	86.3	290	765	929	6.8	0.698	931
14:23:55.693	108	64	80	78	89.5	290	765	950	7.0	0.680	906
14:23:56.454	108	64	80	78	89.5	290	770	938	7.0	0.684	912
14:23:57.226	107	64	79	80	89.5	295	750	929	7.2	0.662	883
14:23:57.974	105	64	79	81	84.8	285	740	917	6.9	0.685	914
14:23:58.714	107	65	79	81	85.5	290	745	921	6.9	0.691	921
14:23:59.461	108	65	80	79	88.8	290	755	938	7.1	0.683	910
14:24:00.214	108	65	80	79	89.3	290	755	938	7.1	0.677	902
14:24:00.969	107	64	79	82	87.8	290	735	933	7.2	0.662	882
14:24:01.704	106	64	79	82	84.8	295	730	917	7.0	0.678	904
14:24:02.436	107	65	80	81	86.8	295	740	917	7.0	0.678	904
14:24:03.176	108	64	80	78	90.5	295	765	929	7.1	0.672	896
14:24:03.941	107	64	79	81	89.0	290	745	942	7.2	0.663	885
14:24:04.686	105	64	78	83	85.3	290	725	904	7.1	0.665	887
14:24:05.409	106	64	79	82	84.5	290	735	908	6.9	0.685	913
14:24:06.144	108	64	80	81	89.3	290	745	925	7.2	0.668	890
14:24:06.891	108	65	80	79	89.8	295	755	921	7.1	0.675	900
14:24:07.646	107	65	80	82	87.0	290	730	921	7.2	0.673	898
14:24:08.376	107	66	81	82	84.8	290	735	913	6.9	0.700	934
14:24:09.111	109	66	82	79	88.0	290	755	921	7.0	0.701	935
14:24:09.866	110	66	82	79	90.0	295	755	929	7.2	0.690	920
14:24:10.621	109	66	81	80	88.0	295	750	917	7.0	0.690	920
14:24:11.369	107	66	80	82	82.8	285	735	908	6.8	0.708	944
14:24:12.104	107	66	81	82	84.5	290	735	921	6.9	0.700	934
14:24:12.839	109	66	81	80	88.3	290	750	933	7.1	0.688	918
14:24:13.591	109	65	81	81	90.0	295	745	938	7.2	0.671	894
14:24:14.336	107	65	79	78	87.8	295	765	921	6.9	0.689	918
14:24:15.099	105	64	78	82	84.5	285	735	908	6.9	0.678	905
14:24:15.834	105	64	78	79	85.3	290	755	904	6.8	0.691	921
14:24:16.591	106	63	79	79	90.0	290	760	925	7.1	0.663	884
14:24:17.351	106	64	78	78	88.5	295	765	908	6.9	0.674	899
14:24:18.114	105	63	78	81	86.8	285	745	925	7.0	0.666	887
14:24:18.859	105	63	78	80	86.3	290	750	921	6.9	0.678	904
14:24:19.613	107	64	79	78	89.8	290	770	938	7.0	0.676	901
14:24:20.379	108	64	79	77	90.8	295	775	942	7.0	0.677	902
14:24:21.158	107	63	79	77	90.5	290	775	950	7.0	0.672	896
14:24:21.931	105	64	78	80	85.5	285	750	925	6.8	0.684	912
14:24:22.679	106	64	79	79	85.8	290	755	913	6.8	0.693	924
14:24:23.436	108	64	80	79	91.0	295	760	950	7.2	0.664	885
14:24:24.198	107	64	79	79	89.5	295	760	946	7.1	0.669	892
14:24:24.956	105	64	77	76	85.8	290	785	933	6.6	0.705	940
14:24:25.741	105	62	77	76	88.3	285	785	946	6.7	0.687	916
14:24:26.526	106	63	78	76	90.5	300	785	925	6.9	0.677	902
14:24:27.309	106	63	77	76	90.8	295	790	921	6.9	0.672	897
14:24:28.101	103	62	76	79	87.3	290	760	900	6.9	0.662	883
14:24:28.859	102	62	77	82	84.0	295	730	875	6.9	0.665	886
14:24:29.591	106	65	79	81	85.3	290	745	875	6.9	0.688	918
14:24:30.334	108	65	81	81	89.0	295	740	913	7.2	0.669	892
14:24:31.074	108	65	80	79	87.5	295	760	925	6.9	0.691	921
14:24:31.834	106	64	77	79	84.8	290	755	913	6.7	0.686	915
14:24:32.591	102	62	75	82	81.0	295	730	900	6.7	0.674	898
14:24:33.321	102	61	75	82	83.0	295	735	892	6.8	0.662	883
14:24:34.058	105	62	77	80	89.3	290	750	950	7.1	0.645	860
14:24:34.808	107	63	78	79	91.0	295	760	975	7.2	0.651	869
14:24:35.568	107	63	79	81	90.8	290	745	983	7.3	0.644	859
14:24:36.311	106	64	78	80	86.0	295	750	963	6.9	0.678	904
14:24:37.061	105	62	78	79	88.8	300	755	929	7.1	0.664	885
14:24:37.818	109	64	80	77	92.0	295	780	979	7.1	0.674	899
14:24:38.596	108	64	80	77	90.5	290	780	988	7.0	0.685	914
14:24:39.376	106	64	78	81	85.8	290	745	963	6.9	0.680	906
14:24:40.121	106	64	78	82	85.8	290	735	933	7.0	0.671	894
14:24:40.855	106	64	78	80	85.8	290	750	933	6.9	0.684	913
14:24:41.605	106	64	78	77	85.8	290	780	933	6.6	0.712	949
14:24:42.388	110	65	80	77	85.8	295	780	1000	6.6	0.723	964
14:24:43.166	109	64	79	80	84.8	290	750	1025	6.8	0.701	935
14:24:43.914	109	65	80	80	82.8	290	750	1017	6.6	0.723	964
14:24:44.664	110	65	81	80	88.5	295	750	1025	7.1	0.684	912
14:24:45.416	111	65	81	80	91.8	295	750	1025	7.3	0.662	883
14:24:46.168	110	65	80	80	91.5	295	750	1013	7.3	0.656	874
14:24:46.916	108	64	79	82	87.5	290	735	1004	7.1	0.664	885
14:24:47.651	108	65	80	82	87.3	290	730	975	7.2	0.665	887
14:24:48.383	110	65	81	81	91.0	295	740	983	7.4	0.659	878
14:24:49.119	110	66	81	78	90.0	295	765	971	7.1	0.686	915
14:24:49.886	109	65	80	78	89.0	290	765	971	7.0	0.685	914
14:24:50.653	107	65	78	79	86.8	295	760	950	6.8	0.683	911
14:24:51.411	103	63	76	83	82.3	290	725	900	6.8	0.670	893
14:24:52.136	102	63	76	83	81.0	295	720	892	6.8	0.676	901
14:24:52.856	105	63	78	81	85.8	295	745	908	6.9	0.673	898
14:24:53.601	107	63	79	81	90.0	290	740	946	7.3	0.652	869
14:24:54.341	108	65	80	80	89.0	295	750	942	7.1	0.670	893
14:24:55.089	107	64	80	83	87.0	285	725	942	7.2	0.662	883
14:24:55.816	106	65	80	82	85.3	285	730	929	7.0	0.681	908
14:24:56.546	108	65	80	78	87.8	295	770	933	6.8	0.700	933
14:24:57.316	108	65	80	78	90.8	290	765	967	7.1	0.676	902
14:24:58.079	108	65	80	79	88.3	295	760	933	7.0	0.687	916
14:24:58.839	106	64	79	83	85.8	290	720	913	7.1	0.663	884
14:24:59.561	106	65	79	83	85.5	290	720	879	7.1	0.667	890
14:25:00.281	107	65	81	85	87.8	290	705	896	7.5	0.647	862
14:25:00.986	107	65	80	81	88.0	295	740	904	7.1	0.671	894
14:25:01.726	108	65	80	78	90.3	295	765	929	7.1	0.674	899
14:25:02.493	108	64	80	81	89.5	290	740	979	7.3	0.659	879
14:25:03.231	108	65	80	81	86.8	285	740	971	7.0	0.682	910
14:25:03.971	111	66	81	79	89.8	290	760	1004	7.1	0.686	915
14:25:04.731	112	66	82	78	93.0	290	770	1063	7.2	0.675	900
14:25:05.501	111	65	81	77	92.0	295	780	1075	7.1	0.682	910
14:25:06.281	109	65	79	77	87.0	295	775	1046	6.7	0.706	941
14:25:07.054	110	65	79	75	88.8	285	795	1025	6.7	0.710	947
14:25:07.851	110	64	80	76	93.3	295	790	1054	7.1	0.676	901
14:25:08.637	108	64	79	77	89.0	290	775	1025	6.9	0.684	911
14:25:09.416	105	63	77	77	85.3	295	775	967	6.6	0.698	930
14:25:10.191	106	63	77	75	87.3	300	795	971	6.6	0.702	935
14:25:10.986	107	63	79	76	91.5	290	785	1000	7.0	0.673	898
14:25:11.771	108	64	78	75	90.8	295	795	975	6.8	0.685	914
14:25:12.564	105	63	77	79	86.8	295	760	954	6.8	0.677	902
14:25:13.328	105	63	77	77	86.3	300	780	933	6.6	0.699	931
14:25:14.108	106	63	78	75	90.5	290	795	967	6.8	0.685	914
14:25:14.899	107	63	78	75	90.8	295	795	950	6.8	0.685	914
14:25:15.694	106	63	78	76	89.5	295	790	938	6.8	0.684	912
14:25:16.486	104	63	77	79	84.8	300	755	921	6.7	0.684	912
14:25:17.239	104	63	77	78	84.8	300	765	908	6.6	0.697	930
14:25:18.004	106	64	79	78	88.3	295	770	921	6.9	0.687	916
14:25:18.774	107	64	79	77	88.3	295	780	938	6.8	0.698	931
14:25:19.554	106	64	78	75	87.8	290	795	933	6.6	0.704	939
14:25:20.351	105	63	77	76	85.0	290	790	921	6.5	0.716	954
14:25:21.141	105	63	77	75	86.8	295	805	908	6.5	0.715	953
14:25:21.944	105	62	77	75	89.3	300	805	921	6.7	0.695	926
14:25:22.749	104	62	76	75	87.3	295	800	896	6.5	0.697	929
14:25:23.551	102	61	75	77	84.3	300	775	883	6.5	0.692	923
14:25:24.326	103	63	76	76	84.0	295	790	858	6.4	0.715	953
14:25:25.116	104	62	77	75	88.5	300	805	888	6.6	0.700	934
14:25:25.919	104	63	77	76	87.5	295	790	883	6.6	0.693	924
14:25:26.711	102	62	76	78	84.8	290	770	871	6.6	0.691	921
14:25:27.481	101	62	76	79	81.8	300	760	842	6.5	0.704	939
14:25:28.239	103	63	77	79	84.3	290	760	842	6.7	0.695	926
14:25:29.001	104	63	78	78	86.5	295	770	867	6.7	0.694	926
14:25:29.771	105	64	78	77	86.5	295	780	871	6.7	0.701	935
14:25:30.551	103	63	77	79	83.0	290	755	854	6.6	0.700	934
14:25:31.304	103	63	78	80	83.0	290	750	854	6.6	0.703	937
14:25:32.056	105	64	79	79	85.8	295	760	850	6.8	0.700	934
14:25:32.816	106	65	80	79	87.3	295	755	867	6.9	0.688	917
14:25:33.571	105	64	79	78	85.3	295	765	850	6.7	0.704	939
14:25:34.336	104	64	78	81	82.0	290	745	846	6.6	0.709	945
14:25:35.081	105	65	78	81	82.0	290	740	863	6.6	0.704	939
14:25:35.820	105	65	78	79	82.0	290	760	863	6.5	0.723	964
14:25:36.580	105	65	78	78	82.0	290	770	863	6.4	0.732	977
14:25:37.350	105	65	78	79	82.0	290	760	863	6.5	0.723	964
14:25:38.109	106	65	81	81	74.0	290	740	863	6.0	0.805	1073
14:25:38.849	108	67	82	79	74.3	295	755	871	5.9	0.834	1112
14:25:39.606	110	67	83	78	79.3	295	765	888	6.2	0.796	1062
14:25:40.371	109	67	82	79	80.8	295	755	875	6.4	0.767	1022
14:25:41.124	107	67	81	79	79.8	290	755	871	6.3	0.764	1019
14:25:41.881	108	67	81	78	82.0	290	770	871	6.4	0.756	1008
14:25:42.649	108	66	81	77	86.0	290	775	892	6.7	0.730	973
14:25:43.424	108	66	81	78	86.0	295	770	883	6.7	0.721	961
14:25:44.196	106	65	80	80	82.5	290	750	871	6.6	0.725	967
14:25:44.946	106	66	80	79	82.5	290	755	867	6.6	0.734	979
14:25:45.699	108	66	82	79	86.3	295	755	883	6.9	0.713	951
14:25:46.456	109	67	82	78	86.3	295	765	892	6.8	0.723	964
14:25:47.221	108	66	81	79	86.0	295	760	892	6.8	0.714	951
14:25:47.981	106	65	80	80	83.0	290	750	867	6.6	0.718	958
14:25:48.731	105	65	80	80	82.8	290	750	867	6.6	0.721	961
14:25:49.479	107	66	81	79	84.5	290	755	854	6.7	0.719	959
14:25:50.236	108	65	80	78	87.5	295	770	892	6.8	0.706	942
14:25:51.006	107	65	80	79	85.8	290	755	892	6.8	0.702	936
14:25:51.761	105	65	79	79	82.3	285	760	863	6.5	0.728	970
14:25:52.519	106	65	79	78	83.8	290	770	863	6.5	0.729	972
14:25:53.289	107	65	80	77	87.3	295	775	883	6.8	0.711	947
14:25:54.066	107	65	79	76	87.3	295	785	888	6.7	0.711	948
14:25:54.849	105	64	78	77	83.8	290	780	871	6.4	0.724	965
14:25:55.631	104	63	78	79	83.3	285	760	867	6.6	0.708	943
14:25:56.391	105	64	79	78	85.8	290	765	858	6.7	0.700	934
14:25:57.156	105	64	79	78	87.0	295	770	888	6.8	0.695	926
14:25:57.924	104	64	78	80	83.5	290	750	850	6.7	0.701	934
14:25:58.676	103	64	77	81	81.0	290	745	846	6.5	0.711	947
14:25:59.419	104	64	78	80	82.5	290	750	838	6.6	0.711	948
14:26:00.171	106	64	79	77	86.8	295	775	871	6.7	0.708	944
14:26:00.944	106	65	79	76	86.0	295	790	875	6.5	0.723	965
14:26:01.736	104	64	78	79	83.3	285	760	875	6.6	0.710	946
14:26:02.492	103	64	78	79	81.3	290	760	842	6.4	0.727	970
14:26:03.256	105	64	79	78	85.0	290	770	850	6.6	0.711	948
14:26:04.026	105	64	79	77	86.8	295	775	863	6.7	0.704	938
14:26:04.801	105	64	78	79	85.5	295	755	867	6.8	0.689	918
