# Supplementary material for: Influence of beat-to-beat blood pressure variability on vascular elasticity in hypertensive population
Source: Sci Rep. 2017 Aug 21;7:8394. doi: 10.1038/s41598-017-08640-4 (PMC5566212; doi:10.1038/s41598-017-08640-4)
Supplement: Supplementary file 2 — Dataset 2 [file 41598_2017_8640_MOESM2_ESM.zip › Data of normal population/1139-beats.txt]

08:33:21.883	111	67	87	66	69.0	325	915	988	4.5	1.147	1529
08:33:22.795	111	67	87	66	69.0	325	905	988	4.6	1.135	1513
08:33:23.700	111	67	87	65	69.0	325	925	988	4.5	1.160	1546
08:33:24.624	109	65	84	66	64.8	330	915	967	4.2	1.183	1578
08:33:25.539	108	65	83	67	63.8	330	900	942	4.3	1.175	1567
08:33:26.441	108	66	84	67	61.5	325	900	933	4.1	1.222	1629
08:33:27.339	110	66	85	66	67.5	330	905	929	4.5	1.140	1520
08:33:28.246	110	66	85	66	71.0	330	910	921	4.7	1.093	1457
08:33:29.156	109	66	85	66	70.0	330	905	900	4.6	1.092	1457
08:33:30.061	107	65	84	67	68.8	325	895	900	4.6	1.087	1449
08:33:30.954	107	66	84	67	68.3	325	900	875	4.6	1.101	1468
08:33:31.854	107	65	84	67	70.8	330	895	871	4.7	1.056	1408
08:33:32.749	107	65	84	67	70.8	330	900	863	4.7	1.062	1416
08:33:33.650	107	65	84	69	70.8	330	870	863	4.9	1.027	1369
08:33:34.520	107	65	84	67	70.8	330	900	863	4.7	1.062	1416
08:33:35.419	113	69	89	66	65.5	330	905	896	4.3	1.230	1640
08:33:36.324	113	69	89	66	65.3	330	915	896	4.3	1.241	1655
08:33:37.241	112	68	88	66	64.5	325	905	896	4.3	1.228	1637
08:33:38.144	110	68	86	66	64.3	325	910	879	4.2	1.218	1624
08:33:39.054	110	67	85	66	68.8	325	905	892	4.6	1.122	1496
08:33:39.961	109	66	84	66	70.8	325	915	892	4.6	1.083	1444
08:33:40.876	106	64	82	66	70.3	325	905	900	4.7	1.056	1408
08:33:41.779	107	64	82	66	70.8	330	915	896	4.6	1.060	1414
08:33:42.694	106	63	82	66	73.0	330	910	892	4.8	1.016	1355
08:33:43.606	105	63	82	66	73.0	330	905	883	4.8	1.010	1347
08:33:44.510	105	63	82	69	73.0	330	875	883	5.0	0.977	1303
08:33:45.385	105	63	82	66	73.0	330	910	883	4.8	1.016	1355
08:33:46.294	104	61	80	66	68.3	330	905	888	4.5	1.061	1414
08:33:47.199	103	61	80	67	67.5	325	900	858	4.5	1.063	1418
08:33:48.099	102	61	79	68	66.0	325	880	842	4.5	1.053	1404
08:33:48.981	102	62	80	69	67.8	325	875	846	4.6	1.036	1382
08:33:49.854	105	63	83	68	72.8	330	880	842	5.0	0.998	1331
08:33:50.736	107	65	84	67	73.5	330	895	850	4.9	1.020	1360
08:33:51.631	108	65	85	67	73.8	330	895	858	4.9	1.025	1367
08:33:52.526	107	66	85	68	71.5	325	885	850	4.8	1.046	1395
08:33:53.411	108	67	85	67	71.0	325	900	833	4.7	1.074	1432
08:33:54.307	108	66	85	67	73.5	330	900	842	4.9	1.035	1380
08:33:55.211	107	65	84	66	73.3	330	905	829	4.9	1.035	1380
08:33:56.112	106	65	84	67	73.0	325	895	825	4.9	1.027	1369
08:33:57.011	106	65	85	68	72.5	325	880	813	4.9	1.035	1380
08:33:57.889	110	68	89	69	72.0	325	875	838	4.9	1.085	1446
08:33:58.764	117	72	93	68	72.8	325	880	900	5.0	1.128	1504
08:33:59.648	120	75	95	67	71.0	325	895	946	4.8	1.191	1588
08:34:00.543	119	75	94	67	69.0	325	890	967	4.7	1.216	1621
08:34:01.429	120	75	94	68	66.3	320	885	988	4.5	1.256	1674
08:34:02.316	119	74	93	67	68.0	325	900	983	4.5	1.224	1632
08:34:03.214	117	72	93	67	68.0	325	900	975	4.5	1.224	1632
08:34:04.115	117	72	93	68	68.0	325	880	975	4.6	1.197	1596
08:34:04.995	117	72	93	66	68.0	325	905	975	4.5	1.231	1641
08:34:05.899	113	69	87	67	63.3	325	895	983	4.2	1.235	1646
08:34:06.798	111	68	86	67	63.8	325	900	967	4.3	1.211	1614
08:34:07.694	108	66	85	68	62.3	320	880	938	4.2	1.195	1593
08:34:08.574	110	66	86	68	67.3	325	885	942	4.6	1.125	1500
08:34:09.463	111	67	86	68	71.8	325	885	950	4.9	1.061	1414
08:34:10.344	112	67	87	67	72.0	325	890	950	4.9	1.069	1426
08:34:11.238	111	67	87	68	71.5	325	880	950	4.9	1.068	1424
08:34:12.114	113	69	88	68	71.8	325	885	954	4.9	1.082	1443
08:34:13.001	113	68	88	67	74.0	330	895	958	5.0	1.061	1415
08:34:13.894	112	68	87	68	72.0	325	885	958	4.9	1.066	1422
08:34:14.779	110	67	86	68	72.0	325	880	946	4.9	1.051	1401
08:34:15.661	111	67	86	67	73.5	325	895	938	4.9	1.050	1400
08:34:16.556	112	67	86	67	73.8	330	895	954	4.9	1.044	1392
08:34:17.453	109	66	85	67	73.3	330	890	938	4.9	1.027	1369
08:34:18.339	110	66	86	68	72.0	325	885	967	4.9	1.051	1401
08:34:19.224	112	67	86	67	73.5	325	895	988	4.9	1.047	1396
08:34:20.119	112	67	86	67	73.0	325	900	979	4.9	1.054	1405
08:34:21.021	110	66	85	68	72.3	325	880	996	4.9	1.035	1380
08:34:21.903	111	67	85	67	70.5	325	895	979	4.7	1.079	1439
08:34:22.796	111	67	85	66	71.8	325	905	971	4.8	1.069	1425
08:34:23.699	110	66	84	66	72.5	325	905	958	4.8	1.045	1394
08:34:24.604	108	65	83	68	71.5	325	885	958	4.8	1.027	1370
08:34:25.491	109	65	83	66	71.8	325	905	946	4.8	1.050	1400
08:34:26.394	109	64	84	66	74.5	330	905	942	4.9	1.014	1352
08:34:27.299	108	65	83	66	73.5	325	905	925	4.9	1.019	1359
08:34:28.206	106	64	82	67	72.0	325	890	913	4.9	1.011	1347
08:34:29.096	106	64	82	67	72.5	325	900	896	4.8	1.015	1353
08:34:29.994	107	63	83	67	75.8	330	895	913	5.1	0.975	1300
08:34:30.891	108	64	83	66	75.5	330	905	908	5.0	0.989	1319
08:34:31.796	105	63	83	68	75.5	330	880	900	5.1	0.962	1282
08:34:32.675	105	63	83	68	75.5	330	880	900	5.1	0.962	1282
08:34:33.555	105	63	83	67	75.5	330	900	900	5.0	0.983	1311
08:34:34.458	115	68	88	67	68.3	330	895	996	4.6	1.154	1539
08:34:35.351	114	68	88	68	66.0	330	880	983	4.5	1.173	1564
08:34:36.233	115	70	89	67	64.0	325	895	988	4.3	1.238	1650
08:34:37.126	116	70	89	67	66.5	325	895	996	4.5	1.194	1593
08:34:38.023	115	69	88	65	70.3	330	920	1000	4.6	1.146	1528
08:34:38.941	113	68	86	65	69.8	325	920	983	4.5	1.128	1504
08:34:39.861	110	66	84	66	69.8	325	905	971	4.6	1.087	1449
08:34:40.768	108	65	83	66	69.3	325	905	950	4.6	1.081	1442
08:34:41.669	110	66	84	66	72.0	330	910	958	4.7	1.062	1416
08:34:42.579	111	66	84	66	73.5	330	910	954	4.8	1.043	1391
08:34:43.491	110	66	84	67	72.5	330	900	950	4.8	1.046	1394
08:34:44.389	109	66	85	67	71.8	325	890	950	4.8	1.048	1398
08:34:45.281	111	67	86	66	73.5	330	905	942	4.9	1.056	1408
08:34:46.184	112	67	87	66	74.5	330	905	954	4.9	1.051	1401
08:34:47.089	112	67	87	66	74.5	330	910	938	4.9	1.057	1409
08:34:47.999	110	67	86	67	73.0	325	895	929	4.9	1.051	1402
08:34:48.896	111	67	85	65	72.0	325	920	921	4.7	1.089	1452
08:34:49.816	111	66	86	65	75.3	330	920	929	4.9	1.048	1398
08:34:50.734	111	67	86	66	74.3	330	915	913	4.9	1.060	1413
08:34:51.651	112	67	87	65	74.5	330	920	929	4.9	1.068	1424
08:34:52.571	111	67	87	67	73.3	330	900	921	4.9	1.063	1417
08:34:53.471	112	69	87	66	72.0	325	910	917	4.7	1.103	1470
08:34:54.381	113	68	88	66	74.5	330	905	904	4.9	1.072	1429
08:34:55.284	113	69	90	69	74.3	330	870	913	5.1	1.049	1398
08:34:56.154	113	70	90	72	71.5	325	835	883	5.1	1.051	1401
08:34:56.989	113	71	90	72	69.5	325	835	883	5.0	1.078	1438
08:34:57.824	114	71	90	71	70.0	320	840	892	5.0	1.074	1432
08:34:58.664	113	70	87	65	73.0	330	930	892	4.7	1.108	1478
08:34:59.596	110	66	85	64	76.3	325	935	908	4.9	1.039	1386
08:35:00.529	107	65	84	67	73.8	325	895	883	4.9	1.013	1351
08:35:01.426	107	65	82	66	71.5	325	910	867	4.7	1.047	1396
08:35:02.336	106	63	82	66	74.5	330	915	871	4.9	1.001	1335
08:35:03.249	106	63	81	65	75.5	325	920	867	4.9	0.984	1312
08:35:04.169	103	62	81	68	73.3	320	880	850	5.0	0.967	1289
08:35:05.051	106	64	83	67	74.3	325	900	854	5.0	1.006	1341
08:35:05.951	109	65	85	66	76.5	330	910	875	5.0	1.014	1352
08:35:06.859	111	67	87	66	75.8	330	905	875	5.0	1.036	1382
08:35:07.766	112	68	87	66	75.3	330	915	892	4.9	1.058	1410
08:35:08.679	110	68	87	67	73.0	325	900	883	4.9	1.070	1426
08:35:09.581	111	68	87	66	73.0	325	910	871	4.8	1.081	1442
08:35:10.490	111	68	87	66	73.0	325	915	871	4.8	1.087	1450
08:35:11.405	111	68	87	65	73.0	325	930	871	4.7	1.105	1474
08:35:12.334	108	64	84	67	68.8	325	900	883	4.6	1.093	1457
08:35:13.236	107	64	84	67	67.3	325	895	863	4.5	1.115	1486
08:35:14.131	109	66	86	67	69.0	330	900	883	4.6	1.122	1496
08:35:15.031	111	67	88	67	71.5	330	895	900	4.8	1.095	1460
08:35:15.926	113	69	89	67	74.0	325	890	917	5.0	1.073	1431
08:35:16.814	114	70	91	69	72.0	325	870	933	5.0	1.097	1462
08:35:17.686	118	72	93	68	72.3	325	885	967	4.9	1.136	1515
08:35:18.573	120	73	93	66	73.3	325	910	1013	4.8	1.152	1536
08:35:19.481	119	72	92	65	73.8	325	920	1038	4.8	1.145	1526
08:35:20.399	117	71	90	66	71.3	325	910	1046	4.7	1.149	1533
08:35:21.307	115	70	89	67	69.8	320	900	1042	4.7	1.145	1527
08:35:22.209	115	69	87	65	71.8	325	925	1038	4.7	1.125	1500
08:35:23.136	112	67	86	65	73.3	325	925	1017	4.8	1.080	1440
08:35:24.063	110	65	84	65	73.5	325	930	1008	4.7	1.057	1409
08:35:24.991	108	64	82	65	73.0	325	920	971	4.8	1.033	1378
08:35:25.913	105	63	82	67	72.3	320	895	950	4.8	1.013	1350
08:35:26.808	108	65	84	66	74.3	325	905	938	4.9	1.024	1365
08:35:27.713	110	66	86	66	75.5	325	905	963	5.0	1.034	1378
08:35:28.614	114	68	89	66	76.3	325	910	967	5.0	1.062	1416
08:35:29.526	115	70	90	66	74.3	325	905	975	4.9	1.097	1463
08:35:30.431	115	70	91	68	72.3	320	885	983	4.9	1.112	1482
08:35:31.316	117	72	92	67	73.5	325	900	979	4.9	1.127	1502
08:35:32.216	117	72	92	66	73.0	320	905	988	4.8	1.134	1512
08:35:33.123	118	71	91	65	73.5	325	920	1013	4.8	1.136	1515
08:35:34.037	115	70	90	67	71.5	320	890	1033	4.8	1.117	1490
08:35:34.929	116	71	89	67	69.8	320	900	1046	4.7	1.152	1535
08:35:35.827	117	70	90	66	73.0	325	910	1075	4.8	1.119	1492
08:35:36.741	117	70	89	66	72.5	325	905	1083	4.8	1.114	1485
08:35:37.646	116	70	88	66	71.0	325	910	1063	4.7	1.128	1504
08:35:38.556	113	68	87	67	69.8	320	895	1063	4.7	1.113	1484
08:35:39.451	113	68	86	66	69.3	320	910	1054	4.6	1.130	1507
08:35:40.361	112	67	86	66	72.5	325	910	1029	4.8	1.076	1435
08:35:41.271	111	67	86	66	72.5	325	915	1021	4.8	1.079	1439
08:35:42.186	111	66	85	66	73.5	325	915	1000	4.8	1.055	1407
08:35:43.101	109	65	84	67	72.5	325	900	992	4.8	1.043	1390
08:35:44.001	109	65	85	67	72.3	320	900	988	4.8	1.053	1403
08:35:44.901	110	66	86	66	74.3	325	905	975	4.9	1.042	1389
08:35:45.804	112	67	87	66	74.3	325	905	963	4.9	1.057	1410
08:35:46.709	113	68	87	66	74.8	325	915	967	4.9	1.068	1424
08:35:47.624	110	67	86	67	72.3	320	895	954	4.8	1.062	1416
08:35:48.523	111	67	86	67	73.3	325	900	950	4.9	1.057	1409
08:35:49.421	111	66	86	66	75.3	325	910	942	5.0	1.034	1379
08:35:50.329	110	66	85	66	75.3	325	905	938	5.0	1.025	1367
08:35:51.234	109	65	84	66	74.5	325	910	929	4.9	1.026	1368
08:35:52.144	107	64	83	67	74.0	320	895	913	5.0	1.007	1343
08:35:53.039	108	65	84	66	75.8	325	910	933	5.0	1.006	1341
08:35:53.951	108	64	84	66	76.5	325	910	908	5.0	0.993	1324
08:35:54.861	108	64	84	66	76.5	325	915	900	5.0	0.999	1332
08:35:55.774	108	65	84	66	76.3	325	905	888	5.1	0.994	1325
08:35:56.679	107	65	84	69	76.3	325	875	875	5.2	0.961	1281
08:35:57.555	107	65	84	68	76.3	325	880	875	5.2	0.967	1289
08:35:58.435	107	65	84	66	76.3	325	915	875	5.0	1.005	1340
08:35:59.351	122	73	94	66	65.5	320	905	1050	4.3	1.295	1727
08:36:00.256	122	74	94	66	64.5	320	905	1063	4.3	1.319	1759
08:36:01.159	122	74	93	66	63.8	320	910	1075	4.2	1.331	1775
08:36:02.067	119	73	92	67	64.8	320	890	1075	4.4	1.268	1691
08:36:02.957	120	73	92	67	66.8	320	900	1058	4.5	1.237	1649
08:36:03.859	119	72	91	67	69.3	320	900	1083	4.6	1.186	1581
08:36:04.759	119	71	91	67	70.0	325	890	1088	4.7	1.151	1534
08:36:05.651	117	71	90	69	68.0	320	875	1092	4.7	1.155	1540
08:36:06.526	119	72	91	67	69.3	320	890	1113	4.7	1.170	1559
08:36:07.414	120	72	93	69	71.8	325	875	1129	4.9	1.128	1504
08:36:08.290	120	72	93	71	71.5	320	840	1146	5.1	1.096	1461
08:36:09.131	121	74	93	71	67.5	320	845	1113	4.8	1.164	1552
08:36:09.974	120	73	92	70	69.5	320	860	1125	4.8	1.135	1514
08:36:10.836	118	71	90	70	69.8	320	860	1129	4.9	1.110	1480
08:36:11.694	117	71	89	71	67.5	320	850	1117	4.8	1.121	1494
08:36:12.546	118	70	90	69	71.0	325	870	1129	4.9	1.100	1466
08:36:13.418	117	70	89	68	71.0	325	880	1129	4.8	1.100	1467
08:36:14.294	117	70	88	69	70.3	320	875	1108	4.8	1.096	1461
08:36:15.169	114	68	87	70	68.8	320	860	1096	4.8	1.088	1451
08:36:16.029	115	69	88	70	68.5	315	860	1092	4.8	1.099	1465
08:36:16.891	116	69	89	69	71.8	325	865	1075	5.0	1.073	1431
08:36:17.756	117	70	91	69	72.8	320	870	1079	5.0	1.082	1443
08:36:18.622	117	71	92	70	71.5	320	860	1075	5.0	1.101	1467
08:36:19.484	117	72	91	70	68.3	315	860	1054	4.8	1.150	1533
08:36:20.346	119	72	92	68	70.5	325	880	1058	4.8	1.145	1527
08:36:21.226	118	71	91	68	71.8	320	880	1058	4.9	1.113	1484
08:36:22.104	116	70	89	68	71.3	325	880	1042	4.9	1.099	1466
08:36:22.986	113	68	87	69	70.3	320	870	1013	4.8	1.081	1441
08:36:23.858	113	68	87	67	72.0	325	890	1000	4.9	1.072	1430
08:36:24.746	112	67	86	68	73.3	325	885	1004	5.0	1.036	1381
08:36:25.629	112	66	85	67	73.0	325	900	1013	4.9	1.048	1397
08:36:26.529	111	65	84	68	71.8	320	885	1029	4.9	1.039	1386
08:36:27.414	112	66	84	66	70.8	320	905	1038	4.7	1.071	1428
08:36:28.321	111	65	83	66	72.3	325	915	1042	4.7	1.045	1393
08:36:29.234	109	64	82	66	71.0	320	905	1029	4.7	1.039	1385
08:36:30.141	107	63	80	67	70.5	320	900	983	4.7	1.024	1366
08:36:31.039	106	62	80	67	70.8	320	890	979	4.8	1.006	1342
08:36:31.933	106	63	81	66	72.8	325	910	954	4.8	1.007	1343
08:36:32.839	106	63	81	66	73.8	325	905	946	4.9	0.997	1329
08:36:33.748	107	63	82	66	74.8	325	910	942	4.9	1.001	1335
08:36:34.654	109	65	84	66	74.8	325	910	933	4.9	1.020	1359
08:36:35.564	109	65	84	66	74.5	325	915	921	4.9	1.029	1371
08:36:36.479	107	65	83	67	72.0	320	895	900	4.8	1.032	1376
08:36:37.374	109	66	85	66	73.5	325	910	883	4.8	1.052	1403
08:36:38.284	112	67	88	66	76.3	325	905	904	5.1	1.041	1389
08:36:39.189	114	69	90	66	74.8	325	910	892	4.9	1.090	1453
08:36:40.099	115	70	90	66	74.3	325	915	908	4.9	1.106	1475
08:36:41.014	114	70	89	66	73.8	325	915	900	4.8	1.107	1476
08:36:41.929	113	69	89	67	72.3	325	900	892	4.8	1.102	1470
08:36:42.829	114	70	89	66	72.5	325	905	888	4.8	1.108	1477
08:36:43.736	114	69	89	66	74.3	325	910	896	4.9	1.088	1450
08:36:44.646	115	69	90	66	74.8	325	915	938	4.9	1.102	1469
08:36:45.563	117	70	91	67	73.5	325	900	979	4.9	1.114	1486
08:36:46.463	117	72	92	67	70.8	325	890	1004	4.8	1.151	1535
08:36:47.351	120	73	93	67	71.8	330	900	1033	4.8	1.163	1551
08:36:48.251	120	73	92	66	71.5	325	910	1067	4.7	1.174	1565
08:36:49.159	119	72	91	66	69.5	325	905	1096	4.6	1.182	1576
08:36:50.066	117	71	89	68	67.5	320	885	1096	4.6	1.170	1560
08:36:50.949	118	71	89	67	66.8	320	900	1092	4.5	1.197	1596
08:36:51.851	117	70	89	67	66.8	320	900	1113	4.5	1.197	1596
08:36:52.750	117	70	89	68	66.8	320	885	1113	4.5	1.177	1569
08:36:53.635	117	70	89	67	66.8	320	900	1113	4.5	1.197	1596
08:36:54.532	123	74	94	68	61.8	320	880	1225	4.2	1.336	1781
08:36:55.418	124	74	94	66	62.8	325	910	1179	4.1	1.360	1813
08:36:56.328	123	74	94	66	63.0	325	915	1179	4.1	1.358	1811
08:36:57.241	122	73	92	65	66.0	325	925	1158	4.3	1.282	1710
08:36:58.166	118	71	90	67	67.8	320	900	1146	4.5	1.192	1590
08:36:59.068	118	71	89	66	68.3	325	910	1117	4.5	1.183	1578
08:36:59.978	116	68	88	65	72.0	325	920	1125	4.7	1.121	1495
08:37:00.896	116	68	87	66	72.3	325	915	1104	4.7	1.099	1465
08:37:01.811	113	67	86	67	71.3	320	900	1088	4.8	1.086	1448
08:37:02.711	114	68	86	66	70.8	325	905	1075	4.7	1.103	1471
08:37:03.614	114	67	87	66	73.3	325	905	1083	4.9	1.069	1425
08:37:04.517	114	67	87	67	73.3	325	900	1067	4.9	1.066	1421
08:37:05.421	113	67	86	67	72.8	325	900	1050	4.9	1.067	1423
08:37:06.319	112	67	86	67	71.3	320	890	1038	4.8	1.074	1432
08:37:07.209	114	67	87	67	73.8	325	895	1038	4.9	1.053	1404
08:37:08.104	113	67	86	66	74.0	325	905	1021	4.9	1.055	1406
08:37:09.009	112	66	86	67	74.0	325	900	1000	4.9	1.040	1386
08:37:09.909	110	66	85	68	71.8	320	880	979	4.9	1.036	1382
08:37:10.793	110	66	84	67	73.0	325	890	967	4.9	1.027	1370
08:37:11.681	110	65	84	67	74.8	325	900	958	5.0	1.014	1353
08:37:12.579	110	65	84	66	74.3	325	905	958	4.9	1.024	1365
08:37:13.484	110	65	84	66	73.8	320	905	950	4.9	1.025	1366
08:37:14.391	108	64	83	67	73.8	325	890	954	5.0	1.002	1336
08:37:15.279	109	65	84	67	72.8	320	890	950	4.9	1.025	1366
08:37:16.171	111	66	85	67	75.0	325	900	954	5.0	1.023	1364
08:37:17.073	112	67	86	65	74.5	325	920	971	4.9	1.056	1408
08:37:17.993	113	67	86	66	74.8	325	915	975	4.9	1.053	1404
08:37:18.908	112	67	86	66	73.5	325	905	975	4.9	1.053	1404
08:37:19.811	112	67	86	67	71.0	320	900	971	4.7	1.084	1445
08:37:20.713	114	68	87	66	73.5	325	910	1000	4.8	1.071	1428
08:37:21.621	114	68	87	65	73.8	325	920	988	4.8	1.082	1443
08:37:22.539	113	67	86	66	73.8	325	915	979	4.8	1.064	1419
08:37:23.456	111	66	85	67	71.8	320	895	975	4.8	1.060	1414
08:37:24.351	112	67	86	66	72.5	325	910	971	4.8	1.076	1435
08:37:25.263	112	67	86	66	74.3	325	910	967	4.9	1.051	1401
08:37:26.169	112	67	86	66	73.5	325	910	958	4.8	1.065	1420
08:37:27.081	111	67	87	67	73.5	320	890	963	5.0	1.047	1397
08:37:27.971	114	69	89	68	72.5	320	885	988	4.9	1.086	1449
08:37:28.856	118	71	92	67	73.0	325	900	1017	4.9	1.131	1508
08:37:29.754	120	73	93	66	72.8	325	910	1042	4.8	1.160	1547
08:37:30.664	121	74	93	66	71.5	325	910	1067	4.7	1.187	1582
08:37:31.576	120	73	92	66	69.3	320	905	1088	4.6	1.206	1607
08:37:32.481	121	73	91	65	69.0	325	930	1100	4.5	1.230	1640
08:37:33.409	119	71	89	65	69.8	325	925	1108	4.5	1.184	1578
08:37:34.338	116	69	87	65	69.5	325	930	1100	4.5	1.161	1548
08:37:35.266	112	67	85	66	67.8	320	905	1067	4.5	1.129	1505
08:37:36.169	112	67	84	66	68.8	320	915	1058	4.5	1.121	1495
08:37:37.086	111	66	84	66	71.0	325	915	1050	4.7	1.083	1443
08:37:38.001	112	66	85	66	72.3	325	915	1050	4.7	1.073	1431
08:37:38.916	112	66	85	66	71.5	320	910	1050	4.7	1.082	1442
08:37:39.826	113	67	86	66	70.8	320	905	1054	4.7	1.103	1471
08:37:40.731	117	69	89	65	73.8	325	920	1092	4.8	1.110	1480
08:37:41.651	120	71	90	65	73.0	325	925	1146	4.7	1.144	1525
08:37:42.576	119	71	89	66	69.3	320	915	1138	4.5	1.179	1572
08:37:43.491	120	71	89	65	68.3	320	925	1146	4.4	1.203	1604
08:37:44.416	119	70	88	64	70.0	325	935	1163	4.5	1.172	1563
08:37:45.351	118	69	86	63	70.0	325	945	1158	4.4	1.161	1548
08:37:46.296	115	67	84	64	68.8	325	940	1142	4.4	1.142	1522
08:37:47.236	111	65	82	65	68.5	325	920	1113	4.5	1.098	1464
08:37:48.154	111	65	82	65	69.0	325	925	1092	4.5	1.096	1461
08:37:49.081	110	64	82	65	71.8	325	930	1079	4.6	1.056	1409
08:37:50.009	109	64	81	65	71.0	325	930	1063	4.6	1.061	1415
08:37:50.937	108	63	82	66	71.3	320	915	1042	4.7	1.047	1396
08:37:51.856	108	64	83	66	71.0	325	905	1021	4.7	1.055	1406
08:37:52.761	111	66	84	65	72.8	325	925	1033	4.7	1.071	1428
08:37:53.686	112	66	85	64	73.3	325	935	1033	4.7	1.085	1447
08:37:54.619	112	66	85	64	73.3	325	935	1038	4.7	1.082	1442
08:37:55.554	111	66	84	65	72.0	325	925	1017	4.7	1.079	1439
08:37:56.481	109	65	83	65	70.3	320	925	996	4.6	1.090	1453
08:37:57.404	110	65	83	64	70.3	320	935	1000	4.5	1.101	1468
08:37:58.340	110	65	83	65	70.3	320	920	1000	4.6	1.084	1445
08:37:59.260	110	65	83	64	70.3	320	935	1000	4.5	1.101	1468
08:38:00.198	111	66	85	65	66.0	325	925	1004	4.3	1.184	1579
08:38:01.121	111	66	86	66	64.8	320	910	971	4.3	1.202	1602
08:38:02.029	113	68	87	65	65.8	325	925	963	4.3	1.227	1637
08:38:02.954	114	69	88	65	68.5	325	930	963	4.4	1.191	1588
08:38:03.888	114	68	87	64	72.0	330	935	954	4.6	1.133	1511
08:38:04.821	111	67	86	66	70.8	325	905	929	4.7	1.100	1467
08:38:05.726	110	67	85	66	68.5	320	910	913	4.5	1.129	1506
08:38:06.634	111	67	86	65	72.3	325	920	913	4.7	1.095	1460
08:38:07.554	112	67	87	65	73.8	325	925	921	4.8	1.085	1447
08:38:08.481	112	67	87	64	74.8	330	940	925	4.8	1.091	1455
08:38:09.419	113	68	88	65	74.3	325	920	938	4.8	1.087	1450
08:38:10.341	112	68	88	66	72.0	325	905	929	4.8	1.103	1471
08:38:11.244	115	70	90	66	72.0	325	915	925	4.7	1.137	1517
08:38:12.163	118	70	91	65	75.5	330	920	983	4.9	1.112	1483
08:38:13.083	119	72	92	65	73.8	330	930	1013	4.8	1.160	1547
08:38:14.007	120	72	92	66	71.8	325	915	1046	4.7	1.173	1564
08:38:14.926	118	71	92	67	70.5	325	895	1067	4.7	1.162	1549
08:38:15.821	120	73	92	66	69.5	325	910	1079	4.6	1.201	1602
08:38:16.731	120	72	93	66	71.8	325	905	1092	4.8	1.167	1556
08:38:17.634	121	73	93	66	71.5	325	905	1104	4.7	1.180	1574
08:38:18.539	121	73	93	67	70.3	325	895	1117	4.7	1.185	1580
08:38:19.434	118	73	92	68	66.8	320	880	1083	4.6	1.210	1613
08:38:20.316	119	73	91	66	67.5	325	905	1088	4.5	1.223	1631
08:38:21.219	118	71	91	66	70.3	325	910	1100	4.6	1.176	1567
08:38:22.131	119	71	91	66	71.8	325	915	1096	4.7	1.154	1539
08:38:23.044	117	70	90	67	70.0	320	895	1096	4.7	1.151	1534
08:38:23.941	118	71	90	67	68.8	320	895	1117	4.6	1.168	1558
08:38:24.836	119	71	90	66	71.8	325	910	1133	4.7	1.141	1522
08:38:25.746	118	70	89	66	71.8	325	910	1142	4.7	1.129	1505
08:38:26.656	117	69	88	66	71.3	325	910	1142	4.7	1.118	1490
08:38:27.566	114	68	86	67	70.0	320	895	1125	4.7	1.103	1470
08:38:28.459	114	68	87	66	70.3	320	905	1129	4.7	1.114	1486
08:38:29.366	115	68	87	66	72.5	325	910	1121	4.8	1.095	1460
08:38:30.274	115	68	88	66	72.8	325	910	1129	4.8	1.095	1459
08:38:31.186	115	68	87	66	72.5	325	915	1108	4.8	1.101	1468
08:38:32.099	113	68	87	67	70.5	320	890	1100	4.8	1.101	1469
08:38:32.991	116	69	89	66	71.8	320	905	1096	4.8	1.116	1488
08:38:33.896	116	69	89	66	73.5	325	905	1108	4.9	1.093	1457
08:38:34.801	116	69	89	66	73.5	325	915	1079	4.8	1.102	1469
08:38:35.716	116	69	88	67	72.8	325	900	1096	4.9	1.089	1452
08:38:36.616	115	69	88	67	70.8	320	890	1088	4.8	1.104	1472
08:38:37.504	116	69	88	66	71.3	320	905	1100	4.7	1.115	1486
08:38:38.411	116	68	87	66	73.8	325	915	1125	4.8	1.082	1443
08:38:39.326	115	67	87	66	73.8	325	915	1117	4.8	1.073	1431
08:38:40.241	114	67	86	67	71.8	325	900	1096	4.8	1.079	1438
08:38:41.141	113	67	85	66	70.5	320	905	1071	4.7	1.094	1459
08:38:42.044	113	66	85	66	73.3	325	915	1071	4.8	1.065	1420
08:38:42.961	112	66	85	65	74.3	325	920	1063	4.8	1.050	1400
08:38:43.881	110	65	84	66	72.3	320	905	1042	4.8	1.049	1399
08:38:44.784	111	65	84	66	72.5	320	915	1033	4.8	1.060	1414
08:38:45.697	112	66	85	65	75.0	325	925	1042	4.9	1.045	1394
08:38:46.624	112	65	85	65	75.3	325	925	1038	4.9	1.039	1385
08:38:47.553	111	65	84	64	74.8	325	935	1000	4.8	1.048	1397
08:38:48.484	110	65	83	65	73.8	325	925	975	4.8	1.044	1392
08:38:49.413	107	64	83	66	72.5	320	915	954	4.8	1.041	1388
08:38:50.328	109	65	84	65	73.0	325	920	933	4.8	1.055	1407
08:38:51.246	110	66	85	65	74.5	325	925	938	4.8	1.055	1407
08:38:52.171	112	67	87	65	75.5	325	930	946	4.9	1.065	1421
08:38:53.099	113	68	87	65	74.0	325	925	963	4.8	1.091	1454
08:38:54.024	113	68	89	67	72.5	320	895	958	4.9	1.093	1457
08:38:54.921	116	71	90	65	73.3	325	925	971	4.8	1.137	1515
08:38:55.844	117	70	90	64	74.5	325	935	992	4.8	1.133	1510
08:38:56.779	117	70	90	65	74.0	325	925	1004	4.8	1.125	1500
08:38:57.708	116	70	89	64	73.8	325	940	983	4.7	1.131	1508
08:38:58.646	114	68	88	65	74.0	325	925	983	4.8	1.097	1462
08:38:59.571	113	68	88	66	72.3	320	905	975	4.8	1.096	1461
08:39:00.478	114	69	88	65	72.8	325	925	975	4.7	1.119	1492
08:39:01.401	115	68	89	65	75.3	325	920	983	4.9	1.088	1451
08:39:02.321	116	70	90	65	74.3	325	920	988	4.8	1.118	1491
08:39:03.241	116	70	90	65	74.3	325	920	1000	4.8	1.118	1491
08:39:04.160	116	70	90	68	74.3	325	885	1000	5.0	1.076	1434
08:39:05.045	116	70	90	69	74.3	325	870	1000	5.1	1.057	1410
08:39:05.918	120	73	92	69	61.8	320	865	1133	4.3	1.285	1714
08:39:06.779	123	73	94	68	64.5	320	880	1167	4.4	1.276	1701
08:39:07.657	124	74	94	67	64.0	320	890	1217	4.3	1.307	1743
08:39:08.547	124	74	93	66	66.5	325	910	1233	4.4	1.269	1692
08:39:09.460	123	72	91	66	69.3	325	915	1238	4.5	1.199	1599
08:39:10.376	121	71	89	68	68.8	325	885	1217	4.7	1.146	1528
08:39:11.259	118	70	88	71	65.5	320	840	1196	4.7	1.122	1496
08:39:12.101	118	70	87	71	67.0	325	850	1192	4.7	1.104	1472
08:39:12.949	117	68	86	71	68.0	320	850	1200	4.8	1.072	1429
08:39:13.801	115	67	84	71	68.3	320	845	1179	4.8	1.043	1391
08:39:14.648	114	66	82	64	69.5	325	935	1167	4.5	1.103	1471
08:39:15.581	113	64	81	63	72.8	325	955	1208	4.6	1.060	1413
08:39:16.534	110	63	81	66	72.3	320	905	1175	4.8	1.011	1349
08:39:17.443	111	64	82	65	72.5	325	920	1163	4.7	1.034	1379
08:39:18.361	111	64	82	66	72.8	325	910	1150	4.8	1.023	1363
08:39:19.273	111	64	81	65	73.3	325	925	1142	4.8	1.026	1368
08:39:20.196	110	63	81	66	73.8	325	910	1138	4.9	1.003	1337
08:39:21.106	109	64	81	66	71.0	320	915	1108	4.7	1.037	1383
08:39:22.019	109	63	81	66	74.0	325	915	1104	4.9	1.002	1335
08:39:22.934	108	63	81	66	74.3	325	910	1104	4.9	0.993	1324
08:39:23.846	108	63	81	66	73.5	325	905	1067	4.9	0.994	1326
08:39:24.749	108	63	81	67	72.8	325	900	1038	4.9	1.005	1340
08:39:25.651	107	64	82	68	72.0	320	885	1033	4.9	1.011	1348
08:39:26.536	111	65	85	67	75.0	325	900	1042	5.0	1.020	1360
08:39:27.436	113	67	88	66	75.0	325	905	1042	5.0	1.056	1408
08:39:28.339	117	70	91	67	75.0	325	900	1071	5.0	1.086	1448
08:39:29.241	119	71	92	67	73.0	325	895	1096	4.9	1.128	1504
08:39:30.136	121	74	93	66	71.3	325	910	1104	4.7	1.188	1584
08:39:31.046	122	73	93	66	72.3	325	915	1121	4.7	1.181	1575
08:39:31.959	121	73	92	66	71.3	325	915	1129	4.7	1.185	1580
08:39:32.874	119	72	91	66	70.0	320	905	1121	4.6	1.176	1569
08:39:33.781	119	72	90	66	70.0	325	915	1125	4.6	1.180	1573
08:39:34.694	118	70	90	66	72.0	325	915	1129	4.7	1.141	1521
08:39:35.609	117	70	89	66	72.5	325	915	1108	4.8	1.120	1493
08:39:36.524	115	69	88	67	71.3	320	900	1096	4.8	1.108	1478
08:39:37.426	116	69	88	66	73.3	325	915	1088	4.8	1.099	1466
08:39:38.341	115	68	88	65	73.8	325	920	1092	4.8	1.092	1455
08:39:39.261	115	67	87	66	74.8	325	915	1092	4.9	1.065	1420
08:39:40.176	113	67	86	66	72.8	325	910	1075	4.8	1.076	1434
08:39:41.086	112	67	86	67	72.0	320	900	1058	4.8	1.072	1429
08:39:41.986	114	67	87	66	74.3	325	910	1067	4.9	1.063	1418
08:39:42.894	114	68	87	66	74.3	325	905	1067	4.9	1.063	1418
08:39:43.797	115	68	89	67	74.3	325	900	1063	5.0	1.079	1438
08:39:44.697	117	70	91	67	73.5	320	895	1054	4.9	1.105	1473
08:39:45.594	117	71	93	69	71.5	320	870	1067	4.9	1.126	1501
08:39:46.468	122	75	95	67	71.5	325	890	1100	4.8	1.179	1573
08:39:47.356	123	75	96	67	72.8	325	890	1163	4.9	1.168	1558
08:39:48.248	124	75	95	66	71.8	325	905	1175	4.8	1.192	1589
08:39:49.153	122	73	93	68	70.8	325	885	1175	4.8	1.166	1555
08:39:50.038	121	73	92	68	68.3	320	885	1188	4.6	1.193	1591
08:39:50.921	121	72	91	67	69.0	325	895	1175	4.6	1.177	1569
08:39:51.818	119	70	89	67	71.0	325	900	1171	4.7	1.128	1504
08:39:52.716	117	69	87	67	70.8	325	895	1150	4.7	1.104	1472
08:39:53.611	113	68	85	69	68.0	320	875	1125	4.7	1.097	1463
08:39:54.486	113	67	86	68	70.0	320	885	1113	4.7	1.081	1441
08:39:55.371	113	66	86	68	73.0	325	885	1104	4.9	1.040	1386
08:39:56.256	114	67	86	67	73.8	325	890	1113	5.0	1.041	1388
08:39:57.144	113	67	86	69	72.3	320	870	1108	5.0	1.039	1385
08:39:58.016	114	68	87	68	71.3	320	880	1108	4.9	1.071	1429
08:39:58.896	115	68	88	67	73.5	325	890	1133	5.0	1.060	1413
08:39:59.784	115	69	88	68	73.0	325	885	1117	4.9	1.064	1418
08:40:00.671	114	68	86	67	72.5	325	890	1100	4.9	1.059	1412
08:40:01.561	111	67	85	68	71.0	320	885	1088	4.8	1.056	1409
08:40:02.446	111	66	85	67	71.3	320	895	1063	4.8	1.061	1415
08:40:03.341	112	66	86	66	74.3	325	905	1083	4.9	1.042	1389
08:40:04.244	114	67	87	66	73.5	320	910	1096	4.8	1.071	1428
08:40:05.154	115	68	87	66	72.5	320	910	1121	4.8	1.089	1452
08:40:06.064	114	68	87	67	70.5	320	890	1125	4.8	1.101	1469
08:40:06.956	117	69	88	66	72.5	325	910	1129	4.8	1.108	1477
08:40:07.866	117	69	88	65	72.5	325	920	1142	4.7	1.120	1493
08:40:08.785	117	69	88	66	72.5	325	910	1142	4.8	1.108	1477
08:40:09.695	117	69	88	65	72.5	325	930	1142	4.7	1.132	1509
08:40:10.624	114	67	86	67	64.3	320	900	1125	4.3	1.201	1602
08:40:11.524	114	67	86	66	64.5	320	905	1108	4.3	1.207	1609
08:40:12.431	115	67	87	66	67.8	325	910	1117	4.5	1.169	1558
08:40:13.339	116	68	88	66	70.0	325	905	1117	4.6	1.134	1513
08:40:14.244	116	68	88	67	71.3	320	900	1104	4.8	1.105	1474
08:40:15.146	115	68	88	68	70.3	320	885	1104	4.8	1.102	1470
08:40:16.029	117	70	89	67	71.3	320	900	1113	4.8	1.121	1495
08:40:16.931	116	69	88	66	71.5	325	905	1117	4.7	1.114	1485
08:40:17.836	115	68	87	66	72.0	325	910	1100	4.7	1.100	1466
08:40:18.746	114	68	86	66	72.0	325	905	1092	4.8	1.084	1445
08:40:19.651	111	67	85	67	69.0	320	895	1050	4.6	1.099	1466
08:40:20.542	113	68	86	67	70.8	320	900	1054	4.7	1.097	1463
08:40:21.446	114	67	88	66	74.5	325	910	1058	4.9	1.069	1425
08:40:22.356	115	68	88	66	74.5	325	915	1050	4.9	1.078	1437
08:40:23.271	115	69	88	66	73.5	325	910	1029	4.8	1.090	1453
08:40:24.181	114	69	88	67	71.0	320	895	1033	4.8	1.109	1479
08:40:25.076	116	69	89	66	73.0	325	915	1033	4.8	1.109	1479
08:40:25.991	116	69	89	66	74.3	325	915	1054	4.9	1.094	1458
08:40:26.904	117	69	89	66	74.0	325	915	1054	4.9	1.104	1471
08:40:27.821	117	70	89	66	73.0	325	910	1063	4.8	1.113	1483
08:40:28.731	115	69	89	66	71.5	320	905	1063	4.7	1.123	1498
08:40:29.632	116	70	89	66	70.5	320	910	1058	4.6	1.149	1532
08:40:30.542	116	69	89	66	72.3	320	910	1046	4.8	1.115	1486
08:40:31.454	115	69	88	66	72.3	325	915	1025	4.7	1.108	1478
08:40:32.371	114	68	87	66	72.5	325	905	1046	4.8	1.086	1448
08:40:33.276	114	68	87	67	70.3	320	900	1075	4.7	1.115	1486
08:40:34.174	116	69	87	66	72.0	320	910	1100	4.7	1.103	1470
08:40:35.086	115	68	86	66	72.8	320	910	1113	4.8	1.079	1438
08:40:35.994	115	67	85	66	71.8	320	910	1121	4.7	1.078	1437
08:40:36.904	112	66	83	67	70.5	320	895	1104	4.7	1.054	1405
08:40:37.799	111	65	82	67	70.0	320	895	1092	4.7	1.052	1402
08:40:38.696	111	65	83	66	72.8	325	915	1088	4.8	1.038	1384
08:40:39.609	111	64	82	66	73.3	325	915	1092	4.8	1.027	1370
08:40:40.524	109	64	82	67	72.8	320	895	1079	4.9	1.009	1345
08:40:41.421	109	64	82	67	71.0	320	890	1054	4.8	1.025	1366
08:40:42.309	111	65	83	67	73.8	325	900	1063	4.9	1.013	1351
08:40:43.209	111	64	83	66	75.0	325	905	1063	5.0	0.999	1331
08:40:44.114	110	64	83	67	74.0	325	900	1050	4.9	1.003	1338
08:40:45.014	108	64	83	71	72.8	320	840	1033	5.2	0.953	1270
08:40:45.856	109	65	84	72	71.8	325	835	1008	5.2	0.975	1300
08:40:46.691	112	66	84	66	73.8	325	915	1017	4.8	1.039	1385
08:40:47.604	110	65	83	65	75.5	325	930	1042	4.9	1.019	1359
08:40:48.536	109	64	82	66	75.3	325	910	1008	5.0	0.992	1322
08:40:49.448	107	63	81	67	72.0	320	895	975	4.8	1.004	1338
08:40:50.341	108	64	82	67	72.8	320	900	979	4.9	1.014	1353
08:40:51.241	109	65	83	66	74.0	325	905	958	4.9	1.015	1353
08:40:52.148	111	65	85	65	76.0	325	925	992	4.9	1.028	1371
08:40:53.071	112	67	86	67	73.3	325	900	1038	4.9	1.060	1413
08:40:53.971	116	69	88	66	71.3	320	915	1075	4.7	1.124	1498
08:40:54.886	118	70	89	66	72.8	320	915	1133	4.8	1.116	1488
08:40:55.799	119	70	88	65	70.5	320	920	1158	4.6	1.152	1536
08:40:56.721	118	69	88	66	69.3	320	915	1183	4.5	1.156	1542
08:40:57.636	119	70	87	64	69.3	320	940	1196	4.4	1.178	1570
08:40:58.576	120	69	86	63	71.0	325	950	1233	4.5	1.147	1530
08:40:59.526	118	67	85	63	73.0	325	950	1221	4.6	1.109	1479
08:41:00.476	117	66	84	65	70.5	325	930	1254	4.5	1.101	1469
08:41:01.406	116	66	83	66	68.0	320	915	1217	4.5	1.120	1494
08:41:02.321	116	67	84	65	68.8	320	920	1246	4.5	1.121	1494
08:41:03.241	117	67	84	64	70.5	325	935	1254	4.5	1.117	1490
08:41:04.175	117	66	84	64	72.3	325	940	1258	4.6	1.093	1457
08:41:05.112	116	66	84	64	71.5	325	935	1246	4.6	1.102	1469
08:41:06.050	116	67	85	66	70.8	325	915	1233	4.6	1.093	1457
08:41:06.968	114	67	84	68	69.3	325	885	1188	4.7	1.074	1431
08:41:07.847	115	67	85	67	69.8	325	895	1217	4.7	1.084	1446
08:41:08.744	114	66	83	67	68.0	320	890	1188	4.6	1.090	1453
08:41:09.636	116	67	84	65	70.5	325	920	1229	4.6	1.096	1462
08:41:10.552	116	67	84	65	70.8	320	930	1242	4.6	1.098	1463
08:41:11.482	114	65	83	65	71.0	320	925	1225	4.6	1.075	1433
08:41:12.413	114	65	82	63	71.8	325	945	1200	4.6	1.073	1431
08:41:13.354	112	64	82	65	71.8	325	930	1213	4.6	1.056	1409
08:41:14.285	112	64	82	65	71.8	325	920	1213	4.7	1.045	1393
08:41:15.205	112	64	82	62	71.8	325	965	1213	4.5	1.096	1462
08:41:16.171	118	67	87	63	68.5	325	955	1317	4.3	1.206	1608
08:41:17.124	119	68	87	62	68.3	325	965	1296	4.2	1.230	1640
08:41:18.090	118	68	87	63	67.3	325	955	1254	4.2	1.232	1643
08:41:19.046	116	68	86	63	67.5	320	950	1208	4.3	1.210	1614
08:41:19.996	118	68	88	63	72.0	325	955	1196	4.5	1.161	1547
08:41:20.951	119	69	89	62	73.0	325	965	1221	4.5	1.173	1564
08:41:21.912	120	70	90	63	72.8	320	950	1242	4.6	1.169	1558
08:41:22.866	119	71	90	63	69.8	320	945	1221	4.4	1.216	1621
08:41:23.809	122	71	91	62	72.3	325	965	1229	4.5	1.212	1616
08:41:24.772	122	71	91	62	73.0	325	965	1221	4.5	1.203	1604
08:41:25.737	123	72	92	62	73.3	325	965	1225	4.6	1.215	1620
08:41:26.706	124	73	93	63	72.5	325	955	1221	4.6	1.218	1625
08:41:27.659	122	72	93	65	70.5	320	925	1225	4.6	1.214	1618
08:41:28.586	122	74	92	64	68.3	320	940	1196	4.4	1.267	1689
08:41:29.526	124	73	93	63	71.8	325	955	1229	4.5	1.235	1646
08:41:30.481	124	73	93	63	72.8	325	960	1229	4.5	1.221	1627
08:41:31.441	123	72	92	63	72.5	325	950	1233	4.6	1.206	1607
08:41:32.391	121	72	91	64	69.3	320	940	1208	4.4	1.239	1652
08:41:33.329	123	72	92	63	72.3	325	960	1204	4.5	1.219	1625
08:41:34.289	122	71	91	63	73.0	325	960	1213	4.6	1.197	1596
08:41:35.251	120	70	91	65	71.5	320	925	1183	4.6	1.174	1565
08:41:36.176	119	72	90	65	66.5	320	920	1163	4.3	1.249	1665
08:41:37.095	121	72	92	66	69.5	320	915	1217	4.6	1.205	1606
08:41:38.011	123	72	93	66	71.5	325	915	1229	4.7	1.187	1583
08:41:38.922	123	73	94	67	70.0	325	895	1217	4.7	1.195	1594
08:41:39.823	134	78	97	66	69.3	325	905	1213	4.6	1.261	1681
08:41:40.726	126	74	94	67	70.5	325	895	1308	4.7	1.193	1591
08:41:41.621	125	74	94	67	69.5	320	895	1308	4.7	1.214	1618
08:41:42.514	126	75	95	67	67.0	320	900	1321	4.5	1.273	1697
08:41:43.418	129	75	96	66	71.5	325	915	1363	4.7	1.232	1642
08:41:44.329	129	76	97	66	70.5	320	910	1354	4.6	1.246	1661
08:41:45.243	128	76	96	65	70.3	325	920	1354	4.6	1.254	1672
08:41:46.161	127	75	95	65	69.5	320	930	1329	4.5	1.265	1686
08:41:47.089	125	74	94	66	69.3	320	915	1308	4.5	1.235	1647
08:41:48.005	124	74	92	65	67.5	320	920	1288	4.4	1.254	1672
08:41:48.926	124	72	92	65	70.3	320	930	1304	4.5	1.215	1620
08:41:49.856	123	71	91	64	72.0	325	940	1304	4.6	1.188	1584
08:41:50.796	121	70	90	65	71.3	325	925	1271	4.6	1.172	1562
08:41:51.717	120	71	90	65	69.0	320	920	1242	4.5	1.200	1600
08:41:52.641	122	71	91	65	71.3	325	925	1233	4.6	1.181	1575
08:41:53.566	123	71	91	65	71.5	325	930	1246	4.6	1.187	1583
08:41:54.492	120	71	91	66	68.8	320	905	1229	4.6	1.195	1593
08:41:55.401	120	72	91	66	68.0	320	915	1208	4.5	1.218	1624
08:41:56.312	122	71	91	67	69.8	320	900	1238	4.7	1.174	1566
08:41:57.216	123	72	92	66	70.8	325	905	1258	4.7	1.177	1569
08:41:58.119	124	72	93	66	71.3	320	905	1271	4.7	1.178	1571
08:41:59.024	124	73	93	67	71.0	325	900	1267	4.7	1.182	1576
08:41:59.926	124	74	93	66	69.5	325	910	1254	4.6	1.218	1624
08:42:00.836	124	73	93	66	71.5	325	910	1267	4.7	1.187	1582
08:42:01.742	125	73	96	70	70.8	325	860	1246	4.9	1.161	1548
08:42:02.606	125	77	96	72	65.8	320	835	1204	4.7	1.213	1617
08:42:03.441	125	75	96	73	69.0	325	820	1221	5.0	1.135	1513
08:42:04.261	123	77	92	67	64.5	320	900	1154	4.3	1.287	1716
08:42:05.157	120	72	90	67	66.8	315	900	1221	4.5	1.207	1609
08:42:06.061	119	70	89	68	68.0	320	885	1217	4.6	1.152	1536
08:42:06.948	119	69	88	69	70.8	325	870	1200	4.9	1.085	1447
08:42:07.818	119	69	88	68	71.8	325	885	1175	4.9	1.079	1439
08:42:08.701	118	68	87	68	72.5	325	885	1183	4.9	1.059	1412
08:42:09.586	117	67	87	68	73.8	325	885	1171	5.0	1.041	1388
08:42:10.471	117	68	87	67	73.8	325	890	1163	5.0	1.053	1404
08:42:11.361	118	68	88	67	73.5	320	890	1163	5.0	1.069	1425
08:42:12.251	119	70	90	66	73.8	325	910	1138	4.9	1.104	1472
08:42:13.161	120	70	90	66	73.0	325	910	1163	4.8	1.125	1500
08:42:14.071	120	71	91	66	72.5	325	910	1138	4.8	1.139	1519
08:42:14.981	120	71	92	67	71.8	320	890	1146	4.8	1.138	1517
08:42:15.869	123	73	93	67	69.3	320	895	1163	4.6	1.199	1598
08:42:16.766	125	73	94	65	72.0	325	925	1200	4.7	1.201	1602
08:42:17.691	125	73	93	65	72.5	325	930	1213	4.7	1.193	1591
08:42:18.621	124	72	92	65	71.3	325	930	1196	4.6	1.198	1597
08:42:19.551	122	72	92	65	71.3	325	930	1167	4.6	1.198	1597
08:42:20.480	122	72	92	68	71.3	325	880	1167	4.9	1.133	1511
08:42:21.360	122	72	92	68	71.3	325	885	1167	4.8	1.140	1520
08:42:22.244	120	70	91	70	64.5	325	855	1146	4.5	1.210	1613
08:42:23.101	121	72	93	72	63.0	325	830	1146	4.6	1.219	1625
08:42:23.931	122	73	93	71	62.5	320	850	1117	4.4	1.265	1686
08:42:24.781	122	73	93	75	64.3	325	805	1146	4.8	1.168	1558
08:42:25.586	124	74	95	75	69.5	325	800	1158	5.2	1.096	1462
08:42:26.384	125	75	95	73	68.8	320	820	1179	5.0	1.130	1507
08:42:27.206	125	74	94	70	69.8	320	860	1204	4.9	1.153	1537
08:42:28.065	124	73	93	69	72.0	320	875	1221	4.9	1.124	1499
08:42:28.941	123	71	91	67	71.5	320	890	1221	4.8	1.127	1502
08:42:29.831	121	70	89	67	71.8	320	900	1217	4.8	1.116	1489
08:42:30.730	119	69	88	68	72.0	320	885	1217	4.9	1.076	1434
08:42:31.614	118	68	87	68	73.3	325	880	1196	5.0	1.042	1390
08:42:32.496	118	67	87	69	74.8	325	870	1204	5.2	1.015	1354
08:42:33.364	119	69	89	70	72.3	320	860	1188	5.0	1.053	1405
08:42:34.226	121	70	90	68	74.8	320	885	1204	5.1	1.069	1425
08:42:35.113	123	71	91	66	75.0	325	915	1196	4.9	1.110	1480
08:42:36.026	123	71	92	66	75.3	325	910	1242	5.0	1.107	1475
08:42:36.936	124	72	92	66	73.5	320	910	1233	4.8	1.136	1515
08:42:37.842	124	71	91	65	74.0	325	920	1246	4.8	1.131	1508
08:42:38.762	121	70	90	67	72.8	320	900	1221	4.9	1.113	1485
08:42:39.666	120	70	89	66	71.3	320	905	1213	4.7	1.130	1507
08:42:40.573	120	69	89	65	74.0	325	920	1204	4.8	1.100	1467
08:42:41.489	119	68	88	66	74.3	325	910	1188	4.9	1.079	1438
08:42:42.401	117	68	88	67	73.5	325	895	1154	4.9	1.065	1421
08:42:43.296	117	68	88	67	72.0	320	890	1146	4.9	1.085	1446
08:42:44.184	118	69	89	67	73.5	325	890	1138	5.0	1.078	1437
08:42:45.076	118	69	89	66	74.8	325	905	1125	5.0	1.074	1433
08:42:45.979	117	69	89	67	74.5	325	900	1117	5.0	1.069	1426
08:42:46.881	116	69	88	67	72.0	320	895	1092	4.8	1.094	1459
08:42:47.774	118	70	89	66	72.5	320	905	1083	4.8	1.108	1477
08:42:48.681	117	69	89	66	74.8	325	915	1079	4.9	1.083	1444
08:42:49.596	117	69	89	66	74.3	325	910	1071	4.9	1.088	1450
08:42:50.506	116	69	89	66	71.3	320	905	1050	4.7	1.124	1499
08:42:51.407	117	70	89	66	72.8	325	915	1042	4.8	1.116	1488
08:42:52.326	117	69	88	65	74.0	325	920	1063	4.8	1.097	1463
08:42:53.244	115	68	87	66	73.3	325	915	1033	4.8	1.090	1453
08:42:54.159	113	68	87	67	70.0	320	895	1017	4.7	1.106	1475
08:42:55.056	116	68	89	66	74.3	325	910	1038	4.9	1.091	1454
08:42:55.964	120	70	92	67	74.8	325	900	1083	5.0	1.102	1469
08:42:56.868	122	72	93	67	72.8	325	890	1125	4.9	1.141	1521
08:42:57.756	125	74	95	67	70.8	320	900	1158	4.7	1.202	1603
08:42:58.658	126	75	95	66	72.5	325	910	1188	4.8	1.192	1590
08:42:59.568	126	74	94	66	73.0	325	910	1196	4.8	1.175	1567
08:43:00.478	123	73	93	67	70.5	320	890	1175	4.8	1.171	1561
08:43:01.368	122	73	93	67	70.8	320	895	1175	4.7	1.170	1560
08:43:02.261	123	72	93	67	73.0	325	900	1167	4.9	1.143	1525
08:43:03.161	122	72	92	66	72.8	325	905	1171	4.8	1.144	1526
08:43:04.068	120	71	91	67	71.8	320	900	1154	4.8	1.138	1518
08:43:04.964	120	71	91	67	71.3	320	900	1142	4.8	1.149	1533
08:43:05.866	121	71	91	66	74.3	325	915	1158	4.9	1.124	1499
08:43:06.783	122	71	91	67	74.5	325	900	1171	5.0	1.102	1470
08:43:07.681	119	71	91	69	69.3	320	875	1154	4.7	1.144	1525
08:43:08.558	123	72	92	67	73.0	325	895	1208	4.9	1.125	1500
08:43:09.451	122	71	91	67	73.0	325	900	1213	4.9	1.119	1492
08:43:10.347	121	70	91	68	71.5	320	880	1221	4.9	1.114	1485
08:43:11.229	124	72	92	67	73.3	325	890	1275	4.9	1.121	1494
08:43:12.120	124	72	94	69	71.0	320	870	1313	4.9	1.149	1532
08:43:12.993	130	75	96	67	73.0	325	890	1400	4.9	1.167	1556
08:43:13.883	127	74	94	68	72.0	325	885	1354	4.9	1.149	1532
08:43:14.766	124	72	91	70	68.3	320	860	1346	4.8	1.147	1529
08:43:15.628	124	72	92	69	70.3	320	870	1388	4.8	1.139	1519
08:43:16.496	127	73	95	69	72.3	325	875	1433	5.0	1.144	1526
08:43:17.369	130	77	95	69	67.8	320	875	1392	4.6	1.230	1640
08:43:18.248	126	74	93	69	68.0	320	870	1371	4.7	1.193	1591
08:43:19.116	123	74	93	71	64.8	315	850	1342	4.6	1.214	1619
08:43:19.968	128	75	94	69	66.8	320	870	1388	4.6	1.228	1638
08:43:20.832	128	75	97	72	69.8	320	835	1433	5.0	1.158	1544
08:43:21.671	129	77	97	74	67.5	320	810	1404	5.0	1.167	1556
08:43:22.481	130	77	97	72	67.0	320	830	1421	4.8	1.199	1598
08:43:23.311	128	76	97	69	67.0	320	865	1417	4.6	1.249	1665
08:43:24.175	128	76	97	70	67.0	320	855	1417	4.7	1.235	1646
08:43:25.030	128	76	97	68	67.0	320	885	1417	4.5	1.278	1704
08:43:25.916	125	71	92	69	65.0	320	870	1454	4.5	1.231	1642
08:43:26.784	124	72	91	67	63.3	315	895	1408	4.2	1.284	1712
08:43:27.679	123	70	89	66	65.5	320	905	1421	4.3	1.230	1640
08:43:28.588	122	69	89	66	69.5	320	910	1400	4.6	1.165	1554
08:43:29.494	120	69	88	66	69.5	315	915	1346	4.6	1.155	1540
08:43:30.409	120	68	88	65	72.5	320	925	1354	4.7	1.123	1497
08:43:31.334	119	68	87	65	72.0	320	930	1325	4.6	1.124	1498
08:43:32.266	118	67	87	65	73.3	320	925	1304	4.8	1.102	1469
08:43:33.191	120	68	89	65	74.0	320	930	1300	4.8	1.112	1483
08:43:34.121	120	69	88	64	73.8	325	940	1304	4.7	1.125	1500
08:43:35.061	120	69	89	64	74.0	320	940	1288	4.7	1.134	1512
08:43:35.999	121	70	90	64	72.5	325	935	1283	4.7	1.154	1539
08:43:36.934	121	70	89	64	73.0	325	940	1283	4.7	1.149	1532
08:43:37.874	120	69	89	65	72.3	320	930	1271	4.7	1.149	1532
08:43:38.802	120	70	90	64	72.5	320	940	1233	4.6	1.167	1556
08:43:39.744	122	71	91	64	73.3	325	935	1250	4.7	1.165	1553
08:43:40.680	122	71	92	64	73.5	325	940	1233	4.7	1.173	1565
08:43:41.617	123	72	92	64	73.3	325	940	1246	4.7	1.181	1574
08:43:42.560	122	71	92	66	71.8	320	915	1225	4.7	1.170	1560
08:43:43.478	123	73	92	64	70.8	325	940	1213	4.5	1.226	1634
08:43:44.414	125	73	94	65	73.5	325	925	1250	4.8	1.186	1582
08:43:45.341	126	74	95	64	72.3	325	940	1246	4.6	1.236	1648
08:43:46.281	125	74	95	65	70.5	325	920	1229	4.6	1.240	1653
08:43:47.199	126	75	95	63	70.3	325	945	1208	4.5	1.281	1708
08:43:48.142	126	74	95	63	72.0	325	945	1221	4.6	1.240	1654
08:43:49.090	124	73	93	63	71.8	325	945	1221	4.6	1.228	1638
08:43:50.034	121	72	92	66	70.0	320	915	1183	4.6	1.206	1608
08:43:50.951	122	73	92	65	69.8	325	925	1154	4.5	1.223	1631
08:43:51.878	122	72	93	65	73.5	325	930	1196	4.7	1.177	1569
08:43:52.804	124	73	95	64	73.5	325	935	1188	4.7	1.202	1603
08:43:53.739	124	74	96	66	71.8	320	910	1167	4.7	1.218	1623
08:43:54.651	126	76	98	66	70.0	320	910	1163	4.6	1.268	1690
08:43:55.563	128	77	98	65	71.3	325	925	1179	4.6	1.272	1696
08:43:56.488	127	76	97	65	71.8	325	925	1183	4.7	1.254	1672
08:43:57.411	126	76	96	63	71.3	325	945	1158	4.5	1.267	1689
08:43:58.356	122	73	94	65	69.8	320	920	1158	4.5	1.233	1644
08:43:59.276	121	73	92	65	68.5	320	930	1125	4.4	1.249	1665
08:44:00.206	120	71	91	64	72.0	325	940	1158	4.6	1.188	1584
08:44:01.148	119	70	90	64	72.8	325	940	1171	4.6	1.166	1555
08:44:02.086	119	70	90	65	70.0	320	920	1183	4.6	1.183	1577
08:44:03.006	122	71	91	65	72.3	325	930	1221	4.7	1.168	1558
08:44:03.934	122	71	91	66	73.0	325	910	1267	4.8	1.137	1517
08:44:04.844	123	71	91	66	72.3	320	915	1271	4.7	1.152	1537
08:44:05.761	120	70	90	66	70.0	320	905	1267	4.6	1.160	1547
08:44:06.662	119	71	89	66	67.8	320	910	1229	4.5	1.189	1585
08:44:07.576	120	69	89	65	72.8	325	920	1267	4.7	1.129	1505
08:44:08.496	120	69	90	65	73.3	325	925	1267	4.8	1.130	1507
08:44:09.421	121	70	89	65	73.0	325	925	1275	4.7	1.131	1508
08:44:10.342	119	69	89	67	71.0	320	890	1258	4.8	1.119	1492
08:44:11.236	120	70	90	66	70.8	325	915	1242	4.6	1.157	1543
08:44:12.147	120	70	90	65	72.0	325	920	1258	4.7	1.150	1533
08:44:13.071	120	70	91	66	72.5	325	915	1246	4.8	1.142	1523
