# Supplementary material for: Influence of beat-to-beat blood pressure variability on vascular elasticity in hypertensive population
Source: Sci Rep. 2017 Aug 21;7:8394. doi: 10.1038/s41598-017-08640-4 (PMC5566212; doi:10.1038/s41598-017-08640-4)
Supplement: Supplementary file 2 — Dataset 2 [file 41598_2017_8640_MOESM2_ESM.zip › Data of normal population/1140-beats.txt]

09:26:13.858	137	77	100	65	70.5	320	920	1183	4.6	1.305	1740
09:26:14.776	136	78	100	66	70.0	315	915	1142	4.6	1.301	1734
09:26:15.693	135	77	100	66	69.8	320	910	1154	4.6	1.298	1731
09:26:16.599	136	78	101	65	72.8	320	920	1138	4.7	1.271	1695
09:26:17.521	136	78	100	63	76.8	325	960	1121	4.8	1.248	1664
09:26:18.479	134	77	98	63	76.5	320	960	1117	4.8	1.230	1640
09:26:19.439	133	76	98	63	77.5	325	955	1096	4.9	1.211	1614
09:26:20.396	133	76	98	62	78.0	330	970	1079	4.8	1.216	1621
09:26:21.364	131	75	96	62	76.8	325	970	1025	4.7	1.207	1609
09:26:22.336	128	74	96	63	76.8	325	945	1042	4.9	1.176	1568
09:26:23.280	128	74	96	65	76.8	325	930	1042	5.0	1.157	1543
09:26:24.210	128	74	96	63	76.8	325	960	1042	4.8	1.195	1593
09:26:25.171	128	74	94	64	70.0	320	935	1100	4.5	1.259	1679
09:26:26.106	127	73	96	66	70.5	325	905	1067	4.7	1.226	1635
09:26:27.011	129	75	97	65	69.8	325	925	1021	4.5	1.280	1706
09:26:27.936	129	75	97	63	73.3	325	950	992	4.6	1.252	1669
09:26:28.888	129	75	98	63	76.8	325	945	992	4.9	1.204	1605
09:26:29.829	133	77	100	63	77.3	325	955	1000	4.9	1.239	1652
09:26:30.784	135	79	100	61	77.8	325	990	1008	4.7	1.276	1702
09:26:31.774	133	77	99	62	77.5	325	970	1021	4.8	1.239	1652
09:26:32.744	133	77	99	62	76.8	325	970	1033	4.7	1.248	1664
09:26:33.712	133	77	99	61	76.8	325	980	1017	4.7	1.261	1681
09:26:34.695	133	77	99	65	76.8	325	925	1017	5.0	1.190	1587
09:26:35.620	133	77	99	63	76.8	325	950	1017	4.8	1.222	1630
09:26:36.569	133	76	98	64	70.0	325	940	1042	4.5	1.319	1759
09:26:37.511	131	75	98	65	70.0	325	925	1046	4.5	1.288	1718
09:26:38.434	132	77	100	67	69.3	325	900	1058	4.6	1.300	1733
09:26:39.336	135	79	102	66	72.3	330	915	1038	4.7	1.285	1714
09:26:40.253	134	79	100	65	74.8	330	925	1004	4.8	1.241	1654
09:26:41.172	133	78	101	67	75.0	325	895	1042	5.0	1.208	1611
09:26:42.069	136	80	103	66	75.3	325	905	1029	5.0	1.233	1644
09:26:42.976	135	79	102	66	76.3	325	915	1029	5.0	1.221	1628
09:26:43.893	133	78	100	65	75.8	325	925	992	4.9	1.215	1620
09:26:44.816	131	77	100	67	75.8	325	900	1000	5.1	1.182	1576
09:26:45.715	131	77	100	68	75.8	325	880	1000	5.2	1.156	1541
09:26:46.595	131	77	100	66	75.8	325	910	1000	5.0	1.195	1594
09:26:47.502	141	83	107	68	65.8	320	880	1250	4.5	1.432	1909
09:26:48.385	144	84	110	68	66.5	320	880	1233	4.5	1.452	1936
09:26:49.264	148	86	111	66	66.5	320	905	1221	4.4	1.511	2014
09:26:50.171	146	85	109	65	69.5	320	920	1221	4.5	1.446	1928
09:26:51.089	147	85	110	65	73.5	320	920	1238	4.8	1.374	1832
09:26:52.010	146	85	108	64	73.5	320	940	1217	4.7	1.381	1842
09:26:52.953	142	83	104	63	73.3	325	955	1171	4.6	1.353	1804
09:26:53.905	137	79	102	65	73.3	320	925	1171	4.8	1.282	1709
09:26:54.831	136	79	100	64	73.8	320	940	1133	4.7	1.271	1695
09:26:55.769	134	77	98	63	75.5	320	945	1117	4.8	1.223	1631
09:26:56.718	130	75	97	65	75.5	320	920	1108	4.9	1.179	1572
09:26:57.636	130	75	98	66	75.8	320	915	1079	5.0	1.178	1570
09:26:58.547	131	76	97	65	75.8	320	925	1038	4.9	1.184	1579
09:26:59.476	128	75	95	65	75.3	320	925	1025	4.9	1.171	1561
09:27:00.401	127	75	97	66	75.3	320	910	1029	5.0	1.167	1556
09:27:01.311	129	76	97	64	75.8	325	935	996	4.9	1.197	1596
09:27:02.246	128	75	95	63	76.3	320	945	963	4.8	1.180	1574
09:27:03.193	124	73	94	63	75.3	325	945	975	4.8	1.174	1566
09:27:04.134	125	74	94	63	76.3	325	945	958	4.8	1.168	1557
09:27:05.079	124	73	94	62	76.3	325	970	942	4.7	1.199	1599
09:27:06.050	124	73	94	63	76.3	325	955	942	4.8	1.180	1574
09:27:07.005	124	73	94	63	76.3	325	945	942	4.8	1.168	1557
09:27:07.953	126	74	95	63	69.3	325	945	1013	4.4	1.296	1729
09:27:08.898	127	74	94	63	69.5	325	955	996	4.4	1.295	1727
09:27:09.847	127	73	96	66	69.5	320	905	1029	4.6	1.250	1667
09:27:10.758	131	76	99	66	72.5	325	910	1008	4.8	1.239	1653
09:27:11.664	133	77	100	66	76.0	325	910	1008	5.0	1.200	1600
09:27:12.578	133	78	99	65	75.0	325	925	1013	4.9	1.224	1632
09:27:13.499	133	77	100	66	75.3	320	910	1050	5.0	1.212	1616
09:27:14.411	135	78	101	64	76.5	320	940	1054	4.9	1.235	1647
09:27:15.351	134	78	99	62	77.5	325	975	1046	4.8	1.239	1652
09:27:16.322	131	75	97	63	77.0	320	945	1054	4.9	1.187	1583
09:27:17.271	129	75	96	63	76.5	325	955	1029	4.8	1.195	1594
09:27:18.228	128	74	94	63	77.3	325	955	1004	4.9	1.162	1549
09:27:19.179	125	72	93	65	75.5	320	930	1004	4.9	1.146	1527
09:27:20.113	125	73	95	65	76.8	325	930	992	5.0	1.145	1527
09:27:21.043	127	75	96	63	77.5	325	950	954	4.9	1.174	1565
09:27:21.993	126	75	95	63	76.5	320	960	954	4.8	1.189	1585
09:27:22.949	126	74	95	63	76.0	320	945	963	4.8	1.181	1575
09:27:23.898	126	74	95	61	77.8	325	990	963	4.7	1.203	1604
09:27:24.884	126	73	94	59	79.3	325	1020	954	4.7	1.203	1605
09:27:25.906	125	72	93	59	79.5	325	1025	950	4.7	1.199	1599
09:27:26.933	124	72	91	57	78.0	325	1045	942	4.5	1.223	1630
09:27:27.976	122	70	90	59	77.0	320	1015	908	4.6	1.183	1577
09:27:28.991	120	70	90	61	76.5	325	980	925	4.7	1.153	1537
09:27:29.971	123	71	92	62	77.5	325	965	896	4.8	1.146	1527
09:27:30.936	124	72	93	63	78.8	330	955	892	4.9	1.131	1508
09:27:31.891	124	73	94	63	77.0	325	950	888	4.9	1.157	1542
09:27:32.839	127	74	97	63	77.5	325	945	929	4.9	1.177	1569
09:27:33.784	130	76	98	63	78.0	330	960	921	4.9	1.206	1608
09:27:34.744	129	77	97	61	76.5	325	980	913	4.7	1.239	1653
09:27:35.724	128	75	97	61	76.5	325	980	963	4.7	1.239	1653
09:27:36.705	128	75	97	61	76.5	325	990	963	4.6	1.252	1669
09:27:37.695	128	75	97	60	76.5	325	1005	963	4.6	1.271	1695
09:27:38.701	123	72	92	62	69.3	325	975	1004	4.3	1.295	1727
09:27:39.678	122	72	92	61	69.5	325	980	942	4.3	1.290	1720
09:27:40.656	121	71	91	61	71.0	325	980	896	4.3	1.256	1675
09:27:41.634	119	70	90	62	72.3	325	975	892	4.4	1.211	1615
09:27:42.609	119	70	91	63	75.5	325	960	904	4.7	1.151	1534
09:27:43.569	121	71	91	60	76.5	330	995	875	4.6	1.180	1574
09:27:44.566	120	71	89	59	77.8	325	1015	867	4.6	1.165	1554
09:27:45.579	117	69	88	61	76.3	325	980	888	4.7	1.128	1504
09:27:46.561	117	69	88	61	76.8	330	985	854	4.7	1.129	1506
09:27:47.544	116	69	88	61	77.3	325	980	846	4.7	1.113	1484
09:27:48.524	116	69	88	63	76.5	325	960	842	4.8	1.104	1472
09:27:49.482	118	70	90	63	76.5	325	945	838	4.9	1.115	1486
09:27:50.429	120	72	92	63	77.0	325	955	833	4.8	1.135	1513
09:27:51.386	120	72	92	63	76.0	325	945	829	4.8	1.141	1521
09:27:52.331	121	73	94	66	74.8	325	915	867	4.9	1.145	1526
09:27:53.246	124	75	96	65	75.3	330	930	871	4.9	1.180	1574
09:27:54.174	126	76	96	63	76.0	325	955	863	4.8	1.203	1604
09:27:55.131	124	75	95	65	74.8	325	930	888	4.8	1.176	1568
09:27:56.061	123	75	95	66	73.5	325	905	892	4.9	1.170	1560
09:27:56.964	125	76	96	66	73.3	325	905	863	4.9	1.189	1586
09:27:57.869	126	77	98	67	73.3	325	890	871	4.9	1.188	1584
09:27:58.761	130	78	102	69	74.0	325	865	933	5.1	1.189	1586
09:27:59.626	137	82	106	68	74.0	325	880	950	5.0	1.258	1677
09:28:00.504	141	84	108	67	74.8	325	895	996	5.0	1.290	1720
09:28:01.397	142	85	107	67	72.8	320	900	1021	4.9	1.324	1765
09:28:02.301	141	84	108	67	72.8	320	890	1083	4.9	1.315	1753
09:28:03.189	143	85	108	67	73.0	320	900	1083	4.9	1.328	1771
09:28:04.091	143	84	105	66	73.8	320	915	1075	4.8	1.306	1741
09:28:05.006	138	81	103	67	74.0	320	895	1104	5.0	1.246	1661
09:28:05.901	137	80	103	67	75.0	325	890	1096	5.1	1.222	1630
09:28:06.791	137	80	101	65	76.0	325	920	1063	5.0	1.226	1634
09:28:07.707	134	78	100	67	76.5	320	890	1025	5.2	1.163	1551
09:28:08.603	129	77	99	71	74.0	320	840	954	5.3	1.118	1491
09:28:09.439	128	77	98	74	71.8	320	810	946	5.3	1.109	1479
09:28:10.249	130	78	99	72	73.3	320	830	958	5.3	1.122	1496
09:28:11.081	133	78	100	69	75.3	320	870	992	5.2	1.150	1534
09:28:11.947	134	78	99	67	75.8	315	900	1025	5.1	1.179	1572
09:28:12.849	134	77	99	67	76.3	315	890	1088	5.1	1.158	1545
09:28:13.739	135	77	99	66	77.0	320	910	1117	5.1	1.173	1564
09:28:14.651	135	76	99	63	77.0	320	945	1083	4.9	1.218	1624
09:28:15.595	135	76	99	64	77.0	320	935	1083	4.9	1.205	1607
09:28:16.530	135	76	99	65	77.0	320	930	1083	5.0	1.199	1598
09:28:17.461	135	76	99	64	70.8	320	940	1133	4.5	1.309	1745
09:28:18.401	134	76	99	63	72.3	320	945	1071	4.6	1.292	1722
09:28:19.344	133	76	99	64	70.8	320	935	1046	4.5	1.308	1744
09:28:20.281	135	77	101	65	74.3	320	930	1108	4.8	1.268	1691
09:28:21.207	137	79	102	63	77.5	320	955	1079	4.9	1.251	1668
09:28:22.166	135	77	100	64	78.3	325	940	1088	5.0	1.204	1606
09:28:23.106	135	78	101	65	77.0	325	930	1079	5.0	1.220	1626
09:28:24.032	137	78	101	63	78.8	325	945	1058	5.0	1.206	1608
09:28:24.979	133	76	99	66	78.8	320	910	1088	5.2	1.147	1529
09:28:25.889	136	78	100	65	77.3	325	920	1092	5.0	1.194	1592
09:28:26.809	136	77	99	64	80.0	325	940	1063	5.1	1.163	1551
09:28:27.751	133	75	96	64	79.0	320	940	1033	5.0	1.142	1523
09:28:28.689	130	73	96	67	78.0	320	895	1117	5.2	1.099	1465
09:28:29.586	131	74	95	65	77.8	320	925	1088	5.0	1.133	1511
09:28:30.507	130	73	95	65	79.3	320	925	1054	5.1	1.109	1478
09:28:31.436	128	72	94	65	78.8	320	920	1054	5.1	1.098	1464
09:28:32.358	131	73	95	65	78.8	320	920	1113	5.1	1.113	1484
09:28:33.276	131	74	96	65	79.0	320	930	1050	5.1	1.124	1499
09:28:34.204	129	73	94	65	78.3	320	920	1017	5.1	1.099	1466
09:28:35.126	128	72	94	67	78.0	320	900	1088	5.2	1.079	1438
09:28:36.026	128	73	94	65	78.0	325	920	1017	5.1	1.103	1470
09:28:36.946	126	72	92	65	77.5	320	925	983	5.0	1.101	1468
09:28:37.871	126	72	92	65	78.0	320	920	1063	5.1	1.088	1451
09:28:38.787	126	72	92	64	78.8	320	940	1025	5.0	1.101	1468
09:28:39.731	125	71	90	62	79.8	325	970	1013	4.9	1.098	1464
09:28:40.701	121	69	88	63	79.0	320	950	983	5.0	1.061	1415
09:28:41.653	120	69	88	63	78.3	325	950	963	4.9	1.065	1420
09:28:42.601	119	68	87	62	79.5	325	970	921	4.9	1.062	1415
09:28:43.569	117	67	86	62	78.5	320	965	904	4.9	1.057	1410
09:28:44.534	116	68	87	62	77.5	320	965	896	4.8	1.077	1436
09:28:45.499	117	68	87	61	78.8	325	980	854	4.8	1.076	1435
09:28:46.477	115	68	85	62	77.5	320	970	838	4.8	1.067	1423
09:28:47.451	113	67	85	64	75.8	320	935	838	4.9	1.046	1395
09:28:48.384	114	67	86	65	76.3	325	925	800	4.9	1.046	1395
09:28:49.311	116	69	88	64	77.3	325	935	796	5.0	1.065	1420
09:28:50.248	116	70	89	65	75.5	325	920	796	4.9	1.078	1438
09:28:51.164	118	71	91	67	75.3	320	900	813	5.0	1.091	1455
09:28:52.066	122	74	94	65	76.3	325	920	808	5.0	1.131	1508
09:28:52.984	123	75	95	65	75.0	320	920	813	4.9	1.162	1550
09:28:53.904	124	76	96	67	74.3	320	900	867	5.0	1.167	1556
09:28:54.806	128	77	98	66	75.0	325	910	867	4.9	1.189	1585
09:28:55.716	129	78	98	65	75.0	325	930	871	4.8	1.218	1624
09:28:56.646	128	77	97	65	74.3	320	925	913	4.8	1.212	1615
09:28:57.571	128	77	98	65	74.5	320	925	925	4.8	1.214	1618
09:28:58.494	129	77	97	64	75.0	320	940	913	4.8	1.219	1625
09:28:59.436	126	76	95	63	74.3	320	945	892	4.7	1.209	1612
09:29:00.381	124	74	95	67	74.3	320	900	921	5.0	1.145	1527
09:29:01.281	124	75	95	67	73.8	325	900	875	4.9	1.159	1546
09:29:02.179	125	76	96	67	74.8	320	895	888	5.0	1.152	1537
09:29:03.076	126	76	96	68	74.8	320	885	904	5.1	1.140	1519
09:29:03.960	126	76	96	69	74.8	320	875	904	5.1	1.127	1502
09:29:04.835	126	76	96	65	74.8	320	930	904	4.8	1.197	1597
09:29:05.768	139	83	105	65	65.3	320	925	1200	4.2	1.485	1980
09:29:06.691	137	82	104	65	66.8	320	920	1142	4.4	1.437	1916
09:29:07.609	137	82	103	63	66.8	320	955	1092	4.2	1.474	1965
09:29:08.566	133	79	99	62	69.8	320	975	1050	4.3	1.384	1845
09:29:09.541	128	76	97	63	73.3	320	950	1067	4.6	1.252	1669
09:29:10.493	126	75	95	62	73.8	325	965	967	4.6	1.237	1649
09:29:11.456	122	73	92	63	74.3	320	960	942	4.6	1.183	1577
09:29:12.414	118	70	90	66	74.0	315	905	938	4.9	1.101	1468
09:29:13.321	119	71	91	67	74.8	325	900	883	5.0	1.099	1465
09:29:14.219	120	72	92	67	76.0	325	895	875	5.1	1.086	1448
09:29:15.114	119	72	93	69	74.5	320	865	900	5.2	1.080	1440
09:29:15.979	122	75	96	69	74.8	320	875	879	5.1	1.118	1491
09:29:16.854	125	76	97	67	76.0	320	895	867	5.1	1.139	1519
09:29:17.751	124	75	95	67	74.8	320	900	863	5.0	1.147	1529
09:29:18.651	124	75	96	67	74.5	320	895	913	5.0	1.150	1534
09:29:19.546	125	76	95	64	74.8	320	935	896	4.8	1.185	1580
09:29:20.479	123	74	93	63	75.8	320	955	892	4.8	1.169	1559
09:29:21.436	121	72	90	62	75.3	320	970	883	4.7	1.160	1547
09:29:22.406	117	70	87	62	74.5	320	970	854	4.6	1.136	1515
09:29:23.376	114	67	86	63	75.3	315	960	879	4.7	1.091	1454
09:29:24.334	115	67	87	63	76.5	320	945	888	4.9	1.072	1429
09:29:25.281	117	68	88	63	78.0	320	950	867	4.9	1.066	1421
09:29:26.229	118	69	88	64	77.3	315	940	871	4.9	1.074	1432
09:29:27.171	119	69	90	66	77.8	315	910	917	5.1	1.056	1408
09:29:28.081	123	72	93	64	79.0	325	935	917	5.1	1.098	1464
09:29:29.016	126	73	95	63	80.8	320	945	925	5.1	1.109	1478
09:29:29.959	127	74	95	63	78.3	320	950	933	4.9	1.156	1542
09:29:30.911	128	75	96	65	77.5	320	930	975	5.0	1.155	1540
09:29:31.843	130	76	97	64	78.0	320	940	963	5.0	1.169	1559
09:29:32.781	130	75	97	63	78.8	320	945	950	5.0	1.158	1544
09:29:33.728	129	75	97	66	77.5	320	915	979	5.1	1.145	1527
09:29:34.641	133	77	100	65	77.8	320	920	988	5.1	1.177	1570
09:29:35.563	134	77	100	64	79.0	325	935	975	5.1	1.181	1574
09:29:36.496	132	77	98	65	77.3	320	925	979	5.0	1.176	1569
09:29:37.419	132	77	100	67	77.5	320	900	1008	5.2	1.161	1548
09:29:38.321	135	79	102	65	78.0	325	920	1008	5.1	1.197	1596
09:29:39.241	136	79	101	64	77.8	325	940	992	5.0	1.215	1620
09:29:40.177	133	78	100	66	77.0	320	910	1033	5.1	1.185	1580
09:29:41.091	135	79	101	65	77.5	325	920	1021	5.1	1.199	1599
09:29:42.013	135	78	100	64	79.0	325	935	1008	5.1	1.187	1582
09:29:42.946	132	77	98	65	77.5	320	925	1017	5.0	1.173	1564
09:29:43.869	132	76	99	66	78.3	320	915	1017	5.1	1.158	1544
09:29:44.786	132	77	99	65	78.5	325	925	988	5.1	1.164	1551
09:29:45.713	130	75	97	66	78.3	325	915	988	5.1	1.134	1512
09:29:46.628	130	76	99	67	77.8	325	895	988	5.2	1.137	1516
09:29:47.523	132	78	100	65	78.8	325	920	971	5.1	1.171	1562
09:29:48.439	132	78	100	65	77.3	320	920	942	5.0	1.185	1580
09:29:49.361	130	77	99	66	76.0	320	910	992	5.0	1.179	1573
09:29:50.271	131	78	99	65	76.8	320	920	967	5.0	1.190	1586
09:29:51.193	131	77	99	64	78.3	325	935	967	5.0	1.183	1577
09:29:52.124	131	77	98	65	77.0	320	925	958	5.0	1.174	1566
09:29:53.053	130	76	98	66	77.3	320	910	1013	5.1	1.157	1543
09:29:53.963	133	77	99	64	78.0	325	935	1004	5.0	1.184	1578
09:29:54.898	133	76	97	64	78.3	320	940	1004	5.0	1.168	1558
09:29:55.836	129	74	96	65	78.5	320	925	1013	5.1	1.131	1508
09:29:56.759	130	75	96	65	77.8	320	930	1008	5.0	1.148	1531
09:29:57.693	129	74	94	63	79.3	325	945	1000	5.0	1.124	1498
09:29:58.634	125	72	92	66	77.8	320	910	975	5.1	1.080	1440
09:29:59.546	126	72	94	66	78.3	320	905	971	5.2	1.081	1442
09:30:00.449	127	73	94	66	78.3	320	910	946	5.2	1.087	1450
09:30:01.360	127	73	94	67	78.3	320	895	946	5.2	1.069	1426
09:30:02.255	127	73	94	67	78.3	320	890	946	5.3	1.063	1418
09:30:03.146	130	76	97	66	68.5	320	905	1021	4.5	1.278	1704
09:30:04.051	128	75	95	66	68.8	320	910	1013	4.5	1.257	1677
09:30:04.961	127	74	95	67	69.3	315	895	1017	4.6	1.228	1637
09:30:05.856	128	75	96	65	72.3	320	920	971	4.7	1.219	1626
09:30:06.774	128	74	94	64	75.8	320	940	983	4.8	1.170	1559
09:30:07.716	123	72	92	64	75.5	315	935	963	4.8	1.133	1511
09:30:08.649	122	71	92	65	75.8	315	920	963	4.9	1.111	1482
09:30:09.571	122	71	91	65	76.5	320	930	913	4.9	1.103	1471
09:30:10.499	119	70	89	65	76.0	315	920	921	5.0	1.077	1436
09:30:11.419	119	70	91	66	76.5	320	905	917	5.1	1.077	1435
09:30:12.326	123	72	93	64	78.0	320	935	904	5.0	1.112	1482
09:30:13.261	124	73	93	63	78.5	320	950	917	5.0	1.119	1493
09:30:14.211	123	72	92	64	77.0	315	935	958	4.9	1.117	1490
09:30:15.144	125	73	94	64	77.5	320	940	950	4.9	1.134	1512
09:30:16.084	126	73	93	63	78.8	320	945	946	5.0	1.119	1492
09:30:17.031	123	72	92	65	76.8	320	925	971	5.0	1.103	1470
09:30:17.958	123	72	93	65	77.5	320	920	954	5.1	1.101	1468
09:30:18.874	126	73	95	65	78.0	320	930	933	5.0	1.127	1502
09:30:19.804	127	74	95	63	77.0	320	950	946	4.9	1.166	1555
09:30:20.758	126	74	94	63	76.5	320	950	950	4.8	1.167	1556
09:30:21.706	126	74	95	63	76.5	320	945	975	4.9	1.167	1556
09:30:22.653	127	74	94	63	76.8	320	945	958	4.9	1.160	1547
09:30:23.594	125	73	94	66	76.0	315	910	975	5.0	1.123	1497
09:30:24.504	128	74	95	66	76.0	320	905	983	5.0	1.134	1512
09:30:25.413	129	75	96	66	78.3	320	915	963	5.1	1.120	1493
09:30:26.328	127	74	94	66	76.3	320	905	958	5.1	1.119	1492
09:30:27.233	126	73	95	68	76.3	320	880	996	5.2	1.091	1454
09:30:28.113	128	75	96	67	77.3	320	900	975	5.2	1.118	1491
09:30:29.011	129	75	96	65	78.3	320	930	983	5.0	1.135	1513
09:30:29.943	126	73	93	65	77.8	320	920	963	5.1	1.097	1463
09:30:30.863	124	72	92	66	77.3	320	910	979	5.1	1.087	1449
09:30:31.773	123	72	92	65	77.8	320	925	950	5.0	1.098	1463
09:30:32.698	123	72	92	66	77.8	320	915	983	5.1	1.080	1440
09:30:33.611	121	71	92	68	76.5	315	885	992	5.2	1.061	1415
09:30:34.494	123	73	94	69	77.3	320	870	950	5.3	1.059	1412
09:30:35.366	125	74	96	68	77.8	320	885	921	5.3	1.087	1449
09:30:36.251	125	75	96	68	76.3	320	880	921	5.2	1.105	1473
09:30:37.129	127	76	98	69	76.3	315	870	946	5.3	1.115	1487
09:30:38.003	130	78	99	65	76.8	320	925	933	5.0	1.190	1587
09:30:38.924	130	77	98	65	77.5	320	925	925	5.0	1.167	1556
09:30:39.851	127	76	96	66	75.3	320	915	929	4.9	1.164	1552
09:30:40.764	127	75	97	66	76.3	320	905	942	5.1	1.145	1527
09:30:41.669	128	76	97	66	76.3	320	910	933	5.0	1.152	1536
09:30:42.581	126	75	95	66	76.8	320	915	929	5.0	1.127	1502
09:30:43.496	124	73	94	67	76.0	320	890	958	5.1	1.101	1468
09:30:44.384	125	75	95	67	75.8	320	890	929	5.1	1.116	1488
09:30:45.276	126	75	95	67	76.5	320	900	904	5.1	1.115	1486
09:30:46.178	123	74	94	68	75.5	320	885	933	5.1	1.102	1469
09:30:47.059	126	75	96	68	76.3	320	885	938	5.2	1.114	1486
09:30:47.948	128	76	97	67	77.8	325	895	933	5.2	1.114	1485
09:30:48.841	127	76	95	67	75.0	320	895	900	5.0	1.137	1516
09:30:49.736	125	74	95	69	74.8	320	875	967	5.1	1.115	1487
09:30:50.611	128	76	97	67	76.5	320	890	942	5.2	1.131	1509
09:30:51.499	131	77	99	67	77.8	320	895	954	5.2	1.140	1519
09:30:52.394	131	77	99	68	75.8	320	885	963	5.1	1.151	1534
09:30:53.283	131	77	99	69	76.0	320	870	1004	5.2	1.133	1511
09:30:54.153	134	79	101	69	76.0	320	870	1000	5.2	1.153	1538
09:30:55.023	135	79	101	68	77.5	325	880	983	5.3	1.147	1529
09:30:55.901	134	78	101	69	76.0	320	870	1033	5.2	1.150	1534
09:30:56.767	137	79	103	69	76.5	320	870	1046	5.3	1.166	1554
09:30:57.641	138	80	102	68	78.0	320	880	1050	5.3	1.154	1538
09:30:58.519	135	78	99	67	76.0	320	890	1038	5.1	1.162	1550
09:30:59.411	133	76	98	68	76.5	320	880	1071	5.2	1.130	1507
09:31:00.287	134	77	98	66	77.0	320	905	1054	5.1	1.146	1528
09:31:01.196	132	75	95	65	79.3	320	930	1046	5.1	1.112	1483
09:31:02.124	127	72	92	66	77.8	315	905	1046	5.2	1.071	1428
09:31:03.027	126	72	92	67	77.3	320	900	1033	5.2	1.069	1425
09:31:03.931	125	71	91	65	79.0	320	920	1013	5.2	1.054	1405
09:31:04.853	122	70	88	66	78.0	320	915	967	5.1	1.032	1376
09:31:05.766	119	68	88	67	78.0	320	890	979	5.3	1.004	1339
09:31:06.655	119	68	88	68	78.0	320	880	979	5.3	0.993	1324
09:31:07.535	119	68	88	66	78.0	320	905	979	5.2	1.021	1361
09:31:08.441	122	70	90	69	70.0	310	875	1038	4.8	1.125	1500
09:31:09.316	123	71	92	69	70.3	315	875	1004	4.8	1.140	1520
09:31:10.191	124	72	93	68	70.5	320	885	967	4.8	1.161	1548
09:31:11.078	124	72	92	67	72.3	320	900	933	4.8	1.143	1524
09:31:11.978	122	72	92	69	74.3	310	875	967	5.1	1.081	1442
09:31:12.853	123	73	93	69	74.8	320	870	938	5.2	1.085	1447
09:31:13.721	124	74	93	67	75.5	320	890	917	5.1	1.099	1466
09:31:14.609	123	73	92	68	74.8	320	885	917	5.1	1.086	1448
09:31:15.496	122	72	93	69	75.5	315	870	946	5.2	1.066	1421
09:31:16.366	124	74	94	67	75.3	320	890	925	5.1	1.106	1474
09:31:17.254	124	73	93	67	76.5	315	890	917	5.2	1.082	1443
09:31:18.144	122	72	91	68	74.5	315	880	921	5.1	1.078	1437
09:31:19.024	122	72	92	68	75.0	310	880	933	5.1	1.079	1439
09:31:19.904	124	73	93	66	76.8	315	905	946	5.1	1.094	1458
09:31:20.809	124	73	92	66	76.5	315	915	917	5.0	1.097	1463
09:31:21.724	122	72	91	67	75.0	310	895	950	5.0	1.089	1452
09:31:22.621	123	72	92	66	76.3	320	905	925	5.1	1.095	1460
09:31:23.526	124	72	92	65	77.8	315	930	913	5.0	1.100	1467
09:31:24.456	122	72	91	65	76.0	320	930	892	4.9	1.107	1477
09:31:25.386	120	70	90	66	76.3	310	915	925	5.0	1.080	1440
09:31:26.299	121	71	90	64	76.8	320	935	908	4.9	1.099	1466
09:31:27.234	121	71	90	64	78.0	315	940	892	5.0	1.082	1442
09:31:28.176	119	70	90	64	77.3	320	935	908	5.0	1.083	1444
09:31:29.109	121	71	91	64	78.0	320	935	883	5.0	1.094	1458
09:31:30.046	121	72	91	63	78.8	320	955	867	4.9	1.101	1467
09:31:31.001	119	70	89	63	77.3	320	950	875	4.9	1.094	1459
09:31:31.951	119	70	90	64	77.8	320	940	896	5.0	1.088	1451
09:31:32.889	121	71	91	63	79.0	320	955	871	5.0	1.097	1463
09:31:33.846	121	71	90	63	78.3	325	955	867	4.9	1.098	1465
09:31:34.801	121	70	92	66	78.0	320	905	925	5.2	1.062	1416
09:31:35.706	125	73	94	66	77.8	325	915	908	5.1	1.106	1475
09:31:36.621	127	74	94	64	79.5	325	940	917	5.1	1.111	1482
09:31:37.561	126	73	95	65	78.0	320	920	963	5.1	1.115	1486
09:31:38.479	129	75	96	65	78.5	320	930	958	5.1	1.140	1520
09:31:39.409	130	75	96	63	79.3	320	955	954	5.0	1.154	1538
09:31:40.364	127	74	94	63	78.3	320	945	971	5.0	1.132	1510
09:31:41.313	126	73	94	63	78.3	325	945	971	5.0	1.129	1506
09:31:42.256	126	73	92	62	79.0	325	965	933	4.9	1.127	1502
09:31:43.221	123	71	90	62	78.5	325	975	925	4.8	1.115	1486
09:31:44.194	120	69	89	64	77.3	320	935	950	5.0	1.074	1432
09:31:45.131	120	70	89	64	77.3	325	935	892	5.0	1.080	1440
09:31:46.064	120	70	90	64	78.5	325	935	892	5.0	1.069	1425
09:31:46.999	120	71	92	67	77.3	315	900	908	5.2	1.069	1425
09:31:47.899	126	74	96	67	77.3	320	895	942	5.2	1.109	1479
09:31:48.796	132	76	99	66	78.5	325	905	1000	5.2	1.141	1522
09:31:49.699	135	78	100	67	78.5	320	890	1033	5.3	1.137	1515
09:31:50.589	137	79	102	69	77.3	320	865	1088	5.4	1.145	1527
09:31:51.456	140	81	104	68	76.5	320	885	1121	5.2	1.197	1596
09:31:52.339	142	81	104	68	77.5	320	885	1138	5.3	1.182	1576
09:31:53.226	140	80	103	69	76.5	320	865	1163	5.3	1.165	1553
09:31:54.093	142	81	103	68	76.5	320	885	1175	5.2	1.194	1593
09:31:54.978	141	80	101	66	78.5	325	915	1183	5.1	1.180	1574
09:31:55.891	136	77	98	66	78.0	320	910	1142	5.1	1.143	1524
09:31:56.801	133	75	96	67	77.3	320	900	1142	5.2	1.121	1495
09:31:57.701	132	75	95	66	77.8	320	915	1100	5.1	1.112	1483
09:31:58.614	129	73	92	66	77.3	320	915	1083	5.1	1.087	1449
09:31:59.531	125	71	91	68	77.8	315	885	1067	5.3	1.033	1377
09:32:00.414	125	71	91	68	77.3	320	880	1054	5.3	1.039	1386
09:32:01.294	127	71	93	68	79.8	320	880	1042	5.4	1.021	1361
09:32:02.176	127	72	93	69	79.3	310	875	1054	5.4	1.024	1365
09:32:03.049	130	73	95	69	78.8	315	865	1088	5.5	1.043	1391
09:32:03.914	133	75	97	68	79.5	315	885	1113	5.4	1.077	1436
09:32:04.799	134	76	97	66	79.0	315	905	1121	5.2	1.108	1478
09:32:05.706	133	75	97	67	79.3	310	890	1133	5.3	1.089	1452
09:32:06.596	134	77	98	67	77.5	315	895	1117	5.2	1.129	1505
09:32:07.491	134	76	98	68	79.3	320	885	1117	5.4	1.089	1452
09:32:08.376	132	75	98	73	77.5	315	825	1142	5.6	1.043	1391
09:32:09.201	134	77	101	75	76.0	315	795	1092	5.7	1.051	1402
09:32:09.994	139	80	104	76	76.0	315	790	1117	5.8	1.076	1434
09:32:10.788	142	81	104	74	76.0	315	815	1188	5.6	1.110	1480
09:32:11.600	142	81	104	70	76.0	315	855	1188	5.3	1.164	1552
09:32:12.455	142	81	104	65	76.0	315	920	1188	5.0	1.253	1671
09:32:13.372	138	77	97	65	71.3	305	920	1242	4.6	1.246	1661
09:32:14.296	131	74	93	66	71.8	310	905	1183	4.8	1.170	1560
09:32:15.201	126	72	91	69	71.3	310	875	1121	4.9	1.114	1486
09:32:16.076	125	71	89	68	73.8	310	885	1071	5.0	1.071	1428
09:32:16.959	123	69	88	68	78.3	310	885	1063	5.3	0.998	1331
09:32:17.846	121	69	86	67	77.5	310	895	1033	5.2	0.996	1328
09:32:18.739	119	67	86	68	77.3	305	885	1046	5.2	0.980	1306
09:32:19.624	119	67	86	67	78.0	305	900	1021	5.2	0.987	1315
09:32:20.526	119	66	85	65	80.0	305	920	1029	5.2	0.972	1296
09:32:21.444	118	66	85	66	79.5	305	915	1033	5.2	0.975	1301
09:32:22.359	120	67	86	66	80.5	310	915	1021	5.3	0.978	1303
09:32:23.276	119	67	86	66	80.5	315	915	1038	5.3	0.980	1307
09:32:24.189	121	68	88	67	80.0	315	900	1033	5.3	0.990	1320
09:32:25.091	123	69	90	67	80.8	315	900	1050	5.4	1.000	1334
09:32:25.991	124	70	91	67	79.5	310	895	1050	5.3	1.022	1362
09:32:26.886	125	72	94	69	79.3	310	875	1067	5.4	1.032	1376
09:32:27.759	130	75	97	69	79.3	320	875	1058	5.4	1.065	1421
09:32:28.636	133	76	98	67	80.5	320	890	1092	5.4	1.083	1445
09:32:29.524	134	77	101	69	79.3	315	870	1146	5.5	1.103	1471
09:32:30.396	139	80	104	69	77.8	315	870	1175	5.4	1.158	1544
09:32:31.268	141	81	104	67	78.0	320	895	1204	5.2	1.188	1583
09:32:32.160	141	80	105	69	78.5	320	875	1242	5.4	1.165	1553
09:32:33.032	143	82	105	68	77.0	320	885	1238	5.2	1.207	1609
09:32:33.921	142	81	104	67	77.0	320	895	1229	5.2	1.206	1608
09:32:34.816	139	80	101	67	75.0	315	890	1217	5.1	1.202	1602
09:32:35.702	136	79	101	69	74.3	305	865	1221	5.2	1.174	1565
09:32:36.567	138	80	102	69	74.5	315	865	1217	5.2	1.181	1575
09:32:37.434	138	79	101	69	75.5	315	870	1208	5.2	1.167	1556
09:32:38.306	136	79	99	68	73.0	310	880	1175	5.0	1.196	1595
09:32:39.188	133	77	99	69	73.8	310	865	1192	5.1	1.158	1544
09:32:40.053	136	79	100	68	73.5	315	880	1179	5.0	1.194	1592
09:32:40.933	135	78	99	68	75.0	315	885	1175	5.1	1.168	1558
09:32:41.816	133	77	97	68	73.0	310	885	1146	4.9	1.179	1572
09:32:42.699	132	76	98	69	73.0	305	865	1171	5.1	1.155	1540
09:32:43.566	134	78	99	68	74.5	315	885	1167	5.1	1.176	1568
09:32:44.453	135	77	99	66	76.5	315	910	1171	5.0	1.175	1566
09:32:45.361	132	76	98	67	76.0	315	895	1142	5.1	1.148	1531
09:32:46.255	132	77	98	67	74.5	310	895	1138	5.0	1.174	1566
09:32:47.151	133	77	98	67	76.3	315	900	1142	5.1	1.160	1546
09:32:48.051	131	76	97	66	74.8	315	905	1113	5.0	1.168	1558
09:32:48.954	130	75	98	68	75.3	310	880	1121	5.1	1.143	1524
09:32:49.838	134	78	100	66	75.3	315	905	1108	5.0	1.206	1608
09:32:50.743	135	79	100	64	74.8	315	935	1108	4.8	1.254	1672
09:32:51.674	132	78	99	66	73.0	310	915	1092	4.8	1.238	1650
09:32:52.591	132	78	99	67	72.8	310	900	1096	4.9	1.228	1637
09:32:53.491	134	79	99	66	72.3	315	915	1083	4.7	1.257	1676
09:32:54.404	132	77	97	66	71.5	310	915	1079	4.7	1.245	1659
09:32:55.319	131	76	98	68	71.3	305	885	1121	4.8	1.220	1627
09:32:56.204	136	79	102	67	72.3	315	890	1133	4.9	1.253	1671
09:32:57.096	139	80	103	66	74.3	315	910	1146	4.9	1.259	1679
09:32:58.006	138	80	104	68	73.8	315	885	1175	5.0	1.245	1660
09:32:58.889	142	83	107	67	73.5	315	895	1200	4.9	1.300	1733
09:32:59.785	145	84	108	65	75.8	315	925	1204	4.9	1.313	1750
09:33:00.710	142	82	106	66	74.8	315	915	1217	4.9	1.298	1730
09:33:01.625	143	83	107	66	75.3	315	915	1217	4.9	1.298	1731
09:33:02.539	143	83	106	64	74.5	315	940	1196	4.8	1.331	1775
09:33:03.480	141	81	105	65	74.8	315	930	1246	4.8	1.300	1734
09:33:04.410	142	82	105	65	72.8	320	930	1229	4.7	1.339	1785
09:33:05.341	140	81	103	64	74.3	320	940	1217	4.7	1.298	1730
09:33:06.281	137	79	99	63	71.8	315	945	1200	4.6	1.301	1734
09:33:07.226	130	76	96	66	69.8	305	910	1150	4.6	1.246	1661
09:33:08.134	129	76	95	67	67.5	305	890	1104	4.6	1.253	1670
09:33:09.026	128	75	94	68	68.5	310	885	1088	4.6	1.218	1624
09:33:09.911	127	74	95	70	68.8	305	855	1088	4.8	1.185	1579
09:33:10.766	133	77	101	70	71.5	310	860	1117	5.0	1.209	1612
09:33:11.626	138	81	104	68	72.3	315	885	1133	4.9	1.271	1694
09:33:12.509	140	82	106	69	71.3	310	875	1146	4.9	1.296	1727
09:33:13.388	141	84	106	67	69.5	315	890	1154	4.7	1.354	1806
09:33:14.276	141	84	106	67	69.3	310	900	1163	4.6	1.378	1837
09:33:15.174	142	84	106	66	69.3	310	915	1158	4.5	1.401	1867
09:33:16.090	142	84	106	67	69.3	310	900	1158	4.6	1.378	1837
09:33:16.990	142	84	106	67	69.3	310	895	1158	4.6	1.370	1827
09:33:17.885	142	83	108	70	64.0	315	855	1358	4.5	1.443	1924
09:33:18.741	146	86	110	69	63.5	320	870	1321	4.4	1.507	2009
09:33:19.611	146	85	110	68	65.5	320	885	1325	4.4	1.483	1977
09:33:20.495	144	85	107	67	66.5	315	890	1263	4.5	1.429	1905
09:33:21.385	140	82	105	69	69.0	310	870	1275	4.8	1.327	1769
09:33:22.256	141	82	107	70	70.3	315	860	1275	4.9	1.304	1738
09:33:23.114	143	84	107	68	71.5	315	880	1267	4.9	1.317	1756
09:33:23.996	143	82	108	69	75.0	320	875	1308	5.1	1.257	1676
09:33:24.871	144	83	107	67	74.5	320	900	1283	5.0	1.296	1728
09:33:25.771	143	82	106	65	75.8	320	920	1283	4.9	1.281	1708
09:33:26.689	141	81	105	65	75.5	320	920	1275	4.9	1.273	1698
09:33:27.607	140	80	103	64	74.8	320	940	1246	4.8	1.292	1723
09:33:28.549	137	79	101	63	73.8	320	945	1208	4.7	1.288	1717
09:33:29.496	134	77	97	63	72.3	315	955	1163	4.5	1.285	1714
09:33:30.449	129	75	94	63	69.3	310	945	1117	4.4	1.276	1701
09:33:31.396	123	73	89	65	66.3	300	930	1058	4.3	1.253	1670
09:33:32.328	118	71	87	66	64.3	295	910	1008	4.2	1.225	1634
09:33:33.234	118	70	88	69	66.5	300	865	1000	4.6	1.145	1526
09:33:34.099	121	71	92	73	68.5	310	825	1004	5.0	1.111	1481
09:33:34.928	125	75	96	75	68.8	315	805	996	5.1	1.127	1503
09:33:35.733	128	78	99	73	67.3	310	820	996	4.9	1.207	1610
09:33:36.553	130	81	99	71	63.8	300	845	979	4.5	1.316	1754
09:33:37.396	130	80	100	71	64.3	300	850	1004	4.5	1.323	1764
09:33:38.246	134	81	102	68	66.8	310	885	1046	4.5	1.352	1803
09:33:39.131	136	81	102	65	69.0	310	930	1071	4.5	1.378	1838
09:33:40.061	135	80	100	63	69.3	310	955	1079	4.4	1.376	1834
09:33:41.016	133	78	99	63	71.0	310	955	1096	4.5	1.325	1767
09:33:41.969	132	77	97	61	71.8	315	980	1088	4.4	1.328	1771
09:33:42.951	130	75	95	61	73.5	315	990	1071	4.5	1.276	1702
09:33:43.941	125	72	93	63	73.5	315	955	1067	4.6	1.205	1607
09:33:44.896	125	73	93	62	73.5	315	965	1042	4.6	1.221	1628
09:33:45.857	125	72	93	63	75.0	315	960	1025	4.7	1.190	1587
09:33:46.817	123	72	92	63	74.3	315	945	1021	4.7	1.174	1565
09:33:47.764	124	73	94	65	74.5	315	930	1029	4.8	1.170	1560
09:33:48.696	125	74	94	63	75.5	320	945	983	4.8	1.180	1573
09:33:49.643	124	73	93	64	74.8	320	940	975	4.8	1.173	1564
09:33:50.583	122	73	94	65	73.3	320	925	967	4.8	1.181	1574
09:33:51.504	122	74	93	65	73.0	320	930	958	4.7	1.185	1580
09:33:52.438	122	73	94	66	74.0	320	915	950	4.9	1.165	1554
09:33:53.353	126	75	97	65	73.8	320	920	954	4.8	1.213	1618
09:33:54.273	132	78	100	65	73.3	320	930	992	4.7	1.270	1693
09:33:55.201	134	80	100	64	70.8	315	940	1025	4.5	1.329	1771
09:33:56.141	132	78	99	64	69.5	315	935	1042	4.5	1.329	1771
09:33:57.074	132	79	98	64	67.3	310	940	1033	4.3	1.363	1817
09:33:58.016	129	76	96	65	69.3	310	920	1042	4.5	1.279	1705
09:33:58.936	131	77	98	66	68.8	315	910	1058	4.5	1.294	1725
09:33:59.846	133	78	99	65	71.5	320	925	1079	4.6	1.281	1708
09:34:00.771	132	77	99	66	71.5	315	915	1071	4.7	1.264	1685
09:34:01.684	133	78	100	66	71.3	315	910	1083	4.7	1.280	1707
09:34:02.596	135	79	101	64	72.3	320	935	1071	4.6	1.304	1738
09:34:03.529	132	78	99	65	71.8	315	925	1063	4.7	1.276	1702
09:34:04.456	130	77	99	66	71.3	315	905	1058	4.7	1.251	1668
09:34:05.361	131	77	99	66	72.0	320	910	1046	4.7	1.251	1668
09:34:06.271	131	78	99	65	71.8	320	925	1042	4.7	1.270	1693
09:34:07.194	131	77	100	67	72.3	315	895	1063	4.8	1.239	1652
09:34:08.091	133	80	102	67	71.8	320	900	1067	4.8	1.276	1702
09:34:08.991	137	81	105	69	73.0	320	870	1100	5.0	1.248	1665
09:34:09.861	139	83	106	68	71.3	320	880	1121	4.9	1.306	1741
09:34:10.741	141	84	107	67	72.0	320	900	1150	4.8	1.334	1779
09:34:11.643	142	84	106	65	71.8	315	920	1179	4.7	1.362	1816
09:34:12.563	142	83	105	64	71.3	315	940	1192	4.5	1.385	1847
09:34:13.503	139	82	102	63	70.5	315	955	1171	4.4	1.382	1842
09:34:14.456	136	79	99	63	70.0	315	955	1154	4.4	1.351	1801
09:34:15.409	133	77	97	63	70.0	315	945	1129	4.4	1.306	1742
09:34:16.356	129	75	95	64	69.8	315	935	1100	4.5	1.267	1689
09:34:17.289	128	75	94	65	69.8	315	925	1096	4.5	1.250	1667
09:34:18.214	127	74	94	65	69.8	310	920	1079	4.5	1.240	1653
09:34:19.136	127	74	93	65	68.8	310	920	1083	4.5	1.241	1655
09:34:20.056	124	73	93	68	68.8	300	880	1063	4.7	1.187	1583
09:34:20.934	126	75	93	70	68.8	300	855	1050	4.8	1.153	1538
09:34:21.790	126	75	93	72	68.8	300	835	1050	4.9	1.126	1502
09:34:22.625	126	75	93	69	68.8	300	875	1050	4.7	1.180	1574
09:34:30.722	139	81	103	66	70.0	310	915	1246	4.6	1.346	1795
09:34:31.637	138	80	102	65	70.8	310	925	1254	4.6	1.327	1769
09:34:32.562	136	78	100	66	71.0	305	905	1233	4.7	1.275	1700
09:34:33.471	135	77	100	68	71.5	310	885	1217	4.8	1.235	1646
09:34:34.354	134	78	100	67	70.3	305	890	1196	4.7	1.261	1681
09:34:35.246	133	77	99	67	71.3	305	900	1188	4.8	1.244	1659
09:34:36.146	131	76	97	67	70.0	305	895	1163	4.7	1.240	1654
09:34:37.039	131	77	98	69	69.8	305	870	1158	4.8	1.225	1634
09:34:37.909	133	78	100	69	69.5	305	870	1133	4.8	1.252	1669
09:34:38.779	135	79	102	69	70.0	305	870	1150	4.8	1.271	1694
09:34:39.653	138	81	104	69	69.5	305	865	1183	4.8	1.298	1730
09:34:40.515	141	84	106	69	68.3	305	870	1188	4.7	1.354	1806
09:34:41.385	144	84	107	67	69.0	310	890	1229	4.7	1.380	1840
09:34:42.272	143	84	106	67	69.0	305	895	1246	4.6	1.375	1833
09:34:43.171	142	83	105	67	68.0	305	895	1267	4.6	1.385	1847
09:34:44.065	142	82	104	66	69.5	310	915	1254	4.6	1.369	1826
09:34:44.977	140	81	103	66	69.8	305	915	1242	4.6	1.345	1793
09:34:45.896	137	80	101	66	69.3	305	910	1238	4.6	1.321	1761
09:34:46.805	136	78	100	68	70.3	305	885	1225	4.8	1.263	1684
09:34:47.691	137	79	101	67	70.8	305	895	1221	4.7	1.278	1704
09:34:48.582	138	80	102	67	70.5	305	895	1229	4.7	1.292	1722
09:34:49.481	138	79	103	68	70.8	305	885	1229	4.8	1.282	1710
09:34:50.366	140	81	104	68	69.5	305	880	1229	4.7	1.317	1756
09:34:51.246	142	82	105	67	70.3	305	890	1254	4.7	1.330	1774
09:34:52.136	141	82	105	68	70.0	305	885	1258	4.7	1.327	1770
09:34:53.021	142	83	106	68	68.8	310	880	1254	4.7	1.357	1809
09:34:53.901	143	83	106	67	70.0	310	900	1254	4.7	1.363	1817
09:34:54.800	141	82	104	67	69.5	305	895	1254	4.7	1.343	1790
09:34:55.695	140	82	105	68	68.3	305	885	1242	4.6	1.355	1807
09:34:56.581	140	82	104	67	67.8	305	890	1233	4.6	1.363	1817
09:34:57.471	137	80	102	68	67.5	300	880	1217	4.6	1.327	1769
09:34:58.347	137	80	103	69	67.0	300	865	1225	4.6	1.323	1764
09:34:59.218	138	81	103	68	68.5	305	880	1213	4.7	1.326	1769
09:35:00.092	138	81	103	69	68.3	305	865	1229	4.7	1.305	1741
09:35:00.957	139	81	105	71	69.3	300	845	1225	4.9	1.278	1704
09:35:01.802	141	83	107	71	69.0	300	850	1242	4.9	1.315	1753
09:35:02.656	143	84	108	70	68.8	300	860	1238	4.8	1.345	1793
09:35:03.516	145	85	109	70	69.5	305	860	1250	4.8	1.352	1802
09:35:04.372	145	87	109	69	67.3	305	875	1242	4.6	1.421	1895
09:35:05.251	143	85	108	69	67.8	300	875	1263	4.6	1.395	1860
09:35:06.122	143	85	108	69	66.5	300	870	1254	4.6	1.410	1880
09:35:06.994	144	85	107	69	67.3	300	875	1279	4.6	1.395	1861
09:35:07.871	143	83	107	69	68.5	305	875	1288	4.7	1.360	1814
09:35:08.744	144	84	107	68	68.0	305	880	1296	4.6	1.388	1851
09:35:09.626	145	84	108	68	69.8	305	885	1325	4.7	1.364	1819
09:35:10.511	144	83	108	69	70.3	305	870	1304	4.8	1.331	1775
09:35:11.381	145	85	108	69	69.3	300	875	1308	4.7	1.368	1824
09:35:12.256	145	84	107	67	70.8	310	890	1321	4.8	1.349	1799
09:35:13.145	143	83	107	70	70.8	305	855	1300	5.0	1.290	1720
09:35:14.003	141	83	106	72	70.0	305	830	1204	5.1	1.254	1672
09:35:14.829	141	83	107	74	69.3	305	810	1238	5.1	1.252	1669
09:35:15.641	144	86	109	74	68.5	310	810	1233	5.1	1.286	1715
09:35:16.449	146	86	111	73	71.0	305	820	1279	5.2	1.276	1702
09:35:17.271	147	87	110	73	69.0	310	825	1300	5.0	1.309	1746
09:35:18.094	146	86	107	71	68.3	305	850	1296	4.8	1.333	1777
09:35:18.944	143	83	104	69	68.3	305	875	1267	4.7	1.330	1774
09:35:19.817	139	81	100	68	67.3	295	880	1238	4.6	1.312	1749
09:35:20.703	134	78	97	69	68.0	305	870	1200	4.7	1.241	1655
09:35:21.571	131	77	96	70	66.8	300	855	1167	4.7	1.230	1640
09:35:22.426	129	76	94	70	65.8	295	860	1108	4.6	1.223	1631
09:35:23.286	126	75	92	70	64.8	295	855	1083	4.5	1.212	1615
09:35:24.141	123	73	92	70	64.8	295	860	1063	4.5	1.219	1625
09:35:25.000	123	73	92	73	64.8	295	820	1063	4.7	1.162	1549
09:35:25.820	123	73	92	71	64.8	295	845	1063	4.6	1.197	1596
09:35:26.666	129	77	95	72	56.8	280	830	1175	4.1	1.393	1857
09:35:27.496	128	78	97	73	55.3	285	820	1142	4.0	1.436	1915
09:35:28.316	132	81	100	74	54.3	285	810	1167	4.0	1.489	1986
09:35:29.128	135	83	102	72	56.3	285	830	1179	4.1	1.509	2012
09:35:29.954	138	84	105	72	58.5	285	835	1188	4.2	1.492	1989
09:35:30.790	141	86	107	71	58.8	285	840	1229	4.2	1.526	2035
09:35:31.630	144	87	109	71	59.5	285	845	1267	4.2	1.544	2059
09:35:32.475	146	88	110	69	61.0	295	870	1271	4.2	1.572	2097
09:35:33.344	146	88	111	69	60.8	295	870	1300	4.2	1.582	2110
09:35:34.216	147	88	111	69	62.0	290	875	1317	4.3	1.567	2089
09:35:35.091	148	88	111	67	63.5	295	890	1325	4.3	1.556	2074
09:35:35.981	147	87	109	66	64.3	300	915	1325	4.2	1.556	2074
09:35:36.895	144	85	108	67	65.0	295	900	1321	4.3	1.488	1985
09:35:37.796	143	84	107	67	65.3	295	900	1296	4.4	1.472	1963
09:35:38.694	142	84	106	66	66.5	300	905	1296	4.4	1.439	1919
09:35:39.601	139	82	103	66	66.8	295	910	1279	4.4	1.404	1872
09:35:40.509	137	80	102	68	67.0	300	880	1267	4.6	1.340	1786
09:35:41.389	137	80	102	68	67.8	300	885	1242	4.6	1.336	1781
09:35:42.275	138	80	103	67	69.3	300	895	1225	4.6	1.331	1775
09:35:43.170	137	81	104	68	68.8	300	880	1221	4.7	1.328	1771
09:35:44.051	139	82	105	68	68.0	300	880	1217	4.6	1.359	1812
09:35:44.933	140	83	106	68	69.5	300	885	1208	4.7	1.347	1795
09:35:45.818	139	83	106	69	68.8	305	870	1208	4.7	1.341	1789
09:35:46.686	141	84	108	70	67.5	300	855	1183	4.7	1.368	1824
09:35:47.540	143	86	110	69	68.3	305	865	1183	4.7	1.388	1850
09:35:48.406	144	86	109	68	68.3	305	880	1183	4.7	1.405	1874
09:35:49.288	143	85	108	68	67.5	305	885	1196	4.6	1.419	1892
09:35:50.170	145	86	109	68	66.8	305	880	1229	4.6	1.440	1920
09:35:51.051	146	86	109	67	67.5	305	895	1242	4.5	1.439	1918
09:35:51.946	142	84	107	69	66.8	305	875	1242	4.6	1.396	1861
09:35:52.821	142	84	107	70	66.0	305	855	1229	4.6	1.383	1844
09:35:53.672	143	85	108	72	65.8	305	835	1217	4.7	1.375	1833
09:35:54.507	145	86	110	72	67.3	305	835	1242	4.8	1.366	1821
09:35:55.346	147	87	111	71	67.5	310	850	1242	4.8	1.398	1864
09:35:56.195	148	87	110	69	66.8	305	870	1225	4.6	1.437	1916
09:35:57.066	146	86	108	67	67.3	305	895	1238	4.5	1.441	1921
09:35:57.957	143	84	106	68	66.5	305	885	1246	4.5	1.414	1885
09:35:58.845	141	83	104	67	65.8	305	890	1213	4.4	1.411	1882
09:35:59.738	138	82	102	67	65.8	300	900	1192	4.4	1.396	1862
09:36:00.638	135	80	100	67	65.0	300	895	1171	4.4	1.380	1840
09:36:01.530	135	79	101	69	65.3	300	865	1175	4.5	1.339	1785
09:36:02.398	137	81	103	69	66.0	300	865	1158	4.6	1.350	1800
09:36:03.261	139	82	105	70	65.8	300	855	1163	4.6	1.365	1821
09:36:04.114	140	84	107	71	65.3	295	840	1167	4.7	1.377	1837
09:36:04.954	143	86	110	73	65.3	305	820	1163	4.8	1.382	1843
09:36:05.776	147	89	114	73	65.5	300	825	1171	4.8	1.436	1915
09:36:06.603	150	92	116	72	64.3	305	830	1196	4.6	1.495	1994
09:36:07.431	152	92	116	71	64.3	305	850	1225	4.5	1.535	2046
09:36:08.281	152	92	115	69	64.3	305	870	1233	4.4	1.554	2072
09:36:09.151	150	90	112	67	64.5	305	900	1246	4.3	1.556	2074
09:36:10.050	147	87	109	66	65.3	305	905	1238	4.3	1.508	2011
09:36:10.954	143	85	106	67	65.0	305	900	1213	4.3	1.464	1952
09:36:11.858	138	82	103	69	64.8	300	875	1175	4.4	1.385	1847
09:36:12.731	136	81	101	69	63.5	295	870	1158	4.4	1.380	1840
09:36:13.599	134	80	100	70	64.3	295	855	1138	4.5	1.331	1774
09:36:14.458	133	80	100	71	63.5	295	845	1125	4.5	1.324	1765
09:36:15.303	133	79	101	73	63.8	295	820	1133	4.7	1.296	1728
09:36:16.121	137	82	105	74	64.8	295	815	1158	4.8	1.315	1754
09:36:16.934	141	84	109	76	65.0	300	790	1163	4.9	1.322	1762
09:36:17.728	145	87	113	78	64.3	300	770	1171	5.0	1.348	1798
09:36:18.496	148	90	115	77	63.5	300	775	1175	4.9	1.404	1871
09:36:19.273	151	92	116	75	62.8	300	800	1200	4.7	1.479	1972
09:36:20.069	151	92	116	75	61.5	295	805	1221	4.6	1.515	2020
09:36:20.875	153	93	116	73	62.0	295	820	1233	4.5	1.531	2041
09:36:21.696	153	91	114	71	63.3	300	845	1267	4.5	1.526	2035
09:36:22.540	149	89	111	70	63.8	300	860	1263	4.4	1.501	2001
09:36:23.399	147	87	109	71	64.5	300	850	1267	4.6	1.440	1920
09:36:24.250	144	85	107	70	64.3	300	855	1267	4.5	1.421	1894
09:36:25.106	141	83	105	69	64.8	290	865	1238	4.5	1.396	1861
09:36:25.967	138	82	105	70	64.8	290	855	1229	4.5	1.380	1840
09:36:26.825	138	82	105	73	64.8	290	820	1229	4.7	1.323	1765
09:36:27.645	138	82	105	71	64.8	290	840	1229	4.6	1.356	1808
09:36:28.486	142	85	107	71	56.0	290	840	1313	4.0	1.597	2130
09:36:29.326	142	84	109	74	58.0	290	815	1321	4.3	1.525	2033
09:36:30.141	146	87	111	73	57.8	295	825	1308	4.2	1.586	2114
09:36:30.964	149	89	114	72	60.8	295	835	1317	4.4	1.560	2080
09:36:31.800	151	90	115	71	63.5	295	850	1313	4.5	1.539	2052
09:36:32.649	151	90	116	71	64.3	295	840	1304	4.6	1.520	2026
09:36:33.491	153	92	118	70	64.5	300	855	1296	4.5	1.558	2077
09:36:34.344	155	92	117	69	66.5	300	870	1304	4.6	1.534	2045
09:36:35.216	151	90	115	70	67.8	300	860	1304	4.7	1.463	1951
09:36:36.074	151	89	115	71	67.0	305	850	1296	4.7	1.456	1941
09:36:36.924	151	88	116	73	69.0	305	820	1321	5.0	1.376	1834
09:36:37.746	154	90	117	74	69.0	305	810	1304	5.1	1.371	1827
09:36:38.555	152	90	116	75	68.5	305	805	1296	5.1	1.360	1814
09:36:39.361	151	89	113	73	68.0	305	825	1300	4.9	1.374	1832
09:36:40.184	148	87	111	74	67.8	300	810	1350	5.0	1.327	1769
09:36:40.998	147	86	111	75	67.3	305	805	1367	5.0	1.326	1768
09:36:41.799	149	87	112	77	67.5	305	780	1321	5.2	1.288	1718
09:36:42.581	146	84	109	79	70.0	305	760	1388	5.5	1.183	1578
09:36:43.339	139	84	106	79	67.0	310	755	1192	5.3	1.197	1596
09:36:44.096	140	82	103	81	69.3	310	745	1400	5.6	1.108	1477
09:36:44.841	137	75	100	82	80.0	310	735	1371	6.5	0.919	1225
09:36:45.574	138	73	108	83	86.3	310	725	1346	7.1	0.906	1208
09:36:46.297	149	86	114	82	72.3	355	735	1225	5.9	1.160	1546
09:36:47.036	154	92	116	81	71.0	305	745	1333	5.7	1.215	1619
09:36:47.779	151	88	115	81	75.0	305	745	1458	6.0	1.142	1523
09:36:48.528	148	88	111	79	69.5	310	760	1521	5.5	1.214	1618
09:36:49.282	148	86	110	77	68.8	310	775	1496	5.3	1.240	1653
09:36:50.057	146	85	107	75	68.5	305	795	1483	5.2	1.245	1660
09:36:50.854	142	82	105	75	68.5	305	795	1463	5.2	1.216	1621
09:36:51.651	141	82	104	75	67.5	300	805	1429	5.0	1.237	1650
09:36:52.458	140	81	103	74	67.0	300	815	1404	4.9	1.253	1671
09:36:53.271	139	81	103	75	66.0	300	795	1413	5.0	1.244	1658
09:36:54.068	140	83	105	75	65.0	295	795	1363	4.9	1.284	1712
09:36:54.859	142	84	108	76	65.5	295	785	1396	5.0	1.297	1730
09:36:55.648	145	86	110	75	64.5	300	795	1392	4.9	1.350	1800
09:36:56.443	148	87	112	76	65.0	295	790	1413	4.9	1.361	1815
09:36:57.231	151	89	115	77	64.8	300	775	1446	5.0	1.376	1835
09:36:58.006	155	91	119	78	65.0	295	765	1479	5.1	1.395	1860
09:36:58.769	160	94	122	77	65.8	300	775	1529	5.1	1.438	1917
09:36:59.544	164	95	124	75	68.3	305	800	1558	5.1	1.453	1938
09:37:00.346	166	96	125	71	70.3	305	840	1604	5.0	1.492	1989
09:37:01.184	167	95	124	69	71.8	305	865	1596	5.0	1.495	1993
09:37:02.051	166	94	123	68	73.0	310	885	1608	4.9	1.488	1984
09:37:02.936	163	93	119	67	71.5	310	900	1575	4.8	1.501	2001
09:37:03.836	157	90	117	71	71.5	310	845	1517	5.1	1.386	1848
09:37:04.681	153	89	114	73	69.0	310	820	1421	5.0	1.358	1810
09:37:05.497	149	87	112	75	67.0	310	800	1429	5.0	1.331	1775
09:37:06.303	148	86	110	75	66.8	305	805	1408	5.0	1.324	1765
09:37:07.104	147	85	109	75	68.3	305	800	1429	5.1	1.272	1696
09:37:07.904	144	83	107	75	68.5	300	800	1421	5.1	1.247	1662
09:37:08.706	143	83	105	73	67.3	300	820	1421	4.9	1.280	1707
09:37:09.524	142	82	105	74	68.5	295	815	1404	5.0	1.243	1658
09:37:10.343	140	81	103	75	67.8	295	805	1379	5.0	1.227	1636
09:37:11.146	140	81	104	75	67.3	295	800	1375	5.0	1.234	1646
09:37:11.948	142	82	106	75	68.0	300	805	1371	5.1	1.258	1677
09:37:12.749	145	84	108	74	67.5	300	815	1375	5.0	1.304	1739
09:37:13.565	145	84	108	75	66.5	290	795	1367	5.0	1.294	1725
09:37:14.361	147	87	111	76	64.8	295	785	1350	4.9	1.343	1790
09:37:15.148	150	87	113	76	67.3	300	790	1375	5.1	1.324	1766
09:37:15.936	152	88	117	77	69.0	300	775	1400	5.3	1.309	1745
09:37:16.711	158	92	120	75	69.0	305	800	1421	5.2	1.394	1859
09:37:17.507	162	94	123	74	70.0	305	815	1467	5.2	1.426	1902
09:37:18.326	163	95	122	71	70.8	305	850	1467	5.0	1.463	1950
09:37:19.176	161	92	121	70	72.5	305	860	1488	5.1	1.432	1910
09:37:20.032	162	93	120	69	70.3	305	870	1492	4.8	1.483	1977
09:37:20.906	160	91	117	67	72.3	310	895	1500	4.8	1.446	1928
09:37:21.799	155	87	115	69	73.0	310	865	1488	5.1	1.357	1809
09:37:22.662	153	87	112	68	71.3	310	880	1446	4.9	1.383	1844
09:37:23.546	150	85	109	67	73.0	310	890	1442	4.9	1.332	1776
09:37:24.434	147	83	109	69	73.0	310	870	1446	5.0	1.302	1736
09:37:25.305	147	83	109	70	73.0	310	855	1446	5.1	1.280	1706
09:37:26.160	147	83	109	70	73.0	310	860	1446	5.1	1.287	1716
09:37:27.021	144	81	107	71	65.8	310	840	1454	4.7	1.370	1827
09:37:27.861	146	83	109	71	65.5	310	840	1421	4.7	1.395	1860
09:37:28.701	147	84	109	70	64.8	310	855	1404	4.5	1.433	1910
09:37:29.552	146	83	109	72	68.0	310	830	1417	4.9	1.330	1774
09:37:30.386	147	84	109	71	70.5	315	845	1379	5.0	1.306	1742
09:37:31.233	146	83	109	72	72.8	315	835	1404	5.2	1.245	1660
09:37:32.066	146	83	109	73	72.5	315	825	1379	5.3	1.237	1650
09:37:32.893	147	84	111	72	74.0	315	835	1388	5.3	1.252	1670
09:37:33.722	151	90	114	74	68.3	315	810	1225	5.1	1.350	1800
09:37:34.536	151	88	113	73	71.3	315	825	1275	5.2	1.303	1737
09:37:35.359	148	86	111	74	71.5	315	815	1292	5.3	1.262	1683
09:37:36.174	147	85	114	76	71.3	305	785	1288	5.4	1.250	1667
09:37:36.961	153	90	115	77	67.5	315	780	1150	5.2	1.332	1776
09:37:37.741	152	91	112	77	65.5	315	775	1196	5.1	1.328	1771
09:37:38.512	146	86	108	79	66.3	310	760	1246	5.2	1.239	1652
09:37:39.276	148	84	108	78	71.0	310	770	1317	5.5	1.169	1558
09:37:40.046	144	82	106	77	72.8	315	780	1279	5.6	1.131	1508
09:37:40.824	142	81	103	77	71.3	310	775	1279	5.5	1.118	1490
09:37:41.599	139	79	102	79	73.0	310	760	1283	5.8	1.059	1412
09:37:42.361	140	78	104	78	75.0	310	765	1283	5.9	1.061	1414
09:37:43.125	143	81	105	79	74.5	315	760	1238	5.9	1.071	1428
09:37:43.886	141	80	105	78	75.5	315	765	1246	5.9	1.059	1412
09:37:44.651	140	81	104	77	73.5	310	775	1217	5.7	1.094	1459
09:37:45.422	139	81	105	79	71.5	300	755	1229	5.7	1.109	1478
09:37:46.181	143	83	109	79	71.3	305	760	1233	5.6	1.157	1543
09:37:46.940	148	87	113	78	72.3	310	765	1246	5.7	1.196	1595
09:37:47.706	152	89	116	76	73.5	310	785	1263	5.6	1.234	1645
