# Supplementary material for: Influence of beat-to-beat blood pressure variability on vascular elasticity in hypertensive population
Source: Sci Rep. 2017 Aug 21;7:8394. doi: 10.1038/s41598-017-08640-4 (PMC5566212; doi:10.1038/s41598-017-08640-4)
Supplement: Supplementary file 2 — Dataset 2 [file 41598_2017_8640_MOESM2_ESM.zip › Data of normal population/1142-beats.txt]

14:27:12.666	103	55	75	69	78.0	325	865	1067	5.4	0.829	1105
14:27:13.531	106	58	77	70	78.0	315	860	1104	5.4	0.852	1136
14:27:14.393	114	59	81	68	85.0	320	885	1204	5.8	0.843	1124
14:27:15.274	115	61	82	69	83.3	315	865	1183	5.8	0.847	1129
14:27:16.139	111	61	81	71	78.0	310	840	1121	5.6	0.870	1159
14:27:16.983	116	62	81	69	78.0	310	875	1171	5.3	0.906	1208
14:27:17.855	116	62	81	68	78.0	310	885	1171	5.3	0.916	1222
14:27:18.740	116	62	81	69	78.0	310	870	1171	5.4	0.901	1201
14:27:19.611	113	61	80	67	73.3	315	890	1146	4.9	0.972	1296
14:27:20.501	114	60	80	66	78.0	315	915	1183	5.1	0.936	1247
14:27:21.416	110	58	78	67	76.0	315	895	1150	5.1	0.916	1221
14:27:22.311	106	58	76	66	74.0	310	905	1088	4.9	0.926	1235
14:27:23.216	107	56	76	66	83.8	315	910	1104	5.5	0.823	1097
14:27:24.122	103	56	75	69	80.3	315	865	1058	5.6	0.811	1081
14:27:24.991	102	57	75	68	77.5	310	880	1013	5.3	0.846	1128
14:27:25.871	106	57	77	67	84.8	320	895	1071	5.7	0.811	1081
14:27:26.766	107	57	78	67	83.8	315	890	1050	5.6	0.824	1098
14:27:27.656	106	59	78	68	83.8	315	880	1046	5.7	0.814	1086
14:27:28.535	106	59	78	66	83.8	315	915	1046	5.5	0.847	1129
14:27:29.450	106	59	78	63	83.8	315	950	1046	5.3	0.879	1172
14:27:30.403	112	62	81	65	73.8	320	925	1004	4.8	1.013	1350
14:27:31.324	110	61	79	64	73.3	320	935	963	4.7	1.008	1345
14:27:32.263	108	59	79	66	74.3	320	915	938	4.9	0.970	1294
14:27:33.174	108	60	79	67	75.0	315	895	921	5.0	0.943	1257
14:27:34.069	112	61	81	67	81.5	320	900	967	5.4	0.897	1196
14:27:34.971	113	61	81	68	81.5	320	885	963	5.5	0.882	1176
14:27:35.856	110	61	82	70	78.8	310	855	917	5.5	0.885	1180
14:27:36.711	117	63	86	68	83.8	320	885	967	5.7	0.903	1205
14:27:37.596	121	65	87	68	86.0	325	885	992	5.8	0.893	1190
14:27:38.483	118	65	87	70	86.0	325	860	975	6.0	0.868	1157
14:27:39.340	118	65	87	69	86.0	325	865	975	6.0	0.873	1163
14:27:40.205	118	65	87	66	86.0	325	905	975	5.7	0.913	1217
14:27:41.111	120	68	88	70	70.8	320	860	1083	4.9	1.073	1430
14:27:41.971	115	67	84	69	66.8	315	870	1004	4.6	1.098	1464
14:27:42.839	117	64	86	68	74.3	320	885	1038	5.0	1.019	1359
14:27:43.728	115	64	86	71	75.0	320	840	979	5.4	0.958	1277
14:27:44.568	115	66	85	70	74.5	320	855	950	5.2	0.978	1304
14:27:45.421	117	65	86	70	80.3	320	860	975	5.6	0.924	1232
14:27:46.283	115	65	84	68	79.3	320	885	946	5.4	0.941	1254
14:27:47.168	114	63	84	71	79.8	320	845	946	5.7	0.893	1190
14:27:48.009	113	64	84	73	78.0	315	825	933	5.7	0.883	1178
14:27:48.836	111	63	84	74	78.0	315	815	921	5.7	0.872	1163
14:27:49.650	111	63	84	74	78.0	315	810	921	5.8	0.867	1156
14:27:50.460	111	63	84	70	78.0	315	860	921	5.4	0.921	1228
14:27:51.321	119	68	88	72	68.8	315	830	1050	5.0	1.065	1421
14:27:52.149	117	68	87	72	66.8	310	835	1017	4.8	1.088	1451
14:27:52.984	118	66	87	69	71.5	320	875	1042	4.9	1.059	1411
14:27:53.861	115	65	84	67	73.8	315	900	1008	4.9	1.022	1363
14:27:54.759	111	63	82	68	75.8	315	880	967	5.2	0.953	1270
14:27:55.639	108	62	80	67	74.5	310	890	921	5.0	0.956	1274
14:27:56.531	110	61	81	66	80.3	320	905	958	5.3	0.913	1218
14:27:57.436	113	61	83	69	81.3	315	875	1000	5.6	0.894	1192
14:27:58.313	113	63	84	70	77.3	310	855	1008	5.4	0.927	1236
14:27:59.164	120	65	87	69	83.3	320	865	1083	5.8	0.907	1209
14:28:00.031	122	66	88	67	83.5	315	890	1083	5.6	0.933	1244
14:28:00.921	120	65	87	70	80.8	315	855	1071	5.7	0.921	1228
14:28:01.776	120	66	86	68	79.3	315	880	1063	5.4	0.955	1273
14:28:02.652	118	64	86	71	80.5	315	840	1050	5.8	0.900	1200
14:28:03.496	117	66	86	71	76.5	310	840	1025	5.5	0.944	1259
14:28:04.334	123	66	89	69	82.5	315	875	1096	5.7	0.939	1252
14:28:05.209	124	66	88	69	83.0	315	875	1100	5.7	0.928	1237
14:28:06.084	118	65	86	71	79.5	310	840	1050	5.7	0.911	1215
14:28:06.926	120	66	87	70	79.3	315	860	1050	5.5	0.939	1252
14:28:07.784	123	65	87	68	79.3	315	885	1100	5.4	0.966	1288
14:28:08.670	123	65	87	72	79.3	315	835	1100	5.7	0.911	1215
14:28:09.505	123	65	87	71	79.3	315	850	1100	5.6	0.928	1237
14:28:10.356	123	66	88	69	73.8	315	870	1175	5.1	1.038	1384
14:28:11.228	123	65	87	69	75.3	315	875	1154	5.2	1.012	1349
14:28:12.101	118	64	86	72	72.8	310	835	1104	5.2	0.984	1312
14:28:12.936	118	65	85	71	73.5	310	850	1075	5.2	0.986	1315
14:28:13.786	118	64	85	70	80.5	315	860	1083	5.6	0.911	1214
14:28:14.646	117	64	86	72	79.8	315	835	1063	5.7	0.895	1194
14:28:15.479	118	65	86	71	77.8	310	840	1050	5.6	0.932	1242
14:28:16.323	122	65	88	69	84.8	320	865	1104	5.9	0.901	1201
14:28:17.186	122	66	88	69	83.5	315	870	1071	5.8	0.912	1216
14:28:18.054	118	65	86	71	78.8	310	845	1029	5.6	0.920	1227
14:28:18.901	120	65	86	69	82.3	315	875	1058	5.6	0.915	1220
14:28:19.776	118	63	84	70	82.5	315	855	1033	5.8	0.873	1164
14:28:20.633	112	62	82	71	77.8	310	840	983	5.6	0.883	1178
14:28:21.471	115	62	82	68	83.0	315	880	1004	5.7	0.872	1163
14:28:22.353	113	61	80	67	83.3	315	895	996	5.6	0.860	1147
14:28:23.248	107	58	78	70	80.8	315	860	938	5.6	0.831	1108
14:28:24.106	107	59	78	70	80.0	310	860	913	5.6	0.841	1122
14:28:24.966	109	59	79	69	84.0	315	875	933	5.8	0.820	1094
14:28:25.839	106	58	79	72	80.5	310	835	892	5.8	0.814	1086
14:28:26.676	108	60	79	69	80.5	315	870	888	5.6	0.856	1142
14:28:27.546	111	60	81	68	85.8	315	885	929	5.8	0.831	1108
14:28:28.429	108	60	80	71	81.5	315	845	904	5.8	0.824	1099
14:28:29.274	106	61	79	71	76.8	310	850	858	5.4	0.869	1159
14:28:30.126	110	60	80	68	84.3	315	880	908	5.7	0.836	1114
14:28:31.004	109	60	80	69	84.3	315	875	908	5.8	0.826	1101
14:28:31.879	107	59	79	72	80.8	310	835	888	5.8	0.817	1089
14:28:32.716	107	60	79	69	77.8	310	865	883	5.4	0.873	1164
14:28:33.581	111	60	80	66	84.8	315	905	925	5.6	0.857	1143
14:28:34.486	111	60	81	68	84.5	315	885	929	5.7	0.851	1135
14:28:35.369	112	61	81	67	84.5	315	895	913	5.7	0.861	1147
14:28:36.265	112	61	81	70	84.5	315	855	913	5.9	0.822	1096
14:28:37.120	112	61	81	66	84.5	315	910	913	5.6	0.875	1167
14:28:38.029	115	63	83	66	73.8	315	905	1017	4.9	1.019	1358
14:28:38.938	110	61	82	69	72.5	315	870	967	5.0	0.978	1304
14:28:39.808	112	62	82	67	72.0	315	900	954	4.8	1.019	1358
14:28:40.704	113	61	82	67	78.5	315	895	975	5.3	0.935	1247
14:28:41.599	110	61	81	70	77.5	315	855	942	5.4	0.891	1188
14:28:42.456	109	61	80	69	76.5	315	865	921	5.3	0.907	1210
14:28:43.323	112	61	82	68	81.8	320	880	963	5.6	0.880	1173
14:28:44.199	111	61	81	69	80.0	315	875	946	5.5	0.880	1174
14:28:45.076	106	60	79	71	76.3	310	850	892	5.4	0.875	1167
14:28:45.924	109	61	80	67	79.5	315	890	904	5.4	0.890	1187
14:28:46.814	109	60	80	66	83.5	320	905	929	5.5	0.862	1149
14:28:47.721	108	59	79	68	81.5	320	885	913	5.5	0.858	1144
14:28:48.604	108	60	80	70	79.0	310	855	913	5.5	0.866	1154
14:28:49.461	111	61	81	68	81.0	315	880	954	5.5	0.883	1177
14:28:50.343	113	61	83	71	83.0	315	850	992	5.9	0.853	1137
14:28:51.193	116	64	85	68	80.5	315	880	992	5.5	0.924	1232
14:28:52.069	120	64	86	66	85.0	320	905	1046	5.6	0.916	1221
14:28:52.974	119	64	87	69	83.5	315	875	1033	5.7	0.906	1209
14:28:53.851	120	66	86	67	81.0	315	900	1033	5.4	0.958	1278
14:28:54.751	122	65	87	65	85.0	320	920	1088	5.5	0.936	1248
14:28:55.671	119	64	85	67	83.8	320	890	1083	5.6	0.903	1204
14:28:56.561	116	64	83	67	80.0	315	895	1054	5.4	0.923	1231
14:28:57.456	115	61	81	65	84.0	320	920	1050	5.5	0.887	1183
14:28:58.374	109	59	79	70	81.8	315	860	996	5.7	0.831	1108
14:28:59.236	107	59	78	69	78.5	315	870	954	5.4	0.859	1145
14:29:00.108	109	58	78	66	85.0	320	905	967	5.6	0.830	1107
14:29:01.009	107	58	78	69	83.3	315	870	938	5.7	0.810	1080
14:29:01.881	103	58	77	71	77.8	315	840	888	5.6	0.826	1102
14:29:02.721	107	59	78	69	83.0	320	875	913	5.7	0.825	1100
14:29:03.594	107	58	79	71	83.3	315	850	917	5.9	0.802	1069
14:29:04.444	104	59	78	72	77.5	310	830	871	5.6	0.835	1114
14:29:05.274	108	60	80	69	83.0	315	865	913	5.8	0.834	1112
14:29:06.141	110	61	80	67	85.0	320	895	908	5.7	0.842	1123
14:29:07.034	106	59	79	70	82.0	315	855	883	5.8	0.824	1098
14:29:07.889	105	60	78	69	77.5	315	865	863	5.4	0.868	1157
14:29:08.756	107	59	79	67	84.8	320	900	879	5.7	0.834	1112
14:29:09.654	107	58	78	68	84.0	315	880	879	5.7	0.820	1093
14:29:10.536	103	59	77	70	77.0	310	860	846	5.4	0.857	1143
14:29:11.396	107	59	79	67	84.0	320	900	875	5.6	0.841	1121
14:29:12.296	108	59	79	65	84.0	320	920	888	5.5	0.860	1146
14:29:13.215	108	59	79	71	84.0	320	850	888	5.9	0.794	1059
14:29:14.065	108	59	79	67	84.0	320	900	888	5.6	0.841	1121
14:29:14.964	110	63	82	66	70.0	320	915	942	4.6	1.065	1420
14:29:15.881	107	61	81	68	70.8	315	880	917	4.8	1.004	1339
14:29:16.759	106	62	80	67	68.0	315	900	879	4.5	1.052	1403
14:29:17.659	108	61	80	65	75.3	315	920	896	4.9	0.981	1308
14:29:18.581	107	61	81	67	77.3	320	890	883	5.2	0.927	1237
14:29:19.469	106	62	81	69	73.3	315	875	867	5.0	0.962	1282
14:29:20.344	113	63	84	67	80.5	320	900	938	5.4	0.942	1256
14:29:21.246	116	64	85	66	81.8	320	905	979	5.4	0.941	1255
14:29:22.151	114	65	85	69	76.8	315	875	979	5.3	0.963	1284
14:29:23.022	119	66	86	66	80.3	315	905	1046	5.3	0.973	1297
14:29:23.929	119	65	85	66	81.8	315	915	1058	5.4	0.951	1269
14:29:24.848	114	63	83	69	79.3	315	875	1004	5.4	0.919	1226
14:29:25.723	113	63	82	66	78.3	315	905	988	5.2	0.951	1268
14:29:26.628	113	62	82	66	82.0	320	915	1004	5.4	0.915	1220
14:29:27.541	112	61	83	68	81.5	315	880	983	5.6	0.891	1188
14:29:28.421	113	63	84	69	78.3	315	875	979	5.4	0.934	1245
14:29:29.296	119	64	86	66	84.8	320	910	1054	5.6	0.921	1228
14:29:30.206	119	64	86	65	84.3	320	920	1063	5.5	0.934	1245
14:29:31.124	116	64	84	67	80.5	315	895	1046	5.4	0.934	1245
14:29:32.019	116	64	83	66	79.8	315	910	1046	5.3	0.950	1267
14:29:32.931	117	62	83	64	84.5	320	940	1079	5.4	0.921	1227
14:29:33.871	116	61	82	65	84.5	320	925	1083	5.5	0.892	1190
14:29:34.794	111	60	80	69	79.5	310	875	1042	5.5	0.883	1178
14:29:35.671	114	61	82	67	81.5	315	890	1063	5.5	0.893	1190
14:29:36.559	117	62	83	66	85.3	315	910	1092	5.6	0.889	1185
14:29:37.469	116	62	84	69	84.3	315	870	1071	5.8	0.865	1153
14:29:38.339	113	63	83	69	77.8	310	865	1029	5.4	0.918	1224
14:29:39.204	116	63	84	67	83.3	320	900	1063	5.6	0.905	1207
14:29:40.102	116	63	83	66	83.8	315	915	1046	5.5	0.904	1205
14:29:41.021	110	61	81	68	80.3	315	885	988	5.4	0.888	1184
14:29:41.908	109	61	79	67	77.5	315	895	954	5.2	0.915	1220
14:29:42.803	111	60	80	65	84.3	320	920	975	5.5	0.874	1165
14:29:43.721	110	60	79	65	84.3	320	930	967	5.4	0.875	1166
14:29:44.649	107	59	79	68	80.5	315	880	950	5.5	0.861	1148
14:29:45.531	110	60	80	66	82.5	315	905	967	5.5	0.878	1170
14:29:46.436	113	60	81	66	85.8	320	910	996	5.7	0.862	1150
14:29:47.346	110	60	81	69	82.5	315	875	971	5.7	0.854	1138
14:29:48.219	110	61	81	69	79.8	315	875	958	5.5	0.886	1181
14:29:49.098	112	61	82	67	85.0	320	890	975	5.7	0.859	1145
14:29:49.988	111	61	81	68	83.8	320	885	958	5.7	0.856	1141
14:29:50.871	107	61	80	70	78.5	315	855	913	5.5	0.869	1158
14:29:51.728	111	61	82	68	83.5	320	885	950	5.7	0.864	1152
14:29:52.609	112	61	82	67	84.3	315	895	954	5.6	0.868	1158
14:29:53.504	112	61	83	70	84.3	315	855	954	5.9	0.842	1123
14:29:54.359	112	63	83	70	78.3	310	855	938	5.5	0.904	1206
14:29:55.216	117	63	87	73	85.8	320	820	1017	6.3	0.827	1103
14:29:56.032	120	66	89	76	83.3	315	785	1029	6.4	0.837	1116
14:29:56.821	121	67	88	74	82.5	315	810	1038	6.1	0.864	1152
14:29:57.629	119	65	87	75	81.0	310	800	1058	6.1	0.857	1142
14:29:58.429	121	66	87	73	81.0	310	825	1125	5.9	0.884	1178
14:29:59.255	121	66	87	69	81.0	310	870	1125	5.6	0.932	1242
14:30:00.125	121	66	87	66	81.0	310	915	1125	5.3	0.980	1307
14:30:01.041	115	63	82	68	73.3	310	885	1175	5.0	0.994	1325
14:30:01.924	113	62	80	66	72.5	310	905	1113	4.8	0.995	1327
14:30:02.831	113	59	80	65	78.8	315	930	1125	5.1	0.945	1260
14:30:03.759	112	59	80	67	79.0	310	895	1113	5.3	0.909	1212
14:30:04.656	114	61	81	66	80.8	310	905	1121	5.4	0.908	1210
14:30:05.563	118	61	83	65	86.0	315	920	1167	5.6	0.891	1187
14:30:06.479	118	62	84	67	84.3	310	890	1150	5.7	0.885	1180
14:30:07.373	115	63	83	67	79.0	310	900	1104	5.3	0.940	1253
14:30:08.271	119	63	85	65	85.0	315	925	1133	5.5	0.920	1226
14:30:09.198	117	63	83	63	84.0	315	950	1104	5.3	0.936	1248
14:30:10.142	112	61	82	66	80.8	310	905	1054	5.4	0.913	1218
14:30:11.047	115	62	82	63	82.8	315	955	1046	5.2	0.943	1258
14:30:12.004	113	60	81	63	84.8	315	950	1029	5.4	0.902	1203
14:30:12.958	108	59	79	65	82.0	315	920	979	5.3	0.884	1178
14:30:13.874	109	59	79	64	82.8	315	935	963	5.3	0.893	1190
14:30:14.813	109	59	79	63	84.3	315	955	967	5.3	0.890	1186
14:30:15.768	106	58	78	66	82.5	315	915	946	5.4	0.868	1157
14:30:16.679	108	60	79	65	81.8	315	925	925	5.3	0.891	1188
14:30:17.608	109	59	79	64	85.5	320	935	946	5.5	0.858	1145
14:30:18.541	105	58	77	66	82.0	315	910	913	5.4	0.857	1143
14:30:19.449	107	59	78	64	81.8	320	940	921	5.2	0.891	1188
14:30:20.389	108	58	78	63	85.5	320	960	942	5.3	0.870	1160
14:30:21.349	106	58	77	65	83.8	320	925	921	5.4	0.850	1134
14:30:22.274	102	58	76	66	78.0	315	905	867	5.2	0.876	1168
14:30:23.181	105	57	77	65	84.8	320	920	892	5.5	0.839	1118
14:30:24.101	105	58	76	63	83.5	320	945	875	5.3	0.863	1151
14:30:25.046	101	56	76	67	80.8	315	890	854	5.4	0.838	1117
14:30:25.936	104	59	77	65	81.8	320	920	846	5.3	0.867	1155
14:30:26.856	105	58	77	64	84.3	320	940	858	5.4	0.859	1145
14:30:27.796	103	58	77	66	82.5	320	905	842	5.5	0.839	1119
14:30:28.703	100	58	75	68	76.0	315	880	792	5.2	0.871	1162
14:30:29.581	104	58	77	65	83.3	320	925	838	5.4	0.856	1141
14:30:30.502	104	58	76	64	82.8	320	935	833	5.3	0.859	1145
14:30:31.437	100	56	76	68	80.3	315	885	817	5.4	0.833	1110
14:30:32.326	101	58	76	67	79.8	320	900	808	5.3	0.852	1136
14:30:33.222	103	57	77	66	83.3	320	905	821	5.5	0.834	1112
14:30:34.131	103	59	79	69	79.3	315	875	846	5.4	0.867	1156
14:30:35.008	113	61	82	65	86.3	320	930	938	5.6	0.884	1179
14:30:35.936	117	62	83	63	89.3	320	955	1013	5.6	0.888	1184
14:30:36.889	114	61	82	67	84.0	315	900	1000	5.6	0.881	1175
14:30:37.789	114	62	82	66	81.5	315	915	1004	5.3	0.915	1220
14:30:38.706	117	61	82	64	88.3	320	940	1054	5.6	0.871	1161
14:30:39.646	111	59	80	67	84.8	320	900	1021	5.7	0.844	1126
14:30:40.546	108	60	78	67	80.0	315	900	975	5.3	0.880	1174
14:30:41.444	112	59	80	65	87.5	320	925	1004	5.7	0.846	1128
14:30:42.371	112	60	80	64	87.0	320	935	1000	5.6	0.857	1143
14:30:43.304	108	59	79	67	81.5	310	890	963	5.5	0.857	1143
14:30:44.196	110	60	79	65	83.5	320	930	983	5.4	0.880	1173
14:30:45.126	111	59	79	65	87.3	320	925	1004	5.7	0.840	1120
14:30:46.053	108	58	79	68	83.8	320	885	975	5.7	0.832	1110
14:30:46.938	110	60	80	65	84.0	315	920	967	5.5	0.873	1165
14:30:47.856	114	60	82	64	89.8	320	935	1004	5.8	0.849	1132
14:30:48.793	111	60	81	68	84.8	315	885	988	5.7	0.848	1131
14:30:49.676	113	62	82	65	84.0	320	920	983	5.5	0.895	1194
14:30:50.594	115	61	82	64	88.0	320	935	1025	5.6	0.874	1165
14:30:51.531	112	60	81	67	85.8	320	900	992	5.7	0.850	1134
14:30:52.433	108	61	79	67	79.8	315	890	938	5.4	0.882	1176
14:30:53.321	111	60	81	67	86.3	320	900	963	5.8	0.843	1123
14:30:54.223	112	61	81	66	86.5	320	915	958	5.7	0.854	1139
14:30:55.136	109	60	81	67	86.5	320	890	933	5.8	0.831	1108
14:30:56.025	109	60	81	67	86.5	320	900	933	5.8	0.840	1120
14:30:56.925	109	60	81	64	86.5	320	940	933	5.5	0.878	1170
14:30:57.866	111	63	82	68	71.0	320	880	996	4.8	1.016	1355
14:30:58.748	109	62	81	66	71.0	315	905	967	4.7	1.026	1368
14:30:59.653	111	61	81	65	75.8	320	920	983	4.9	0.981	1308
14:31:00.569	109	60	81	67	77.5	320	890	963	5.2	0.924	1233
14:31:01.461	105	61	78	67	73.5	315	895	892	4.9	0.953	1270
14:31:02.356	108	60	79	65	80.3	315	925	925	5.2	0.911	1214
14:31:03.281	106	59	78	66	80.0	320	910	917	5.3	0.887	1183
14:31:04.189	102	59	76	66	75.8	315	905	867	5.0	0.908	1211
14:31:05.094	105	58	78	65	82.3	320	925	892	5.3	0.872	1162
14:31:06.021	105	58	78	65	83.0	320	920	879	5.4	0.859	1145
14:31:06.941	104	59	78	68	79.8	315	885	883	5.4	0.868	1158
14:31:07.826	110	60	81	66	84.5	320	915	929	5.5	0.872	1162
14:31:08.741	111	61	81	66	85.5	320	915	958	5.6	0.864	1152
14:31:09.654	108	60	80	69	81.3	315	875	921	5.6	0.864	1152
14:31:10.529	111	62	81	66	82.8	315	910	946	5.5	0.891	1188
14:31:11.439	111	61	81	66	85.8	320	915	958	5.6	0.864	1152
14:31:12.354	107	60	79	68	80.8	315	880	904	5.5	0.864	1152
14:31:13.234	107	60	79	67	80.5	315	900	875	5.4	0.880	1174
14:31:14.136	108	60	79	65	84.3	320	930	900	5.4	0.869	1159
14:31:15.064	105	58	78	67	82.0	315	895	875	5.5	0.849	1131
14:31:15.959	105	59	78	66	80.8	315	910	850	5.3	0.876	1168
14:31:16.869	107	59	79	65	84.5	320	930	883	5.5	0.864	1152
14:31:17.799	105	59	78	66	81.3	315	905	854	5.4	0.869	1158
14:31:18.704	106	60	79	66	80.3	315	905	858	5.3	0.888	1184
14:31:19.611	109	60	80	66	85.8	320	915	900	5.6	0.856	1142
14:31:20.526	109	61	80	65	83.8	320	920	896	5.5	0.879	1172
14:31:21.444	106	60	79	67	78.5	310	900	854	5.2	0.906	1208
14:31:22.346	110	60	81	64	85.8	320	940	900	5.5	0.885	1180
14:31:23.286	110	60	80	64	85.0	320	940	892	5.4	0.882	1176
14:31:24.226	105	59	78	67	78.8	315	895	854	5.3	0.886	1182
14:31:25.121	107	60	80	66	81.8	320	905	858	5.4	0.880	1173
14:31:26.026	108	60	80	65	84.0	320	920	867	5.5	0.876	1168
14:31:26.946	107	60	80	67	81.3	315	890	858	5.5	0.876	1168
14:31:27.836	108	62	81	66	80.0	315	905	858	5.3	0.911	1214
14:31:28.739	110	61	81	65	83.5	320	925	883	5.4	0.900	1200
14:31:29.666	110	61	81	66	83.8	320	910	883	5.5	0.883	1177
14:31:30.574	108	61	81	67	78.3	315	890	879	5.3	0.916	1221
14:31:31.466	112	62	82	65	84.0	320	925	925	5.4	0.903	1204
14:31:32.393	114	61	83	66	87.5	320	915	967	5.7	0.863	1150
14:31:33.308	111	61	82	67	82.0	315	895	963	5.5	0.890	1186
14:31:34.203	114	62	83	65	84.5	315	925	1004	5.5	0.903	1204
14:31:35.124	116	62	83	65	88.3	320	920	1033	5.8	0.865	1154
14:31:36.048	112	61	82	67	83.0	315	895	1013	5.6	0.882	1175
14:31:36.939	115	62	83	67	84.0	315	900	1021	5.6	0.892	1189
14:31:37.839	118	63	85	67	87.0	315	895	1042	5.8	0.877	1169
14:31:38.736	117	64	86	69	82.8	315	870	1058	5.7	0.907	1209
14:31:39.606	123	66	89	68	85.5	315	885	1100	5.8	0.916	1221
14:31:40.491	125	67	88	66	86.8	320	905	1138	5.8	0.921	1228
14:31:41.396	120	65	87	69	84.0	315	865	1113	5.8	0.893	1191
14:31:42.261	121	65	87	67	85.3	320	895	1108	5.7	0.911	1214
14:31:43.154	121	64	86	67	86.5	315	895	1104	5.8	0.885	1180
14:31:44.049	115	62	83	69	83.5	315	875	1050	5.7	0.870	1160
14:31:44.926	114	62	82	66	84.0	315	905	1038	5.6	0.881	1174
14:31:45.831	113	60	81	66	87.0	315	910	1025	5.7	0.842	1123
14:31:46.741	108	59	79	67	84.0	315	890	1000	5.7	0.834	1113
14:31:47.629	109	59	78	66	83.8	315	910	996	5.5	0.848	1130
14:31:48.543	110	58	79	66	88.3	320	910	1013	5.8	0.815	1086
14:31:49.453	108	58	79	67	84.8	315	890	1008	5.7	0.827	1103
14:31:50.343	110	59	79	66	86.0	320	915	1008	5.6	0.843	1124
14:31:51.254	111	59	80	66	88.8	320	905	1017	5.9	0.813	1084
14:31:52.159	108	59	79	69	82.5	310	875	988	5.7	0.833	1110
14:31:53.038	110	59	80	67	86.8	320	900	996	5.8	0.827	1103
14:31:53.938	111	59	81	68	87.3	320	880	992	5.9	0.812	1083
14:31:54.816	109	61	81	70	82.3	315	860	963	5.7	0.842	1122
14:31:55.676	113	61	83	70	87.8	320	860	992	6.1	0.811	1081
14:31:56.534	112	62	84	73	84.3	315	820	967	6.2	0.813	1084
14:31:57.358	115	64	84	71	83.8	315	850	975	5.9	0.855	1140
14:31:58.204	120	64	86	69	90.0	320	875	1046	6.2	0.836	1115
14:31:59.081	117	63	86	72	87.0	315	835	1046	6.3	0.823	1097
14:31:59.914	117	65	86	72	87.0	315	830	1029	6.3	0.818	1091
14:32:00.745	117	65	86	71	87.0	315	845	1029	6.2	0.833	1110
14:32:01.590	117	65	86	69	87.0	315	865	1029	6.0	0.853	1137
14:32:02.458	122	69	90	72	70.5	315	830	1125	5.1	1.054	1405
14:32:03.288	127	69	91	69	75.8	320	870	1200	5.2	1.048	1397
14:32:04.156	129	69	91	68	77.0	315	885	1217	5.2	1.046	1395
14:32:05.041	122	67	89	71	76.0	310	845	1167	5.4	0.987	1316
14:32:05.888	123	67	88	68	79.8	315	885	1142	5.4	0.979	1306
14:32:06.769	124	66	88	66	84.3	315	915	1171	5.5	0.950	1267
14:32:07.684	118	64	85	67	81.8	315	900	1117	5.5	0.936	1248
14:32:08.582	114	64	83	67	78.8	310	900	1054	5.3	0.946	1261
14:32:09.486	115	62	83	65	85.8	320	920	1075	5.6	0.885	1180
14:32:10.404	111	61	81	67	82.8	315	895	1033	5.5	0.873	1164
14:32:11.301	108	60	79	68	78.5	310	885	988	5.3	0.893	1191
14:32:12.184	112	60	82	67	85.8	315	900	1013	5.7	0.858	1144
14:32:13.088	113	61	82	66	85.8	315	905	1013	5.7	0.865	1154
14:32:13.993	110	61	82	69	81.3	315	865	988	5.6	0.870	1160
14:32:14.858	114	63	84	67	83.5	315	895	1004	5.6	0.895	1193
14:32:15.751	117	63	85	65	87.0	315	920	1038	5.7	0.896	1195
14:32:16.671	115	63	85	68	83.3	315	885	1004	5.6	0.898	1198
14:32:17.554	113	64	83	67	78.3	315	890	958	5.3	0.947	1262
14:32:18.446	114	63	83	65	84.5	320	925	979	5.5	0.909	1211
14:32:19.371	112	62	82	66	83.3	315	915	958	5.5	0.896	1194
14:32:20.286	108	60	80	68	79.0	315	880	925	5.4	0.888	1184
14:32:21.166	109	61	80	66	81.5	320	905	917	5.4	0.886	1181
14:32:22.071	111	60	81	67	85.8	320	900	967	5.7	0.853	1137
14:32:22.973	109	61	81	69	79.8	315	875	971	5.5	0.889	1185
14:32:23.844	117	62	84	67	86.3	320	900	1033	5.8	0.879	1172
14:32:24.746	119	63	85	66	87.8	320	915	1079	5.8	0.881	1175
14:32:25.661	115	62	84	69	82.5	315	870	1075	5.7	0.881	1174
14:32:26.531	119	63	85	67	85.5	320	900	1108	5.7	0.889	1186
14:32:27.429	121	63	85	66	88.5	320	915	1167	5.8	0.876	1168
14:32:28.346	115	62	83	67	83.5	315	890	1104	5.6	0.879	1172
14:32:29.234	116	62	83	67	84.5	315	895	1100	5.7	0.874	1165
14:32:30.129	116	61	82	65	86.8	320	920	1100	5.7	0.870	1160
14:32:31.049	114	60	82	69	85.5	315	870	1083	5.9	0.837	1116
14:32:31.921	117	62	83	68	85.0	315	885	1121	5.8	0.867	1156
14:32:32.808	121	63	84	65	89.8	320	925	1183	5.8	0.868	1158
14:32:33.733	118	61	84	68	87.8	320	880	1175	6.0	0.842	1123
14:32:34.613	119	63	84	66	85.0	315	905	1150	5.6	0.889	1185
14:32:35.514	120	62	84	66	88.3	320	910	1179	5.8	0.866	1155
14:32:36.426	116	62	83	69	84.5	315	875	1129	5.8	0.857	1143
14:32:37.303	117	62	83	67	84.8	315	895	1104	5.7	0.879	1172
14:32:38.196	120	63	85	66	88.8	320	910	1146	5.9	0.869	1159
14:32:39.106	117	62	84	68	85.8	315	880	1121	5.8	0.862	1149
14:32:39.984	120	64	85	67	85.8	315	900	1125	5.7	0.892	1190
14:32:40.888	121	63	85	64	88.3	320	935	1158	5.7	0.898	1197
14:32:41.823	117	62	84	67	84.8	315	900	1121	5.7	0.887	1182
14:32:42.719	118	63	84	66	84.3	315	910	1113	5.6	0.905	1206
14:32:43.631	119	62	84	64	88.0	320	940	1133	5.6	0.892	1189
14:32:44.573	115	61	83	67	85.5	320	895	1104	5.7	0.864	1151
14:32:45.466	114	62	82	66	82.8	315	910	1058	5.5	0.896	1195
14:32:46.374	116	61	82	65	87.5	320	925	1096	5.7	0.867	1156
14:32:47.297	112	60	81	67	84.8	315	890	1050	5.7	0.853	1138
14:32:48.189	111	61	80	66	81.8	315	905	1013	5.4	0.886	1181
14:32:49.096	113	61	81	64	86.5	320	940	1033	5.5	0.880	1174
14:32:50.034	112	60	81	66	86.5	320	915	1033	5.7	0.859	1146
14:32:50.951	109	61	80	67	80.3	315	895	983	5.4	0.892	1190
14:32:51.846	114	61	82	65	86.3	320	925	1029	5.6	0.879	1173
14:32:52.767	114	61	82	65	86.0	315	920	1025	5.6	0.875	1166
14:32:53.693	108	61	80	67	79.0	315	895	963	5.3	0.903	1205
14:32:54.586	111	61	81	65	83.5	320	920	975	5.4	0.890	1186
14:32:55.506	112	61	82	66	85.8	320	905	988	5.7	0.860	1147
14:32:56.413	108	61	80	67	80.0	315	900	946	5.3	0.894	1192
14:32:57.309	111	60	81	65	85.0	320	930	963	5.5	0.881	1174
14:32:58.243	109	60	79	64	84.8	320	935	950	5.4	0.874	1166
14:32:59.176	105	59	78	67	78.8	315	890	900	5.3	0.879	1172
14:33:00.064	108	60	79	65	84.3	320	920	925	5.5	0.865	1154
14:33:00.984	110	60	81	65	87.0	320	925	950	5.6	0.859	1145
14:33:01.911	109	61	81	67	81.5	315	895	929	5.5	0.890	1186
14:33:02.806	115	63	84	65	86.3	320	925	975	5.6	0.898	1198
14:33:03.731	117	63	84	63	86.8	320	955	1017	5.5	0.919	1226
14:33:04.684	112	62	84	67	86.8	320	900	979	5.8	0.866	1155
14:33:05.585	112	62	84	66	86.8	320	915	979	5.7	0.881	1174
14:33:06.500	112	62	84	63	86.8	320	955	979	5.5	0.919	1226
14:33:07.456	114	64	85	66	74.0	320	910	988	4.9	1.045	1394
14:33:08.366	114	64	84	66	71.8	315	910	979	4.7	1.069	1425
14:33:09.278	118	65	87	64	76.3	325	935	1004	4.9	1.061	1414
14:33:10.213	117	65	86	65	78.8	320	920	983	5.1	1.008	1343
14:33:11.133	113	65	84	66	75.5	320	905	942	5.0	1.004	1339
14:33:12.038	116	64	84	64	83.0	325	940	975	5.3	0.954	1272
14:33:12.976	114	63	83	64	83.3	325	935	979	5.3	0.927	1235
14:33:13.913	108	61	80	66	78.8	320	910	946	5.2	0.919	1225
14:33:14.823	109	60	79	64	82.8	325	940	942	5.3	0.897	1197
14:33:15.761	109	59	78	63	86.0	325	950	950	5.4	0.862	1149
14:33:16.711	103	57	76	66	80.0	320	905	896	5.3	0.860	1146
14:33:17.614	104	57	76	64	82.3	320	935	896	5.3	0.858	1144
14:33:18.551	105	57	76	63	86.0	325	955	908	5.4	0.841	1122
14:33:19.504	101	56	75	66	81.0	320	910	883	5.3	0.843	1123
14:33:20.414	101	57	76	66	79.5	320	905	854	5.3	0.859	1146
14:33:21.319	105	58	78	65	85.5	320	925	883	5.5	0.847	1129
14:33:22.244	108	59	82	68	86.3	325	885	929	5.8	0.836	1115
14:33:23.133	112	63	84	68	81.0	320	880	971	5.5	0.910	1213
14:33:24.011	121	64	88	66	88.3	325	905	1063	5.9	0.900	1200
14:33:24.918	123	66	88	65	87.3	325	930	1100	5.6	0.938	1251
14:33:25.846	120	66	86	64	81.5	315	935	1067	5.2	0.989	1319
14:33:26.779	123	65	88	63	86.5	320	950	1113	5.5	0.961	1281
14:33:27.733	123	64	87	64	88.3	325	940	1142	5.6	0.927	1236
14:33:28.669	119	65	85	65	80.8	315	925	1125	5.2	0.968	1291
14:33:29.598	123	63	86	65	88.3	325	925	1196	5.7	0.901	1202
14:33:30.519	119	64	84	65	81.5	315	920	1154	5.3	0.943	1257
14:33:31.441	122	62	85	63	89.3	325	945	1204	5.7	0.897	1196
14:33:32.388	120	63	84	63	87.8	325	945	1179	5.6	0.902	1203
14:33:33.333	116	61	83	66	84.8	315	910	1158	5.6	0.886	1181
14:33:34.239	119	62	84	65	86.5	320	920	1154	5.6	0.893	1191
14:33:35.163	121	63	85	64	88.8	320	935	1179	5.7	0.893	1190
14:33:36.096	119	63	85	67	85.5	315	890	1154	5.8	0.882	1176
14:33:36.984	121	64	86	66	85.5	320	915	1175	5.6	0.918	1224
14:33:37.903	124	64	86	63	89.0	325	950	1208	5.6	0.921	1228
14:33:38.849	119	63	84	65	85.5	315	920	1163	5.6	0.907	1209
14:33:39.769	117	63	82	64	82.5	320	940	1117	5.3	0.937	1250
14:33:40.709	118	61	83	63	89.0	320	950	1133	5.6	0.881	1174
14:33:41.661	114	60	81	65	85.8	315	925	1117	5.6	0.868	1158
14:33:42.584	112	59	81	67	85.5	310	895	1075	5.7	0.848	1131
14:33:43.479	120	62	86	65	91.8	325	930	1117	5.9	0.869	1159
14:33:44.409	123	64	88	65	90.8	320	920	1142	5.9	0.890	1186
14:33:45.333	125	66	87	65	88.3	320	930	1179	5.7	0.917	1222
14:33:46.259	119	68	84	67	75.5	305	900	1108	5.0	0.998	1331
14:33:47.161	122	61	87	70	91.0	320	860	1254	6.3	0.825	1099
14:33:48.021	129	67	90	67	88.5	325	890	1279	6.0	0.903	1203
14:33:48.911	129	66	89	66	90.0	320	905	1296	6.0	0.892	1190
14:33:49.816	121	64	87	69	84.3	310	870	1238	5.8	0.898	1198
14:33:50.686	131	67	91	67	90.8	320	900	1313	6.1	0.905	1207
14:33:51.584	132	68	91	65	89.3	320	920	1292	5.8	0.933	1244
14:33:52.504	130	67	90	66	89.3	320	915	1288	5.9	0.925	1234
14:33:53.421	129	68	89	66	86.5	320	915	1246	5.7	0.939	1252
14:33:54.338	121	65	87	69	81.5	305	870	1204	5.6	0.926	1235
14:33:55.205	129	67	90	66	86.3	315	905	1279	5.7	0.944	1259
14:33:56.111	131	66	93	69	91.3	320	870	1317	6.3	0.887	1182
14:33:56.983	139	71	96	66	89.5	325	915	1367	5.9	0.976	1302
14:33:57.896	135	70	93	65	87.8	320	930	1300	5.7	0.983	1311
14:33:58.824	131	68	91	64	88.8	320	935	1279	5.7	0.956	1275
14:33:59.760	129	67	88	64	87.5	320	940	1263	5.6	0.945	1260
14:34:00.701	115	63	84	71	76.5	305	845	1158	5.4	0.922	1230
14:34:01.546	126	66	88	66	86.5	320	915	1267	5.7	0.934	1245
14:34:02.459	130	66	90	65	92.0	325	925	1288	6.0	0.905	1207
14:34:03.386	127	67	88	65	87.8	320	925	1238	5.7	0.930	1240
14:34:04.310	125	65	87	65	88.3	320	925	1225	5.7	0.915	1219
14:34:05.236	126	65	87	64	90.3	320	935	1229	5.8	0.904	1205
14:34:06.173	123	64	86	64	88.8	325	935	1196	5.7	0.903	1205
14:34:07.106	121	64	85	64	86.5	320	935	1138	5.6	0.913	1218
14:34:08.039	114	63	83	69	80.0	315	870	1054	5.5	0.905	1207
14:34:08.911	117	64	84	69	79.0	310	865	1100	5.5	0.922	1230
14:34:09.778	125	65	89	67	87.3	320	895	1146	5.8	0.916	1221
14:34:10.671	131	67	89	67	87.3	320	900	1229	5.8	0.921	1228
14:34:11.570	131	67	89	66	87.3	320	905	1229	5.8	0.926	1234
14:34:12.475	131	67	89	68	87.3	320	880	1229	5.9	0.900	1200
14:34:13.356	139	75	97	66	72.0	320	910	1304	4.7	1.226	1635
14:34:14.266	131	72	94	69	71.5	310	870	1296	4.9	1.144	1525
14:34:15.136	141	72	98	66	79.5	325	905	1388	5.3	1.118	1491
14:34:16.041	138	73	96	65	79.3	325	925	1333	5.1	1.118	1490
14:34:16.964	136	70	95	65	85.0	320	920	1304	5.5	1.028	1371
14:34:17.884	135	70	95	66	83.8	320	905	1313	5.6	1.021	1362
14:34:18.791	132	70	94	68	81.0	320	885	1308	5.5	1.022	1362
14:34:19.674	132	72	93	68	76.5	310	880	1254	5.2	1.073	1430
14:34:20.558	138	70	97	67	87.5	325	900	1375	5.8	0.995	1327
14:34:21.454	140	73	97	66	84.5	320	915	1358	5.5	1.045	1393
14:34:22.369	133	73	94	68	77.3	310	885	1283	5.2	1.080	1440
14:34:23.254	141	72	98	66	87.5	325	915	1379	5.7	1.025	1366
14:34:24.173	138	71	95	65	87.0	320	925	1358	5.6	1.005	1340
14:34:25.096	127	69	89	66	78.8	310	905	1242	5.2	1.026	1368
14:34:25.999	131	67	91	65	86.5	320	920	1313	5.6	0.963	1283
14:34:26.921	126	68	88	65	81.0	315	930	1221	5.2	1.010	1347
14:34:27.851	130	65	91	65	92.8	325	930	1304	6.0	0.910	1213
14:34:28.783	126	67	88	66	83.8	320	915	1213	5.5	0.959	1278
14:34:29.694	118	65	85	67	76.5	305	895	1158	5.1	0.989	1318
14:34:30.589	123	65	87	65	86.5	320	925	1200	5.6	0.930	1240
14:34:31.518	121	63	86	66	87.5	325	905	1167	5.8	0.887	1183
14:34:32.421	117	64	84	66	79.5	310	915	1138	5.2	0.961	1281
14:34:33.334	122	62	86	64	91.8	325	935	1204	5.9	0.874	1165
14:34:34.269	114	61	82	67	83.0	315	890	1125	5.6	0.882	1176
14:34:35.161	117	62	84	64	87.3	320	935	1142	5.6	0.897	1197
14:34:36.094	120	63	84	62	89.5	325	965	1133	5.6	0.900	1200
14:34:37.059	116	60	81	63	89.8	320	955	1083	5.6	0.865	1153
14:34:38.016	111	58	78	63	86.8	320	955	1054	5.5	0.856	1141
14:34:38.971	103	57	75	66	77.5	310	915	992	5.1	0.883	1177
14:34:39.886	109	56	78	65	89.0	325	920	1058	5.8	0.806	1075
14:34:40.804	107	62	77	65	73.3	310	920	917	4.8	0.970	1294
14:34:41.726	113	58	81	64	94.5	330	935	1067	6.1	0.804	1072
14:34:42.663	111	60	81	64	88.3	325	935	1004	5.7	0.856	1141
14:34:43.596	111	61	81	63	85.0	325	945	979	5.4	0.901	1201
14:34:44.539	111	61	81	66	82.8	320	915	988	5.4	0.896	1194
14:34:45.456	107	63	79	67	70.0	305	890	946	4.7	1.004	1339
14:34:46.346	117	61	84	64	87.8	325	935	1096	5.6	0.892	1190
14:34:47.279	118	63	84	65	86.0	320	930	1104	5.5	0.906	1208
14:34:48.211	115	63	83	65	80.3	320	920	1067	5.2	0.952	1269
14:34:49.131	121	63	86	64	89.5	325	940	1121	5.7	0.903	1204
14:34:50.071	119	63	84	63	88.3	325	955	1075	5.5	0.906	1208
14:34:51.024	112	61	81	65	81.0	315	920	1017	5.3	0.923	1230
14:34:51.942	117	62	84	63	88.5	325	950	1058	5.6	0.896	1195
14:34:52.892	113	61	81	63	84.3	320	955	1029	5.3	0.921	1228
14:34:53.851	115	61	82	62	87.8	325	970	1029	5.4	0.904	1205
14:34:54.823	112	60	80	64	87.3	325	940	1008	5.6	0.862	1149
14:34:55.763	107	60	77	64	76.3	315	935	971	4.9	0.941	1255
14:34:56.696	111	57	80	65	89.0	325	930	1071	5.7	0.836	1115
14:34:57.626	114	60	81	64	88.8	325	940	1063	5.7	0.853	1137
14:34:58.562	112	59	81	66	87.8	320	905	1058	5.8	0.835	1114
14:34:59.469	111	62	80	64	81.5	315	935	1017	5.2	0.918	1224
14:35:00.406	113	60	81	65	88.0	325	925	1050	5.7	0.849	1132
14:35:01.329	109	61	78	63	80.0	315	945	996	5.1	0.921	1229
14:35:02.274	108	58	80	65	87.0	320	925	1029	5.6	0.848	1131
14:35:03.203	114	61	82	63	90.3	330	950	1013	5.7	0.866	1154
14:35:04.151	111	60	80	63	87.8	325	955	958	5.5	0.873	1165
14:35:05.108	106	59	77	63	82.0	320	945	942	5.2	0.887	1183
14:35:06.051	102	57	76	65	78.5	315	930	908	5.1	0.894	1193
14:35:06.981	110	58	80	63	88.3	325	950	1008	5.6	0.856	1141
14:35:07.927	111	59	81	65	86.3	320	920	1038	5.6	0.861	1148
14:35:08.851	111	61	80	66	80.5	310	915	1050	5.3	0.912	1216
14:35:09.766	116	62	83	64	87.8	325	940	1117	5.6	0.889	1185
14:35:10.706	117	62	84	65	88.5	325	925	1108	5.7	0.875	1167
14:35:11.631	118	62	85	64	90.5	330	935	1121	5.8	0.873	1164
14:35:12.564	120	64	85	63	88.8	325	955	1117	5.6	0.912	1216
14:35:13.519	118	62	83	63	89.0	325	950	1129	5.6	0.883	1178
14:35:14.471	116	61	81	61	86.5	320	980	1133	5.3	0.912	1216
14:35:15.451	117	60	82	63	93.3	330	950	1138	5.9	0.835	1114
14:35:16.401	111	60	78	63	83.5	320	955	1033	5.2	0.886	1182
14:35:17.354	107	57	78	64	83.5	320	935	1033	5.4	0.868	1157
14:35:18.290	107	57	78	66	83.5	320	905	1033	5.5	0.840	1120
14:35:19.195	107	57	78	64	83.5	320	935	1033	5.4	0.868	1157
14:35:20.131	116	62	84	65	76.5	325	930	1150	4.9	1.018	1358
14:35:21.061	116	63	86	67	75.5	320	895	1158	5.1	1.014	1351
14:35:21.958	120	66	87	66	73.5	320	910	1167	4.8	1.077	1436
14:35:22.868	124	66	88	64	81.3	325	935	1208	5.2	1.016	1354
14:35:23.803	120	66	87	65	81.0	320	925	1171	5.3	0.991	1321
14:35:24.724	122	65	87	64	84.8	325	935	1179	5.4	0.960	1280
14:35:25.661	118	64	84	64	83.3	325	940	1142	5.3	0.951	1268
14:35:26.601	111	62	81	66	78.0	315	910	1088	5.1	0.948	1264
14:35:27.511	112	62	81	64	82.0	325	940	1104	5.2	0.929	1238
14:35:28.449	115	61	83	62	89.3	330	965	1113	5.5	0.892	1189
14:35:29.418	117	61	83	62	88.3	325	965	1154	5.5	0.910	1214
14:35:30.383	119	62	84	63	86.8	325	950	1213	5.5	0.917	1223
14:35:31.327	118	62	84	65	83.8	315	925	1225	5.4	0.922	1230
14:35:32.252	121	64	85	64	84.3	320	940	1246	5.4	0.951	1268
14:35:33.196	125	64	87	62	90.0	325	965	1296	5.6	0.930	1240
14:35:34.161	121	63	86	65	86.5	320	925	1275	5.6	0.914	1219
14:35:35.086	120	65	85	63	81.5	320	950	1238	5.1	0.985	1313
14:35:36.034	124	64	86	62	89.8	325	970	1263	5.6	0.929	1239
14:35:37.005	119	64	84	65	85.0	320	930	1225	5.5	0.922	1229
14:35:37.936	115	63	82	65	80.0	315	925	1163	5.2	0.951	1268
14:35:38.863	120	63	85	63	88.5	325	960	1204	5.5	0.917	1222
14:35:39.819	118	63	83	63	85.8	320	960	1167	5.4	0.932	1243
14:35:40.781	113	61	82	65	83.8	320	930	1108	5.4	0.908	1210
14:35:41.709	115	63	83	63	83.3	320	950	1108	5.3	0.941	1255
14:35:42.661	117	62	84	62	88.0	325	965	1133	5.5	0.916	1221
14:35:43.626	115	62	83	63	85.0	325	950	1108	5.4	0.922	1229
14:35:44.576	111	61	82	66	81.8	320	915	1058	5.4	0.915	1220
14:35:45.489	113	63	82	65	80.0	320	930	1054	5.2	0.953	1271
14:35:46.419	115	62	83	63	86.5	325	945	1100	5.5	0.907	1209
14:35:47.362	111	61	81	66	81.8	320	905	1054	5.4	0.899	1199
14:35:48.271	113	62	82	64	83.3	325	940	1054	5.3	0.923	1231
14:35:49.211	112	61	81	64	86.3	325	935	1063	5.5	0.881	1174
14:35:50.144	110	60	79	65	83.0	320	930	1021	5.4	0.885	1180
14:35:51.076	104	59	77	65	77.8	315	925	967	5.0	0.910	1214
14:35:52.001	108	58	79	65	86.0	325	930	1013	5.5	0.849	1132
14:35:52.933	106	58	77	64	83.8	325	940	975	5.3	0.859	1145
14:35:53.869	100	56	75	67	78.3	320	900	921	5.2	0.860	1146
14:35:54.769	103	57	76	64	82.0	320	935	929	5.3	0.867	1155
14:35:55.704	105	57	78	64	87.5	325	935	950	5.6	0.828	1104
14:35:56.641	105	58	77	64	84.0	325	940	925	5.4	0.864	1153
14:35:57.581	103	58	77	66	81.8	325	915	908	5.4	0.865	1153
14:35:58.496	107	60	79	64	82.3	325	935	921	5.3	0.898	1197
14:35:59.433	109	60	80	64	87.3	325	935	938	5.6	0.857	1143
14:36:00.366	105	59	79	66	82.3	325	905	904	5.5	0.866	1155
14:36:01.271	106	60	79	65	80.3	320	920	900	5.2	0.903	1204
14:36:02.189	109	59	81	65	87.8	325	920	933	5.7	0.849	1132
14:36:03.109	108	61	81	67	83.5	320	895	908	5.6	0.871	1161
14:36:04.006	108	62	81	66	79.8	320	905	883	5.3	0.916	1222
14:36:04.911	111	62	82	65	85.0	325	920	917	5.5	0.888	1183
14:36:05.829	109	61	80	66	82.3	320	910	904	5.4	0.888	1184
14:36:06.739	106	61	79	65	79.8	320	920	871	5.2	0.906	1207
14:36:07.661	105	59	77	64	81.3	320	940	883	5.2	0.891	1188
14:36:08.599	102	58	76	66	79.8	320	905	875	5.3	0.865	1154
14:36:09.502	101	58	75	66	77.3	315	915	846	5.1	0.891	1188
14:36:10.419	104	57	78	66	84.8	325	910	883	5.6	0.832	1110
14:36:11.329	105	59	79	67	82.8	320	895	883	5.5	0.852	1136
14:36:12.226	105	60	80	68	80.8	320	880	863	5.5	0.866	1155
14:36:13.106	109	62	81	66	81.5	320	915	892	5.3	0.909	1213
14:36:14.021	111	62	82	66	86.0	325	915	917	5.6	0.875	1167
14:36:14.934	110	62	81	66	82.0	320	905	908	5.4	0.897	1196
14:36:15.841	107	61	80	67	79.5	320	890	879	5.4	0.890	1187
14:36:16.729	104	61	78	67	75.3	315	895	854	5.0	0.922	1229
14:36:17.626	106	59	78	65	84.0	325	920	908	5.5	0.852	1135
14:36:18.546	104	58	77	66	83.8	325	910	900	5.5	0.837	1116
14:36:19.454	103	58	77	67	81.0	320	895	875	5.4	0.845	1127
14:36:20.351	100	57	76	68	77.8	320	880	863	5.3	0.857	1143
14:36:21.229	105	59	78	67	82.0	320	895	892	5.5	0.849	1131
14:36:22.126	107	59	79	66	86.3	325	915	900	5.7	0.833	1110
14:36:23.041	105	59	78	67	82.5	320	895	904	5.5	0.849	1132
14:36:23.936	104	60	78	66	82.5	320	910	892	5.4	0.863	1151
14:36:24.845	104	60	78	67	82.5	320	890	892	5.6	0.844	1126
14:36:25.735	104	60	78	66	82.5	320	915	892	5.4	0.868	1157
14:36:26.649	104	60	77	67	68.0	320	890	904	4.6	1.011	1348
14:36:27.541	105	59	77	65	72.3	325	920	925	4.7	0.984	1312
14:36:28.461	104	58	77	65	75.0	325	930	921	4.8	0.949	1265
14:36:29.389	101	57	76	67	74.5	320	890	900	5.0	0.905	1207
14:36:30.281	100	58	75	66	74.3	320	910	871	4.9	0.916	1222
14:36:31.189	103	57	76	65	82.5	325	925	892	5.4	0.855	1140
14:36:32.116	101	57	75	65	79.3	320	920	858	5.2	0.865	1153
14:36:33.032	97	56	74	68	75.8	315	880	829	5.2	0.854	1138
14:36:33.916	100	57	75	66	79.3	325	915	842	5.2	0.863	1151
14:36:34.831	101	56	75	66	82.3	325	910	846	5.4	0.830	1106
14:36:35.737	98	56	75	69	78.0	320	865	825	5.4	0.826	1102
14:36:36.608	98	58	75	67	75.5	320	890	808	5.1	0.878	1171
14:36:37.492	102	58	77	68	81.8	320	880	842	5.6	0.829	1105
14:36:38.378	101	59	76	66	77.8	320	910	808	5.1	0.884	1178
14:36:39.284	99	57	75	69	76.8	320	875	817	5.3	0.855	1140
14:36:40.159	100	59	76	67	75.5	315	890	808	5.1	0.896	1195
14:36:41.049	105	59	79	67	84.0	325	900	850	5.6	0.849	1132
14:36:41.949	106	61	80	66	80.3	320	905	842	5.3	0.897	1195
14:36:42.854	105	61	79	67	79.0	320	900	850	5.3	0.900	1200
14:36:43.754	104	60	79	69	77.5	315	870	850	5.3	0.890	1186
14:36:44.624	108	62	81	67	77.5	315	895	871	5.2	0.935	1247
14:36:45.523	115	62	85	66	87.0	325	905	967	5.8	0.884	1179
14:36:46.426	117	64	86	68	83.5	320	885	1000	5.7	0.914	1219
14:36:47.309	119	67	87	67	79.0	315	900	1025	5.3	0.988	1318
14:36:48.211	124	66	89	64	86.5	320	935	1096	5.6	0.957	1275
14:36:49.144	122	66	87	66	83.5	320	915	1083	5.5	0.953	1271
14:36:50.059	119	65	85	65	81.5	320	920	1067	5.3	0.957	1276
14:36:50.981	113	63	83	67	79.5	315	895	1042	5.3	0.932	1242
14:36:51.874	112	63	82	66	78.0	315	905	1033	5.2	0.951	1269
14:36:52.777	116	63	84	66	84.8	320	910	1075	5.6	0.905	1206
14:36:53.691	117	63	85	67	84.3	320	895	1075	5.6	0.900	1200
14:36:54.586	114	63	85	69	79.8	315	865	1063	5.5	0.917	1222
14:36:55.449	122	66	88	67	84.5	320	890	1133	5.7	0.927	1236
14:36:56.341	124	66	89	69	85.8	320	875	1154	5.9	0.908	1211
14:36:57.214	122	67	88	71	82.3	320	840	1113	5.9	0.896	1195
14:36:58.056	118	66	85	70	79.8	315	860	1092	5.6	0.919	1226
14:36:58.914	115	64	83	69	80.0	315	870	1083	5.5	0.900	1200
14:36:59.786	111	62	81	69	79.0	315	865	1067	5.5	0.881	1175
14:37:00.651	107	61	78	69	75.8	310	870	1029	5.2	0.893	1191
14:37:01.521	109	59	78	66	84.8	320	905	1050	5.6	0.836	1114
14:37:02.426	106	58	76	66	83.0	320	905	1000	5.5	0.831	1109
14:37:03.333	102	56	75	67	80.8	315	900	963	5.4	0.836	1115
14:37:04.229	101	57	74	66	77.0	310	905	929	5.1	0.870	1160
14:37:05.136	105	56	77	66	86.8	325	905	979	5.8	0.801	1068
14:37:06.041	105	58	77	66	82.8	320	915	925	5.4	0.849	1132
14:37:06.954	103	57	77	68	81.5	315	880	925	5.6	0.834	1112
14:37:07.836	105	60	79	67	80.0	315	895	913	5.4	0.881	1175
14:37:08.731	109	60	80	66	84.5	320	910	933	5.6	0.862	1149
14:37:09.639	107	60	79	68	81.0	320	885	913	5.5	0.863	1151
14:37:10.524	103	60	78	68	75.8	315	880	871	5.2	0.903	1204
14:37:11.406	108	60	80	66	83.5	320	915	913	5.5	0.879	1173
14:37:12.319	109	61	81	66	84.3	320	910	904	5.6	0.869	1159
14:37:13.231	107	60	80	68	81.5	320	885	900	5.5	0.869	1158
14:37:14.116	109	62	81	67	80.0	315	890	917	5.4	0.904	1205
14:37:15.008	113	62	83	66	86.0	325	915	946	5.6	0.886	1181
14:37:15.919	113	63	83	67	83.8	320	900	950	5.6	0.895	1193
14:37:16.821	110	63	82	67	78.8	315	895	917	5.3	0.932	1243
14:37:17.716	115	63	84	66	85.8	325	915	971	5.6	0.899	1199
14:37:18.629	115	63	84	65	85.0	320	920	979	5.5	0.906	1209
14:37:19.549	113	63	82	66	82.5	320	910	958	5.4	0.907	1210
14:37:20.461	108	61	81	67	78.5	315	895	921	5.3	0.918	1224
14:37:21.356	113	62	82	65	85.5	325	920	963	5.6	0.885	1180
14:37:22.274	111	61	81	66	83.5	320	905	942	5.5	0.878	1171
14:37:23.181	106	60	79	67	79.0	320	890	908	5.3	0.890	1187
14:37:24.071	109	61	80	65	83.3	325	920	921	5.4	0.884	1179
14:37:24.991	108	60	79	66	84.0	320	915	925	5.5	0.861	1147
14:37:25.904	103	58	77	68	79.3	320	880	879	5.4	0.855	1140
14:37:26.784	104	59	78	67	80.5	320	890	875	5.4	0.857	1142
14:37:27.676	106	59	79	66	85.3	325	910	888	5.6	0.841	1121
14:37:28.584	106	59	79	67	85.3	325	900	879	5.7	0.831	1109
14:37:29.485	106	59	79	70	85.3	325	860	879	5.9	0.794	1059
14:37:30.345	106	59	79	66	85.3	325	905	879	5.7	0.836	1115
14:37:31.249	110	63	82	66	73.0	325	905	892	4.8	1.013	1351
14:37:32.154	107	61	81	68	71.8	320	880	888	4.9	0.990	1321
14:37:33.034	106	62	80	67	68.3	320	895	858	4.6	1.043	1390
14:37:33.931	108	61	81	66	77.3	325	905	904	5.1	0.943	1257
14:37:34.836	106	60	79	66	78.8	320	905	863	5.2	0.902	1203
14:37:35.741	102	58	77	67	77.3	320	895	842	5.2	0.892	1189
14:37:36.634	103	59	77	66	77.8	320	915	842	5.1	0.903	1204
14:37:37.549	105	58	79	66	83.5	320	915	871	5.5	0.860	1147
14:37:38.466	106	59	80	67	82.3	320	900	879	5.5	0.870	1160
14:37:39.364	109	62	81	67	79.5	315	900	900	5.3	0.920	1226
14:37:40.266	114	62	84	65	84.5	320	925	971	5.5	0.914	1219
14:37:41.193	115	63	84	65	84.3	325	920	992	5.5	0.917	1223
14:37:42.113	114	64	84	66	81.8	320	915	992	5.4	0.935	1246
14:37:43.026	111	63	83	67	79.5	320	890	958	5.4	0.926	1235
14:37:43.918	112	64	83	66	79.0	320	905	946	5.2	0.951	1268
14:37:44.821	114	63	84	66	84.0	325	915	983	5.5	0.912	1216
14:37:45.734	111	62	83	67	81.3	320	890	946	5.5	0.912	1216
14:37:46.628	113	64	84	66	80.3	320	915	958	5.3	0.952	1269
14:37:47.543	117	63	85	65	85.3	325	925	1013	5.5	0.917	1222
14:37:48.464	113	63	83	66	81.8	320	905	1008	5.4	0.916	1221
14:37:49.373	110	62	80	64	78.5	320	935	963	5.0	0.956	1274
14:37:50.306	112	60	81	64	86.3	325	940	1008	5.5	0.883	1177
14:37:51.248	108	59	80	67	82.5	325	900	967	5.5	0.867	1156
14:37:52.146	106	61	79	66	77.5	320	915	929	5.1	0.927	1236
14:37:53.063	111	60	81	65	86.5	325	920	996	5.6	0.864	1152
14:37:53.981	109	60	80	67	82.3	320	890	967	5.5	0.868	1158
14:37:54.871	105	61	78	65	76.3	315	920	913	5.0	0.938	1251
14:37:55.789	108	59	79	64	86.0	325	940	963	5.5	0.861	1148
