# Supplementary material for: Influence of beat-to-beat blood pressure variability on vascular elasticity in hypertensive population
Source: Sci Rep. 2017 Aug 21;7:8394. doi: 10.1038/s41598-017-08640-4 (PMC5566212; doi:10.1038/s41598-017-08640-4)
Supplement: Supplementary file 2 — Dataset 2 [file 41598_2017_8640_MOESM2_ESM.zip › Data of normal population/1147-beats.txt]

09:40:37.423	137	78	102	71	86.8	300	845	1388	6.2	0.996	1328
09:40:38.264	133	78	101	73	83.5	295	820	1313	6.1	0.989	1319
09:40:39.084	130	76	101	78	83.5	295	770	1313	6.5	0.929	1239
09:40:39.855	130	76	101	79	83.5	295	760	1313	6.6	0.917	1223
09:40:40.615	130	76	101	82	83.5	295	735	1313	6.8	0.887	1182
09:40:41.350	130	76	101	81	83.5	295	740	1313	6.8	0.893	1190
09:40:42.090	130	76	101	79	83.5	295	755	1313	6.6	0.911	1215
09:40:42.844	129	77	101	82	67.3	285	730	1283	5.5	1.099	1465
09:40:43.576	132	80	103	82	68.0	285	735	1250	5.6	1.111	1481
09:40:44.310	133	80	103	81	70.3	285	740	1254	5.7	1.085	1447
09:40:45.051	132	80	102	80	74.0	285	750	1279	5.9	1.036	1382
09:40:45.797	132	80	103	83	77.8	280	725	1246	6.4	0.960	1281
09:40:46.526	133	81	104	84	77.3	285	715	1225	6.5	0.963	1283
09:40:47.237	133	82	105	86	76.8	280	700	1229	6.6	0.955	1274
09:40:47.943	134	83	105	88	76.0	280	685	1200	6.7	0.949	1265
09:40:48.626	135	84	107	92	74.8	280	655	1171	6.8	0.938	1250
09:40:49.279	137	86	107	96	74.8	280	625	1142	7.2	0.895	1193
09:40:49.905	137	86	107	90	74.8	280	670	1142	6.7	0.959	1279
09:40:50.575	137	86	107	86	74.8	280	700	1142	6.4	1.002	1336
09:40:51.275	137	86	107	84	74.8	280	715	1142	6.3	1.023	1365
09:40:51.990	137	86	107	78	74.8	280	765	1142	5.9	1.095	1460
09:40:52.754	141	86	108	79	63.0	280	755	1283	5.0	1.297	1730
09:40:53.511	138	84	108	81	64.8	280	740	1254	5.3	1.229	1638
09:40:54.247	138	85	108	83	65.8	280	725	1229	5.4	1.185	1580
09:40:54.976	137	84	105	79	69.5	280	755	1238	5.5	1.143	1524
09:40:55.729	134	81	103	78	75.3	280	765	1275	5.9	1.050	1400
09:40:56.496	133	80	104	83	77.0	285	725	1238	6.4	0.982	1309
09:40:57.221	134	83	104	82	72.8	280	730	1179	6.0	1.046	1395
09:40:57.949	135	82	104	80	77.3	280	750	1213	6.2	1.010	1346
09:40:58.701	132	80	104	82	78.3	280	735	1225	6.4	0.977	1302
09:40:59.436	132	81	104	82	78.3	280	730	1167	6.4	0.970	1294
09:41:00.165	132	81	104	81	78.3	280	740	1167	6.3	0.984	1311
09:41:00.905	132	81	104	83	78.3	280	720	1167	6.5	0.957	1276
09:41:01.625	132	81	104	81	78.3	280	740	1167	6.3	0.984	1311
09:41:02.362	138	84	108	84	64.5	280	715	1225	5.4	1.200	1600
09:41:03.079	142	86	110	82	65.5	280	735	1275	5.3	1.232	1642
09:41:03.816	144	86	109	77	70.8	285	780	1329	5.4	1.199	1599
09:41:04.595	140	83	105	74	75.5	285	810	1371	5.6	1.124	1498
09:41:05.408	137	79	103	75	81.5	285	800	1400	6.1	1.013	1351
09:41:06.204	135	79	100	70	80.3	285	860	1329	5.6	1.072	1429
09:41:07.066	131	75	99	75	85.8	285	805	1383	6.4	0.925	1233
09:41:07.871	126	74	96	76	81.8	285	790	1288	6.2	0.930	1240
09:41:08.659	126	74	97	77	82.5	285	775	1288	6.4	0.907	1209
09:41:09.436	127	74	97	75	82.5	285	800	1283	6.2	0.936	1248
09:41:10.235	127	74	97	78	82.5	285	770	1283	6.4	0.901	1201
09:41:11.005	127	74	97	81	82.5	285	740	1283	6.7	0.866	1154
09:41:11.745	127	74	97	76	82.5	285	790	1283	6.3	0.924	1232
09:41:12.535	130	78	101	79	69.3	285	760	1304	5.5	1.106	1474
09:41:13.294	129	78	100	79	68.8	285	755	1254	5.5	1.101	1468
09:41:14.050	128	77	100	81	71.0	285	745	1250	5.7	1.049	1399
09:41:14.796	129	78	102	83	74.0	285	725	1246	6.1	0.997	1329
09:41:15.520	131	80	103	82	76.3	285	730	1221	6.3	0.981	1308
09:41:16.251	133	81	103	77	77.5	285	780	1242	6.0	1.034	1379
09:41:17.029	134	80	103	75	80.3	285	805	1292	6.0	1.036	1381
09:41:17.836	134	81	103	74	80.3	285	810	1271	5.9	1.042	1390
09:41:18.646	134	80	103	74	80.3	285	815	1250	5.9	1.049	1398
09:41:19.457	134	81	103	72	80.3	285	830	1225	5.8	1.068	1424
09:41:20.290	134	81	103	74	80.3	285	815	1225	5.9	1.049	1398
09:41:21.105	134	81	103	76	80.3	285	785	1225	6.1	1.010	1347
09:41:21.890	134	81	103	75	80.3	285	805	1225	6.0	1.036	1381
09:41:22.698	134	82	104	72	65.8	290	835	1171	4.7	1.314	1753
09:41:23.533	134	80	104	74	69.0	290	815	1179	5.1	1.228	1638
09:41:24.346	134	82	106	79	68.3	290	755	1158	5.4	1.175	1567
09:41:25.101	137	86	107	75	68.3	285	805	1100	5.1	1.259	1679
09:41:25.908	139	84	107	70	76.8	290	860	1171	5.4	1.193	1591
09:41:26.768	136	82	104	69	78.0	295	865	1188	5.4	1.156	1541
09:41:27.633	134	81	103	69	77.8	290	865	1167	5.4	1.146	1528
09:41:28.496	138	80	103	66	82.3	290	910	1171	5.4	1.142	1523
09:41:29.404	131	78	99	65	81.0	290	925	1188	5.3	1.125	1500
09:41:30.331	125	74	99	75	81.0	290	800	1167	6.1	0.973	1297
09:41:31.130	125	74	99	75	81.0	290	795	1167	6.1	0.967	1289
09:41:31.925	125	74	99	78	81.0	290	770	1167	6.3	0.936	1248
09:41:32.695	125	74	99	78	81.0	290	770	1167	6.3	0.936	1248
09:41:33.466	134	82	105	77	64.8	290	775	1150	5.0	1.257	1676
09:41:34.239	138	84	107	75	66.0	290	800	1225	5.0	1.291	1721
09:41:35.041	138	83	106	73	71.0	290	820	1242	5.2	1.227	1636
09:41:35.857	139	83	108	76	74.3	295	785	1238	5.7	1.139	1519
09:41:36.646	140	85	109	77	75.5	290	780	1221	5.8	1.121	1495
09:41:37.422	141	85	110	78	76.3	290	770	1242	5.9	1.106	1474
09:41:38.192	142	86	109	78	75.5	290	765	1233	5.9	1.107	1476
09:41:38.961	140	85	108	76	77.3	290	785	1238	5.9	1.097	1463
09:41:39.746	141	84	112	77	79.5	290	780	1258	6.1	1.096	1462
09:41:40.524	140	89	107	72	71.8	290	830	1179	5.2	1.241	1654
09:41:41.356	139	82	106	67	80.5	290	890	1304	5.4	1.166	1555
09:41:42.248	136	81	104	69	79.8	290	875	1342	5.5	1.136	1514
09:41:43.121	132	80	102	70	78.8	290	855	1304	5.5	1.102	1469
09:41:43.976	131	78	101	70	80.5	290	855	1292	5.6	1.075	1434
09:41:44.831	132	78	100	68	80.3	290	885	1300	5.4	1.103	1470
09:41:45.716	128	76	98	67	81.0	290	900	1304	5.4	1.089	1452
09:41:46.616	127	75	97	65	81.8	290	920	1329	5.3	1.089	1452
09:41:47.534	126	74	96	66	82.3	290	915	1308	5.4	1.065	1420
09:41:48.451	122	72	95	70	82.3	290	855	1296	5.8	0.988	1317
09:41:49.304	123	74	95	74	82.3	290	810	1254	6.1	0.936	1247
09:41:50.115	123	74	95	75	82.3	290	805	1254	6.1	0.930	1240
09:41:50.920	123	74	95	74	82.3	290	810	1254	6.1	0.936	1247
09:41:51.730	123	74	95	76	82.3	290	790	1254	6.2	0.912	1217
09:41:52.521	131	81	102	72	64.5	290	830	1246	4.7	1.313	1750
09:41:53.351	133	80	103	71	67.3	290	850	1346	4.7	1.305	1740
09:41:54.201	133	80	103	68	69.0	290	880	1317	4.7	1.307	1743
09:41:55.081	134	81	104	69	73.0	290	875	1317	5.0	1.247	1662
09:41:55.956	134	82	104	69	74.5	290	875	1292	5.1	1.216	1621
09:41:56.829	131	80	102	70	74.0	290	855	1292	5.2	1.181	1575
09:41:57.686	130	80	103	74	74.5	290	810	1254	5.5	1.123	1497
09:41:58.496	131	82	102	70	72.0	290	860	1221	5.0	1.218	1624
09:41:59.354	130	80	101	69	74.8	285	865	1296	5.2	1.172	1562
09:42:00.221	129	79	102	72	76.3	290	830	1279	5.5	1.110	1480
09:42:01.051	131	81	103	71	74.5	285	850	1238	5.3	1.169	1559
09:42:01.901	131	81	103	69	75.3	285	870	1288	5.2	1.185	1580
09:42:02.771	131	81	99	59	75.5	285	1010	1279	4.5	1.324	1766
09:42:03.781	128	76	99	63	81.5	290	960	1338	5.1	1.163	1551
09:42:04.739	127	77	98	64	77.8	290	935	1267	5.0	1.182	1575
09:42:05.676	125	76	98	67	77.3	290	890	1275	5.2	1.129	1505
09:42:06.566	125	76	99	69	76.8	290	865	1233	5.3	1.113	1484
09:42:07.427	127	78	99	64	76.3	290	935	1233	4.9	1.208	1610
09:42:08.366	125	76	97	63	78.8	290	950	1279	5.0	1.173	1564
09:42:09.312	125	76	99	69	78.3	290	865	1238	5.4	1.094	1459
09:42:10.183	125	78	98	69	74.3	290	875	1188	5.1	1.155	1540
09:42:11.052	125	77	100	72	74.8	285	830	1229	5.4	1.105	1473
09:42:11.886	126	79	102	76	73.3	290	785	1179	5.6	1.090	1454
09:42:12.669	129	82	105	79	70.8	285	755	1163	5.6	1.115	1487
09:42:13.428	133	85	105	74	70.5	285	810	1175	5.2	1.206	1609
09:42:14.235	134	84	106	73	74.3	290	825	1267	5.4	1.172	1563
09:42:15.061	132	83	104	73	73.0	285	820	1229	5.3	1.171	1561
09:42:15.880	132	83	106	79	71.5	285	755	1225	5.7	1.122	1496
09:42:16.636	134	86	106	74	68.3	285	810	1163	5.1	1.258	1677
09:42:17.445	138	85	106	67	68.3	285	895	1300	4.6	1.390	1853
09:42:18.340	138	85	106	65	68.3	285	925	1300	4.4	1.437	1916
09:42:19.265	138	85	106	69	68.3	285	875	1300	4.7	1.359	1812
09:42:20.141	133	84	106	74	63.0	285	810	1058	4.7	1.360	1813
09:42:20.951	133	85	107	78	62.0	285	770	1042	4.8	1.326	1768
09:42:21.717	135	86	110	82	60.3	280	735	1029	4.9	1.336	1781
09:42:22.452	139	90	113	85	61.5	280	710	1038	5.2	1.302	1736
09:42:23.162	143	92	116	90	64.5	280	670	1029	5.8	1.200	1600
09:42:23.838	144	95	116	88	63.0	280	680	1008	5.6	1.249	1666
09:42:24.516	145	93	114	82	65.3	280	730	1050	5.4	1.278	1704
09:42:25.246	146	91	114	78	70.5	285	770	1154	5.5	1.240	1653
09:42:26.016	144	89	111	75	71.5	285	805	1158	5.3	1.250	1666
09:42:26.819	141	87	107	68	71.8	285	880	1158	4.9	1.306	1742
09:42:27.701	134	81	102	67	75.5	285	890	1188	5.1	1.199	1599
09:42:28.591	130	78	102	75	75.8	280	800	1117	5.7	1.075	1433
09:42:29.391	128	81	100	74	70.3	285	810	1050	5.2	1.153	1537
09:42:30.199	127	79	97	66	73.5	285	910	1083	4.8	1.204	1605
09:42:31.109	124	74	98	75	77.8	285	805	1158	5.8	1.009	1346
09:42:31.912	123	77	98	79	72.0	280	760	1025	5.7	1.034	1379
09:42:32.676	125	79	100	78	71.0	285	770	1029	5.5	1.087	1450
09:42:33.446	129	82	100	67	70.8	280	890	1042	4.8	1.252	1669
09:42:34.336	128	77	98	65	78.0	285	925	1150	5.1	1.162	1550
09:42:35.257	124	74	98	78	77.8	280	770	1071	6.1	0.966	1287
09:42:36.031	126	77	101	84	71.5	285	715	929	6.0	1.008	1343
09:42:36.744	131	85	96	59	66.5	280	1015	938	3.9	1.458	1944
09:42:37.761	126	71	95	63	85.8	290	960	1217	5.4	1.061	1414
09:42:38.723	123	72	93	66	80.0	295	915	1108	5.2	1.058	1411
09:42:39.634	121	70	93	72	80.3	295	835	1121	5.8	0.968	1290
09:42:40.471	122	72	96	79	78.3	290	755	1096	6.2	0.926	1235
09:42:41.226	125	76	98	78	77.5	290	770	1050	6.0	0.969	1292
09:42:41.996	130	76	100	76	82.5	290	790	1125	6.3	0.958	1277
09:42:42.784	133	78	102	75	82.5	290	800	1133	6.2	0.989	1319
09:42:43.584	135	79	104	75	82.5	285	795	1113	6.2	0.997	1330
09:42:44.379	138	81	104	72	82.5	290	830	1092	6.0	1.044	1392
09:42:45.210	138	79	104	71	86.3	295	850	1167	6.1	1.020	1360
09:42:46.061	136	79	103	69	84.8	295	870	1142	5.8	1.052	1403
09:42:46.931	137	78	101	68	86.8	300	880	1163	5.9	1.027	1369
09:42:47.809	127	76	100	73	81.8	290	825	1088	5.9	1.009	1346
09:42:48.636	128	79	98	76	76.8	295	790	1008	5.8	1.011	1348
09:42:49.428	125	75	96	75	81.5	295	805	1000	6.1	0.943	1258
09:42:50.231	121	72	93	77	83.3	295	775	1021	6.4	0.868	1157
09:42:51.002	119	72	91	77	80.0	290	780	1017	6.2	0.890	1186
09:42:51.784	117	69	91	76	80.0	290	785	1046	6.1	0.895	1194
09:42:52.570	117	69	91	78	80.0	290	770	1046	6.2	0.878	1171
09:42:53.340	117	69	91	78	80.0	290	770	1046	6.2	0.878	1171
09:42:54.110	117	69	91	81	80.0	290	745	1046	6.4	0.850	1133
09:42:54.855	117	69	91	79	80.0	290	755	1046	6.4	0.861	1148
09:42:55.609	118	70	93	83	68.0	290	725	1021	5.6	0.992	1322
09:42:56.334	121	73	95	83	68.3	290	720	1017	5.7	0.997	1329
09:42:57.054	122	74	96	82	71.8	295	735	1050	5.9	0.978	1304
09:42:57.787	124	74	97	82	76.3	290	735	1046	6.2	0.930	1240
09:42:58.526	124	75	98	82	79.8	295	735	1029	6.5	0.899	1198
09:42:59.261	125	77	99	82	79.0	290	735	1017	6.4	0.916	1222
09:42:59.998	126	77	99	80	80.3	295	750	1004	6.4	0.923	1231
09:43:00.748	126	77	99	81	80.3	290	745	988	6.5	0.914	1219
09:43:01.493	124	77	97	79	79.0	290	755	967	6.3	0.927	1236
09:43:02.244	123	76	97	82	79.0	290	735	946	6.4	0.902	1203
09:43:02.980	123	76	97	77	79.0	290	780	946	6.1	0.958	1277
09:43:03.760	123	76	97	78	79.0	290	765	946	6.2	0.939	1252
09:43:04.525	123	76	97	78	79.0	290	770	946	6.2	0.945	1261
09:43:05.295	123	76	97	79	79.0	290	760	946	6.2	0.933	1244
09:43:06.054	122	75	97	81	64.5	290	740	892	5.2	1.113	1484
09:43:06.796	125	78	99	80	64.8	290	750	892	5.2	1.147	1529
09:43:07.544	127	78	99	77	68.0	290	780	892	5.2	1.138	1518
09:43:08.324	127	78	100	78	72.0	290	765	921	5.6	1.057	1410
09:43:09.091	127	78	101	82	75.3	290	735	888	6.1	0.989	1319
09:43:09.826	129	82	103	80	73.3	290	750	900	5.9	1.049	1399
09:43:10.576	131	81	103	79	76.0	295	760	913	6.0	1.025	1367
09:43:11.336	130	81	103	82	76.0	290	735	896	6.2	0.999	1331
09:43:12.069	133	83	105	80	74.8	290	750	883	6.0	1.056	1408
09:43:12.821	136	84	105	79	74.8	290	755	925	5.9	1.063	1417
09:43:13.575	136	84	105	80	74.8	290	750	925	6.0	1.056	1408
09:43:14.325	136	84	105	77	74.8	290	780	925	5.8	1.098	1464
09:43:15.104	137	87	107	80	64.5	290	750	921	5.2	1.247	1663
09:43:15.854	134	84	106	82	65.8	290	735	908	5.4	1.185	1580
09:43:16.591	136	85	108	82	66.0	295	735	917	5.4	1.197	1596
09:43:17.328	138	86	108	79	69.8	295	760	938	5.5	1.179	1573
09:43:18.086	139	85	107	76	74.3	295	785	958	5.7	1.134	1512
09:43:18.871	135	83	107	81	74.3	290	740	925	6.0	1.061	1415
09:43:19.611	135	85	108	86	71.5	290	695	875	6.2	1.052	1403
09:43:20.304	138	88	110	85	70.5	290	710	871	6.0	1.103	1470
09:43:21.014	140	87	109	78	74.5	290	765	925	5.8	1.119	1492
09:43:21.781	141	85	109	76	74.5	290	785	975	5.7	1.149	1531
09:43:22.565	141	85	109	73	74.5	290	820	975	5.5	1.200	1600
09:43:23.385	141	85	109	76	74.5	290	785	975	5.7	1.149	1531
09:43:24.170	141	85	109	75	74.5	290	795	975	5.6	1.163	1551
09:43:24.966	130	78	101	77	68.8	295	780	967	5.3	1.143	1524
09:43:25.744	128	78	101	79	67.5	290	755	971	5.4	1.124	1499
09:43:26.503	129	79	100	79	69.5	295	760	979	5.5	1.096	1462
09:43:27.261	128	79	99	75	72.8	290	800	979	5.5	1.091	1455
09:43:28.059	128	76	101	78	80.0	295	770	1029	6.2	0.967	1290
09:43:28.831	131	79	102	77	78.8	295	780	979	6.1	1.010	1347
09:43:29.611	134	80	105	77	80.3	290	780	1013	6.2	1.018	1358
09:43:30.391	137	83	107	80	78.5	295	750	992	6.3	1.025	1366
09:43:31.141	138	85	108	81	76.8	290	745	979	6.2	1.051	1401
09:43:31.884	141	86	110	80	77.8	290	750	1013	6.2	1.056	1408
09:43:32.636	143	86	109	74	79.3	295	810	1038	5.9	1.114	1485
09:43:33.446	143	84	109	74	82.0	295	815	1079	6.0	1.078	1438
09:43:34.261	141	83	108	77	81.3	295	775	1071	6.3	1.030	1374
09:43:35.036	140	82	110	83	82.8	295	720	875	6.9	0.957	1276
09:43:35.758	143	90	113	84	72.3	295	715	933	6.1	1.113	1484
09:43:36.471	144	90	113	81	75.3	295	740	992	6.1	1.106	1475
09:43:37.207	145	88	111	79	77.3	290	760	1038	6.1	1.090	1453
09:43:37.967	141	86	110	82	77.0	290	735	1025	6.3	1.045	1394
09:43:38.704	141	86	110	84	74.8	290	715	1000	6.3	1.055	1406
09:43:39.417	144	88	110	85	74.8	290	705	1025	6.4	1.040	1386
09:43:40.125	144	88	110	83	74.8	290	720	1025	6.2	1.062	1416
09:43:40.845	144	88	110	88	74.8	290	680	1025	6.6	1.003	1337
09:43:41.525	144	88	110	90	74.8	290	670	1025	6.7	0.988	1318
09:43:42.195	144	88	110	87	74.8	290	690	1025	6.5	1.018	1357
09:43:42.886	137	84	106	85	62.5	295	710	1046	5.3	1.198	1598
09:43:43.596	137	81	107	86	69.3	290	700	1083	5.9	1.077	1435
09:43:44.294	137	83	106	82	68.8	290	730	1075	5.7	1.123	1497
09:43:45.028	137	81	105	80	76.5	295	750	1113	6.1	1.025	1366
09:43:45.772	132	80	102	81	77.3	290	745	1079	6.2	0.981	1308
09:43:46.521	130	77	101	83	78.8	285	720	1071	6.6	0.926	1234
09:43:47.239	133	80	103	84	77.3	290	715	1054	6.5	0.953	1271
09:43:47.954	134	80	103	82	81.0	295	730	1083	6.7	0.931	1241
09:43:48.686	132	79	102	82	81.8	290	730	1092	6.7	0.913	1217
09:43:49.414	133	79	102	85	81.8	290	710	1083	6.9	0.888	1184
09:43:50.125	133	79	102	86	81.8	290	700	1083	7.0	0.876	1167
09:43:50.825	133	79	102	91	81.8	290	660	1083	7.4	0.826	1101
09:43:51.485	133	79	102	90	81.8	290	665	1083	7.4	0.832	1109
09:43:52.151	131	81	102	88	65.0	290	680	1033	5.7	1.062	1416
09:43:52.827	130	78	100	86	68.3	285	695	1054	5.9	1.021	1361
09:43:53.522	129	77	99	83	72.3	290	725	1058	6.0	0.993	1325
09:43:54.251	127	76	97	82	77.3	290	735	1058	6.3	0.925	1234
09:43:54.988	123	74	96	84	80.0	290	715	1008	6.7	0.854	1138
09:43:55.703	122	74	96	85	78.8	285	705	979	6.7	0.857	1143
09:43:56.406	125	75	98	86	80.0	290	700	971	6.9	0.853	1138
09:43:57.106	126	76	98	86	80.0	290	695	971	6.9	0.851	1135
09:43:57.803	124	76	97	88	80.5	290	685	967	7.1	0.828	1103
09:43:58.486	125	76	97	91	80.5	290	660	983	7.3	0.797	1063
09:43:59.145	125	76	97	90	80.5	290	670	983	7.2	0.809	1079
09:43:59.815	125	76	97	87	80.5	290	690	983	7.0	0.834	1111
09:44:00.505	125	76	97	85	80.5	290	705	983	6.9	0.852	1136
09:44:01.210	125	76	97	83	80.5	290	720	983	6.7	0.870	1160
09:44:01.929	135	81	106	85	63.5	290	705	1004	5.4	1.171	1562
09:44:02.634	137	83	106	81	65.3	290	745	996	5.3	1.207	1610
09:44:03.379	137	82	105	78	70.0	290	765	1021	5.5	1.147	1530
09:44:04.146	135	81	102	75	73.3	295	800	992	5.5	1.117	1489
09:44:04.946	131	78	102	80	79.0	290	750	1017	6.3	0.968	1291
09:44:05.694	132	80	103	82	76.3	290	730	963	6.3	0.988	1318
09:44:06.426	134	81	104	78	79.0	295	765	971	6.2	1.005	1340
09:44:07.191	135	80	104	78	81.3	295	770	1017	6.3	0.983	1311
09:44:07.959	133	80	103	80	80.3	295	750	996	6.4	0.965	1287
09:44:08.711	132	80	103	85	80.3	295	710	996	6.8	0.913	1218
09:44:09.420	132	80	103	83	80.3	295	725	996	6.6	0.933	1244
09:44:10.145	132	80	103	79	80.3	295	755	996	6.4	0.971	1295
09:44:10.900	132	80	103	76	80.3	295	785	996	6.1	1.010	1347
09:44:11.685	132	80	103	77	80.3	295	775	996	6.2	0.997	1329
09:44:12.463	133	80	104	79	65.3	290	760	1000	5.2	1.206	1607
09:44:13.219	136	81	105	79	67.0	295	755	1017	5.3	1.180	1574
09:44:13.974	135	81	102	73	69.8	295	825	1017	5.1	1.206	1609
09:44:14.799	132	78	101	74	76.8	295	815	1054	5.7	1.070	1426
09:44:15.614	129	77	101	78	79.5	295	770	1013	6.2	0.978	1304
09:44:16.388	131	79	102	78	78.5	295	765	1013	6.2	0.994	1325
09:44:17.151	132	80	103	81	79.0	295	740	996	6.4	0.965	1286
09:44:17.893	131	80	103	82	78.3	295	735	988	6.4	0.963	1284
09:44:18.626	132	80	104	83	79.0	290	720	996	6.6	0.950	1267
09:44:19.348	136	83	104	81	79.0	290	740	971	6.4	0.977	1302
09:44:20.085	136	83	104	81	79.0	290	740	971	6.4	0.977	1302
09:44:20.825	136	83	104	79	79.0	290	755	971	6.3	0.996	1328
09:44:21.579	137	86	108	82	65.5	290	730	946	5.4	1.206	1609
09:44:22.311	139	86	109	82	68.0	295	735	950	5.6	1.181	1574
09:44:23.044	140	87	109	79	67.0	295	760	967	5.3	1.236	1649
09:44:23.804	139	85	108	78	72.0	295	770	996	5.6	1.150	1533
09:44:24.578	137	83	106	77	76.3	295	775	1008	5.9	1.080	1440
09:44:25.353	137	83	106	77	77.3	295	780	1000	5.9	1.070	1427
09:44:26.131	136	82	105	80	77.8	295	750	996	6.2	1.015	1354
09:44:26.881	133	82	103	81	75.8	295	745	971	6.1	1.015	1354
09:44:27.626	132	81	104	82	77.0	295	730	979	6.3	0.981	1308
09:44:28.356	134	82	104	83	77.0	295	720	975	6.4	0.968	1290
09:44:29.075	134	82	104	83	77.0	295	725	975	6.4	0.975	1299
09:44:29.800	134	82	104	80	77.0	295	750	975	6.2	1.008	1344
09:44:30.551	137	86	107	80	66.0	295	750	983	5.3	1.216	1621
09:44:31.299	137	84	107	79	68.8	295	755	1000	5.5	1.175	1567
09:44:32.054	137	84	107	78	68.0	295	765	996	5.3	1.198	1597
09:44:32.821	135	83	105	80	71.0	295	750	983	5.7	1.112	1482
09:44:33.573	135	83	106	80	74.0	295	750	975	5.9	1.077	1436
09:44:34.323	138	84	107	78	75.0	295	770	979	5.8	1.096	1461
09:44:35.091	137	83	106	78	76.5	295	770	996	6.0	1.064	1419
09:44:35.863	133	82	104	79	76.0	295	755	992	6.0	1.033	1378
09:44:36.618	133	81	104	81	76.3	295	740	983	6.2	1.012	1349
09:44:37.356	135	83	104	80	76.3	295	750	963	6.1	1.025	1367
09:44:38.105	135	83	104	78	76.3	295	770	963	5.9	1.053	1404
09:44:38.875	135	83	104	79	76.3	295	760	963	6.0	1.039	1385
09:44:39.635	135	83	104	76	76.3	295	790	963	5.8	1.080	1440
09:44:40.424	135	82	104	75	67.0	295	805	1017	5.0	1.247	1662
09:44:41.231	134	80	102	73	68.0	300	820	1017	5.0	1.224	1632
09:44:42.051	130	77	101	78	71.5	295	770	1017	5.6	1.088	1450
09:44:42.821	130	79	101	76	72.0	295	785	963	5.5	1.098	1465
09:44:43.608	130	78	99	74	77.8	295	815	1008	5.7	1.040	1387
09:44:44.421	126	75	98	76	79.5	295	790	1004	6.0	0.971	1295
09:44:45.213	127	76	100	81	79.8	295	745	1000	6.4	0.929	1239
09:44:45.958	128	79	100	79	77.3	295	755	979	6.1	0.975	1300
09:44:46.711	128	78	100	78	79.8	300	770	996	6.2	0.961	1281
09:44:47.481	128	77	99	78	80.8	300	770	1000	6.3	0.944	1259
09:44:48.251	126	76	99	82	79.5	295	735	1004	6.5	0.915	1220
09:44:48.988	127	78	100	79	78.3	295	755	988	6.2	0.960	1280
09:44:49.741	129	78	98	71	80.3	295	845	1000	5.7	1.027	1369
09:44:50.582	127	74	96	70	84.8	295	855	1050	5.9	0.968	1291
09:44:51.443	123	73	95	73	82.8	300	820	1013	6.1	0.936	1249
09:44:52.263	120	72	94	78	80.0	295	770	971	6.2	0.905	1206
09:44:53.029	122	74	96	78	78.8	295	765	958	6.2	0.930	1240
09:44:53.796	125	75	98	78	80.3	295	765	988	6.3	0.929	1239
09:44:54.561	126	77	98	78	79.0	295	770	967	6.2	0.953	1270
09:44:55.331	126	77	98	80	79.0	295	750	992	6.3	0.928	1237
09:44:56.080	126	77	98	76	79.0	295	785	992	6.0	0.971	1295
09:44:56.865	126	77	98	75	79.0	295	805	992	5.9	0.996	1328
09:44:57.670	126	77	98	74	79.0	295	810	992	5.9	1.002	1336
09:44:58.480	126	77	98	76	79.0	295	785	992	6.0	0.971	1295
09:44:59.268	124	76	98	78	64.3	300	770	933	5.0	1.177	1570
09:45:00.038	127	78	100	78	64.8	295	770	938	5.0	1.192	1590
09:45:00.804	128	79	100	76	66.0	295	790	933	5.0	1.194	1592
09:45:01.598	127	78	100	77	71.0	295	780	950	5.5	1.101	1468
09:45:02.374	129	80	102	77	74.3	295	775	938	5.7	1.067	1423
09:45:03.149	131	81	103	78	73.8	295	770	929	5.7	1.075	1434
09:45:03.919	130	81	102	78	73.3	295	765	908	5.7	1.063	1417
09:45:04.686	129	80	102	79	74.8	295	760	925	5.9	1.040	1386
09:45:05.444	132	82	103	76	75.0	295	790	929	5.7	1.088	1450
09:45:06.238	133	81	103	77	75.0	295	780	971	5.8	1.074	1432
09:45:07.015	133	81	103	78	75.0	295	770	971	5.8	1.060	1413
09:45:07.785	133	81	103	75	75.0	295	795	971	5.7	1.094	1459
09:45:08.583	136	84	105	74	67.5	295	810	946	5.0	1.263	1684
09:45:09.391	135	82	104	73	69.8	295	820	996	5.1	1.223	1630
09:45:10.213	131	80	102	76	68.8	295	790	963	5.2	1.172	1563
09:45:10.999	130	81	102	75	70.0	295	795	950	5.3	1.153	1537
09:45:11.794	131	80	101	75	76.0	300	805	954	5.7	1.072	1430
09:45:12.601	128	78	100	77	76.8	295	775	971	5.9	1.010	1346
09:45:13.374	127	78	101	82	75.5	295	735	946	6.2	0.981	1308
09:45:14.113	129	80	101	78	75.8	300	765	958	5.9	1.020	1360
09:45:14.876	130	79	101	76	78.0	295	790	988	5.9	1.018	1357
09:45:15.666	127	77	101	79	78.0	295	760	988	6.2	0.979	1306
09:45:16.425	127	77	101	79	78.0	295	755	988	6.2	0.973	1297
09:45:17.180	127	77	101	77	78.0	295	780	988	6.0	1.005	1340
09:45:17.959	131	82	102	79	66.8	295	755	958	5.3	1.151	1535
09:45:18.718	126	79	99	77	68.0	295	775	946	5.3	1.123	1497
09:45:19.489	126	77	99	79	70.3	295	755	971	5.6	1.064	1419
09:45:20.246	126	78	99	77	71.0	295	775	938	5.5	1.081	1441
09:45:21.019	127	78	100	78	75.8	295	765	946	5.9	1.005	1340
09:45:21.786	125	78	99	80	75.5	295	750	933	6.0	0.986	1315
09:45:22.534	127	79	101	82	74.3	295	730	921	6.1	0.991	1321
09:45:23.264	129	80	101	78	74.8	295	765	938	5.9	1.034	1378
09:45:24.033	130	80	102	79	78.5	295	760	988	6.2	0.990	1320
09:45:24.793	129	80	102	82	76.3	295	730	950	6.3	0.977	1302
09:45:25.523	129	81	103	85	74.3	295	705	933	6.3	0.978	1304
09:45:26.224	131	82	105	90	73.0	290	670	883	6.5	0.966	1288
09:45:26.894	133	86	106	88	68.8	285	680	863	6.1	1.046	1395
09:45:27.574	137	87	99	60	72.8	290	1005	946	4.3	1.364	1819
09:45:28.583	133	73	100	68	92.0	295	880	1183	6.3	0.954	1272
09:45:29.457	127	76	100	81	78.0	290	745	1017	6.3	0.950	1267
09:45:30.208	126	78	99	85	72.8	290	705	992	6.2	0.962	1282
09:45:30.913	127	79	101	90	73.0	290	670	1013	6.5	0.925	1233
09:45:31.579	130	81	103	93	74.0	290	645	1033	6.9	0.900	1200
09:45:32.226	133	82	103	93	74.0	290	645	1075	6.9	0.900	1200
09:45:32.870	133	82	103	89	74.0	290	675	1075	6.6	0.942	1256
09:45:33.545	133	82	103	84	74.0	290	715	1075	6.2	0.998	1330
09:45:34.260	133	82	103	79	74.0	290	755	1075	5.9	1.053	1405
09:45:35.016	141	85	106	76	67.3	290	790	1204	5.1	1.242	1656
09:45:35.804	137	80	103	75	72.0	290	795	1221	5.4	1.135	1513
09:45:36.600	133	78	99	75	74.0	290	805	1179	5.5	1.080	1440
09:45:37.405	129	75	96	74	78.5	290	810	1171	5.8	0.993	1324
09:45:38.216	124	72	94	77	82.3	290	780	1133	6.3	0.894	1192
09:45:38.994	123	72	92	72	82.3	290	830	1108	5.9	0.928	1238
09:45:39.824	121	69	91	71	87.0	290	840	1146	6.2	0.874	1165
09:45:40.664	118	68	89	74	86.0	290	815	1104	6.3	0.846	1128
09:45:41.477	117	68	90	77	85.0	295	775	1067	6.6	0.816	1088
09:45:42.256	116	69	90	79	83.5	295	760	1025	6.6	0.821	1095
09:45:43.016	119	71	92	78	84.0	295	765	1021	6.6	0.840	1120
09:45:43.779	121	72	95	79	85.3	290	760	1021	6.7	0.845	1126
09:45:44.541	123	74	96	77	83.5	290	780	1008	6.4	0.894	1193
09:45:45.321	123	75	97	81	82.5	290	745	1008	6.6	0.876	1168
09:45:46.068	125	77	99	80	81.0	290	750	963	6.5	0.917	1222
09:45:46.816	129	79	101	78	81.8	295	765	958	6.4	0.947	1263
09:45:47.581	131	81	103	77	80.5	295	780	950	6.2	0.996	1327
09:45:48.363	132	81	104	79	79.8	290	760	963	6.3	0.991	1321
09:45:49.121	135	84	105	74	78.3	290	810	933	5.8	1.084	1446
09:45:49.931	137	82	106	74	81.8	295	815	988	6.0	1.054	1406
09:45:50.746	133	82	104	75	78.5	290	805	950	5.9	1.064	1419
09:45:51.549	132	81	103	75	77.5	290	800	938	5.8	1.066	1421
09:45:52.353	134	82	105	75	79.3	295	805	950	5.9	1.061	1415
09:45:53.154	133	82	104	76	77.8	295	785	938	5.9	1.048	1397
09:45:53.941	132	81	105	81	77.3	290	745	933	6.2	1.008	1344
09:45:54.686	135	84	106	81	76.0	295	745	929	6.1	1.042	1389
09:45:55.433	137	85	107	79	77.3	295	760	979	6.1	1.050	1400
09:45:56.193	135	84	105	78	77.3	290	765	1000	6.1	1.042	1390
09:45:56.958	134	82	105	78	78.0	290	765	992	6.1	1.030	1373
09:45:57.721	137	84	105	79	78.0	290	760	1008	6.2	1.023	1364
09:45:58.480	137	84	105	75	78.0	290	795	1008	5.9	1.070	1427
09:45:59.275	137	84	105	76	78.0	290	785	1008	6.0	1.057	1409
09:46:00.063	137	85	107	79	67.0	290	760	1008	5.3	1.214	1618
09:46:00.817	137	84	106	78	68.3	290	770	1033	5.3	1.199	1598
09:46:01.587	137	83	107	78	69.8	290	770	1058	5.4	1.176	1568
09:46:02.361	135	83	106	79	71.5	290	760	1050	5.6	1.124	1499
09:46:03.119	136	83	107	80	75.0	290	750	1046	6.0	1.070	1427
09:46:03.869	137	85	106	77	75.0	290	780	1038	5.8	1.105	1473
09:46:04.649	136	83	104	75	76.8	290	800	1063	5.8	1.084	1445
09:46:05.449	132	80	103	78	78.3	290	765	1058	6.1	1.007	1343
09:46:06.214	131	81	103	79	76.0	290	755	1017	6.0	1.021	1361
09:46:06.971	131	80	102	79	76.8	290	760	1029	6.1	1.010	1347
09:46:07.731	129	80	101	79	75.8	290	755	1025	6.0	1.007	1342
09:46:08.484	129	80	103	81	76.8	290	740	1017	6.2	0.991	1321
09:46:09.224	133	82	104	79	75.8	285	755	1004	6.0	1.039	1385
09:46:09.979	133	83	104	77	75.5	290	775	1021	5.8	1.065	1420
09:46:10.758	131	80	103	78	76.8	285	765	1008	6.0	1.022	1362
09:46:11.523	132	81	104	78	76.5	285	765	992	6.0	1.035	1380
09:46:12.286	134	82	104	76	77.3	290	790	988	5.9	1.061	1415
09:46:13.074	133	81	103	75	78.3	290	795	1004	5.9	1.044	1392
09:46:13.873	130	79	101	75	78.3	290	795	996	5.9	1.024	1365
09:46:14.666	129	78	101	76	78.3	290	785	996	6.0	1.008	1344
09:46:15.451	129	79	100	74	77.8	290	810	988	5.8	1.039	1386
09:46:16.263	128	77	99	74	79.8	290	810	1008	5.9	1.006	1341
09:46:17.073	128	77	100	75	79.3	290	795	996	6.0	1.006	1341
09:46:17.866	131	80	102	75	78.3	290	805	996	5.8	1.049	1399
09:46:18.671	132	80	102	73	79.5	290	820	1004	5.8	1.055	1406
09:46:19.491	132	80	103	75	79.3	290	800	1017	5.9	1.040	1386
09:46:20.291	134	81	105	76	79.0	295	785	971	6.0	1.043	1391
09:46:21.074	135	83	103	69	76.5	290	875	975	5.2	1.178	1571
09:46:21.949	134	79	101	65	82.8	295	930	1042	5.3	1.129	1506
09:46:22.879	129	76	100	70	83.5	290	860	1017	5.8	1.030	1373
09:46:23.743	129	78	102	75	80.3	295	805	979	6.0	1.023	1364
09:46:24.546	132	81	104	75	77.0	295	800	933	5.8	1.083	1444
09:46:25.348	135	83	106	76	78.0	295	790	971	5.9	1.074	1431
09:46:26.138	136	84	107	76	76.5	290	785	958	5.8	1.098	1464
09:46:26.921	139	85	110	79	77.5	295	760	979	6.1	1.081	1442
09:46:27.683	143	89	112	78	74.8	295	770	958	5.8	1.149	1531
09:46:28.451	142	88	109	75	74.5	295	805	967	5.6	1.180	1574
09:46:29.258	140	85	109	78	77.3	295	770	1004	6.0	1.089	1452
09:46:30.028	140	87	109	75	75.3	295	805	979	5.6	1.161	1548
09:46:30.829	140	85	109	76	75.3	295	790	1025	5.7	1.139	1519
09:46:31.620	140	85	109	77	75.3	295	780	1025	5.8	1.125	1500
09:46:32.400	140	85	109	78	75.3	295	770	1025	5.9	1.110	1480
09:46:33.173	139	87	108	77	65.3	295	775	1004	5.1	1.283	1710
09:46:33.946	138	84	107	78	68.5	295	765	1058	5.4	1.192	1590
09:46:34.707	136	83	107	79	67.8	295	755	1042	5.4	1.190	1586
09:46:35.466	139	84	109	81	72.0	295	745	1038	5.8	1.130	1507
09:46:36.211	141	87	110	79	72.8	295	755	1046	5.8	1.144	1526
09:46:36.962	142	87	110	79	73.8	295	755	1050	5.9	1.126	1501
09:46:37.719	140	86	109	80	74.5	295	750	1046	6.0	1.095	1460
09:46:38.469	140	85	109	78	75.5	295	770	1042	5.9	1.109	1479
09:46:39.241	142	86	110	76	77.5	295	790	1075	5.9	1.116	1488
09:46:40.031	141	85	108	75	76.8	295	800	1075	5.8	1.123	1498
09:46:40.827	138	83	107	79	77.0	295	760	1079	6.1	1.059	1411
09:46:41.591	138	84	107	78	76.0	290	770	1058	5.9	1.084	1445
09:46:42.361	138	83	106	77	77.5	295	780	1092	6.0	1.067	1422
09:46:43.137	135	82	103	77	76.8	290	775	1075	5.9	1.043	1390
09:46:43.916	132	79	102	78	77.8	290	765	1092	6.1	1.004	1338
09:46:44.677	132	80	103	80	77.3	290	750	1063	6.2	0.998	1330
09:46:45.431	132	80	101	77	77.0	290	775	1063	6.0	1.019	1359
09:46:46.206	129	77	101	79	79.8	290	755	1071	6.3	0.951	1269
09:46:46.959	131	79	103	82	77.3	285	735	1033	6.3	0.980	1307
09:46:47.692	134	82	105	80	76.3	285	750	1038	6.1	1.028	1370
09:46:48.444	135	82	106	80	77.0	285	750	1046	6.2	1.035	1380
09:46:49.196	138	85	108	81	76.3	285	745	1046	6.1	1.053	1404
09:46:49.941	140	87	109	76	75.3	285	785	1029	5.8	1.137	1516
09:46:50.724	140	85	110	81	76.3	285	745	1083	6.1	1.070	1426
09:46:51.471	139	87	110	82	71.5	285	730	983	5.9	1.121	1494
09:46:52.201	143	89	111	77	72.3	290	775	1025	5.6	1.188	1584
09:46:52.976	144	87	109	71	76.0	290	845	1079	5.4	1.212	1616
09:46:53.823	141	83	108	72	79.8	295	830	1150	5.8	1.119	1492
09:46:54.651	138	83	106	76	76.5	290	790	1079	5.8	1.095	1460
09:46:55.437	136	82	106	79	75.5	285	760	1058	6.0	1.070	1426
09:46:56.197	138	84	106	77	75.3	290	780	1063	5.8	1.101	1468
09:46:56.981	137	82	104	74	78.0	290	810	1096	5.8	1.083	1443
09:46:57.791	134	80	103	75	80.0	290	795	1104	6.0	1.024	1365
09:46:58.586	135	80	103	74	79.8	290	815	1092	5.9	1.053	1403
09:46:59.401	135	79	103	75	81.8	295	805	1096	6.1	1.017	1356
09:47:00.206	132	79	102	78	79.8	295	770	1079	6.2	0.987	1316
09:47:00.972	132	80	103	81	78.3	290	745	1042	6.3	0.981	1308
09:47:01.721	133	81	104	79	78.5	295	760	1050	6.2	1.004	1339
09:47:02.477	134	81	104	78	78.8	295	770	1071	6.1	1.017	1356
09:47:03.251	133	80	104	80	80.3	295	750	1096	6.4	0.974	1299
09:47:04.001	135	82	106	82	78.8	290	735	1058	6.4	0.989	1319
09:47:04.732	138	84	108	80	77.5	290	750	1042	6.2	1.045	1394
09:47:05.486	142	85	110	78	80.0	295	765	1096	6.3	1.047	1396
09:47:06.247	141	85	109	79	78.8	290	760	1079	6.2	1.054	1406
09:47:07.011	142	86	111	79	78.8	295	760	1063	6.2	1.066	1422
09:47:07.769	143	87	110	76	76.8	290	785	1067	5.9	1.125	1500
09:47:08.556	143	86	108	73	78.8	290	825	1104	5.7	1.131	1509
09:47:09.383	139	82	107	76	81.3	290	785	1121	6.2	1.036	1382
09:47:10.166	138	84	108	79	77.8	290	755	1042	6.2	1.046	1395
09:47:10.919	138	84	108	82	77.8	290	730	1071	6.4	1.012	1349
09:47:11.650	138	84	108	87	77.8	290	690	1071	6.8	0.956	1275
09:47:12.340	138	84	108	84	77.8	290	715	1071	6.5	0.991	1321
09:47:13.056	140	87	108	82	64.8	290	730	1096	5.3	1.218	1623
09:47:13.786	137	83	106	82	69.3	290	730	1133	5.7	1.120	1493
09:47:14.514	136	82	105	82	69.8	290	735	1125	5.7	1.106	1475
09:47:15.251	135	81	104	80	73.3	290	750	1133	5.9	1.062	1416
09:47:15.999	133	80	103	82	75.5	290	730	1121	6.2	0.996	1328
09:47:16.729	133	80	103	83	76.0	290	725	1092	6.3	0.985	1313
09:47:17.454	134	81	105	83	77.3	290	725	1113	6.4	0.983	1311
09:47:18.181	135	82	106	82	77.3	290	735	1088	6.3	1.004	1338
09:47:18.918	136	83	105	80	77.5	290	750	1100	6.2	1.014	1352
09:47:19.664	135	81	105	81	78.5	290	740	1088	6.4	0.992	1323
09:47:20.406	137	83	107	81	77.5	290	740	1075	6.3	1.019	1359
09:47:21.146	139	85	107	78	76.8	290	765	1083	6.0	1.067	1422
09:47:21.911	138	84	106	78	77.8	290	770	1100	6.1	1.052	1403
09:47:22.679	137	83	107	80	77.3	290	750	1071	6.2	1.034	1379
09:47:23.429	137	84	107	81	76.0	285	740	1054	6.2	1.044	1392
09:47:24.169	138	85	107	78	75.0	290	770	1058	5.8	1.093	1458
09:47:24.941	137	83	106	79	77.0	290	760	1083	6.1	1.041	1388
09:47:25.699	134	82	105	81	75.8	285	740	1046	6.1	1.023	1364
09:47:26.439	135	83	106	81	75.3	285	740	1033	6.1	1.040	1387
09:47:27.179	136	84	106	81	74.8	285	745	1038	6.0	1.059	1412
09:47:27.926	136	83	105	78	75.3	285	770	1025	5.9	1.077	1436
09:47:28.692	134	82	105	80	75.3	285	750	1029	6.0	1.042	1389
09:47:29.448	134	82	106	83	75.0	285	720	1000	6.3	1.020	1360
09:47:30.168	136	86	108	83	72.0	285	720	967	6.0	1.077	1437
09:47:30.886	138	86	108	79	73.5	285	755	988	5.8	1.109	1479
09:47:31.639	139	86	107	76	74.8	290	785	1029	5.7	1.124	1498
09:47:32.426	137	83	106	74	76.8	285	810	1050	5.7	1.116	1488
09:47:33.236	138	83	105	71	78.3	290	845	1067	5.6	1.137	1515
09:47:34.079	137	82	103	68	78.5	290	880	1058	5.4	1.152	1536
09:47:34.959	131	78	101	73	78.8	290	820	1075	5.8	1.046	1395
09:47:35.779	128	78	99	72	76.5	285	835	1025	5.5	1.075	1434
09:47:36.612	130	77	100	73	79.5	290	825	1050	5.8	1.035	1380
09:47:37.441	130	77	101	77	79.5	295	775	1050	6.2	0.982	1310
09:47:38.218	129	79	101	79	77.0	290	755	1000	6.1	0.993	1324
09:47:38.971	132	80	104	81	76.5	290	740	1004	6.2	1.008	1345
09:47:39.711	136	83	106	78	77.0	285	765	1038	6.0	1.053	1404
09:47:40.476	138	83	108	78	78.8	290	765	1071	6.2	1.044	1392
09:47:41.239	139	85	108	78	76.0	290	765	1067	6.0	1.085	1446
09:47:42.002	140	85	109	79	76.8	285	760	1075	6.1	1.079	1439
09:47:42.766	143	87	109	75	76.8	290	800	1088	5.8	1.136	1515
09:47:43.566	142	84	108	75	79.5	290	795	1133	6.0	1.075	1433
09:47:44.361	137	82	106	79	78.0	290	755	1117	6.2	1.026	1368
09:47:45.116	138	83	107	79	77.3	290	760	1083	6.1	1.048	1397
09:47:45.878	140	84	107	76	78.8	290	785	1121	6.0	1.069	1425
09:47:46.661	140	83	108	78	80.3	290	770	1146	6.3	1.036	1382
09:47:47.431	141	84	109	79	78.8	285	760	1108	6.2	1.052	1403
09:47:48.189	144	86	110	77	78.5	290	775	1133	6.1	1.088	1451
09:47:48.964	145	86	110	75	79.3	290	800	1154	5.9	1.113	1484
09:47:49.764	143	85	108	73	78.8	285	825	1142	5.7	1.126	1502
09:47:50.591	139	82	106	75	80.8	285	800	1142	6.1	1.053	1404
09:47:51.391	138	82	105	75	79.5	290	805	1104	5.9	1.066	1421
09:47:52.196	136	81	103	73	80.3	290	825	1113	5.8	1.059	1412
09:47:53.019	132	78	101	74	81.5	290	810	1121	6.0	1.001	1335
09:47:53.831	130	77	100	73	81.0	290	820	1075	5.9	1.010	1346
09:47:54.649	130	77	100	73	82.3	290	825	1104	6.0	0.998	1331
09:47:55.472	129	77	100	76	81.5	290	785	1071	6.2	0.958	1278
09:47:56.259	126	76	98	76	79.3	285	785	1042	6.1	0.968	1291
09:47:57.044	127	76	100	79	80.8	290	755	1046	6.4	0.930	1240
09:47:57.801	129	78	100	78	79.3	290	770	1013	6.2	0.974	1299
09:47:58.571	129	78	100	78	79.3	290	770	1042	6.2	0.974	1299
09:47:59.340	129	78	100	81	79.3	290	745	1042	6.4	0.942	1257
09:48:00.085	129	78	100	78	79.3	290	765	1042	6.2	0.968	1290
09:48:00.851	133	82	103	76	68.0	290	790	1021	5.2	1.197	1595
09:48:01.641	132	79	102	76	71.5	290	785	1063	5.5	1.117	1489
09:48:02.424	131	80	103	80	70.0	290	750	1025	5.6	1.106	1475
09:48:03.174	133	82	103	73	71.3	285	820	1004	5.2	1.180	1573
09:48:03.996	133	80	99	64	79.3	295	935	1067	5.1	1.168	1557
09:48:04.929	128	74	99	68	83.3	290	880	1104	5.7	1.046	1395
09:48:05.811	130	76	100	69	81.5	295	865	1058	5.7	1.056	1408
09:48:06.676	127	77	98	74	77.8	290	810	1033	5.8	1.021	1361
09:48:07.484	125	76	98	76	76.3	290	785	988	5.8	1.006	1342
09:48:08.271	128	78	101	77	77.8	290	780	1017	6.0	1.013	1351
09:48:09.049	133	81	103	73	77.8	295	820	1042	5.7	1.089	1452
09:48:09.869	135	81	105	75	79.5	295	800	1092	6.0	1.057	1409
09:48:10.671	134	83	104	75	76.5	295	805	1067	5.7	1.092	1456
09:48:11.474	134	81	105	77	78.3	295	780	1063	6.0	1.042	1389
09:48:12.256	135	82	105	75	77.0	295	795	1054	5.8	1.079	1439
09:48:13.047	134	82	104	75	77.8	295	805	1067	5.8	1.072	1429
09:48:13.852	132	80	102	75	78.3	295	800	1071	5.9	1.043	1390
09:48:14.656	129	79	101	76	78.3	290	790	1063	5.9	1.015	1353
09:48:15.446	130	79	102	79	78.5	290	760	1046	6.2	0.988	1317
09:48:16.206	132	81	103	77	76.5	295	775	1033	5.9	1.041	1388
09:48:16.981	132	81	103	76	78.5	295	785	1063	6.0	1.025	1367
09:48:17.764	131	79	102	77	78.5	290	780	1054	6.0	1.011	1348
09:48:18.542	132	80	103	78	78.0	290	765	1033	6.1	1.010	1347
09:48:19.311	132	81	103	76	77.5	290	785	1033	5.9	1.038	1384
09:48:20.094	131	80	102	76	77.8	290	790	1029	5.9	1.034	1378
09:48:20.884	129	79	102	78	78.3	290	765	1017	6.1	0.992	1323
09:48:21.653	130	81	102	77	75.8	290	780	967	5.8	1.048	1397
09:48:22.431	131	80	102	73	78.3	290	825	1000	5.7	1.073	1430
09:48:23.256	133	79	102	71	81.0	295	850	1050	5.7	1.065	1420
09:48:24.104	130	77	102	77	81.5	290	775	1046	6.3	0.965	1287
09:48:24.879	129	79	103	85	77.0	290	710	963	6.5	0.945	1260
09:48:25.591	133	81	105	87	75.3	290	690	963	6.5	0.965	1287
09:48:26.281	137	87	101	63	72.0	290	945	983	4.6	1.319	1759
09:48:27.222	135	76	100	67	87.8	290	890	1229	5.9	1.017	1356
09:48:28.118	129	76	98	71	81.3	295	840	1125	5.8	1.016	1354
09:48:28.954	128	76	98	75	78.3	290	805	1104	5.8	1.006	1341
09:48:29.761	128	76	98	77	78.8	290	780	1104	6.1	0.971	1294
09:48:30.543	128	76	98	79	79.8	295	760	1113	6.3	0.936	1248
09:48:31.299	128	77	99	79	79.8	290	760	1133	6.3	0.941	1255
09:48:32.063	131	77	98	72	83.3	295	830	1167	6.0	0.980	1306
09:48:32.887	131	75	98	70	86.8	290	860	1221	6.1	0.967	1289
09:48:33.751	129	73	97	72	89.0	295	830	1225	6.4	0.907	1209
09:48:34.583	127	74	96	73	85.8	295	820	1175	6.3	0.920	1227
09:48:35.401	127	74	96	74	86.3	295	810	1150	6.4	0.904	1205
09:48:36.209	125	73	96	76	85.3	290	785	1133	6.5	0.882	1176
09:48:36.994	126	74	96	76	85.5	290	790	1121	6.5	0.889	1186
09:48:37.786	126	74	96	73	86.8	295	820	1129	6.3	0.905	1207
09:48:38.608	125	72	95	74	88.0	295	815	1125	6.5	0.875	1167
09:48:39.419	122	72	93	75	85.0	290	800	1092	6.4	0.878	1170
09:48:40.221	121	71	93	75	85.3	290	800	1096	6.4	0.873	1164
09:48:41.017	122	72	95	75	84.8	290	795	1063	6.4	0.886	1182
09:48:41.816	123	73	96	76	85.3	295	785	1058	6.5	0.886	1182
09:48:42.601	126	76	99	75	83.8	295	795	1046	6.3	0.935	1247
09:48:43.392	129	78	100	73	83.5	290	820	1046	6.1	0.980	1306
09:48:44.214	130	78	101	73	84.0	290	820	1075	6.1	0.981	1308
09:48:45.036	130	78	101	73	82.8	290	825	1058	6.0	1.007	1343
09:48:45.857	133	80	102	70	82.3	295	860	1054	5.7	1.064	1419
09:48:46.719	132	79	101	69	83.8	295	865	1063	5.8	1.046	1394
09:48:47.586	130	78	101	72	82.3	295	835	1063	5.9	1.020	1360
09:48:48.419	129	78	100	73	80.3	290	825	1025	5.8	1.031	1374
09:48:49.242	130	79	99	68	80.3	290	885	1025	5.4	1.092	1456
09:48:50.131	128	76	99	71	84.8	295	850	1071	6.0	0.990	1321
09:48:50.979	125	76	99	75	80.8	295	800	1013	6.1	0.976	1301
09:48:51.781	127	78	99	75	78.8	295	805	979	5.9	1.012	1349
09:48:52.584	128	78	101	75	80.5	290	795	992	6.1	0.993	1323
09:48:53.383	128	79	102	77	79.5	295	780	992	6.1	0.996	1328
09:48:54.161	130	81	104	78	78.8	290	770	958	6.1	1.019	1359
09:48:54.929	135	84	108	78	77.3	290	765	971	6.1	1.065	1419
09:48:55.698	139	87	109	76	77.0	295	790	979	5.8	1.118	1491
09:48:56.488	139	87	109	75	77.0	295	795	983	5.8	1.125	1501
09:48:57.280	139	87	109	75	77.0	295	795	983	5.8	1.125	1501
09:48:58.075	139	87	109	75	77.0	295	805	983	5.7	1.140	1519
09:48:58.879	143	90	111	73	65.5	295	825	992	4.8	1.392	1856
09:48:59.706	139	86	107	72	69.0	295	830	1025	5.0	1.284	1712
09:49:00.532	135	83	106	76	69.8	295	785	1017	5.3	1.193	1591
09:49:01.319	135	84	106	75	70.5	295	795	975	5.3	1.190	1586
09:49:02.114	135	83	105	74	75.8	295	810	1029	5.6	1.120	1493
09:49:02.924	134	82	104	76	76.5	295	785	1042	5.8	1.070	1426
09:49:03.709	133	82	105	77	76.5	295	780	1029	5.9	1.065	1421
09:49:04.489	136	83	106	75	77.3	295	795	1058	5.8	1.091	1454
09:49:05.286	138	83	107	75	79.5	295	805	1063	5.9	1.078	1438
09:49:06.091	136	83	105	75	77.5	295	805	1058	5.8	1.091	1454
09:49:06.894	134	81	105	77	78.0	295	780	1042	6.0	1.045	1393
09:49:07.672	135	82	105	78	76.8	295	765	1025	6.0	1.049	1399
09:49:08.439	135	83	106	76	76.8	295	785	1021	5.9	1.079	1439
09:49:09.222	135	83	105	75	77.0	295	800	1038	5.8	1.091	1455
09:49:10.022	136	83	107	77	78.0	295	780	1054	6.0	1.067	1423
09:49:10.804	139	85	107	73	76.3	290	825	1038	5.5	1.158	1544
09:49:11.629	140	84	106	67	79.0	295	890	1096	5.3	1.189	1585
09:49:12.521	138	81	102	65	82.5	295	930	1117	5.3	1.153	1537
09:49:13.449	132	77	100	67	82.3	290	900	1108	5.5	1.091	1455
09:49:14.351	131	76	100	69	82.5	295	865	1083	5.7	1.048	1398
09:49:15.212	130	77	101	75	80.8	295	805	1063	6.0	1.007	1342
09:49:16.017	129	79	102	78	77.5	290	765	1021	6.1	1.009	1346
09:49:16.784	133	81	105	78	77.3	290	770	1025	6.0	1.044	1392
09:49:17.556	137	83	106	76	78.8	290	790	1054	6.0	1.066	1421
09:49:18.346	137	83	106	75	79.3	295	800	1083	5.9	1.068	1423
09:49:19.144	136	82	106	77	78.5	290	780	1079	6.0	1.051	1401
09:49:19.926	137	83	106	75	78.3	295	795	1054	5.9	1.074	1433
09:49:20.719	137	83	105	74	78.3	290	815	1071	5.8	1.094	1458
09:49:21.532	135	81	104	76	78.3	290	785	1054	6.0	1.046	1394
09:49:22.317	133	81	105	78	76.8	290	770	1033	6.0	1.053	1405
09:49:23.091	137	83	107	76	77.3	290	785	1046	5.9	1.087	1450
09:49:23.876	140	85	108	73	77.5	290	825	1063	5.6	1.144	1526
09:49:24.701	138	83	106	74	78.8	290	815	1100	5.8	1.100	1466
09:49:25.512	137	83	107	77	78.0	290	780	1071	6.0	1.070	1427
09:49:26.296	138	84	106	75	76.5	290	800	1054	5.7	1.111	1481
09:49:27.096	137	83	104	71	78.0	295	845	1088	5.5	1.121	1495
09:49:27.939	133	78	103	75	80.8	290	795	1121	6.1	1.009	1346
09:49:28.732	132	80	102	76	77.8	290	790	1054	5.9	1.039	1385
09:49:29.526	133	80	102	75	78.8	290	805	1092	5.9	1.040	1387
09:49:30.331	131	79	101	75	79.5	290	795	1092	6.0	1.008	1343
09:49:31.126	129	78	101	78	79.5	290	765	1071	6.2	0.967	1289
09:49:31.889	130	79	102	80	77.8	290	750	1046	6.2	0.984	1312
09:49:32.639	132	81	103	78	77.5	290	765	1050	6.1	1.014	1352
09:49:33.406	133	81	104	78	79.0	290	770	1067	6.2	1.009	1345
09:49:34.172	133	81	104	79	76.8	285	760	1063	6.1	1.025	1367
09:49:34.936	134	82	105	81	77.3	290	745	1067	6.2	1.013	1350
09:49:35.681	136	83	106	79	77.0	290	760	1063	6.1	1.041	1388
09:49:36.439	137	83	106	78	77.3	290	765	1096	6.1	1.047	1396
09:49:37.204	135	82	104	79	77.3	290	760	1113	6.1	1.023	1364
09:49:37.964	133	81	104	81	77.3	285	745	1083	6.2	0.998	1331
09:49:38.709	134	81	104	79	77.0	285	760	1083	6.1	1.022	1362
09:49:39.469	134	80	103	78	78.8	290	765	1108	6.2	1.003	1337
09:49:40.236	133	80	102	77	78.0	285	775	1092	6.0	1.016	1355
09:49:41.011	133	79	103	78	79.5	285	765	1108	6.2	0.989	1318
09:49:41.774	134	81	103	75	78.8	285	800	1088	5.9	1.041	1388
09:49:42.576	134	79	102	74	81.0	290	815	1129	6.0	1.021	1362
09:49:43.389	130	77	100	76	80.8	285	785	1113	6.2	0.975	1299
09:49:44.176	130	78	101	79	80.0	285	760	1075	6.3	0.960	1279
09:49:44.936	130	79	100	75	78.5	290	795	1063	5.9	1.010	1347
09:49:45.731	129	77	98	73	80.0	285	820	1113	5.9	1.002	1336
09:49:46.549	126	74	97	75	82.0	285	805	1096	6.1	0.950	1266
09:49:47.352	126	75	97	72	80.8	285	830	1075	5.8	0.992	1323
09:49:48.184	127	75	97	70	82.5	290	855	1092	5.8	1.005	1340
09:49:49.039	125	74	98	75	82.5	290	800	1083	6.2	0.948	1264
09:49:49.839	128	77	101	78	80.0	285	765	1054	6.3	0.963	1285
09:49:50.604	132	80	104	79	78.8	290	760	1029	6.2	1.004	1338
09:49:51.364	136	83	107	78	78.3	285	765	1046	6.1	1.049	1398
09:49:52.131	140	86	109	78	77.5	290	770	1058	6.0	1.080	1441
09:49:52.897	140	86	110	79	75.8	285	760	1038	6.0	1.101	1468
09:49:53.659	143	87	110	79	75.8	285	755	1046	6.0	1.094	1459
09:49:54.415	143	87	110	73	75.8	285	820	1046	5.5	1.188	1584
09:49:55.235	143	87	110	70	75.8	285	855	1046	5.3	1.239	1652
09:49:56.089	144	87	110	73	68.0	290	820	1108	5.0	1.329	1773
09:49:56.909	142	86	108	71	69.8	290	840	1092	5.0	1.301	1734
09:49:57.749	139	83	107	74	72.5	290	810	1121	5.4	1.190	1586
09:49:58.561	136	82	104	75	73.3	290	805	1096	5.5	1.143	1524
09:49:59.366	135	80	104	75	78.0	290	800	1113	5.8	1.064	1419
09:50:00.168	136	81	104	75	79.5	290	795	1138	6.0	1.042	1390
09:50:00.963	135	80	104	76	80.3	295	785	1138	6.1	1.012	1350
09:50:01.746	133	80	101	74	79.3	290	810	1138	5.9	1.032	1376
09:50:02.556	130	77	100	75	81.8	290	800	1158	6.1	0.974	1298
09:50:03.358	130	77	100	75	81.8	290	795	1133	6.2	0.968	1290
09:50:04.149	130	77	100	77	82.0	295	775	1125	6.3	0.943	1257
09:50:04.926	128	77	98	77	80.0	290	780	1096	6.2	0.958	1277
09:50:05.704	128	76	99	79	81.8	290	755	1113	6.5	0.917	1222
09:50:06.459	130	78	101	78	80.8	290	765	1092	6.3	0.952	1269
09:50:07.226	131	79	101	75	81.5	290	795	1121	6.2	0.983	1310
09:50:08.019	131	78	101	78	81.8	290	770	1113	6.4	0.949	1265
09:50:08.787	129	78	100	79	80.0	290	760	1067	6.3	0.952	1270
09:50:09.549	130	79	102	82	79.5	290	735	1079	6.5	0.945	1260
09:50:10.286	132	81	102	78	78.3	290	765	1046	6.1	1.000	1333
09:50:11.051	132	80	102	78	80.0	290	770	1071	6.2	0.982	1309
09:50:11.819	129	79	101	79	78.5	285	755	1054	6.2	0.969	1292
09:50:12.572	129	79	101	80	77.5	290	750	1025	6.2	0.977	1303
09:50:13.324	130	79	101	78	78.0	285	765	1025	6.1	0.991	1321
09:50:14.089	129	79	101	77	78.3	290	775	1033	6.1	0.995	1327
09:50:14.864	128	78	101	81	78.3	285	745	1042	6.3	0.957	1276
09:50:15.613	128	79	101	81	76.3	285	745	988	6.1	0.987	1316
09:50:16.356	130	81	102	79	76.3	285	755	992	6.1	1.012	1350
09:50:17.113	131	81	102	77	76.3	285	780	983	5.9	1.043	1391
09:50:17.893	130	80	101	77	76.8	285	775	996	5.9	1.022	1363
09:50:18.666	128	79	100	78	75.3	285	765	967	5.9	1.019	1359
09:50:19.431	129	79	100	76	76.5	290	790	996	5.8	1.035	1380
09:50:20.219	129	79	101	77	77.8	285	775	988	6.0	1.007	1342
09:50:20.996	129	80	101	78	75.5	285	770	967	5.9	1.025	1367
09:50:21.766	128	79	101	79	76.0	285	755	954	6.0	0.998	1331
09:50:22.521	129	80	102	79	75.8	285	760	950	6.0	1.023	1364
09:50:23.281	132	81	104	78	76.3	290	765	979	6.0	1.038	1385
09:50:24.044	132	82	104	79	75.0	285	755	979	6.0	1.044	1393
09:50:24.801	132	82	105	83	74.3	285	725	967	6.1	1.025	1367
09:50:25.528	134	84	107	83	72.8	285	725	942	6.0	1.061	1415
09:50:26.249	137	86	108	80	73.3	285	750	954	5.9	1.101	1468
09:50:27.001	139	86	109	78	75.5	290	770	1017	5.9	1.109	1479
09:50:27.769	140	86	108	77	74.5	285	775	1029	5.8	1.126	1501
09:50:28.546	139	85	108	79	75.3	285	760	1058	5.9	1.091	1454
09:50:29.306	140	85	108	77	75.3	290	775	1046	5.8	1.110	1480
09:50:30.077	140	85	108	78	75.5	285	770	1079	5.9	1.096	1462
09:50:30.849	137	84	106	78	75.5	290	770	1075	5.9	1.076	1435
09:50:31.619	136	82	105	81	76.8	285	745	1083	6.2	1.022	1362
09:50:32.366	136	83	106	81	75.5	285	745	1054	6.1	1.043	1391
09:50:33.111	137	83	106	80	76.5	285	750	1079	6.1	1.039	1386
09:50:33.861	136	83	105	80	76.5	285	750	1088	6.1	1.029	1373
09:50:34.611	135	81	105	81	77.8	285	740	1083	6.3	0.999	1332
09:50:35.351	137	83	106	81	77.3	285	740	1071	6.3	1.018	1357
09:50:36.091	139	84	107	81	77.5	285	745	1083	6.2	1.031	1375
09:50:36.836	138	84	106	79	77.3	290	760	1096	6.1	1.040	1387
09:50:37.594	137	82	106	82	78.5	285	735	1100	6.4	0.990	1320
09:50:38.331	137	83	106	82	77.0	285	735	1075	6.3	1.014	1352
09:50:39.064	138	84	106	78	76.8	285	765	1092	6.0	1.052	1402
09:50:39.829	137	82	104	77	78.8	285	775	1125	6.1	1.019	1358
09:50:40.606	133	79	102	78	80.0	285	765	1096	6.3	0.975	1300
09:50:41.371	133	80	103	80	78.5	285	750	1088	6.3	0.984	1312
09:50:42.119	133	81	103	80	77.3	285	750	1063	6.2	1.002	1337
09:50:42.867	134	81	104	79	77.3	285	755	1071	6.1	1.014	1352
09:50:43.626	135	80	106	83	79.5	285	725	1117	6.6	0.962	1283
09:50:44.349	135	84	107	88	74.5	285	685	1038	6.5	0.982	1309
09:50:45.034	135	84	106	88	73.0	280	685	1017	6.4	0.997	1329
09:50:45.719	137	85	107	85	74.0	285	710	1046	6.3	1.022	1362
09:50:46.429	138	84	107	81	77.0	285	745	1104	6.2	1.033	1377
09:50:47.174	138	83	106	82	76.8	285	730	1117	6.3	1.008	1344
09:50:47.904	135	82	103	82	75.3	285	735	1088	6.1	1.008	1345
09:50:48.643	132	79	103	82	75.3	285	735	1100	6.1	1.008	1345
09:50:49.375	132	79	103	83	75.3	285	725	1100	6.2	0.995	1326
09:50:50.100	132	79	103	80	75.3	285	750	1100	6.0	1.029	1372
09:50:50.853	133	82	102	79	66.5	280	760	1100	5.3	1.163	1550
09:50:51.613	129	78	100	78	69.3	285	765	1117	5.4	1.099	1466
09:50:52.374	128	77	100	81	69.0	280	740	1088	5.6	1.067	1423
09:50:53.116	129	78	101	81	71.8	280	745	1071	5.8	1.046	1395
09:50:53.861	131	80	102	80	74.5	280	750	1071	6.0	1.027	1369
09:50:54.609	132	81	102	78	74.8	280	765	1067	5.9	1.046	1395
09:50:55.376	131	79	103	80	76.5	280	750	1075	6.1	1.005	1340
09:50:56.124	132	81	104	83	74.3	280	720	1029	6.2	1.008	1345
09:50:56.848	133	83	104	80	73.5	285	750	1004	5.9	1.061	1415
09:50:57.596	133	82	105	81	75.3	285	745	1038	6.1	1.035	1379
09:50:58.339	132	83	103	79	73.0	280	760	1004	5.8	1.070	1426
09:50:59.097	131	81	103	82	74.5	280	735	1025	6.1	1.019	1358
09:50:59.838	132	82	104	79	73.3	280	755	1004	5.8	1.069	1426
09:51:00.589	134	82	104	75	75.0	285	800	1025	5.6	1.104	1472
09:51:01.391	134	81	104	75	76.8	285	795	1067	5.8	1.072	1429
09:51:02.184	134	81	105	78	76.3	285	770	1033	5.9	1.058	1410
09:51:02.956	136	83	106	78	74.8	285	770	1021	5.8	1.092	1456
09:51:03.722	137	84	106	76	74.3	285	785	1029	5.7	1.118	1491
09:51:04.507	135	83	104	74	74.8	285	810	1038	5.5	1.122	1495
09:51:05.321	133	80	103	75	77.8	285	795	1067	5.9	1.051	1401
09:51:06.116	133	81	102	74	76.0	285	810	1033	5.6	1.090	1453
09:51:06.924	132	80	102	76	77.0	285	790	1033	5.8	1.046	1395
09:51:07.716	131	80	102	77	75.8	285	775	1033	5.9	1.041	1388
09:51:08.493	131	80	103	78	76.0	285	765	1013	6.0	1.037	1382
09:51:09.258	134	82	106	80	75.0	290	750	1008	6.0	1.060	1413
09:51:10.004	137	85	108	79	74.5	290	760	1017	5.9	1.099	1466
09:51:10.766	139	85	107	76	75.3	290	790	1046	5.7	1.126	1501
09:51:11.552	137	84	106	74	75.8	290	810	1067	5.6	1.128	1504
09:51:12.362	136	82	105	74	76.8	290	815	1063	5.7	1.112	1483
09:51:13.177	136	82	103	68	77.0	285	880	1063	5.3	1.171	1562
09:51:14.061	133	78	102	71	81.0	290	840	1117	5.8	1.053	1403
09:51:14.901	129	78	99	74	76.3	290	810	1025	5.6	1.049	1399
09:51:15.711	126	76	99	78	76.8	285	765	1029	6.0	0.987	1316
09:51:16.478	129	78	100	77	76.5	290	780	1000	5.9	1.022	1363
09:51:17.256	131	79	102	78	78.8	290	765	1054	6.2	0.993	1324
09:51:18.019	132	81	102	76	76.0	285	785	1042	5.8	1.054	1405
09:51:18.806	133	80	103	76	79.3	290	785	1083	6.1	1.020	1360
09:51:19.589	134	81	103	75	77.5	290	800	1067	5.8	1.066	1421
09:51:20.391	134	81	103	74	78.8	290	815	1088	5.8	1.066	1421
09:51:21.202	133	80	102	75	77.5	290	805	1071	5.8	1.062	1416
09:51:22.009	132	80	104	79	78.0	285	755	1067	6.2	1.002	1336
09:51:22.768	133	82	104	78	75.0	285	765	1008	5.9	1.063	1418
09:51:23.531	135	83	105	77	76.8	285	780	1046	5.9	1.070	1426
09:51:24.311	136	83	105	76	76.5	290	790	1058	5.8	1.082	1442
09:51:25.101	134	81	105	78	77.5	285	770	1067	6.0	1.041	1388
09:51:25.871	135	83	105	77	75.5	285	775	1033	5.8	1.080	1441
09:51:26.646	135	83	104	75	76.5	290	805	1038	5.7	1.097	1463
09:51:27.449	135	81	103	72	77.8	290	830	1058	5.6	1.100	1466
09:51:28.277	134	80	104	74	79.0	285	815	1079	5.8	1.068	1424
09:51:29.096	135	81	105	74	78.0	290	815	1042	5.7	1.092	1456
09:51:29.911	135	82	104	74	77.3	290	815	1050	5.7	1.097	1463
09:51:30.726	134	81	102	73	76.8	285	820	1046	5.6	1.092	1457
09:51:31.546	130	79	101	77	77.3	290	775	1042	6.0	1.013	1351
09:51:32.323	130	80	103	81	75.5	290	740	1000	6.1	1.005	1340
09:51:33.061	132	82	104	79	74.3	290	760	988	5.9	1.062	1416
09:51:33.819	135	82	105	78	76.3	290	770	1046	5.9	1.063	1417
09:51:34.589	136	83	105	77	75.5	285	780	1033	5.8	1.087	1450
09:51:35.371	136	83	105	72	76.5	285	830	1079	5.5	1.134	1512
09:51:36.197	137	81	105	73	79.3	290	825	1079	5.8	1.090	1454
09:51:37.026	134	81	102	72	76.5	290	835	1063	5.5	1.116	1488
09:51:37.859	132	79	102	75	78.0	290	805	1063	5.8	1.050	1400
09:51:38.666	133	80	103	74	77.8	290	815	1046	5.7	1.077	1436
09:51:39.479	134	80	103	75	78.3	290	795	1075	5.9	1.049	1399
09:51:40.272	133	80	103	77	77.3	290	775	1075	6.0	1.036	1381
09:51:41.051	135	81	106	79	77.8	285	760	1079	6.1	1.031	1375
09:51:41.811	138	84	106	75	76.8	290	800	1071	5.8	1.102	1470
09:51:42.613	137	82	106	76	79.3	290	785	1125	6.1	1.045	1393
09:51:43.394	136	82	106	78	77.5	285	765	1092	6.1	1.049	1398
09:51:44.161	139	84	107	77	77.5	290	775	1088	6.0	1.073	1430
09:51:44.934	139	84	107	77	77.5	290	775	1092	6.0	1.073	1430
09:51:45.710	139	84	107	78	77.5	290	770	1092	6.0	1.066	1421
09:51:46.480	139	84	107	78	77.5	290	770	1092	6.0	1.066	1421
