# Supplementary material for: Influence of beat-to-beat blood pressure variability on vascular elasticity in hypertensive population
Source: Sci Rep. 2017 Aug 21;7:8394. doi: 10.1038/s41598-017-08640-4 (PMC5566212; doi:10.1038/s41598-017-08640-4)
Supplement: Supplementary file 2 — Dataset 2 [file 41598_2017_8640_MOESM2_ESM.zip › Data of normal population/1149-beats.txt]

08:56:18.141	133	70	96	77	116.5	325	775	1442	9.0	0.637	849
08:56:18.914	132	71	96	78	114.5	315	765	1413	9.0	0.641	855
08:56:19.677	137	72	98	76	120.8	325	790	1425	9.2	0.638	851
08:56:20.469	136	71	97	75	124.0	330	795	1450	9.4	0.622	829
08:56:21.268	135	71	97	76	124.0	330	790	1413	9.4	0.618	824
08:56:22.055	135	71	97	79	124.0	330	760	1413	9.8	0.595	793
08:56:22.815	135	71	97	76	124.0	330	790	1413	9.4	0.618	824
08:56:23.606	137	74	99	76	106.3	330	790	1383	8.1	0.736	981
08:56:24.396	136	72	97	75	108.0	330	795	1383	8.2	0.714	952
08:56:25.193	132	70	95	77	106.3	325	780	1363	8.2	0.699	932
08:56:25.971	130	70	96	79	106.3	320	755	1313	8.4	0.680	907
08:56:26.724	136	74	99	78	113.0	325	770	1342	8.8	0.673	897
08:56:27.498	138	73	100	76	120.8	330	785	1388	9.2	0.647	862
08:56:28.279	137	73	99	75	119.0	325	800	1375	8.9	0.662	883
08:56:29.079	136	73	98	75	117.8	325	795	1371	8.9	0.658	878
08:56:29.878	133	72	97	77	116.3	325	775	1354	9.0	0.645	860
08:56:30.651	134	73	97	77	116.3	325	775	1317	9.0	0.645	860
08:56:31.425	134	73	97	77	116.3	325	780	1317	8.9	0.649	866
08:56:32.205	134	73	97	75	116.3	325	795	1317	8.8	0.662	882
08:56:32.999	136	76	101	78	97.3	320	765	1300	7.6	0.791	1054
08:56:33.766	138	76	100	76	100.3	325	790	1325	7.6	0.790	1053
08:56:34.558	140	74	101	73	106.8	330	820	1367	7.8	0.772	1029
08:56:35.378	138	74	99	74	111.0	325	815	1350	8.2	0.729	972
08:56:36.189	135	73	98	75	112.5	325	795	1308	8.5	0.691	921
08:56:36.984	132	72	97	77	110.8	320	780	1308	8.5	0.680	906
08:56:37.766	134	73	97	75	113.5	325	800	1329	8.5	0.682	909
08:56:38.564	136	71	97	75	119.8	325	805	1363	8.9	0.654	872
08:56:39.371	134	71	96	74	120.8	325	810	1354	8.9	0.642	856
08:56:40.179	131	70	96	78	120.8	325	770	1329	9.4	0.611	814
08:56:40.950	131	70	96	80	120.8	325	750	1329	9.7	0.595	793
08:56:41.700	131	70	96	76	120.8	325	790	1329	9.2	0.626	835
08:56:42.491	136	75	100	76	102.5	325	785	1333	7.8	0.762	1016
08:56:43.276	136	73	99	76	105.5	325	790	1346	8.0	0.743	991
08:56:44.066	136	73	100	77	104.0	320	775	1342	8.1	0.741	989
08:56:44.841	134	74	100	78	105.3	325	765	1317	8.3	0.723	964
08:56:45.604	138	75	101	78	111.8	320	770	1338	8.7	0.698	930
08:56:46.374	140	75	102	76	116.8	325	785	1379	8.9	0.684	912
08:56:47.159	138	74	101	76	117.0	325	785	1371	8.9	0.674	899
08:56:47.944	135	74	99	78	113.8	320	770	1354	8.9	0.670	894
08:56:48.714	137	74	100	77	114.8	320	775	1371	8.9	0.672	896
08:56:49.489	139	74	100	76	119.8	325	790	1413	9.1	0.660	880
08:56:50.281	138	73	99	76	121.3	325	790	1400	9.2	0.643	858
08:56:51.073	135	71	97	76	120.3	325	785	1400	9.2	0.632	842
08:56:51.854	131	71	95	79	114.0	315	760	1367	9.0	0.633	844
08:56:52.618	134	71	97	77	118.3	325	775	1408	9.2	0.632	843
08:56:53.389	136	71	98	77	124.3	325	775	1454	9.6	0.610	813
08:56:54.164	136	71	97	77	122.3	325	780	1438	9.4	0.616	821
08:56:54.946	134	69	95	78	122.8	320	765	1450	9.6	0.594	791
08:56:55.711	130	69	94	79	117.3	315	755	1417	9.3	0.602	803
08:56:56.462	133	70	95	79	119.0	320	760	1442	9.4	0.607	809
08:56:57.224	136	70	95	77	119.0	320	780	1496	9.2	0.623	830
08:56:58.005	136	70	95	77	119.0	320	780	1496	9.2	0.623	830
08:56:58.785	136	70	95	74	119.0	320	810	1496	8.8	0.647	862
08:56:59.596	134	71	96	76	105.3	320	785	1392	8.0	0.714	952
08:57:00.379	131	70	95	78	104.3	320	770	1375	8.1	0.702	936
08:57:01.149	134	70	97	76	107.8	320	785	1400	8.2	0.703	937
08:57:01.932	135	71	97	76	113.5	320	785	1417	8.7	0.667	890
08:57:02.721	134	70	96	78	117.0	320	765	1417	9.2	0.629	839
08:57:03.484	132	71	96	81	113.0	320	745	1396	9.1	0.635	846
08:57:04.231	136	72	98	78	117.8	325	770	1442	9.2	0.639	852
08:57:04.997	139	72	99	76	124.0	325	790	1458	9.4	0.629	839
08:57:05.787	138	72	98	76	123.0	320	790	1475	9.3	0.629	839
08:57:06.581	135	71	97	77	121.5	325	780	1442	9.3	0.620	826
08:57:07.363	132	70	95	77	117.0	320	775	1413	9.1	0.628	837
08:57:08.132	134	71	96	76	119.5	320	790	1421	9.1	0.631	842
08:57:08.922	136	70	96	75	125.5	325	805	1458	9.4	0.614	819
08:57:09.731	134	69	94	74	126.5	325	810	1425	9.4	0.603	805
08:57:10.539	130	68	93	76	122.5	320	785	1413	9.4	0.594	792
08:57:11.324	128	68	92	78	117.5	320	770	1383	9.2	0.603	804
08:57:12.094	131	68	94	77	122.8	325	780	1396	9.4	0.597	796
08:57:12.876	134	68	96	76	128.3	325	790	1417	9.7	0.588	784
08:57:13.664	134	70	96	76	124.8	325	785	1388	9.5	0.603	803
08:57:14.453	132	71	96	77	120.0	320	775	1396	9.3	0.617	822
08:57:15.226	135	72	97	75	120.5	320	795	1383	9.1	0.642	855
08:57:16.019	138	72	98	74	127.0	325	815	1438	9.3	0.631	841
08:57:16.836	136	71	96	71	126.8	325	840	1417	9.1	0.635	846
08:57:17.674	132	68	94	74	125.3	320	810	1392	9.3	0.608	811
08:57:18.484	128	68	93	76	118.5	320	790	1346	9.0	0.618	824
08:57:19.276	132	69	94	74	124.3	325	815	1363	9.1	0.617	822
08:57:20.093	132	68	93	72	128.3	330	830	1363	9.3	0.600	800
08:57:20.921	128	66	91	74	127.3	325	815	1346	9.4	0.583	777
08:57:21.734	126	67	90	75	119.3	320	800	1313	8.9	0.605	807
08:57:22.536	129	67	90	75	119.3	320	800	1313	8.9	0.605	807
08:57:23.335	129	67	90	76	119.3	320	790	1313	9.1	0.598	797
08:57:24.125	129	67	90	75	119.3	320	805	1313	8.9	0.609	812
08:57:24.927	134	76	100	77	98.0	320	780	1242	7.5	0.796	1061
08:57:25.709	137	76	101	75	100.8	320	795	1283	7.6	0.797	1063
08:57:26.504	141	76	103	74	106.5	325	810	1342	7.9	0.783	1045
08:57:27.314	141	76	102	73	110.3	325	825	1367	8.0	0.761	1015
08:57:28.139	138	74	100	75	114.0	325	795	1358	8.6	0.699	932
08:57:28.936	136	74	100	75	113.3	320	795	1342	8.5	0.698	931
08:57:29.729	139	74	99	73	118.8	325	820	1379	8.7	0.685	914
08:57:30.553	136	71	97	72	125.3	325	835	1413	9.0	0.647	862
08:57:31.384	133	70	96	74	122.5	325	810	1375	9.1	0.631	842
08:57:32.194	129	69	94	77	115.8	320	780	1346	8.9	0.632	842
08:57:32.974	132	70	95	75	119.0	325	805	1350	8.9	0.639	852
08:57:33.781	134	69	96	74	127.5	325	810	1408	9.4	0.608	811
08:57:34.591	133	69	95	75	125.8	325	795	1388	9.5	0.602	803
08:57:35.388	131	69	95	77	122.8	325	780	1363	9.4	0.600	801
08:57:36.166	130	69	95	77	120.8	320	780	1333	9.3	0.610	814
08:57:36.946	134	70	97	75	126.8	325	805	1396	9.4	0.613	817
08:57:37.753	134	70	96	73	128.0	325	825	1383	9.3	0.617	823
08:57:38.578	131	69	94	74	126.3	325	810	1363	9.4	0.605	806
08:57:39.384	128	69	93	75	118.8	320	795	1317	9.0	0.624	832
08:57:40.179	132	70	94	72	124.0	325	830	1350	9.0	0.629	839
08:57:41.011	132	68	94	71	130.3	330	840	1371	9.3	0.603	804
08:57:41.849	129	67	91	71	126.8	325	845	1350	9.0	0.608	811
08:57:42.696	126	65	90	74	126.0	325	810	1338	9.3	0.577	769
08:57:43.504	123	65	89	76	118.8	320	785	1279	9.1	0.590	787
08:57:44.289	128	66	92	75	125.8	330	800	1333	9.4	0.582	776
08:57:45.089	130	67	93	75	130.3	330	805	1354	9.7	0.576	768
08:57:45.894	130	68	94	77	126.8	325	780	1333	9.8	0.578	771
08:57:46.676	129	69	94	77	121.3	325	780	1329	9.3	0.606	808
08:57:47.454	134	70	97	74	127.0	330	815	1379	9.3	0.619	826
08:57:48.271	136	70	98	74	130.5	330	815	1413	9.6	0.609	812
08:57:49.086	135	71	97	74	127.5	325	810	1400	9.4	0.618	824
08:57:49.894	132	71	97	76	121.3	325	790	1367	9.2	0.629	838
08:57:50.684	135	72	97	73	122.5	325	820	1371	9.0	0.651	868
08:57:51.508	137	71	97	71	129.8	330	840	1408	9.3	0.628	837
08:57:52.346	134	69	97	76	128.0	330	790	1417	9.7	0.599	798
08:57:53.134	133	71	98	82	120.0	325	735	1321	9.8	0.597	796
08:57:53.871	133	71	96	81	119.8	325	745	1342	9.6	0.599	798
08:57:54.616	132	70	95	80	122.8	325	750	1404	9.8	0.582	776
08:57:55.366	130	69	94	79	120.5	325	755	1396	9.6	0.589	785
08:57:56.119	133	69	94	77	120.5	325	775	1413	9.3	0.605	806
08:57:56.895	133	69	94	75	120.5	325	795	1413	9.1	0.620	827
08:57:57.690	133	69	94	71	120.5	325	840	1413	8.6	0.655	874
08:57:58.529	131	70	94	75	107.5	325	800	1338	8.1	0.700	933
08:57:59.331	127	68	92	75	105.8	325	795	1321	8.0	0.692	922
08:58:00.128	130	68	93	73	110.5	330	820	1354	8.1	0.692	923
08:58:00.944	131	68	94	73	117.5	325	825	1367	8.5	0.656	875
08:58:01.773	130	67	93	74	122.5	325	810	1354	9.1	0.613	818
08:58:02.581	127	68	92	75	115.3	320	795	1313	8.7	0.636	848
08:58:03.378	131	69	95	74	122.3	330	815	1350	9.0	0.630	840
08:58:04.193	133	69	95	72	127.0	330	830	1375	9.2	0.621	828
08:58:05.019	131	69	94	74	123.8	330	815	1358	9.1	0.619	825
08:58:05.834	128	69	93	75	118.3	325	795	1304	8.9	0.627	836
08:58:06.631	132	70	95	74	122.3	330	815	1317	9.0	0.633	844
08:58:07.444	133	70	96	73	125.8	330	825	1346	9.1	0.628	838
08:58:08.271	132	69	95	74	125.5	330	810	1338	9.3	0.613	818
08:58:09.079	130	70	94	76	118.0	320	790	1300	9.0	0.631	841
08:58:09.869	133	70	96	75	124.3	330	805	1350	9.3	0.620	827
08:58:10.674	134	70	95	74	126.3	330	815	1367	9.3	0.615	820
08:58:11.493	132	69	94	75	125.8	330	800	1367	9.4	0.600	799
08:58:12.291	129	69	93	77	119.8	325	780	1333	9.2	0.607	810
08:58:13.073	132	70	94	75	122.5	330	800	1342	9.2	0.616	821
08:58:13.869	134	69	95	74	128.8	330	815	1421	9.5	0.603	804
08:58:14.684	134	69	94	73	129.0	330	825	1425	9.4	0.601	802
08:58:15.513	130	67	93	75	127.0	325	795	1400	9.6	0.581	774
08:58:16.308	128	67	92	76	120.8	325	790	1358	9.2	0.600	800
08:58:17.094	132	68	94	75	126.0	330	800	1417	9.4	0.595	794
08:58:17.896	133	68	94	73	130.5	330	820	1433	9.5	0.588	783
08:58:18.718	131	67	92	73	130.0	330	820	1413	9.5	0.579	772
08:58:19.538	126	66	90	76	124.0	325	785	1358	9.5	0.570	760
08:58:20.323	126	66	91	77	123.0	325	775	1363	9.5	0.573	764
08:58:21.098	131	67	93	74	130.0	330	815	1392	9.6	0.580	773
08:58:21.909	132	67	93	73	132.3	330	820	1417	9.7	0.577	769
08:58:22.731	130	67	93	75	129.5	325	800	1396	9.7	0.573	764
08:58:23.533	127	68	92	77	121.3	325	780	1354	9.3	0.592	789
08:58:24.313	131	69	93	74	126.0	325	815	1379	9.3	0.603	804
08:58:25.124	133	68	93	72	131.8	330	835	1404	9.5	0.591	788
08:58:25.959	130	67	93	75	127.5	325	800	1392	9.6	0.582	776
08:58:26.763	132	69	94	73	127.3	325	825	1388	9.3	0.606	808
08:58:27.586	136	68	94	71	135.3	330	840	1479	9.7	0.585	780
08:58:28.426	133	66	93	73	134.5	330	825	1513	9.8	0.569	759
08:58:29.249	131	66	91	73	129.3	325	825	1517	9.4	0.578	770
08:58:30.076	133	64	90	69	137.8	330	870	1571	9.5	0.565	754
08:58:30.944	130	62	88	70	139.5	330	860	1571	9.7	0.541	721
08:58:31.804	125	61	86	73	131.0	325	825	1517	9.5	0.542	722
08:58:32.631	127	61	86	71	136.3	330	845	1521	9.7	0.533	711
08:58:33.478	127	61	86	70	139.8	330	855	1538	9.8	0.525	699
08:58:34.329	123	60	86	74	134.3	325	810	1504	9.9	0.516	688
08:58:35.141	125	63	87	73	131.0	325	820	1463	9.6	0.543	724
08:58:35.961	128	62	89	72	140.0	330	835	1500	10.1	0.529	706
08:58:36.796	129	64	90	71	138.0	325	840	1475	9.9	0.546	728
08:58:37.636	129	65	90	73	134.8	325	825	1454	9.8	0.549	733
08:58:38.459	126	65	90	76	134.8	325	785	1396	10.3	0.523	697
08:58:39.245	126	65	90	77	134.8	325	775	1396	10.4	0.516	688
08:58:40.020	126	65	90	73	134.8	325	820	1396	9.9	0.546	728
08:58:40.841	135	72	96	71	112.0	325	840	1388	8.0	0.718	958
08:58:41.679	134	69	94	71	114.5	325	850	1429	8.1	0.696	928
08:58:42.529	132	68	92	71	113.3	325	850	1421	8.0	0.691	921
08:58:43.379	129	66	91	72	117.8	325	830	1417	8.5	0.640	853
08:58:44.211	127	66	89	71	119.0	325	850	1413	8.4	0.634	845
08:58:45.059	129	65	90	70	127.5	325	860	1438	8.9	0.607	809
08:58:45.921	129	65	90	69	128.3	330	875	1446	8.8	0.611	814
08:58:46.792	128	65	89	71	127.5	325	850	1417	9.0	0.595	793
08:58:47.646	126	65	89	73	125.3	325	825	1400	9.1	0.588	784
08:58:48.471	128	66	90	71	126.5	325	845	1379	9.0	0.601	802
08:58:49.312	131	66	92	71	132.8	325	850	1429	9.4	0.589	785
08:58:50.166	131	67	92	70	131.0	330	855	1413	9.2	0.599	798
08:58:51.019	129	67	91	72	128.0	325	835	1400	9.2	0.594	792
08:58:51.856	129	67	90	70	126.5	325	860	1383	8.8	0.608	811
08:58:52.716	130	65	90	69	133.8	335	865	1433	9.3	0.584	778
08:58:53.579	128	65	89	69	129.5	325	875	1383	8.9	0.598	797
08:58:54.458	126	64	88	70	130.0	330	860	1375	9.1	0.582	776
08:58:55.316	124	64	88	73	128.3	330	825	1338	9.3	0.566	755
08:58:56.139	125	65	89	73	125.3	325	825	1321	9.1	0.585	779
08:58:56.964	128	65	92	72	133.0	330	830	1375	9.6	0.574	766
08:58:57.798	132	68	95	72	132.8	330	830	1371	9.6	0.596	794
08:58:58.624	135	71	98	73	128.3	325	820	1379	9.4	0.625	833
08:58:59.442	137	73	100	75	124.0	325	805	1421	9.2	0.646	861
08:59:00.249	141	75	101	71	126.8	330	840	1438	9.1	0.666	888
08:59:01.089	143	74	101	70	130.8	330	860	1500	9.1	0.663	884
08:59:01.947	141	73	99	70	128.3	325	860	1488	8.9	0.661	881
08:59:02.811	137	71	97	72	128.3	330	830	1479	9.3	0.628	837
08:59:03.639	134	71	96	73	122.8	325	825	1446	8.9	0.642	856
08:59:04.464	137	70	96	71	130.8	330	840	1508	9.3	0.617	822
08:59:05.306	136	69	95	72	131.3	330	835	1496	9.4	0.604	806
08:59:06.143	133	68	93	73	130.0	330	820	1513	9.5	0.588	784
08:59:06.961	131	67	93	75	125.5	325	800	1479	9.4	0.590	786
08:59:07.761	133	68	93	73	129.5	330	825	1500	9.4	0.591	788
08:59:08.586	134	67	93	73	134.8	330	825	1533	9.8	0.571	761
08:59:09.411	133	67	92	72	133.3	330	830	1496	9.6	0.575	766
08:59:10.237	130	66	92	76	129.5	325	790	1467	9.8	0.561	748
08:59:11.031	129	67	92	76	128.0	325	790	1442	9.7	0.569	759
08:59:11.817	134	68	95	75	133.5	330	800	1492	10.0	0.568	757
08:59:12.623	134	68	94	74	135.3	330	815	1521	10.0	0.565	753
08:59:13.436	133	67	93	74	133.3	330	815	1504	9.8	0.566	754
08:59:14.251	130	65	92	76	132.0	325	785	1492	10.1	0.544	726
08:59:15.036	129	66	92	77	128.5	325	775	1467	9.9	0.552	736
08:59:15.809	133	67	93	75	136.0	330	795	1538	10.3	0.545	727
08:59:16.604	134	67	94	75	135.8	325	795	1542	10.2	0.548	730
08:59:17.399	134	67	94	76	136.0	330	790	1546	10.3	0.543	724
08:59:18.191	133	67	94	78	132.8	325	770	1533	10.3	0.545	727
08:59:18.961	133	69	95	78	130.0	325	770	1521	10.1	0.561	748
08:59:19.733	138	69	95	74	137.0	330	815	1554	10.1	0.567	756
08:59:20.544	137	67	94	74	139.8	330	815	1596	10.3	0.550	733
08:59:21.361	134	66	93	76	137.5	330	790	1604	10.4	0.536	714
08:59:22.149	132	67	92	77	128.5	320	780	1538	9.9	0.560	747
08:59:22.931	135	67	93	74	136.3	330	810	1608	10.1	0.550	733
08:59:23.737	135	65	92	75	139.8	330	805	1629	10.4	0.529	705
08:59:24.544	131	64	90	76	136.8	330	785	1604	10.5	0.518	691
08:59:25.329	129	64	89	77	131.0	320	775	1571	10.1	0.528	704
08:59:26.106	132	64	90	73	137.0	325	820	1588	10.0	0.536	714
08:59:26.924	133	63	89	71	142.3	330	840	1629	10.2	0.527	703
08:59:27.768	130	62	87	70	141.8	330	855	1592	9.9	0.526	702
08:59:28.621	126	61	87	74	136.5	325	815	1563	10.0	0.516	689
08:59:29.436	126	63	87	75	136.5	325	800	1500	10.2	0.507	676
08:59:30.235	126	63	87	75	136.5	325	805	1500	10.2	0.510	680
08:59:31.040	126	63	87	74	136.5	325	810	1500	10.1	0.513	684
08:59:31.849	127	70	94	77	108.3	320	780	1163	8.3	0.676	901
08:59:32.633	128	70	95	76	110.0	325	785	1179	8.4	0.680	906
08:59:33.412	134	72	99	75	112.8	330	795	1221	8.5	0.695	926
08:59:34.213	135	73	98	73	118.8	335	825	1208	8.6	0.683	910
08:59:35.036	133	72	98	75	122.0	325	805	1208	9.1	0.645	860
08:59:35.843	131	72	98	75	119.3	330	795	1175	9.0	0.650	867
08:59:36.634	134	73	97	72	122.8	330	830	1188	8.9	0.658	877
08:59:37.468	132	71	96	71	127.0	330	845	1200	9.0	0.635	847
08:59:38.313	130	69	94	74	126.0	325	815	1179	9.3	0.610	813
08:59:39.126	126	69	93	75	120.5	325	795	1133	9.1	0.614	818
08:59:39.919	129	70	94	73	123.0	330	820	1158	9.0	0.623	831
08:59:40.741	131	68	94	72	132.8	335	830	1221	9.6	0.588	784
08:59:41.569	130	69	93	73	128.5	330	825	1200	9.3	0.599	798
08:59:42.395	126	67	92	75	126.5	325	800	1200	9.5	0.582	776
08:59:43.198	126	67	93	75	126.0	330	800	1179	9.4	0.587	783
08:59:43.996	131	68	94	72	132.5	335	835	1217	9.5	0.592	790
08:59:44.827	130	68	93	71	131.8	330	840	1242	9.4	0.595	793
08:59:45.671	128	67	92	72	130.0	330	830	1204	9.4	0.586	781
08:59:46.503	124	66	90	74	125.3	330	810	1167	9.3	0.582	776
08:59:47.309	125	67	90	71	126.3	330	845	1142	9.0	0.602	803
08:59:48.156	127	65	91	69	135.0	335	865	1196	9.4	0.583	777
08:59:49.023	126	66	90	69	133.0	335	870	1175	9.2	0.590	787
08:59:49.891	123	65	90	72	127.5	330	830	1142	9.2	0.584	779
08:59:50.721	124	67	90	71	125.8	330	845	1121	8.9	0.605	806
08:59:51.566	126	66	90	69	133.3	340	875	1150	9.1	0.593	790
08:59:52.441	124	65	89	70	131.3	335	855	1142	9.2	0.577	769
08:59:53.294	119	64	87	74	123.3	330	810	1092	9.1	0.573	765
08:59:54.104	121	65	90	74	127.5	330	810	1088	9.4	0.573	764
08:59:54.916	127	67	91	70	131.3	340	855	1125	9.2	0.594	793
08:59:55.771	124	66	88	70	127.3	335	855	1108	8.9	0.590	786
08:59:56.626	118	62	85	73	124.5	330	825	1092	9.1	0.562	749
08:59:57.449	117	62	84	74	122.0	325	815	1083	9.0	0.563	750
08:59:58.266	120	61	86	74	131.3	330	815	1142	9.7	0.534	712
08:59:59.081	121	62	87	73	132.0	330	825	1183	9.6	0.541	721
08:59:59.906	123	62	88	75	134.3	330	805	1196	10.0	0.529	706
09:00:00.713	125	64	90	74	132.8	330	810	1208	9.8	0.546	728
09:00:01.521	128	65	92	75	138.5	335	805	1246	10.3	0.533	711
09:00:02.326	128	67	92	75	134.0	335	805	1221	10.0	0.553	737
09:00:03.131	128	66	92	75	133.0	335	805	1229	9.9	0.555	740
09:00:03.936	127	67	92	75	131.0	330	800	1217	9.8	0.562	749
09:00:04.736	129	67	93	75	134.8	335	800	1225	10.1	0.549	732
09:00:05.536	127	66	93	81	132.8	335	745	1200	10.7	0.523	698
09:00:06.283	128	67	94	83	130.8	335	725	1175	10.8	0.520	693
09:00:07.006	127	68	93	81	129.0	330	745	1188	10.4	0.536	714
09:00:07.750	127	66	92	79	131.8	330	760	1225	10.4	0.529	706
09:00:08.511	125	66	90	78	130.5	330	765	1242	10.2	0.529	705
09:00:09.275	126	65	90	76	132.8	330	785	1246	10.1	0.532	710
09:00:10.059	127	65	91	75	137.3	330	795	1279	10.4	0.524	699
09:00:10.852	126	65	90	75	135.5	330	805	1238	10.1	0.533	711
09:00:11.661	124	64	90	76	133.5	330	785	1217	10.2	0.526	702
09:00:12.448	124	65	90	76	132.0	330	785	1188	10.1	0.535	714
09:00:13.229	127	66	91	74	135.8	335	810	1204	10.1	0.544	726
09:00:14.041	128	66	92	72	136.5	335	830	1217	9.9	0.558	744
09:00:14.873	128	67	92	72	134.3	335	830	1213	9.7	0.570	760
09:00:15.701	128	67	93	75	133.3	330	805	1192	9.9	0.560	747
09:00:16.508	126	67	92	75	128.3	330	805	1150	9.6	0.577	770
09:00:17.311	128	68	94	74	131.3	330	810	1154	9.7	0.577	769
09:00:18.121	130	68	94	73	133.3	335	820	1179	9.8	0.577	769
09:00:18.943	129	68	94	75	131.5	330	805	1167	9.8	0.572	763
09:00:19.746	127	68	94	77	128.0	335	780	1146	9.8	0.570	760
09:00:20.526	128	69	95	77	128.0	330	780	1150	9.8	0.576	768
09:00:21.308	131	69	95	75	132.3	335	800	1183	9.9	0.576	768
09:00:22.106	131	69	94	75	132.5	335	795	1188	10.0	0.564	752
09:00:22.903	127	66	93	78	131.3	335	765	1179	10.3	0.539	719
09:00:23.666	125	67	93	80	127.3	330	750	1158	10.2	0.548	731
09:00:24.416	131	69	95	77	130.3	330	780	1200	10.0	0.566	755
09:00:25.192	132	68	95	76	136.0	335	785	1225	10.4	0.547	729
09:00:25.983	130	68	93	75	134.5	330	800	1213	10.1	0.555	740
09:00:26.780	128	66	93	78	133.0	330	770	1217	10.4	0.538	718
09:00:27.551	127	68	93	79	133.0	330	755	1175	10.6	0.528	704
09:00:28.305	127	68	93	79	133.0	330	760	1175	10.5	0.531	709
09:00:29.065	127	68	93	75	133.0	330	800	1175	10.0	0.559	746
09:00:29.866	137	76	100	74	105.8	335	810	1150	7.8	0.762	1016
09:00:30.674	134	73	98	74	107.3	330	810	1167	7.9	0.736	982
09:00:31.488	131	71	96	75	107.5	330	795	1171	8.1	0.710	947
09:00:32.279	130	71	96	76	109.8	330	785	1138	8.4	0.683	911
09:00:33.068	132	70	97	76	120.8	335	790	1183	9.2	0.633	844
09:00:33.858	131	71	97	76	120.5	330	785	1167	9.2	0.629	838
09:00:34.641	130	71	96	78	118.8	330	770	1163	9.3	0.624	832
09:00:35.411	132	73	98	77	119.5	330	775	1163	9.3	0.636	847
09:00:36.184	136	73	100	76	125.0	335	785	1204	9.6	0.626	835
09:00:36.973	135	73	98	75	125.0	330	800	1204	9.4	0.627	836
09:00:37.771	131	71	97	77	123.5	325	775	1179	9.6	0.607	810
09:00:38.544	129	71	96	79	118.0	325	760	1142	9.3	0.617	822
09:00:39.306	132	71	97	76	123.5	330	785	1163	9.4	0.613	818
09:00:40.093	133	71	97	76	127.3	335	785	1179	9.7	0.600	800
09:00:40.878	132	71	96	75	124.3	330	800	1163	9.3	0.618	824
09:00:41.674	129	70	95	79	122.3	325	760	1163	9.7	0.592	790
09:00:42.434	128	70	96	79	120.5	330	755	1125	9.6	0.598	798
09:00:43.191	133	71	97	76	125.3	330	790	1167	9.5	0.610	814
09:00:43.981	133	71	96	75	126.8	325	805	1183	9.4	0.611	815
09:00:44.788	130	70	96	76	125.8	325	785	1167	9.6	0.596	795
09:00:45.571	127	70	94	78	118.8	325	770	1133	9.3	0.610	813
09:00:46.341	130	70	95	76	123.5	325	785	1129	9.4	0.605	807
09:00:47.126	132	70	96	75	128.3	330	795	1154	9.7	0.594	791
09:00:47.921	131	70	95	75	126.3	330	805	1146	9.4	0.606	808
09:00:48.726	129	69	95	77	124.8	325	780	1133	9.6	0.596	794
09:00:49.504	129	71	95	76	120.0	330	785	1104	9.2	0.623	831
09:00:50.291	133	71	97	74	126.0	330	815	1133	9.3	0.624	832
09:00:51.104	132	71	96	73	125.8	330	825	1150	9.1	0.628	838
09:00:51.931	131	70	95	73	125.5	330	820	1133	9.2	0.617	823
09:00:52.751	128	69	94	76	122.0	325	785	1121	9.3	0.603	804
09:00:53.536	127	69	93	76	120.5	330	790	1100	9.2	0.610	813
09:00:54.324	131	68	96	75	128.0	330	800	1167	9.6	0.597	796
09:00:55.124	133	70	97	74	126.8	330	810	1154	9.4	0.617	822
09:00:55.938	133	69	98	75	129.5	325	800	1171	9.7	0.604	805
09:00:56.736	133	72	98	75	120.8	325	800	1121	9.1	0.646	861
09:00:57.536	135	73	98	73	124.3	325	825	1167	9.0	0.652	870
09:00:58.359	136	71	98	71	128.8	330	850	1200	9.1	0.644	858
09:00:59.209	133	70	95	69	127.0	330	865	1183	8.8	0.644	858
09:01:00.078	129	67	93	73	127.0	330	820	1167	9.3	0.602	803
09:01:00.896	126	68	91	72	120.8	325	835	1104	8.7	0.629	839
09:01:01.731	128	66	92	71	128.8	330	850	1158	9.1	0.604	805
09:01:02.581	126	66	90	70	128.3	330	860	1146	8.9	0.602	802
09:01:03.439	123	63	90	75	129.0	330	805	1146	9.6	0.559	745
09:01:04.244	121	65	89	76	120.3	325	790	1083	9.1	0.586	782
09:01:05.038	126	67	92	73	127.0	335	820	1142	9.3	0.592	790
09:01:05.858	131	67	94	71	133.5	335	840	1183	9.5	0.593	791
09:01:06.696	132	69	95	71	131.5	330	845	1200	9.3	0.609	812
09:01:07.539	129	68	94	75	128.0	325	805	1179	9.5	0.593	790
09:01:08.346	129	69	94	75	125.3	330	805	1150	9.3	0.603	803
09:01:09.151	132	68	95	73	132.5	335	825	1229	9.6	0.590	787
09:01:09.972	131	68	94	73	131.3	335	825	1233	9.5	0.588	784
09:01:10.797	128	66	92	76	128.8	330	790	1225	9.8	0.566	755
09:01:11.591	125	66	92	77	126.0	330	775	1208	9.8	0.563	750
09:01:12.366	130	67	93	75	131.0	330	795	1233	9.9	0.566	755
09:01:13.161	124	68	88	74	118.8	335	810	1258	8.8	0.599	798
09:01:13.969	128	63	91	75	138.0	330	800	1288	10.3	0.525	700
09:01:14.770	125	64	90	77	131.8	330	780	1233	10.1	0.530	706
09:01:15.547	124	64	91	80	129.0	330	750	1229	10.3	0.526	702
09:01:16.301	129	66	93	77	136.3	330	775	1267	10.5	0.530	707
09:01:17.076	133	67	95	76	140.3	335	785	1321	10.7	0.532	709
09:01:17.861	133	68	94	75	138.5	330	805	1325	10.3	0.548	730
09:01:18.664	130	66	93	75	135.0	325	795	1308	10.2	0.545	726
09:01:19.459	129	67	92	75	132.5	325	805	1271	9.9	0.560	747
09:01:20.266	135	68	96	73	139.5	335	825	1338	10.1	0.565	753
09:01:21.091	133	68	94	71	136.8	330	850	1304	9.7	0.583	777
09:01:21.937	130	67	91	70	133.5	330	855	1263	9.4	0.583	777
09:01:22.792	125	64	89	73	129.8	330	825	1225	9.4	0.566	755
09:01:23.621	124	65	88	71	126.8	330	845	1171	9.0	0.585	780
09:01:24.465	125	64	89	71	134.3	335	845	1233	9.5	0.560	747
09:01:25.311	124	64	89	71	134.3	335	850	1200	9.5	0.564	751
09:01:26.160	124	64	89	75	134.3	335	795	1200	10.1	0.527	703
09:01:26.955	124	64	89	73	134.3	335	825	1200	9.8	0.547	729
09:01:27.781	128	67	92	71	114.8	335	840	1158	8.2	0.675	900
09:01:28.621	127	67	92	71	114.0	335	845	1154	8.1	0.680	907
09:01:29.468	124	66	91	74	113.0	335	815	1129	8.3	0.658	878
09:01:30.281	124	68	92	75	112.5	330	805	1104	8.4	0.655	873
09:01:31.086	128	69	94	74	123.0	335	815	1117	9.1	0.621	828
09:01:31.901	128	69	93	72	124.0	335	835	1108	8.9	0.625	833
09:01:32.734	125	67	92	75	123.3	335	800	1113	9.2	0.597	796
09:01:33.534	124	68	92	76	118.3	330	790	1079	9.0	0.615	820
09:01:34.326	128	68	94	74	126.5	335	810	1108	9.4	0.602	803
09:01:35.138	130	69	95	73	128.3	335	825	1117	9.3	0.608	811
09:01:35.961	129	69	94	72	126.3	335	835	1113	9.1	0.620	827
09:01:36.794	126	68	93	75	123.3	330	805	1092	9.2	0.609	812
09:01:37.601	127	69	94	74	121.8	330	810	1075	9.0	0.624	832
09:01:38.409	131	70	96	73	126.5	335	820	1121	9.3	0.619	825
09:01:39.229	131	70	95	73	126.8	335	820	1133	9.3	0.613	817
09:01:40.049	128	68	94	77	125.8	330	780	1150	9.7	0.585	779
09:01:40.829	127	69	94	77	120.5	330	775	1129	9.3	0.603	804
09:01:41.605	131	70	95	75	126.8	330	805	1188	9.4	0.603	804
09:01:42.409	132	69	95	74	130.5	335	815	1204	9.6	0.593	791
09:01:43.228	131	69	94	73	129.3	330	820	1200	9.5	0.596	795
09:01:44.046	128	68	93	75	124.5	325	800	1183	9.3	0.599	799
09:01:44.846	130	69	95	75	126.5	330	805	1183	9.4	0.601	802
09:01:45.653	132	69	95	74	130.3	335	815	1213	9.6	0.596	795
09:01:46.466	130	69	94	73	129.3	335	820	1196	9.5	0.595	793
09:01:47.286	128	68	93	75	126.3	330	795	1183	9.5	0.586	781
09:01:48.079	126	67	93	77	124.0	330	780	1158	9.5	0.585	780
09:01:48.863	130	69	94	74	128.0	335	810	1188	9.5	0.595	793
09:01:49.671	131	68	94	73	132.5	335	820	1225	9.7	0.580	774
09:01:50.493	128	67	92	75	129.5	335	805	1196	9.7	0.572	763
09:01:51.298	125	66	91	76	124.0	330	785	1171	9.5	0.575	766
09:01:52.079	126	67	91	75	125.5	335	795	1183	9.5	0.578	771
09:01:52.878	128	66	92	74	132.3	335	810	1196	9.8	0.563	751
09:01:53.688	128	66	92	73	132.5	335	820	1204	9.7	0.569	759
09:01:54.508	127	67	93	75	129.8	335	795	1208	9.8	0.570	760
09:01:55.303	130	69	94	74	126.8	335	810	1188	9.4	0.602	803
09:01:56.107	133	69	97	74	133.5	335	815	1242	9.8	0.589	785
09:01:56.925	133	70	95	73	130.3	335	820	1229	9.5	0.600	800
09:01:57.745	130	68	94	75	128.5	325	800	1217	9.6	0.584	778
09:01:58.548	127	67	93	75	126.3	330	800	1204	9.5	0.588	784
09:01:59.345	131	68	95	74	130.8	330	810	1242	9.7	0.585	781
09:02:00.152	132	69	96	75	131.3	330	795	1238	9.9	0.580	773
09:02:00.951	132	69	95	75	130.5	330	800	1254	9.8	0.581	774
09:02:01.751	128	68	94	77	127.3	330	775	1246	9.9	0.569	759
09:02:02.526	130	69	95	78	126.8	330	770	1233	9.9	0.577	769
09:02:03.296	134	69	97	76	133.8	335	790	1288	10.2	0.571	762
09:02:04.085	135	70	97	75	132.3	330	795	1296	10.0	0.585	779
09:02:04.880	133	70	97	77	131.3	330	780	1288	10.1	0.578	771
09:02:05.657	132	71	97	78	123.5	325	770	1229	9.6	0.603	804
09:02:06.430	135	72	98	75	129.3	330	800	1275	9.7	0.608	811
09:02:07.229	136	71	98	74	131.3	330	815	1300	9.7	0.610	813
09:02:08.044	135	71	96	73	129.8	330	825	1275	9.4	0.612	816
09:02:08.869	131	69	94	73	127.0	325	820	1254	9.3	0.607	809
09:02:09.690	128	68	93	75	126.5	330	805	1238	9.4	0.592	789
09:02:10.496	130	68	93	73	129.0	330	820	1242	9.4	0.591	788
09:02:11.316	129	67	93	73	130.5	330	820	1254	9.5	0.581	775
09:02:12.136	128	66	94	76	131.0	330	785	1233	10.0	0.560	747
09:02:12.921	128	68	97	86	123.3	325	700	1188	10.6	0.548	731
09:02:13.619	115	75	79	66	73.0	290	915	846	4.8	0.987	1316
09:02:14.536	125	58	91	76	143.8	330	785	1417	11.0	0.498	664
09:02:15.321	125	68	92	78	120.8	325	765	1129	9.5	0.584	779
09:02:16.086	128	68	97	79	125.8	325	760	1204	9.9	0.585	780
09:02:16.844	138	73	104	76	128.5	325	790	1233	9.8	0.638	850
09:02:17.634	146	78	108	73	132.3	325	825	1267	9.6	0.671	894
09:02:18.461	147	80	108	71	127.8	330	840	1254	9.1	0.712	949
09:02:19.300	146	80	108	73	122.3	325	825	1221	8.9	0.731	974
09:02:20.126	149	82	108	69	119.3	325	870	1208	8.2	0.788	1051
09:02:20.996	149	79	106	64	127.3	335	935	1300	8.2	0.775	1034
09:02:21.931	145	75	102	65	130.0	335	925	1304	8.4	0.728	970
09:02:22.852	138	72	100	70	124.3	325	860	1250	8.7	0.692	923
09:02:23.712	137	73	100	69	124.3	325	870	1221	8.6	0.700	934
09:02:24.585	137	73	100	68	124.3	325	880	1221	8.5	0.708	944
09:02:25.465	137	73	100	67	124.3	325	900	1221	8.3	0.724	966
09:02:26.366	134	71	98	71	109.5	330	840	1233	7.8	0.748	997
09:02:27.206	132	71	96	73	107.3	325	825	1221	7.8	0.740	987
09:02:28.031	134	70	97	70	112.5	335	855	1279	7.9	0.735	980
09:02:28.886	134	70	96	69	118.8	335	870	1279	8.2	0.700	933
09:02:29.754	131	68	95	72	124.3	330	835	1296	8.9	0.635	847
09:02:30.591	128	68	92	72	120.5	330	830	1263	8.7	0.635	847
09:02:31.419	128	67	92	72	122.5	330	830	1279	8.9	0.625	833
09:02:32.251	131	67	94	71	130.8	335	845	1313	9.3	0.604	806
09:02:33.094	130	66	92	70	131.5	335	860	1304	9.2	0.598	798
09:02:33.954	126	64	90	75	130.5	330	805	1288	9.7	0.557	742
09:02:34.757	124	65	90	75	124.5	325	795	1238	9.4	0.573	764
09:02:35.554	128	66	92	74	130.8	335	810	1275	9.7	0.567	756
09:02:36.364	129	66	92	73	133.3	335	825	1283	9.7	0.567	755
09:02:37.191	127	65	90	74	132.8	335	815	1267	9.8	0.554	739
09:02:38.002	123	64	89	77	124.5	325	775	1217	9.6	0.552	737
09:02:38.780	125	65	90	75	127.8	330	795	1229	9.6	0.559	745
09:02:39.575	128	65	92	75	135.5	335	805	1288	10.1	0.544	725
09:02:40.380	127	65	90	75	132.8	335	805	1254	9.9	0.546	728
09:02:41.186	123	63	89	76	132.3	335	790	1250	10.0	0.529	705
09:02:41.972	122	64	89	78	126.8	325	765	1221	9.9	0.534	712
09:02:42.737	126	65	91	77	133.3	330	780	1238	10.3	0.531	708
09:02:43.517	127	65	91	76	134.3	330	785	1254	10.3	0.532	709
09:02:44.306	126	65	90	75	134.0	330	795	1263	10.1	0.531	708
09:02:45.097	122	63	89	78	128.8	325	765	1238	10.1	0.526	701
09:02:45.864	124	64	89	77	130.0	330	780	1208	10.0	0.534	712
09:02:46.645	127	64	91	75	138.0	335	805	1275	10.3	0.528	704
09:02:47.450	127	64	90	73	137.3	335	820	1258	10.0	0.536	715
09:02:48.271	125	63	89	75	135.8	335	805	1238	10.1	0.525	700
09:02:49.078	121	63	87	76	128.0	330	785	1192	9.8	0.530	707
09:02:49.859	123	64	89	77	130.5	330	780	1179	10.0	0.529	705
09:02:50.643	126	64	91	75	138.3	335	805	1204	10.3	0.527	703
09:02:51.444	127	66	92	75	135.5	330	800	1204	10.2	0.540	720
09:02:52.248	127	66	92	77	133.3	335	780	1196	10.3	0.539	718
09:02:53.028	125	67	92	78	126.8	330	765	1167	9.9	0.554	738
09:02:53.793	130	68	95	77	131.5	330	775	1213	10.2	0.557	743
09:02:54.565	133	69	96	75	136.0	335	795	1271	10.3	0.563	750
09:02:55.359	134	70	95	74	134.5	330	810	1283	10.0	0.574	765
09:02:56.169	130	68	94	77	130.0	330	775	1267	10.1	0.562	749
09:02:56.946	130	68	95	78	130.5	330	770	1246	10.2	0.559	745
09:02:57.716	134	70	96	75	133.8	335	795	1267	10.1	0.572	763
09:02:58.511	134	69	95	74	135.8	335	810	1296	10.1	0.564	752
09:02:59.321	130	67	93	76	134.5	330	790	1283	10.2	0.545	726
09:03:00.110	126	66	91	78	129.0	325	765	1263	10.1	0.541	722
09:03:00.876	128	67	92	78	129.8	330	765	1250	10.2	0.544	725
09:03:01.641	131	67	94	76	136.5	335	785	1308	10.4	0.542	723
09:03:02.424	131	67	93	74	135.8	330	810	1296	10.1	0.555	740
09:03:03.234	129	66	92	75	134.8	335	800	1308	10.1	0.546	728
09:03:04.032	124	66	90	77	125.0	325	780	1233	9.6	0.562	749
09:03:04.816	127	66	92	77	129.8	330	780	1258	10.0	0.552	735
09:03:05.596	130	67	93	74	136.0	335	810	1275	10.1	0.555	741
09:03:06.406	129	67	92	73	135.5	330	825	1271	9.9	0.560	747
09:03:07.231	127	65	92	75	135.0	330	795	1258	10.2	0.539	718
09:03:08.028	124	66	90	76	125.3	325	785	1213	9.6	0.564	752
09:03:08.807	128	66	92	76	131.5	330	785	1250	10.1	0.549	732
09:03:09.596	131	67	94	75	137.8	335	795	1308	10.4	0.544	725
09:03:10.389	131	68	96	78	135.5	330	770	1321	10.6	0.544	725
09:03:11.161	130	70	97	79	127.5	330	760	1288	10.1	0.577	769
09:03:11.920	139	77	102	77	123.3	330	780	1267	9.5	0.646	861
09:03:12.701	140	75	102	75	130.0	335	800	1329	9.8	0.629	839
09:03:13.501	139	75	100	73	128.3	330	820	1317	9.4	0.639	853
09:03:14.319	134	72	98	75	123.0	330	795	1275	9.3	0.632	842
09:03:15.115	132	72	98	77	120.8	330	780	1242	9.3	0.631	842
09:03:15.895	136	72	98	73	127.3	330	825	1275	9.3	0.634	845
09:03:16.721	135	71	96	71	129.0	335	850	1308	9.1	0.633	843
09:03:17.571	132	69	94	71	128.0	335	850	1292	9.0	0.623	830
09:03:18.421	126	67	92	75	124.3	330	805	1258	9.3	0.593	790
09:03:19.228	126	67	91	75	121.3	330	800	1213	9.1	0.602	803
09:03:20.026	129	67	94	73	129.5	335	820	1250	9.5	0.592	789
09:03:20.846	130	68	94	72	130.3	335	830	1254	9.4	0.597	797
09:03:21.674	130	68	94	78	130.3	335	765	1254	10.2	0.551	734
09:03:22.440	130	68	94	82	130.3	335	735	1254	10.6	0.529	705
09:03:23.175	130	68	94	79	130.3	335	760	1254	10.3	0.547	729
09:03:23.938	136	77	102	80	99.3	330	750	1146	7.9	0.769	1025
09:03:24.688	134	76	101	79	99.8	325	760	1175	7.9	0.766	1021
09:03:25.442	138	76	101	75	103.3	330	800	1217	7.7	0.785	1046
09:03:26.244	139	75	101	72	112.3	335	835	1246	8.1	0.748	997
09:03:27.081	136	73	97	69	117.5	335	870	1246	8.1	0.718	958
09:03:27.951	131	70	95	72	117.0	330	835	1213	8.4	0.676	902
09:03:28.784	129	70	94	73	114.0	330	820	1163	8.3	0.676	902
09:03:29.608	130	69	94	70	121.0	335	855	1192	8.5	0.662	883
09:03:30.463	130	68	93	69	124.3	335	875	1196	8.5	0.655	873
09:03:31.334	128	68	94	72	123.0	335	835	1171	8.8	0.636	849
09:03:32.171	127	70	95	74	116.0	330	815	1121	8.5	0.664	885
09:03:32.986	132	72	96	71	120.3	335	850	1150	8.5	0.680	907
09:03:33.836	133	71	96	69	124.3	335	870	1179	8.6	0.674	899
09:03:34.706	131	71	95	70	121.0	335	860	1146	8.4	0.673	898
09:03:35.566	126	69	93	73	116.0	330	825	1121	8.4	0.661	882
09:03:36.389	128	70	94	72	116.5	330	835	1096	8.4	0.672	896
09:03:37.224	132	70	96	71	124.5	340	850	1175	8.8	0.652	869
09:03:38.076	131	69	94	69	124.8	335	865	1179	8.7	0.654	871
09:03:38.939	128	68	93	72	122.3	335	835	1179	8.8	0.635	847
09:03:39.776	125	68	92	74	116.5	330	815	1138	8.6	0.644	858
09:03:40.591	129	70	94	73	118.5	335	825	1146	8.6	0.653	870
09:03:41.416	131	69	94	70	125.3	335	855	1208	8.8	0.643	858
09:03:42.273	130	68	93	69	125.8	340	870	1204	8.7	0.642	856
09:03:43.143	126	66	92	72	123.8	335	835	1175	8.9	0.617	823
09:03:43.976	124	67	90	71	118.0	335	845	1146	8.4	0.644	859
09:03:44.823	126	66	91	69	126.3	340	870	1171	8.7	0.624	832
09:03:45.690	125	66	89	69	124.0	340	870	1158	8.6	0.626	835
09:03:46.559	122	64	89	71	122.3	335	840	1125	8.7	0.608	811
09:03:47.401	120	65	88	73	115.3	330	820	1088	8.4	0.628	837
09:03:48.221	125	67	90	70	122.3	340	860	1129	8.5	0.633	844
09:03:49.083	128	66	92	69	129.0	340	865	1183	8.9	0.619	825
09:03:49.946	128	68	92	69	125.3	340	865	1158	8.7	0.637	849
09:03:50.811	126	67	93	72	123.0	335	830	1158	8.9	0.626	834
09:03:51.641	127	69	93	71	118.3	335	840	1150	8.4	0.657	876
09:03:52.483	131	69	94	68	127.0	340	885	1213	8.6	0.652	869
09:03:53.362	130	68	93	68	126.5	340	880	1225	8.6	0.647	863
09:03:54.246	128	67	91	68	125.5	340	880	1200	8.6	0.640	853
09:03:55.128	125	66	90	71	124.3	340	850	1204	8.8	0.617	823
09:03:55.978	122	66	89	71	118.3	330	840	1171	8.4	0.632	843
09:03:56.818	126	66	90	69	127.3	340	875	1208	8.7	0.619	825
09:03:57.691	125	65	90	69	127.8	340	875	1217	8.8	0.613	817
09:03:58.568	125	65	89	69	126.5	340	875	1200	8.7	0.617	823
09:03:59.441	124	65	90	71	125.3	335	850	1192	8.8	0.609	812
09:04:00.293	123	66	89	71	121.0	335	840	1167	8.6	0.620	826
09:04:01.133	126	66	90	68	126.8	340	880	1204	8.6	0.625	833
09:04:02.007	127	66	91	69	129.0	340	865	1250	8.9	0.612	816
09:04:02.876	127	66	91	68	127.5	340	880	1221	8.7	0.625	833
09:04:03.752	126	66	91	72	126.5	335	835	1229	9.1	0.602	803
09:04:04.591	123	67	91	74	119.0	330	810	1188	8.8	0.618	824
09:04:05.403	128	68	92	70	125.0	340	860	1213	8.7	0.630	839
09:04:06.261	129	66	92	70	130.5	340	860	1275	9.1	0.606	808
09:04:07.121	127	67	91	70	127.8	340	860	1233	8.9	0.614	819
09:04:07.981	126	66	91	71	126.5	340	840	1238	9.0	0.604	806
09:04:08.821	123	66	91	75	121.8	330	805	1188	9.1	0.598	798
09:04:09.628	126	68	91	72	122.5	335	835	1183	8.8	0.620	827
09:04:10.457	128	67	93	72	130.5	340	830	1221	9.4	0.593	791
09:04:11.291	129	68	94	71	128.3	340	840	1213	9.2	0.616	821
09:04:12.131	130	69	95	74	127.3	335	810	1213	9.4	0.605	806
09:04:12.941	127	70	94	76	118.3	330	785	1175	9.0	0.626	834
09:04:13.728	131	70	95	71	125.0	335	840	1213	8.9	0.635	847
09:04:14.565	133	69	95	70	131.8	340	855	1271	9.2	0.615	820
09:04:15.421	131	67	93	69	131.5	340	875	1242	9.0	0.615	821
09:04:16.292	128	67	92	71	127.8	335	840	1229	9.1	0.602	802
09:04:17.138	123	66	91	75	122.5	335	800	1179	9.2	0.594	792
09:04:17.938	128	69	94	73	123.3	335	820	1167	9.0	0.624	832
09:04:18.752	133	69	97	73	129.5	340	825	1221	9.4	0.615	820
09:04:19.579	135	71	98	74	129.3	335	810	1308	9.6	0.614	819
09:04:20.391	137	71	101	77	126.3	335	775	1275	9.8	0.620	827
09:04:21.166	138	78	102	76	118.0	340	785	1208	9.0	0.679	905
09:04:21.949	136	74	102	76	118.0	340	785	1300	9.0	0.679	905
09:04:22.735	136	74	102	81	118.0	340	740	1300	9.6	0.640	853
09:04:23.475	136	74	102	83	118.0	340	725	1300	9.8	0.627	836
09:04:26.527	137	71	95	66	112.0	335	910	1425	7.4	0.774	1032
09:04:27.439	132	69	93	66	115.5	335	905	1371	7.7	0.725	966
09:04:28.344	128	67	89	67	115.8	330	895	1296	7.8	0.686	915
09:04:29.241	123	64	86	69	120.0	335	865	1271	8.3	0.618	824
09:04:30.102	120	62	84	72	118.3	330	830	1246	8.5	0.590	786
09:04:30.934	122	61	85	71	129.3	335	845	1271	9.2	0.557	743
09:04:31.781	124	61	86	71	135.5	340	845	1325	9.6	0.538	717
09:04:32.624	123	61	88	76	133.0	330	790	1296	10.1	0.520	693
09:04:33.414	124	64	87	74	128.3	335	810	1263	9.5	0.551	735
09:04:34.225	126	62	90	76	138.5	335	790	1342	10.5	0.515	686
09:04:35.016	129	66	91	75	129.5	330	795	1279	9.8	0.557	743
09:04:35.811	132	67	94	72	138.5	335	835	1317	10.0	0.564	752
09:04:36.644	132	70	93	72	130.8	335	835	1288	9.4	0.594	792
09:04:37.481	128	66	90	71	131.0	335	850	1229	9.2	0.582	776
09:04:38.327	123	64	87	74	123.5	335	815	1238	9.1	0.574	766
09:04:39.148	120	65	84	73	115.3	325	820	1192	8.4	0.598	797
09:04:39.968	116	60	82	78	119.5	325	770	1175	9.3	0.530	707
09:04:40.736	114	60	81	80	112.5	320	750	1158	9.0	0.542	722
09:04:41.488	119	60	86	81	126.5	330	745	1213	10.2	0.506	675
09:04:42.230	126	63	91	81	129.5	330	745	1283	10.4	0.524	698
09:04:42.974	132	66	96	80	137.0	335	750	1346	11.0	0.527	703
09:04:43.728	137	70	99	76	135.5	330	785	1367	10.4	0.574	765
09:04:44.509	143	73	101	72	137.5	330	835	1417	9.9	0.615	820
09:04:45.346	142	73	100	69	136.5	335	875	1438	9.4	0.641	855
09:04:46.223	139	72	99	69	130.5	330	870	1388	9.0	0.658	878
09:04:47.090	135	72	96	70	120.8	325	860	1292	8.4	0.682	909
09:04:47.951	129	70	92	70	114.8	320	860	1263	8.0	0.691	922
09:04:48.807	125	69	89	71	111.3	320	845	1217	7.9	0.678	904
09:04:49.658	120	65	87	76	112.8	320	785	1192	8.6	0.607	810
09:04:50.441	116	65	86	81	101.3	310	745	1092	8.2	0.629	839
09:04:51.185	124	65	92	79	120.5	325	760	1258	9.5	0.580	774
09:04:51.946	131	68	98	78	127.3	330	770	1292	9.9	0.590	787
09:04:52.716	136	72	102	81	127.5	330	745	1313	10.3	0.596	795
09:04:53.461	140	76	106	84	124.5	330	715	1292	10.4	0.606	808
09:04:54.176	140	78	106	83	120.0	325	720	1258	10.0	0.637	850
09:04:54.892	144	82	108	79	115.8	325	755	1233	9.2	0.703	937
09:04:55.653	148	80	107	74	124.8	330	810	1392	9.2	0.695	926
09:04:56.461	143	78	104	75	121.0	325	805	1375	9.0	0.694	925
09:04:57.268	141	76	101	70	123.3	330	855	1354	8.6	0.702	937
09:04:58.121	140	73	100	69	127.5	330	870	1379	8.8	0.679	905
09:04:58.991	136	71	97	69	127.3	330	865	1350	8.8	0.661	881
09:04:59.856	134	70	95	69	127.8	325	870	1321	8.8	0.649	865
09:05:00.724	131	68	94	71	127.3	330	850	1267	9.0	0.628	837
09:05:01.576	129	68	93	71	127.3	330	840	1288	9.1	0.616	821
09:05:02.412	128	67	93	72	126.0	325	835	1242	9.1	0.613	817
09:05:03.251	126	66	92	75	126.8	330	805	1229	9.4	0.586	781
09:05:04.056	125	67	92	77	121.3	330	780	1188	9.3	0.593	791
09:05:04.836	127	68	94	76	123.5	330	790	1233	9.4	0.598	797
09:05:05.626	129	68	96	76	129.8	330	785	1263	9.9	0.578	770
09:05:06.410	132	70	98	76	126.8	330	785	1225	9.7	0.604	805
09:05:07.196	135	73	99	75	127.3	335	805	1263	9.5	0.628	837
09:05:08.001	134	71	98	74	129.3	335	810	1288	9.6	0.611	815
09:05:08.807	131	71	96	75	121.3	325	795	1242	9.2	0.628	837
09:05:09.605	130	70	96	77	122.0	330	780	1242	9.4	0.612	816
09:05:10.382	130	71	96	78	118.8	325	770	1238	9.3	0.624	832
09:05:11.156	133	71	98	77	125.5	335	780	1279	9.7	0.606	808
09:05:11.936	133	71	97	75	126.0	330	805	1263	9.4	0.621	828
09:05:12.739	133	71	98	76	125.5	325	790	1283	9.5	0.618	825
09:05:13.527	134	73	98	74	121.3	330	810	1242	9.0	0.653	871
09:05:14.339	136	71	99	75	128.3	335	805	1275	9.6	0.623	831
09:05:15.146	134	72	98	74	124.0	330	815	1242	9.1	0.642	857
09:05:15.957	132	71	98	76	123.8	330	790	1229	9.4	0.622	830
09:05:16.753	131	71	96	75	120.0	330	795	1196	9.1	0.636	848
09:05:17.542	133	71	97	75	123.8	330	795	1221	9.3	0.623	831
09:05:18.337	132	70	96	75	124.0	330	800	1221	9.3	0.621	828
09:05:19.141	130	70	96	76	123.0	330	785	1196	9.4	0.613	817
09:05:19.926	129	70	96	77	123.0	330	775	1183	9.5	0.605	807
09:05:20.700	129	70	96	76	123.0	330	785	1183	9.4	0.613	817
09:05:21.485	129	70	96	74	123.0	330	815	1183	9.1	0.636	848
09:05:22.301	134	75	99	76	100.8	330	790	1154	7.7	0.778	1038
09:05:23.089	131	74	98	78	98.0	325	765	1158	7.7	0.767	1023
09:05:23.856	133	74	99	76	101.5	335	785	1167	7.8	0.764	1018
09:05:24.639	133	73	99	76	107.8	330	785	1192	8.2	0.721	962
09:05:25.426	133	73	99	76	112.3	330	785	1183	8.6	0.691	921
09:05:26.211	132	73	99	78	111.3	330	765	1183	8.7	0.682	910
09:05:26.978	135	75	100	75	113.5	335	795	1158	8.6	0.699	932
09:05:27.770	136	74	101	75	117.8	335	795	1175	8.9	0.679	905
09:05:28.566	134	74	100	76	115.0	335	785	1183	8.8	0.679	906
09:05:29.349	131	73	98	77	112.0	330	775	1117	8.7	0.680	906
09:05:30.128	133	74	98	74	115.0	330	815	1138	8.5	0.695	926
09:05:30.941	133	72	98	74	119.0	335	810	1183	8.8	0.665	887
09:05:31.753	132	72	97	75	117.8	335	805	1146	8.8	0.661	882
09:05:32.556	130	72	95	74	113.8	330	815	1142	8.4	0.682	910
09:05:33.369	131	71	95	72	118.3	335	830	1175	8.5	0.669	891
09:05:34.201	130	70	94	70	119.8	335	855	1154	8.4	0.668	890
09:05:35.056	128	68	93	71	119.0	335	840	1138	8.5	0.655	873
09:05:35.896	126	68	92	71	117.0	335	845	1129	8.3	0.663	884
09:05:36.741	127	68	93	71	120.0	335	845	1129	8.5	0.651	868
09:05:37.584	128	69	94	72	119.0	330	830	1125	8.6	0.654	872
09:05:38.414	128	70	96	75	116.5	330	795	1117	8.8	0.652	869
09:05:39.209	130	72	96	74	115.3	335	810	1117	8.5	0.675	900
09:05:40.019	132	72	98	74	119.0	335	810	1129	8.8	0.665	887
09:05:40.829	133	73	98	74	118.3	335	815	1121	8.7	0.677	903
09:05:41.646	132	73	99	76	115.8	330	785	1171	8.8	0.671	895
09:05:42.431	134	75	99	75	113.3	330	795	1133	8.5	0.697	929
09:05:43.226	136	73	100	75	119.5	335	805	1154	8.9	0.672	896
09:05:44.033	134	73	99	75	118.5	335	795	1171	8.9	0.664	886
09:05:44.826	132	73	99	78	114.0	335	770	1154	8.9	0.667	889
09:05:45.596	135	74	99	75	114.5	330	805	1163	8.5	0.696	928
09:05:46.401	136	73	100	76	119.8	335	790	1188	9.1	0.660	880
09:05:47.191	133	73	99	77	116.0	330	780	1150	8.9	0.666	888
09:05:47.973	133	73	99	77	114.8	330	775	1171	8.9	0.670	894
09:05:48.748	137	75	102	77	117.8	335	775	1171	9.1	0.668	891
09:05:49.521	138	75	103	79	118.0	335	760	1196	9.3	0.662	882
09:05:50.283	136	76	103	82	113.3	325	735	1183	9.2	0.667	889
09:05:51.018	138	77	104	81	112.8	330	740	1204	9.1	0.683	910
09:05:51.756	143	78	107	81	118.0	335	740	1271	9.6	0.673	897
09:05:52.496	143	80	108	85	114.3	335	705	1279	9.7	0.666	889
09:05:53.201	143	80	108	86	112.5	330	695	1271	9.7	0.666	888
09:05:53.894	142	80	106	85	111.5	330	710	1300	9.4	0.672	896
09:05:54.606	139	77	104	85	112.8	325	705	1317	9.6	0.649	865
09:05:55.310	137	77	102	84	110.0	320	715	1304	9.2	0.665	886
09:05:56.024	141	76	103	81	118.5	330	745	1354	9.5	0.649	865
09:05:56.773	140	75	101	77	120.5	330	780	1367	9.3	0.652	870
09:05:57.549	135	71	98	79	121.0	325	760	1325	9.6	0.617	823
09:05:58.309	131	71	96	81	114.3	320	745	1296	9.2	0.626	835
09:05:59.054	134	70	97	77	122.5	330	775	1325	9.5	0.612	816
09:05:59.831	133	69	96	77	124.3	325	780	1333	9.6	0.600	799
09:06:00.611	130	68	94	78	123.8	325	765	1300	9.7	0.580	773
09:06:01.374	127	67	93	81	117.3	320	745	1279	9.4	0.588	784
09:06:02.121	131	68	94	77	125.3	325	775	1325	9.7	0.583	778
09:06:02.896	133	68	95	76	129.8	330	785	1350	9.9	0.572	762
09:06:03.679	131	67	93	77	129.0	330	780	1338	9.9	0.561	748
09:06:04.461	126	66	91	80	123.5	325	750	1267	9.9	0.554	739
09:06:05.211	128	66	91	78	124.0	325	770	1271	9.7	0.567	756
09:06:05.979	131	66	93	76	133.8	330	790	1342	10.2	0.551	734
09:06:06.771	130	66	92	73	133.8	330	820	1300	9.8	0.564	752
09:06:07.589	129	65	92	75	131.8	325	800	1304	9.9	0.557	743
09:06:08.391	125	66	91	78	124.0	325	770	1217	9.7	0.564	751
09:06:09.160	128	67	91	74	125.8	325	810	1242	9.3	0.588	784
09:06:09.969	130	65	92	74	133.8	330	815	1296	9.8	0.562	749
09:06:10.782	129	66	91	73	131.3	330	825	1258	9.5	0.574	765
09:06:11.611	127	65	91	74	129.5	330	815	1263	9.5	0.570	759
09:06:12.425	125	65	90	75	124.8	325	805	1225	9.3	0.579	772
09:06:13.227	127	65	91	73	131.0	330	820	1229	9.6	0.568	757
09:06:14.049	127	65	91	73	130.8	330	820	1242	9.6	0.568	757
09:06:14.871	126	65	90	74	130.3	330	815	1229	9.6	0.562	749
09:06:15.686	124	65	90	76	126.0	325	785	1213	9.6	0.561	748
09:06:16.469	125	66	90	75	126.0	325	795	1192	9.5	0.568	757
09:06:17.265	125	66	90	75	126.0	325	800	1192	9.4	0.571	762
09:06:18.065	125	66	90	74	126.0	325	815	1192	9.3	0.582	776
09:06:18.881	130	71	95	75	105.0	330	795	1158	7.9	0.721	962
09:06:19.674	129	71	94	74	101.3	325	810	1154	7.5	0.748	997
09:06:20.486	134	68	97	72	115.3	335	835	1308	8.3	0.703	937
09:06:21.321	133	72	97	71	112.3	330	840	1183	8.0	0.726	968
09:06:22.161	132	72	95	71	113.8	330	845	1133	8.1	0.708	943
09:06:23.006	127	70	94	74	112.0	330	815	1108	8.2	0.682	910
09:06:23.819	126	71	93	73	107.8	330	825	1063	7.8	0.708	944
09:06:24.644	128	69	95	72	118.5	335	830	1117	8.6	0.662	883
09:06:25.476	128	70	95	73	116.8	335	825	1096	8.5	0.668	890
09:06:26.301	128	70	95	75	115.8	335	805	1063	8.6	0.661	881
09:06:27.102	127	72	96	77	109.5	330	780	1058	8.4	0.684	912
09:06:27.884	132	73	99	75	116.8	335	805	1113	8.7	0.684	912
09:06:28.689	136	76	102	74	116.8	335	810	1125	8.6	0.708	944
09:06:29.501	137	77	103	75	114.8	335	800	1138	8.6	0.720	960
09:06:30.299	137	79	104	76	108.3	330	785	1104	8.3	0.752	1003
09:06:31.086	142	79	105	72	113.8	335	830	1163	8.2	0.766	1022
09:06:31.918	142	79	105	71	115.3	340	840	1175	8.2	0.762	1016
09:06:32.758	139	77	103	73	113.0	335	820	1171	8.3	0.746	994
09:06:33.576	136	76	101	74	109.3	330	815	1154	8.0	0.750	1000
09:06:34.393	137	75	101	72	115.5	340	835	1188	8.3	0.727	969
09:06:35.226	135	74	99	71	116.0	335	850	1196	8.2	0.724	965
09:06:36.078	132	72	98	74	116.3	340	810	1200	8.6	0.681	908
09:06:36.884	131	73	96	73	110.0	330	825	1158	8.0	0.720	960
09:06:37.709	134	71	98	72	120.0	340	830	1213	8.7	0.676	901
09:06:38.541	133	72	98	73	117.5	335	820	1196	8.6	0.680	907
09:06:39.361	130	71	98	76	115.8	335	785	1192	8.8	0.661	882
09:06:40.146	133	74	99	76	111.8	335	790	1171	8.5	0.700	933
09:06:40.936	138	74	102	75	121.3	340	805	1254	9.0	0.679	905
09:06:41.737	139	76	102	74	118.0	335	810	1246	8.7	0.702	936
09:06:42.550	136	75	101	76	114.8	335	785	1242	8.8	0.693	924
09:06:43.338	134	75	101	78	109.8	335	765	1208	8.6	0.702	936
09:06:44.097	137	76	101	74	112.3	330	810	1250	8.3	0.725	967
09:06:44.911	138	73	98	72	119.3	340	830	1300	8.6	0.679	905
09:06:45.741	130	67	94	74	127.0	335	810	1271	9.4	0.600	799
09:06:46.550	127	67	92	76	119.8	330	790	1254	9.1	0.609	811
09:06:47.339	130	68	95	73	121.8	335	820	1254	8.9	0.636	849
09:06:48.161	133	69	94	72	127.5	335	830	1304	9.2	0.614	818
09:06:48.991	127	67	93	76	124.8	330	785	1296	9.5	0.582	776
09:06:49.776	126	67	91	76	118.3	325	785	1263	9.0	0.602	803
09:06:50.561	132	68	93	75	124.5	330	805	1325	9.3	0.603	804
09:06:51.364	127	64	91	76	131.0	330	790	1333	9.9	0.547	730
09:06:52.154	128	65	92	75	130.0	330	795	1338	9.8	0.561	748
09:06:52.953	130	66	93	73	133.3	335	825	1338	9.7	0.573	764
09:06:53.774	128	66	93	75	130.8	335	800	1313	9.8	0.566	755
09:06:54.576	126	66	92	77	124.8	330	775	1258	9.7	0.573	764
09:06:55.351	131	69	94	73	128.5	335	825	1283	9.3	0.602	803
09:06:56.176	131	68	94	71	130.8	330	850	1292	9.2	0.609	813
09:06:57.022	128	69	92	71	121.0	330	845	1233	8.6	0.639	852
09:06:57.871	122	66	89	75	115.5	325	800	1204	8.7	0.616	822
09:06:58.669	120	69	87	74	103.0	320	810	1092	7.6	0.682	910
09:06:59.477	123	65	91	76	121.0	330	790	1242	9.2	0.592	790
09:07:00.271	126	68	93	76	118.0	330	785	1213	9.0	0.615	820
09:07:01.056	127	69	94	77	117.8	325	780	1250	9.1	0.624	832
09:07:01.836	131	71	96	73	121.3	330	820	1254	8.9	0.649	866
09:07:02.654	134	71	98	71	127.0	330	840	1288	9.1	0.645	860
09:07:03.492	135	72	97	71	123.8	330	850	1242	8.7	0.668	891
09:07:04.342	132	70	97	73	124.0	330	825	1233	9.0	0.642	856
09:07:05.173	129	70	95	75	118.0	330	805	1171	8.8	0.650	866
09:07:05.978	131	71	95	71	120.5	330	845	1213	8.6	0.664	886
09:07:06.821	131	69	94	69	125.3	335	875	1254	8.6	0.657	876
09:07:07.698	129	68	93	68	124.8	335	885	1208	8.5	0.656	875
09:07:08.581	127	68	92	69	121.0	335	865	1158	8.4	0.659	879
09:07:09.446	123	72	90	73	104.8	330	825	1075	7.6	0.711	948
09:07:10.269	130	67	95	75	129.3	325	800	1133	9.7	0.585	780
09:07:11.071	126	69	95	74	117.0	335	815	1138	8.6	0.660	880
09:07:11.884	135	71	98	74	125.5	330	810	1154	9.3	0.629	839
09:07:12.698	132	72	98	73	121.0	335	820	1167	8.9	0.662	883
09:07:13.516	133	74	100	76	118.5	335	785	1150	9.1	0.664	885
09:07:14.301	135	76	102	77	113.5	330	780	1146	8.7	0.701	935
09:07:15.079	139	78	102	77	113.5	330	775	1175	8.8	0.696	929
09:07:15.855	139	78	102	75	113.5	330	795	1175	8.6	0.714	953
09:07:16.650	139	78	102	74	113.5	330	815	1175	8.4	0.732	977
09:07:17.464	137	78	103	75	95.8	330	795	1133	7.2	0.851	1135
09:07:18.261	137	77	101	73	99.3	335	820	1146	7.3	0.837	1115
09:07:19.079	137	75	101	74	101.8	335	815	1188	7.5	0.805	1073
09:07:19.896	135	74	99	73	105.8	335	825	1200	7.7	0.770	1027
09:07:20.719	132	72	97	74	110.5	330	815	1171	8.1	0.715	954
09:07:21.538	130	72	96	75	110.0	335	805	1150	8.2	0.703	937
09:07:22.339	131	72	97	75	113.5	335	805	1179	8.5	0.688	917
09:07:23.148	132	72	96	74	116.5	335	810	1175	8.6	0.667	890
09:07:23.956	126	68	94	77	119.0	335	780	1192	9.2	0.614	819
09:07:24.736	128	70	94	76	113.5	330	785	1158	8.7	0.652	869
09:07:25.520	132	71	97	76	120.5	335	790	1229	9.2	0.636	848
09:07:26.313	132	71	96	74	120.3	335	815	1167	8.9	0.649	865
09:07:27.126	129	70	95	76	119.5	335	790	1167	9.1	0.628	837
09:07:27.916	128	71	94	76	115.3	330	790	1121	8.8	0.646	861
09:07:28.706	130	70	96	75	122.3	335	795	1163	9.2	0.623	830
09:07:29.501	129	71	97	81	119.5	335	745	1150	9.6	0.606	808
09:07:30.246	129	72	97	83	115.8	335	720	1129	9.6	0.603	804
09:07:30.966	129	72	96	82	115.0	330	730	1150	9.5	0.609	813
09:07:31.696	128	71	94	78	116.0	330	765	1150	9.1	0.617	822
09:07:32.459	125	68	92	80	118.0	330	750	1167	9.4	0.586	782
09:07:33.211	124	68	91	77	113.3	325	775	1121	8.8	0.623	830
09:07:33.984	129	68	93	75	124.3	335	805	1192	9.3	0.601	801
09:07:34.791	126	67	90	71	122.8	330	850	1146	8.7	0.623	831
09:07:35.641	124	65	90	71	124.3	340	850	1125	8.8	0.612	816
09:07:36.491	124	67	89	69	119.8	330	865	1067	8.3	0.645	860
09:07:37.356	122	66	90	73	118.8	335	825	1058	8.6	0.624	831
09:07:38.183	122	68	89	72	113.3	330	830	1013	8.2	0.652	870
09:07:39.011	125	66	92	71	124.8	335	845	1079	8.9	0.621	829
09:07:39.854	128	68	94	70	122.5	335	860	1067	8.5	0.656	875
09:07:40.712	129	69	95	73	120.8	335	825	1067	8.8	0.651	868
09:07:41.541	127	71	96	75	112.5	330	795	1046	8.5	0.677	902
09:07:42.334	133	74	98	71	117.0	330	840	1063	8.4	0.704	938
09:07:43.174	136	73	100	72	121.3	335	830	1108	8.8	0.685	913
09:07:44.004	132	74	100	75	113.3	330	800	1079	8.5	0.703	937
09:07:44.804	136	76	104	72	114.8	335	835	1088	8.2	0.755	1007
09:07:45.643	137	87	102	72	92.5	335	830	996	6.7	0.915	1220
09:07:46.471	136	75	101	74	112.8	335	815	1138	8.3	0.730	973
09:07:47.284	133	75	100	76	105.3	330	785	1108	8.0	0.746	994
09:07:48.071	137	77	101	73	107.0	335	825	1142	7.8	0.775	1033
09:07:48.898	138	75	101	72	115.8	340	835	1213	8.3	0.729	971
09:07:49.733	134	74	99	75	113.3	335	800	1196	8.5	0.701	935
09:07:50.529	132	75	98	76	106.0	325	790	1154	8.1	0.732	976
09:07:51.321	138	75	101	73	114.0	335	820	1242	8.3	0.728	971
09:07:52.141	137	81	99	70	102.3	335	855	1100	7.2	0.830	1107
09:07:52.996	133	72	96	71	114.8	335	840	1200	8.2	0.705	939
09:07:53.838	129	71	94	71	109.3	330	850	1150	7.7	0.727	970
09:07:54.686	127	69	93	74	111.5	330	810	1171	8.3	0.677	903
09:07:55.496	125	69	92	76	107.3	325	785	1142	8.2	0.675	900
09:07:56.283	129	70	93	73	113.3	330	820	1183	8.3	0.673	898
09:07:57.097	130	69	95	73	118.0	335	820	1221	8.6	0.658	878
09:07:57.919	131	70	96	74	119.0	335	810	1200	8.8	0.652	869
09:07:58.731	131	71	96	75	116.3	335	800	1183	8.7	0.662	883
09:07:59.533	130	71	96	75	113.8	330	805	1179	8.5	0.678	903
09:08:00.335	134	72	97	71	119.8	335	845	1229	8.5	0.683	910
09:08:01.181	132	70	95	70	121.0	340	860	1204	8.4	0.673	898
09:08:02.043	129	69	92	69	120.0	340	870	1200	8.3	0.669	892
09:08:02.911	126	68	91	72	116.5	330	835	1150	8.4	0.652	870
09:08:03.748	123	66	90	75	114.8	335	805	1117	8.6	0.628	837
09:08:04.551	120	66	89	77	109.8	330	775	1088	8.5	0.628	838
09:08:05.324	124	68	91	75	111.0	330	805	1092	8.3	0.660	880
09:08:06.131	129	68	94	73	123.8	335	820	1196	9.1	0.625	833
09:08:06.949	130	70	94	71	120.8	335	845	1175	8.6	0.656	875
09:08:07.794	129	69	93	72	120.0	335	835	1158	8.6	0.647	863
09:08:08.631	126	68	92	76	114.8	330	790	1142	8.7	0.632	842
09:08:09.421	124	68	92	76	111.8	330	790	1117	8.5	0.647	862
09:08:10.209	129	70	95	75	118.5	335	800	1150	8.9	0.643	857
09:08:11.011	131	70	97	75	122.0	330	795	1179	9.2	0.629	838
09:08:11.806	132	71	98	77	120.0	330	775	1192	9.3	0.633	844
09:08:12.581	131	73	99	79	114.5	330	755	1158	9.1	0.649	866
09:08:13.336	134	75	99	78	114.5	330	765	1175	9.0	0.658	877
09:08:14.100	134	75	99	77	114.5	330	775	1175	8.9	0.667	889
09:08:14.875	134	75	99	74	114.5	330	810	1175	8.5	0.697	929
09:08:15.686	139	78	103	75	97.8	330	795	1167	7.4	0.836	1114
09:08:16.483	135	76	101	78	96.8	330	770	1150	7.5	0.804	1072
09:08:17.251	135	77	101	79	93.8	330	755	1133	7.5	0.815	1087
09:08:18.006	137	76	104	82	103.8	330	730	1188	8.5	0.728	971
09:08:18.736	138	77	104	85	107.3	335	705	1171	9.1	0.684	912
09:08:19.443	137	77	102	84	107.3	330	715	1188	9.0	0.682	909
09:08:20.156	136	76	101	81	109.5	330	740	1221	8.9	0.683	910
09:08:20.892	135	75	100	81	110.0	325	745	1229	8.9	0.676	901
09:08:21.639	131	73	98	81	108.3	325	740	1217	8.8	0.668	891
09:08:22.383	134	73	97	76	112.8	330	790	1213	8.6	0.680	906
09:08:23.171	134	71	96	73	120.3	330	820	1267	8.8	0.656	875
09:08:23.993	131	69	94	73	120.3	330	820	1208	8.8	0.643	857
09:08:24.813	128	69	93	75	118.0	330	805	1200	8.8	0.633	844
09:08:25.614	124	68	92	77	113.3	325	775	1125	8.8	0.628	837
09:08:26.393	127	69	92	75	116.5	330	805	1121	8.7	0.637	850
09:08:27.198	129	68	93	73	123.3	330	825	1167	9.0	0.624	832
09:08:28.021	129	68	94	73	123.0	330	820	1138	9.0	0.627	836
09:08:28.841	129	69	95	75	121.3	335	805	1133	9.0	0.629	839
09:08:29.646	127	70	94	77	112.5	325	775	1108	8.7	0.648	863
09:08:30.419	130	71	95	75	115.8	335	805	1121	8.6	0.659	879
09:08:31.224	132	70	96	73	123.5	330	820	1158	9.0	0.636	848
09:08:32.046	127	65	95	73	130.0	335	820	1154	9.5	0.598	797
09:08:32.864	132	72	97	74	118.0	330	810	1113	8.7	0.668	890
09:08:33.676	130	72	97	77	113.3	330	780	1108	8.7	0.665	886
09:08:34.456	132	73	97	74	115.0	335	815	1100	8.5	0.686	914
09:08:35.271	134	71	98	72	122.8	340	830	1150	8.9	0.659	879
09:08:36.099	132	72	96	72	118.3	335	835	1133	8.5	0.678	904
09:08:36.934	129	70	95	75	117.5	330	805	1121	8.8	0.649	866
09:08:37.741	126	70	93	75	111.8	330	805	1092	8.3	0.668	891
09:08:38.544	129	70	95	73	118.3	335	820	1117	8.7	0.657	876
09:08:39.364	130	70	96	73	119.5	335	825	1113	8.7	0.659	879
09:08:40.191	131	70	96	73	119.8	335	825	1117	8.7	0.660	880
09:08:41.016	130	71	97	75	115.8	335	795	1088	8.7	0.665	886
09:08:41.811	130	73	98	76	112.5	330	785	1079	8.6	0.682	909
09:08:42.596	136	74	100	73	118.3	340	820	1129	8.7	0.693	925
09:08:43.416	137	74	101	73	119.5	335	820	1154	8.7	0.690	919
09:08:44.238	135	74	99	72	117.3	335	835	1125	8.4	0.701	935
09:08:45.073	132	72	98	74	115.8	335	810	1117	8.6	0.682	910
09:08:45.881	129	72	97	77	108.8	330	775	1079	8.4	0.689	919
09:08:46.656	133	74	98	75	112.5	335	800	1104	8.4	0.697	929
09:08:47.454	136	73	100	75	118.8	335	805	1154	8.9	0.678	904
09:08:48.261	135	74	99	73	117.3	335	825	1154	8.5	0.693	924
09:08:49.084	133	72	97	73	116.3	335	820	1150	8.5	0.682	910
09:08:49.906	130	71	95	75	115.3	335	800	1142	8.6	0.661	882
09:08:50.704	127	70	94	76	111.0	330	790	1113	8.4	0.665	887
09:08:51.496	130	70	94	71	117.8	335	845	1163	8.4	0.675	899
09:08:52.339	130	68	93	69	122.0	335	865	1163	8.5	0.659	879
09:08:53.208	128	67	92	68	122.5	335	885	1163	8.3	0.661	881
09:08:54.093	127	67	91	69	122.0	335	870	1150	8.4	0.647	863
09:08:54.959	125	67	91	73	116.3	330	825	1079	8.5	0.646	861
