# Supplementary material for: Influence of beat-to-beat blood pressure variability on vascular elasticity in hypertensive population
Source: Sci Rep. 2017 Aug 21;7:8394. doi: 10.1038/s41598-017-08640-4 (PMC5566212; doi:10.1038/s41598-017-08640-4)
Supplement: Supplementary file 2 — Dataset 2 [file 41598_2017_8640_MOESM2_ESM.zip › Data of normal population/1154-beats.txt]

09:23:28.456	124	67	87	64	86.0	245	940	1171	5.5	0.954	1272
09:23:29.396	127	66	87	62	96.8	340	965	1238	6.0	0.870	1160
09:23:30.363	120	64	84	64	90.3	245	940	1171	5.8	0.878	1170
09:23:31.299	118	64	84	64	88.0	245	935	1233	5.6	0.887	1183
09:23:32.236	122	64	86	63	93.3	245	945	1254	5.9	0.866	1155
09:23:33.183	120	64	86	64	93.3	245	935	1196	6.0	0.857	1143
09:23:34.115	120	64	86	67	93.3	245	900	1196	6.2	0.825	1100
09:23:35.015	120	64	86	65	93.3	245	930	1196	6.0	0.853	1137
09:23:35.946	123	68	90	64	87.3	320	935	996	5.6	0.959	1279
09:23:36.881	119	67	89	67	84.5	305	900	983	5.6	0.943	1257
09:23:37.783	122	69	90	65	84.8	315	925	988	5.5	0.982	1310
09:23:38.708	124	69	90	63	92.0	320	945	1004	5.8	0.919	1226
09:23:39.651	118	66	88	66	93.8	310	910	988	6.2	0.849	1132
09:23:40.559	121	68	90	66	92.8	310	915	988	6.1	0.883	1177
09:23:41.478	124	68	90	65	97.8	325	930	996	6.3	0.852	1135
09:23:42.406	119	66	88	67	95.8	310	895	979	6.4	0.820	1094
09:23:43.301	121	68	90	66	95.0	310	905	975	6.3	0.855	1140
09:23:44.206	125	68	90	66	95.0	310	910	1004	6.3	0.860	1146
09:23:45.115	125	68	90	69	95.0	310	870	1004	6.6	0.822	1096
09:23:45.985	125	68	90	66	95.0	310	905	1004	6.3	0.855	1140
09:23:46.887	129	73	95	66	84.3	310	905	1029	5.6	1.023	1364
09:23:47.794	127	72	93	66	85.0	310	905	1042	5.6	0.988	1317
09:23:48.699	122	70	92	67	81.5	305	890	1013	5.5	1.002	1336
09:23:49.589	127	72	93	65	87.0	310	920	1025	5.7	0.983	1311
09:23:50.509	128	71	92	65	93.3	305	920	1038	6.1	0.910	1214
09:23:51.431	120	69	89	66	90.0	305	905	1013	6.0	0.897	1197
09:23:52.334	124	70	92	66	92.0	310	910	1025	6.1	0.908	1210
09:23:53.244	127	70	93	66	96.8	310	915	1038	6.3	0.875	1166
09:23:54.159	122	69	91	68	93.0	305	885	1017	6.3	0.866	1155
09:23:55.048	126	72	91	67	93.0	305	900	1008	6.2	0.881	1174
09:23:55.945	126	72	91	66	93.0	305	905	1008	6.2	0.886	1181
09:23:56.850	126	72	91	66	93.0	305	905	1008	6.2	0.886	1181
09:23:57.756	125	72	93	67	81.8	305	895	1046	5.5	1.021	1361
09:23:58.651	128	73	95	66	84.8	305	915	1050	5.6	1.023	1364
09:23:59.566	128	73	94	66	83.8	305	910	1050	5.5	1.016	1355
09:24:00.478	121	70	91	67	84.0	305	895	1004	5.6	0.970	1293
09:24:01.369	126	72	94	66	89.5	305	905	1029	5.9	0.948	1264
09:24:02.274	129	72	95	66	94.8	310	915	1046	6.2	0.915	1220
09:24:03.189	125	71	93	67	92.0	305	895	1033	6.2	0.900	1200
09:24:04.084	125	72	94	67	91.3	305	890	1046	6.2	0.914	1219
09:24:04.976	129	73	96	66	95.3	310	910	1054	6.3	0.912	1217
09:24:05.884	128	73	94	66	94.3	310	915	1046	6.2	0.908	1210
09:24:06.799	122	70	91	67	90.0	305	895	1021	6.0	0.902	1203
09:24:07.694	125	71	92	66	92.8	310	910	1017	6.1	0.905	1207
09:24:08.606	127	71	93	65	97.0	310	925	1029	6.3	0.882	1176
09:24:09.531	123	69	90	66	94.5	305	910	1025	6.2	0.867	1156
09:24:10.443	120	69	89	66	91.0	305	905	1000	6.0	0.888	1183
09:24:11.348	123	69	90	65	96.5	310	930	1000	6.2	0.870	1160
09:24:12.276	121	69	89	65	95.0	310	920	996	6.2	0.859	1146
09:24:13.196	117	67	88	67	90.8	305	900	975	6.1	0.870	1160
09:24:14.098	122	69	90	65	94.3	310	920	983	6.1	0.879	1171
09:24:15.018	123	69	90	65	94.3	310	930	996	6.1	0.888	1184
09:24:15.945	123	69	90	67	94.3	310	890	996	6.4	0.850	1133
09:24:16.835	123	69	90	65	94.3	310	920	996	6.1	0.879	1171
09:24:17.756	124	70	92	65	86.0	310	920	996	5.6	0.979	1305
09:24:18.676	121	69	90	67	85.3	310	895	992	5.7	0.945	1260
09:24:19.573	121	70	91	66	82.0	305	905	979	5.4	0.999	1332
09:24:20.476	125	70	92	66	90.3	315	910	1000	6.0	0.930	1240
09:24:21.388	123	70	90	66	92.5	315	905	988	6.1	0.881	1174
09:24:22.293	118	68	89	68	88.5	305	885	958	6.0	0.885	1180
09:24:23.178	123	70	91	66	92.8	310	905	983	6.1	0.890	1187
09:24:24.081	125	70	90	66	94.8	315	910	996	6.2	0.867	1156
09:24:24.989	118	67	88	68	92.3	305	885	963	6.3	0.842	1122
09:24:25.878	121	69	90	66	94.0	315	905	971	6.2	0.862	1149
09:24:26.781	123	68	90	66	98.3	315	915	983	6.4	0.838	1118
09:24:27.696	119	67	87	67	95.3	310	900	963	6.4	0.822	1096
09:24:28.596	117	66	87	68	93.8	305	885	988	6.4	0.824	1098
09:24:29.483	121	68	89	66	95.8	315	905	975	6.3	0.844	1125
09:24:30.388	122	68	89	66	97.3	315	905	1000	6.4	0.826	1101
09:24:31.289	117	67	87	67	92.8	310	890	958	6.3	0.835	1113
09:24:32.181	120	68	89	67	94.3	310	900	967	6.3	0.845	1127
09:24:33.081	123	68	90	66	99.0	315	910	988	6.5	0.825	1100
09:24:33.993	119	67	89	67	95.8	310	890	979	6.5	0.823	1097
09:24:34.881	122	69	90	66	95.5	310	905	983	6.3	0.855	1140
09:24:35.788	125	69	91	65	100.8	315	920	1000	6.6	0.831	1108
09:24:36.708	121	68	89	67	98.8	315	900	988	6.6	0.809	1078
09:24:37.608	121	68	89	67	96.5	310	900	992	6.4	0.832	1110
09:24:38.506	124	69	91	66	100.0	315	910	996	6.6	0.824	1098
09:24:39.416	120	67	88	67	97.5	310	895	971	6.5	0.806	1074
09:24:40.311	119	67	89	68	95.0	310	885	996	6.4	0.827	1102
09:24:41.196	123	69	91	67	97.5	315	900	983	6.5	0.835	1114
09:24:42.096	120	67	88	68	96.5	315	885	988	6.5	0.805	1073
09:24:42.983	117	66	87	69	94.0	310	875	992	6.4	0.812	1083
09:24:43.858	120	68	87	68	94.0	310	885	996	6.4	0.821	1095
09:24:44.740	120	68	87	68	94.0	310	880	996	6.4	0.817	1089
09:24:45.620	120	68	87	69	94.0	310	865	996	6.5	0.803	1071
09:24:46.484	122	71	92	70	81.5	310	855	996	5.7	0.965	1287
09:24:47.337	126	72	94	71	83.8	310	845	1025	5.9	0.946	1261
09:24:48.188	123	72	92	71	81.3	310	840	988	5.8	0.951	1268
09:24:49.024	123	72	94	72	84.0	305	830	1025	6.1	0.924	1232
09:24:49.856	127	74	95	68	89.5	310	880	1021	6.1	0.929	1239
09:24:50.736	127	73	93	67	91.5	305	895	1033	6.1	0.907	1210
09:24:51.631	120	70	90	69	88.3	300	875	988	6.1	0.890	1186
09:24:52.506	123	71	91	67	89.8	305	900	988	6.0	0.908	1210
09:24:53.406	124	70	91	66	95.3	310	915	1013	6.2	0.872	1162
09:24:54.321	119	69	88	67	91.0	305	895	996	6.1	0.868	1157
09:24:55.214	120	69	89	66	90.3	300	905	983	6.0	0.895	1193
09:24:56.119	123	69	91	66	97.0	310	915	1017	6.4	0.856	1141
09:24:57.036	121	69	89	67	93.3	310	900	988	6.2	0.854	1139
09:24:57.938	116	67	87	68	89.5	305	880	971	6.1	0.858	1144
09:24:58.814	120	69	89	67	92.3	305	895	983	6.2	0.866	1155
09:24:59.709	122	69	89	66	95.3	310	910	996	6.3	0.850	1134
09:25:00.623	117	67	87	67	92.3	305	895	967	6.2	0.842	1122
09:25:01.514	119	68	88	66	92.0	305	905	958	6.1	0.866	1154
09:25:02.423	121	68	89	65	97.5	310	930	983	6.3	0.844	1126
09:25:03.351	118	67	88	67	94.5	305	900	971	6.3	0.838	1117
09:25:04.249	122	69	91	66	94.3	305	905	988	6.2	0.869	1159
09:25:05.156	125	70	92	65	98.5	310	920	996	6.4	0.859	1146
09:25:06.076	123	69	90	66	96.5	310	905	992	6.4	0.846	1129
09:25:06.981	119	68	89	68	91.5	305	885	967	6.2	0.863	1151
09:25:07.866	123	70	91	66	94.0	310	910	975	6.2	0.883	1178
09:25:08.778	124	69	90	65	98.0	310	920	1004	6.4	0.847	1130
09:25:09.696	118	67	88	69	92.0	305	870	979	6.3	0.830	1106
09:25:10.568	121	69	90	68	92.8	310	885	979	6.3	0.861	1148
09:25:11.449	124	70	91	67	96.5	310	890	1000	6.5	0.839	1119
09:25:12.343	120	68	89	69	95.3	310	875	983	6.5	0.813	1084
09:25:13.218	120	68	89	68	92.8	305	880	996	6.3	0.847	1129
09:25:14.096	123	69	90	66	96.3	310	910	996	6.3	0.853	1138
09:25:15.006	121	69	88	66	94.8	310	905	988	6.3	0.843	1124
09:25:15.913	115	66	86	68	91.5	305	885	963	6.2	0.832	1109
09:25:16.796	120	68	88	66	93.3	305	910	967	6.1	0.861	1148
09:25:17.706	122	68	89	65	98.0	310	930	996	6.3	0.842	1123
09:25:18.636	118	67	87	66	94.8	310	910	967	6.2	0.836	1114
09:25:19.544	117	67	88	67	92.3	305	895	963	6.2	0.851	1135
09:25:20.443	122	69	90	65	95.8	310	920	975	6.2	0.865	1153
09:25:21.361	123	69	90	66	95.8	310	915	979	6.3	0.860	1147
09:25:22.275	123	69	90	67	95.8	310	895	979	6.4	0.841	1122
09:25:23.170	123	69	90	65	95.8	310	925	979	6.2	0.869	1159
09:25:24.098	122	69	89	63	86.8	315	945	975	5.5	0.972	1296
09:25:25.041	117	67	87	66	85.0	305	910	963	5.6	0.926	1235
09:25:25.953	117	67	87	65	83.3	305	920	946	5.4	0.959	1278
09:25:26.873	120	67	88	64	90.3	310	940	958	5.8	0.917	1222
09:25:27.809	118	67	87	65	92.3	310	930	942	6.0	0.872	1163
09:25:28.741	113	66	86	67	88.3	305	895	921	5.9	0.867	1156
09:25:29.636	118	68	88	65	91.0	305	920	929	5.9	0.890	1186
09:25:30.556	121	68	90	65	96.0	310	920	967	6.3	0.858	1144
09:25:31.478	119	68	88	66	94.3	305	910	950	6.2	0.847	1130
09:25:32.386	117	68	88	67	90.5	300	900	954	6.0	0.875	1167
09:25:33.286	121	69	90	65	94.8	310	930	950	6.1	0.881	1175
09:25:34.214	121	69	88	64	95.8	310	940	963	6.1	0.864	1152
09:25:35.154	115	66	86	66	91.3	305	905	929	6.0	0.848	1131
09:25:36.061	117	67	87	65	91.8	310	920	921	6.0	0.867	1156
09:25:36.981	120	67	89	65	98.5	310	920	950	6.4	0.829	1105
09:25:37.901	120	67	89	66	96.5	310	905	963	6.4	0.830	1107
09:25:38.806	118	68	90	68	91.5	305	880	950	6.2	0.861	1148
09:25:39.686	124	71	93	67	93.5	310	895	967	6.3	0.885	1181
09:25:40.581	126	72	94	66	96.3	310	905	983	6.4	0.881	1175
09:25:41.488	124	71	91	66	93.3	310	915	975	6.1	0.893	1191
09:25:42.401	119	69	89	67	89.5	300	895	958	6.0	0.892	1190
09:25:43.298	123	70	90	65	94.0	310	925	983	6.1	0.888	1184
09:25:44.221	124	69	90	64	97.3	310	940	1000	6.2	0.870	1160
09:25:45.161	119	67	87	65	94.8	305	920	983	6.2	0.842	1123
09:25:46.083	117	66	87	66	93.0	305	915	979	6.1	0.854	1138
09:25:46.998	122	67	90	64	99.0	310	940	1000	6.3	0.850	1133
09:25:47.934	124	69	91	63	99.5	310	945	1017	6.3	0.862	1149
09:25:48.881	120	68	89	66	94.8	310	915	988	6.2	0.859	1146
09:25:49.798	123	70	91	64	94.3	310	940	1004	6.0	0.903	1203
09:25:50.734	126	70	92	63	100.0	310	945	1029	6.3	0.867	1156
09:25:51.683	123	70	89	63	96.8	315	950	1000	6.1	0.876	1168
09:25:52.631	116	66	87	65	93.3	305	925	971	6.0	0.861	1147
09:25:53.556	120	67	88	63	97.0	310	945	983	6.2	0.855	1140
09:25:54.503	120	66	87	63	100.0	315	960	1000	6.3	0.835	1114
09:25:55.461	116	66	84	64	95.8	315	940	975	6.1	0.827	1103
09:25:56.403	111	63	83	66	93.0	305	910	942	6.1	0.812	1083
09:25:57.313	116	65	86	64	98.3	315	935	946	6.3	0.814	1085
09:25:58.248	119	65	86	64	100.8	315	940	971	6.4	0.805	1073
09:25:59.186	115	65	85	67	96.3	310	900	954	6.4	0.797	1063
09:26:00.086	117	67	87	66	94.3	310	915	942	6.2	0.840	1120
09:26:01.001	121	67	89	65	100.8	315	920	975	6.6	0.815	1087
09:26:01.921	122	69	90	65	98.3	315	920	983	6.4	0.840	1121
09:26:02.839	118	68	89	68	93.5	305	885	950	6.3	0.845	1126
09:26:03.726	124	71	92	66	95.8	310	905	988	6.3	0.870	1159
09:26:04.633	126	70	93	65	100.3	315	920	1008	6.5	0.849	1132
09:26:05.551	123	70	90	66	97.3	310	910	988	6.4	0.842	1123
09:26:06.461	119	68	89	67	93.8	310	900	975	6.3	0.852	1136
09:26:07.363	123	69	90	65	97.8	315	925	1004	6.3	0.849	1132
09:26:08.286	121	68	88	65	98.0	315	920	996	6.4	0.824	1098
09:26:09.206	116	66	88	67	98.0	315	895	971	6.6	0.801	1069
09:26:10.100	116	66	88	65	98.0	315	920	971	6.4	0.824	1098
09:26:11.020	116	66	88	65	98.0	315	930	971	6.3	0.833	1110
09:26:11.953	117	67	87	66	83.0	310	905	958	5.5	0.946	1261
09:26:12.856	120	68	89	66	85.0	310	915	975	5.6	0.953	1270
09:26:13.773	121	68	88	65	88.8	315	925	983	5.8	0.920	1226
09:26:14.696	116	66	87	67	88.3	310	890	983	5.9	0.875	1166
09:26:15.588	120	69	89	66	91.5	315	905	992	6.1	0.883	1177
09:26:16.491	123	69	90	66	96.3	315	910	983	6.3	0.849	1131
09:26:17.401	118	68	88	67	92.8	310	890	992	6.3	0.842	1123
09:26:18.293	121	69	90	67	93.0	310	895	1004	6.2	0.869	1158
09:26:19.182	127	78	93	66	82.8	315	910	817	5.5	1.020	1360
09:26:20.098	121	69	90	67	94.0	315	890	988	6.3	0.850	1133
09:26:20.986	122	70	92	68	92.5	310	880	1017	6.3	0.873	1164
09:26:21.868	126	72	93	67	93.8	315	900	1000	6.3	0.895	1194
09:26:22.768	125	72	92	67	91.5	315	890	1004	6.2	0.897	1196
09:26:23.656	120	71	91	70	87.3	305	860	983	6.1	0.894	1193
09:26:24.518	125	72	93	67	90.3	310	890	996	6.1	0.917	1223
09:26:25.406	126	72	92	67	92.5	315	895	1038	6.2	0.893	1190
09:26:26.299	121	70	91	69	89.3	305	870	1025	6.2	0.889	1186
09:26:27.167	126	73	93	68	90.0	305	885	1025	6.1	0.917	1223
09:26:28.056	127	72	93	67	93.5	315	895	1038	6.3	0.888	1184
09:26:28.951	122	70	91	69	89.5	305	875	1021	6.1	0.887	1183
09:26:29.826	125	72	93	67	91.3	310	895	1033	6.1	0.907	1210
09:26:30.721	127	71	93	65	96.0	310	925	1054	6.2	0.891	1188
09:26:31.644	123	70	90	67	92.5	305	900	1046	6.2	0.878	1171
09:26:32.546	124	71	92	66	91.8	305	905	1058	6.1	0.903	1203
09:26:33.451	127	71	93	65	96.5	310	925	1058	6.3	0.889	1185
09:26:34.376	124	69	90	66	95.5	305	915	1050	6.3	0.865	1153
09:26:35.289	120	69	90	67	91.0	300	900	1038	6.1	0.888	1184
09:26:36.187	125	70	92	66	93.3	305	915	1042	6.1	0.900	1200
09:26:37.104	125	70	91	65	95.0	310	920	1046	6.2	0.881	1175
09:26:38.026	119	68	89	66	90.3	305	905	1025	6.0	0.890	1187
09:26:38.929	124	70	91	66	92.8	305	910	1029	6.1	0.895	1194
09:26:39.839	125	70	92	66	96.0	310	915	1042	6.3	0.872	1163
09:26:40.754	121	69	90	68	91.0	305	880	1017	6.2	0.873	1164
09:26:41.634	125	72	93	67	91.0	305	895	1021	6.1	0.912	1216
09:26:42.531	127	71	94	66	96.5	310	915	1058	6.3	0.887	1182
09:26:43.446	124	71	92	67	94.0	305	895	1017	6.3	0.874	1165
09:26:44.341	124	71	92	66	91.8	305	905	1038	6.1	0.907	1210
09:26:45.242	127	71	94	66	95.3	310	910	1063	6.3	0.893	1191
09:26:46.154	125	71	92	66	94.5	310	905	1050	6.3	0.876	1168
09:26:47.059	120	69	91	69	90.0	300	875	1013	6.2	0.882	1176
09:26:47.936	125	71	93	66	93.0	310	905	1046	6.2	0.900	1200
09:26:48.839	126	71	92	67	94.5	305	900	1058	6.3	0.874	1165
09:26:49.739	121	69	90	68	90.8	305	880	1021	6.2	0.873	1164
09:26:50.619	124	71	91	66	92.5	305	915	1038	6.1	0.898	1197
09:26:51.536	125	69	91	66	96.3	310	910	1083	6.3	0.856	1141
09:26:52.448	119	68	89	67	93.3	305	900	1008	6.2	0.857	1142
09:26:53.342	123	69	90	66	94.3	305	905	1021	6.2	0.864	1152
09:26:54.249	122	68	88	66	95.0	310	910	1033	6.3	0.845	1127
09:26:55.161	117	67	87	67	92.3	305	895	1004	6.2	0.844	1125
09:26:56.054	121	68	88	65	95.8	310	920	1017	6.2	0.848	1131
09:26:56.974	120	67	87	66	95.5	305	910	1021	6.3	0.831	1109
09:26:57.888	115	66	86	67	91.3	305	890	992	6.2	0.834	1112
09:26:58.776	119	67	88	67	94.8	310	900	1013	6.3	0.836	1115
09:26:59.674	122	68	89	68	97.3	310	880	1025	6.6	0.808	1077
09:27:00.556	117	67	88	71	93.0	305	850	992	6.6	0.802	1069
09:27:01.408	117	68	90	72	93.5	305	830	1013	6.8	0.794	1059
09:27:02.236	122	70	92	75	92.8	310	805	1021	6.9	0.796	1062
09:27:03.041	123	72	92	74	92.3	310	815	1000	6.8	0.813	1084
09:27:03.852	122	71	90	74	91.5	305	810	1029	6.8	0.799	1065
09:27:04.666	119	69	90	75	91.5	305	795	1046	6.9	0.784	1046
09:27:05.460	119	69	90	72	91.5	305	830	1046	6.6	0.819	1092
09:27:06.290	119	69	90	69	91.5	305	865	1046	6.3	0.853	1138
09:27:07.156	128	74	93	71	79.8	300	850	1142	5.6	0.994	1325
09:27:08.004	130	74	95	69	82.0	300	875	1192	5.6	1.008	1345
09:27:08.877	133	73	95	66	87.5	305	905	1242	5.8	0.983	1310
09:27:09.786	130	72	92	67	88.3	305	900	1221	5.9	0.938	1251
09:27:10.685	122	69	90	69	87.8	295	875	1179	6.0	0.895	1193
09:27:11.563	128	70	92	66	92.8	300	905	1192	6.1	0.898	1197
09:27:12.466	129	70	93	65	97.0	305	920	1217	6.3	0.880	1173
09:27:13.388	126	69	91	66	95.0	305	905	1200	6.3	0.862	1150
09:27:14.291	121	68	89	68	89.5	295	885	1129	6.1	0.883	1177
09:27:15.176	127	71	92	65	93.5	305	920	1158	6.1	0.905	1207
09:27:16.096	129	70	93	65	98.3	305	925	1188	6.4	0.871	1161
09:27:17.021	126	70	90	65	94.0	305	920	1138	6.1	0.881	1174
09:27:17.941	119	68	88	67	89.5	295	895	1108	6.0	0.882	1177
09:27:18.836	125	70	91	65	94.3	305	925	1125	6.1	0.888	1184
09:27:19.761	125	69	91	64	97.0	305	935	1138	6.2	0.872	1163
09:27:20.698	121	68	88	65	93.5	305	920	1113	6.1	0.868	1158
09:27:21.616	120	69	88	65	89.3	300	925	1075	5.8	0.915	1220
09:27:22.541	123	69	91	64	96.0	305	935	1096	6.2	0.881	1175
09:27:23.476	124	70	90	65	94.0	305	930	1092	6.1	0.888	1184
09:27:24.406	118	68	89	67	90.0	300	900	1042	6.0	0.885	1180
09:27:25.304	124	70	91	65	92.0	305	930	1050	5.9	0.920	1227
09:27:26.234	126	70	93	64	96.8	305	940	1079	6.2	0.899	1198
09:27:27.172	123	70	91	65	93.8	305	920	1054	6.1	0.888	1184
09:27:28.094	121	70	91	66	90.3	300	910	1038	6.0	0.915	1220
09:27:29.006	127	71	94	65	95.3	310	930	1054	6.1	0.913	1217
09:27:29.934	127	72	93	64	95.0	305	935	1058	6.1	0.910	1214
09:27:30.869	121	70	91	66	90.5	300	905	1033	6.0	0.907	1210
09:27:31.774	126	72	94	65	92.5	305	925	1046	6.0	0.935	1247
09:27:32.701	130	72	95	64	97.0	310	940	1079	6.2	0.921	1227
09:27:33.639	127	72	93	65	94.5	305	930	1071	6.1	0.913	1217
09:27:34.569	124	71	92	65	90.3	300	920	1050	5.9	0.938	1250
09:27:35.487	128	72	94	64	95.0	310	940	1054	6.1	0.925	1234
09:27:36.431	128	72	92	63	95.3	310	945	1058	6.0	0.915	1220
09:27:37.374	121	70	91	66	90.8	305	915	1029	6.0	0.912	1217
09:27:38.291	126	71	93	64	93.5	310	935	1054	6.0	0.925	1233
09:27:39.226	127	71	93	63	98.0	315	950	1075	6.2	0.897	1196
09:27:40.172	123	70	91	65	93.3	305	920	1046	6.1	0.895	1194
09:27:41.094	125	71	92	65	92.5	305	930	1046	6.0	0.925	1233
09:27:42.022	128	71	94	64	97.8	310	940	1071	6.2	0.902	1202
09:27:42.962	126	72	92	65	93.8	310	930	1038	6.0	0.915	1220
09:27:43.892	121	70	91	67	89.0	300	900	1033	5.9	0.920	1227
09:27:44.796	126	72	93	65	93.0	310	920	1050	6.1	0.922	1230
09:27:45.716	128	72	93	64	95.8	315	935	1058	6.1	0.911	1214
09:27:46.649	123	70	91	66	91.5	305	905	1029	6.1	0.903	1203
09:27:47.552	126	72	93	66	91.3	310	915	1042	6.0	0.933	1243
09:27:48.471	127	71	94	65	96.3	310	930	1063	6.2	0.906	1208
09:27:49.399	126	71	92	65	93.8	310	930	1038	6.0	0.910	1214
09:27:50.329	120	70	90	66	88.8	305	905	1013	5.9	0.920	1227
09:27:51.234	124	71	92	65	92.3	310	920	1038	6.0	0.915	1220
09:27:52.156	125	70	91	64	96.0	310	935	1038	6.2	0.886	1182
09:27:53.089	120	68	89	67	91.5	305	900	1021	6.1	0.878	1170
09:27:53.991	123	71	91	66	90.8	310	915	1013	6.0	0.915	1220
09:27:54.906	125	70	91	65	96.3	310	920	1038	6.3	0.872	1163
09:27:55.822	121	69	90	68	91.5	305	885	1025	6.2	0.873	1164
09:27:56.709	125	72	93	67	91.3	305	895	1025	6.1	0.912	1216
09:27:57.604	128	72	95	66	95.5	310	905	1050	6.3	0.896	1194
09:27:58.511	125	71	93	67	93.3	310	895	1038	6.3	0.888	1184
09:27:59.404	125	71	93	68	91.5	305	885	1038	6.2	0.902	1203
09:28:00.291	129	73	95	66	94.8	310	905	1046	6.3	0.907	1210
09:28:01.196	127	73	93	66	92.8	310	905	1038	6.1	0.910	1213
09:28:02.101	122	70	92	68	89.5	305	880	1038	6.1	0.900	1200
09:28:02.981	126	72	93	66	91.5	310	905	1042	6.1	0.920	1226
09:28:03.886	127	71	93	66	94.8	310	915	1058	6.2	0.893	1191
09:28:04.801	122	69	90	67	91.8	305	895	1042	6.2	0.880	1174
09:28:05.694	125	71	92	67	91.3	305	900	1046	6.1	0.910	1213
09:28:06.594	127	71	94	66	95.5	310	910	1058	6.3	0.891	1188
09:28:07.502	125	70	92	67	93.8	305	890	1058	6.3	0.869	1158
09:28:08.396	121	70	92	68	90.3	300	880	1038	6.2	0.892	1190
09:28:09.272	127	72	95	67	92.8	305	890	1067	6.3	0.907	1209
09:28:10.164	129	73	95	67	92.8	305	895	1079	6.2	0.912	1216
09:28:11.060	129	73	95	70	92.8	305	860	1079	6.5	0.876	1168
09:28:11.920	129	73	95	67	92.8	305	900	1079	6.2	0.917	1223
09:28:12.821	129	73	95	66	85.0	310	910	1096	5.6	1.014	1353
09:28:13.731	125	71	92	66	84.5	310	905	1092	5.6	0.983	1310
09:28:14.636	121	70	90	66	81.8	300	905	1063	5.4	0.999	1332
09:28:15.541	125	70	91	65	88.8	310	925	1071	5.8	0.948	1265
09:28:16.464	124	69	90	66	92.5	305	915	1067	6.1	0.885	1180
09:28:17.381	117	67	87	67	87.8	305	890	1025	5.9	0.882	1177
09:28:18.271	121	69	90	66	91.0	305	910	1033	6.0	0.895	1193
09:28:19.181	124	69	91	65	96.3	310	920	1063	6.3	0.870	1160
09:28:20.097	122	70	91	68	91.8	305	885	1025	6.2	0.873	1164
09:28:20.988	118	69	89	67	87.3	305	890	1004	5.9	0.905	1207
09:28:21.874	123	70	91	66	92.8	310	905	1033	6.1	0.890	1187
09:28:22.781	126	71	92	65	95.8	310	920	1054	6.2	0.884	1179
09:28:23.701	122	70	91	67	91.5	305	895	1033	6.1	0.885	1180
09:28:24.594	124	72	92	67	90.8	305	900	1021	6.1	0.915	1220
09:28:25.494	126	71	93	65	95.8	310	920	1046	6.2	0.889	1185
09:28:26.414	123	69	90	66	94.5	310	910	1042	6.2	0.867	1156
09:28:27.324	121	69	90	67	91.0	305	895	1025	6.1	0.885	1180
09:28:28.219	124	70	91	65	95.0	310	925	1021	6.2	0.884	1178
09:28:29.144	123	69	89	66	94.8	310	915	1029	6.2	0.859	1146
09:28:30.059	116	67	87	69	89.5	305	870	983	6.2	0.848	1131
09:28:30.933	120	69	89	67	91.5	310	900	1008	6.1	0.875	1167
09:28:31.831	122	68	90	66	96.3	310	910	1021	6.3	0.849	1131
09:28:32.741	120	68	88	66	93.3	310	915	1008	6.1	0.863	1151
09:28:33.656	117	67	88	68	91.3	305	885	996	6.2	0.853	1138
09:28:34.541	122	69	90	66	93.3	310	915	1004	6.1	0.881	1174
09:28:35.454	122	69	89	65	94.5	310	920	1021	6.2	0.866	1155
09:28:36.378	117	67	86	66	91.5	305	910	992	6.0	0.858	1144
09:28:37.284	117	68	87	66	89.8	305	915	983	5.9	0.884	1179
09:28:38.201	120	67	88	65	96.3	310	920	1008	6.3	0.844	1125
09:28:39.123	120	68	88	65	94.0	310	920	992	6.1	0.859	1145
09:28:40.041	115	67	88	67	89.3	305	890	979	6.0	0.873	1163
09:28:40.929	122	71	91	67	90.3	305	900	988	6.0	0.907	1210
09:28:41.833	124	70	92	66	95.5	315	910	1004	6.3	0.877	1169
09:28:42.741	122	72	92	69	90.0	310	875	946	6.2	0.897	1196
09:28:43.616	122	72	92	70	87.3	305	855	967	6.1	0.899	1199
09:28:44.471	122	72	91	70	87.5	305	860	979	6.1	0.892	1189
09:28:45.331	118	69	90	74	86.3	300	810	983	6.4	0.843	1124
09:28:46.143	123	72	93	72	87.3	305	830	1013	6.3	0.882	1176
09:28:46.971	127	73	94	68	93.3	310	880	1063	6.4	0.887	1183
09:28:47.849	127	72	92	69	91.8	310	875	1071	6.3	0.880	1173
09:28:48.726	121	70	91	71	88.3	300	850	1071	6.2	0.872	1162
09:28:49.576	126	72	93	68	90.8	305	885	1083	6.2	0.902	1203
09:28:50.461	128	71	93	67	96.0	310	900	1121	6.4	0.867	1156
09:28:51.361	123	70	91	69	92.0	305	865	1100	6.4	0.856	1141
09:28:52.226	127	72	93	68	91.5	305	885	1100	6.2	0.902	1203
09:28:53.111	129	72	95	67	96.0	310	895	1121	6.4	0.881	1175
09:28:54.008	125	71	93	69	93.8	310	865	1104	6.5	0.853	1138
09:28:54.869	126	72	95	71	91.8	300	850	1104	6.5	0.878	1170
09:28:55.719	131	74	96	68	92.3	305	885	1113	6.3	0.923	1231
09:28:56.606	131	74	96	67	95.3	305	900	1138	6.4	0.905	1206
09:28:57.506	126	72	93	69	90.3	305	865	1096	6.3	0.889	1185
09:28:58.371	127	73	94	69	89.8	305	875	1088	6.2	0.916	1222
09:28:59.246	130	73	96	67	94.8	310	890	1138	6.4	0.899	1199
09:29:00.136	130	73	94	65	94.5	310	920	1121	6.2	0.913	1217
09:29:01.054	124	70	92	68	90.8	300	880	1104	6.2	0.892	1189
09:29:01.936	128	73	93	65	91.3	305	920	1096	6.0	0.940	1254
09:29:02.854	129	71	94	66	96.8	305	915	1121	6.3	0.889	1185
09:29:03.771	126	71	92	66	94.0	310	905	1092	6.2	0.886	1181
09:29:04.672	124	71	92	67	90.5	305	900	1079	6.0	0.910	1213
09:29:05.576	127	71	93	66	95.8	310	915	1100	6.3	0.891	1188
09:29:06.491	125	70	92	66	94.8	310	905	1092	6.3	0.874	1165
09:29:07.392	122	69	91	68	92.5	300	885	1067	6.3	0.873	1164
09:29:08.281	127	71	93	66	94.8	310	905	1088	6.3	0.888	1184
09:29:09.186	127	71	92	66	96.0	310	915	1088	6.3	0.879	1172
09:29:10.101	121	69	90	67	92.0	305	890	1058	6.2	0.868	1158
09:29:10.989	124	71	92	67	90.8	305	900	1046	6.1	0.910	1213
09:29:11.891	127	71	94	66	97.8	315	915	1067	6.4	0.878	1170
09:29:12.804	128	72	94	66	95.3	310	910	1067	6.3	0.898	1197
09:29:13.714	124	72	94	67	90.3	300	890	1046	6.1	0.925	1233
09:29:14.602	130	74	94	66	90.3	300	905	1063	6.0	0.940	1253
09:29:15.510	130	74	94	66	90.3	300	915	1063	5.9	0.950	1267
09:29:16.425	130	74	94	66	90.3	300	915	1063	5.9	0.950	1267
09:29:17.341	129	75	95	65	80.3	310	925	1046	5.2	1.098	1464
09:29:18.266	130	73	95	64	86.8	310	940	1100	5.5	1.029	1373
09:29:19.206	128	72	92	63	85.0	310	950	1075	5.4	1.031	1375
09:29:20.154	121	69	90	65	85.5	305	920	1033	5.6	0.966	1288
09:29:21.072	124	70	91	64	90.3	305	940	1054	5.8	0.948	1264
09:29:22.012	125	69	91	63	95.0	310	945	1050	6.0	0.908	1210
09:29:22.959	123	69	89	63	93.3	310	945	1046	5.9	0.902	1203
09:29:23.906	117	67	87	65	89.5	305	920	1000	5.8	0.892	1189
09:29:24.824	120	68	89	65	92.3	310	930	1021	6.0	0.900	1200
09:29:25.756	124	69	91	64	97.3	310	935	1025	6.2	0.875	1167
09:29:26.691	122	70	90	65	93.8	310	920	1004	6.1	0.886	1181
09:29:27.613	119	69	91	67	89.8	305	890	996	6.1	0.900	1200
09:29:28.501	126	72	95	66	93.3	310	910	1029	6.1	0.922	1230
09:29:29.411	129	73	96	66	96.3	310	915	1042	6.3	0.915	1220
09:29:30.324	128	73	95	66	93.3	305	905	1029	6.2	0.924	1233
09:29:31.229	126	73	96	68	90.8	300	885	1025	6.2	0.936	1248
09:29:32.114	133	76	99	66	93.3	310	910	1046	6.1	0.961	1282
09:29:33.026	134	76	98	65	95.0	310	925	1063	6.2	0.952	1269
09:29:33.951	128	74	95	66	91.3	305	905	1046	6.0	0.945	1260
09:29:34.856	130	75	96	65	91.3	310	930	1046	5.9	0.973	1298
09:29:35.782	130	73	95	64	95.8	310	940	1058	6.1	0.930	1240
09:29:36.722	125	71	92	65	94.0	310	920	1033	6.1	0.898	1197
09:29:37.644	124	71	92	65	91.8	305	925	1021	6.0	0.922	1230
09:29:38.571	126	70	92	64	97.8	315	940	1058	6.2	0.887	1183
09:29:39.509	125	70	91	65	95.5	310	930	1046	6.2	0.881	1175
09:29:40.443	119	68	89	66	91.5	305	910	1008	6.0	0.885	1180
09:29:41.347	123	70	91	65	93.5	310	920	1029	6.1	0.898	1197
09:29:42.271	126	70	92	65	97.3	310	930	1046	6.3	0.880	1173
09:29:43.201	122	69	91	66	93.5	310	905	1038	6.2	0.876	1168
09:29:44.104	124	71	92	65	91.8	305	920	1021	6.0	0.917	1223
09:29:45.026	126	70	92	65	97.8	315	930	1042	6.3	0.878	1170
09:29:45.956	122	69	90	66	95.3	310	910	1025	6.3	0.860	1146
09:29:46.866	122	70	90	65	92.0	310	920	1008	6.0	0.900	1200
09:29:47.786	124	69	91	65	97.8	315	930	1021	6.3	0.866	1154
09:29:48.718	121	68	88	65	95.5	310	925	1013	6.2	0.855	1140
09:29:49.639	116	67	87	67	91.3	305	900	988	6.1	0.861	1147
09:29:50.541	121	68	89	65	94.8	310	920	983	6.2	0.867	1155
09:29:51.459	122	68	89	65	96.3	315	920	1000	6.3	0.853	1137
09:29:52.379	118	68	89	67	91.8	305	890	979	6.2	0.858	1145
09:29:53.273	123	70	92	66	93.3	310	910	1000	6.1	0.893	1191
09:29:54.183	126	71	93	65	98.0	315	920	1013	6.4	0.873	1164
09:29:55.101	123	70	91	67	95.3	310	900	1013	6.4	0.860	1146
09:29:56.003	122	70	92	67	93.5	310	900	1004	6.2	0.881	1174
09:29:56.899	126	71	93	66	95.3	315	915	1000	6.2	0.893	1191
09:29:57.814	124	70	92	67	95.0	310	900	1017	6.3	0.867	1156
09:29:58.716	123	70	93	67	93.3	305	895	1029	6.3	0.890	1187
09:29:59.607	129	73	96	66	94.5	310	910	1025	6.2	0.920	1226
09:30:00.519	129	73	95	66	94.0	310	905	1046	6.2	0.912	1216
09:30:01.424	124	72	94	69	90.3	305	875	1033	6.2	0.907	1209
09:30:02.299	130	74	96	67	92.0	310	895	1067	6.2	0.936	1248
09:30:03.194	132	74	97	66	95.5	310	910	1079	6.3	0.924	1232
09:30:04.106	130	73	95	66	94.8	305	910	1088	6.2	0.910	1213
09:30:05.016	125	71	95	68	92.0	305	880	1096	6.3	0.911	1215
09:30:05.896	133	76	98	67	91.8	310	900	1121	6.1	0.956	1275
09:30:06.798	133	74	97	66	95.0	310	905	1171	6.3	0.926	1235
09:30:07.701	131	74	95	67	92.3	310	895	1158	6.2	0.919	1226
09:30:08.596	126	72	94	69	89.0	300	865	1175	6.2	0.911	1215
09:30:09.461	134	76	98	68	90.3	310	885	1233	6.1	0.956	1275
09:30:10.344	136	75	98	68	94.0	310	880	1325	6.4	0.917	1223
09:30:11.224	134	74	96	68	93.0	305	880	1317	6.3	0.906	1208
09:30:12.105	129	72	92	69	89.3	300	875	1263	6.1	0.902	1203
09:30:12.977	124	70	92	71	88.0	295	850	1238	6.2	0.884	1178
09:30:13.831	130	72	95	69	92.8	305	865	1283	6.4	0.884	1178
09:30:14.696	134	73	96	69	96.5	310	875	1308	6.6	0.873	1164
09:30:15.571	130	73	95	70	92.3	300	855	1275	6.5	0.880	1174
09:30:16.426	135	76	98	68	90.8	300	880	1288	6.2	0.953	1270
09:30:17.304	139	76	101	69	97.0	305	875	1350	6.7	0.907	1209
09:30:18.181	138	76	99	68	95.3	305	885	1313	6.5	0.922	1230
09:30:19.066	136	75	97	67	93.5	300	890	1288	6.3	0.926	1234
09:30:19.956	130	73	97	69	93.5	300	865	1246	6.5	0.900	1200
09:30:20.820	130	73	97	67	93.5	300	890	1246	6.3	0.926	1234
09:30:21.710	130	73	97	66	93.5	300	910	1246	6.2	0.946	1262
09:30:22.619	137	77	99	67	81.8	300	900	1250	5.5	1.084	1446
09:30:23.517	129	74	96	69	80.3	295	875	1238	5.5	1.047	1396
09:30:24.394	134	76	99	67	82.0	305	895	1263	5.5	1.078	1437
09:30:25.289	136	76	99	66	87.8	305	910	1250	5.8	1.029	1372
09:30:26.197	134	75	97	67	89.3	300	900	1225	6.0	0.976	1301
09:30:27.099	127	73	95	68	87.5	300	880	1188	6.0	0.955	1274
09:30:27.979	132	74	97	67	90.5	305	900	1208	6.0	0.967	1290
09:30:28.879	134	74	98	66	93.8	305	905	1213	6.2	0.946	1261
09:30:29.786	131	74	96	67	90.8	305	900	1196	6.1	0.950	1266
09:30:30.686	126	72	95	69	88.0	300	870	1158	6.1	0.939	1252
09:30:31.558	133	75	98	66	91.3	310	905	1213	6.0	0.974	1299
09:30:32.457	135	76	99	66	93.0	305	910	1233	6.1	0.971	1295
09:30:33.370	133	75	98	66	91.3	305	915	1204	6.0	0.978	1304
09:30:34.286	129	75	94	66	86.5	300	910	1113	5.7	0.989	1319
09:30:35.196	123	72	93	68	83.8	295	880	1104	5.7	0.975	1299
09:30:36.076	128	73	95	67	88.3	305	900	1125	5.9	0.964	1285
09:30:36.976	130	74	96	67	90.8	305	900	1133	6.1	0.952	1269
09:30:37.876	128	74	97	68	89.0	300	885	1133	6.0	0.962	1283
09:30:38.761	133	77	99	67	88.5	305	900	1146	5.9	1.007	1342
09:30:39.661	136	77	100	66	91.8	305	905	1158	6.1	0.989	1318
09:30:40.566	133	76	98	66	91.0	305	910	1129	6.0	0.980	1307
09:30:41.478	128	74	95	66	87.8	305	905	1108	5.8	0.980	1306
09:30:42.379	129	72	96	68	92.8	305	880	1175	6.3	0.908	1211
09:30:43.261	130	74	97	67	90.0	300	890	1154	6.1	0.954	1272
09:30:44.151	129	75	95	64	87.8	305	935	1133	5.6	1.007	1343
09:30:45.086	131	73	95	64	93.0	305	940	1179	5.9	0.963	1284
09:30:46.026	133	73	96	63	93.3	305	950	1250	5.9	0.981	1307
09:30:46.976	133	74	95	63	90.8	305	955	1300	5.7	1.000	1333
09:30:47.931	131	72	92	63	88.5	305	955	1317	5.6	0.993	1324
09:30:48.885	127	70	90	63	87.8	300	950	1292	5.5	0.969	1292
09:30:49.836	124	69	87	63	87.8	300	955	1267	5.5	0.950	1266
09:30:50.791	122	67	86	63	88.5	295	950	1258	5.6	0.926	1234
09:30:51.737	122	67	87	64	89.3	295	940	1242	5.7	0.916	1222
09:30:52.679	124	68	90	65	89.5	295	925	1279	5.8	0.925	1233
09:30:53.606	127	70	92	65	91.3	300	925	1279	5.9	0.930	1240
09:30:54.531	129	71	93	65	90.8	300	920	1283	5.9	0.945	1260
09:30:55.451	130	72	95	66	91.3	300	915	1292	6.0	0.948	1263
09:30:56.366	131	73	95	66	90.5	300	915	1271	5.9	0.963	1284
09:30:57.279	131	74	96	66	88.5	300	910	1283	5.8	0.982	1309
09:30:58.190	131	74	95	66	89.3	300	915	1275	5.9	0.977	1302
09:30:59.104	130	73	95	66	89.0	300	910	1263	5.9	0.971	1295
09:31:00.012	130	74	95	67	87.5	300	900	1246	5.8	0.975	1299
09:31:00.916	129	73	94	67	87.3	300	900	1238	5.8	0.967	1289
09:31:01.816	127	72	93	68	87.3	305	885	1208	5.9	0.946	1261
09:31:02.703	126	72	93	68	87.3	300	880	1204	5.9	0.933	1244
09:31:03.583	123	71	92	70	86.0	300	855	1196	6.0	0.910	1213
09:31:04.435	128	73	96	70	87.3	305	855	1242	6.1	0.936	1248
09:31:05.289	134	74	99	70	94.8	305	855	1283	6.6	0.893	1191
09:31:06.144	136	76	100	70	94.3	310	860	1263	6.6	0.910	1214
09:31:07.006	133	76	98	70	91.0	305	855	1254	6.4	0.916	1221
09:31:07.861	128	74	97	71	89.3	300	845	1204	6.3	0.914	1218
09:31:08.706	134	76	99	69	92.3	305	865	1221	6.4	0.924	1231
09:31:09.567	134	75	97	70	93.3	305	860	1225	6.5	0.897	1196
09:31:10.433	126	73	95	71	89.8	305	850	1192	6.3	0.895	1193
09:31:11.281	129	74	96	70	91.0	305	860	1200	6.3	0.903	1203
09:31:12.143	130	73	95	69	94.8	310	875	1196	6.5	0.880	1173
09:31:13.014	126	72	93	71	91.5	305	845	1175	6.5	0.861	1148
09:31:13.863	124	73	93	70	86.5	305	855	1133	6.1	0.917	1222
09:31:14.714	128	73	95	71	93.0	310	850	1171	6.6	0.871	1161
09:31:15.568	127	73	95	71	91.8	310	845	1158	6.5	0.870	1160
09:31:16.413	127	74	95	71	88.3	305	850	1121	6.2	0.913	1217
09:31:17.263	130	73	96	69	93.5	310	865	1158	6.5	0.886	1181
09:31:18.126	127	73	94	70	90.5	305	855	1133	6.4	0.890	1187
09:31:18.979	127	74	94	69	88.0	305	870	1121	6.1	0.927	1236
09:31:19.851	127	72	93	67	93.0	310	890	1133	6.3	0.892	1190
09:31:20.739	124	71	91	68	91.0	310	880	1121	6.2	0.878	1170
09:31:21.619	120	69	89	69	87.3	300	870	1071	6.0	0.890	1187
09:31:22.491	122	69	90	68	92.8	310	885	1083	6.3	0.861	1148
09:31:23.372	122	69	89	68	92.0	310	885	1075	6.2	0.859	1145
09:31:24.259	116	67	89	70	92.0	310	855	1033	6.5	0.829	1106
09:31:25.115	116	67	89	69	92.0	310	865	1033	6.4	0.839	1119
09:31:25.980	116	67	89	68	92.0	310	880	1033	6.3	0.854	1138
09:31:26.859	119	70	90	71	77.0	305	845	1021	5.5	0.990	1321
09:31:27.702	123	72	92	71	77.5	305	845	1042	5.5	1.006	1341
09:31:28.551	125	72	93	70	81.3	310	860	1067	5.7	0.987	1316
09:31:29.407	122	72	93	73	80.0	300	825	1046	5.8	0.959	1279
09:31:30.236	126	75	96	72	81.8	305	835	1050	5.9	0.975	1301
09:31:31.071	130	75	98	71	87.5	310	840	1075	6.3	0.938	1251
09:31:31.911	127	75	96	72	85.3	305	835	1067	6.1	0.938	1250
09:31:32.746	123	74	95	73	81.0	300	825	1033	5.9	0.962	1283
09:31:33.567	128	75	97	73	84.5	305	825	1063	6.1	0.945	1259
09:31:34.394	128	75	97	75	86.8	305	805	1067	6.5	0.902	1203
09:31:35.197	127	76	99	78	82.5	300	765	1038	6.5	0.918	1224
09:31:35.964	134	80	102	76	83.3	305	790	1050	6.3	0.970	1294
09:31:36.754	137	81	104	76	85.8	300	790	1108	6.5	0.954	1271
09:31:37.546	133	80	102	76	81.5	295	790	1092	6.2	0.986	1315
09:31:38.336	139	82	104	72	84.0	300	830	1133	6.1	1.028	1370
09:31:39.166	141	81	104	71	88.8	305	850	1188	6.3	0.991	1322
09:31:40.016	135	78	101	72	85.5	300	830	1183	6.2	0.978	1304
09:31:40.848	136	79	101	70	85.3	300	855	1171	6.0	1.008	1344
09:31:41.697	136	77	100	71	89.5	305	850	1225	6.3	0.945	1260
09:31:42.551	131	75	96	72	86.8	300	835	1188	6.2	0.926	1235
09:31:43.388	130	75	95	71	86.5	305	850	1175	6.1	0.936	1248
09:31:44.238	131	73	95	70	91.8	305	860	1183	6.4	0.886	1181
09:31:45.094	126	71	93	72	90.5	300	835	1163	6.5	0.860	1147
09:31:45.931	126	72	93	73	88.8	300	825	1142	6.5	0.862	1150
09:31:46.756	125	71	93	77	89.8	305	780	1146	6.9	0.810	1081
09:31:47.536	124	72	91	76	86.8	305	790	1100	6.6	0.829	1105
09:31:48.324	117	69	89	79	81.8	290	760	1083	6.5	0.823	1097
09:31:49.084	121	71	90	78	83.5	295	770	1092	6.5	0.832	1110
09:31:49.856	124	70	92	77	89.8	300	780	1142	6.9	0.800	1066
09:31:50.636	123	71	90	75	87.3	300	795	1113	6.6	0.822	1096
09:31:51.427	117	68	88	78	83.8	295	765	1071	6.6	0.802	1069
09:31:52.192	120	70	90	76	83.8	290	785	1075	6.4	0.839	1119
09:31:52.979	124	70	92	75	91.3	300	800	1113	6.8	0.804	1073
09:31:53.781	122	70	91	76	89.3	300	785	1096	6.8	0.796	1061
09:31:54.564	118	70	90	77	82.3	290	780	1033	6.3	0.849	1132
09:31:55.344	124	72	92	75	86.5	295	800	1079	6.5	0.853	1138
09:31:56.144	126	72	93	74	88.8	300	810	1083	6.6	0.849	1132
09:31:56.956	122	71	91	74	86.5	300	810	1063	6.4	0.847	1130
09:31:57.762	119	70	90	75	83.3	290	800	1038	6.2	0.865	1153
09:31:58.564	124	71	93	75	87.5	295	800	1058	6.6	0.848	1131
09:31:59.366	125	72	93	73	88.8	300	825	1050	6.5	0.862	1150
09:32:00.187	122	71	91	75	86.0	295	800	1038	6.5	0.847	1129
09:32:00.991	122	71	93	75	86.0	295	800	1046	6.5	0.860	1147
09:32:01.791	127	73	95	73	90.0	300	825	1067	6.5	0.869	1158
09:32:02.616	128	73	95	72	90.5	300	835	1071	6.5	0.872	1163
09:32:03.451	123	72	92	74	86.5	295	810	1050	6.4	0.864	1152
09:32:04.259	126	73	94	71	86.5	295	840	1029	6.2	0.910	1214
09:32:05.099	129	73	95	70	93.3	300	860	1096	6.5	0.874	1165
09:32:05.961	125	71	92	71	91.5	300	850	1071	6.5	0.855	1140
09:32:06.807	123	70	93	72	89.5	295	830	1058	6.5	0.858	1144
09:32:07.639	127	72	94	70	91.8	300	860	1063	6.4	0.883	1178
09:32:08.499	128	72	94	69	93.8	300	875	1083	6.4	0.873	1164
09:32:09.374	123	70	92	71	89.0	295	840	1054	6.4	0.864	1151
09:32:10.216	126	73	93	70	88.8	300	860	1046	6.2	0.904	1205
09:32:11.076	129	72	95	69	94.8	305	870	1071	6.5	0.868	1157
09:32:11.946	125	72	93	71	90.8	300	845	1058	6.4	0.866	1155
09:32:12.791	125	72	94	71	89.0	295	845	1058	6.3	0.892	1190
09:32:13.634	130	74	97	69	92.3	300	865	1075	6.4	0.905	1206
09:32:14.501	131	75	96	69	91.8	300	875	1075	6.3	0.916	1221
09:32:15.374	125	73	94	71	87.0	295	845	1042	6.2	0.913	1217
09:32:16.219	129	75	97	70	88.5	300	855	1054	6.2	0.932	1243
09:32:17.076	132	75	97	69	93.0	305	875	1100	6.4	0.913	1217
09:32:17.949	128	73	95	70	90.5	300	855	1083	6.4	0.895	1194
09:32:18.804	127	73	95	71	88.3	300	850	1088	6.2	0.915	1220
09:32:19.654	130	74	97	70	91.8	300	860	1088	6.4	0.905	1206
09:32:20.514	129	74	95	70	90.8	300	860	1079	6.3	0.903	1204
09:32:21.372	125	72	94	72	87.3	300	830	1067	6.3	0.897	1195
09:32:22.206	130	75	97	70	88.8	300	855	1071	6.2	0.930	1240
09:32:23.061	132	75	97	70	93.3	305	860	1108	6.5	0.897	1196
09:32:23.921	128	73	97	70	93.3	305	855	1083	6.5	0.892	1189
09:32:24.775	128	73	97	72	93.3	305	835	1083	6.7	0.871	1161
09:32:25.610	128	73	97	69	93.3	305	865	1083	6.5	0.902	1203
09:32:26.476	131	75	96	69	81.3	305	870	1075	5.6	1.031	1374
09:32:27.346	125	73	94	71	79.5	300	850	1063	5.6	1.002	1336
09:32:28.196	129	74	96	69	81.0	305	870	1075	5.6	1.031	1375
09:32:29.064	131	75	96	69	85.0	305	870	1092	5.9	0.980	1307
09:32:29.934	126	72	95	71	89.0	300	850	1075	6.3	0.903	1203
09:32:30.784	130	74	96	69	88.8	300	865	1075	6.2	0.933	1244
09:32:31.651	131	73	96	68	92.8	305	880	1108	6.3	0.906	1208
09:32:32.531	127	72	93	69	91.0	305	875	1088	6.2	0.897	1196
09:32:33.404	127	72	94	69	90.5	300	870	1121	6.2	0.904	1205
09:32:34.276	131	73	96	68	94.3	310	880	1150	6.4	0.892	1189
09:32:35.156	130	73	95	68	93.0	300	880	1142	6.3	0.894	1192
09:32:36.036	126	71	93	69	90.0	300	865	1113	6.2	0.894	1192
09:32:36.901	129	73	95	68	91.3	305	880	1129	6.2	0.916	1222
09:32:37.779	133	74	97	68	95.3	305	885	1167	6.5	0.904	1205
09:32:38.664	131	74	96	69	92.8	300	870	1150	6.4	0.900	1201
09:32:39.534	128	73	95	70	88.5	300	855	1133	6.2	0.920	1227
09:32:40.391	133	75	98	69	92.8	305	875	1154	6.4	0.920	1226
09:32:41.268	133	74	97	68	94.3	305	885	1158	6.4	0.911	1214
09:32:42.151	128	73	95	69	89.8	300	865	1133	6.2	0.911	1214
09:32:43.016	129	73	95	69	89.3	300	865	1133	6.2	0.921	1228
09:32:43.881	132	73	96	67	94.3	305	890	1138	6.4	0.909	1212
09:32:44.771	130	73	95	67	92.8	305	890	1133	6.3	0.907	1209
09:32:45.661	124	71	92	69	88.3	300	865	1088	6.1	0.897	1196
09:32:46.526	125	71	93	69	90.0	300	865	1096	6.2	0.894	1192
09:32:47.391	129	72	95	68	93.5	310	880	1108	6.4	0.896	1195
09:32:48.269	129	73	95	69	91.8	305	870	1100	6.3	0.903	1204
09:32:49.141	125	73	93	71	87.0	300	850	1067	6.1	0.911	1215
09:32:49.989	129	74	97	70	88.3	305	855	1067	6.2	0.935	1247
09:32:50.846	133	75	99	69	93.8	305	870	1113	6.5	0.916	1222
09:32:51.716	132	76	97	68	90.5	305	880	1100	6.2	0.946	1261
09:32:52.594	126	74	95	70	85.0	300	855	1058	6.0	0.951	1267
09:32:53.449	130	75	97	69	88.0	305	875	1063	6.0	0.960	1279
09:32:54.326	131	74	97	67	93.0	310	895	1092	6.2	0.929	1238
09:32:55.217	128	73	94	68	90.8	305	880	1079	6.2	0.912	1215
09:32:56.101	123	72	92	69	86.3	300	875	1050	5.9	0.933	1244
09:32:56.976	127	72	94	67	90.8	305	895	1063	6.1	0.922	1229
09:32:57.871	127	72	93	67	92.5	305	900	1058	6.2	0.900	1200
09:32:58.771	121	69	90	69	89.8	305	875	1033	6.2	0.875	1167
09:32:59.648	123	71	91	68	88.8	305	885	1013	6.0	0.910	1213
09:33:00.529	126	71	94	68	94.8	310	885	1050	6.4	0.873	1164
09:33:01.416	125	72	92	68	90.5	310	885	1033	6.1	0.900	1200
09:33:02.301	120	70	91	70	86.3	305	860	1004	6.0	0.905	1206
09:33:03.161	126	72	94	68	90.0	310	880	1029	6.1	0.914	1219
09:33:04.041	129	73	95	68	93.0	310	880	1063	6.3	0.899	1199
09:33:04.923	123	71	92	69	88.8	310	870	1008	6.1	0.902	1202
09:33:05.789	126	73	94	68	87.8	305	880	1021	6.0	0.940	1254
09:33:06.671	128	72	95	67	93.8	310	895	1042	6.3	0.905	1206
09:33:07.564	125	73	92	67	89.3	310	890	1013	6.0	0.917	1223
09:33:08.456	118	70	90	70	84.3	300	855	979	5.9	0.908	1211
09:33:09.313	123	71	92	69	88.8	310	875	1013	6.1	0.902	1203
09:33:10.188	125	71	93	68	92.8	315	880	1008	6.3	0.880	1173
09:33:11.068	123	71	91	69	89.0	310	870	1000	6.1	0.887	1183
09:33:11.936	118	70	90	71	84.3	300	850	967	5.9	0.903	1204
09:33:12.788	123	71	92	69	89.5	310	865	996	6.2	0.892	1189
09:33:13.653	126	72	94	68	91.5	310	880	1000	6.2	0.899	1199
09:33:14.531	123	71	92	69	89.0	305	865	1004	6.2	0.892	1189
09:33:15.396	120	71	92	70	84.8	300	855	967	5.9	0.923	1231
09:33:16.253	126	72	94	69	90.0	310	870	1008	6.2	0.909	1212
09:33:17.123	127	73	93	68	90.8	310	885	1004	6.2	0.909	1213
09:33:18.006	121	71	91	70	86.0	305	860	979	6.0	0.907	1210
09:33:18.868	124	72	92	68	87.8	310	880	992	6.0	0.925	1234
09:33:19.746	126	71	93	67	92.5	310	890	1013	6.2	0.895	1193
09:33:20.634	123	71	91	68	88.8	310	885	988	6.0	0.902	1203
09:33:21.523	118	69	88	68	85.8	305	880	963	5.8	0.906	1208
09:33:22.401	121	69	90	67	90.3	310	895	996	6.1	0.890	1187
09:33:23.298	120	69	90	69	89.3	310	870	967	6.2	0.875	1166
09:33:24.166	119	70	89	71	86.3	305	845	942	6.1	0.874	1166
09:33:25.011	120	70	90	71	88.5	310	840	967	6.3	0.857	1142
09:33:25.849	118	69	89	74	86.0	305	815	958	6.3	0.843	1125
09:33:26.666	121	72	89	72	86.0	305	830	975	6.2	0.859	1145
09:33:27.495	121	72	89	73	86.0	305	825	975	6.3	0.854	1138
09:33:28.320	121	72	89	72	86.0	305	835	975	6.2	0.864	1152
09:33:29.154	124	76	94	75	71.0	305	795	938	5.4	1.050	1400
09:33:29.953	124	74	95	78	75.3	305	770	971	5.9	0.967	1289
09:33:30.721	123	74	93	77	72.5	300	780	967	5.6	0.998	1330
09:33:31.499	118	72	91	81	72.8	295	745	979	5.9	0.932	1243
09:33:32.248	124	74	93	75	79.8	305	800	1000	6.0	0.935	1247
09:33:33.044	127	73	94	72	86.8	305	830	1067	6.3	0.902	1202
09:33:33.872	125	73	92	74	84.5	300	815	1042	6.2	0.887	1183
09:33:34.691	118	71	89	75	80.0	295	805	1004	6.0	0.898	1197
09:33:35.496	123	72	92	71	84.3	300	845	1017	6.0	0.920	1227
09:33:36.339	126	72	94	71	90.3	305	840	1054	6.4	0.875	1167
09:33:37.183	124	73	92	70	86.5	305	855	1013	6.1	0.907	1209
09:33:38.038	118	70	90	72	81.5	300	830	992	5.9	0.914	1219
09:33:38.868	124	72	92	68	85.5	305	880	992	5.8	0.944	1259
09:33:39.742	125	71	93	68	90.8	305	885	1046	6.2	0.905	1206
09:33:40.633	123	71	90	67	87.5	305	890	1013	5.9	0.918	1224
09:33:41.521	117	69	88	70	82.5	295	860	971	5.8	0.917	1223
09:33:42.381	121	71	90	67	86.3	305	890	979	5.8	0.929	1238
09:33:43.271	123	70	91	67	92.0	310	900	1017	6.1	0.890	1187
09:33:44.171	121	70	89	66	88.5	305	910	979	5.8	0.913	1217
09:33:45.081	115	68	86	68	83.8	300	885	963	5.7	0.911	1215
09:33:45.968	117	69	88	67	85.0	305	900	938	5.7	0.926	1235
09:33:46.868	120	68	90	66	92.3	310	915	967	6.0	0.888	1184
09:33:47.781	121	70	90	65	89.5	305	920	967	5.8	0.920	1227
09:33:48.699	117	69	89	68	85.3	300	885	942	5.8	0.924	1232
09:33:49.588	122	71	91	66	87.5	310	915	954	5.7	0.954	1272
09:33:50.503	124	71	92	65	92.5	315	930	979	6.0	0.927	1237
09:33:51.429	121	70	90	64	89.5	310	935	917	5.7	0.940	1254
09:33:52.364	118	68	90	66	87.8	305	905	888	5.8	0.923	1231
09:33:53.271	123	71	92	65	88.3	310	920	933	5.8	0.959	1279
09:33:54.191	126	71	93	65	92.8	315	930	983	6.0	0.935	1247
09:33:55.119	124	72	92	66	90.0	310	915	983	5.9	0.935	1247
09:33:56.036	120	70	90	67	85.8	305	895	958	5.7	0.942	1256
09:33:56.931	125	72	93	66	90.5	310	915	988	5.9	0.940	1254
09:33:57.846	126	72	93	65	93.3	315	925	996	6.0	0.925	1233
09:33:58.771	123	70	91	67	90.0	310	900	996	6.0	0.910	1213
09:33:59.671	122	70	91	67	88.0	310	900	992	5.9	0.928	1238
09:34:00.573	125	71	93	66	93.8	315	915	988	6.1	0.903	1204
09:34:01.486	124	71	91	65	91.8	315	920	992	6.0	0.907	1210
09:34:02.406	117	68	88	68	87.5	305	885	963	5.9	0.893	1190
09:34:03.293	121	70	90	66	89.5	315	910	958	5.9	0.915	1220
09:34:04.201	123	69	91	65	94.3	315	920	992	6.1	0.883	1178
09:34:05.119	121	69	89	66	90.5	315	910	971	6.0	0.892	1190
09:34:06.033	116	67	87	67	87.0	310	895	954	5.8	0.895	1193
09:34:06.924	120	69	89	65	90.8	310	920	958	5.9	0.902	1203
09:34:07.844	121	69	89	65	92.8	315	930	971	6.0	0.895	1193
09:34:08.774	118	68	87	65	89.8	310	920	950	5.9	0.889	1186
09:34:09.698	113	66	85	66	86.8	305	910	933	5.7	0.894	1192
09:34:10.604	118	67	88	65	91.5	310	920	933	6.0	0.880	1173
09:34:11.526	119	68	89	65	92.5	315	925	942	6.0	0.885	1180
09:34:12.451	117	68	88	66	89.8	310	910	933	5.9	0.887	1183
09:34:13.361	116	68	89	67	88.5	310	890	929	6.0	0.890	1187
09:34:14.253	123	70	92	65	93.0	315	920	950	6.1	0.910	1213
09:34:15.169	125	72	94	65	92.8	315	920	967	6.0	0.930	1240
09:34:16.089	123	72	93	67	89.5	315	895	963	6.0	0.927	1237
09:34:16.986	124	72	95	68	89.5	310	885	971	6.1	0.934	1246
09:34:17.873	130	75	97	66	92.5	315	915	992	6.1	0.957	1276
09:34:18.786	130	74	96	65	93.5	315	930	988	6.0	0.955	1273
09:34:19.716	127	73	94	65	91.3	315	925	988	5.9	0.948	1264
09:34:20.643	121	71	92	66	87.8	310	915	958	5.8	0.954	1272
09:34:21.556	126	72	93	64	91.5	315	935	979	5.9	0.945	1260
09:34:22.493	125	71	91	63	93.8	315	950	975	5.9	0.922	1230
09:34:23.441	119	68	88	65	91.3	310	930	971	5.9	0.897	1196
09:34:24.369	119	69	88	63	89.0	310	945	938	5.7	0.929	1239
09:34:25.316	121	67	89	63	96.3	320	960	967	6.0	0.883	1177
09:34:26.274	119	68	87	63	93.0	310	950	954	5.9	0.889	1185
09:34:27.226	114	66	85	65	88.8	310	925	925	5.8	0.889	1185
09:34:28.153	117	67	87	63	93.0	315	950	933	5.9	0.884	1178
09:34:29.099	118	67	87	64	94.5	315	940	938	6.0	0.868	1157
09:34:30.041	116	67	86	65	91.5	310	925	925	5.9	0.869	1159
09:34:30.966	116	67	86	65	91.5	310	925	921	5.9	0.869	1159
09:34:31.890	116	67	86	65	91.5	310	930	921	5.9	0.874	1165
09:34:32.820	116	67	86	64	91.5	310	940	921	5.8	0.883	1178
09:34:33.759	117	69	88	66	78.3	310	905	888	5.2	1.018	1357
09:34:34.664	121	70	91	66	81.3	315	915	942	5.3	1.025	1366
09:34:35.579	124	70	92	65	85.5	320	925	942	5.5	0.998	1331
09:34:36.508	122	70	91	66	87.3	315	915	954	5.7	0.949	1265
09:34:37.419	120	69	91	68	88.0	305	885	950	6.0	0.918	1224
09:34:38.306	125	72	93	66	91.0	315	915	971	6.0	0.938	1250
09:34:39.219	126	72	93	66	92.0	315	915	971	6.0	0.920	1227
09:34:40.136	120	70	91	68	89.0	310	885	971	6.0	0.900	1200
09:34:41.021	124	72	93	66	89.5	310	905	983	5.9	0.935	1247
09:34:41.926	127	71	94	66	95.0	315	910	1000	6.3	0.900	1201
09:34:42.834	125	71	93	68	92.3	310	885	1008	6.3	0.887	1183
09:34:43.723	124	71	93	68	89.8	310	885	996	6.1	0.917	1223
09:34:44.608	128	73	95	66	92.8	315	910	1013	6.1	0.932	1243
09:34:45.514	128	73	94	66	92.8	315	910	1021	6.1	0.922	1230
09:34:46.424	122	71	92	68	88.0	310	880	996	6.0	0.917	1223
09:34:47.308	125	73	93	67	88.8	310	900	1013	5.9	0.946	1261
09:34:48.208	125	72	94	69	92.3	315	875	1008	6.3	0.894	1192
09:34:49.083	125	73	94	70	89.0	315	860	979	6.2	0.903	1205
09:34:49.941	124	72	93	70	88.8	315	860	979	6.2	0.899	1198
09:34:50.801	123	72	92	71	87.0	310	840	983	6.2	0.883	1178
09:34:51.641	118	70	90	74	83.0	305	815	967	6.1	0.884	1178
09:34:52.458	124	73	93	69	87.3	310	865	996	6.1	0.917	1223
09:34:53.321	126	72	93	67	92.8	310	900	1054	6.2	0.902	1203
09:34:54.221	125	71	91	66	92.0	315	915	1025	6.0	0.903	1203
09:34:55.136	118	69	88	68	86.3	305	885	992	5.8	0.906	1207
09:34:56.021	121	71	90	66	86.5	310	910	979	5.7	0.944	1259
09:34:56.927	124	70	92	66	94.0	315	910	1017	6.2	0.888	1184
09:34:57.843	123	70	91	65	92.8	315	920	1000	6.0	0.905	1207
09:34:58.761	120	73	89	66	80.0	310	905	879	5.3	1.010	1346
09:34:59.666	121	71	91	66	87.3	310	915	983	5.7	0.949	1265
09:35:00.583	125	70	92	64	94.0	315	935	996	6.0	0.915	1220
09:35:01.514	123	71	91	65	90.0	310	930	988	5.8	0.935	1247
09:35:02.444	118	69	89	66	86.8	305	905	967	5.8	0.928	1238
09:35:03.351	123	70	91	64	91.5	315	940	967	5.8	0.932	1243
09:35:04.293	123	70	90	63	93.8	315	960	979	5.9	0.922	1229
09:35:05.249	120	69	88	63	91.3	310	955	946	5.7	0.916	1221
09:35:06.208	115	66	86	64	88.5	310	935	933	5.7	0.909	1211
09:35:07.143	118	67	87	62	92.8	315	965	946	5.8	0.905	1207
09:35:08.106	118	67	86	63	94.0	315	960	946	5.9	0.881	1174
09:35:09.068	113	65	85	65	90.0	310	930	933	5.8	0.876	1168
09:35:09.994	117	67	87	64	90.0	310	940	929	5.7	0.903	1205
09:35:10.938	119	67	88	64	95.0	320	940	942	6.1	0.868	1158
09:35:11.878	117	67	87	65	92.5	315	920	950	6.0	0.860	1147
09:35:12.794	116	67	88	67	89.3	305	895	942	6.0	0.877	1170
09:35:13.691	121	69	91	66	93.3	315	910	954	6.1	0.886	1181
09:35:14.603	124	71	92	66	94.0	315	915	971	6.2	0.893	1191
09:35:15.514	121	71	91	68	89.0	310	885	963	6.0	0.907	1210
09:35:16.401	124	73	94	67	87.5	310	895	967	5.9	0.956	1275
09:35:17.296	128	73	95	66	93.5	315	905	996	6.2	0.920	1226
09:35:18.201	125	73	93	67	90.0	315	900	1000	6.0	0.930	1240
09:35:19.099	123	71	93	67	88.0	305	890	983	5.9	0.936	1247
09:35:19.993	127	73	94	66	92.3	315	915	1008	6.0	0.935	1246
09:35:20.908	126	72	92	65	91.3	315	920	1000	6.0	0.930	1240
09:35:21.826	119	70	90	67	86.5	305	895	983	5.8	0.926	1235
09:35:22.719	123	71	91	66	89.0	310	915	983	5.8	0.936	1247
09:35:23.636	124	70	92	65	93.5	315	925	1000	6.1	0.905	1207
09:35:24.561	121	70	89	66	90.3	310	915	996	5.9	0.905	1206
09:35:25.474	118	68	88	66	87.8	305	905	979	5.8	0.910	1214
09:35:26.383	122	69	90	65	93.3	315	930	988	6.0	0.898	1197
09:35:27.313	122	69	89	63	93.0	315	945	979	5.9	0.902	1202
09:35:28.254	116	68	87	66	87.8	305	910	963	5.8	0.902	1203
09:35:29.166	119	69	88	64	88.3	310	935	950	5.7	0.932	1243
09:35:30.101	121	68	90	64	94.5	315	935	975	6.1	0.886	1181
09:35:31.034	120	69	88	64	90.8	315	935	958	5.8	0.909	1212
09:35:31.971	115	68	87	66	87.0	305	915	938	5.7	0.918	1224
09:35:32.884	120	69	90	64	91.5	315	935	950	5.9	0.917	1223
09:35:33.819	122	69	91	64	94.0	315	940	963	6.0	0.905	1207
09:35:34.763	119	69	89	65	90.8	310	920	946	5.9	0.900	1200
09:35:35.683	119	69	90	66	89.8	310	915	946	5.9	0.912	1217
09:35:36.594	124	70	90	66	89.8	310	915	963	5.9	0.912	1217
09:35:37.510	124	70	90	66	89.8	310	915	963	5.9	0.912	1217
09:35:38.425	124	70	90	67	89.8	310	895	963	6.0	0.893	1190
09:35:39.319	127	75	97	67	78.5	310	895	938	5.3	1.100	1467
09:35:40.218	131	75	98	66	83.3	315	915	992	5.5	1.080	1440
09:35:41.129	130	76	97	66	80.3	310	910	988	5.3	1.100	1467
09:35:42.039	126	74	96	67	81.0	305	890	971	5.5	1.049	1399
09:35:42.931	130	76	97	66	87.3	310	910	988	5.8	1.014	1352
09:35:43.843	131	75	97	66	91.5	315	915	1013	6.0	0.968	1290
09:35:44.756	126	73	94	67	89.3	310	890	992	6.0	0.932	1243
09:35:45.646	123	71	94	69	89.3	310	875	1008	6.1	0.917	1222
09:35:46.519	128	73	96	67	91.5	315	890	1000	6.2	0.931	1242
09:35:47.409	130	74	96	67	92.8	315	890	1025	6.3	0.919	1225
09:35:48.297	126	73	95	70	88.8	305	860	1021	6.2	0.918	1224
09:35:49.161	130	75	97	68	91.0	315	885	1054	6.2	0.946	1261
09:35:50.046	134	75	99	67	94.5	315	895	1083	6.3	0.935	1247
09:35:50.941	132	75	98	68	92.8	310	885	1092	6.3	0.935	1247
09:35:51.826	133	75	100	69	92.8	310	875	1121	6.4	0.941	1255
09:35:52.701	139	78	102	67	93.5	315	900	1142	6.2	0.984	1312
09:35:53.603	139	78	101	66	94.3	315	915	1188	6.2	0.981	1307
09:35:54.516	133	76	99	67	90.0	310	890	1167	6.1	0.974	1299
09:35:55.404	136	77	99	66	90.5	310	910	1188	6.0	0.998	1331
09:35:56.318	136	75	98	65	94.5	315	930	1196	6.1	0.964	1286
