# Supplementary material for: Influence of beat-to-beat blood pressure variability on vascular elasticity in hypertensive population
Source: Sci Rep. 2017 Aug 21;7:8394. doi: 10.1038/s41598-017-08640-4 (PMC5566212; doi:10.1038/s41598-017-08640-4)
Supplement: Supplementary file 2 — Dataset 2 [file 41598_2017_8640_MOESM2_ESM.zip › Data of normal population/1156-beats.txt]

10:10:13.248	116	62	81	62	84.8	340	970	938	5.2	0.930	1240
10:10:14.216	112	61	80	62	87.8	335	970	904	5.4	0.882	1175
10:10:15.186	115	62	80	59	89.5	345	1025	929	5.2	0.916	1222
10:10:16.209	114	61	79	59	93.3	345	1015	946	5.5	0.863	1150
10:10:17.226	107	58	77	62	89.3	335	975	858	5.5	0.841	1122
10:10:18.201	109	60	77	59	89.3	345	1015	875	5.3	0.879	1171
10:10:19.214	110	58	77	60	89.3	345	1000	904	5.4	0.866	1154
10:10:20.215	110	58	77	58	89.3	345	1030	904	5.2	0.892	1189
10:10:21.245	110	58	77	62	89.3	345	965	904	5.5	0.835	1114
10:10:22.210	110	58	77	61	89.3	345	985	904	5.4	0.853	1137
10:10:23.195	110	58	77	59	89.3	345	1015	904	5.3	0.879	1171
10:10:24.209	111	61	80	61	73.3	340	980	946	4.5	1.070	1427
10:10:25.191	110	60	78	61	76.8	350	985	913	4.7	1.004	1339
10:10:26.174	107	60	77	61	75.3	335	980	871	4.6	1.003	1337
10:10:27.156	111	60	79	61	84.5	345	990	879	5.1	0.923	1230
10:10:28.146	112	60	79	60	90.8	345	995	929	5.5	0.863	1151
10:10:29.139	107	59	76	62	88.3	340	970	879	5.5	0.838	1117
10:10:30.111	104	58	76	63	85.0	340	950	833	5.4	0.844	1125
10:10:31.059	109	59	78	62	91.5	345	970	875	5.7	0.830	1106
10:10:32.029	111	60	79	62	94.3	345	970	908	5.8	0.810	1081
10:10:33.001	108	59	79	64	94.3	345	935	883	6.0	0.781	1042
10:10:33.935	108	59	79	63	94.3	345	960	883	5.9	0.802	1069
10:10:34.895	108	59	79	63	94.3	345	960	883	5.9	0.802	1069
10:10:35.855	108	59	79	63	94.3	345	955	883	5.9	0.798	1064
10:10:36.811	111	61	80	63	74.8	340	945	908	4.7	1.008	1344
10:10:37.754	114	61	82	63	79.8	340	950	963	5.0	0.974	1298
10:10:38.708	115	62	83	63	82.5	345	945	942	5.2	0.945	1260
10:10:39.653	113	63	81	63	84.0	345	950	942	5.3	0.916	1221
10:10:40.599	109	61	80	65	85.5	335	925	867	5.5	0.863	1150
10:10:41.526	113	62	81	63	88.8	345	960	904	5.5	0.876	1168
10:10:42.484	115	61	81	64	92.8	340	940	921	5.9	0.821	1095
10:10:43.426	109	60	80	65	89.0	335	925	871	5.8	0.826	1102
10:10:44.351	113	62	81	64	91.0	340	940	908	5.8	0.839	1119
10:10:45.289	116	62	81	65	91.0	340	930	938	5.9	0.830	1107
10:10:46.220	116	62	81	63	91.0	340	945	938	5.8	0.844	1125
10:10:47.165	116	62	81	66	91.0	340	905	938	6.0	0.808	1077
10:10:48.070	116	62	81	63	91.0	340	950	938	5.7	0.848	1131
10:10:49.019	116	62	84	64	81.0	335	940	954	5.2	0.969	1292
10:10:49.963	117	64	85	63	79.8	340	945	975	5.1	1.001	1335
10:10:50.908	119	64	85	63	82.3	340	955	979	5.2	0.984	1312
10:10:51.863	117	64	84	63	85.5	335	950	971	5.4	0.928	1237
10:10:52.811	115	63	82	63	87.3	335	950	963	5.5	0.896	1194
10:10:53.763	114	62	81	63	89.0	335	945	954	5.7	0.855	1140
10:10:54.704	108	61	78	64	84.5	325	935	921	5.4	0.866	1154
10:10:55.639	113	61	81	64	91.8	335	940	988	5.9	0.825	1100
10:10:56.581	116	61	82	65	96.5	340	930	1000	6.2	0.790	1054
10:10:57.511	114	61	82	67	96.5	340	900	996	6.4	0.765	1020
10:10:58.410	114	61	82	63	96.5	340	950	996	6.1	0.807	1076
10:10:59.360	114	61	82	63	96.5	340	955	996	6.1	0.812	1082
10:11:00.315	114	61	82	63	96.5	340	950	996	6.1	0.807	1076
10:11:01.266	119	63	84	63	80.3	335	955	1063	5.0	0.994	1325
10:11:02.219	120	63	84	62	84.0	340	970	1054	5.2	0.967	1289
10:11:03.189	117	62	82	63	85.8	335	955	1021	5.4	0.916	1221
10:11:04.146	112	60	80	65	86.0	335	930	967	5.5	0.860	1146
10:11:05.076	110	61	79	64	85.5	330	935	971	5.5	0.864	1152
10:11:06.013	112	60	79	63	93.3	335	955	1004	5.9	0.809	1079
10:11:06.966	110	58	78	64	95.3	335	935	954	6.1	0.763	1018
10:11:07.901	109	59	78	64	90.5	330	935	954	5.8	0.803	1071
10:11:08.836	113	59	80	63	98.3	340	960	963	6.1	0.779	1039
10:11:09.796	113	59	80	64	98.8	335	935	996	6.3	0.757	1010
10:11:10.729	112	61	80	63	92.5	330	945	950	5.9	0.815	1086
10:11:11.678	116	60	82	63	99.8	335	960	979	6.2	0.784	1046
10:11:12.638	113	61	79	63	95.5	335	950	992	6.0	0.788	1051
10:11:13.586	109	59	78	63	91.5	330	950	917	5.8	0.807	1076
10:11:14.536	112	60	80	63	96.5	335	945	988	6.1	0.783	1045
10:11:15.479	113	60	81	64	96.8	335	935	958	6.2	0.783	1044
10:11:16.416	113	61	80	63	94.3	330	945	967	6.0	0.800	1066
10:11:17.361	107	59	78	65	89.8	330	930	904	5.8	0.803	1071
10:11:18.291	111	60	79	63	93.0	335	955	942	5.8	0.809	1078
10:11:19.244	113	60	79	64	93.0	335	940	967	5.9	0.796	1061
10:11:20.185	113	60	79	62	93.0	335	965	967	5.8	0.817	1090
10:11:21.150	113	60	79	65	93.0	335	930	967	6.0	0.787	1050
10:11:22.080	113	60	79	62	93.0	335	965	967	5.8	0.817	1090
10:11:23.048	115	61	82	63	81.8	335	960	1000	5.1	0.966	1288
10:11:24.008	114	62	83	65	79.5	335	930	1000	5.1	0.965	1287
10:11:24.936	114	63	83	66	80.5	330	905	975	5.3	0.930	1240
10:11:25.843	112	63	81	64	82.8	330	935	938	5.3	0.915	1220
10:11:26.774	110	61	79	65	86.3	325	925	950	5.6	0.850	1133
10:11:27.699	106	60	78	66	83.5	325	915	896	5.5	0.852	1136
10:11:28.618	111	61	80	63	90.5	335	950	950	5.7	0.837	1116
10:11:29.566	113	61	81	63	93.5	335	945	1000	5.9	0.816	1088
10:11:30.513	112	61	79	63	92.5	335	960	988	5.8	0.822	1097
10:11:31.469	105	59	78	66	86.0	325	910	892	5.7	0.820	1093
10:11:32.379	109	61	79	63	87.8	330	945	917	5.6	0.848	1131
10:11:33.326	113	60	81	63	96.8	335	950	971	6.1	0.793	1057
10:11:34.276	113	61	80	64	93.3	335	940	988	6.0	0.809	1079
10:11:35.214	107	60	79	65	88.5	330	920	896	5.8	0.821	1095
10:11:36.136	112	61	81	63	91.8	335	945	929	5.8	0.829	1106
10:11:37.083	115	62	82	63	96.0	335	960	1004	6.0	0.823	1097
10:11:38.043	113	61	80	63	94.3	340	945	971	6.0	0.805	1073
10:11:38.986	110	62	80	63	87.8	330	960	888	5.5	0.870	1160
10:11:39.944	114	61	82	62	95.5	335	970	946	5.9	0.828	1104
10:11:40.916	113	61	80	61	93.8	335	980	950	5.7	0.834	1112
10:11:41.894	105	60	78	65	86.0	330	930	871	5.5	0.841	1121
10:11:42.824	107	61	78	63	86.5	330	955	863	5.4	0.864	1152
10:11:43.781	110	60	79	62	93.5	335	975	908	5.8	0.824	1098
10:11:44.756	109	60	78	62	90.5	335	975	883	5.6	0.843	1124
10:11:45.729	103	58	77	64	85.8	325	935	846	5.5	0.837	1116
10:11:46.664	107	61	79	63	86.3	330	955	854	5.4	0.869	1159
10:11:47.619	111	61	80	63	92.3	335	960	913	5.8	0.835	1113
10:11:48.581	110	61	79	62	89.3	335	965	904	5.5	0.851	1135
10:11:49.544	104	59	77	65	83.8	325	920	846	5.5	0.849	1131
10:11:50.466	109	61	77	65	83.8	325	930	888	5.4	0.858	1144
10:11:51.395	109	61	77	63	83.8	325	955	888	5.3	0.881	1175
10:11:52.350	109	61	77	63	83.8	325	945	888	5.3	0.872	1162
10:11:53.295	109	61	77	65	83.8	325	930	888	5.4	0.858	1144
10:11:54.226	112	64	82	65	71.0	325	925	925	4.6	1.072	1429
10:11:55.151	118	63	84	63	79.8	330	945	954	5.1	0.998	1331
10:11:56.096	116	62	84	65	83.0	330	925	954	5.4	0.933	1244
10:11:57.023	115	65	84	64	81.3	330	935	933	5.2	0.964	1285
10:11:57.954	119	64	85	63	91.3	330	950	958	5.8	0.888	1183
10:11:58.908	117	63	84	64	92.0	330	940	975	5.9	0.853	1138
10:11:59.846	113	63	81	63	86.5	325	950	913	5.5	0.890	1186
10:12:00.796	115	62	82	63	94.0	330	960	950	5.9	0.837	1117
10:12:01.754	113	62	80	63	91.8	330	960	938	5.7	0.837	1116
10:12:02.716	106	59	78	65	88.8	325	925	888	5.8	0.810	1080
10:12:03.641	109	60	78	63	89.5	330	955	892	5.6	0.832	1110
10:12:04.596	111	59	79	63	95.3	330	955	921	6.0	0.792	1056
10:12:05.549	107	59	77	66	91.8	325	915	913	6.0	0.770	1027
10:12:06.466	105	59	77	65	86.3	325	925	888	5.6	0.823	1097
10:12:07.389	110	59	80	64	93.8	330	935	929	6.0	0.793	1057
10:12:08.328	112	60	80	64	95.5	330	940	950	6.1	0.790	1053
10:12:09.266	108	60	79	66	90.0	325	910	917	5.9	0.801	1068
10:12:10.176	111	62	80	65	87.3	325	925	896	5.7	0.848	1131
10:12:11.099	114	61	82	64	96.0	330	940	958	6.1	0.800	1067
10:12:12.041	114	61	81	65	95.0	330	925	971	6.2	0.789	1052
10:12:12.966	110	61	80	65	88.8	325	920	892	5.8	0.824	1099
10:12:13.888	113	61	82	65	94.5	330	930	963	6.1	0.802	1069
10:12:14.818	114	61	82	65	95.8	330	920	954	6.2	0.788	1051
10:12:15.738	113	62	81	65	92.8	330	925	942	6.0	0.803	1070
10:12:16.661	109	60	79	67	90.0	325	895	913	6.0	0.781	1041
10:12:17.556	109	61	79	66	89.0	325	915	892	5.8	0.812	1083
10:12:18.471	113	60	81	65	95.8	330	925	971	6.2	0.780	1040
10:12:19.396	114	61	81	65	95.5	330	925	979	6.2	0.787	1049
10:12:20.321	110	60	79	65	92.3	325	930	925	6.0	0.794	1059
10:12:21.251	111	61	80	64	90.5	325	935	938	5.8	0.821	1095
10:12:22.186	113	61	80	64	95.5	330	935	975	6.1	0.786	1048
10:12:23.121	109	59	78	65	93.0	325	920	933	6.1	0.767	1022
10:12:24.039	107	58	77	65	90.0	320	920	900	5.9	0.787	1049
10:12:24.959	111	59	79	64	94.8	330	940	950	6.0	0.786	1048
10:12:25.901	113	60	80	63	97.0	330	950	967	6.1	0.784	1045
10:12:26.849	111	60	80	64	95.8	330	935	958	6.1	0.779	1038
10:12:27.786	110	61	78	64	90.5	325	940	921	5.8	0.810	1080
10:12:28.726	103	58	76	67	85.5	320	900	871	5.7	0.797	1063
10:12:29.626	107	60	77	64	88.3	325	935	883	5.7	0.816	1088
10:12:30.561	111	59	77	65	88.3	325	930	954	5.7	0.811	1082
10:12:31.490	111	59	77	65	88.3	325	925	954	5.7	0.807	1076
10:12:32.415	111	59	77	64	88.3	325	935	954	5.7	0.816	1088
10:12:33.350	111	59	77	62	88.3	325	970	954	5.5	0.846	1128
10:12:34.319	116	63	83	64	79.5	330	940	1008	5.1	0.981	1309
10:12:35.259	112	62	81	64	77.5	325	935	942	5.0	0.980	1307
10:12:36.196	115	62	82	63	81.5	325	945	988	5.2	0.951	1268
10:12:37.141	112	61	81	65	86.3	325	925	971	5.6	0.866	1155
10:12:38.064	111	62	80	65	85.0	325	930	942	5.5	0.875	1167
10:12:38.998	113	61	80	63	92.3	330	945	975	5.9	0.822	1096
10:12:39.941	109	60	79	66	90.5	325	905	958	6.0	0.790	1053
10:12:40.846	109	61	79	66	86.8	325	915	900	5.7	0.836	1115
10:12:41.763	114	61	82	64	95.5	330	940	983	6.1	0.805	1073
10:12:42.703	114	61	82	65	95.5	330	920	1000	6.2	0.788	1050
10:12:43.619	111	61	81	66	91.3	325	905	946	6.0	0.801	1068
10:12:44.526	115	62	82	64	94.3	330	935	983	6.0	0.816	1088
10:12:45.461	117	62	83	63	97.5	330	955	1000	6.1	0.815	1087
10:12:46.418	116	62	83	64	96.5	330	940	1004	6.2	0.808	1078
10:12:47.356	115	62	81	63	93.3	325	955	967	5.9	0.832	1109
10:12:48.311	109	61	79	65	89.0	325	930	925	5.7	0.820	1094
10:12:49.241	110	61	79	63	89.5	325	945	913	5.7	0.829	1105
10:12:50.184	112	60	80	63	96.3	330	955	971	6.0	0.791	1055
10:12:51.139	109	59	78	65	95.3	330	925	954	6.2	0.760	1013
10:12:52.066	108	59	78	64	90.0	325	935	913	5.8	0.808	1077
10:12:52.999	112	60	81	64	96.8	330	940	954	6.2	0.782	1043
10:12:53.941	112	60	80	65	96.0	330	925	963	6.2	0.768	1025
10:12:54.866	108	59	79	66	91.5	325	915	917	6.0	0.790	1053
10:12:55.779	113	61	82	64	94.8	325	935	954	6.1	0.807	1076
10:12:56.718	116	62	82	63	97.3	330	950	988	6.1	0.803	1071
10:12:57.666	115	62	82	64	95.0	330	940	979	6.1	0.809	1079
10:12:58.604	113	62	81	63	92.0	325	955	929	5.8	0.836	1114
10:12:59.561	115	61	81	62	98.0	330	965	975	6.1	0.800	1067
10:13:00.524	110	59	80	65	93.8	325	920	933	6.1	0.783	1043
10:13:01.446	111	61	79	63	91.5	330	955	908	5.7	0.827	1103
10:13:02.401	113	60	81	63	98.3	330	960	958	6.1	0.787	1049
10:13:03.361	112	60	79	63	97.3	330	950	958	6.1	0.772	1029
10:13:04.311	107	58	78	66	92.3	325	915	896	6.0	0.769	1025
10:13:05.226	112	60	80	63	94.8	335	950	917	6.0	0.797	1063
10:13:06.174	113	60	80	64	98.8	330	940	954	6.3	0.764	1019
10:13:07.114	110	60	79	66	94.0	330	915	929	6.2	0.767	1022
10:13:08.031	108	60	78	65	90.0	325	920	896	5.9	0.797	1063
10:13:08.949	112	60	80	65	96.0	330	930	954	6.2	0.773	1030
10:13:09.881	109	59	79	67	95.0	325	900	938	6.3	0.751	1001
10:13:10.781	111	62	80	65	91.0	325	920	908	5.9	0.809	1078
10:13:11.701	115	61	82	65	97.5	330	925	967	6.3	0.776	1034
10:13:12.626	112	60	81	67	94.5	330	900	950	6.3	0.767	1022
10:13:13.524	113	62	82	65	92.3	325	925	933	6.0	0.820	1093
10:13:14.451	117	62	83	63	98.5	330	945	975	6.3	0.796	1062
10:13:15.394	114	61	81	66	96.3	330	915	958	6.3	0.770	1027
10:13:16.311	111	62	80	66	90.0	325	910	921	5.9	0.811	1082
10:13:17.219	114	61	82	65	95.5	330	930	950	6.2	0.794	1058
10:13:18.149	115	62	81	64	96.0	330	940	958	6.1	0.793	1058
10:13:19.089	109	60	79	66	93.0	325	915	933	6.1	0.775	1033
10:13:20.004	111	61	79	65	93.0	325	925	908	6.0	0.783	1044
10:13:20.930	111	61	79	63	93.0	325	950	908	5.9	0.804	1073
10:13:21.880	111	61	79	64	93.0	325	935	908	6.0	0.792	1056
10:13:22.815	111	61	79	65	93.0	325	930	908	6.0	0.787	1050
10:13:23.746	113	63	82	65	76.8	325	925	954	5.0	0.991	1322
10:13:24.673	116	62	83	64	80.8	330	935	988	5.2	0.961	1281
10:13:25.606	114	62	81	65	82.8	330	930	979	5.3	0.913	1218
10:13:26.536	109	60	80	67	83.5	325	900	925	5.6	0.860	1146
10:13:27.436	112	62	81	65	88.5	325	920	938	5.8	0.842	1123
10:13:28.356	115	62	82	65	92.8	330	925	988	6.0	0.820	1094
10:13:29.279	114	62	81	66	92.3	330	915	975	6.0	0.803	1071
10:13:30.196	109	60	79	67	89.3	325	890	925	6.0	0.790	1054
10:13:31.086	112	62	81	65	89.5	325	920	929	5.8	0.833	1110
10:13:32.008	116	62	83	66	97.3	330	915	1004	6.4	0.783	1044
10:13:32.923	116	63	83	66	95.8	330	910	975	6.3	0.789	1052
10:13:33.829	111	61	81	68	91.8	325	885	958	6.2	0.779	1039
10:13:34.714	112	62	81	66	89.8	325	910	917	5.9	0.824	1098
10:13:35.624	117	62	84	67	96.8	330	900	992	6.5	0.779	1039
10:13:36.528	117	63	84	67	95.8	330	890	996	6.5	0.778	1038
10:13:37.418	115	63	83	67	92.8	325	895	967	6.2	0.801	1068
10:13:38.311	118	63	85	67	96.3	330	900	996	6.4	0.790	1054
10:13:39.211	118	64	85	69	93.8	330	875	992	6.4	0.793	1058
10:13:40.086	118	64	85	68	94.8	330	885	983	6.4	0.789	1052
10:13:40.971	117	63	82	67	94.3	330	900	996	6.3	0.785	1047
10:13:41.873	111	61	81	69	92.0	325	875	967	6.3	0.768	1024
10:13:42.744	113	62	81	67	91.0	325	900	958	6.1	0.801	1068
10:13:43.644	117	62	83	66	96.3	325	915	1017	6.3	0.787	1049
10:13:44.561	111	60	80	68	93.3	325	880	1004	6.4	0.755	1007
10:13:45.439	109	63	79	68	83.0	320	885	942	5.6	0.842	1123
10:13:46.326	113	61	81	67	93.5	325	895	996	6.3	0.775	1034
10:13:47.223	114	61	81	67	94.0	325	895	1004	6.3	0.769	1025
10:13:48.116	111	60	81	69	92.8	320	865	992	6.4	0.758	1010
10:13:48.983	116	63	83	67	93.0	325	900	1013	6.2	0.806	1074
10:13:49.881	119	63	84	66	97.8	325	905	1038	6.5	0.773	1031
10:13:50.786	115	61	83	69	95.3	320	875	992	6.5	0.765	1020
10:13:51.663	119	64	84	66	95.0	325	915	1004	6.2	0.811	1082
10:13:52.572	121	63	85	65	99.3	325	920	1046	6.5	0.790	1054
10:13:53.494	120	63	84	65	98.5	325	925	1042	6.4	0.786	1049
10:13:54.423	114	61	82	67	95.3	325	890	992	6.4	0.766	1022
10:13:55.313	115	62	81	64	93.3	325	935	979	6.0	0.812	1083
10:13:56.244	117	61	82	65	99.3	325	925	1017	6.4	0.764	1019
10:13:57.173	112	60	80	66	96.5	325	910	996	6.4	0.752	1003
10:13:58.079	112	61	79	65	91.5	320	930	950	5.9	0.805	1074
10:13:59.009	114	60	81	65	98.5	325	930	1000	6.4	0.767	1023
10:13:59.941	113	60	80	65	97.3	325	930	983	6.3	0.760	1014
10:14:00.871	109	59	78	66	92.8	320	910	925	6.1	0.763	1017
10:14:01.781	111	59	79	65	96.0	325	930	963	6.2	0.763	1017
10:14:02.713	111	59	79	65	96.8	325	920	975	6.3	0.751	1002
10:14:03.629	109	60	78	66	92.5	325	915	942	6.1	0.767	1022
10:14:04.544	106	58	77	67	90.8	320	890	917	6.1	0.758	1010
10:14:05.434	111	60	80	66	94.5	325	905	938	6.3	0.764	1018
10:14:06.341	114	61	82	65	98.3	330	920	992	6.4	0.763	1018
10:14:07.261	112	61	81	67	94.3	325	890	967	6.4	0.763	1017
10:14:08.151	112	62	81	67	90.8	320	900	929	6.1	0.803	1071
10:14:09.053	116	62	84	66	98.8	330	910	979	6.5	0.769	1026
10:14:09.963	117	63	83	65	97.3	330	930	979	6.3	0.794	1058
10:14:10.891	112	61	81	67	93.3	325	890	950	6.3	0.771	1028
10:14:11.781	111	62	80	66	89.8	325	905	913	6.0	0.809	1079
10:14:12.688	115	61	82	64	98.0	330	940	967	6.3	0.784	1046
10:14:13.628	115	61	81	64	97.8	330	940	967	6.2	0.777	1035
10:14:14.568	109	59	79	66	93.3	325	910	933	6.1	0.771	1028
10:14:15.476	110	61	80	64	91.0	325	935	908	5.8	0.817	1089
10:14:16.409	114	61	82	63	96.8	330	945	946	6.1	0.796	1061
10:14:17.354	114	62	82	65	96.8	330	930	942	6.2	0.783	1045
10:14:18.285	114	62	82	65	96.8	330	930	942	6.2	0.783	1045
10:14:19.215	114	62	82	65	96.8	330	930	942	6.2	0.783	1045
10:14:20.145	114	62	82	62	96.8	330	965	942	6.0	0.813	1084
10:14:21.113	116	63	83	64	79.3	330	940	958	5.1	0.987	1317
10:14:22.051	113	63	82	64	75.8	325	940	925	4.8	1.018	1357
10:14:22.993	115	63	83	62	82.8	330	970	958	5.1	0.970	1293
10:14:23.959	115	62	82	62	86.8	330	970	954	5.4	0.917	1223
10:14:24.931	109	60	80	63	88.5	325	945	900	5.6	0.854	1139
10:14:25.876	112	62	81	62	89.5	330	970	917	5.5	0.872	1163
10:14:26.846	112	61	81	62	92.3	330	975	921	5.7	0.851	1134
10:14:27.819	109	60	78	63	89.8	325	955	913	5.6	0.833	1110
10:14:28.776	105	59	77	63	86.0	320	950	854	5.4	0.853	1138
10:14:29.724	110	60	80	63	92.8	330	960	904	5.8	0.823	1097
10:14:30.686	111	61	80	63	93.0	330	950	921	5.9	0.815	1086
10:14:31.636	107	59	79	65	90.8	325	920	883	5.9	0.803	1071
10:14:32.556	112	62	82	63	91.5	330	950	913	5.8	0.846	1128
10:14:33.508	115	62	82	63	95.5	330	960	958	6.0	0.827	1102
10:14:34.464	110	61	81	65	91.3	325	920	900	6.0	0.819	1092
10:14:35.386	113	62	82	63	91.8	325	950	908	5.8	0.844	1125
10:14:36.338	114	61	81	63	96.0	330	950	946	6.1	0.804	1072
10:14:37.284	111	61	81	65	90.0	325	930	896	5.8	0.832	1109
10:14:38.216	114	62	82	63	95.3	330	955	938	6.0	0.825	1100
10:14:39.169	115	62	82	63	94.5	330	950	946	6.0	0.822	1096
10:14:40.119	108	60	79	65	89.3	325	920	913	5.8	0.814	1086
10:14:41.041	110	62	80	65	88.8	325	925	896	5.8	0.836	1115
10:14:41.968	114	61	82	63	96.5	330	945	958	6.1	0.803	1071
10:14:42.911	115	62	82	64	94.3	330	935	967	6.0	0.816	1088
10:14:43.846	111	61	82	66	91.0	325	910	908	6.0	0.815	1087
10:14:44.754	115	63	84	66	91.8	325	910	938	6.0	0.828	1104
10:14:45.664	118	64	85	66	95.8	330	915	954	6.3	0.810	1080
10:14:46.581	117	64	85	68	93.5	330	885	967	6.3	0.807	1076
10:14:47.466	118	65	84	67	92.5	330	890	971	6.2	0.811	1081
10:14:48.354	116	63	84	68	91.5	320	885	946	6.2	0.808	1077
10:14:49.243	117	63	84	66	95.5	330	915	979	6.3	0.805	1073
10:14:50.158	117	63	83	64	94.8	330	935	988	6.1	0.817	1089
10:14:51.091	111	61	80	65	91.3	325	920	967	6.0	0.809	1079
10:14:52.013	110	61	79	65	88.3	325	930	938	5.7	0.835	1114
10:14:52.943	113	60	80	63	95.3	330	955	975	6.0	0.802	1069
10:14:53.898	112	60	80	63	94.8	330	960	971	5.9	0.805	1074
10:14:54.856	108	59	77	63	90.8	325	955	929	5.7	0.810	1080
10:14:55.811	103	59	75	63	84.0	320	955	883	5.3	0.850	1133
10:14:56.768	107	58	77	63	93.5	330	960	942	5.8	0.791	1054
10:14:57.726	108	58	77	63	93.0	330	955	929	5.8	0.788	1051
10:14:58.681	103	57	76	65	87.5	320	925	871	5.7	0.801	1068
10:14:59.606	108	59	78	63	91.3	325	960	913	5.7	0.821	1094
10:15:00.564	112	60	80	62	97.3	330	965	963	6.0	0.796	1062
10:15:01.529	112	60	80	63	96.3	330	955	958	6.0	0.794	1058
10:15:02.486	108	60	79	63	90.5	325	950	917	5.7	0.824	1099
10:15:03.438	110	60	78	63	94.0	330	950	942	5.9	0.788	1051
10:15:04.386	106	58	77	65	91.8	325	920	892	6.0	0.772	1029
10:15:05.306	109	59	78	63	93.3	330	950	913	5.9	0.795	1060
10:15:06.254	110	59	79	63	96.3	330	950	938	6.1	0.775	1033
10:15:07.206	106	58	77	65	93.5	330	930	913	6.0	0.761	1015
10:15:08.136	106	59	77	64	89.0	325	935	883	5.7	0.806	1075
10:15:09.069	110	59	79	63	96.8	330	955	929	6.1	0.775	1033
10:15:10.024	108	58	78	65	95.5	330	925	933	6.2	0.753	1004
10:15:10.951	108	60	78	65	89.3	320	920	888	5.8	0.807	1075
10:15:11.871	111	60	80	64	95.8	330	940	933	6.1	0.780	1041
10:15:12.809	109	59	80	66	95.5	330	915	888	6.3	0.762	1016
10:15:13.728	113	61	81	64	97.3	330	940	938	6.2	0.781	1041
10:15:14.666	115	60	81	63	100.8	335	945	1033	6.4	0.760	1013
10:15:15.611	108	59	79	66	94.5	325	915	921	6.2	0.765	1020
10:15:16.524	113	61	80	63	94.5	325	945	946	6.0	0.802	1070
10:15:17.469	115	60	81	63	100.8	330	960	979	6.3	0.767	1023
10:15:18.431	108	58	78	65	96.0	325	925	954	6.2	0.754	1005
10:15:19.354	109	60	78	63	92.3	325	945	921	5.9	0.799	1065
10:15:20.301	110	58	78	63	99.0	330	955	967	6.2	0.755	1006
10:15:21.254	107	57	76	65	96.5	330	925	933	6.3	0.731	975
10:15:22.181	106	58	76	64	92.3	325	940	892	5.9	0.774	1033
10:15:23.119	109	58	77	64	97.8	330	940	946	6.2	0.743	990
10:15:24.061	106	57	76	65	95.5	325	925	925	6.2	0.736	982
10:15:24.986	107	58	77	64	96.3	325	935	913	6.2	0.750	1001
10:15:25.919	110	58	77	65	96.3	325	930	967	6.2	0.746	995
10:15:26.850	110	58	77	64	96.3	325	940	967	6.1	0.754	1006
10:15:27.790	110	58	77	65	96.3	325	930	967	6.2	0.746	995
10:15:28.720	110	58	77	62	96.3	325	965	967	6.0	0.775	1033
10:15:29.686	116	62	82	63	83.0	330	945	1000	5.3	0.934	1245
10:15:30.633	111	60	81	65	81.3	325	925	946	5.3	0.916	1222
10:15:31.554	113	62	81	63	83.5	325	950	954	5.3	0.924	1233
10:15:32.508	115	61	82	63	91.8	330	955	992	5.8	0.848	1131
10:15:33.463	111	60	80	65	93.8	330	925	971	6.1	0.787	1049
10:15:34.386	112	61	81	64	93.8	330	935	950	6.0	0.803	1070
10:15:35.321	116	61	82	63	98.0	330	950	1008	6.2	0.795	1060
10:15:36.273	114	60	81	63	99.5	330	950	1013	6.3	0.773	1031
10:15:37.219	108	59	79	66	94.0	325	915	971	6.2	0.764	1019
10:15:38.136	109	60	79	65	92.0	325	925	929	6.0	0.794	1059
10:15:39.061	113	60	80	63	97.0	330	950	992	6.1	0.784	1045
10:15:40.013	110	59	78	65	97.8	330	920	988	6.4	0.736	982
10:15:40.933	109	58	79	67	96.8	325	900	971	6.5	0.737	983
10:15:41.831	113	61	81	65	96.3	325	925	971	6.2	0.776	1035
10:15:42.758	115	61	82	64	100.0	330	935	1004	6.4	0.767	1022
10:15:43.693	115	61	82	64	100.0	330	940	1004	6.4	0.773	1031
10:15:44.633	116	62	82	63	98.3	330	950	1008	6.2	0.793	1057
10:15:45.581	115	61	81	64	96.8	325	940	1021	6.2	0.787	1049
10:15:46.521	109	59	79	66	91.8	320	915	971	6.0	0.785	1047
10:15:47.434	113	61	80	64	95.3	325	935	988	6.1	0.783	1044
10:15:48.369	115	59	81	63	101.3	330	950	1038	6.4	0.755	1007
10:15:49.319	114	59	80	63	100.8	330	945	1046	6.4	0.750	1000
10:15:50.266	109	58	78	65	96.5	325	920	992	6.3	0.744	992
10:15:51.188	111	59	78	63	96.8	330	950	996	6.1	0.768	1024
10:15:52.132	114	58	80	63	103.3	330	945	1042	6.6	0.732	976
10:15:53.079	115	59	80	63	103.3	330	955	1042	6.5	0.735	980
10:15:54.036	109	57	78	63	99.0	325	945	992	6.3	0.740	986
10:15:54.983	112	58	79	63	102.5	335	960	1000	6.4	0.738	983
10:15:55.941	114	59	79	63	103.5	330	960	1025	6.5	0.733	977
10:15:56.901	108	58	77	64	98.3	325	935	992	6.3	0.733	977
10:15:57.834	109	59	77	62	97.3	325	970	967	6.0	0.768	1024
10:15:58.802	112	57	79	63	105.0	330	950	1021	6.6	0.710	947
10:15:59.758	109	57	77	64	101.5	330	935	1000	6.5	0.709	946
10:16:00.693	108	57	77	63	98.0	325	945	950	6.2	0.738	984
10:16:01.638	111	57	78	63	103.3	330	955	992	6.5	0.724	965
10:16:02.593	112	58	78	63	104.0	335	960	996	6.5	0.720	960
10:16:03.553	108	56	77	63	101.8	330	945	983	6.5	0.713	950
10:16:04.496	109	58	77	63	99.5	330	950	967	6.3	0.738	983
10:16:05.446	107	57	76	65	98.8	325	930	954	6.4	0.718	957
10:16:06.374	109	59	77	63	96.8	325	945	938	6.1	0.755	1006
10:16:07.323	112	58	79	62	104.5	335	965	1000	6.5	0.730	973
10:16:08.286	112	59	79	63	102.8	330	950	1004	6.5	0.730	974
10:16:09.238	107	58	78	65	96.3	325	920	933	6.3	0.741	988
10:16:10.158	111	59	79	62	99.8	335	965	958	6.2	0.759	1013
10:16:11.121	114	59	80	63	105.0	335	960	992	6.6	0.729	972
10:16:12.083	111	58	78	64	102.8	335	940	975	6.6	0.714	951
10:16:13.023	107	58	77	65	96.0	330	925	938	6.2	0.744	992
10:16:13.948	111	59	79	63	101.5	335	955	975	6.4	0.741	988
10:16:14.903	113	58	79	63	104.8	335	950	1000	6.6	0.719	958
10:16:15.851	109	58	77	65	98.5	330	925	971	6.4	0.725	967
10:16:16.774	108	59	78	66	94.8	325	915	917	6.2	0.748	998
10:16:17.693	113	59	80	64	103.0	335	940	988	6.6	0.730	973
10:16:18.631	114	60	80	63	103.3	335	950	996	6.5	0.736	981
10:16:19.579	108	59	79	66	96.8	325	910	954	6.4	0.738	984
10:16:20.493	112	60	80	63	98.8	335	960	963	6.2	0.775	1034
10:16:21.449	115	60	82	64	104.3	335	940	1013	6.7	0.735	980
10:16:22.391	113	60	80	64	100.8	335	935	992	6.5	0.742	990
10:16:23.326	107	59	78	66	94.3	325	910	929	6.2	0.751	1001
10:16:24.238	111	60	79	64	97.3	330	940	958	6.2	0.766	1021
10:16:25.176	114	59	81	63	103.5	335	950	1004	6.5	0.741	988
10:16:26.126	112	59	79	65	100.3	330	920	979	6.5	0.725	967
10:16:27.044	110	59	79	66	97.3	325	910	950	6.4	0.739	986
10:16:27.956	115	60	82	65	103.0	335	930	996	6.6	0.738	984
10:16:28.886	119	61	84	65	105.3	335	930	1017	6.8	0.742	990
10:16:29.818	117	62	84	66	101.0	330	910	1008	6.7	0.757	1009
10:16:30.726	120	65	85	65	97.5	330	930	1000	6.3	0.813	1084
10:16:31.654	123	64	86	63	103.8	330	950	1046	6.6	0.790	1053
10:16:32.606	121	63	84	64	103.5	330	940	1042	6.6	0.765	1020
10:16:33.546	118	63	84	65	98.5	330	930	983	6.4	0.788	1051
10:16:34.476	120	62	84	63	98.5	330	945	1042	6.3	0.801	1068
10:16:35.420	120	62	84	62	98.5	330	970	1042	6.1	0.822	1096
10:16:36.390	120	62	84	64	98.5	330	940	1042	6.3	0.797	1062
10:16:37.330	120	62	84	65	98.5	330	925	1042	6.4	0.784	1046
10:16:38.258	116	63	83	63	82.0	330	950	1004	5.2	0.964	1286
10:16:39.204	119	63	85	63	85.8	330	950	1067	5.4	0.942	1256
10:16:40.154	117	62	84	65	88.0	330	930	1054	5.7	0.882	1177
10:16:41.086	113	62	81	64	85.5	325	935	975	5.5	0.889	1185
10:16:42.021	116	61	84	63	97.5	335	950	1038	6.2	0.814	1085
10:16:42.969	118	62	84	65	97.8	330	930	1042	6.3	0.802	1069
10:16:43.903	112	62	82	67	92.0	330	895	954	6.2	0.795	1060
10:16:44.796	117	64	85	66	92.3	325	915	983	6.0	0.841	1121
10:16:45.709	123	64	88	64	102.3	335	935	1079	6.6	0.802	1070
10:16:46.646	125	65	89	63	102.5	330	950	1092	6.5	0.825	1100
10:16:47.596	125	66	89	64	100.5	330	940	1083	6.4	0.832	1110
10:16:48.536	119	66	87	66	93.5	325	915	1021	6.1	0.851	1135
10:16:49.449	123	66	88	64	96.5	330	940	1042	6.2	0.857	1143
10:16:50.391	124	65	87	63	100.0	330	955	1079	6.3	0.831	1108
10:16:51.346	118	63	85	65	95.3	325	925	1021	6.2	0.823	1097
10:16:52.269	120	63	85	63	99.0	325	960	1054	6.2	0.827	1102
10:16:53.231	121	63	85	63	101.3	330	945	1083	6.4	0.796	1061
10:16:54.176	115	62	83	66	94.8	325	915	992	6.2	0.802	1069
10:16:55.091	118	63	84	63	98.5	330	945	1038	6.3	0.806	1075
10:16:56.034	121	62	85	62	102.8	330	965	1075	6.4	0.796	1061
10:16:57.001	118	62	84	63	102.0	330	945	1071	6.5	0.776	1035
10:16:57.948	116	63	83	64	94.8	325	940	1004	6.0	0.821	1095
10:16:58.886	119	62	85	63	101.8	330	960	1050	6.4	0.797	1063
10:16:59.846	120	62	84	62	101.8	330	965	1058	6.3	0.792	1056
10:17:00.813	113	60	81	66	96.3	325	915	1004	6.3	0.770	1027
10:17:01.728	116	61	82	63	97.8	330	945	1000	6.2	0.795	1060
10:17:02.669	120	61	84	63	104.3	330	960	1071	6.5	0.774	1031
10:17:03.629	120	62	85	63	104.5	330	955	1071	6.6	0.779	1039
10:17:04.582	119	63	85	65	99.5	325	925	1058	6.5	0.786	1047
10:17:05.511	116	63	83	65	94.5	325	930	983	6.1	0.814	1086
10:17:06.439	120	62	85	63	102.5	330	945	1054	6.5	0.786	1048
10:17:07.382	120	63	84	64	100.8	330	935	1058	6.5	0.780	1039
10:17:08.321	114	61	82	66	96.5	325	915	983	6.3	0.775	1034
10:17:09.234	118	62	83	63	100.3	330	950	1021	6.3	0.787	1049
10:17:10.186	120	61	84	63	105.0	330	960	1067	6.6	0.763	1018
10:17:11.146	116	60	83	66	100.5	330	910	1042	6.6	0.747	996
10:17:12.058	116	63	83	65	96.0	325	920	988	6.3	0.795	1061
10:17:12.976	122	62	87	64	104.8	330	940	1067	6.7	0.776	1035
10:17:13.916	124	64	88	64	103.5	330	935	1075	6.6	0.790	1054
10:17:14.851	120	65	87	65	97.3	325	920	1021	6.3	0.825	1101
10:17:15.771	125	66	89	64	100.0	330	935	1058	6.4	0.832	1110
10:17:16.704	126	66	89	64	102.8	330	940	1083	6.6	0.816	1089
10:17:17.646	125	65	88	63	101.5	330	945	1079	6.4	0.815	1086
10:17:18.587	119	63	85	64	96.0	320	935	1025	6.2	0.825	1101
10:17:19.526	123	63	85	62	102.3	330	970	1071	6.3	0.809	1078
10:17:20.494	122	62	85	62	104.8	330	975	1088	6.4	0.789	1052
10:17:21.469	118	61	83	63	101.8	330	955	1050	6.4	0.774	1032
10:17:22.428	114	61	80	62	94.8	325	970	1013	5.9	0.822	1095
10:17:23.394	118	60	82	62	104.8	330	975	1033	6.4	0.763	1018
10:17:24.371	118	60	82	63	105.5	330	960	1054	6.6	0.748	998
10:17:25.331	112	59	80	65	99.8	330	920	996	6.5	0.740	987
10:17:26.253	116	61	82	64	99.5	330	935	1013	6.4	0.768	1024
10:17:27.182	120	61	85	66	105.8	330	905	1067	7.0	0.730	973
10:17:28.091	122	63	87	67	105.0	330	900	1075	7.0	0.746	994
10:17:28.991	120	63	86	67	102.0	330	890	1058	6.9	0.750	1001
10:17:29.881	122	67	86	66	94.5	325	910	1046	6.2	0.828	1104
10:17:30.793	124	63	88	66	106.0	330	915	1113	7.0	0.757	1010
10:17:31.708	124	64	87	65	104.0	330	920	1113	6.8	0.772	1029
10:17:32.626	121	63	85	66	100.5	325	915	1088	6.6	0.772	1029
10:17:33.537	118	63	84	66	96.0	320	910	1050	6.3	0.792	1055
10:17:34.451	122	63	86	65	103.3	330	930	1092	6.7	0.775	1033
10:17:35.379	121	63	84	66	101.5	325	915	1113	6.7	0.759	1013
10:17:36.296	115	61	82	66	97.3	320	910	1029	6.4	0.767	1023
10:17:37.206	120	61	85	65	104.0	330	920	1088	6.8	0.752	1003
10:17:38.124	124	63	87	65	105.3	330	920	1096	6.9	0.756	1008
10:17:39.046	121	63	86	67	101.0	325	895	1071	6.8	0.762	1016
10:17:39.941	124	65	87	65	100.3	325	920	1075	6.5	0.801	1068
10:17:40.863	128	64	89	64	107.8	335	935	1146	6.9	0.772	1030
10:17:41.796	126	64	88	65	105.5	330	930	1142	6.8	0.774	1031
10:17:42.726	120	63	88	67	105.5	330	895	1054	7.1	0.744	993
10:17:43.620	120	63	88	63	105.5	330	945	1054	6.7	0.786	1048
10:17:44.565	120	63	88	63	105.5	330	945	1054	6.7	0.786	1048
10:17:45.510	120	63	88	61	105.5	330	985	1054	6.4	0.819	1092
10:17:46.494	122	63	85	63	86.3	325	960	1100	5.4	0.949	1265
10:17:47.456	117	62	82	63	83.0	325	955	1058	5.2	0.946	1262
10:17:48.413	113	62	80	62	81.0	320	965	1008	5.0	0.947	1263
10:17:49.376	115	60	80	62	92.8	330	975	1058	5.7	0.841	1121
10:17:50.353	109	58	77	63	94.0	325	955	1004	5.9	0.782	1043
10:17:51.306	110	59	77	62	93.3	325	975	983	5.7	0.808	1077
10:17:52.279	114	58	80	61	104.0	335	980	1038	6.4	0.751	1002
10:17:53.259	114	59	80	61	103.0	330	980	1046	6.3	0.764	1018
10:17:54.241	112	59	79	62	100.5	330	970	1021	6.2	0.758	1010
10:17:55.211	105	57	76	63	93.5	325	950	925	5.9	0.775	1033
10:17:56.163	110	58	78	61	100.3	330	990	988	6.1	0.770	1027
10:17:57.151	113	58	80	61	104.0	335	985	1013	6.3	0.753	1004
10:17:58.136	111	58	78	61	101.3	330	985	992	6.2	0.756	1009
10:17:59.121	106	57	77	62	96.3	325	970	933	6.0	0.771	1028
10:18:00.089	111	58	79	61	102.5	335	980	963	6.3	0.753	1004
10:18:01.071	110	58	78	62	101.3	335	965	967	6.3	0.741	988
10:18:02.036	106	58	77	63	94.3	330	960	908	5.9	0.779	1039
10:18:02.994	110	58	79	61	99.8	335	980	954	6.1	0.771	1028
10:18:03.974	112	59	79	62	102.3	335	965	971	6.4	0.748	997
10:18:04.941	106	58	77	63	93.8	330	950	913	5.9	0.780	1040
10:18:05.889	111	59	79	62	97.5	335	970	938	6.0	0.783	1045
10:18:06.859	114	59	81	62	104.3	335	970	979	6.4	0.754	1005
10:18:07.833	114	60	80	62	101.8	335	965	979	6.3	0.761	1015
10:18:08.796	109	58	78	64	97.0	330	940	925	6.2	0.753	1005
10:18:09.736	111	59	80	64	98.0	330	940	967	6.3	0.767	1023
10:18:10.678	115	60	81	62	102.5	335	970	979	6.3	0.764	1019
10:18:11.648	115	59	81	63	104.8	340	960	988	6.5	0.742	990
10:18:12.606	115	60	81	63	102.5	335	955	996	6.4	0.757	1009
10:18:13.561	114	60	81	63	100.3	330	945	1008	6.4	0.761	1015
10:18:14.506	111	60	79	63	94.5	330	945	979	6.0	0.790	1053
10:18:15.451	115	59	80	63	102.8	335	955	1038	6.5	0.744	991
10:18:16.408	110	58	79	65	97.5	330	930	1008	6.3	0.749	998
10:18:17.334	115	60	81	64	100.0	330	940	1029	6.4	0.759	1012
10:18:18.274	118	59	82	63	106.8	335	950	1088	6.7	0.730	973
10:18:19.226	119	60	82	62	108.3	335	970	1083	6.7	0.735	980
10:18:20.196	115	59	81	63	104.5	330	945	1079	6.6	0.735	980
10:18:21.141	117	61	82	62	103.0	330	965	1063	6.4	0.764	1018
10:18:22.106	118	60	82	61	108.0	335	980	1092	6.6	0.740	986
10:18:23.086	114	59	80	63	105.0	335	960	1079	6.6	0.729	972
10:18:24.044	113	59	79	63	100.5	330	960	1033	6.3	0.755	1006
10:18:25.004	114	58	79	63	105.3	335	960	1067	6.6	0.723	964
10:18:25.966	109	57	77	63	100.5	330	955	996	6.3	0.732	976
10:18:26.919	112	57	78	63	104.0	335	960	1025	6.5	0.720	960
10:18:27.881	114	58	79	62	106.8	335	970	1067	6.6	0.718	957
10:18:28.847	112	57	78	63	105.3	335	950	1050	6.6	0.706	942
10:18:29.801	109	58	77	63	98.8	330	945	983	6.3	0.739	986
10:18:30.746	112	58	79	62	105.3	335	970	1021	6.5	0.726	968
10:18:31.714	113	58	79	63	105.5	335	955	1046	6.6	0.713	950
10:18:32.673	107	57	77	64	99.0	330	935	979	6.4	0.725	966
10:18:33.606	110	59	78	63	99.8	330	950	983	6.3	0.745	994
10:18:34.554	115	58	81	63	107.3	335	955	1046	6.7	0.717	956
10:18:35.509	116	60	81	63	105.3	335	950	1046	6.6	0.731	975
10:18:36.461	111	59	80	65	98.3	330	930	979	6.3	0.753	1003
10:18:37.391	116	60	82	63	102.8	335	950	1017	6.5	0.754	1005
10:18:38.341	119	60	83	63	108.0	340	960	1054	6.8	0.738	984
10:18:39.301	120	61	83	63	108.3	335	960	1067	6.8	0.738	984
10:18:40.259	115	60	82	66	101.3	330	915	1025	6.6	0.737	982
10:18:41.178	114	61	81	64	97.5	330	935	988	6.3	0.777	1036
10:18:42.111	119	60	83	63	107.5	335	955	1063	6.8	0.735	980
10:18:43.066	116	59	82	64	106.8	335	935	1063	6.9	0.716	955
10:18:44.001	116	61	82	65	101.3	330	925	1017	6.6	0.749	999
10:18:44.926	120	61	84	63	108.0	335	950	1067	6.8	0.739	985
10:18:45.876	121	62	84	63	108.3	335	950	1100	6.8	0.737	983
10:18:46.826	115	61	83	66	100.3	330	915	1008	6.6	0.753	1004
10:18:47.741	119	62	84	64	103.3	335	935	1046	6.6	0.758	1011
10:18:48.676	121	61	84	63	109.3	340	950	1075	6.9	0.730	974
10:18:49.626	119	60	83	65	107.8	335	925	1071	7.0	0.713	950
10:18:50.553	115	60	81	65	101.8	330	920	1013	6.6	0.735	980
10:18:51.471	120	61	83	63	107.5	335	950	1067	6.8	0.736	981
10:18:52.419	121	61	83	65	107.5	335	920	1088	7.0	0.712	950
10:18:53.340	121	61	83	64	107.5	335	935	1088	6.9	0.724	965
10:18:54.275	121	61	83	67	107.5	335	900	1088	7.2	0.697	929
10:18:55.175	121	61	83	65	107.5	335	930	1088	6.9	0.720	960
10:18:56.108	128	66	90	63	86.8	335	945	1125	5.5	0.983	1311
10:18:57.051	126	66	90	66	85.5	335	915	1104	5.6	0.963	1284
10:18:57.964	127	68	91	65	85.0	325	925	1063	5.5	0.985	1313
10:18:58.889	131	68	92	65	94.5	335	930	1113	6.1	0.908	1210
10:18:59.821	131	68	92	63	98.8	335	945	1121	6.3	0.876	1167
10:19:00.764	124	66	89	66	95.0	325	910	1058	6.3	0.850	1134
10:19:01.674	127	67	89	64	96.3	330	935	1083	6.2	0.865	1153
10:19:02.611	127	65	89	63	103.0	335	945	1108	6.5	0.817	1089
10:19:03.556	127	65	87	63	103.0	335	955	1117	6.5	0.809	1079
10:19:04.509	120	63	85	66	98.3	325	910	1054	6.5	0.790	1053
10:19:05.421	123	64	87	66	98.8	330	915	1054	6.5	0.804	1072
10:19:06.336	127	64	89	65	106.0	335	930	1125	6.8	0.781	1041
10:19:07.266	129	65	91	66	106.3	335	910	1142	7.0	0.779	1039
10:19:08.176	127	67	91	67	99.0	325	890	1075	6.7	0.820	1094
10:19:09.064	133	69	94	66	102.5	330	905	1129	6.8	0.830	1107
10:19:09.973	137	69	96	65	106.5	335	920	1183	6.9	0.829	1106
10:19:10.889	137	70	96	66	104.0	330	915	1188	6.8	0.840	1120
10:19:11.806	131	69	93	66	97.5	325	910	1117	6.4	0.868	1157
10:19:12.716	135	69	93	63	103.3	335	955	1163	6.5	0.860	1147
10:19:13.671	135	67	92	63	106.5	335	950	1188	6.7	0.818	1091
10:19:14.619	126	66	89	65	99.3	325	920	1121	6.5	0.820	1094
10:19:15.539	129	66	88	63	101.0	330	950	1133	6.4	0.830	1107
10:19:16.493	131	64	89	62	109.8	335	975	1175	6.8	0.788	1051
10:19:17.466	129	63	87	62	109.0	335	975	1167	6.7	0.778	1038
10:19:18.441	121	62	84	64	102.8	330	940	1096	6.6	0.768	1025
10:19:19.381	121	62	84	63	101.5	330	955	1075	6.4	0.786	1048
10:19:20.336	124	61	84	61	110.3	335	990	1117	6.7	0.754	1006
10:19:21.324	123	60	83	61	110.8	335	980	1129	6.8	0.737	982
10:19:22.306	116	59	81	63	103.3	330	945	1050	6.6	0.737	982
10:19:23.251	117	60	81	62	103.5	335	970	1038	6.4	0.754	1006
10:19:24.221	120	59	82	61	111.0	340	985	1100	6.8	0.728	970
10:19:25.204	120	59	82	62	109.8	335	970	1088	6.8	0.725	966
10:19:26.172	114	59	80	64	102.5	330	935	1042	6.6	0.732	976
10:19:27.111	115	60	80	63	102.0	335	960	1025	6.4	0.753	1004
10:19:28.071	118	59	82	63	109.5	335	960	1067	6.8	0.715	953
10:19:29.027	113	59	80	65	100.8	330	920	1025	6.6	0.728	971
10:19:29.951	115	60	81	64	101.3	330	940	1013	6.5	0.747	996
10:19:30.891	121	60	84	63	110.0	340	950	1063	6.9	0.721	962
10:19:31.841	122	61	84	63	109.8	335	950	1088	6.9	0.727	969
10:19:32.791	117	60	82	64	102.8	330	940	1029	6.6	0.748	997
10:19:33.731	120	62	83	63	104.5	335	955	1042	6.6	0.759	1011
10:19:34.686	123	60	84	62	111.5	340	975	1083	6.9	0.732	976
10:19:35.657	121	61	83	63	109.0	335	955	1075	6.8	0.729	973
10:19:36.616	115	60	81	64	101.5	330	935	1017	6.5	0.746	995
10:19:37.551	119	61	82	62	106.0	335	975	1038	6.5	0.754	1006
10:19:38.526	121	60	83	62	110.8	340	970	1079	6.9	0.727	969
10:19:39.494	116	60	81	65	104.0	335	930	1042	6.7	0.727	969
10:19:40.426	117	61	81	63	102.8	335	955	1029	6.5	0.755	1007
10:19:41.381	121	60	83	62	110.0	340	975	1083	6.8	0.731	975
10:19:42.356	117	59	82	64	106.5	335	935	1063	6.8	0.716	954
10:19:43.291	117	60	82	63	104.0	335	955	1029	6.5	0.748	998
10:19:44.246	121	60	83	62	110.5	340	975	1083	6.8	0.732	976
10:19:45.221	121	60	83	62	111.0	340	975	1071	6.8	0.727	969
10:19:46.194	114	59	80	63	103.0	335	945	1021	6.5	0.736	982
10:19:47.143	116	61	81	61	102.8	335	980	1004	6.3	0.770	1027
10:19:48.117	118	60	82	61	108.5	340	985	1054	6.6	0.740	987
10:19:49.106	115	59	80	63	106.0	335	955	1029	6.7	0.719	958
10:19:50.063	112	59	78	62	101.0	335	970	992	6.2	0.752	1002
10:19:51.029	116	58	80	62	108.0	340	970	1029	6.7	0.721	961
10:19:52.001	116	59	80	62	107.8	340	975	1046	6.6	0.724	965
10:19:52.976	110	58	78	63	99.8	330	945	971	6.3	0.739	985
10:19:53.921	114	59	80	62	104.0	340	970	996	6.4	0.741	989
10:19:54.891	117	59	81	62	110.0	340	975	1029	6.8	0.720	960
10:19:55.866	113	58	79	63	103.8	335	945	1004	6.6	0.722	962
10:19:56.809	114	60	80	63	101.0	335	950	967	6.4	0.752	1003
10:19:57.761	117	59	82	62	108.8	340	970	1017	6.7	0.727	969
10:19:58.729	117	60	81	62	107.3	340	965	1021	6.7	0.724	966
10:19:59.696	111	58	79	64	101.3	335	940	954	6.5	0.729	972
10:20:00.638	114	59	80	62	104.0	340	965	979	6.5	0.742	990
10:20:01.601	117	59	80	63	104.0	340	960	1008	6.5	0.738	985
10:20:02.560	117	59	80	63	104.0	340	960	1008	6.5	0.738	985
10:20:03.520	117	59	80	65	104.0	340	925	1008	6.7	0.712	949
10:20:04.445	117	59	80	62	104.0	340	970	1008	6.4	0.746	995
10:20:05.412	122	63	87	65	87.0	335	930	1058	5.6	0.925	1233
10:20:06.348	119	64	87	66	83.3	330	905	992	5.5	0.940	1254
10:20:07.251	125	66	89	65	86.8	335	930	1046	5.6	0.954	1272
10:20:08.181	129	67	91	63	96.0	340	950	1108	6.1	0.901	1201
10:20:09.129	130	67	91	64	99.8	335	940	1104	6.4	0.860	1147
10:20:10.071	124	67	88	66	94.0	330	915	1033	6.2	0.859	1145
10:20:10.984	127	67	89	64	96.8	335	935	1042	6.2	0.860	1147
10:20:11.921	129	65	89	63	104.3	340	955	1100	6.5	0.818	1090
10:20:12.876	128	65	89	62	106.3	340	970	1113	6.6	0.808	1077
10:20:13.844	127	64	87	62	104.5	335	965	1121	6.5	0.806	1074
10:20:14.807	122	64	86	63	99.0	330	960	1058	6.2	0.829	1105
10:20:15.769	125	63	85	62	104.8	335	965	1108	6.5	0.785	1047
10:20:16.736	117	61	83	65	99.3	330	930	1050	6.4	0.778	1037
10:20:17.666	121	62	85	63	104.0	335	950	1096	6.6	0.776	1035
10:20:18.616	126	62	87	62	110.3	340	975	1133	6.8	0.769	1026
10:20:19.589	125	63	87	63	107.5	335	955	1113	6.8	0.773	1031
10:20:20.544	121	63	86	65	100.5	330	930	1054	6.5	0.791	1055
10:20:21.474	126	64	88	63	106.8	335	960	1088	6.7	0.787	1049
10:20:22.436	128	63	88	62	110.3	335	970	1121	6.8	0.770	1026
10:20:23.404	126	63	86	63	108.5	335	960	1113	6.8	0.763	1018
10:20:24.364	119	62	83	64	100.3	330	935	1025	6.4	0.776	1035
10:20:25.301	122	61	84	61	106.8	335	980	1067	6.5	0.767	1022
10:20:26.281	124	60	84	62	112.5	340	975	1104	6.9	0.726	968
10:20:27.256	118	59	81	63	108.0	335	950	1058	6.8	0.715	953
10:20:28.208	115	60	80	63	101.5	330	960	1013	6.3	0.757	1009
10:20:29.164	120	59	82	61	111.8	340	980	1071	6.8	0.719	959
10:20:30.146	118	59	81	63	109.5	335	950	1058	6.9	0.703	937
10:20:31.096	115	60	80	63	101.5	335	955	1021	6.4	0.755	1007
10:20:32.051	119	59	82	62	110.5	340	975	1058	6.8	0.724	965
10:20:33.026	117	58	81	63	109.5	340	950	1054	6.9	0.703	937
10:20:33.978	115	60	80	61	103.0	335	980	1013	6.3	0.756	1009
10:20:34.954	119	58	82	61	111.8	340	980	1067	6.8	0.717	956
10:20:35.936	119	60	82	61	110.8	340	985	1067	6.7	0.729	972
10:20:36.921	114	59	80	63	104.3	335	960	1000	6.5	0.732	976
10:20:37.881	115	60	81	62	103.5	335	970	996	6.4	0.754	1006
10:20:38.851	119	59	82	61	112.0	345	985	1054	6.8	0.721	962
10:20:39.834	117	59	82	63	108.8	340	960	1067	6.8	0.724	965
10:20:40.792	117	61	82	62	102.8	335	965	1025	6.4	0.768	1024
10:20:41.757	118	60	82	63	105.5	335	955	1042	6.6	0.742	990
10:20:42.718	113	59	80	64	101.8	335	940	1004	6.5	0.741	989
10:20:43.658	115	60	81	63	101.8	335	955	1013	6.4	0.760	1014
10:20:44.609	120	60	84	63	109.0	340	960	1063	6.8	0.738	983
10:20:45.571	122	62	85	62	108.8	340	970	1067	6.7	0.754	1005
10:20:46.541	119	61	84	63	105.0	335	945	1025	6.7	0.756	1008
10:20:47.484	124	63	86	62	105.8	340	965	1054	6.6	0.782	1043
10:20:48.451	122	62	86	63	108.0	340	945	1071	6.9	0.748	997
10:20:49.396	121	63	84	62	103.3	340	975	1025	6.4	0.796	1061
10:20:50.369	123	62	85	62	108.0	340	975	1063	6.6	0.767	1023
10:20:51.346	121	62	84	62	106.5	340	970	1054	6.6	0.763	1017
10:20:52.318	115	60	81	63	101.3	335	950	996	6.4	0.762	1016
10:20:53.264	118	61	82	62	103.3	340	975	1029	6.4	0.770	1026
10:20:54.241	119	59	82	61	110.0	340	985	1054	6.7	0.734	979
10:20:55.222	118	59	81	62	108.0	340	975	1058	6.6	0.734	978
10:20:56.203	112	58	79	63	101.3	335	960	979	6.3	0.749	999
10:20:57.161	115	59	80	61	104.0	340	980	996	6.4	0.756	1008
10:20:58.139	117	59	81	61	108.5	340	990	1033	6.6	0.741	988
10:20:59.129	117	59	81	62	107.5	340	975	1029	6.6	0.730	973
10:21:00.108	110	58	78	63	100.0	335	960	975	6.3	0.751	1002
10:21:01.066	115	59	81	62	104.8	340	970	1008	6.5	0.745	994
10:21:02.036	118	60	83	62	108.5	340	970	1038	6.7	0.738	983
10:21:03.008	110	57	79	65	103.0	340	930	1008	6.6	0.709	945
10:21:03.936	116	61	82	62	102.8	340	975	983	6.3	0.773	1031
10:21:04.909	120	60	84	63	109.5	340	955	1058	6.9	0.730	974
10:21:05.864	117	61	82	63	103.5	340	945	1042	6.6	0.749	998
10:21:06.813	111	60	80	65	97.0	330	930	979	6.3	0.762	1016
10:21:07.741	117	60	82	62	104.8	340	965	1025	6.5	0.751	1001
10:21:08.706	120	60	82	62	110.5	340	965	1075	6.9	0.718	958
10:21:09.673	114	58	80	65	104.5	335	930	1013	6.7	0.714	952
10:21:10.601	118	60	82	63	108.0	340	955	1042	6.8	0.727	970
10:21:11.556	122	60	82	64	108.0	340	940	1071	6.9	0.716	955
10:21:12.495	122	60	82	65	108.0	340	930	1071	7.0	0.708	944
10:21:13.425	122	60	82	63	108.0	340	960	1071	6.8	0.731	975
10:21:14.385	122	60	82	62	108.0	340	975	1071	6.6	0.743	990
10:21:15.361	120	63	86	66	85.3	335	915	1088	5.6	0.920	1227
10:21:16.276	125	65	88	64	86.5	340	940	1108	5.5	0.951	1268
10:21:17.216	126	64	87	63	92.3	340	955	1142	5.8	0.898	1197
10:21:18.171	119	63	85	66	91.5	335	915	1083	6.0	0.848	1130
10:21:19.088	123	63	86	63	100.5	340	945	1100	6.4	0.809	1078
10:21:20.031	123	63	85	63	101.5	340	955	1108	6.4	0.800	1066
10:21:20.986	121	61	85	64	103.8	335	935	1146	6.7	0.762	1015
10:21:21.921	118	63	83	64	96.3	330	935	1067	6.2	0.801	1069
10:21:22.854	113	61	81	66	95.0	325	905	1025	6.3	0.772	1029
10:21:23.761	119	61	84	64	102.5	335	935	1075	6.6	0.762	1016
10:21:24.696	120	62	84	64	104.0	340	940	1092	6.6	0.757	1009
10:21:25.634	117	61	83	65	102.5	335	920	1050	6.7	0.740	987
10:21:26.558	114	61	82	66	97.0	330	905	1000	6.4	0.760	1014
10:21:27.457	120	62	84	65	103.8	335	925	1050	6.7	0.751	1002
10:21:28.386	123	62	85	65	107.5	335	930	1083	6.9	0.735	980
10:21:29.316	119	62	84	66	103.5	335	910	1067	6.8	0.741	988
10:21:30.226	121	63	85	65	104.3	335	930	1046	6.7	0.754	1005
10:21:31.152	116	62	81	67	97.3	325	895	1033	6.5	0.743	991
10:21:32.047	118	62	83	65	98.5	335	925	1046	6.4	0.777	1036
10:21:32.978	124	65	87	65	103.3	340	930	1113	6.7	0.781	1042
10:21:33.906	123	63	86	64	106.5	340	940	1071	6.8	0.757	1009
10:21:34.846	121	62	84	65	104.3	335	930	1079	6.7	0.752	1002
10:21:35.774	118	62	83	65	99.0	335	930	1029	6.4	0.775	1033
10:21:36.706	119	60	82	65	105.0	340	930	1058	6.8	0.728	971
10:21:37.634	113	60	80	66	98.0	330	915	1000	6.4	0.749	999
10:21:38.549	117	60	82	63	104.8	340	945	1046	6.7	0.738	983
10:21:39.496	121	60	83	64	108.5	340	940	1083	6.9	0.721	962
10:21:40.436	120	61	83	64	105.5	340	935	1063	6.8	0.738	984
10:21:41.369	114	61	80	66	97.3	330	905	1029	6.4	0.742	990
10:21:42.278	117	59	83	63	107.0	340	945	975	6.8	0.731	974
10:21:43.221	122	62	84	63	107.0	340	945	1067	6.8	0.742	989
10:21:44.162	117	61	82	65	100.3	330	925	1021	6.5	0.759	1012
10:21:45.091	120	61	83	63	106.5	340	960	1054	6.7	0.748	998
10:21:46.051	121	61	83	62	107.8	340	965	1079	6.7	0.743	991
10:21:47.016	118	60	81	64	105.0	340	940	1058	6.7	0.727	970
10:21:47.956	113	60	81	64	97.5	335	940	983	6.2	0.783	1044
10:21:48.894	117	61	83	63	102.3	335	945	1021	6.5	0.762	1017
