# Supplementary material for: Influence of beat-to-beat blood pressure variability on vascular elasticity in hypertensive population
Source: Sci Rep. 2017 Aug 21;7:8394. doi: 10.1038/s41598-017-08640-4 (PMC5566212; doi:10.1038/s41598-017-08640-4)
Supplement: Supplementary file 2 — Dataset 2 [file 41598_2017_8640_MOESM2_ESM.zip › Data of normal population/1158-beats.txt]

10:56:32.328	113	60	80	53	70.5	360	1125	1196	3.8	1.273	1697
10:56:33.449	111	58	79	53	75.5	355	1125	1171	4.0	1.177	1570
10:56:34.576	110	58	78	54	77.5	360	1115	1125	4.2	1.126	1501
10:56:35.689	109	58	78	54	76.5	355	1115	1129	4.1	1.133	1511
10:56:36.806	109	57	78	54	80.8	365	1110	1108	4.4	1.076	1434
10:56:37.916	108	58	79	55	79.8	360	1095	1088	4.4	1.081	1442
10:56:39.011	108	59	79	55	79.8	360	1100	1058	4.4	1.093	1457
10:56:40.107	107	59	79	57	79.8	360	1050	1063	4.6	1.043	1391
10:56:41.160	107	59	79	56	79.8	360	1065	1063	4.5	1.058	1411
10:56:42.225	107	59	79	54	79.8	360	1105	1063	4.3	1.098	1464
10:56:43.331	111	61	81	55	71.3	360	1090	1063	3.9	1.239	1652
10:56:44.421	106	58	79	57	70.5	355	1045	1025	4.0	1.167	1556
10:56:45.464	108	60	80	56	68.3	350	1065	1017	3.8	1.241	1654
10:56:46.531	109	59	80	56	75.8	360	1065	1013	4.3	1.128	1504
10:56:47.596	108	59	81	59	78.0	355	1020	1050	4.6	1.056	1408
10:56:48.614	112	63	83	56	75.5	350	1070	1058	4.2	1.169	1559
10:56:49.686	114	62	83	55	80.3	360	1085	1088	4.4	1.119	1492
10:56:50.769	112	61	81	55	79.3	355	1085	1083	4.4	1.112	1483
10:56:51.856	111	61	81	54	79.0	355	1105	1088	4.3	1.126	1501
10:56:52.961	110	60	81	54	79.0	355	1110	1075	4.3	1.131	1508
10:56:54.070	110	60	81	56	79.0	355	1065	1075	4.5	1.085	1447
10:56:55.135	110	60	81	53	79.0	355	1135	1075	4.2	1.157	1542
10:56:56.271	114	62	83	54	72.0	355	1120	1129	3.9	1.295	1727
10:56:57.389	115	63	84	54	71.0	355	1110	1150	3.8	1.313	1751
10:56:58.501	115	63	84	54	70.3	350	1105	1150	3.8	1.321	1762
10:56:59.606	115	63	84	55	73.5	355	1090	1154	4.0	1.249	1666
10:57:00.696	114	63	84	56	75.3	350	1075	1138	4.2	1.196	1595
10:57:01.771	115	64	85	55	76.3	350	1095	1158	4.2	1.213	1618
10:57:02.866	116	63	85	55	78.3	355	1085	1133	4.3	1.172	1562
10:57:03.951	114	62	85	58	77.8	350	1040	1146	4.5	1.134	1512
10:57:04.991	116	65	86	56	76.8	350	1070	1142	4.3	1.192	1589
10:57:06.063	117	64	86	57	76.8	350	1045	1138	4.4	1.164	1552
10:57:07.105	117	64	86	60	76.8	350	995	1138	4.6	1.108	1478
10:57:08.100	117	64	86	60	76.8	350	995	1138	4.6	1.108	1478
10:57:09.094	118	68	90	65	63.8	345	920	1113	4.2	1.292	1722
10:57:10.014	119	69	89	63	62.3	345	955	1108	3.9	1.358	1810
10:57:10.969	116	67	86	61	63.8	345	980	1121	3.9	1.314	1752
10:57:11.949	115	65	85	61	67.3	340	990	1142	4.1	1.248	1663
10:57:12.939	115	64	84	58	72.5	345	1030	1133	4.2	1.190	1586
10:57:13.971	112	62	81	57	73.5	345	1045	1100	4.2	1.145	1526
10:57:15.016	109	59	81	60	76.0	345	1000	1121	4.6	1.063	1417
10:57:16.012	111	62	82	58	73.5	345	1030	1067	4.3	1.146	1527
10:57:17.046	111	62	81	57	76.8	350	1050	1075	4.4	1.112	1482
10:57:18.094	108	60	79	59	74.0	340	1020	1075	4.4	1.089	1452
10:57:19.116	108	59	82	63	76.8	345	960	1079	4.8	1.019	1359
10:57:20.078	111	63	83	59	74.0	345	1010	1013	4.4	1.133	1510
10:57:21.084	112	63	83	57	76.0	345	1045	1042	4.4	1.138	1517
10:57:22.127	110	61	82	60	76.0	345	1005	1075	4.5	1.084	1446
10:57:23.134	112	63	84	60	76.5	345	1005	1096	4.6	1.107	1476
10:57:24.137	113	63	85	59	76.0	345	1020	1079	4.5	1.134	1512
10:57:25.161	118	65	86	56	76.8	345	1065	1163	4.3	1.197	1596
10:57:26.226	120	64	87	57	78.0	345	1055	1250	4.4	1.177	1569
10:57:27.280	125	68	89	57	75.5	345	1050	1296	4.3	1.241	1655
10:57:28.331	123	66	89	58	75.5	345	1040	1308	4.4	1.229	1639
10:57:29.370	123	66	89	57	75.5	345	1045	1308	4.3	1.235	1647
10:57:30.415	123	66	89	57	75.5	345	1055	1308	4.3	1.247	1663
10:57:31.473	120	65	85	58	64.8	340	1035	1388	3.8	1.359	1812
10:57:32.506	121	64	86	57	68.8	340	1050	1400	3.9	1.313	1751
10:57:33.556	122	65	87	57	69.0	345	1055	1392	3.9	1.323	1763
10:57:34.609	122	65	86	56	72.5	340	1070	1383	4.1	1.269	1692
10:57:35.683	119	63	85	57	75.8	345	1060	1354	4.3	1.189	1586
10:57:36.741	119	64	84	55	75.3	345	1085	1338	4.2	1.215	1620
10:57:37.826	117	62	85	56	77.5	345	1065	1304	4.4	1.168	1557
10:57:38.893	119	62	88	57	82.5	345	1050	1371	4.7	1.123	1498
10:57:39.941	123	67	89	57	74.5	345	1055	1292	4.2	1.260	1680
10:57:40.996	122	67	86	57	73.0	340	1050	1258	4.2	1.241	1654
10:57:42.044	121	66	86	58	71.3	340	1035	1304	4.1	1.253	1671
10:57:43.081	115	64	88	60	72.0	345	1000	1158	4.3	1.215	1620
10:57:44.077	117	68	89	61	65.3	340	985	1254	4.0	1.336	1781
10:57:45.066	124	71	91	60	68.3	345	1005	1304	4.1	1.340	1787
10:57:46.069	125	69	90	59	71.0	340	1010	1304	4.2	1.277	1702
10:57:47.079	123	65	91	62	76.3	340	975	1383	4.7	1.164	1551
10:57:48.056	124	70	90	59	69.3	340	1025	1275	4.1	1.336	1781
10:57:49.079	124	69	90	58	70.0	340	1030	1313	4.1	1.328	1771
10:57:50.109	124	68	89	57	72.8	340	1045	1321	4.2	1.282	1709
10:57:51.154	121	64	91	61	78.5	340	985	1421	4.8	1.142	1522
10:57:52.139	125	71	93	59	68.8	340	1010	1308	4.1	1.366	1822
10:57:53.149	128	73	94	59	69.5	345	1015	1292	4.1	1.376	1835
10:57:54.164	125	73	92	59	67.5	340	1020	1271	4.0	1.394	1859
10:57:55.182	119	64	91	63	76.3	340	945	1417	4.8	1.131	1508
10:57:56.131	122	73	91	62	61.8	335	965	1217	3.8	1.426	1901
10:57:57.094	121	70	89	62	64.3	340	970	1250	4.0	1.344	1792
10:57:58.064	122	69	89	62	65.5	330	975	1313	4.0	1.325	1766
10:57:59.043	124	68	90	61	69.8	340	985	1388	4.2	1.264	1685
10:58:00.024	126	68	91	60	70.8	340	995	1421	4.3	1.273	1697
10:58:01.017	126	68	91	60	70.8	340	995	1425	4.3	1.273	1697
10:58:02.015	126	68	91	60	70.8	340	1000	1425	4.2	1.279	1706
10:58:03.015	126	68	91	56	70.8	340	1065	1425	4.0	1.362	1816
10:58:04.081	124	70	90	56	63.5	340	1075	1129	3.5	1.528	2037
10:58:05.154	120	67	88	56	65.5	340	1065	1100	3.7	1.431	1908
10:58:06.221	120	67	87	54	65.3	345	1105	1079	3.5	1.469	1959
10:58:07.324	117	65	85	54	69.5	345	1110	1046	3.8	1.358	1810
10:58:08.434	115	63	84	54	72.5	345	1105	1004	3.9	1.276	1702
10:58:09.539	113	63	82	54	72.8	350	1110	967	3.9	1.251	1668
10:58:10.649	110	61	83	56	74.0	345	1070	958	4.1	1.193	1591
10:58:11.723	113	63	83	55	74.0	350	1100	938	4.0	1.238	1650
10:58:12.819	112	63	83	55	74.8	345	1090	929	4.1	1.210	1614
10:58:13.909	111	62	83	55	74.8	355	1090	900	4.1	1.203	1604
10:58:15.001	110	62	81	55	73.5	350	1095	892	4.0	1.203	1604
10:58:16.096	108	60	81	56	74.5	350	1080	904	4.1	1.167	1556
10:58:17.176	110	61	81	55	75.5	355	1095	896	4.1	1.178	1571
10:58:18.269	109	61	82	55	75.3	355	1085	875	4.2	1.175	1567
10:58:19.354	109	62	82	56	74.0	355	1075	863	4.1	1.188	1583
10:58:20.431	109	62	82	56	73.5	350	1080	838	4.1	1.201	1602
10:58:21.507	109	62	82	56	73.3	355	1075	825	4.1	1.203	1605
10:58:22.586	109	62	81	55	73.3	355	1095	821	4.0	1.215	1619
10:58:23.681	107	60	80	56	74.3	355	1080	821	4.1	1.164	1552
10:58:24.761	108	61	81	55	73.8	355	1100	854	4.0	1.204	1606
10:58:25.857	109	61	81	55	75.5	360	1095	829	4.1	1.175	1566
10:58:26.956	108	61	81	55	75.3	360	1085	813	4.2	1.164	1552
10:58:28.043	108	61	80	55	74.0	355	1095	792	4.1	1.184	1578
10:58:29.136	106	60	80	57	73.5	355	1050	804	4.2	1.139	1519
10:58:30.186	108	61	82	57	74.0	355	1060	842	4.2	1.178	1571
10:58:31.242	111	64	84	56	74.0	360	1080	829	4.1	1.230	1639
10:58:32.322	113	65	86	56	74.3	360	1065	825	4.2	1.226	1635
10:58:33.387	112	65	86	57	72.5	355	1060	825	4.1	1.250	1667
10:58:34.449	115	66	86	55	72.5	355	1085	854	4.0	1.291	1721
10:58:35.534	115	66	86	55	73.8	355	1090	854	4.1	1.275	1700
10:58:36.624	113	64	85	55	73.5	355	1095	871	4.0	1.270	1693
10:58:37.719	115	65	85	53	74.5	360	1125	900	4.0	1.287	1716
10:58:38.846	114	64	84	54	74.8	360	1110	896	4.0	1.244	1658
10:58:39.954	112	62	83	55	74.0	355	1095	917	4.1	1.228	1638
10:58:41.049	112	63	83	54	74.5	355	1115	892	4.0	1.238	1651
10:58:42.166	111	62	83	56	75.0	360	1080	867	4.2	1.188	1584
10:58:43.246	111	62	82	55	74.5	360	1090	879	4.1	1.203	1605
10:58:44.334	110	62	82	55	75.0	360	1090	846	4.1	1.192	1589
10:58:45.422	108	62	81	55	74.0	360	1095	825	4.1	1.191	1588
10:58:46.517	106	60	81	57	74.0	360	1060	817	4.2	1.153	1537
10:58:47.580	106	60	81	54	74.0	360	1105	817	4.0	1.202	1603
10:58:48.685	106	60	81	54	74.0	360	1105	817	4.0	1.202	1603
10:58:49.793	107	62	80	55	65.3	360	1085	788	3.6	1.326	1768
10:58:50.872	106	60	81	57	66.3	355	1050	825	3.8	1.280	1706
10:58:51.922	109	62	83	56	66.5	360	1080	817	3.7	1.340	1786
10:58:53.008	110	63	83	56	70.0	365	1080	813	3.9	1.277	1702
10:58:54.086	109	62	82	57	71.3	360	1045	804	4.1	1.199	1599
10:58:55.129	109	62	83	59	71.5	355	1020	850	4.2	1.177	1569
10:58:56.151	113	64	86	58	73.5	360	1030	879	4.3	1.198	1598
10:58:57.179	117	66	88	58	74.5	360	1030	892	4.3	1.210	1613
10:58:58.209	117	66	88	60	73.0	355	1000	921	4.4	1.202	1603
10:58:59.213	119	67	89	59	73.3	355	1015	992	4.3	1.233	1644
10:59:00.226	121	68	89	58	74.3	355	1030	988	4.3	1.238	1651
10:59:01.258	119	67	87	58	72.8	355	1030	954	4.2	1.232	1642
10:59:02.288	115	64	85	59	72.5	350	1010	975	4.3	1.184	1579
10:59:03.298	115	65	85	58	72.8	350	1035	983	4.2	1.213	1617
10:59:04.331	115	64	85	57	74.8	355	1045	946	4.3	1.188	1584
10:59:05.376	113	64	85	59	73.5	355	1020	921	4.3	1.176	1568
10:59:06.394	114	65	86	59	72.5	350	1010	908	4.3	1.198	1597
10:59:07.406	114	66	87	65	71.3	350	925	908	4.6	1.133	1510
10:59:08.331	116	68	88	66	69.3	345	915	904	4.5	1.166	1555
10:59:09.244	117	68	87	63	68.8	345	950	958	4.3	1.206	1608
10:59:10.196	117	66	87	62	71.0	345	965	1038	4.4	1.179	1572
10:59:11.161	120	66	87	60	72.8	345	995	1079	4.4	1.190	1587
10:59:12.156	119	65	86	58	74.5	350	1030	1058	4.3	1.186	1581
10:59:13.186	117	64	84	57	74.3	345	1055	1042	4.2	1.186	1582
10:59:14.239	113	61	82	58	74.3	340	1035	1025	4.3	1.143	1524
10:59:15.272	114	62	83	57	75.3	345	1055	1029	4.3	1.160	1547
10:59:16.333	113	61	83	56	77.0	350	1070	979	4.3	1.146	1529
10:59:17.403	111	61	81	57	74.8	345	1060	942	4.2	1.149	1532
10:59:18.459	109	61	82	58	74.0	350	1030	954	4.3	1.134	1513
10:59:19.493	112	62	83	58	75.3	350	1040	938	4.3	1.151	1534
10:59:20.529	113	63	85	59	75.5	345	1025	921	4.4	1.151	1534
10:59:21.554	112	64	85	60	73.3	345	1000	908	4.4	1.160	1547
10:59:22.558	115	66	87	59	73.5	350	1015	958	4.3	1.201	1602
10:59:23.569	117	67	88	57	74.3	350	1045	946	4.3	1.231	1642
10:59:24.616	116	66	86	57	74.8	350	1060	917	4.2	1.223	1631
10:59:25.676	113	64	85	57	74.3	350	1045	925	4.3	1.193	1590
10:59:26.719	115	64	85	56	75.0	350	1075	925	4.2	1.222	1629
10:59:27.794	115	64	85	56	76.3	350	1075	908	4.3	1.202	1603
10:59:28.869	113	63	84	57	75.3	350	1060	904	4.3	1.180	1573
10:59:29.931	114	63	85	57	76.8	345	1050	983	4.4	1.163	1550
10:59:30.979	117	64	86	56	77.3	350	1080	958	4.3	1.199	1598
10:59:32.061	116	64	85	54	78.3	355	1105	946	4.2	1.197	1596
10:59:33.166	114	63	84	55	77.3	350	1090	929	4.3	1.189	1585
10:59:34.256	112	63	83	56	75.3	355	1065	883	4.2	1.171	1562
10:59:35.321	111	62	84	59	74.5	350	1015	917	4.4	1.148	1530
10:59:36.336	116	66	88	57	75.3	355	1050	929	4.3	1.221	1628
10:59:37.384	119	67	90	57	77.3	355	1050	933	4.4	1.223	1631
10:59:38.438	122	69	91	57	76.3	355	1060	946	4.3	1.262	1682
10:59:39.496	121	68	90	57	75.5	350	1050	975	4.3	1.248	1664
10:59:40.546	121	67	90	56	75.5	350	1065	1050	4.3	1.266	1688
10:59:41.610	121	67	90	55	75.5	350	1100	1050	4.1	1.308	1743
10:59:42.710	121	67	90	53	75.5	350	1125	1050	4.0	1.337	1783
10:59:43.838	119	67	87	53	66.8	355	1130	958	3.5	1.477	1969
10:59:44.964	115	65	85	54	67.5	355	1115	925	3.6	1.404	1872
10:59:46.079	113	63	83	54	68.0	350	1105	888	3.7	1.353	1804
10:59:47.186	112	62	83	55	71.0	350	1100	883	3.9	1.282	1709
10:59:48.286	110	62	82	56	73.5	355	1070	863	4.1	1.194	1592
10:59:49.354	110	62	84	59	73.8	350	1025	908	4.3	1.161	1547
10:59:50.379	113	64	84	55	73.5	355	1095	888	4.0	1.251	1669
10:59:51.476	113	63	84	55	78.0	360	1095	875	4.3	1.179	1572
10:59:52.569	112	63	84	56	76.5	355	1080	850	4.3	1.179	1572
10:59:53.651	111	63	82	55	75.5	355	1095	821	4.1	1.186	1581
10:59:54.742	107	60	80	57	74.5	350	1055	817	4.2	1.136	1515
10:59:55.801	109	62	82	56	75.0	355	1070	842	4.2	1.163	1550
10:59:56.869	110	62	83	57	76.5	355	1055	833	4.4	1.138	1517
10:59:57.928	110	62	82	56	75.5	360	1070	813	4.2	1.159	1545
10:59:58.996	108	61	80	57	74.5	355	1055	804	4.2	1.136	1515
11:00:00.049	107	60	81	57	74.3	350	1045	858	4.3	1.133	1511
11:00:01.092	110	61	82	56	76.3	355	1075	821	4.3	1.153	1537
11:00:02.167	111	62	83	56	76.8	350	1070	817	4.3	1.150	1534
11:00:03.237	109	62	82	57	75.3	350	1055	817	4.3	1.143	1523
11:00:04.296	110	62	82	56	74.5	350	1065	838	4.2	1.172	1563
11:00:05.357	111	63	83	56	76.0	355	1065	817	4.3	1.167	1555
11:00:06.428	111	63	83	56	75.8	355	1080	804	4.2	1.183	1578
11:00:07.506	110	63	82	56	74.0	355	1070	808	4.1	1.186	1581
11:00:08.574	110	62	82	55	74.3	350	1085	833	4.1	1.198	1598
11:00:09.661	112	62	83	55	76.3	355	1085	838	4.2	1.181	1575
11:00:10.746	112	63	82	55	75.5	355	1085	842	4.2	1.178	1571
11:00:11.831	111	61	82	57	75.5	350	1060	892	4.3	1.151	1535
11:00:12.891	113	62	83	55	77.3	355	1095	904	4.2	1.173	1564
11:00:13.984	113	62	83	55	77.5	350	1095	883	4.2	1.166	1554
11:00:15.081	111	61	81	55	77.3	355	1095	867	4.2	1.152	1536
11:00:16.176	110	61	81	55	76.0	355	1085	850	4.2	1.153	1537
11:00:17.259	109	61	81	56	76.3	355	1070	838	4.3	1.137	1516
11:00:18.327	108	61	80	57	75.3	350	1050	825	4.3	1.120	1493
11:00:19.379	108	61	81	57	74.5	350	1050	858	4.3	1.145	1527
11:00:20.431	111	62	83	56	76.5	355	1065	829	4.3	1.152	1536
11:00:21.492	111	63	82	57	75.3	355	1050	829	4.3	1.144	1526
11:00:22.546	107	61	80	59	74.0	350	1025	817	4.3	1.108	1477
11:00:23.569	107	60	82	60	75.8	350	995	875	4.6	1.071	1427
11:00:24.566	110	62	83	58	75.5	355	1040	850	4.4	1.136	1515
11:00:25.606	111	62	83	57	77.3	360	1045	829	4.4	1.119	1493
11:00:26.647	109	62	81	58	75.0	350	1040	817	4.3	1.127	1502
11:00:27.689	108	61	81	58	74.8	350	1040	833	4.3	1.127	1503
11:00:28.733	109	61	81	58	76.0	355	1035	813	4.4	1.103	1471
11:00:29.768	107	61	79	59	74.0	350	1025	813	4.3	1.098	1464
11:00:30.789	107	60	80	59	74.5	350	1015	863	4.4	1.093	1458
11:00:31.802	109	61	81	57	75.5	350	1045	829	4.3	1.121	1495
11:00:32.849	108	61	80	57	76.5	355	1050	808	4.4	1.098	1464
11:00:33.903	105	59	78	59	74.8	350	1015	800	4.4	1.063	1417
11:00:34.916	106	60	80	59	74.0	350	1015	829	4.4	1.090	1454
11:00:35.927	108	61	82	59	75.8	355	1015	817	4.5	1.092	1456
11:00:36.946	109	62	82	58	75.5	350	1035	800	4.4	1.124	1499
11:00:37.983	109	63	82	57	74.0	355	1045	788	4.2	1.158	1544
11:00:39.028	109	63	81	57	73.3	350	1050	796	4.2	1.165	1553
11:00:40.076	107	61	80	58	73.3	350	1040	813	4.2	1.139	1519
11:00:41.112	109	62	80	55	74.5	355	1085	817	4.1	1.169	1558
11:00:42.203	108	60	80	55	77.3	360	1090	813	4.3	1.129	1505
11:00:43.293	108	60	80	55	77.0	360	1100	796	4.2	1.139	1519
11:00:44.391	108	60	80	55	77.5	355	1100	825	4.2	1.132	1509
11:00:45.493	108	60	80	54	77.5	355	1105	813	4.2	1.137	1516
11:00:46.594	108	60	80	56	77.5	355	1080	817	4.3	1.111	1482
11:00:47.675	108	60	80	55	77.5	355	1085	817	4.3	1.117	1489
11:00:48.760	108	60	80	56	77.5	355	1065	817	4.4	1.096	1461
11:00:49.826	112	65	85	57	63.5	355	1060	838	3.6	1.411	1881
11:00:50.886	114	65	85	56	66.5	360	1080	829	3.7	1.385	1846
11:00:51.966	112	64	85	57	66.3	360	1045	808	3.8	1.337	1782
11:00:53.009	113	65	86	56	67.5	360	1080	858	3.8	1.380	1840
11:00:54.089	111	62	84	57	73.0	355	1050	900	4.2	1.212	1616
11:00:55.139	114	66	85	57	69.8	360	1050	858	4.0	1.272	1696
11:00:56.189	109	63	82	59	69.8	355	1020	858	4.1	1.203	1604
11:00:57.209	112	63	84	59	71.8	355	1020	917	4.2	1.191	1587
11:00:58.229	115	64	85	59	74.0	355	1020	950	4.4	1.175	1567
11:00:59.253	114	63	85	60	74.3	355	1005	983	4.4	1.144	1525
11:01:00.252	117	65	87	60	73.8	350	1000	1021	4.4	1.180	1573
11:01:01.256	119	66	88	58	75.8	360	1030	1017	4.4	1.190	1586
11:01:02.284	117	65	87	60	75.0	350	1005	1017	4.5	1.162	1550
11:01:03.293	118	66	88	59	74.0	355	1025	1013	4.3	1.215	1621
11:01:04.316	118	67	88	57	74.8	355	1045	996	4.3	1.223	1631
11:01:05.361	116	65	86	58	74.3	350	1030	979	4.3	1.196	1595
11:01:06.393	116	66	86	56	74.0	350	1075	996	4.1	1.246	1661
11:01:07.466	116	64	85	56	76.0	355	1075	983	4.2	1.206	1608
11:01:08.543	113	63	84	57	75.0	350	1055	958	4.3	1.182	1575
11:01:09.598	114	64	85	56	74.5	355	1075	958	4.2	1.219	1626
11:01:10.669	114	64	84	55	75.3	355	1085	929	4.2	1.208	1610
11:01:11.756	111	62	82	55	75.3	355	1090	929	4.1	1.191	1589
11:01:12.844	112	63	83	54	75.8	355	1115	925	4.1	1.214	1619
11:01:13.959	111	62	82	54	76.3	355	1115	892	4.1	1.195	1594
11:01:15.076	109	61	80	53	75.5	355	1130	871	4.0	1.201	1601
11:01:16.204	108	60	79	54	76.0	355	1115	842	4.1	1.163	1550
11:01:17.317	106	59	80	56	75.0	350	1065	838	4.2	1.129	1505
11:01:18.386	110	61	83	55	76.5	355	1085	879	4.2	1.177	1570
11:01:19.471	115	63	87	55	79.0	355	1085	904	4.4	1.198	1598
11:01:20.554	121	67	90	55	78.3	355	1100	963	4.3	1.269	1692
11:01:21.658	123	68	91	55	77.0	355	1085	1004	4.3	1.279	1705
11:01:22.739	124	69	91	55	76.0	350	1100	1063	4.1	1.321	1761
11:01:23.839	124	69	91	53	77.0	355	1125	1042	4.1	1.322	1763
11:01:24.968	121	67	88	53	77.0	360	1135	1004	4.1	1.297	1730
11:01:26.101	116	64	86	54	76.8	355	1110	975	4.1	1.244	1658
11:01:27.211	116	64	85	53	76.3	355	1135	954	4.0	1.262	1682
11:01:28.344	114	63	83	53	77.5	360	1140	921	4.1	1.225	1633
11:01:29.484	111	61	82	54	76.8	355	1115	896	4.1	1.191	1588
11:01:30.599	110	61	82	53	76.5	360	1130	863	4.1	1.204	1605
11:01:31.729	110	61	81	54	76.8	360	1120	858	4.1	1.186	1581
11:01:32.847	108	60	81	56	75.8	355	1080	842	4.2	1.148	1530
11:01:33.929	108	60	81	57	75.8	355	1055	854	4.3	1.132	1509
11:01:34.982	110	62	82	56	76.5	360	1070	829	4.3	1.150	1534
11:01:36.052	110	62	82	56	77.3	360	1075	825	4.3	1.141	1521
11:01:37.127	108	61	81	59	75.5	355	1025	825	4.4	1.103	1471
11:01:38.156	109	62	82	58	74.5	355	1030	846	4.3	1.137	1516
11:01:39.182	110	63	84	59	76.5	360	1020	829	4.5	1.120	1493
11:01:40.202	113	64	85	59	75.5	355	1025	821	4.4	1.151	1534
11:01:41.231	112	64	85	60	75.0	355	1005	863	4.5	1.139	1519
11:01:42.234	115	66	86	57	75.0	355	1050	892	4.3	1.204	1605
11:01:43.286	116	65	87	58	77.5	360	1035	892	4.5	1.155	1540
11:01:44.319	114	65	85	59	74.8	355	1015	871	4.4	1.158	1543
11:01:45.334	113	64	85	60	73.8	350	1005	888	4.4	1.162	1549
11:01:46.341	114	65	86	58	74.3	355	1035	879	4.3	1.192	1589
11:01:47.376	115	65	86	59	74.8	355	1025	888	4.4	1.172	1563
11:01:48.401	114	64	85	60	74.0	355	1005	925	4.4	1.158	1544
11:01:49.404	117	65	86	56	74.8	355	1065	963	4.2	1.222	1629
11:01:50.471	118	64	87	56	78.8	355	1080	979	4.4	1.197	1595
11:01:51.553	120	66	88	55	77.8	355	1090	992	4.3	1.237	1650
11:01:52.643	120	66	88	56	76.5	355	1065	1008	4.3	1.225	1633
11:01:53.704	122	67	89	56	75.8	350	1075	1050	4.2	1.263	1684
11:01:54.779	123	67	90	56	77.5	350	1065	1058	4.4	1.233	1644
11:01:55.844	121	67	89	57	75.3	355	1045	1033	4.3	1.236	1648
11:01:56.889	119	66	89	60	74.8	350	1005	1042	4.5	1.197	1595
11:01:57.894	122	68	91	59	74.8	350	1025	1033	4.4	1.244	1659
11:01:58.921	123	69	93	60	75.8	355	995	1058	4.6	1.218	1624
11:01:59.916	126	71	94	62	73.5	350	965	1067	4.6	1.237	1650
11:02:00.881	128	72	95	65	72.5	355	920	1125	4.7	1.209	1612
11:02:01.799	127	72	94	65	71.0	350	930	1125	4.6	1.235	1646
11:02:02.731	127	71	94	62	71.0	350	970	1171	4.4	1.288	1717
11:02:03.700	127	71	94	62	71.0	350	965	1171	4.4	1.281	1708
11:02:04.665	127	71	94	58	71.0	350	1030	1171	4.1	1.367	1823
11:02:05.695	128	71	93	58	64.0	345	1035	1229	3.7	1.500	2000
11:02:06.727	126	69	92	58	66.0	345	1030	1254	3.8	1.436	1914
11:02:07.763	124	68	90	56	66.3	355	1065	1179	3.7	1.439	1918
11:02:08.824	122	66	91	59	73.5	345	1020	1188	4.3	1.266	1688
11:02:09.844	122	67	91	59	71.5	350	1010	1163	4.2	1.282	1709
11:02:10.856	126	71	94	59	69.8	345	1010	1142	4.1	1.354	1805
11:02:11.864	126	71	93	59	70.5	350	1015	1158	4.2	1.332	1776
11:02:12.877	124	68	94	63	74.0	340	950	1238	4.7	1.207	1609
11:02:13.831	129	72	95	60	69.3	345	1000	1213	4.2	1.368	1824
11:02:14.830	129	73	93	60	65.8	340	1000	1242	3.9	1.418	1891
11:02:15.831	129	72	95	60	69.0	345	1000	1246	4.1	1.370	1826
11:02:16.831	128	73	94	59	67.8	345	1015	1233	4.0	1.408	1878
11:02:17.846	124	71	91	60	67.8	345	1005	1171	4.0	1.346	1795
11:02:18.853	125	71	91	59	65.5	340	1010	1208	3.9	1.403	1871
11:02:19.861	123	67	91	60	72.5	340	1005	1225	4.3	1.255	1673
11:02:20.866	123	68	90	59	70.3	340	1015	1204	4.2	1.293	1724
11:02:21.879	123	67	88	57	71.0	340	1045	1200	4.1	1.299	1732
11:02:22.922	127	66	92	59	76.0	340	1025	1254	4.4	1.244	1659
11:02:23.951	122	70	88	57	68.5	345	1045	1150	3.9	1.339	1785
11:02:24.994	119	65	86	58	72.0	340	1040	1150	4.2	1.242	1656
11:02:26.036	117	63	85	57	73.5	340	1050	1129	4.2	1.211	1614
11:02:27.084	117	64	84	56	72.8	340	1070	1125	4.1	1.239	1652
11:02:28.156	116	63	83	56	73.8	345	1080	1108	4.1	1.208	1611
11:02:29.234	113	61	82	57	74.0	345	1060	1096	4.2	1.171	1561
11:02:30.292	114	62	82	56	73.3	340	1080	1058	4.1	1.213	1617
11:02:31.372	114	62	82	56	74.0	340	1075	1038	4.1	1.191	1588
11:02:32.451	112	61	82	56	73.5	350	1065	1008	4.1	1.185	1579
11:02:33.518	112	62	82	56	74.0	345	1075	1000	4.1	1.191	1588
11:02:34.593	111	62	81	55	73.5	345	1090	958	4.0	1.205	1607
11:02:35.679	110	61	81	56	73.5	345	1080	938	4.1	1.190	1587
11:02:36.761	109	61	81	56	72.5	350	1070	908	4.1	1.188	1584
11:02:37.829	110	61	82	56	73.8	345	1070	946	4.1	1.193	1591
11:02:38.901	112	63	83	56	73.8	350	1080	921	4.1	1.215	1621
11:02:39.981	112	62	85	57	74.8	350	1060	921	4.2	1.198	1598
11:02:41.039	116	66	86	55	73.5	350	1090	946	4.0	1.275	1700
11:02:42.131	119	65	91	59	77.0	350	1020	1054	4.5	1.209	1612
11:02:43.149	124	71	92	57	70.3	350	1055	1046	4.0	1.382	1842
11:02:44.204	125	70	91	57	70.8	350	1060	1079	4.0	1.356	1808
11:02:45.264	124	69	91	57	70.8	345	1050	1125	4.0	1.351	1801
11:02:46.316	123	69	90	57	70.5	350	1055	1104	4.0	1.343	1791
11:02:47.369	120	67	88	57	69.5	345	1050	1100	4.0	1.333	1778
11:02:48.419	121	67	89	57	71.3	350	1050	1063	4.1	1.304	1739
11:02:49.471	119	66	90	59	72.5	350	1025	1063	4.2	1.265	1687
11:02:50.496	123	69	92	57	72.3	350	1060	1075	4.1	1.342	1790
11:02:51.554	126	73	93	56	69.3	345	1065	1067	3.9	1.430	1907
11:02:52.621	124	70	92	55	72.5	350	1100	1067	4.0	1.388	1851
11:02:53.719	121	69	90	56	70.8	350	1075	1029	3.9	1.360	1813
11:02:54.798	121	71	91	55	67.5	350	1100	979	3.7	1.475	1966
11:02:55.896	119	66	90	56	73.3	350	1065	1075	4.1	1.305	1740
11:02:56.963	122	70	90	55	69.8	350	1090	1013	3.8	1.406	1875
11:02:58.053	121	69	89	54	70.5	350	1105	1013	3.8	1.391	1855
11:02:59.154	121	68	89	55	69.5	345	1090	1021	3.8	1.400	1866
11:03:00.244	121	68	88	56	69.8	350	1075	1017	3.9	1.349	1798
11:03:01.321	117	66	86	57	67.3	345	1060	1042	3.8	1.352	1802
11:03:02.381	118	65	86	56	70.3	350	1080	1067	3.9	1.318	1758
11:03:03.461	119	65	86	54	74.0	350	1105	1058	4.0	1.288	1717
11:03:04.564	117	64	85	55	74.0	350	1095	1029	4.1	1.258	1677
11:03:05.659	116	64	84	55	73.0	350	1100	1033	4.0	1.270	1693
11:03:06.761	115	63	82	52	75.0	355	1150	979	3.9	1.261	1682
11:03:07.911	111	59	81	54	77.0	355	1115	1013	4.1	1.177	1569
11:03:09.026	112	61	80	53	76.3	355	1135	963	4.0	1.195	1593
11:03:10.163	110	58	80	53	78.8	360	1135	1008	4.2	1.149	1533
11:03:11.294	111	60	80	52	77.8	360	1160	950	4.0	1.190	1586
11:03:12.454	108	58	79	54	77.5	350	1120	925	4.2	1.142	1522
11:03:13.576	109	60	79	52	75.3	355	1145	921	3.9	1.202	1603
11:03:14.719	108	59	79	53	78.0	355	1140	879	4.1	1.158	1544
11:03:15.861	107	59	79	52	75.5	360	1145	867	4.0	1.190	1587
11:03:17.004	106	59	79	53	75.3	360	1125	850	4.0	1.177	1570
11:03:18.131	107	60	79	53	75.3	360	1130	838	4.0	1.183	1577
11:03:19.259	107	59	79	54	75.3	360	1105	842	4.1	1.156	1542
11:03:20.365	107	59	79	55	75.3	360	1100	842	4.1	1.151	1535
11:03:21.465	107	59	79	54	75.3	360	1115	842	4.0	1.167	1556
11:03:22.577	114	64	85	54	65.3	360	1105	842	3.5	1.444	1925
11:03:23.684	115	65	85	54	65.8	360	1105	875	3.6	1.429	1905
11:03:24.789	113	63	85	56	66.0	355	1075	904	3.7	1.380	1841
11:03:25.866	116	66	86	54	67.3	360	1110	900	3.6	1.415	1887
11:03:26.974	115	65	85	54	72.5	360	1110	883	3.9	1.305	1740
11:03:28.084	114	64	85	54	72.3	360	1105	879	3.9	1.292	1723
11:03:29.189	112	64	83	55	70.8	355	1085	867	3.9	1.273	1697
11:03:30.276	111	63	83	55	71.5	355	1085	900	4.0	1.263	1684
11:03:31.359	113	64	84	54	73.8	360	1120	879	4.0	1.268	1691
11:03:32.481	112	63	82	53	74.8	360	1140	867	3.9	1.254	1673
11:03:33.619	109	61	81	55	73.5	355	1100	854	4.0	1.205	1606
11:03:34.719	110	61	82	54	73.8	360	1105	871	4.0	1.229	1638
11:03:35.822	112	63	84	54	75.5	360	1115	825	4.1	1.244	1659
11:03:36.937	114	64	86	54	75.5	360	1110	842	4.1	1.264	1686
11:03:38.049	115	65	86	55	73.3	360	1090	854	4.0	1.280	1706
11:03:39.141	116	66	87	55	73.5	355	1090	913	4.0	1.294	1725
11:03:40.229	118	67	88	54	75.3	360	1115	900	4.0	1.300	1734
11:03:41.346	117	66	86	54	75.3	365	1120	904	4.0	1.280	1707
11:03:42.466	113	64	84	54	74.0	360	1110	896	4.0	1.264	1685
11:03:43.574	114	64	84	52	74.8	355	1145	908	3.9	1.291	1721
11:03:44.719	114	63	85	53	77.3	365	1135	888	4.1	1.242	1655
11:03:45.854	113	63	84	53	76.0	360	1135	871	4.0	1.251	1668
11:03:46.989	110	62	83	55	74.5	360	1100	854	4.1	1.218	1624
11:03:48.089	112	63	84	54	74.3	355	1110	883	4.0	1.256	1674
11:03:49.199	113	63	85	53	77.0	360	1130	863	4.1	1.244	1658
11:03:50.329	114	64	85	53	77.0	360	1135	871	4.1	1.253	1671
11:03:51.464	112	63	84	54	75.3	360	1120	863	4.0	1.243	1657
11:03:52.584	113	63	84	53	75.0	360	1125	896	4.0	1.256	1675
11:03:53.709	114	63	85	53	77.3	360	1130	879	4.1	1.236	1648
11:03:54.841	114	63	84	52	76.5	365	1145	879	4.0	1.250	1666
11:03:55.984	111	61	82	54	75.8	355	1105	875	4.1	1.200	1600
11:03:57.091	112	63	83	53	75.5	365	1140	896	4.0	1.253	1671
11:03:58.231	114	62	84	53	78.3	365	1140	892	4.1	1.224	1632
11:03:59.371	115	63	84	53	77.8	365	1125	904	4.1	1.212	1616
11:04:00.496	112	62	83	56	75.5	360	1080	917	4.2	1.187	1583
11:04:01.578	115	63	85	55	76.0	365	1095	963	4.2	1.228	1638
11:04:02.671	119	65	88	55	78.8	365	1090	975	4.3	1.221	1629
11:04:03.761	122	67	90	54	77.5	365	1105	1004	4.2	1.283	1711
11:04:04.862	122	67	90	56	75.8	360	1080	1025	4.2	1.280	1706
11:04:05.946	123	68	91	55	75.8	360	1095	1071	4.2	1.308	1744
11:04:07.039	124	68	91	53	77.5	365	1125	1038	4.1	1.317	1756
11:04:08.164	124	67	90	53	77.5	365	1130	1063	4.1	1.309	1745
11:04:09.296	122	66	88	53	77.3	360	1140	1063	4.1	1.302	1736
11:04:10.436	121	65	87	53	77.5	360	1130	1063	4.1	1.265	1686
11:04:11.564	116	63	85	55	75.8	355	1090	1046	4.2	1.216	1621
11:04:12.656	118	63	86	54	78.0	360	1115	1092	4.2	1.229	1639
11:04:13.769	121	64	89	53	80.8	365	1130	1067	4.3	1.238	1651
11:04:14.901	123	66	89	54	79.8	365	1105	1083	4.3	1.237	1649
11:04:16.004	122	66	90	57	76.8	355	1055	1125	4.4	1.237	1650
11:04:17.059	126	69	92	55	77.3	360	1085	1154	4.3	1.289	1718
11:04:18.146	127	68	91	54	79.3	360	1120	1146	4.2	1.290	1719
11:04:19.266	124	67	89	53	79.0	365	1130	1125	4.2	1.273	1697
11:04:20.394	119	64	87	55	77.8	355	1100	1083	4.2	1.231	1641
11:04:21.494	120	65	86	52	77.3	360	1165	1063	4.0	1.293	1724
11:04:22.661	118	63	84	50	80.5	365	1210	1042	4.0	1.259	1678
11:04:23.871	115	61	83	50	80.8	360	1195	1017	4.1	1.221	1628
11:04:25.066	114	61	82	50	80.3	365	1205	992	4.0	1.228	1637
11:04:26.269	113	60	81	50	80.3	365	1195	975	4.0	1.210	1613
11:04:27.464	112	60	81	50	79.3	365	1195	958	4.0	1.214	1618
11:04:28.661	111	59	81	51	80.3	370	1170	950	4.1	1.177	1570
11:04:29.829	111	60	81	53	78.5	365	1125	942	4.2	1.161	1548
11:04:30.958	111	60	83	55	77.5	360	1100	958	4.2	1.175	1566
11:04:32.058	116	64	87	55	79.3	365	1100	963	4.3	1.208	1610
11:04:33.158	121	66	90	55	79.8	365	1100	992	4.4	1.234	1646
11:04:34.254	121	67	90	57	77.3	360	1060	1029	4.4	1.232	1642
11:04:35.316	123	68	92	56	77.3	365	1075	1083	4.3	1.273	1698
11:04:36.391	126	69	92	55	78.0	365	1100	1071	4.3	1.294	1725
11:04:37.491	123	68	90	56	77.5	365	1080	1058	4.3	1.251	1668
11:04:38.569	120	66	89	56	76.0	355	1075	1071	4.2	1.252	1669
11:04:39.642	121	67	89	54	76.0	355	1110	1054	4.1	1.293	1723
11:04:40.755	121	67	89	54	76.0	355	1120	1054	4.1	1.304	1739
11:04:41.875	121	67	89	54	76.0	355	1115	1054	4.1	1.298	1731
11:04:42.991	121	67	88	53	68.3	365	1125	1083	3.6	1.455	1940
11:04:44.116	120	65	86	52	69.8	360	1150	1063	3.6	1.422	1896
11:04:45.266	117	63	85	53	70.8	360	1135	1067	3.7	1.364	1818
11:04:46.403	118	64	85	52	73.3	360	1165	1013	3.8	1.348	1797
11:04:47.566	115	63	84	53	76.3	360	1135	983	4.0	1.243	1657
11:04:48.701	112	61	83	55	76.5	360	1085	971	4.2	1.181	1574
11:04:49.786	115	64	86	54	76.3	360	1105	979	4.1	1.239	1652
11:04:50.893	117	64	87	54	78.5	360	1120	967	4.2	1.234	1646
11:04:52.011	117	65	87	56	78.0	365	1080	979	4.3	1.208	1611
11:04:53.091	119	66	89	56	76.8	360	1065	1042	4.3	1.232	1642
11:04:54.156	121	68	89	54	77.3	365	1110	1004	4.2	1.282	1710
11:04:55.268	120	67	88	54	78.0	365	1110	1000	4.2	1.252	1670
11:04:56.378	118	65	87	55	77.5	360	1095	1013	4.2	1.222	1630
11:04:57.467	119	65	87	54	76.8	360	1120	1029	4.1	1.262	1683
11:04:58.593	117	64	85	53	78.5	365	1135	979	4.1	1.225	1634
11:04:59.724	115	63	83	53	77.5	360	1125	954	4.1	1.198	1597
11:05:00.851	111	61	82	55	77.0	360	1095	971	4.2	1.163	1550
11:05:01.946	113	62	82	54	77.0	360	1110	938	4.2	1.186	1581
11:05:03.056	112	61	81	54	77.8	360	1115	917	4.2	1.165	1554
11:05:04.169	108	60	80	55	76.3	355	1090	896	4.2	1.140	1520
11:05:05.261	110	61	81	55	76.3	360	1100	900	4.2	1.165	1553
11:05:06.359	111	61	81	54	78.0	360	1115	900	4.2	1.158	1544
11:05:07.474	110	61	81	54	76.8	360	1105	867	4.2	1.166	1555
11:05:08.581	109	61	80	56	75.3	360	1075	854	4.2	1.146	1529
11:05:09.654	107	61	81	57	73.8	360	1050	867	4.2	1.153	1538
11:05:10.706	112	63	85	57	76.3	360	1055	846	4.3	1.176	1568
11:05:11.759	116	66	88	57	75.8	355	1055	863	4.3	1.222	1630
11:05:12.814	117	67	88	57	74.0	355	1060	883	4.2	1.264	1685
11:05:13.874	120	68	90	55	74.3	355	1085	933	4.1	1.308	1744
11:05:14.963	121	68	91	55	76.5	355	1090	996	4.2	1.293	1724
11:05:16.049	122	68	90	54	77.5	360	1105	1017	4.2	1.280	1706
11:05:17.152	120	65	88	53	78.5	355	1125	1025	4.2	1.258	1677
11:05:18.283	119	65	86	53	76.5	355	1125	1008	4.1	1.257	1676
11:05:19.406	117	64	84	53	76.3	355	1125	1025	4.1	1.243	1657
11:05:20.533	115	62	83	54	76.3	355	1115	988	4.1	1.210	1613
11:05:21.646	114	62	83	54	75.8	355	1105	1025	4.1	1.207	1609
11:05:22.753	115	62	83	53	77.0	355	1125	967	4.1	1.209	1612
11:05:23.878	112	61	82	55	76.8	360	1090	950	4.2	1.165	1553
11:05:24.966	113	62	83	53	75.5	360	1125	988	4.0	1.233	1644
11:05:26.089	114	63	84	54	77.3	355	1110	946	4.2	1.207	1609
11:05:27.201	113	63	84	56	75.0	355	1075	925	4.2	1.208	1610
11:05:28.274	114	64	86	56	74.5	355	1075	963	4.2	1.234	1645
11:05:29.349	116	65	87	56	75.5	360	1080	933	4.2	1.241	1655
11:05:30.431	115	65	85	56	74.5	355	1080	917	4.1	1.236	1648
11:05:31.509	113	64	86	58	74.3	355	1040	942	4.3	1.198	1597
11:05:32.551	116	66	87	56	74.5	360	1075	925	4.2	1.252	1669
11:05:33.624	117	66	87	55	75.5	360	1085	917	4.2	1.254	1672
11:05:34.711	119	66	88	55	75.8	355	1095	967	4.2	1.272	1696
11:05:35.804	120	66	88	55	76.0	355	1100	988	4.1	1.270	1693
11:05:36.906	118	65	87	55	76.0	355	1085	1021	4.2	1.246	1661
11:05:37.989	120	66	88	54	76.3	355	1105	1013	4.1	1.272	1696
11:05:39.094	119	65	87	55	76.8	360	1100	996	4.2	1.247	1663
11:05:40.196	117	65	88	60	76.5	360	1000	963	4.6	1.150	1534
11:05:41.196	117	67	87	60	71.5	360	1000	925	4.3	1.220	1627
11:05:42.196	115	65	85	59	72.3	355	1020	933	4.3	1.200	1600
11:05:43.214	115	65	85	57	73.3	355	1050	992	4.2	1.215	1620
11:05:44.264	115	64	84	56	76.3	355	1080	946	4.2	1.193	1591
11:05:45.346	113	62	83	57	76.0	355	1050	950	4.3	1.147	1529
11:05:46.398	114	63	84	57	75.0	360	1060	996	4.2	1.187	1583
11:05:47.456	116	64	85	56	76.5	355	1065	967	4.3	1.180	1573
11:05:48.523	115	63	83	56	76.0	355	1075	942	4.2	1.178	1570
11:05:49.596	113	62	84	57	75.5	355	1055	963	4.3	1.167	1556
11:05:50.649	115	64	84	55	75.8	360	1100	963	4.1	1.223	1631
11:05:51.749	114	63	83	55	77.0	360	1095	950	4.2	1.184	1579
11:05:52.846	112	62	83	56	75.8	355	1065	967	4.3	1.167	1556
11:05:53.909	114	64	84	55	75.3	360	1095	938	4.1	1.215	1620
11:05:55.006	112	62	82	55	77.0	360	1090	913	4.2	1.164	1552
11:05:56.096	113	62	83	55	76.3	360	1100	958	4.2	1.201	1601
11:05:57.196	113	63	83	54	76.8	360	1105	913	4.2	1.195	1593
11:05:58.301	114	63	83	55	76.8	360	1085	996	4.2	1.173	1564
11:05:59.385	114	63	83	55	76.8	360	1090	996	4.2	1.179	1572
11:06:00.475	114	63	83	55	76.8	360	1100	996	4.2	1.190	1586
11:06:01.576	120	66	89	57	66.5	355	1050	1075	3.8	1.405	1874
11:06:02.626	122	68	88	56	64.5	360	1070	1054	3.6	1.464	1952
11:06:03.696	119	67	88	57	64.5	355	1060	1054	3.7	1.438	1917
11:06:04.754	120	68	87	56	65.8	355	1075	1033	3.7	1.427	1902
11:06:05.831	118	65	86	55	71.5	355	1100	1046	3.9	1.323	1764
11:06:06.931	119	66	85	54	71.3	355	1110	1054	3.9	1.324	1766
11:06:08.039	114	62	84	56	73.8	360	1080	1029	4.1	1.226	1635
11:06:09.121	113	64	84	56	72.0	360	1080	988	4.0	1.264	1685
11:06:10.201	115	63	84	55	73.5	355	1095	1008	4.0	1.244	1659
11:06:11.296	113	62	82	54	74.0	355	1110	967	4.0	1.234	1645
11:06:12.404	112	62	81	55	74.0	355	1100	933	4.0	1.208	1610
11:06:13.504	109	60	81	57	72.8	355	1060	929	4.1	1.180	1574
11:06:14.564	112	63	83	56	72.3	355	1065	942	4.1	1.223	1631
11:06:15.631	113	63	83	56	74.8	360	1070	921	4.2	1.192	1589
11:06:16.699	111	62	83	57	73.5	355	1045	917	4.2	1.173	1564
11:06:17.748	112	63	84	58	73.3	355	1040	954	4.2	1.186	1581
11:06:18.786	114	65	85	56	74.0	360	1065	917	4.2	1.223	1631
11:06:19.851	114	65	85	56	74.3	360	1075	908	4.1	1.223	1631
11:06:20.926	112	63	84	57	73.8	355	1045	904	4.2	1.183	1578
11:06:21.969	113	64	84	57	72.5	355	1055	929	4.1	1.219	1625
11:06:23.026	113	64	84	56	74.8	355	1070	908	4.2	1.199	1598
11:06:24.094	111	62	82	57	74.3	355	1055	875	4.2	1.169	1558
11:06:25.151	110	62	82	56	73.5	355	1075	892	4.1	1.192	1589
11:06:26.226	110	62	82	55	75.5	355	1085	871	4.2	1.175	1566
11:06:27.311	109	62	81	56	74.5	360	1080	850	4.1	1.174	1566
11:06:28.391	108	61	81	56	73.8	355	1065	850	4.2	1.166	1555
11:06:29.456	110	63	83	56	73.5	355	1080	842	4.1	1.212	1616
11:06:30.532	111	63	84	55	74.8	355	1100	821	4.1	1.232	1643
11:06:31.636	112	63	84	54	75.3	355	1115	813	4.0	1.237	1650
11:06:32.747	111	63	83	53	74.5	355	1135	817	3.9	1.257	1676
11:06:33.888	108	62	81	55	73.3	355	1100	804	4.0	1.220	1627
11:06:34.988	110	63	82	52	73.5	360	1145	808	3.9	1.270	1693
11:06:36.133	110	62	82	52	77.0	365	1155	813	4.0	1.226	1635
11:06:37.282	110	61	82	54	76.5	360	1105	821	4.2	1.181	1574
11:06:38.389	112	62	84	57	75.8	355	1050	917	4.3	1.168	1557
11:06:39.443	118	64	89	60	77.8	360	1005	1000	4.6	1.147	1530
11:06:40.446	121	68	91	58	75.3	360	1040	996	4.3	1.254	1672
11:06:41.486	126	69	93	56	76.8	360	1070	1063	4.3	1.297	1729
11:06:42.556	129	70	94	55	77.0	360	1095	1125	4.2	1.330	1773
11:06:43.651	129	69	91	54	77.3	355	1115	1163	4.2	1.317	1756
11:06:44.764	125	66	89	55	78.8	355	1085	1192	4.4	1.226	1635
11:06:45.851	125	66	88	54	79.0	355	1110	1200	4.3	1.233	1644
11:06:46.961	123	63	86	53	82.8	360	1135	1163	4.4	1.183	1577
11:06:48.096	121	62	85	53	83.3	360	1135	1142	4.4	1.159	1545
11:06:49.233	120	62	84	52	82.5	360	1150	1129	4.3	1.174	1566
11:06:50.379	118	62	83	53	82.0	355	1130	1121	4.4	1.144	1525
11:06:51.509	115	60	83	55	81.3	355	1095	1096	4.5	1.112	1482
11:06:52.606	118	62	85	55	81.5	360	1100	1104	4.4	1.151	1534
11:06:53.706	120	63	87	54	83.0	360	1120	1092	4.4	1.171	1561
11:06:54.826	120	64	87	54	81.5	360	1110	1075	4.4	1.188	1584
11:06:55.936	120	65	87	54	79.3	355	1110	1067	4.3	1.219	1625
11:06:57.046	119	65	86	54	78.5	360	1110	1038	4.2	1.213	1617
11:06:58.154	116	63	86	56	77.0	355	1080	1038	4.3	1.199	1599
11:06:59.234	119	65	87	54	78.0	355	1110	1033	4.2	1.242	1656
11:07:00.344	120	65	89	54	79.5	360	1105	1038	4.3	1.230	1640
11:07:01.451	121	67	89	55	77.8	360	1095	1029	4.3	1.250	1667
11:07:02.546	118	66	88	56	75.8	355	1070	1025	4.2	1.240	1653
11:07:03.616	120	67	89	56	76.3	355	1080	1058	4.2	1.264	1686
11:07:04.694	122	68	91	56	77.8	360	1080	1021	4.3	1.257	1676
11:07:05.774	122	68	91	56	76.8	360	1075	1025	4.3	1.268	1690
11:07:06.847	120	67	90	58	75.0	355	1035	1025	4.3	1.242	1656
11:07:07.886	122	69	90	55	74.3	360	1085	1029	4.1	1.319	1758
11:07:08.967	123	68	90	55	77.8	360	1095	1033	4.3	1.271	1695
11:07:10.064	122	67	90	57	77.5	360	1060	1046	4.4	1.234	1646
11:07:11.128	123	68	92	57	75.5	355	1060	1108	4.3	1.285	1713
11:07:12.184	126	70	93	56	76.8	360	1080	1096	4.3	1.305	1740
11:07:13.264	126	69	92	56	76.3	355	1075	1100	4.3	1.294	1725
11:07:14.341	122	68	90	56	75.5	355	1065	1088	4.3	1.266	1688
11:07:15.406	122	67	90	56	76.0	355	1080	1100	4.2	1.279	1705
11:07:16.482	123	68	90	56	76.0	355	1075	1063	4.2	1.273	1697
11:07:17.560	123	68	90	54	76.0	355	1105	1063	4.1	1.309	1745
11:07:18.665	123	68	90	56	76.0	355	1075	1063	4.2	1.273	1697
11:07:19.741	118	67	88	56	64.8	355	1075	1050	3.6	1.457	1942
11:07:20.818	119	66	88	56	67.8	360	1070	1008	3.8	1.390	1853
11:07:21.888	118	66	87	55	66.8	360	1085	975	3.7	1.410	1880
11:07:22.971	114	64	86	58	69.0	355	1030	971	4.0	1.288	1717
11:07:24.003	117	67	87	55	71.0	355	1100	967	3.9	1.344	1792
11:07:25.101	117	65	88	55	75.3	360	1085	967	4.2	1.272	1697
11:07:26.188	118	67	89	56	74.0	360	1080	950	4.1	1.295	1727
11:07:27.264	117	67	88	56	72.5	355	1065	946	4.1	1.296	1728
11:07:28.329	118	67	88	55	73.0	355	1090	942	4.0	1.318	1757
11:07:29.423	118	66	88	54	75.0	360	1110	938	4.1	1.295	1727
11:07:30.529	115	65	85	55	73.3	355	1085	929	4.1	1.259	1679
11:07:31.618	112	63	85	57	72.5	355	1060	942	4.1	1.239	1652
11:07:32.674	116	65	88	56	74.8	360	1070	925	4.2	1.253	1670
11:07:33.748	118	66	89	56	75.5	360	1065	933	4.3	1.248	1665
11:07:34.813	117	66	89	60	73.5	355	1005	954	4.4	1.217	1623
11:07:35.818	120	69	92	60	72.8	360	1000	996	4.4	1.258	1677
11:07:36.816	125	70	93	57	74.8	360	1045	996	4.3	1.304	1738
11:07:37.861	125	70	93	59	75.3	360	1020	1025	4.4	1.264	1685
11:07:38.877	122	70	93	61	72.0	350	990	1042	4.4	1.279	1705
11:07:39.869	125	72	93	58	72.3	355	1040	1017	4.2	1.342	1790
11:07:40.909	124	70	91	55	74.5	355	1085	1017	4.1	1.325	1767
11:07:41.996	121	67	88	55	75.8	360	1095	1004	4.2	1.276	1701
11:07:43.093	117	65	86	54	73.8	355	1110	975	4.0	1.287	1716
11:07:44.199	116	64	84	53	75.3	360	1130	950	4.0	1.258	1677
11:07:45.331	111	61	82	55	75.3	355	1090	938	4.1	1.188	1584
11:07:46.421	112	62	82	53	74.5	355	1130	933	4.0	1.240	1653
11:07:47.551	112	61	82	53	78.0	360	1125	917	4.2	1.183	1577
11:07:48.676	110	60	82	56	76.5	360	1080	904	4.3	1.151	1534
11:07:49.756	111	62	82	55	74.8	355	1095	896	4.1	1.198	1597
11:07:50.849	112	61	83	55	77.5	360	1090	904	4.3	1.164	1552
11:07:51.939	110	62	83	58	75.0	355	1030	904	4.4	1.143	1524
11:07:52.969	113	64	87	59	74.3	355	1010	917	4.4	1.177	1569
11:07:53.979	120	67	93	59	77.5	360	1015	950	4.6	1.211	1615
11:07:54.994	128	72	96	59	76.0	360	1015	1042	4.5	1.285	1714
11:07:56.011	129	73	97	61	73.3	355	990	1117	4.4	1.308	1743
11:07:57.003	132	74	98	58	74.0	355	1030	1167	4.3	1.364	1819
11:07:58.033	134	74	97	56	77.0	360	1070	1167	4.3	1.351	1802
11:07:59.103	129	71	95	58	76.0	360	1040	1171	4.4	1.293	1724
11:08:00.143	127	70	93	56	75.8	355	1075	1167	4.2	1.316	1755
11:08:01.218	126	68	91	54	78.8	360	1120	1125	4.2	1.287	1716
11:08:02.334	121	65	88	56	79.3	360	1075	1092	4.4	1.194	1592
11:08:03.411	119	64	87	56	77.0	355	1065	1083	4.3	1.203	1604
11:08:04.472	120	65	87	55	78.0	360	1090	1054	4.3	1.216	1621
11:08:05.564	119	64	86	55	79.5	360	1095	1058	4.4	1.188	1584
11:08:06.659	117	63	85	56	78.0	355	1070	1042	4.4	1.169	1559
11:08:07.729	117	64	85	56	77.3	355	1080	1033	4.3	1.188	1584
11:08:08.809	117	63	85	55	79.0	355	1090	1025	4.3	1.166	1555
11:08:09.903	114	62	84	56	78.5	355	1065	1008	4.4	1.133	1510
11:08:10.966	115	63	84	56	77.0	355	1080	992	4.3	1.175	1566
11:08:12.046	115	62	84	55	79.0	360	1085	967	4.4	1.154	1538
11:08:13.133	113	62	83	57	78.0	360	1060	963	4.4	1.131	1508
11:08:14.193	112	62	84	59	75.5	355	1020	958	4.4	1.138	1518
11:08:15.213	116	64	88	58	77.8	360	1030	954	4.5	1.162	1550
11:08:16.241	121	67	91	58	78.3	360	1040	988	4.5	1.203	1604
11:08:17.281	121	68	92	61	75.5	355	980	1021	4.6	1.194	1592
11:08:18.259	125	71	94	60	74.5	355	995	1067	4.5	1.259	1678
11:08:19.256	129	72	96	58	76.8	360	1030	1075	4.5	1.282	1709
11:08:20.284	128	71	94	57	76.8	360	1045	1121	4.4	1.280	1706
11:08:21.333	126	69	93	58	76.5	355	1030	1158	4.5	1.256	1674
11:08:22.361	128	70	93	56	77.0	360	1070	1142	4.3	1.289	1718
11:08:23.433	126	68	90	55	79.0	360	1090	1133	4.3	1.245	1660
11:08:24.521	121	65	88	57	77.0	355	1055	1108	4.4	1.202	1603
11:08:25.576	120	65	88	56	77.3	355	1070	1096	4.3	1.212	1616
11:08:26.642	120	64	87	55	79.8	360	1085	1058	4.4	1.184	1578
11:08:27.729	117	64	86	57	78.3	355	1060	1046	4.4	1.168	1558
11:08:28.791	118	65	86	55	77.8	360	1100	1029	4.2	1.217	1622
11:08:29.893	117	63	85	53	79.8	360	1130	1008	4.2	1.201	1601
11:08:31.021	116	62	83	53	80.0	360	1135	979	4.2	1.181	1575
11:08:32.158	111	61	81	54	77.3	360	1115	946	4.2	1.169	1559
11:08:33.269	110	60	81	53	77.3	360	1125	933	4.1	1.180	1573
11:08:34.395	110	60	81	52	77.3	360	1145	933	4.0	1.201	1601
11:08:35.540	110	60	81	53	77.3	360	1140	933	4.1	1.195	1594
11:08:36.679	109	61	81	53	65.8	355	1135	879	3.5	1.390	1853
11:08:37.814	110	61	82	53	68.8	360	1125	858	3.7	1.334	1778
11:08:38.939	109	61	80	54	66.8	355	1120	842	3.6	1.347	1795
11:08:40.057	105	60	80	57	66.5	355	1055	825	3.8	1.273	1698
11:08:41.114	110	63	85	57	71.5	360	1055	846	4.1	1.254	1672
11:08:42.169	116	66	89	56	74.0	360	1075	854	4.1	1.289	1719
11:08:43.246	118	67	91	59	74.0	360	1015	896	4.4	1.241	1655
11:08:44.261	119	70	91	61	69.3	360	985	929	4.2	1.298	1731
11:08:45.248	123	72	94	60	70.8	360	1005	950	4.2	1.335	1780
11:08:46.251	127	72	95	58	73.3	360	1030	979	4.3	1.336	1781
11:08:47.283	126	72	94	57	73.3	360	1045	1004	4.2	1.341	1788
11:08:48.324	125	71	94	56	73.0	355	1065	1042	4.1	1.364	1819
11:08:49.391	126	70	92	54	75.0	365	1115	1017	4.0	1.368	1824
11:08:50.506	123	68	89	54	75.8	360	1115	1000	4.1	1.314	1752
11:08:51.623	118	66	87	55	74.0	360	1100	996	4.0	1.293	1724
11:08:52.723	118	65	87	53	76.5	365	1125	983	4.1	1.272	1696
11:08:53.846	118	64	86	54	77.5	365	1105	996	4.2	1.223	1630
11:08:54.951	116	63	85	56	75.5	360	1070	1000	4.2	1.208	1611
11:08:56.019	119	64	86	54	77.0	365	1110	1042	4.2	1.240	1653
11:08:57.127	119	64	85	54	78.5	365	1110	1033	4.2	1.205	1607
11:08:58.237	116	62	84	56	77.5	360	1080	1042	4.3	1.167	1556
11:08:59.317	116	62	84	55	77.8	360	1090	1033	4.3	1.174	1565
11:09:00.413	116	62	83	55	79.0	365	1100	1000	4.3	1.159	1546
11:09:01.511	112	61	82	56	78.3	360	1065	988	4.4	1.113	1484
11:09:02.578	112	61	82	57	76.3	360	1055	988	4.3	1.138	1517
11:09:03.631	113	62	83	56	77.8	365	1075	954	4.3	1.144	1526
11:09:04.704	112	61	82	56	77.3	365	1070	933	4.3	1.129	1505
11:09:05.776	109	61	81	57	74.8	360	1060	925	4.2	1.142	1522
11:09:06.836	111	61	82	56	76.0	360	1075	921	4.2	1.153	1537
11:09:07.911	111	61	82	56	77.3	365	1075	904	4.3	1.134	1512
11:09:08.986	110	61	82	57	76.0	365	1045	896	4.4	1.124	1499
11:09:10.031	112	62	83	57	75.5	360	1060	913	4.3	1.165	1554
11:09:11.089	114	63	84	56	77.5	365	1080	904	4.3	1.167	1556
11:09:12.169	112	62	84	57	76.3	360	1045	896	4.4	1.144	1526
11:09:13.214	113	64	85	57	74.5	360	1045	913	4.3	1.185	1580
11:09:14.261	115	64	86	56	76.8	365	1065	900	4.3	1.190	1587
11:09:15.324	115	65	87	59	75.3	360	1020	917	4.4	1.176	1568
11:09:16.344	117	66	88	59	73.8	355	1015	954	4.4	1.211	1615
11:09:17.361	120	67	89	57	76.0	365	1055	946	4.3	1.235	1647
11:09:18.414	120	67	89	57	76.0	360	1060	954	4.3	1.241	1655
11:09:19.476	118	66	88	57	74.8	360	1045	954	4.3	1.227	1636
11:09:20.519	118	67	87	56	73.3	360	1065	958	4.1	1.265	1687
11:09:21.584	117	65	87	56	76.0	360	1080	933	4.2	1.229	1639
11:09:22.664	116	65	85	56	75.3	365	1070	913	4.2	1.212	1616
11:09:23.734	113	64	84	57	73.0	355	1060	900	4.1	1.223	1631
11:09:24.794	114	64	85	56	74.3	360	1075	892	4.1	1.227	1636
11:09:25.869	114	64	85	55	75.8	365	1090	875	4.2	1.220	1626
11:09:26.959	111	63	83	57	74.0	355	1055	863	4.2	1.187	1583
11:09:28.014	110	63	83	57	72.0	355	1050	858	4.1	1.214	1619
11:09:29.064	112	64	84	56	74.8	360	1065	838	4.2	1.200	1600
11:09:30.131	111	64	83	57	74.0	360	1055	829	4.2	1.187	1583
11:09:31.182	108	63	82	59	70.3	350	1020	825	4.1	1.187	1583
11:09:32.202	110	63	83	58	71.8	355	1035	821	4.2	1.201	1601
11:09:33.237	113	64	86	58	75.0	355	1035	817	4.3	1.183	1578
11:09:34.274	113	66	88	61	71.8	355	980	838	4.4	1.199	1598
11:09:35.254	117	69	91	61	71.0	355	985	871	4.3	1.259	1679
11:09:36.241	121	70	93	58	73.8	360	1035	879	4.3	1.298	1731
11:09:37.274	123	71	93	58	74.8	360	1040	888	4.3	1.287	1716
11:09:38.316	119	69	91	60	72.3	355	995	904	4.4	1.246	1662
11:09:39.309	120	69	91	60	71.8	355	1000	938	4.3	1.268	1691
11:09:40.311	122	69	92	58	75.0	360	1040	925	4.3	1.272	1696
11:09:41.351	122	69	92	59	75.8	365	1015	929	4.5	1.233	1644
11:09:42.368	120	69	91	60	72.8	355	1000	946	4.4	1.254	1672
11:09:43.368	123	70	92	57	74.3	360	1055	971	4.2	1.300	1733
11:09:44.421	123	68	90	55	77.0	360	1090	967	4.2	1.270	1694
11:09:45.509	119	66	88	58	75.8	355	1040	971	4.4	1.205	1606
11:09:46.549	118	66	87	57	74.3	355	1060	958	4.2	1.238	1651
11:09:47.613	117	64	86	55	77.0	360	1100	938	4.2	1.221	1629
11:09:48.711	115	63	84	55	76.8	360	1085	929	4.2	1.187	1583
11:09:49.794	111	62	84	58	76.8	360	1040	917	4.4	1.138	1518
11:09:50.835	111	62	84	57	76.8	360	1045	917	4.4	1.144	1525
11:09:51.880	111	62	84	57	76.8	360	1060	917	4.3	1.160	1547
11:09:52.939	116	66	88	59	64.3	355	1010	921	3.8	1.387	1850
11:09:53.949	121	68	91	57	64.8	360	1045	975	3.7	1.461	1947
11:09:54.994	124	69	91	56	67.8	360	1070	1013	3.8	1.437	1916
11:09:56.062	121	67	90	58	70.3	360	1040	1021	4.1	1.329	1772
11:09:57.102	121	67	90	57	72.5	360	1055	1033	4.1	1.302	1737
11:09:58.161	121	66	89	55	75.5	365	1085	996	4.2	1.272	1696
11:09:59.246	118	65	86	56	75.8	360	1075	971	4.2	1.224	1632
11:10:00.323	115	64	85	56	74.3	360	1075	958	4.1	1.234	1646
11:10:01.396	116	64	86	55	76.5	360	1085	933	4.2	1.213	1617
