# Supplementary material for: Influence of beat-to-beat blood pressure variability on vascular elasticity in hypertensive population
Source: Sci Rep. 2017 Aug 21;7:8394. doi: 10.1038/s41598-017-08640-4 (PMC5566212; doi:10.1038/s41598-017-08640-4)
Supplement: Supplementary file 2 — Dataset 2 [file 41598_2017_8640_MOESM2_ESM.zip › Data of normal population/1159-beats.txt]

11:39:52.754	104	56	77	65	77.3	340	930	1267	5.0	0.927	1236
11:39:53.685	104	56	77	64	77.3	340	940	1267	4.9	0.937	1249
11:39:54.625	104	56	77	65	77.3	340	930	1267	5.0	0.927	1236
11:39:55.555	104	56	77	63	77.3	340	945	1267	4.9	0.942	1256
11:39:56.497	98	54	73	66	63.8	325	915	1238	4.2	1.041	1387
11:39:57.416	99	55	74	65	64.8	340	920	1229	4.2	1.048	1397
11:39:58.336	101	55	75	65	67.5	335	920	1238	4.4	1.019	1358
11:39:59.256	101	56	75	66	70.5	335	915	1242	4.6	0.970	1294
11:40:00.167	100	56	74	67	72.0	330	900	1229	4.8	0.928	1237
11:40:01.071	101	56	75	66	74.0	335	910	1225	4.9	0.925	1234
11:40:01.981	102	57	76	65	74.5	335	925	1242	4.8	0.937	1250
11:40:02.902	102	56	75	66	75.0	335	905	1221	5.0	0.908	1211
11:40:03.811	100	56	74	66	73.0	330	910	1204	4.8	0.922	1230
11:40:04.723	101	56	74	65	73.0	330	925	1213	4.7	0.938	1250
11:40:05.645	101	56	74	64	73.0	330	940	1213	4.7	0.953	1271
11:40:06.585	101	56	74	66	73.0	330	910	1213	4.8	0.922	1230
11:40:07.495	101	56	74	63	73.0	330	945	1213	4.6	0.958	1277
11:40:08.443	100	56	75	64	64.3	325	935	1008	4.1	1.095	1460
11:40:09.376	101	56	75	63	65.8	325	950	1042	4.2	1.080	1440
11:40:10.322	100	56	74	64	67.5	325	935	1046	4.3	1.028	1371
11:40:11.259	99	55	75	64	71.0	320	935	1042	4.6	0.981	1308
11:40:12.196	102	56	76	64	75.0	325	940	1058	4.8	0.946	1262
11:40:13.136	101	56	75	63	75.5	325	945	1054	4.8	0.939	1252
11:40:14.079	99	55	74	63	75.0	320	945	1046	4.8	0.929	1239
11:40:15.026	99	55	73	61	75.5	325	980	1050	4.6	0.948	1263
11:40:16.002	98	54	73	64	77.5	320	935	1050	5.0	0.875	1166
11:40:16.941	96	53	73	66	77.5	320	910	1013	5.1	0.851	1135
11:40:17.850	96	53	73	64	77.5	320	935	1013	5.0	0.875	1166
11:40:18.785	96	53	73	66	77.5	320	910	1013	5.1	0.851	1135
11:40:19.695	96	53	73	65	77.5	320	930	1013	5.0	0.870	1160
11:40:20.622	100	56	76	65	63.8	320	920	1038	4.2	1.093	1458
11:40:21.542	102	57	76	65	66.0	320	920	1050	4.3	1.063	1417
11:40:22.464	101	56	75	65	68.3	320	925	1042	4.4	1.020	1360
11:40:23.391	98	55	74	65	70.0	320	925	1050	4.5	0.978	1304
11:40:24.316	100	55	74	63	74.8	320	945	1038	4.7	0.939	1252
11:40:25.259	100	55	74	65	76.0	320	930	1033	4.9	0.909	1211
11:40:26.189	100	55	75	65	76.5	315	920	1083	5.0	0.896	1195
11:40:27.110	104	56	77	65	79.8	320	930	1163	5.1	0.892	1189
11:40:28.043	106	56	77	64	81.8	320	935	1192	5.2	0.881	1174
11:40:28.974	105	56	77	66	81.8	320	915	1183	5.4	0.862	1149
11:40:29.890	105	56	77	66	81.8	320	915	1183	5.4	0.862	1149
11:40:30.805	105	56	77	62	81.8	320	965	1183	5.1	0.909	1212
11:40:31.771	102	56	75	63	70.3	315	950	1138	4.4	1.014	1352
11:40:32.721	99	55	73	63	69.3	315	945	1104	4.4	0.996	1328
11:40:33.666	99	54	74	63	71.3	320	945	1083	4.5	0.981	1309
11:40:34.611	99	55	73	63	72.8	320	960	1083	4.5	0.967	1289
11:40:35.571	98	54	72	63	76.3	320	960	1058	4.8	0.906	1209
11:40:36.529	96	53	72	63	75.3	315	955	1054	4.7	0.907	1210
11:40:37.484	98	54	73	63	77.3	315	960	1058	4.8	0.904	1205
11:40:38.442	99	54	73	63	78.0	320	950	1063	4.9	0.892	1190
11:40:39.396	98	54	74	64	77.8	315	940	1063	5.0	0.889	1185
11:40:40.336	101	55	75	63	78.5	320	950	1075	5.0	0.911	1214
11:40:41.286	101	56	76	63	78.3	320	950	1063	4.9	0.917	1222
11:40:42.236	100	56	75	65	76.0	320	930	1054	4.9	0.918	1224
11:40:43.164	99	56	75	65	76.0	315	930	1046	4.9	0.915	1220
11:40:44.092	101	56	77	65	77.5	320	925	1042	5.0	0.913	1217
11:40:45.021	103	57	77	65	78.0	320	925	1050	5.1	0.916	1221
11:40:45.946	102	57	77	66	77.0	320	905	1042	5.1	0.905	1207
11:40:46.847	101	57	77	68	75.0	315	885	1021	5.1	0.909	1211
11:40:47.736	102	58	78	66	75.0	320	905	1021	5.0	0.935	1247
11:40:48.637	103	58	78	66	75.3	315	905	1025	5.0	0.935	1247
11:40:49.546	102	58	78	67	75.3	315	895	1017	5.0	0.925	1233
11:40:50.440	102	58	78	67	75.3	315	890	1017	5.1	0.920	1226
11:40:51.330	102	58	78	66	75.3	315	915	1017	4.9	0.945	1261
11:40:52.246	107	61	81	66	66.0	315	905	1063	4.4	1.107	1476
11:40:53.151	106	60	80	67	66.0	315	900	1079	4.4	1.094	1459
11:40:54.053	109	61	82	65	67.8	315	925	1125	4.4	1.116	1488
11:40:54.976	111	61	82	64	71.3	320	940	1125	4.5	1.082	1442
11:40:55.916	110	61	81	63	74.3	320	950	1142	4.7	1.030	1373
11:40:56.866	107	59	79	64	75.0	320	940	1138	4.8	0.993	1324
11:40:57.808	107	59	79	63	75.8	320	955	1117	4.8	0.993	1324
11:40:58.761	106	58	79	63	77.3	320	950	1133	4.9	0.965	1287
11:40:59.709	105	58	78	65	77.0	315	925	1133	5.0	0.940	1253
11:41:00.636	106	58	79	64	76.8	315	935	1142	4.9	0.962	1283
11:41:01.573	108	59	80	63	78.0	320	950	1167	4.9	0.968	1291
11:41:02.521	107	58	79	64	78.3	320	935	1146	5.0	0.938	1251
11:41:03.456	104	58	78	66	76.0	315	915	1138	5.0	0.936	1248
11:41:04.369	106	58	78	65	77.3	315	920	1133	5.0	0.932	1243
11:41:05.291	106	58	79	65	78.0	320	920	1150	5.1	0.926	1235
11:41:06.211	104	57	78	66	77.0	315	905	1129	5.1	0.914	1218
11:41:07.118	104	58	78	66	75.8	315	905	1113	5.0	0.929	1239
11:41:08.023	104	58	78	66	76.0	320	915	1117	5.0	0.933	1244
11:41:08.936	103	57	77	66	76.5	315	915	1083	5.0	0.915	1220
11:41:09.847	100	56	75	67	74.8	315	900	1075	5.0	0.903	1204
11:41:10.749	101	56	76	67	75.5	315	895	1058	5.1	0.898	1197
11:41:11.644	101	56	76	66	75.8	315	910	1046	5.0	0.907	1209
11:41:12.552	100	56	75	66	75.8	315	910	1038	5.0	0.895	1193
11:41:13.466	97	55	73	67	74.3	315	900	1025	5.0	0.885	1180
11:41:14.368	97	55	73	65	75.0	315	925	1013	4.9	0.897	1196
11:41:15.293	97	54	72	64	76.3	320	935	1000	4.9	0.886	1181
11:41:16.224	95	54	71	65	75.0	315	925	983	4.9	0.879	1172
11:41:17.149	94	53	71	65	74.5	315	925	971	4.8	0.882	1175
11:41:18.078	96	53	73	65	77.0	320	930	975	5.0	0.876	1168
11:41:19.008	98	54	73	68	77.0	320	880	979	5.3	0.829	1105
11:41:19.885	98	54	73	63	77.0	320	960	979	4.8	0.904	1205
11:41:20.845	98	54	73	65	77.0	320	925	979	5.0	0.871	1161
11:41:21.769	104	58	78	65	66.3	315	920	1042	4.3	1.083	1444
11:41:22.691	106	58	79	64	68.5	320	935	1096	4.4	1.075	1433
11:41:23.626	105	58	79	65	68.3	315	920	1100	4.5	1.058	1411
11:41:24.546	105	59	79	65	69.5	315	930	1088	4.5	1.050	1401
11:41:25.476	106	59	79	64	74.8	320	935	1092	4.8	0.988	1318
11:41:26.411	106	59	79	65	75.3	320	930	1088	4.9	0.973	1298
11:41:27.341	104	58	78	65	75.0	315	930	1096	4.8	0.964	1285
11:41:28.269	105	58	79	65	76.5	320	930	1088	4.9	0.957	1276
11:41:29.201	107	59	80	65	77.0	320	930	1100	5.0	0.960	1280
11:41:30.133	107	59	80	65	76.5	320	930	1108	4.9	0.966	1289
11:41:31.061	106	59	79	64	76.0	315	935	1133	4.9	0.975	1300
11:41:31.996	109	59	80	63	78.3	320	955	1158	4.9	0.976	1302
11:41:32.951	108	59	80	63	79.0	320	950	1163	5.0	0.959	1279
11:41:33.903	107	58	79	63	78.8	320	945	1158	5.0	0.945	1260
11:41:34.848	107	58	79	63	78.8	320	945	1167	5.0	0.951	1268
11:41:35.793	109	59	80	63	79.5	320	960	1183	5.0	0.960	1280
11:41:36.749	108	58	79	63	79.8	320	950	1150	5.0	0.935	1247
11:41:37.701	105	57	77	64	78.5	315	940	1142	5.0	0.925	1233
11:41:38.641	106	57	78	63	79.3	320	950	1150	5.0	0.932	1243
11:41:39.593	105	57	77	63	79.5	320	960	1133	5.0	0.930	1240
11:41:40.549	103	57	76	63	77.5	315	945	1108	4.9	0.924	1232
11:41:41.496	99	55	74	63	76.0	315	950	1083	4.8	0.922	1229
11:41:42.446	99	55	74	62	77.3	320	965	1067	4.8	0.921	1228
11:41:43.409	99	54	74	62	78.0	315	965	1054	4.8	0.909	1212
11:41:44.372	98	54	73	63	76.3	315	950	1038	4.8	0.906	1209
11:41:45.324	96	54	72	63	76.0	315	945	1046	4.8	0.898	1198
11:41:46.269	98	54	73	62	77.5	320	965	1029	4.8	0.909	1212
11:41:47.232	99	54	74	63	78.3	315	960	1025	4.9	0.905	1206
11:41:48.194	98	55	74	63	77.8	320	950	1017	4.9	0.901	1202
11:41:49.146	98	55	74	63	76.5	315	945	1042	4.9	0.911	1215
11:41:50.089	100	55	75	63	78.5	320	945	1038	5.0	0.903	1204
11:41:51.034	102	56	76	64	79.3	320	935	1033	5.1	0.900	1199
11:41:51.969	103	56	78	66	80.0	320	915	1096	5.2	0.886	1182
11:41:52.886	106	58	80	66	79.5	320	915	1146	5.2	0.915	1220
11:41:53.801	110	59	82	65	80.8	320	920	1179	5.3	0.929	1238
11:41:54.717	114	60	83	65	82.5	320	920	1217	5.4	0.928	1238
11:41:55.639	115	61	84	66	81.5	315	910	1271	5.4	0.935	1247
11:41:56.549	115	61	84	66	80.3	315	910	1275	5.3	0.953	1270
11:41:57.460	116	62	85	66	80.3	320	915	1288	5.3	0.963	1285
11:41:58.374	115	62	85	67	80.3	320	895	1283	5.4	0.942	1257
11:41:59.270	115	62	85	67	80.3	320	900	1283	5.4	0.948	1264
11:42:00.170	115	62	85	66	80.3	320	915	1283	5.3	0.963	1285
11:42:01.086	114	64	84	65	65.5	315	920	1225	4.3	1.183	1578
11:42:02.004	112	62	83	66	67.0	315	910	1217	4.4	1.127	1503
11:42:02.915	108	60	81	66	67.0	315	905	1188	4.4	1.087	1450
11:42:03.819	107	60	80	66	69.5	315	905	1150	4.6	1.045	1393
11:42:04.724	108	60	81	66	73.3	315	905	1150	4.9	1.001	1334
11:42:05.633	109	60	81	66	74.5	315	910	1163	4.9	0.992	1323
11:42:06.541	108	60	81	67	74.3	315	900	1171	5.0	0.976	1301
11:42:07.439	109	60	81	66	76.0	315	905	1171	5.0	0.968	1290
11:42:08.344	110	61	82	66	76.5	315	910	1171	5.0	0.975	1301
11:42:09.256	111	61	82	65	77.0	320	920	1167	5.0	0.980	1306
11:42:10.178	108	59	81	65	78.5	315	930	1129	5.1	0.960	1279
11:42:11.106	108	60	81	67	75.5	315	890	1088	5.1	0.952	1269
11:42:11.996	111	60	82	67	78.3	320	895	1142	5.2	0.938	1251
11:42:12.891	115	60	82	67	82.0	320	900	1296	5.5	0.903	1204
11:42:13.791	116	58	81	66	86.0	320	910	1438	5.7	0.852	1136
11:42:14.701	112	55	77	66	87.0	315	915	1454	5.7	0.810	1080
11:42:15.616	111	53	76	65	91.0	315	920	1517	5.9	0.766	1021
11:42:16.532	110	52	74	64	92.5	315	940	1479	5.9	0.755	1006
11:42:17.474	107	50	74	63	94.0	315	945	1454	6.0	0.741	989
11:42:18.419	105	51	73	63	90.5	315	945	1371	5.7	0.762	1016
11:42:19.364	104	52	74	63	89.8	315	945	1346	5.7	0.779	1039
11:42:20.311	105	53	75	62	89.8	320	965	1325	5.6	0.804	1072
11:42:21.274	105	53	76	63	89.8	320	955	1288	5.6	0.803	1071
11:42:22.231	104	54	76	63	86.5	315	950	1267	5.5	0.832	1109
11:42:23.177	108	56	78	62	87.0	320	970	1263	5.4	0.872	1163
11:42:24.150	110	57	79	61	87.8	320	990	1296	5.3	0.894	1192
11:42:25.139	110	58	79	61	85.8	320	985	1267	5.2	0.910	1214
11:42:26.122	108	57	78	61	84.3	320	980	1221	5.2	0.907	1210
11:42:27.105	108	56	78	58	85.3	320	1030	1221	5.0	0.939	1253
11:42:28.136	108	57	78	59	85.3	320	1020	1208	5.0	0.933	1244
11:42:29.156	106	57	77	60	83.3	320	995	1158	5.0	0.923	1231
11:42:30.149	104	56	76	59	81.3	320	1010	1125	4.8	0.942	1256
11:42:31.161	105	56	76	59	83.3	325	1010	1142	4.9	0.925	1233
11:42:32.171	105	56	78	60	84.5	325	1000	1108	5.1	0.917	1223
11:42:33.171	104	57	78	61	81.5	325	985	1096	5.0	0.937	1249
11:42:34.154	105	57	78	59	81.0	325	1015	1075	4.8	0.971	1295
11:42:35.169	106	57	78	60	82.5	325	995	1096	5.0	0.941	1254
11:42:36.164	106	58	78	62	81.8	325	975	1067	5.0	0.933	1244
11:42:37.141	106	58	79	62	81.0	325	965	1083	5.0	0.941	1255
11:42:38.106	110	59	82	62	83.3	325	970	1133	5.1	0.950	1266
11:42:39.076	113	61	83	62	82.3	325	970	1142	5.1	0.976	1301
11:42:40.048	113	60	84	63	82.8	325	955	1192	5.2	0.969	1293
11:42:40.999	119	63	88	64	83.5	325	935	1271	5.4	0.985	1314
11:42:41.936	125	65	90	63	84.0	330	955	1358	5.3	1.023	1364
11:42:42.889	126	65	91	63	84.3	325	950	1392	5.3	1.023	1364
11:42:43.837	126	65	91	64	85.0	325	940	1421	5.4	1.004	1338
11:42:44.779	127	66	91	63	83.3	325	960	1425	5.2	1.044	1391
11:42:45.739	127	66	90	61	83.8	325	980	1421	5.1	1.050	1400
11:42:46.723	123	64	87	60	83.8	325	995	1383	5.1	1.034	1378
11:42:47.716	117	62	87	62	83.8	325	975	1333	5.2	1.013	1350
11:42:48.690	117	62	87	59	83.8	325	1025	1333	4.9	1.065	1420
11:42:49.715	117	62	87	58	83.8	325	1030	1333	4.9	1.070	1427
11:42:50.744	112	61	82	60	72.5	325	1000	1200	4.3	1.124	1499
11:42:51.748	108	59	79	59	73.0	325	1020	1179	4.3	1.107	1476
11:42:52.768	109	58	80	59	75.0	330	1010	1183	4.5	1.071	1427
11:42:53.776	108	58	79	61	78.0	330	985	1158	4.8	1.001	1334
11:42:54.761	106	58	79	62	79.3	325	975	1133	4.9	0.966	1288
11:42:55.738	106	57	79	61	80.5	325	980	1163	4.9	0.956	1274
11:42:56.714	109	58	79	60	81.5	325	1000	1150	4.9	0.966	1288
11:42:57.714	107	57	78	60	82.5	325	995	1154	5.0	0.938	1250
11:42:58.709	104	56	76	60	81.3	325	1005	1117	4.9	0.943	1258
11:42:59.718	104	55	77	61	83.0	330	990	1104	5.0	0.912	1217
11:43:00.704	105	56	77	61	82.3	325	980	1104	5.0	0.917	1223
11:43:01.686	104	56	76	61	81.3	325	980	1083	5.0	0.920	1226
11:43:02.666	103	56	76	62	81.0	325	970	1092	5.0	0.913	1217
11:43:03.636	105	57	77	61	81.3	325	985	1058	4.9	0.933	1245
11:43:04.621	104	56	77	61	82.0	325	980	1067	5.0	0.917	1223
11:43:05.597	102	56	76	62	79.8	325	965	1058	5.0	0.923	1230
11:43:06.562	103	56	77	63	79.5	325	960	1050	5.0	0.927	1236
11:43:07.524	105	58	78	62	79.3	325	975	1033	4.9	0.957	1275
11:43:08.499	105	57	78	62	80.8	325	965	1054	5.0	0.929	1239
11:43:09.464	104	58	78	63	77.5	320	955	1025	4.9	0.955	1273
11:43:10.417	108	59	80	63	80.5	325	960	1050	5.0	0.957	1276
11:43:11.381	110	60	81	62	80.8	325	965	1092	5.0	0.968	1291
11:43:12.344	111	59	81	63	81.3	325	950	1121	5.1	0.950	1267
11:43:13.296	112	60	82	64	81.5	325	940	1179	5.2	0.949	1265
11:43:14.236	116	61	85	63	82.8	325	950	1183	5.2	0.970	1293
11:43:15.188	117	62	85	63	82.8	325	955	1213	5.2	0.981	1308
11:43:16.140	117	63	85	64	80.5	325	935	1208	5.2	0.990	1320
11:43:17.072	117	63	86	65	80.3	320	930	1233	5.2	0.994	1325
11:43:18.002	121	64	88	63	81.3	320	945	1238	5.2	1.018	1357
11:43:18.951	121	64	87	63	81.5	325	950	1233	5.1	1.017	1356
11:43:19.900	118	63	86	63	79.8	320	945	1213	5.1	1.013	1351
11:43:20.844	116	62	85	64	79.0	320	940	1208	5.0	1.005	1341
11:43:21.788	116	62	84	62	80.5	325	965	1188	5.0	1.004	1339
11:43:22.751	113	61	82	62	81.0	325	970	1179	5.0	0.982	1309
11:43:23.721	110	59	80	62	80.3	320	970	1146	5.0	0.964	1285
11:43:24.689	108	58	79	62	79.5	320	970	1121	4.9	0.964	1285
11:43:25.659	109	58	79	61	81.0	320	980	1117	5.0	0.953	1270
11:43:26.641	108	57	78	61	82.0	325	990	1121	5.0	0.942	1256
11:43:27.633	107	57	78	61	81.8	325	985	1142	5.0	0.940	1253
11:43:28.616	108	57	79	61	83.0	325	985	1146	5.1	0.932	1242
11:43:29.601	108	57	78	60	83.3	325	1000	1163	5.0	0.934	1245
11:43:30.601	105	56	76	61	81.8	325	985	1146	5.0	0.916	1221
11:43:31.584	103	55	76	61	81.8	320	980	1129	5.0	0.905	1207
11:43:32.564	106	56	77	60	83.5	325	995	1104	5.0	0.912	1215
11:43:33.561	106	56	76	58	84.0	325	1035	1129	4.9	0.933	1244
11:43:34.596	103	54	76	62	83.5	320	975	1113	5.1	0.887	1183
11:43:35.571	105	56	77	62	83.0	325	975	1096	5.1	0.907	1210
11:43:36.542	106	57	78	62	82.3	325	970	1071	5.1	0.917	1223
11:43:37.512	105	57	77	62	80.8	320	965	1071	5.0	0.920	1227
11:43:38.481	104	56	77	62	81.0	320	965	1075	5.0	0.917	1223
11:43:39.446	107	57	78	62	82.0	325	975	1063	5.0	0.930	1241
11:43:40.421	106	57	78	62	82.0	325	965	1063	5.1	0.912	1216
11:43:41.382	105	57	78	64	80.5	320	935	1079	5.2	0.903	1204
11:43:42.321	110	58	81	63	84.3	325	950	1146	5.3	0.911	1214
11:43:43.273	114	60	83	63	84.3	325	945	1213	5.3	0.928	1238
11:43:44.216	114	60	83	65	83.3	320	930	1242	5.4	0.927	1236
11:43:45.146	115	61	84	65	82.8	325	925	1242	5.4	0.939	1252
11:43:46.067	116	62	84	65	81.8	320	930	1233	5.3	0.958	1278
11:43:47.001	114	61	83	65	81.5	320	925	1217	5.3	0.942	1256
11:43:47.926	112	60	83	66	81.5	320	910	1188	5.4	0.927	1236
11:43:48.835	112	60	83	66	81.5	320	910	1188	5.4	0.927	1236
11:43:49.745	112	60	83	63	81.5	320	945	1188	5.2	0.962	1283
11:43:50.691	114	63	83	63	67.3	320	955	1146	4.2	1.175	1567
11:43:51.648	109	60	81	63	69.5	320	945	1129	4.4	1.098	1464
11:43:52.591	110	60	81	63	71.0	320	960	1125	4.4	1.092	1456
11:43:53.549	110	59	80	62	73.8	320	965	1125	4.6	1.047	1396
11:43:54.518	108	59	79	62	76.8	320	975	1125	4.7	1.000	1334
11:43:55.491	107	58	79	62	78.0	320	965	1146	4.8	0.980	1307
11:43:56.456	109	59	80	61	79.8	325	980	1129	4.9	0.980	1307
11:43:57.438	108	58	79	62	79.5	325	970	1113	4.9	0.964	1285
11:43:58.406	105	57	78	62	78.8	320	970	1104	4.9	0.955	1273
11:43:59.376	106	57	78	62	80.0	320	965	1108	5.0	0.941	1255
11:44:00.341	106	58	78	61	79.5	325	980	1063	4.9	0.955	1274
11:44:01.319	104	57	76	62	79.3	320	970	1046	4.9	0.930	1240
11:44:02.289	102	56	76	63	78.8	320	955	1033	4.9	0.919	1225
11:44:03.244	104	56	76	62	80.3	325	970	1033	5.0	0.922	1229
11:44:04.214	103	56	76	62	79.8	320	975	1017	4.9	0.929	1239
11:44:05.193	102	56	75	61	79.5	325	985	1013	4.8	0.929	1239
11:44:06.174	102	55	76	62	80.3	320	975	1029	4.9	0.920	1227
11:44:07.149	104	57	77	61	80.3	325	980	1025	4.9	0.937	1250
11:44:08.131	105	56	77	61	81.8	325	985	1054	5.0	0.931	1241
11:44:09.114	109	57	80	61	83.8	320	985	1167	5.1	0.941	1255
11:44:10.097	116	59	82	58	86.0	325	1040	1238	5.0	0.995	1326
11:44:11.139	117	59	83	60	88.0	325	995	1313	5.3	0.941	1255
11:44:12.136	115	59	82	61	85.3	325	980	1292	5.2	0.946	1261
11:44:13.114	115	59	83	61	85.3	320	980	1279	5.2	0.948	1265
11:44:14.094	116	60	83	60	85.3	325	995	1258	5.1	0.963	1284
11:44:15.090	114	59	82	61	85.0	325	985	1242	5.2	0.944	1259
11:44:16.078	111	59	81	62	83.3	325	970	1204	5.1	0.947	1262
11:44:17.046	115	60	83	61	83.8	325	985	1208	5.1	0.979	1305
11:44:18.027	116	61	84	61	84.0	325	990	1225	5.1	0.984	1312
11:44:19.017	114	60	83	62	82.3	320	970	1229	5.1	0.973	1297
11:44:19.993	113	60	82	62	82.3	325	975	1200	5.1	0.975	1300
11:44:20.966	114	60	82	61	82.5	325	985	1213	5.0	0.982	1309
11:44:21.949	113	60	81	61	82.3	325	980	1196	5.0	0.968	1291
11:44:22.931	110	59	80	61	81.3	325	980	1179	5.0	0.968	1291
11:44:23.911	112	59	81	61	83.3	325	985	1200	5.1	0.952	1270
11:44:24.898	110	58	79	61	83.0	325	990	1171	5.0	0.945	1260
11:44:25.888	106	57	78	62	81.8	325	975	1154	5.0	0.924	1232
11:44:26.861	105	56	77	62	81.0	325	975	1121	5.0	0.927	1236
11:44:27.836	105	56	77	61	81.8	325	990	1125	5.0	0.926	1235
11:44:28.824	104	56	76	61	81.3	325	990	1121	4.9	0.920	1227
11:44:29.814	102	55	75	61	80.8	320	985	1113	4.9	0.912	1216
11:44:30.801	103	55	75	60	82.5	325	1005	1117	4.9	0.917	1222
11:44:31.806	103	55	75	59	82.3	325	1015	1104	4.9	0.926	1234
11:44:32.819	102	55	75	60	81.3	320	995	1096	4.9	0.915	1221
11:44:33.816	103	55	75	58	82.5	325	1035	1113	4.8	0.941	1255
11:44:34.851	105	55	77	60	84.8	325	1000	1142	5.1	0.909	1211
11:44:35.851	106	57	79	62	82.8	325	970	1133	5.1	0.920	1227
11:44:36.821	106	58	79	63	81.3	320	950	1113	5.1	0.927	1235
11:44:37.771	109	59	81	63	81.5	325	945	1117	5.2	0.942	1256
11:44:38.716	111	61	82	62	81.0	325	965	1129	5.0	0.977	1303
11:44:39.681	111	60	82	62	81.3	325	975	1133	5.0	0.978	1304
11:44:40.656	110	60	82	63	80.3	320	950	1125	5.1	0.968	1290
11:44:41.604	113	61	83	63	80.8	325	955	1121	5.1	0.985	1313
11:44:42.559	114	62	84	63	79.8	325	960	1125	5.0	1.008	1344
11:44:43.519	114	62	83	62	79.8	325	970	1113	4.9	1.006	1342
11:44:44.489	112	61	83	63	79.3	320	950	1133	5.0	0.992	1323
11:44:45.441	115	62	84	61	80.3	325	985	1142	4.9	1.025	1367
11:44:46.426	114	61	82	61	81.0	325	990	1142	4.9	1.002	1336
11:44:47.415	111	59	81	62	80.5	320	975	1142	5.0	0.975	1300
11:44:48.389	109	58	80	62	80.5	320	965	1158	5.0	0.956	1275
11:44:49.356	110	58	80	61	81.8	325	990	1154	5.0	0.963	1284
11:44:50.344	111	57	80	61	84.3	325	985	1208	5.1	0.929	1239
11:44:51.327	111	58	81	62	83.8	320	965	1225	5.2	0.933	1244
11:44:52.294	114	59	82	63	84.5	325	950	1258	5.3	0.919	1225
11:44:53.244	112	59	82	65	83.3	320	925	1275	5.4	0.911	1215
11:44:54.171	115	60	83	63	84.3	325	950	1279	5.3	0.936	1248
11:44:55.120	116	60	84	63	84.8	320	950	1300	5.4	0.936	1248
11:44:56.069	114	60	83	64	84.0	320	940	1283	5.4	0.923	1231
11:44:57.007	113	60	82	64	82.3	320	940	1263	5.3	0.940	1253
11:44:57.947	113	60	82	63	82.3	320	950	1242	5.2	0.950	1267
11:44:58.900	113	60	82	63	82.3	320	950	1242	5.2	0.950	1267
11:44:59.850	113	60	82	63	82.3	320	945	1242	5.2	0.945	1260
11:45:00.798	113	62	84	63	70.3	320	945	1188	4.5	1.127	1502
11:45:01.741	116	62	85	63	72.0	320	945	1217	4.6	1.116	1488
11:45:02.686	117	63	86	64	71.5	320	940	1267	4.6	1.124	1499
11:45:03.624	118	63	87	64	75.0	320	940	1304	4.8	1.084	1446
11:45:04.566	121	63	87	62	79.8	320	965	1329	5.0	1.047	1396
11:45:05.529	120	62	86	63	81.0	320	950	1342	5.1	1.009	1345
11:45:06.481	117	62	85	64	79.5	320	940	1308	5.1	1.002	1336
11:45:07.421	117	61	84	63	81.0	320	955	1313	5.1	0.993	1324
11:45:08.374	116	61	83	62	81.0	320	975	1279	5.0	0.999	1332
11:45:09.349	113	59	80	62	82.0	320	975	1258	5.0	0.954	1272
11:45:10.328	107	57	78	62	80.5	320	975	1213	5.0	0.942	1256
11:45:11.303	107	57	77	61	81.8	325	990	1196	5.0	0.932	1243
11:45:12.289	105	55	76	61	82.8	320	985	1167	5.0	0.899	1198
11:45:13.276	102	54	74	62	81.5	320	970	1129	5.0	0.878	1170
11:45:14.246	99	53	73	63	80.0	320	960	1092	5.0	0.879	1172
11:45:15.204	101	54	74	62	81.3	320	965	1088	5.1	0.882	1176
11:45:16.169	102	54	75	63	82.3	320	955	1075	5.2	0.871	1161
11:45:17.126	101	55	75	64	80.3	320	940	1054	5.1	0.879	1171
11:45:18.066	102	56	76	63	80.8	320	950	1067	5.1	0.894	1192
11:45:19.016	104	57	77	62	81.3	325	965	1063	5.1	0.912	1215
11:45:19.981	104	56	76	62	81.5	325	965	1067	5.1	0.903	1204
11:45:20.944	102	56	76	64	79.0	320	940	1021	5.0	0.904	1206
11:45:21.882	104	57	77	63	79.5	320	945	1029	5.0	0.918	1224
11:45:22.829	106	58	79	65	81.0	325	925	1029	5.3	0.905	1207
11:45:23.758	108	59	80	66	79.3	325	910	1008	5.2	0.921	1229
11:45:24.662	108	61	82	68	76.5	320	880	1033	5.2	0.938	1250
11:45:25.546	112	61	82	67	78.8	320	895	1108	5.3	0.935	1246
11:45:26.441	113	60	83	68	80.0	315	885	1225	5.4	0.913	1217
11:45:27.324	117	61	84	67	82.5	320	895	1292	5.5	0.911	1215
11:45:28.221	116	60	84	66	83.8	320	910	1317	5.5	0.907	1210
11:45:29.130	116	60	83	66	83.3	320	915	1325	5.5	0.912	1216
11:45:30.046	113	60	82	66	81.3	315	915	1308	5.3	0.921	1228
11:45:30.959	115	59	84	66	83.8	315	915	1317	5.5	0.912	1216
11:45:31.874	116	62	85	65	82.3	315	930	1275	5.3	0.955	1274
11:45:32.805	117	62	85	65	82.0	315	930	1258	5.3	0.961	1282
11:45:33.736	115	62	84	66	80.0	315	915	1242	5.2	0.964	1285
11:45:34.651	119	62	87	66	83.0	320	910	1292	5.5	0.957	1275
11:45:35.559	123	65	88	65	82.0	320	930	1317	5.3	0.998	1331
11:45:36.491	121	63	89	66	83.3	320	905	1329	5.5	0.962	1283
11:45:37.396	125	67	91	66	80.5	320	915	1288	5.3	1.034	1379
11:45:38.311	126	67	91	65	81.5	320	925	1304	5.3	1.033	1377
11:45:39.236	125	66	90	65	80.0	320	930	1300	5.2	1.040	1387
11:45:40.164	121	64	88	66	79.3	315	910	1296	5.2	1.013	1351
11:45:41.074	125	66	90	65	78.3	315	920	1317	5.1	1.055	1407
11:45:41.998	126	65	90	63	82.5	320	950	1342	5.2	1.036	1382
11:45:42.944	124	65	89	63	80.8	320	955	1342	5.1	1.050	1399
11:45:43.901	121	64	85	63	78.8	315	960	1321	4.9	1.039	1386
11:45:44.861	114	61	82	64	78.5	310	940	1308	5.0	0.982	1309
11:45:45.801	113	60	82	64	80.0	315	940	1321	5.1	0.961	1281
11:45:46.741	114	59	81	63	82.3	315	960	1354	5.1	0.948	1264
11:45:47.699	113	58	83	63	84.8	315	955	1371	5.3	0.938	1251
11:45:48.658	116	61	83	61	82.8	320	985	1338	5.0	0.985	1313
11:45:49.639	112	59	80	62	81.8	320	975	1283	5.0	0.954	1272
11:45:50.615	106	57	77	62	79.0	315	970	1238	4.9	0.942	1256
11:45:51.588	103	55	77	62	79.3	315	965	1213	4.9	0.932	1242
11:45:52.553	106	57	78	61	80.0	320	985	1200	4.9	0.954	1272
11:45:53.535	106	56	77	62	82.0	320	970	1208	5.1	0.908	1211
11:45:54.506	102	55	76	64	79.5	315	940	1179	5.1	0.902	1202
11:45:55.446	107	57	78	62	80.3	320	965	1158	5.0	0.941	1255
11:45:56.411	108	57	79	63	82.5	320	955	1200	5.2	0.917	1223
11:45:57.366	109	58	81	64	82.3	320	935	1154	5.3	0.915	1220
11:45:58.303	112	60	82	63	82.8	325	955	1167	5.2	0.943	1258
11:45:59.256	115	60	86	65	84.8	320	930	1200	5.5	0.944	1258
11:46:00.188	120	65	87	63	81.5	325	945	1188	5.2	1.009	1345
11:46:01.133	118	63	86	63	82.0	325	945	1179	5.2	0.994	1325
11:46:02.072	120	63	87	64	80.8	320	935	1258	5.2	1.002	1335
11:46:03.011	122	63	88	65	82.5	320	930	1383	5.3	0.989	1319
11:46:03.941	125	63	89	63	84.3	320	945	1417	5.3	0.995	1327
11:46:04.886	126	63	88	62	85.5	325	965	1450	5.3	0.988	1317
11:46:05.851	123	61	88	63	85.5	325	945	1442	5.4	0.967	1289
11:46:06.795	123	61	88	62	85.5	325	975	1442	5.3	0.998	1330
11:46:07.770	123	61	88	60	85.5	325	1000	1442	5.1	1.023	1365
11:46:08.771	121	65	86	58	69.5	320	1030	1325	4.0	1.267	1689
11:46:09.801	116	61	84	60	74.0	325	1000	1304	4.4	1.135	1514
11:46:10.800	117	62	84	60	72.5	325	1000	1271	4.3	1.159	1545
11:46:11.801	116	61	83	60	76.8	325	1005	1246	4.6	1.084	1445
11:46:12.804	112	59	81	59	79.3	320	1020	1208	4.7	1.036	1381
11:46:13.828	111	59	80	60	81.0	325	1005	1188	4.8	0.996	1328
11:46:14.831	110	58	80	61	81.3	325	990	1154	4.9	0.975	1300
11:46:15.819	110	58	80	61	80.8	325	980	1125	4.9	0.971	1295
11:46:16.803	109	58	80	62	80.3	325	975	1100	4.9	0.975	1300
11:46:17.776	112	60	82	60	81.3	325	995	1088	4.9	1.001	1335
11:46:18.769	113	60	82	61	82.3	325	990	1100	5.0	0.987	1316
11:46:19.761	112	60	81	59	81.5	325	1025	1083	4.8	1.019	1358
11:46:20.784	110	59	81	61	81.5	325	980	1092	5.0	0.977	1303
11:46:21.762	112	60	82	62	80.3	325	975	1058	4.9	0.999	1332
11:46:22.739	114	60	83	62	82.3	330	970	1092	5.1	0.982	1309
11:46:23.709	114	61	84	63	80.3	325	950	1083	5.1	0.994	1326
11:46:24.661	115	62	85	63	80.0	330	950	1092	5.1	1.012	1350
11:46:25.611	118	64	86	62	80.3	330	965	1092	5.0	1.037	1383
11:46:26.574	118	64	86	63	79.3	325	945	1092	5.0	1.025	1367
11:46:27.521	116	63	85	63	78.3	325	945	1088	5.0	1.023	1365
11:46:28.464	117	63	86	64	79.5	325	935	1100	5.1	1.014	1353
11:46:29.399	118	64	86	63	78.5	325	945	1083	5.0	1.032	1376
11:46:30.346	116	63	84	63	78.5	330	945	1096	5.0	1.014	1352
11:46:31.287	113	61	83	65	77.5	325	925	1067	5.0	0.991	1321
11:46:32.216	114	61	84	64	79.3	325	935	1092	5.1	0.985	1314
11:46:33.149	115	62	83	63	79.3	325	945	1079	5.0	0.993	1324
11:46:34.092	113	61	82	64	79.0	325	940	1063	5.0	0.979	1305
11:46:35.034	111	60	81	65	78.5	325	930	1046	5.1	0.963	1283
11:46:35.962	112	60	81	63	78.8	325	950	1046	5.0	0.977	1303
11:46:36.914	110	59	80	63	80.0	325	955	1038	5.0	0.958	1277
11:46:37.871	108	58	79	63	79.8	325	955	1029	5.0	0.943	1257
11:46:38.828	105	57	78	63	78.3	325	950	1008	4.9	0.941	1255
11:46:39.776	107	58	78	62	80.3	325	965	992	5.0	0.938	1251
11:46:40.743	106	57	77	62	80.5	325	965	1004	5.0	0.926	1235
11:46:41.708	104	57	76	62	79.5	325	965	996	4.9	0.923	1230
11:46:42.673	102	56	75	63	78.8	325	960	975	4.9	0.917	1223
11:46:43.633	104	56	76	62	80.3	325	975	967	4.9	0.920	1227
11:46:44.608	103	55	75	62	81.3	330	975	983	5.0	0.903	1204
11:46:45.583	101	55	74	62	79.3	325	965	954	4.9	0.901	1201
11:46:46.548	100	55	74	63	78.3	325	955	954	4.9	0.900	1200
11:46:47.503	101	55	74	62	79.5	325	970	942	4.9	0.906	1208
11:46:48.471	101	55	74	62	80.3	325	965	967	5.0	0.893	1190
11:46:49.436	99	55	74	63	78.5	325	955	950	4.9	0.894	1192
11:46:50.393	99	55	74	63	78.0	325	950	933	4.9	0.898	1198
11:46:51.339	101	55	75	63	79.5	325	955	950	5.0	0.895	1193
11:46:52.298	101	55	74	63	80.3	330	955	963	5.0	0.884	1178
11:46:53.251	99	55	74	64	78.3	325	935	954	5.0	0.881	1175
11:46:54.188	100	55	75	64	79.0	325	940	950	5.0	0.886	1182
11:46:55.124	101	55	75	63	79.8	325	945	954	5.1	0.889	1185
11:46:56.069	101	55	75	64	79.3	325	940	954	5.1	0.887	1182
11:46:57.011	100	55	75	65	78.3	325	925	946	5.1	0.881	1174
11:46:57.934	101	56	76	66	79.5	325	915	942	5.2	0.878	1170
11:46:58.853	103	57	76	65	78.3	325	920	942	5.1	0.896	1195
11:46:59.771	104	57	79	67	80.8	325	890	975	5.4	0.871	1161
11:47:00.661	109	60	81	66	79.8	325	905	988	5.3	0.922	1229
11:47:01.566	111	61	82	67	79.5	325	900	1046	5.3	0.925	1234
11:47:02.466	112	61	82	67	79.0	320	890	1088	5.3	0.927	1235
11:47:03.354	111	61	82	69	78.0	320	865	1129	5.4	0.909	1212
11:47:04.219	112	61	82	69	79.5	320	870	1154	5.5	0.900	1200
11:47:05.091	111	60	82	69	79.8	320	870	1171	5.5	0.892	1189
11:47:05.963	112	60	82	67	80.8	320	895	1158	5.4	0.906	1208
11:47:06.856	111	60	80	66	80.8	320	910	1158	5.3	0.904	1206
11:47:07.766	108	59	79	65	80.0	320	920	1146	5.2	0.903	1204
11:47:08.684	104	57	77	66	79.0	315	915	1117	5.2	0.886	1181
11:47:09.601	105	56	77	64	80.3	320	940	1113	5.1	0.896	1195
11:47:10.539	105	56	77	64	81.3	315	940	1088	5.2	0.888	1184
11:47:11.481	104	56	76	64	80.8	320	935	1079	5.2	0.880	1173
11:47:12.412	102	56	76	66	78.8	315	915	1071	5.2	0.886	1181
11:47:13.331	106	57	79	65	81.8	320	930	1104	5.3	0.893	1191
11:47:14.263	109	58	79	65	81.8	320	930	1117	5.3	0.893	1191
11:47:15.190	109	58	79	65	81.8	320	920	1117	5.3	0.883	1178
11:47:16.110	109	58	79	65	81.8	320	920	1117	5.3	0.883	1178
11:47:17.031	112	62	83	64	68.0	320	935	1067	4.4	1.134	1513
11:47:17.966	112	61	83	63	70.3	320	945	1083	4.5	1.110	1480
11:47:18.911	111	61	82	64	69.8	320	940	1067	4.5	1.098	1464
11:47:19.849	108	60	80	65	71.8	315	925	1038	4.7	1.035	1379
11:47:20.776	110	60	82	64	76.0	320	935	1042	4.9	1.006	1341
11:47:21.709	111	60	82	64	77.8	320	940	1042	5.0	0.991	1322
11:47:22.649	111	60	82	63	78.3	320	945	1033	5.0	0.984	1312
11:47:23.596	109	60	80	65	77.5	320	930	1038	5.0	0.960	1280
11:47:24.526	108	59	80	65	77.3	320	930	1021	5.0	0.960	1280
11:47:25.456	109	59	80	64	78.3	320	940	1017	5.0	0.961	1281
11:47:26.398	108	59	80	63	79.8	325	945	1004	5.1	0.942	1256
11:47:27.339	107	58	78	65	78.0	320	930	992	5.0	0.933	1244
11:47:28.271	104	57	78	65	77.3	320	920	983	5.0	0.923	1231
11:47:29.189	107	58	79	64	79.0	325	935	988	5.1	0.929	1239
11:47:30.128	107	58	79	63	80.0	325	945	1004	5.1	0.927	1236
11:47:31.069	106	58	78	63	79.5	325	950	988	5.0	0.929	1239
11:47:32.023	104	57	76	63	78.3	325	950	975	4.9	0.926	1234
11:47:32.969	102	56	76	64	77.3	320	935	963	5.0	0.914	1218
11:47:33.908	104	57	77	63	79.5	325	950	975	5.0	0.917	1223
11:47:34.856	105	57	77	63	80.0	325	955	975	5.0	0.916	1222
11:47:35.809	104	57	77	63	79.8	320	945	958	5.1	0.906	1209
11:47:36.756	102	56	76	64	78.3	320	940	971	5.0	0.910	1213
11:47:37.694	103	56	77	65	78.3	320	930	979	5.0	0.909	1212
11:47:38.626	105	57	78	63	79.8	325	945	967	5.1	0.921	1228
11:47:39.571	106	58	78	63	79.8	325	945	971	5.1	0.927	1236
11:47:40.514	105	58	78	65	78.5	320	930	963	5.1	0.921	1228
11:47:41.448	104	57	77	65	77.0	320	930	971	5.0	0.927	1236
11:47:42.376	105	58	78	65	78.8	325	930	975	5.1	0.921	1228
11:47:43.308	106	58	78	64	79.5	325	935	975	5.1	0.920	1227
11:47:44.239	106	58	78	65	78.5	320	925	967	5.1	0.919	1225
11:47:45.168	104	57	77	65	77.8	320	925	975	5.0	0.913	1217
11:47:46.091	104	57	78	65	78.5	320	920	979	5.1	0.908	1211
11:47:47.013	106	58	79	64	79.8	325	935	975	5.1	0.920	1227
11:47:47.946	107	58	79	64	79.3	325	940	979	5.1	0.931	1241
11:47:48.888	106	58	77	64	78.3	325	940	979	5.0	0.928	1237
11:47:49.824	102	57	76	65	77.0	320	925	958	5.0	0.913	1217
11:47:50.753	104	57	77	64	79.3	325	935	967	5.1	0.906	1207
11:47:51.686	104	57	77	63	80.0	325	950	971	5.1	0.911	1215
11:47:52.634	104	57	76	63	79.3	320	950	963	5.0	0.914	1219
11:47:53.584	103	56	76	65	78.8	320	925	983	5.1	0.893	1190
11:47:54.509	106	57	78	65	80.8	320	925	1029	5.2	0.893	1191
11:47:55.432	109	58	80	65	81.0	320	930	1050	5.2	0.919	1225
11:47:56.364	111	60	81	65	81.0	320	925	1054	5.3	0.928	1237
11:47:57.291	110	60	81	66	79.8	320	915	1058	5.2	0.929	1239
11:47:58.206	110	60	82	66	79.0	320	905	1058	5.2	0.934	1245
11:47:59.109	112	61	82	65	79.3	320	925	1054	5.1	0.960	1280
11:48:00.036	113	61	83	65	80.5	325	930	1075	5.2	0.959	1279
11:48:00.966	115	61	84	65	81.3	325	930	1146	5.2	0.959	1278
11:48:01.896	116	61	84	65	81.3	320	925	1200	5.3	0.956	1275
11:48:02.817	119	62	86	64	83.0	320	940	1242	5.3	0.974	1299
11:48:03.759	120	63	87	63	83.3	325	945	1242	5.3	0.982	1309
11:48:04.702	119	63	86	64	82.3	320	935	1229	5.3	0.975	1300
11:48:05.639	115	62	83	65	79.3	320	925	1204	5.1	0.972	1296
11:48:06.566	115	61	84	65	81.8	320	920	1204	5.3	0.948	1264
11:48:07.488	116	62	84	64	80.8	325	935	1171	5.2	0.970	1293
11:48:08.423	115	61	83	64	81.5	325	935	1196	5.2	0.952	1270
11:48:09.354	113	60	82	65	81.0	320	920	1208	5.3	0.931	1242
11:48:10.272	114	60	83	65	81.8	320	930	1229	5.3	0.944	1259
11:48:11.202	117	61	84	64	83.0	320	940	1238	5.3	0.951	1268
11:48:12.146	116	61	84	63	83.3	325	945	1238	5.3	0.951	1268
11:48:13.093	114	60	82	63	81.8	325	945	1208	5.2	0.945	1260
11:48:14.036	111	59	81	64	80.5	320	935	1192	5.2	0.938	1251
11:48:14.973	112	59	81	63	82.0	325	955	1167	5.2	0.946	1262
11:48:15.924	112	59	82	63	82.3	325	955	1146	5.2	0.946	1262
11:48:16.881	111	59	80	62	81.8	325	970	1133	5.1	0.949	1266
11:48:17.851	108	57	79	63	81.3	320	950	1142	5.1	0.924	1232
11:48:18.801	109	59	79	62	80.3	325	965	1104	5.0	0.947	1263
11:48:19.768	107	57	77	62	82.3	325	975	1108	5.1	0.913	1217
11:48:20.741	103	56	75	62	80.3	320	970	1092	5.0	0.907	1209
11:48:21.711	100	54	75	63	80.3	320	950	1079	5.1	0.888	1184
11:48:22.660	100	54	75	60	80.3	320	1000	1079	4.8	0.935	1246
11:48:23.660	100	54	75	61	80.3	320	980	1079	4.9	0.916	1221
11:48:24.639	103	57	77	64	68.8	320	940	1029	4.4	1.046	1395
11:48:25.581	102	57	77	65	68.8	320	930	1050	4.4	1.042	1389
11:48:26.509	106	58	79	63	69.8	325	945	1046	4.4	1.067	1423
11:48:27.452	108	59	81	64	74.3	320	935	1058	4.8	1.014	1352
11:48:28.389	110	60	81	65	77.0	320	930	1096	5.0	0.978	1304
11:48:29.319	110	60	82	66	77.0	320	915	1138	5.0	0.968	1291
11:48:30.236	115	61	84	65	80.3	325	930	1179	5.2	0.976	1302
11:48:31.168	117	62	85	64	82.0	325	935	1188	5.3	0.972	1296
11:48:32.101	117	62	85	64	81.3	325	935	1179	5.2	0.981	1308
11:48:33.038	115	62	84	64	80.0	325	935	1171	5.1	0.979	1305
11:48:33.971	112	61	82	64	78.3	320	935	1146	5.0	0.983	1310
11:48:34.906	113	61	82	63	79.8	325	960	1150	5.0	0.984	1312
11:48:35.864	111	59	81	63	80.8	320	950	1133	5.1	0.953	1271
11:48:36.818	109	59	80	63	79.5	325	950	1125	5.0	0.950	1267
11:48:37.764	106	58	79	65	78.0	320	930	1113	5.0	0.939	1252
11:48:38.696	108	59	80	63	79.5	325	955	1096	5.0	0.955	1273
11:48:39.649	108	58	80	63	80.0	320	945	1100	5.1	0.939	1252
11:48:40.596	108	59	79	64	79.0	320	940	1104	5.0	0.943	1257
11:48:41.534	106	58	79	65	78.0	320	925	1117	5.1	0.937	1249
11:48:42.461	109	59	80	64	79.5	320	940	1129	5.1	0.949	1265
11:48:43.401	111	59	82	65	81.8	320	930	1142	5.3	0.933	1244
11:48:44.331	112	61	82	65	79.3	320	925	1133	5.1	0.960	1280
11:48:45.258	110	59	83	67	80.0	320	895	1167	5.4	0.926	1234
11:48:46.151	114	62	85	66	78.3	320	905	1150	5.2	0.977	1303
11:48:47.054	116	63	86	67	80.3	320	900	1192	5.4	0.959	1279
11:48:47.956	116	63	85	67	78.8	320	895	1171	5.3	0.966	1288
11:48:48.853	114	62	85	67	78.5	320	895	1188	5.3	0.963	1285
11:48:49.745	118	63	86	66	79.5	320	915	1217	5.2	0.987	1316
11:48:50.659	117	62	85	65	80.8	320	920	1229	5.3	0.966	1287
11:48:51.579	114	61	83	66	79.8	320	910	1200	5.3	0.947	1263
11:48:52.491	111	60	82	66	78.3	320	905	1163	5.2	0.945	1261
11:48:53.394	113	61	83	65	79.0	320	925	1167	5.1	0.966	1288
11:48:54.321	114	61	83	65	81.0	320	930	1175	5.2	0.956	1274
11:48:55.251	113	61	83	65	80.0	320	925	1154	5.2	0.957	1276
11:48:56.176	113	61	83	65	78.5	320	920	1171	5.1	0.973	1297
11:48:57.098	115	61	83	63	80.0	325	955	1171	5.0	0.988	1317
11:48:58.051	114	60	82	63	81.3	320	950	1171	5.1	0.959	1278
11:48:59.001	110	59	80	63	79.8	320	950	1158	5.0	0.953	1271
11:48:59.949	107	58	79	63	78.3	320	945	1129	5.0	0.951	1268
11:49:00.896	108	58	78	62	79.8	325	970	1108	4.9	0.949	1265
11:49:01.864	107	57	78	62	81.3	325	965	1104	5.1	0.920	1227
11:49:02.827	105	57	76	63	78.8	320	955	1079	4.9	0.925	1233
11:49:03.786	102	55	75	63	78.0	320	945	1050	5.0	0.912	1216
11:49:04.731	104	56	76	62	79.3	325	965	1038	4.9	0.925	1234
11:49:05.696	103	55	75	62	80.8	325	965	1029	5.0	0.899	1199
11:49:06.663	100	55	74	63	78.8	325	955	1004	4.9	0.891	1188
11:49:07.616	97	54	73	65	76.5	320	930	988	4.9	0.887	1183
11:49:08.544	101	56	75	64	77.8	320	940	963	5.0	0.904	1205
11:49:09.488	101	55	76	65	80.3	325	920	971	5.2	0.871	1162
11:49:10.406	104	57	78	66	79.0	320	910	988	5.2	0.898	1198
11:49:11.312	108	58	80	68	80.0	320	880	1050	5.5	0.883	1177
11:49:12.192	110	60	82	69	79.0	320	875	1075	5.4	0.903	1204
11:49:13.071	111	60	81	67	79.3	320	895	1129	5.3	0.918	1223
11:49:13.966	110	60	82	67	79.5	320	900	1142	5.3	0.923	1230
11:49:14.864	113	61	82	65	79.8	320	925	1150	5.2	0.951	1268
11:49:15.789	113	60	82	64	81.8	320	935	1167	5.2	0.935	1247
11:49:16.726	110	59	81	65	81.0	320	925	1150	5.3	0.922	1230
11:49:17.651	110	60	82	65	79.5	320	925	1133	5.2	0.948	1264
11:49:18.574	113	60	83	63	81.5	320	945	1113	5.2	0.959	1279
11:49:19.519	115	61	84	63	82.8	320	945	1158	5.3	0.956	1275
11:49:20.468	113	61	83	65	80.3	320	925	1179	5.2	0.960	1279
11:49:21.391	116	61	85	65	81.8	320	930	1171	5.3	0.964	1286
11:49:22.323	118	62	86	63	83.3	325	950	1183	5.3	0.976	1301
11:49:23.271	118	63	86	63	81.8	325	945	1158	5.2	0.988	1318
11:49:24.216	115	62	84	65	79.5	320	930	1158	5.1	0.986	1314
11:49:25.146	117	62	85	65	80.8	325	930	1138	5.2	0.982	1309
11:49:26.076	118	62	86	63	82.0	325	945	1150	5.2	0.985	1314
11:49:27.023	119	62	86	63	83.0	325	950	1179	5.2	0.979	1305
11:49:27.971	117	62	85	65	81.8	320	930	1213	5.3	0.967	1289
11:49:28.901	119	62	85	64	81.8	320	940	1221	5.2	0.977	1303
11:49:29.840	119	62	85	64	81.8	320	940	1221	5.2	0.977	1303
11:49:30.780	119	62	85	63	81.8	320	960	1221	5.1	0.998	1331
11:49:31.741	115	63	85	64	68.5	320	935	1204	4.4	1.153	1538
11:49:32.678	116	62	84	62	70.3	325	970	1200	4.3	1.153	1537
11:49:33.644	114	60	82	62	73.0	325	965	1188	4.5	1.084	1445
11:49:34.609	110	59	80	63	74.5	320	945	1150	4.7	1.018	1357
11:49:35.554	108	59	80	64	75.8	320	940	1125	4.8	0.993	1324
11:49:36.496	111	60	81	62	77.8	325	970	1121	4.8	1.007	1343
11:49:37.464	110	60	81	63	77.5	320	955	1113	4.9	0.992	1323
11:49:38.421	107	58	79	64	78.3	320	940	1117	5.0	0.946	1261
11:49:39.361	107	58	80	65	78.5	320	920	1146	5.1	0.941	1254
11:49:40.283	113	60	83	64	80.5	325	940	1183	5.1	0.969	1292
11:49:41.221	116	61	85	64	82.3	325	935	1242	5.3	0.966	1288
11:49:42.156	117	62	85	64	80.5	325	940	1233	5.1	0.990	1320
11:49:43.096	115	61	85	65	80.0	320	930	1246	5.2	0.982	1310
11:49:44.022	118	63	85	63	80.3	320	955	1233	5.0	1.015	1353
11:49:44.977	118	62	86	63	82.0	325	955	1229	5.2	0.996	1328
11:49:45.936	117	62	85	63	80.3	325	960	1221	5.0	1.011	1348
11:49:46.896	114	61	83	63	79.5	320	960	1179	5.0	1.005	1340
11:49:47.854	115	62	84	62	79.5	320	970	1167	4.9	1.022	1362
11:49:48.828	116	61	84	62	81.8	325	975	1179	5.0	1.002	1336
11:49:49.799	115	61	84	63	80.3	325	960	1171	5.0	1.005	1340
11:49:50.761	114	61	84	63	80.0	325	960	1158	5.0	1.008	1344
11:49:51.721	117	62	85	62	80.5	325	965	1179	5.0	1.016	1355
11:49:52.686	118	62	86	63	81.8	325	960	1175	5.1	1.007	1343
11:49:53.648	118	63	86	63	80.5	325	960	1204	5.0	1.020	1360
11:49:54.608	117	62	86	63	80.3	325	960	1208	5.0	1.023	1364
11:49:55.562	119	63	86	62	81.0	325	970	1217	5.0	1.027	1369
11:49:56.534	118	62	85	63	81.8	325	960	1208	5.1	1.001	1335
11:49:57.498	116	62	84	63	80.5	330	960	1171	5.0	0.996	1328
11:49:58.456	113	60	83	64	79.8	325	935	1154	5.1	0.976	1301
11:49:59.391	116	62	85	63	80.5	330	945	1146	5.1	0.998	1330
11:50:00.338	120	63	87	63	83.0	330	945	1213	5.3	0.993	1325
11:50:01.279	124	64	89	64	82.8	325	935	1288	5.3	1.003	1337
11:50:02.216	122	64	89	66	82.0	325	910	1325	5.4	0.982	1310
11:50:03.128	125	65	91	66	82.8	325	915	1354	5.4	1.001	1334
11:50:04.039	128	66	91	65	83.5	325	920	1363	5.4	1.005	1341
11:50:04.959	127	66	91	65	82.8	325	920	1342	5.4	1.006	1342
11:50:05.881	122	64	89	66	80.8	325	905	1321	5.4	0.995	1326
11:50:06.785	123	65	90	66	80.8	325	905	1296	5.4	1.003	1337
11:50:07.691	123	65	88	65	81.0	325	930	1267	5.2	1.010	1347
11:50:08.620	119	63	86	66	80.8	325	910	1263	5.3	0.972	1296
11:50:09.529	120	63	87	65	80.5	325	920	1263	5.3	0.989	1318
11:50:10.447	119	63	86	65	81.0	325	920	1258	5.3	0.974	1299
11:50:11.371	118	62	84	65	81.3	325	930	1254	5.2	0.964	1286
11:50:12.297	113	60	82	66	79.3	320	915	1242	5.2	0.944	1258
11:50:13.212	112	59	83	66	80.3	320	905	1242	5.3	0.930	1240
11:50:14.117	114	61	83	65	80.3	320	930	1233	5.2	0.965	1286
11:50:15.051	116	61	85	64	83.0	325	935	1250	5.3	0.952	1269
11:50:15.984	116	61	84	65	81.5	320	925	1267	5.3	0.953	1271
11:50:16.911	115	60	84	65	82.0	320	920	1300	5.3	0.945	1260
11:50:17.830	119	62	86	64	82.8	325	940	1325	5.3	0.971	1295
11:50:18.769	120	62	86	64	84.0	325	940	1321	5.4	0.962	1283
11:50:19.709	118	62	85	64	82.8	320	935	1288	5.3	0.960	1281
11:50:20.646	115	61	84	65	81.5	320	925	1271	5.3	0.948	1264
11:50:21.571	116	61	84	63	81.5	325	945	1246	5.2	0.974	1299
11:50:22.515	117	61	85	63	83.0	325	945	1238	5.3	0.968	1290
11:50:23.461	117	62	85	64	81.5	325	935	1217	5.2	0.975	1300
11:50:24.396	115	62	85	67	80.0	325	900	1192	5.3	0.953	1271
11:50:25.298	115	62	85	67	79.0	325	890	1171	5.3	0.952	1269
11:50:26.186	112	62	84	68	76.5	320	880	1163	5.2	0.961	1281
11:50:27.064	115	62	85	67	77.5	320	890	1192	5.2	0.976	1302
11:50:27.952	118	63	86	66	79.5	320	905	1229	5.3	0.979	1305
11:50:28.861	118	63	85	65	80.3	320	920	1250	5.2	0.977	1303
11:50:29.781	115	61	84	66	79.5	320	910	1242	5.2	0.956	1274
11:50:30.691	113	61	83	66	78.8	320	905	1221	5.2	0.957	1276
11:50:31.598	116	62	85	65	80.8	325	930	1208	5.2	0.976	1301
11:50:32.526	119	62	87	65	82.5	325	930	1204	5.3	0.975	1300
11:50:33.458	118	63	87	65	80.8	325	925	1188	5.2	0.991	1321
11:50:34.381	118	63	87	65	79.3	320	920	1183	5.2	1.007	1343
11:50:35.299	121	65	88	63	79.8	325	945	1208	5.1	1.040	1386
11:50:36.244	122	64	88	63	79.8	325	950	1213	5.0	1.045	1394
11:50:37.195	122	64	88	64	79.8	325	940	1213	5.1	1.034	1379
11:50:38.135	122	64	88	63	79.8	325	950	1213	5.0	1.045	1394
11:50:39.086	119	64	86	62	69.0	325	965	1150	4.3	1.203	1604
11:50:40.049	118	63	85	62	71.3	325	965	1150	4.4	1.148	1530
11:50:41.016	114	61	83	63	70.8	325	955	1129	4.4	1.120	1494
11:50:41.971	114	61	83	62	74.3	325	965	1129	4.6	1.079	1438
11:50:42.936	114	60	82	62	79.0	325	970	1125	4.9	1.007	1342
11:50:43.904	110	59	80	63	78.0	325	960	1092	4.9	0.985	1313
11:50:44.866	107	58	79	63	77.0	325	945	1071	4.9	0.970	1293
11:50:45.811	109	59	80	62	78.5	325	965	1058	4.9	0.980	1307
11:50:46.776	110	59	80	62	81.0	330	970	1067	5.0	0.958	1277
11:50:47.746	108	59	79	63	79.3	325	955	1067	5.0	0.955	1273
11:50:48.701	106	58	78	64	78.0	325	940	1050	5.0	0.943	1257
11:50:49.641	108	58	79	63	80.0	325	960	1054	5.0	0.948	1264
11:50:50.599	109	58	80	63	81.8	325	960	1067	5.1	0.934	1245
11:50:51.561	109	58	79	62	80.8	325	970	1058	5.0	0.952	1269
11:50:52.531	106	58	78	62	79.3	325	965	1046	4.9	0.950	1266
11:50:53.492	106	58	78	62	78.8	325	965	1033	4.9	0.956	1274
11:50:54.459	107	57	78	61	81.5	325	980	1042	5.0	0.941	1255
11:50:55.439	107	57	78	62	81.3	325	975	1042	5.0	0.936	1248
11:50:56.414	105	57	78	63	78.5	325	955	1017	4.9	0.943	1257
11:50:57.369	106	58	78	62	79.8	325	970	1025	4.9	0.949	1265
11:50:58.337	107	57	79	63	81.3	325	960	1017	5.1	0.928	1237
11:50:59.301	106	57	78	63	81.0	330	945	1038	5.1	0.910	1213
11:51:00.242	105	58	79	65	78.3	325	925	1017	5.1	0.934	1245
11:51:01.169	109	59	81	64	79.8	325	940	1033	5.1	0.952	1269
11:51:02.111	112	60	82	64	81.5	330	935	1054	5.2	0.944	1258
11:51:03.046	112	60	83	65	80.0	325	920	1075	5.2	0.952	1269
11:51:03.966	115	62	84	65	80.3	325	925	1113	5.2	0.971	1295
11:51:04.891	117	62	85	64	81.8	330	935	1154	5.2	0.972	1296
11:51:05.826	117	62	85	64	82.5	330	935	1154	5.3	0.958	1277
11:51:06.761	113	61	83	65	79.5	325	925	1133	5.2	0.966	1288
11:51:07.684	114	61	84	65	80.3	325	930	1129	5.2	0.968	1290
11:51:08.616	115	61	83	64	81.5	330	940	1100	5.2	0.960	1280
11:51:09.558	114	61	83	63	82.0	330	945	1108	5.2	0.951	1268
11:51:10.499	111	60	82	66	79.0	320	915	1092	5.2	0.950	1266
11:51:11.416	115	61	84	64	80.8	325	935	1100	5.2	0.970	1293
11:51:12.351	116	62	85	64	82.3	330	940	1125	5.3	0.966	1288
11:51:13.293	115	61	84	65	82.0	325	930	1150	5.3	0.947	1263
11:51:14.219	116	61	84	65	80.8	325	925	1200	5.2	0.965	1287
11:51:15.145	118	62	85	64	82.5	325	935	1217	5.3	0.963	1284
11:51:16.081	119	62	85	64	83.5	325	935	1250	5.4	0.952	1269
11:51:17.012	115	61	85	66	81.3	320	910	1258	5.4	0.949	1266
11:51:17.922	120	63	87	65	82.0	325	925	1242	5.3	0.979	1305
11:51:18.851	120	62	88	65	84.5	325	920	1263	5.5	0.953	1270
11:51:19.769	125	64	93	68	83.8	320	880	1333	5.7	0.972	1296
11:51:20.651	131	68	94	66	82.5	325	910	1371	5.4	1.031	1375
11:51:21.561	134	68	94	65	85.0	325	920	1492	5.5	1.017	1357
11:51:22.483	134	66	93	65	87.8	325	930	1571	5.7	0.980	1307
11:51:23.407	132	64	90	66	87.5	320	915	1617	5.7	0.936	1248
11:51:24.324	128	60	87	65	91.5	320	920	1625	6.0	0.870	1160
11:51:25.244	127	58	86	65	96.0	320	930	1625	6.2	0.828	1104
11:51:26.175	128	58	85	64	99.0	325	935	1604	6.4	0.805	1074
11:51:27.113	126	57	84	63	101.5	325	955	1563	6.4	0.793	1057
11:51:28.064	123	56	83	63	99.5	320	950	1521	6.3	0.792	1057
11:51:29.014	121	57	83	63	97.3	320	950	1483	6.1	0.808	1078
11:51:29.964	120	57	85	64	96.3	315	940	1450	6.1	0.830	1107
11:51:30.904	125	61	87	63	94.8	320	955	1446	6.0	0.877	1169
11:51:31.861	124	61	86	63	93.8	320	945	1421	6.0	0.862	1149
11:51:32.806	118	59	83	64	91.3	315	940	1367	5.8	0.852	1137
11:51:33.746	115	57	82	64	90.0	315	935	1346	5.8	0.847	1129
