# Supplementary material for: Influence of beat-to-beat blood pressure variability on vascular elasticity in hypertensive population
Source: Sci Rep. 2017 Aug 21;7:8394. doi: 10.1038/s41598-017-08640-4 (PMC5566212; doi:10.1038/s41598-017-08640-4)
Supplement: Supplementary file 2 — Dataset 2 [file 41598_2017_8640_MOESM2_ESM.zip › Data of normal population/1162-beats.txt]

09:46:20.629	126	79	98	76	76.0	300	785	833	5.8	1.007	1343
09:46:21.416	130	80	101	75	84.0	310	805	871	6.3	0.963	1284
09:46:22.221	131	81	100	73	82.5	305	820	863	6.0	0.994	1325
09:46:23.041	127	80	100	74	82.5	305	810	842	6.1	0.982	1309
09:46:23.850	127	80	100	78	82.5	305	765	842	6.5	0.927	1236
09:46:24.615	127	80	100	75	82.5	305	795	842	6.2	0.964	1285
09:46:25.411	135	83	104	74	79.8	305	810	1021	5.9	1.051	1402
09:46:26.221	133	82	101	73	78.3	305	825	913	5.7	1.067	1423
09:46:27.044	130	80	99	75	76.0	305	805	867	5.7	1.049	1398
09:46:27.851	124	78	95	77	71.5	300	775	833	5.5	1.027	1369
09:46:28.622	124	78	94	75	75.0	300	795	821	5.7	0.999	1332
09:46:29.419	125	77	96	74	83.3	305	810	850	6.2	0.936	1249
09:46:30.229	125	77	97	74	83.3	305	810	858	6.2	0.939	1252
09:46:31.041	124	77	95	73	82.5	305	820	833	6.0	0.947	1262
09:46:31.859	121	75	94	77	81.5	305	780	821	6.3	0.895	1193
09:46:32.643	116	75	94	77	81.5	305	775	775	6.3	0.889	1185
09:46:33.415	116	75	94	77	81.5	305	775	775	6.3	0.889	1185
09:46:34.190	116	75	94	74	81.5	305	810	775	6.0	0.929	1239
09:46:35.003	134	82	102	74	81.5	315	815	938	6.0	1.020	1360
09:46:35.812	124	79	97	76	74.8	305	785	821	5.7	1.019	1358
09:46:36.603	122	77	96	76	74.3	310	785	800	5.7	1.018	1357
09:46:37.388	127	79	99	71	82.5	320	840	779	5.9	1.005	1341
09:46:38.224	127	78	98	70	89.3	315	855	779	6.3	0.941	1255
09:46:39.079	124	77	96	69	87.5	315	875	767	6.0	0.955	1273
09:46:39.956	119	74	92	70	85.8	315	860	738	6.0	0.925	1234
09:46:40.814	113	72	88	73	76.3	305	820	700	5.6	0.944	1258
09:46:41.636	112	70	88	75	79.8	310	805	667	5.9	0.888	1184
09:46:42.441	115	72	88	72	79.8	310	835	683	5.7	0.921	1229
09:46:43.275	115	72	88	73	79.8	310	825	683	5.8	0.910	1214
09:46:44.100	115	72	88	70	79.8	310	855	683	5.6	0.943	1258
09:46:44.956	124	76	96	72	82.8	320	835	850	5.9	0.966	1288
09:46:45.793	120	75	93	70	77.3	310	855	775	5.4	1.024	1365
09:46:46.648	121	74	94	69	82.8	320	865	783	5.7	0.983	1310
09:46:47.511	120	74	94	67	84.5	320	890	742	5.7	0.985	1313
09:46:48.401	117	74	92	69	84.5	315	870	717	5.8	0.947	1263
09:46:49.271	114	73	90	70	78.8	310	855	675	5.5	0.980	1306
09:46:50.124	117	74	93	70	84.8	315	860	679	5.9	0.941	1255
09:46:50.986	120	74	95	68	89.5	325	880	700	6.1	0.929	1239
09:46:51.864	120	76	95	69	87.3	320	875	713	6.0	0.950	1267
09:46:52.741	117	75	95	71	87.3	320	850	679	6.2	0.923	1231
09:46:53.590	117	75	95	75	87.3	320	800	679	6.5	0.869	1158
09:46:54.390	117	75	95	71	87.3	320	845	679	6.2	0.918	1224
09:46:55.234	131	79	102	71	84.8	325	840	854	6.1	1.006	1341
09:46:56.078	126	79	100	73	81.5	325	820	800	6.0	1.001	1335
09:46:56.896	121	79	96	75	71.0	315	805	733	5.3	1.088	1451
09:46:57.699	123	79	98	73	78.5	320	820	733	5.7	1.021	1361
09:46:58.523	127	79	101	72	90.5	330	830	775	6.5	0.922	1229
09:46:59.353	126	80	100	72	86.8	325	835	758	6.2	0.958	1277
09:47:00.184	122	78	97	74	84.5	325	810	742	6.3	0.925	1233
09:47:00.994	118	77	94	76	77.0	315	790	700	5.8	0.962	1282
09:47:01.784	120	76	96	75	85.8	320	805	704	6.4	0.899	1199
09:47:02.591	123	77	98	74	90.3	330	815	733	6.6	0.880	1174
09:47:03.406	123	77	97	72	89.3	320	835	746	6.4	0.903	1204
09:47:04.239	120	76	95	72	87.3	320	835	733	6.3	0.907	1209
09:47:05.074	117	75	93	74	85.0	325	810	717	6.3	0.886	1182
09:47:05.886	114	74	90	75	78.5	315	795	679	5.9	0.914	1219
09:47:06.681	115	73	93	75	84.3	320	795	683	6.4	0.875	1167
09:47:07.476	121	76	97	73	91.0	325	825	717	6.6	0.882	1176
09:47:08.299	126	78	100	70	92.8	325	855	750	6.5	0.922	1229
09:47:09.154	126	80	100	69	90.8	325	875	754	6.2	0.964	1286
09:47:10.029	126	79	99	69	89.5	320	870	729	6.2	0.962	1283
09:47:10.899	121	78	99	71	89.5	320	840	721	6.4	0.929	1239
09:47:11.740	121	78	99	71	89.5	320	840	721	6.4	0.929	1239
09:47:12.580	121	78	99	70	89.5	320	860	721	6.2	0.951	1268
09:47:13.439	131	80	100	69	84.5	320	870	875	5.8	1.032	1376
09:47:14.311	125	77	97	72	82.8	320	835	808	5.9	0.981	1308
09:47:15.146	120	77	94	73	73.5	315	820	733	5.4	1.051	1402
09:47:15.968	123	77	97	72	82.5	320	835	754	5.9	0.982	1309
09:47:16.799	127	77	100	72	92.5	325	830	788	6.7	0.897	1196
09:47:17.633	127	80	100	73	88.0	320	820	767	6.4	0.932	1242
09:47:18.451	123	79	97	75	80.3	320	805	733	6.0	0.973	1297
09:47:19.256	124	79	97	74	82.0	320	815	733	6.0	0.967	1289
09:47:20.069	128	78	101	73	92.0	325	825	779	6.7	0.901	1202
09:47:20.898	128	80	100	71	90.3	330	845	767	6.4	0.936	1248
09:47:21.743	126	79	98	71	88.5	325	845	763	6.3	0.933	1244
09:47:22.586	120	76	94	74	83.3	320	815	725	6.1	0.923	1230
09:47:23.401	117	75	93	75	78.8	315	795	700	5.9	0.936	1248
09:47:24.196	120	75	95	73	88.5	325	825	721	6.4	0.886	1181
09:47:25.021	122	75	97	73	92.8	325	825	742	6.7	0.858	1144
09:47:25.844	122	76	96	72	90.0	320	835	750	6.5	0.888	1184
09:47:26.681	119	75	94	74	88.0	320	810	746	6.5	0.868	1157
09:47:27.489	115	75	91	76	76.5	305	790	700	5.8	0.942	1256
09:47:28.281	117	74	93	74	86.0	315	810	717	6.4	0.878	1171
09:47:29.093	121	75	97	74	94.0	325	815	750	6.9	0.843	1124
09:47:29.908	123	78	98	73	91.0	325	820	763	6.7	0.881	1174
09:47:30.726	120	78	96	75	82.5	315	805	729	6.1	0.934	1246
09:47:31.529	122	78	98	74	85.3	315	815	713	6.3	0.932	1243
09:47:32.348	127	79	101	71	95.0	325	845	763	6.7	0.901	1201
09:47:33.189	128	81	101	70	91.5	320	855	763	6.4	0.941	1255
09:47:34.046	121	79	96	72	81.5	315	830	742	5.9	0.975	1300
09:47:34.876	118	77	95	73	81.3	315	825	688	5.9	0.965	1286
09:47:35.701	123	77	98	71	91.3	320	850	733	6.4	0.911	1214
09:47:36.551	123	77	97	68	93.8	325	885	746	6.4	0.913	1218
09:47:37.436	118	74	97	68	93.8	325	880	746	6.4	0.908	1211
09:47:38.315	118	74	97	73	93.8	325	825	746	6.8	0.851	1135
09:47:39.140	118	74	97	69	93.8	325	870	746	6.5	0.898	1197
09:47:40.011	121	73	94	70	86.3	325	855	813	6.1	0.927	1236
09:47:40.864	114	72	90	74	78.8	320	815	733	5.8	0.931	1242
09:47:41.681	111	71	89	75	72.3	315	800	696	5.4	0.983	1310
09:47:42.481	116	72	93	74	86.5	325	810	733	6.4	0.873	1164
09:47:43.289	120	75	97	74	92.8	325	810	721	6.9	0.847	1129
09:47:44.101	122	78	98	74	89.3	325	810	725	6.6	0.889	1186
09:47:44.911	121	78	98	76	85.3	315	785	725	6.5	0.900	1200
09:47:45.694	121	79	99	78	82.5	315	770	717	6.4	0.926	1235
09:47:46.466	128	81	103	75	89.8	320	805	738	6.7	0.924	1232
09:47:47.269	131	83	105	73	92.8	325	825	767	6.7	0.934	1245
09:47:48.098	131	83	104	72	91.8	325	835	783	6.6	0.946	1262
09:47:48.933	128	82	102	73	88.5	325	820	771	6.5	0.943	1257
09:47:49.753	122	81	98	75	77.8	315	800	717	5.8	1.003	1338
09:47:50.551	123	80	98	71	82.8	315	840	713	5.9	0.992	1323
09:47:51.389	126	78	100	72	93.3	325	830	767	6.7	0.892	1190
09:47:52.223	124	79	98	74	88.5	325	815	750	6.5	0.905	1206
09:47:53.034	118	78	94	75	75.8	315	795	708	5.7	0.984	1312
09:47:53.829	119	76	95	75	83.5	315	805	717	6.2	0.913	1218
09:47:54.634	124	76	99	74	94.5	325	815	746	7.0	0.852	1136
09:47:55.453	125	78	98	71	91.8	325	845	758	6.5	0.900	1200
09:47:56.296	120	76	95	74	87.3	315	810	738	6.5	0.880	1173
09:47:57.106	116	75	93	76	79.5	310	790	700	6.0	0.922	1229
09:47:57.896	120	75	96	74	89.3	320	815	733	6.6	0.872	1163
09:47:58.709	123	76	98	74	94.5	325	815	746	7.0	0.843	1124
09:47:59.524	123	77	97	73	91.5	320	825	754	6.7	0.877	1169
09:48:00.349	120	76	96	75	89.3	315	805	750	6.7	0.864	1152
09:48:01.158	116	76	93	76	79.3	310	790	713	6.0	0.925	1233
09:48:01.946	119	75	95	75	86.3	315	805	733	6.4	0.884	1179
09:48:02.753	124	76	99	74	95.8	325	815	771	7.0	0.841	1121
09:48:03.568	125	78	99	72	94.8	325	830	783	6.8	0.869	1159
09:48:04.398	123	77	98	74	91.3	320	810	754	6.8	0.868	1157
09:48:05.206	118	77	94	75	80.8	310	800	713	6.1	0.934	1245
09:48:06.006	119	76	95	74	86.5	310	810	733	6.4	0.892	1189
09:48:06.814	123	76	99	74	96.0	320	815	758	7.1	0.838	1118
09:48:07.629	125	78	99	72	93.3	320	830	758	6.7	0.883	1178
09:48:08.463	123	78	98	71	91.8	320	840	758	6.6	0.893	1190
09:48:09.301	120	76	95	74	87.3	310	815	746	6.4	0.890	1186
09:48:10.116	118	76	94	76	80.8	310	790	704	6.1	0.920	1226
09:48:10.906	121	76	97	75	86.8	315	800	742	6.5	0.892	1190
09:48:11.704	126	78	97	74	86.8	315	815	746	6.4	0.909	1212
09:48:12.520	126	78	97	75	86.8	315	795	746	6.5	0.887	1182
09:48:13.315	126	78	97	74	86.8	315	815	746	6.4	0.909	1212
09:48:14.129	136	86	106	77	75.0	310	775	942	5.8	1.095	1460
09:48:14.906	134	84	106	77	78.8	310	775	921	6.1	1.041	1388
09:48:15.679	138	85	107	73	81.5	310	825	942	5.9	1.081	1441
09:48:16.504	139	84	106	68	90.0	320	885	921	6.1	1.042	1390
09:48:17.391	136	82	103	66	94.5	320	915	917	6.2	0.992	1323
09:48:18.306	128	79	98	69	87.8	310	865	867	6.1	0.966	1288
09:48:19.173	123	77	95	70	84.0	310	860	813	5.9	0.973	1297
09:48:20.031	125	75	96	69	93.3	320	870	821	6.4	0.896	1194
09:48:20.903	124	74	95	69	94.8	325	875	808	6.5	0.873	1164
09:48:21.778	121	73	92	70	92.0	320	860	783	6.4	0.862	1150
09:48:22.638	115	71	89	73	86.8	315	825	763	6.3	0.849	1132
09:48:23.461	113	71	88	75	82.0	310	795	738	6.2	0.856	1141
09:48:24.258	116	71	91	75	89.3	315	795	754	6.7	0.813	1084
09:48:25.053	122	74	96	74	95.5	325	810	808	7.1	0.814	1086
09:48:25.857	126	77	99	74	96.3	320	810	821	7.1	0.835	1114
09:48:26.671	128	79	100	73	94.5	320	825	817	6.9	0.873	1164
09:48:27.494	127	79	100	75	91.8	320	805	821	6.8	0.875	1167
09:48:28.303	123	79	97	76	83.3	310	785	796	6.4	0.912	1216
09:48:29.084	123	78	98	77	84.5	310	775	779	6.5	0.901	1201
09:48:29.863	129	80	104	75	93.5	320	800	796	7.0	0.886	1181
09:48:30.663	134	84	105	70	93.8	325	860	788	6.5	0.963	1284
09:48:31.523	130	82	102	72	87.3	315	835	804	6.3	0.979	1305
09:48:32.358	126	82	99	72	79.5	305	835	758	5.7	1.042	1390
09:48:33.193	130	80	101	68	91.8	325	880	808	6.3	0.969	1292
09:48:34.073	128	80	99	67	90.0	320	890	804	6.1	0.977	1302
09:48:34.963	121	77	94	70	80.0	310	855	767	5.6	0.999	1332
09:48:35.818	121	75	93	67	87.3	320	890	775	5.9	0.949	1265
09:48:36.708	122	73	92	66	95.8	325	910	792	6.3	0.877	1169
09:48:37.616	115	70	88	69	86.8	315	865	738	6.0	0.875	1167
09:48:38.479	111	69	86	71	82.5	310	840	700	5.9	0.876	1168
09:48:39.323	115	69	88	68	93.5	325	880	750	6.4	0.828	1104
09:48:40.199	115	69	89	69	96.3	320	875	758	6.6	0.805	1073
09:48:41.076	114	69	87	68	92.8	320	885	733	6.3	0.830	1107
09:48:41.961	112	68	85	67	91.5	320	900	725	6.1	0.836	1115
09:48:42.861	108	65	83	71	89.3	320	850	725	6.3	0.790	1054
09:48:43.711	103	65	81	73	79.3	310	825	667	5.8	0.838	1117
09:48:44.536	106	65	83	72	88.0	320	835	692	6.3	0.788	1050
09:48:45.371	111	66	87	71	97.3	325	850	733	6.9	0.756	1008
09:48:46.219	112	68	88	71	95.3	320	845	742	6.8	0.778	1038
09:48:47.066	111	69	87	72	92.3	320	830	725	6.7	0.785	1047
09:48:47.896	108	69	85	75	81.5	310	805	679	6.1	0.842	1123
09:48:48.701	111	69	88	72	90.0	320	830	700	6.5	0.809	1079
09:48:49.529	116	70	91	71	97.8	325	840	742	7.0	0.782	1043
09:48:50.371	116	72	91	69	94.8	325	875	725	6.5	0.836	1114
09:48:51.246	114	70	88	69	92.8	320	870	708	6.4	0.825	1101
09:48:52.116	107	68	84	72	82.8	315	830	667	6.0	0.843	1123
09:48:52.944	106	67	84	74	84.3	315	810	642	6.2	0.805	1074
09:48:53.754	109	67	87	74	92.3	320	810	675	6.8	0.762	1016
09:48:54.566	114	69	90	71	97.8	325	840	708	7.0	0.776	1034
09:48:55.404	116	71	90	70	97.8	325	855	725	6.9	0.789	1053
09:48:56.260	116	71	90	74	97.8	325	815	725	7.2	0.752	1003
09:48:57.075	116	71	90	73	97.8	325	825	725	7.1	0.762	1016
09:48:57.899	123	76	95	73	82.0	315	820	854	6.0	0.953	1270
09:48:58.719	127	75	98	71	90.8	325	845	883	6.4	0.908	1210
09:48:59.566	127	76	97	71	88.8	325	845	850	6.3	0.926	1235
09:49:00.407	125	76	96	71	89.3	320	845	821	6.3	0.907	1209
09:49:01.258	118	75	92	74	83.3	320	810	763	6.2	0.890	1187
09:49:02.066	116	73	92	76	83.8	315	785	721	6.4	0.858	1144
09:49:02.853	122	75	95	74	92.8	325	815	767	6.8	0.835	1113
09:49:03.668	124	76	97	74	96.0	330	815	783	7.1	0.823	1098
09:49:04.483	125	77	97	72	93.8	325	835	763	6.7	0.864	1152
09:49:05.318	122	76	95	74	90.3	320	810	767	6.7	0.855	1140
09:49:06.126	116	76	91	76	76.0	305	785	692	5.8	0.937	1250
09:49:06.909	118	74	93	76	86.3	315	790	721	6.6	0.854	1139
09:49:07.699	125	76	100	76	96.3	325	790	783	7.3	0.817	1089
09:49:08.493	129	81	101	73	94.0	325	820	792	6.9	0.883	1178
09:49:09.309	126	80	100	76	88.3	315	790	788	6.7	0.895	1194
09:49:10.099	124	81	99	76	81.8	310	785	754	6.2	0.948	1264
09:49:10.884	128	81	102	74	90.8	320	810	783	6.7	0.910	1214
09:49:11.698	133	82	105	72	96.3	325	830	813	7.0	0.901	1202
09:49:12.526	132	83	103	72	92.8	320	835	804	6.7	0.925	1233
09:49:13.363	125	80	98	74	85.0	310	810	788	6.3	0.934	1245
09:49:14.171	120	78	96	77	81.0	310	780	738	6.2	0.922	1229
09:49:14.953	123	78	98	75	87.8	320	795	754	6.6	0.888	1184
09:49:15.746	128	79	102	76	95.3	320	790	800	7.2	0.844	1125
09:49:16.538	130	81	103	75	94.3	325	805	796	7.0	0.878	1170
09:49:17.343	129	82	103	75	92.0	320	800	783	6.9	0.891	1188
09:49:18.143	124	81	99	76	81.8	305	785	750	6.2	0.951	1268
09:49:18.926	124	80	99	77	83.5	315	775	750	6.5	0.921	1228
09:49:19.703	130	81	103	75	92.3	320	805	792	6.9	0.901	1201
09:49:20.506	133	82	105	72	95.3	320	835	808	6.8	0.918	1224
09:49:21.341	132	82	104	71	93.0	320	840	800	6.6	0.935	1246
09:49:22.183	128	81	102	73	90.3	315	820	796	6.6	0.922	1230
09:49:22.999	124	81	99	74	81.5	305	810	750	6.0	0.981	1309
09:49:23.809	127	80	100	72	88.0	310	830	779	6.4	0.941	1254
09:49:24.641	127	78	100	73	92.8	315	820	833	6.8	0.886	1182
09:49:25.459	126	79	99	72	86.5	310	830	775	6.3	0.945	1260
09:49:26.293	128	78	100	71	94.3	320	840	808	6.7	0.889	1185
09:49:27.131	126	78	98	73	91.8	320	825	800	6.7	0.881	1175
09:49:27.958	121	77	94	74	83.0	310	810	750	6.1	0.920	1226
09:49:28.764	122	75	95	74	86.8	315	810	754	6.4	0.885	1180
09:49:29.578	125	75	97	72	94.3	320	830	813	6.8	0.850	1133
09:49:30.404	125	76	96	72	92.3	315	830	800	6.7	0.866	1155
09:49:31.238	123	75	95	73	91.5	320	825	775	6.7	0.852	1136
09:49:32.059	117	74	91	77	83.5	310	780	742	6.4	0.852	1137
09:49:32.841	116	73	92	78	84.3	310	765	725	6.6	0.831	1108
09:49:33.608	122	74	96	76	92.3	320	785	792	7.1	0.813	1084
09:49:34.391	125	76	98	76	95.8	320	790	804	7.3	0.809	1078
09:49:35.181	126	78	99	76	94.0	320	790	813	7.1	0.830	1107
09:49:35.969	124	77	97	76	90.8	315	790	792	6.9	0.847	1129
09:49:36.763	119	77	93	77	81.5	310	780	754	6.3	0.892	1190
09:49:37.539	119	75	94	76	85.3	310	785	767	6.5	0.866	1154
09:49:38.328	124	75	97	74	95.8	320	815	808	7.0	0.824	1098
09:49:39.141	124	76	97	73	94.0	315	820	800	6.9	0.842	1122
09:49:39.963	120	75	94	75	91.5	315	795	800	6.9	0.819	1092
09:49:40.758	116	74	91	78	82.0	310	765	754	6.4	0.847	1129
09:49:41.523	117	73	92	77	88.0	315	775	763	6.8	0.812	1083
09:49:42.294	122	73	97	78	97.0	320	770	792	7.6	0.766	1021
09:49:43.068	124	76	98	77	95.5	320	780	800	7.3	0.798	1065
09:49:43.844	124	77	98	78	92.0	315	765	796	7.2	0.811	1081
09:49:44.613	121	77	95	79	85.0	310	755	754	6.8	0.844	1125
09:49:45.364	120	76	95	81	85.0	310	745	754	6.8	0.833	1110
09:49:46.110	120	76	95	81	85.0	310	740	754	6.9	0.827	1103
09:49:46.850	120	76	95	77	85.0	310	780	754	6.5	0.872	1162
09:49:47.629	143	86	109	76	86.3	315	785	1042	6.6	0.990	1320
09:49:48.416	138	83	106	78	86.5	315	770	1013	6.7	0.944	1258
09:49:49.184	131	83	102	79	76.8	300	760	942	6.1	1.008	1343
09:49:49.944	131	81	102	79	83.3	305	755	942	6.6	0.925	1233
09:49:50.699	135	82	104	77	92.3	315	780	954	7.1	0.881	1175
09:49:51.479	135	81	103	75	94.5	315	800	925	7.1	0.874	1165
09:49:52.281	132	80	101	75	94.0	315	795	892	7.1	0.854	1139
09:49:53.076	126	78	97	78	86.8	305	770	846	6.8	0.861	1148
09:49:53.842	124	77	96	78	86.8	310	765	821	6.8	0.847	1129
09:49:54.609	128	77	99	77	94.8	315	780	879	7.3	0.813	1084
09:49:55.389	128	78	99	77	95.8	315	780	858	7.4	0.809	1078
09:49:56.171	126	77	98	78	94.3	315	765	854	7.4	0.793	1058
09:49:56.938	122	77	94	79	85.5	305	760	813	6.8	0.836	1114
09:49:57.692	121	75	95	81	88.3	305	740	817	7.2	0.797	1062
09:49:58.436	126	76	99	79	95.0	315	760	838	7.5	0.788	1051
09:49:59.196	129	78	101	78	97.5	320	765	871	7.6	0.789	1051
09:49:59.959	129	79	100	79	94.5	315	760	854	7.5	0.800	1067
09:50:00.717	124	78	96	80	86.5	300	750	821	6.9	0.832	1110
09:50:01.471	123	76	96	79	90.8	305	755	825	7.2	0.801	1068
09:50:02.224	128	77	100	78	97.0	315	765	854	7.6	0.785	1046
09:50:02.989	128	78	100	79	97.0	315	760	846	7.7	0.784	1045
09:50:03.751	124	78	98	81	90.8	310	745	833	7.3	0.800	1067
09:50:04.498	122	77	96	79	87.3	305	755	800	6.9	0.831	1108
09:50:05.251	126	77	99	77	95.0	315	775	821	7.4	0.810	1080
09:50:06.024	129	78	101	77	98.0	315	775	846	7.6	0.795	1060
09:50:06.797	125	78	98	81	89.8	305	740	829	7.3	0.808	1077
09:50:07.543	124	77	98	79	90.3	310	755	808	7.2	0.818	1090
09:50:08.294	129	78	101	78	97.8	315	770	838	7.6	0.796	1061
09:50:09.066	129	79	101	80	96.5	320	750	838	7.7	0.785	1047
09:50:09.818	123	79	96	81	84.3	305	745	779	6.8	0.851	1135
09:50:10.563	123	77	96	79	88.8	310	760	775	7.0	0.822	1096
09:50:11.319	127	77	99	79	96.8	315	760	800	7.6	0.780	1040
09:50:12.083	127	78	99	78	95.5	320	770	804	7.4	0.794	1059
09:50:12.849	124	76	96	81	91.8	315	745	796	7.4	0.782	1042
09:50:13.596	119	76	93	81	83.0	305	740	746	6.7	0.831	1109
09:50:14.334	123	75	96	79	90.8	315	755	771	7.2	0.797	1062
09:50:15.093	126	76	99	79	97.8	320	760	804	7.7	0.772	1029
09:50:15.853	128	79	100	76	94.8	320	785	788	7.2	0.824	1099
09:50:16.638	124	78	97	78	90.3	305	765	800	7.1	0.824	1099
09:50:17.403	123	77	97	79	87.3	315	755	779	6.9	0.837	1116
09:50:18.158	127	79	100	77	93.3	315	780	792	7.2	0.832	1110
09:50:18.936	129	78	101	76	97.3	320	790	813	7.4	0.818	1091
09:50:19.726	128	79	100	76	95.3	315	785	804	7.3	0.824	1099
09:50:20.513	124	78	98	78	92.0	315	770	788	7.2	0.816	1088
09:50:21.279	120	77	95	79	84.0	305	755	750	6.7	0.852	1135
09:50:22.034	122	76	96	79	89.8	315	760	754	7.1	0.813	1084
09:50:22.794	126	77	100	78	97.0	315	765	792	7.6	0.785	1046
09:50:23.563	127	78	100	77	96.8	320	780	788	7.4	0.806	1075
09:50:24.339	126	78	100	79	94.0	315	755	792	7.5	0.799	1066
09:50:25.094	122	79	97	82	84.3	310	735	750	6.9	0.848	1131
09:50:25.833	126	79	99	79	90.3	310	755	767	7.2	0.830	1107
09:50:26.588	130	79	103	79	97.0	320	760	804	7.7	0.805	1073
09:50:27.348	132	82	103	78	93.8	320	765	796	7.4	0.840	1121
09:50:28.113	130	81	101	79	92.3	315	760	804	7.3	0.834	1112
09:50:28.873	124	80	97	80	83.3	310	750	754	6.7	0.876	1168
09:50:29.623	123	77	97	80	87.0	315	750	754	7.0	0.836	1115
09:50:30.369	128	79	100	79	92.3	315	760	813	7.3	0.824	1098
09:50:31.133	129	79	100	77	95.3	320	775	804	7.4	0.816	1088
09:50:31.904	128	78	99	76	93.3	315	785	783	7.1	0.829	1106
09:50:32.689	125	77	97	78	92.5	315	770	783	7.2	0.807	1077
09:50:33.459	120	77	94	79	83.3	310	755	746	6.6	0.850	1134
09:50:34.214	119	74	94	80	86.8	310	750	758	6.9	0.808	1078
09:50:34.964	124	75	97	78	93.0	315	765	792	7.3	0.794	1058
09:50:35.733	126	77	98	76	96.8	320	790	808	7.3	0.800	1067
09:50:36.523	126	77	97	75	95.8	315	805	808	7.1	0.818	1090
09:50:37.328	124	76	96	76	94.5	320	790	792	7.2	0.803	1070
09:50:38.118	121	75	94	77	89.8	315	780	758	6.9	0.813	1083
09:50:38.898	118	74	93	79	86.3	315	760	754	6.8	0.815	1087
09:50:39.654	121	74	95	78	91.0	315	770	775	7.1	0.802	1069
09:50:40.424	125	76	95	75	91.0	315	795	804	6.9	0.828	1104
09:50:41.220	125	76	95	77	91.0	315	780	804	7.0	0.812	1083
09:50:42.000	125	76	95	76	91.0	315	790	804	6.9	0.823	1097
09:50:42.789	128	81	100	79	77.5	305	760	913	6.1	0.976	1301
09:50:43.551	130	80	100	75	82.8	315	795	908	6.2	0.963	1284
09:50:44.344	132	79	102	74	88.8	315	810	942	6.6	0.929	1238
09:50:45.154	131	79	101	75	90.0	315	795	900	6.8	0.892	1190
09:50:45.951	126	78	97	77	86.3	310	780	854	6.6	0.879	1173
09:50:46.729	124	77	97	79	87.0	305	755	846	6.9	0.840	1119
09:50:47.486	127	78	99	78	90.8	310	765	854	7.1	0.837	1116
09:50:48.249	131	79	102	79	96.0	315	760	892	7.6	0.804	1071
09:50:49.011	130	80	102	79	93.3	310	760	871	7.4	0.829	1106
09:50:49.771	134	81	104	76	97.8	320	785	904	7.5	0.835	1114
09:50:50.554	136	82	106	76	98.3	320	785	900	7.5	0.843	1124
09:50:51.341	135	83	104	75	96.0	315	800	883	7.2	0.867	1156
09:50:52.139	132	81	102	76	93.8	315	785	858	7.2	0.852	1136
09:50:52.928	126	80	98	76	85.5	305	785	808	6.5	0.895	1194
09:50:53.711	128	78	98	75	91.8	315	805	829	6.8	0.862	1149
09:50:54.516	130	77	99	73	97.5	320	825	858	7.1	0.838	1117
09:50:55.341	128	77	97	72	95.8	320	835	829	6.9	0.844	1125
09:50:56.176	123	75	94	74	92.8	315	815	804	6.8	0.826	1101
09:50:56.989	119	74	91	75	86.0	315	795	775	6.5	0.841	1122
09:50:57.788	120	72	92	74	92.3	320	810	788	6.8	0.810	1080
09:50:58.592	124	73	96	75	98.5	320	795	825	7.4	0.771	1028
09:50:59.391	125	75	96	76	96.0	320	790	800	7.3	0.792	1056
09:51:00.181	123	76	96	77	93.0	320	775	800	7.2	0.798	1064
09:51:00.954	120	76	93	79	84.8	310	760	771	6.7	0.834	1112
09:51:01.718	122	75	95	77	90.0	315	775	796	7.0	0.818	1091
09:51:02.491	128	76	100	77	98.3	320	775	842	7.6	0.789	1052
09:51:03.266	131	79	101	76	97.0	320	790	833	7.4	0.823	1097
09:51:04.054	129	79	100	77	93.8	315	775	833	7.3	0.827	1102
09:51:04.833	124	78	96	77	86.3	305	775	796	6.7	0.865	1153
09:51:05.604	125	77	97	76	89.8	315	790	792	6.8	0.852	1135
09:51:06.392	128	77	99	75	98.5	320	800	825	7.4	0.806	1075
09:51:07.198	127	77	98	74	95.8	320	815	796	7.0	0.830	1107
09:51:08.011	122	75	95	76	92.5	315	790	804	7.0	0.809	1079
09:51:08.801	118	75	91	77	82.5	310	775	742	6.4	0.852	1137
09:51:09.576	118	72	92	77	89.0	310	775	742	6.9	0.799	1065
09:51:10.353	123	73	96	77	99.3	325	780	800	7.6	0.756	1009
09:51:11.133	126	76	98	76	97.3	320	785	804	7.4	0.791	1055
09:51:11.918	126	77	98	75	94.8	320	800	796	7.1	0.825	1100
09:51:12.714	125	77	97	75	94.5	320	805	783	7.0	0.826	1102
09:51:13.523	122	76	95	77	89.0	310	780	792	6.8	0.830	1107
09:51:14.301	119	75	94	78	85.0	310	770	746	6.6	0.847	1129
09:51:15.071	124	76	97	76	93.3	320	790	779	7.1	0.818	1090
09:51:15.861	126	76	98	75	97.5	320	795	808	7.4	0.799	1065
09:51:16.658	125	77	97	74	94.5	320	810	800	7.0	0.829	1106
09:51:17.468	122	75	95	76	92.0	315	785	783	7.0	0.808	1078
09:51:18.251	117	75	92	78	82.8	310	765	725	6.5	0.846	1128
09:51:19.018	119	74	94	78	89.3	315	770	754	7.0	0.809	1078
09:51:19.786	124	75	98	77	97.3	320	775	788	7.5	0.779	1039
09:51:20.563	127	78	99	77	96.5	320	780	796	7.4	0.800	1067
09:51:21.343	124	77	98	79	91.8	315	755	775	7.3	0.806	1075
09:51:22.096	121	78	96	81	83.5	315	745	746	6.7	0.857	1142
09:51:22.843	124	78	99	79	89.3	310	755	767	7.1	0.835	1114
09:51:23.596	130	80	103	79	96.8	320	760	800	7.6	0.807	1076
09:51:24.358	131	82	103	77	95.3	320	775	796	7.4	0.840	1120
09:51:25.129	130	81	102	77	93.8	320	780	775	7.2	0.844	1126
09:51:25.913	125	79	99	78	91.0	315	765	779	7.1	0.830	1107
09:51:26.676	121	78	96	78	83.3	305	770	742	6.5	0.886	1181
09:51:27.444	124	77	97	77	90.5	315	780	775	7.0	0.838	1118
09:51:28.228	126	77	99	75	96.3	320	795	788	7.3	0.816	1088
09:51:29.023	126	77	98	76	94.8	320	790	763	7.2	0.819	1092
09:51:29.813	122	76	96	77	91.8	320	775	767	7.1	0.813	1084
09:51:30.586	118	76	93	78	82.3	310	765	721	6.5	0.865	1153
09:51:31.351	119	74	96	80	89.3	315	750	721	7.1	0.803	1070
09:51:32.103	127	78	101	79	94.8	320	760	783	7.5	0.810	1080
09:51:32.863	131	81	104	76	95.8	320	785	800	7.3	0.851	1134
09:51:33.648	133	83	103	74	94.5	325	815	813	7.0	0.890	1187
09:51:34.463	127	81	100	75	87.8	310	800	779	6.6	0.909	1213
09:51:35.263	126	80	99	76	86.0	310	785	758	6.6	0.906	1208
09:51:36.044	130	81	101	74	90.5	315	815	792	6.7	0.905	1207
09:51:36.857	132	79	101	72	90.5	315	830	821	6.5	0.922	1229
09:51:37.690	132	79	101	72	90.5	315	835	821	6.5	0.927	1236
09:51:38.525	132	79	101	72	90.5	315	835	821	6.5	0.927	1236
09:51:39.361	127	79	97	74	79.0	310	815	896	5.8	0.996	1327
09:51:40.176	126	76	95	72	83.5	310	830	879	6.0	0.947	1262
09:51:41.006	128	74	97	71	91.3	320	840	888	6.5	0.888	1184
09:51:41.846	127	75	96	70	93.0	320	855	867	6.5	0.878	1171
09:51:42.699	125	74	95	71	94.0	315	840	838	6.7	0.844	1126
09:51:43.543	122	73	93	73	91.5	315	820	813	6.7	0.831	1108
09:51:44.359	119	74	92	75	86.3	315	800	783	6.5	0.853	1138
09:51:45.161	123	74	95	74	92.5	320	815	804	6.8	0.835	1113
09:51:45.976	127	75	97	72	100.0	325	835	854	7.2	0.812	1083
09:51:46.809	128	77	98	71	97.8	320	845	858	6.9	0.847	1130
09:51:47.656	126	76	97	73	94.8	315	820	842	6.9	0.837	1116
09:51:48.478	122	76	94	75	87.0	315	805	792	6.5	0.872	1163
09:51:49.281	122	75	95	76	90.8	315	790	813	6.9	0.829	1106
09:51:50.071	127	77	99	75	95.0	320	800	846	7.1	0.829	1106
09:51:50.869	130	78	101	75	98.3	320	805	854	7.3	0.828	1103
09:51:51.674	132	80	103	75	98.3	320	800	863	7.4	0.837	1116
09:51:52.476	132	81	103	76	95.3	315	790	858	7.2	0.854	1139
09:51:53.268	128	82	101	77	84.5	310	780	808	6.5	0.928	1237
09:51:54.042	132	82	103	75	90.3	315	800	829	6.8	0.913	1217
09:51:54.844	136	82	105	74	96.3	320	810	879	7.1	0.886	1181
09:51:55.654	135	83	104	73	94.8	320	820	875	6.9	0.900	1200
09:51:56.476	131	81	101	75	91.3	315	800	846	6.8	0.885	1181
09:51:57.276	127	80	99	75	86.3	310	795	808	6.5	0.913	1217
09:51:58.069	131	79	101	74	94.3	320	815	854	6.9	0.869	1159
09:51:58.886	131	79	101	73	96.3	325	820	854	7.0	0.858	1144
09:51:59.706	130	79	99	73	94.8	320	825	846	6.9	0.864	1152
09:52:00.529	127	78	98	75	92.0	315	795	846	6.9	0.849	1132
09:52:01.326	124	77	96	77	85.3	310	780	804	6.6	0.876	1168
09:52:02.106	127	78	98	77	89.3	315	780	838	6.9	0.854	1139
09:52:02.886	131	78	100	77	96.0	320	780	879	7.4	0.815	1086
09:52:03.666	131	79	100	76	94.0	320	785	858	7.2	0.837	1116
09:52:04.447	130	79	99	76	91.5	315	785	842	7.0	0.849	1132
09:52:05.232	126	78	97	79	87.3	305	760	817	6.9	0.843	1124
09:52:05.998	124	77	96	79	85.5	310	760	796	6.8	0.849	1132
09:52:06.754	128	77	98	78	92.0	315	765	863	7.2	0.817	1089
09:52:07.521	131	78	101	77	97.0	320	780	896	7.5	0.808	1078
09:52:08.301	132	80	101	76	96.3	320	790	867	7.3	0.831	1108
09:52:09.091	132	79	100	74	95.5	320	810	867	7.1	0.850	1134
09:52:09.897	130	79	99	76	92.0	315	790	842	7.0	0.850	1133
09:52:10.687	125	78	96	77	84.8	310	775	817	6.6	0.878	1171
09:52:11.462	124	77	96	79	86.3	310	755	825	6.9	0.843	1123
09:52:12.221	129	77	99	77	94.5	320	775	867	7.3	0.814	1085
09:52:12.994	131	79	101	78	95.0	320	770	867	7.4	0.817	1089
09:52:13.764	131	80	100	76	93.5	315	785	854	7.1	0.842	1122
09:52:14.551	129	78	99	76	93.3	310	785	858	7.1	0.829	1106
09:52:15.332	125	78	96	78	87.0	310	770	821	6.8	0.850	1133
09:52:16.106	124	76	95	78	88.3	310	765	833	6.9	0.826	1101
09:52:16.871	127	77	97	76	93.3	310	785	871	7.1	0.817	1089
09:52:17.656	128	76	98	75	96.8	320	795	879	7.3	0.803	1071
09:52:18.449	127	77	96	74	94.3	315	810	833	7.0	0.827	1103
09:52:19.259	124	74	94	77	94.3	310	780	850	7.3	0.780	1040
09:52:20.043	119	74	91	79	83.3	305	760	783	6.6	0.831	1108
09:52:20.803	121	73	92	76	90.0	310	785	808	6.9	0.802	1070
09:52:21.584	125	73	96	76	99.5	320	785	871	7.6	0.757	1010
09:52:22.367	127	76	96	75	96.8	320	800	829	7.3	0.792	1056
09:52:23.171	122	74	92	76	91.3	315	785	833	7.0	0.794	1058
09:52:23.954	118	72	90	78	87.3	310	770	788	6.8	0.794	1059
09:52:24.726	122	72	92	75	96.0	315	800	842	7.2	0.769	1025
09:52:25.524	124	72	93	74	100.0	320	815	863	7.4	0.760	1013
09:52:26.339	122	73	91	72	96.5	315	830	833	7.0	0.785	1046
09:52:27.171	118	70	89	74	94.8	315	810	800	7.0	0.757	1009
09:52:27.981	111	69	84	76	81.3	310	785	713	6.2	0.812	1082
09:52:28.766	112	68	85	76	87.5	310	790	742	6.6	0.770	1026
09:52:29.558	117	68	90	75	100.3	325	795	792	7.6	0.714	952
09:52:30.353	120	72	92	75	97.8	320	805	792	7.3	0.758	1010
09:52:31.154	118	72	92	77	92.5	320	775	779	7.2	0.769	1025
09:52:31.931	116	74	91	78	83.8	310	765	729	6.6	0.827	1102
09:52:32.696	119	74	93	77	91.0	315	780	779	7.0	0.799	1066
09:52:33.476	125	75	97	75	99.3	320	795	825	7.5	0.779	1039
09:52:34.267	126	77	97	73	99.3	320	825	817	7.2	0.808	1078
09:52:35.095	126	77	97	75	99.3	320	800	817	7.4	0.784	1045
09:52:35.895	126	77	97	76	99.3	320	790	817	7.5	0.774	1032
09:52:36.684	124	78	96	77	78.3	305	775	896	6.1	0.951	1268
09:52:37.461	126	77	98	76	83.5	315	785	904	6.4	0.919	1225
09:52:38.248	131	77	102	76	91.0	320	785	938	7.0	0.878	1170
09:52:39.031	133	81	103	76	90.8	320	790	908	6.9	0.899	1198
09:52:39.821	134	82	104	75	93.8	320	795	904	7.1	0.878	1170
09:52:40.614	131	82	102	77	89.8	315	775	879	6.9	0.883	1177
09:52:41.391	129	81	100	78	85.0	305	770	871	6.6	0.908	1211
09:52:42.159	132	82	103	77	90.3	310	775	883	7.0	0.882	1176
09:52:42.934	137	83	105	76	96.3	320	790	892	7.3	0.864	1152
09:52:43.724	137	84	105	76	95.0	320	790	896	7.2	0.871	1161
09:52:44.516	131	82	101	78	89.0	310	765	842	7.0	0.870	1160
09:52:45.281	128	80	100	79	86.8	310	755	821	6.9	0.870	1160
09:52:46.034	133	81	103	78	94.5	320	765	896	7.4	0.830	1106
09:52:46.801	134	81	103	78	95.8	320	770	871	7.5	0.830	1107
09:52:47.569	133	81	102	78	93.5	315	770	863	7.3	0.838	1117
09:52:48.341	130	79	100	78	93.3	315	765	846	7.3	0.816	1088
09:52:49.108	125	79	96	80	83.8	310	750	792	6.7	0.862	1149
09:52:49.856	127	78	97	78	89.3	305	765	863	7.0	0.834	1111
09:52:50.619	132	78	100	77	98.3	320	780	904	7.6	0.792	1056
09:52:51.401	131	78	99	76	97.5	320	785	892	7.5	0.795	1060
09:52:52.186	126	76	96	78	93.3	310	765	863	7.3	0.788	1050
09:52:52.947	122	76	94	79	85.5	310	755	817	6.8	0.828	1104
09:52:53.704	126	76	96	77	94.3	310	775	850	7.3	0.791	1055
09:52:54.479	129	76	99	77	98.8	320	775	883	7.6	0.775	1033
09:52:55.256	129	77	99	76	97.5	315	790	863	7.4	0.798	1064
09:52:56.044	127	77	98	79	94.3	310	755	863	7.5	0.783	1044
09:52:56.803	124	78	96	80	86.5	305	750	804	6.9	0.830	1107
09:52:57.551	127	77	98	79	91.8	310	760	863	7.2	0.814	1085
09:52:58.311	132	78	102	78	98.8	320	765	900	7.7	0.790	1054
09:52:59.076	134	81	103	75	97.5	320	795	879	7.4	0.836	1114
09:52:59.869	133	81	102	74	95.8	315	810	879	7.1	0.865	1153
09:53:00.679	132	80	102	73	95.5	315	820	879	7.0	0.872	1162
09:53:01.501	130	79	101	75	94.0	310	795	875	7.1	0.850	1133
09:53:02.296	126	79	98	77	85.5	305	780	838	6.6	0.889	1186
09:53:03.076	126	78	98	77	88.3	310	780	833	6.8	0.862	1149
09:53:03.854	131	78	101	76	96.8	315	790	888	7.3	0.825	1100
09:53:04.646	131	79	102	75	95.8	315	795	879	7.2	0.843	1124
09:53:05.439	131	80	101	76	94.0	315	790	858	7.1	0.851	1135
09:53:06.231	130	80	101	76	93.8	315	790	867	7.1	0.847	1129
09:53:07.021	129	79	99	75	92.8	310	800	854	7.0	0.856	1141
09:53:07.819	128	78	99	75	92.5	310	795	842	7.0	0.849	1132
09:53:08.612	128	78	98	75	91.3	310	795	829	6.9	0.856	1141
09:53:09.411	124	77	96	78	87.5	310	770	804	6.8	0.847	1129
09:53:10.183	122	77	96	79	84.3	310	755	796	6.7	0.856	1141
09:53:10.934	127	78	100	79	90.8	305	755	850	7.2	0.828	1104
09:53:11.691	133	80	104	79	97.3	320	755	883	7.7	0.805	1074
09:53:12.446	135	82	105	78	95.5	320	770	863	7.4	0.843	1123
09:53:13.214	133	82	104	81	93.0	310	740	858	7.5	0.830	1106
09:53:13.956	129	83	102	82	84.5	305	735	813	6.9	0.883	1177
09:53:14.689	131	82	104	82	90.0	305	735	871	7.3	0.849	1132
09:53:15.426	137	84	107	80	94.5	315	750	888	7.6	0.851	1135
09:53:16.176	139	85	108	78	95.8	320	770	892	7.5	0.864	1153
09:53:16.946	136	84	106	78	93.5	320	765	883	7.3	0.863	1151
09:53:17.707	130	83	101	79	85.3	305	755	825	6.8	0.894	1193
09:53:18.464	129	80	101	81	87.8	305	745	833	7.1	0.855	1140
09:53:19.211	131	80	102	79	92.5	310	760	854	7.3	0.836	1115
09:53:19.971	132	80	102	78	94.8	315	770	892	7.4	0.827	1103
09:53:20.741	132	79	101	77	96.5	320	780	879	7.4	0.812	1083
09:53:21.521	128	78	99	79	93.8	315	755	854	7.5	0.793	1058
09:53:22.278	123	78	95	80	85.0	305	750	800	6.8	0.836	1115
09:53:23.026	123	75	95	80	88.5	305	750	825	7.1	0.803	1071
09:53:23.776	128	76	98	77	95.8	315	775	867	7.4	0.791	1055
09:53:24.551	130	77	98	75	98.8	320	795	879	7.5	0.791	1055
09:53:25.346	126	76	96	75	96.3	315	795	854	7.3	0.793	1057
09:53:26.141	121	75	92	77	85.3	305	780	800	6.6	0.842	1122
09:53:26.917	122	74	93	75	90.5	305	800	829	6.8	0.820	1093
09:53:27.721	126	73	95	73	101.3	320	820	875	7.4	0.767	1023
09:53:28.537	121	73	92	76	94.3	315	790	829	7.2	0.771	1028
09:53:29.333	116	72	89	77	85.0	305	775	754	6.6	0.814	1085
09:53:30.104	120	72	89	74	85.0	305	810	813	6.3	0.850	1134
09:53:30.915	120	72	89	75	85.0	305	795	813	6.4	0.835	1113
09:53:31.710	120	72	89	76	85.0	305	790	813	6.5	0.829	1106
09:53:32.499	123	76	94	77	79.3	300	775	917	6.1	0.917	1222
09:53:33.276	125	74	95	74	87.8	310	810	958	6.5	0.875	1166
09:53:34.084	128	74	96	74	93.8	315	810	996	6.9	0.832	1109
09:53:34.898	124	74	95	76	93.0	315	785	942	7.1	0.800	1066
09:53:35.681	119	74	92	78	84.8	305	770	850	6.6	0.834	1111
09:53:36.451	123	73	94	76	95.3	315	790	900	7.2	0.780	1040
09:53:37.239	126	74	96	75	99.0	315	800	896	7.4	0.772	1029
09:53:38.039	123	74	95	77	96.0	310	775	879	7.4	0.763	1017
09:53:38.818	118	74	91	78	86.3	305	765	804	6.8	0.807	1076
09:53:39.579	119	73	92	78	90.3	310	770	829	7.0	0.787	1049
09:53:40.351	125	73	97	77	100.8	320	780	896	7.8	0.747	996
09:53:41.131	127	76	98	77	98.0	315	775	871	7.6	0.777	1036
09:53:41.906	127	78	98	78	95.3	315	770	842	7.4	0.792	1056
09:53:42.678	123	77	96	80	89.8	310	750	804	7.2	0.802	1070
09:53:43.428	122	77	97	81	87.3	310	740	788	7.1	0.818	1091
09:53:44.166	128	79	100	79	93.3	315	760	842	7.4	0.817	1089
09:53:44.924	132	80	102	78	97.3	320	765	867	7.6	0.804	1072
09:53:45.691	131	80	102	79	95.8	320	755	854	7.6	0.800	1067
09:53:46.448	125	80	97	79	83.8	310	755	788	6.7	0.874	1166
09:53:47.197	127	77	98	78	92.5	310	765	821	7.3	0.813	1083
09:53:47.966	132	79	101	76	98.5	320	785	871	7.5	0.805	1073
09:53:48.749	132	80	100	76	95.3	320	790	883	7.2	0.825	1100
09:53:49.541	125	77	95	77	90.3	315	780	829	6.9	0.819	1092
09:53:50.323	121	74	93	78	89.3	310	770	788	7.0	0.805	1073
09:53:51.089	126	75	96	76	97.0	320	785	863	7.4	0.775	1033
09:53:51.876	127	75	96	77	98.5	320	780	854	7.6	0.756	1008
09:53:52.658	120	74	91	78	89.8	310	770	788	7.0	0.781	1041
09:53:53.428	118	72	91	78	90.8	310	765	788	7.1	0.763	1017
09:53:54.189	124	73	93	75	98.5	320	800	850	7.4	0.757	1010
09:53:54.989	126	73	94	72	103.0	325	835	871	7.4	0.762	1016
09:53:55.826	125	73	92	72	101.0	325	835	854	7.3	0.761	1014
09:53:56.659	116	71	87	75	88.0	305	795	754	6.6	0.786	1048
09:53:57.454	114	69	87	77	89.3	310	780	746	6.9	0.758	1011
09:53:58.236	118	69	90	75	98.0	320	795	808	7.4	0.728	971
09:53:59.027	121	71	92	73	98.0	320	820	821	7.2	0.770	1026
09:53:59.849	124	72	95	73	103.3	325	820	858	7.6	0.754	1006
09:54:00.667	127	75	96	70	100.3	320	855	842	7.0	0.817	1089
09:54:01.526	126	75	95	71	100.0	320	850	854	7.1	0.807	1077
09:54:02.378	121	74	92	72	92.5	315	830	792	6.7	0.826	1101
09:54:03.208	118	73	91	74	88.3	315	815	771	6.5	0.836	1114
09:54:04.017	122	72	93	73	97.3	320	825	825	7.1	0.791	1055
09:54:04.842	124	74	95	72	99.5	320	835	817	7.1	0.793	1057
09:54:05.677	123	74	94	74	96.3	315	815	817	7.1	0.796	1061
09:54:06.498	121	74	93	75	93.8	320	800	808	7.0	0.794	1058
09:54:07.296	117	74	91	76	83.8	305	785	746	6.4	0.851	1134
09:54:08.079	120	73	94	77	90.5	315	775	783	7.0	0.803	1070
09:54:08.856	127	76	100	77	99.0	320	780	842	7.6	0.786	1048
09:54:09.636	131	79	103	76	98.8	325	785	850	7.5	0.815	1086
09:54:10.419	133	82	103	74	95.3	320	810	842	7.1	0.874	1165
09:54:11.231	131	81	102	74	94.0	320	815	833	6.9	0.884	1179
09:54:12.048	128	81	100	74	86.3	315	810	796	6.4	0.934	1246
09:54:12.858	128	80	100	74	88.0	315	810	804	6.5	0.916	1221
09:54:13.666	131	80	102	73	94.5	320	820	858	6.9	0.881	1174
09:54:14.486	132	80	102	72	95.3	325	830	842	6.9	0.884	1179
09:54:15.316	131	79	100	72	95.5	320	835	846	6.9	0.870	1160
09:54:16.153	124	78	96	75	88.0	310	805	804	6.6	0.876	1168
09:54:16.958	123	76	95	75	88.5	320	795	783	6.7	0.853	1138
09:54:17.751	127	76	97	74	96.3	320	810	833	7.1	0.818	1091
09:54:18.559	129	77	98	74	98.8	320	815	846	7.3	0.811	1081
09:54:19.376	127	77	97	75	96.3	320	805	833	7.2	0.809	1079
09:54:20.183	120	76	93	76	86.0	310	785	779	6.6	0.844	1126
09:54:20.964	119	73	93	79	88.0	310	760	771	6.9	0.801	1068
09:54:21.726	124	75	96	78	93.8	320	770	817	7.3	0.791	1054
09:54:22.494	127	77	99	77	98.3	320	780	838	7.6	0.786	1048
09:54:23.276	129	78	100	78	97.5	325	770	863	7.6	0.790	1053
09:54:24.044	124	79	97	78	88.3	310	765	796	6.9	0.837	1115
09:54:24.813	123	76	96	79	89.5	315	760	800	7.1	0.817	1090
09:54:25.569	128	78	99	77	95.8	320	780	846	7.4	0.809	1078
09:54:26.349	131	79	101	75	99.8	320	805	871	7.4	0.811	1081
09:54:27.156	130	78	101	71	99.8	320	850	833	7.0	0.856	1142
09:54:28.005	130	78	101	73	99.8	320	825	833	7.3	0.831	1108
09:54:28.830	130	78	101	75	99.8	320	805	833	7.4	0.811	1081
09:54:29.636	123	77	95	75	80.5	305	795	888	6.1	0.938	1251
09:54:30.429	126	75	97	75	86.5	315	800	904	6.5	0.892	1190
09:54:31.231	129	77	99	74	91.0	320	815	921	6.7	0.889	1185
09:54:32.044	130	78	100	73	94.0	320	820	892	6.9	0.870	1160
09:54:32.866	130	78	99	72	97.5	320	835	875	7.0	0.848	1130
09:54:33.701	126	77	97	74	93.5	315	815	867	6.9	0.848	1130
09:54:34.514	122	77	95	76	84.5	310	790	800	6.4	0.886	1181
09:54:35.306	124	76	96	73	91.8	310	820	850	6.7	0.858	1144
09:54:36.126	128	76	98	71	100.5	320	845	883	7.1	0.824	1099
09:54:36.971	127	76	97	71	99.3	320	850	858	7.0	0.829	1105
09:54:37.821	124	75	95	72	96.0	320	835	817	6.9	0.822	1096
09:54:38.658	118	73	90	74	86.8	310	815	783	6.4	0.848	1131
09:54:39.473	116	71	90	75	89.5	310	800	788	6.7	0.804	1073
09:54:40.269	122	72	94	73	98.5	320	820	825	7.2	0.783	1043
09:54:41.087	125	74	97	73	101.5	315	825	829	7.4	0.786	1049
09:54:41.912	126	76	97	73	98.3	320	820	817	7.2	0.812	1082
09:54:42.738	121	76	95	76	89.5	320	790	796	6.8	0.836	1115
09:54:43.528	120	76	95	78	87.0	315	770	767	6.8	0.843	1124
09:54:44.298	126	77	99	75	96.0	320	795	804	7.2	0.820	1093
09:54:45.091	130	79	101	75	99.5	320	805	833	7.4	0.817	1090
09:54:45.896	130	80	101	74	97.0	320	810	833	7.2	0.841	1122
09:54:46.708	125	78	98	76	92.8	320	790	792	7.0	0.837	1116
09:54:47.494	122	78	96	77	85.3	310	775	779	6.6	0.873	1164
09:54:48.267	126	78	99	77	92.0	310	780	817	7.1	0.839	1119
09:54:49.049	132	79	104	76	101.0	320	785	842	7.7	0.808	1078
09:54:49.832	135	83	106	75	96.0	320	800	829	7.2	0.881	1175
09:54:50.632	135	84	105	75	93.5	315	795	821	7.1	0.893	1190
09:54:51.433	130	83	102	76	86.0	310	785	796	6.6	0.926	1235
09:54:52.218	129	81	101	78	86.3	310	765	800	6.8	0.894	1191
09:54:52.981	133	82	103	76	91.3	315	790	858	6.9	0.890	1186
09:54:53.771	136	81	104	75	98.3	320	805	888	7.3	0.852	1136
09:54:54.576	135	81	103	74	96.3	320	815	863	7.1	0.868	1157
09:54:55.391	131	80	101	75	94.5	315	800	850	7.1	0.851	1134
09:54:56.189	126	79	97	76	86.3	305	785	792	6.6	0.883	1177
09:54:56.972	126	77	97	77	88.8	305	775	821	6.9	0.843	1124
09:54:57.751	130	77	99	75	97.3	320	795	863	7.3	0.809	1079
09:54:58.544	131	78	100	76	98.3	320	790	875	7.5	0.806	1075
09:54:59.336	130	78	99	75	96.5	315	800	846	7.2	0.823	1097
09:55:00.136	128	78	98	76	94.5	315	785	846	7.2	0.816	1088
09:55:00.921	124	78	96	79	85.5	310	760	804	6.8	0.849	1132
09:55:01.681	125	76	97	79	89.3	305	755	838	7.1	0.816	1088
09:55:02.434	130	77	100	78	97.0	315	765	892	7.6	0.789	1052
09:55:03.199	133	79	102	77	99.3	315	775	900	7.7	0.798	1065
09:55:03.974	134	80	103	76	98.8	315	790	879	7.5	0.820	1093
09:55:04.764	133	80	102	75	96.5	315	795	875	7.3	0.838	1118
09:55:05.561	130	80	100	76	93.5	310	785	863	7.1	0.840	1119
09:55:06.346	127	79	98	78	88.0	305	765	850	6.9	0.854	1139
09:55:07.111	128	78	99	78	91.5	310	770	850	7.1	0.833	1111
09:55:07.881	132	79	101	75	98.5	315	795	900	7.4	0.817	1090
09:55:08.674	134	80	102	75	99.3	320	795	913	7.5	0.819	1092
09:55:09.471	133	80	101	74	98.3	315	810	892	7.3	0.833	1110
09:55:10.281	130	78	100	76	97.5	315	785	892	7.5	0.801	1068
09:55:11.066	125	78	96	78	88.0	305	765	829	6.9	0.837	1116
09:55:11.829	124	76	97	80	90.3	305	750	846	7.2	0.804	1072
09:55:12.581	129	77	100	78	97.3	315	770	883	7.6	0.792	1056
09:55:13.351	132	79	101	76	100.5	320	790	888	7.6	0.796	1061
09:55:14.139	132	79	101	76	98.5	315	785	875	7.5	0.805	1073
09:55:14.924	128	78	99	77	95.3	310	780	867	7.3	0.811	1081
09:55:15.706	124	78	96	79	87.3	300	760	838	6.9	0.836	1115
09:55:16.464	125	77	97	78	90.8	305	765	858	7.1	0.816	1087
09:55:17.231	130	77	101	77	101.0	320	780	896	7.8	0.776	1035
09:55:18.011	130	79	100	77	98.3	315	775	883	7.6	0.791	1054
09:55:18.784	125	78	97	79	90.3	305	755	842	7.2	0.811	1082
09:55:19.537	122	76	96	81	88.3	300	740	829	7.2	0.805	1073
09:55:20.279	126	78	99	78	93.8	310	765	867	7.4	0.804	1072
09:55:21.044	131	78	101	77	101.5	315	775	888	7.9	0.771	1028
09:55:21.821	129	78	100	79	99.0	315	755	879	7.9	0.763	1017
09:55:22.578	122	78	95	79	84.5	300	755	808	6.7	0.849	1132
09:55:23.329	124	75	96	79	92.5	305	760	854	7.3	0.789	1052
09:55:24.091	128	76	96	75	92.5	305	795	871	7.0	0.825	1100
09:55:24.885	128	76	96	79	92.5	305	755	871	7.4	0.784	1045
09:55:25.640	128	76	96	79	92.5	305	755	871	7.4	0.784	1045
09:55:26.396	129	79	99	77	83.8	305	775	946	6.5	0.911	1215
09:55:27.171	131	77	100	75	92.0	310	795	988	6.9	0.864	1152
09:55:27.964	131	78	99	75	91.5	310	800	967	6.9	0.868	1157
09:55:28.764	126	76	97	77	90.8	310	780	925	7.0	0.829	1106
09:55:29.546	122	75	95	78	90.0	305	770	896	7.0	0.813	1084
09:55:30.316	127	75	97	75	98.3	315	800	913	7.4	0.790	1053
09:55:31.116	128	76	98	75	101.8	315	800	925	7.6	0.771	1027
09:55:31.916	125	75	96	76	98.5	315	790	888	7.5	0.768	1024
09:55:32.708	119	75	92	78	87.8	305	770	813	6.8	0.805	1073
09:55:33.474	120	73	93	78	92.0	305	770	838	7.2	0.776	1035
09:55:34.246	125	73	96	76	102.8	320	785	867	7.9	0.733	978
09:55:35.031	123	74	96	79	99.5	320	755	850	7.9	0.727	969
09:55:35.788	118	76	92	80	84.3	305	750	779	6.7	0.815	1086
09:55:36.534	119	73	93	80	91.5	310	750	796	7.3	0.764	1019
09:55:37.284	126	75	98	78	100.5	315	765	846	7.9	0.744	992
09:55:38.051	129	77	100	77	101.5	320	775	842	7.9	0.760	1013
09:55:38.826	128	78	99	76	98.5	315	790	829	7.5	0.790	1053
09:55:39.616	123	76	96	78	93.5	315	765	808	7.3	0.783	1045
09:55:40.383	118	76	92	79	84.0	305	760	754	6.6	0.832	1110
09:55:41.139	119	73	94	80	90.8	310	750	779	7.3	0.773	1030
09:55:41.887	124	76	97	79	94.8	315	755	825	7.5	0.775	1033
09:55:42.646	128	77	100	78	99.3	315	770	833	7.7	0.772	1029
09:55:43.416	130	78	101	75	100.5	320	795	825	7.6	0.797	1063
09:55:44.211	131	79	101	73	101.0	320	820	825	7.4	0.820	1093
09:55:45.031	130	79	100	75	97.8	315	800	825	7.3	0.820	1094
09:55:45.833	124	79	96	75	87.5	305	795	767	6.6	0.874	1166
09:55:46.626	124	77	96	75	90.8	310	800	788	6.8	0.846	1128
09:55:47.424	129	77	99	74	98.8	315	815	842	7.3	0.817	1089
09:55:48.237	131	78	100	73	100.0	320	820	829	7.3	0.820	1093
09:55:49.057	130	79	100	74	97.8	315	815	829	7.2	0.836	1114
09:55:49.878	130	79	100	74	95.5	320	810	808	7.1	0.846	1128
09:55:50.688	126	79	97	76	87.8	310	790	792	6.7	0.876	1167
09:55:51.474	126	78	97	75	90.0	310	805	796	6.7	0.870	1160
09:55:52.281	132	77	100	71	101.5	320	840	871	7.3	0.830	1106
09:55:53.119	133	79	101	70	100.3	320	855	854	7.0	0.857	1143
09:55:53.972	130	78	99	71	97.8	320	850	821	6.9	0.857	1142
09:55:54.824	124	76	95	73	91.3	315	825	808	6.6	0.859	1145
09:55:55.649	121	75	93	75	87.5	310	800	763	6.6	0.850	1134
09:55:56.447	125	75	96	74	96.8	320	815	817	7.1	0.807	1075
09:55:57.262	128	75	98	75	100.3	320	805	829	7.5	0.787	1049
09:55:58.067	128	77	98	75	96.3	320	795	825	7.3	0.809	1079
09:55:58.864	123	77	96	77	88.8	315	775	775	6.9	0.838	1118
09:55:59.639	125	77	97	76	90.0	315	785	813	6.9	0.848	1131
09:56:00.424	132	78	102	76	101.3	320	790	867	7.7	0.796	1061
09:56:01.214	134	81	103	75	98.0	320	800	858	7.3	0.839	1118
09:56:02.012	129	80	100	76	90.8	315	790	842	6.9	0.873	1164
09:56:02.806	126	79	99	77	87.5	310	775	838	6.8	0.875	1166
09:56:03.579	131	80	101	74	92.8	315	810	858	6.9	0.880	1173
09:56:04.389	135	80	103	72	101.0	320	835	900	7.3	0.849	1133
09:56:05.224	132	79	101	74	97.3	320	815	879	7.2	0.842	1123
09:56:06.043	123	78	95	75	84.3	310	800	788	6.3	0.900	1200
09:56:06.843	124	76	95	73	90.3	315	820	800	6.6	0.861	1148
09:56:07.659	129	75	98	74	102.3	320	815	875	7.5	0.781	1041
09:56:08.472	127	76	97	75	97.3	320	805	838	7.2	0.805	1073
09:56:09.283	125	76	96	74	95.5	315	815	808	7.0	0.815	1087
09:56:10.096	121	74	94	76	90.8	315	785	817	6.9	0.811	1081
09:56:10.883	119	75	93	78	85.0	305	765	771	6.7	0.835	1113
09:56:11.642	124	75	97	78	92.0	310	765	825	7.2	0.807	1075
09:56:12.411	132	78	104	77	101.8	320	775	883	7.9	0.790	1054
09:56:13.186	138	83	108	76	100.8	320	790	896	7.7	0.845	1127
09:56:13.976	140	85	108	75	97.0	320	800	879	7.3	0.893	1190
09:56:14.774	136	86	106	77	86.5	310	780	842	6.7	0.954	1271
09:56:15.556	137	85	107	75	89.5	310	800	879	6.7	0.952	1269
09:56:16.356	143	85	109	74	97.8	320	815	921	7.2	0.911	1215
09:56:17.171	142	86	108	73	94.5	320	825	888	6.9	0.941	1254
09:56:17.994	134	84	103	75	86.5	310	795	846	6.5	0.949	1265
09:56:18.791	131	82	102	76	86.8	310	790	842	6.6	0.924	1232
09:56:19.581	136	81	104	74	95.0	320	810	929	7.0	0.882	1177
09:56:20.393	136	81	103	74	98.0	325	810	938	7.3	0.851	1135
09:56:21.201	134	80	103	73	98.0	325	825	908	7.1	0.867	1156
09:56:22.025	134	80	103	78	98.0	325	770	908	7.6	0.809	1079
09:56:22.795	134	80	103	78	98.0	325	765	908	7.7	0.804	1072
09:56:23.559	139	82	106	77	89.0	315	780	1092	6.8	0.931	1242
09:56:24.341	144	84	110	76	93.8	325	790	1079	7.1	0.925	1233
09:56:25.131	145	86	110	74	91.5	320	815	1029	6.7	0.980	1306
09:56:25.944	145	86	110	73	93.8	320	825	1017	6.8	0.966	1288
09:56:26.771	143	86	109	73	96.3	320	820	996	7.0	0.924	1232
09:56:27.591	137	85	105	74	86.8	310	810	929	6.4	0.976	1301
09:56:28.403	135	83	104	75	88.8	315	805	950	6.6	0.943	1258
09:56:29.208	142	83	107	72	100.0	325	835	992	7.2	0.896	1194
09:56:30.041	140	83	106	74	99.0	320	815	983	7.3	0.875	1166
09:56:30.856	131	83	101	75	83.8	305	795	871	6.3	0.956	1275
09:56:31.649	133	80	101	75	91.3	310	805	929	6.8	0.893	1191
09:56:32.456	138	81	105	73	101.3	325	825	996	7.4	0.851	1135
09:56:33.279	137	81	103	73	99.0	325	820	942	7.2	0.853	1138
09:56:34.099	129	79	98	76	88.0	305	790	904	6.7	0.880	1173
09:56:34.893	129	78	98	75	91.0	310	805	933	6.8	0.865	1153
09:56:35.696	134	77	102	74	104.3	325	810	983	7.7	0.789	1052
09:56:36.506	133	79	100	74	97.5	320	810	904	7.2	0.829	1105
09:56:37.314	126	77	95	76	88.3	315	790	846	6.7	0.850	1134
09:56:38.104	124	75	93	75	88.8	310	795	867	6.7	0.829	1105
09:56:38.901	123	71	92	77	99.0	320	775	900	7.7	0.720	960
09:56:39.674	119	71	91	78	93.0	310	765	846	7.3	0.746	995
09:56:40.441	129	73	98	76	107.8	320	790	983	8.2	0.720	960
09:56:41.229	134	77	101	77	106.3	320	775	1029	8.2	0.735	980
09:56:42.008	132	78	98	73	101.0	320	825	1008	7.3	0.800	1067
09:56:42.831	131	75	98	74	104.3	315	815	1021	7.7	0.762	1016
09:56:43.644	132	76	97	73	103.0	315	825	996	7.5	0.773	1031
09:56:44.471	126	73	93	73	101.0	320	820	917	7.4	0.751	1001
09:56:45.289	123	71	90	73	99.3	315	820	883	7.3	0.746	994
09:56:46.109	124	70	90	72	104.3	320	835	929	7.5	0.719	958
09:56:46.946	122	68	88	73	104.8	320	825	904	7.6	0.695	927
09:56:47.771	119	68	86	74	102.0	320	815	883	7.5	0.689	919
09:56:48.586	116	66	84	75	101.0	320	805	854	7.5	0.671	895
09:56:49.393	113	65	82	74	96.0	315	810	808	7.1	0.694	925
09:56:50.201	113	64	81	75	101.5	320	800	842	7.6	0.638	851
09:56:50.997	111	62	83	78	103.5	315	770	825	8.1	0.616	821
09:56:51.771	114	67	85	77	100.5	320	780	742	7.7	0.656	874
09:56:52.549	109	64	83	80	99.3	310	750	796	7.9	0.625	834
09:56:53.301	109	66	85	81	91.0	305	745	729	7.3	0.692	922
09:56:54.044	114	70	88	81	92.3	315	745	771	7.4	0.711	948
09:56:54.791	118	70	90	79	100.0	325	760	808	7.9	0.680	907
09:56:55.551	119	71	90	78	99.3	320	770	804	7.7	0.694	926
09:56:56.319	118	70	89	77	98.0	320	780	779	7.5	0.704	939
09:56:57.099	116	69	87	77	97.0	320	780	767	7.5	0.700	933
09:56:57.879	112	69	84	79	88.0	310	760	725	6.9	0.723	964
09:56:58.639	109	66	82	81	87.3	310	740	683	7.1	0.693	924
09:56:59.379	112	66	85	82	95.3	315	730	729	7.8	0.650	866
09:57:00.113	114	68	87	83	96.3	320	720	717	8.0	0.651	868
09:57:00.833	114	70	89	86	93.0	315	695	717	8.0	0.661	882
09:57:01.526	117	73	92	86	89.8	310	695	708	7.7	0.709	945
09:57:02.221	123	76	96	85	96.0	325	705	733	8.2	0.705	940
09:57:02.926	124	78	97	86	93.0	320	700	708	8.0	0.726	968
09:57:03.626	123	78	96	86	88.5	320	695	733	7.6	0.750	1000
09:57:04.321	122	78	94	85	86.5	315	705	708	7.4	0.766	1022
09:57:05.026	120	76	93	85	88.0	315	705	717	7.5	0.743	991
09:57:05.731	118	76	91	86	82.8	310	700	679	7.1	0.766	1021
09:57:06.431	114	73	87	86	80.8	315	700	654	6.9	0.754	1006
09:57:07.133	109	71	83	85	77.3	310	710	608	6.5	0.765	1020
09:57:07.843	104	68	80	83	73.8	310	725	583	6.1	0.782	1042
09:57:08.566	102	65	77	82	75.3	310	730	579	6.2	0.749	999
09:57:09.296	99	63	75	81	73.8	305	740	558	6.0	0.755	1007
09:57:10.036	97	62	74	79	74.5	305	755	554	5.9	0.752	1003
09:57:10.791	98	61	74	78	77.8	315	765	575	6.1	0.731	974
09:57:11.556	96	61	74	81	74.0	305	745	554	6.0	0.742	990
09:57:12.303	95	62	73	78	68.5	305	765	533	5.4	0.815	1087
09:57:13.066	100	61	77	78	83.0	315	770	579	6.5	0.712	949
09:57:13.836	102	63	79	75	82.3	315	795	567	6.2	0.759	1012
09:57:14.631	102	64	79	75	80.8	315	795	571	6.1	0.780	1040
09:57:15.426	102	65	80	75	79.8	310	800	567	6.0	0.797	1063
09:57:16.228	100	64	78	76	75.5	305	785	583	5.8	0.811	1081
09:57:17.013	100	64	78	77	75.5	305	780	563	5.8	0.806	1074
09:57:17.790	100	64	78	76	75.5	305	790	563	5.7	0.816	1088
09:57:18.580	100	64	78	71	75.5	305	845	563	5.4	0.873	1164
