# Supplementary material for: Influence of beat-to-beat blood pressure variability on vascular elasticity in hypertensive population
Source: Sci Rep. 2017 Aug 21;7:8394. doi: 10.1038/s41598-017-08640-4 (PMC5566212; doi:10.1038/s41598-017-08640-4)
Supplement: Supplementary file 2 — Dataset 2 [file 41598_2017_8640_MOESM2_ESM.zip › Data of normal population/1163-beats.txt]

11:35:03.926	118	69	87	78	57.0	315	770	1121	4.4	1.172	1563
11:35:04.698	118	68	88	79	57.8	315	760	1142	4.6	1.155	1540
11:35:05.454	120	70	89	79	59.5	315	755	1138	4.7	1.129	1506
11:35:06.211	120	70	89	77	63.3	315	780	1129	4.9	1.091	1455
11:35:06.991	118	69	87	78	63.0	315	770	1108	4.9	1.066	1422
11:35:07.761	116	69	87	79	62.5	315	760	1063	4.9	1.052	1402
11:35:08.519	115	68	86	81	62.0	315	740	1063	5.0	1.029	1373
11:35:09.261	117	69	89	83	62.8	315	725	1096	5.2	1.025	1367
11:35:09.986	122	72	89	83	62.8	315	720	1096	5.2	1.018	1358
11:35:10.705	122	72	89	84	62.8	315	715	1096	5.3	1.011	1348
11:35:11.420	122	72	89	78	62.8	315	765	1096	4.9	1.082	1443
11:35:12.188	138	83	104	78	55.3	315	765	1196	4.3	1.433	1911
11:35:12.949	137	82	103	79	55.5	315	755	1192	4.4	1.405	1873
11:35:13.708	138	82	105	79	55.5	315	755	1167	4.4	1.422	1895
11:35:14.461	140	83	104	77	57.3	320	780	1142	4.4	1.414	1885
11:35:15.239	136	81	101	77	59.5	320	775	1121	4.6	1.319	1758
11:35:16.012	133	80	99	78	59.0	315	765	1067	4.6	1.284	1712
11:35:16.781	130	78	97	79	59.3	315	755	1050	4.7	1.230	1640
11:35:17.536	128	76	96	81	59.5	315	740	1067	4.8	1.188	1584
11:35:18.276	129	76	97	81	61.5	315	740	1075	5.0	1.164	1552
11:35:19.016	130	77	97	82	61.5	315	730	1050	5.1	1.148	1531
11:35:19.745	130	77	97	83	61.5	315	720	1050	5.1	1.133	1510
11:35:20.465	130	77	97	82	61.5	315	735	1050	5.0	1.156	1542
11:35:21.199	129	77	97	85	54.5	310	710	1121	4.6	1.267	1689
11:35:21.909	132	78	100	85	55.8	310	705	1125	4.7	1.268	1690
11:35:22.616	135	80	102	83	54.5	315	720	1113	4.5	1.348	1797
11:35:23.336	136	81	103	82	57.5	315	735	1096	4.7	1.313	1751
11:35:24.069	136	82	102	81	58.3	310	745	1071	4.7	1.305	1739
11:35:24.814	134	81	101	81	58.3	310	745	1083	4.7	1.292	1722
11:35:25.561	135	81	102	81	58.8	310	740	1083	4.8	1.282	1709
11:35:26.299	136	82	102	79	58.8	315	755	1088	4.7	1.311	1748
11:35:27.054	135	81	100	77	60.0	315	775	1079	4.6	1.288	1718
11:35:27.829	131	78	97	78	59.8	310	770	1046	4.7	1.250	1667
11:35:28.601	127	76	94	78	59.3	310	765	1021	4.6	1.214	1618
11:35:29.364	124	74	92	81	59.0	315	740	1017	4.8	1.154	1539
11:35:30.106	123	72	92	82	61.0	315	735	1038	5.0	1.106	1474
11:35:30.837	124	73	92	81	60.8	310	740	1017	4.9	1.115	1486
11:35:31.579	122	72	91	81	62.0	310	745	1017	5.0	1.087	1450
11:35:32.328	120	71	89	81	61.5	310	745	979	5.0	1.081	1442
11:35:33.071	119	70	89	82	61.0	310	735	983	5.0	1.066	1422
11:35:33.808	120	70	90	83	62.3	315	725	1013	5.2	1.051	1401
11:35:34.533	123	73	92	82	62.8	315	735	992	5.1	1.078	1437
11:35:35.264	123	73	92	82	62.8	315	730	992	5.2	1.070	1427
11:35:35.995	123	73	92	82	62.8	315	730	992	5.2	1.070	1427
11:35:36.725	123	73	92	80	62.8	315	750	992	5.0	1.100	1466
11:35:37.476	127	75	95	82	55.3	310	735	1142	4.5	1.260	1681
11:35:38.211	129	76	96	81	56.5	310	745	1121	4.6	1.269	1692
11:35:38.954	129	76	95	79	56.0	315	760	1088	4.4	1.293	1724
11:35:39.714	126	75	93	79	57.5	310	755	1046	4.6	1.224	1633
11:35:40.473	123	73	92	79	59.5	310	755	1013	4.7	1.161	1548
11:35:41.228	121	72	91	80	60.3	315	750	1008	4.8	1.127	1502
11:35:41.976	122	72	92	79	61.0	315	755	1029	4.8	1.136	1514
11:35:42.729	124	73	92	77	62.0	310	775	1008	4.8	1.153	1538
11:35:43.506	123	73	92	76	62.3	310	785	983	4.8	1.154	1538
11:35:44.289	121	72	90	75	61.3	310	795	954	4.6	1.171	1562
11:35:45.086	121	71	90	76	62.3	315	790	988	4.7	1.145	1527
11:35:45.878	122	71	91	75	64.0	320	805	983	4.8	1.148	1530
11:35:46.683	124	73	91	73	63.8	320	825	967	4.6	1.174	1566
11:35:47.506	120	71	88	73	63.5	320	820	929	4.6	1.136	1515
11:35:48.326	116	69	85	74	62.0	310	810	896	4.6	1.114	1485
11:35:49.136	113	67	83	75	61.5	315	795	871	4.6	1.073	1431
11:35:49.931	111	65	82	77	62.0	315	780	888	4.8	1.035	1380
11:35:50.711	113	66	84	76	64.3	320	785	892	4.9	1.023	1364
11:35:51.496	114	66	84	76	65.3	320	785	883	5.0	1.014	1351
11:35:52.281	113	67	85	77	64.3	315	775	858	5.0	1.019	1359
11:35:53.056	113	68	85	78	62.8	320	770	850	4.9	1.040	1387
11:35:53.826	112	68	84	77	62.3	320	780	846	4.8	1.053	1403
11:35:54.604	113	67	85	77	62.3	315	775	875	4.8	1.055	1407
11:35:55.381	116	68	87	77	64.5	320	780	900	5.0	1.052	1403
11:35:56.159	118	70	88	74	64.3	320	815	883	4.7	1.113	1484
11:35:56.974	118	70	87	71	63.8	320	840	879	4.6	1.143	1524
11:35:57.816	115	69	86	73	62.8	320	825	850	4.6	1.124	1499
11:35:58.641	113	68	84	75	61.3	320	805	838	4.6	1.104	1472
11:35:59.444	114	67	85	76	62.5	320	785	858	4.8	1.068	1423
11:36:00.229	117	69	85	78	62.5	320	770	883	4.9	1.047	1396
11:36:01.000	117	69	85	78	62.5	320	770	883	4.9	1.047	1396
11:36:01.770	117	69	85	73	62.5	320	820	883	4.6	1.115	1487
11:36:02.589	126	75	94	74	56.3	315	815	1033	4.1	1.355	1806
11:36:03.404	125	75	93	73	56.3	320	825	1029	4.1	1.364	1819
11:36:04.229	126	74	94	72	56.3	320	830	1038	4.1	1.380	1840
11:36:05.057	128	75	95	72	59.8	315	830	1025	4.3	1.323	1764
11:36:05.891	128	76	94	71	60.5	315	850	1033	4.3	1.314	1752
11:36:06.739	122	73	91	72	60.5	315	835	933	4.3	1.252	1670
11:36:07.578	121	72	90	73	60.8	320	825	942	4.4	1.215	1621
11:36:08.401	119	70	88	75	61.3	320	805	925	4.6	1.160	1546
11:36:09.206	119	70	89	75	62.5	320	800	954	4.7	1.136	1515
11:36:10.006	121	71	90	75	63.0	325	805	950	4.7	1.153	1538
11:36:10.809	122	72	91	75	63.8	320	800	946	4.8	1.142	1523
11:36:11.609	122	73	91	76	62.0	320	785	929	4.7	1.155	1540
11:36:12.396	121	73	91	76	61.8	320	790	925	4.7	1.158	1544
11:36:13.188	120	72	90	77	61.8	320	780	963	4.8	1.137	1516
11:36:13.966	122	72	92	77	63.3	325	775	971	4.9	1.124	1499
11:36:14.739	124	74	93	77	63.0	320	780	954	4.8	1.155	1539
11:36:15.519	124	74	93	76	62.0	320	790	942	4.7	1.179	1572
11:36:16.311	122	74	91	74	62.0	320	815	925	4.6	1.199	1599
11:36:17.126	121	72	90	74	61.8	320	810	917	4.6	1.177	1570
11:36:17.936	120	72	90	76	61.8	320	790	938	4.7	1.151	1535
11:36:18.726	122	73	92	76	62.8	325	785	954	4.8	1.148	1530
11:36:19.511	123	73	92	75	63.0	325	800	929	4.7	1.168	1558
11:36:20.311	122	73	91	74	63.0	320	815	913	4.6	1.177	1570
11:36:21.126	120	73	90	74	62.0	320	810	908	4.6	1.176	1568
11:36:21.936	118	71	89	75	62.0	320	805	888	4.6	1.152	1536
11:36:22.739	119	71	90	77	61.5	320	775	904	4.8	1.137	1516
11:36:23.514	122	73	93	77	62.5	320	775	908	4.8	1.147	1529
11:36:24.289	124	74	94	77	63.3	320	780	908	4.9	1.156	1542
11:36:25.069	124	75	94	77	62.0	320	780	888	4.8	1.183	1577
11:36:25.849	124	76	94	77	61.3	315	780	883	4.7	1.200	1600
11:36:26.629	124	75	94	77	60.8	320	775	892	4.7	1.199	1599
11:36:27.404	125	76	96	79	61.0	315	760	925	4.8	1.196	1595
11:36:28.164	129	78	98	77	61.5	320	780	942	4.7	1.237	1649
11:36:28.946	129	78	97	76	62.0	320	785	942	4.7	1.225	1633
11:36:29.729	127	77	95	76	61.0	315	790	921	4.6	1.234	1645
11:36:30.519	125	76	94	76	61.0	315	790	913	4.6	1.214	1619
11:36:31.313	124	75	93	77	61.0	320	780	942	4.7	1.189	1586
11:36:32.089	125	74	94	78	62.3	315	770	950	4.9	1.166	1554
11:36:32.861	126	75	94	76	62.3	320	785	963	4.8	1.182	1576
11:36:33.646	124	73	94	75	62.3	320	800	946	4.7	1.205	1606
11:36:34.445	124	73	94	76	62.3	320	790	946	4.7	1.190	1586
11:36:35.235	124	73	94	75	62.3	320	805	946	4.6	1.212	1616
11:36:36.043	122	72	91	77	57.0	320	780	1013	4.4	1.245	1660
11:36:36.823	124	73	92	76	57.8	315	790	996	4.4	1.255	1673
11:36:37.611	124	73	92	76	57.5	320	790	992	4.4	1.257	1676
11:36:38.401	122	72	91	76	59.3	315	785	971	4.5	1.206	1608
11:36:39.188	121	72	90	77	61.3	320	775	963	4.7	1.142	1523
11:36:39.961	121	72	90	78	61.3	320	765	958	4.8	1.124	1499
11:36:40.726	122	71	92	80	62.8	315	750	1000	5.0	1.100	1466
11:36:41.476	125	74	94	80	63.0	320	750	983	5.0	1.122	1496
11:36:42.226	127	75	96	79	63.0	315	755	988	5.0	1.144	1526
11:36:42.981	128	77	97	78	62.5	315	765	988	4.9	1.181	1575
11:36:43.746	129	78	97	77	62.0	315	775	996	4.8	1.209	1613
11:36:44.519	129	77	97	79	61.3	315	760	1017	4.8	1.200	1601
11:36:45.281	130	77	98	79	62.3	315	760	1042	4.9	1.200	1599
11:36:46.041	132	79	98	76	62.0	315	790	1038	4.7	1.246	1661
11:36:46.829	130	77	96	75	62.3	315	800	1025	4.7	1.234	1645
11:36:47.633	127	76	94	75	61.5	315	805	1004	4.6	1.230	1641
11:36:48.436	125	74	93	77	61.0	315	775	979	4.7	1.175	1567
11:36:49.213	122	73	91	78	60.8	315	770	996	4.7	1.150	1534
11:36:49.981	123	72	91	78	63.0	315	765	1008	4.9	1.108	1477
11:36:50.744	123	72	91	79	63.5	320	755	1000	5.0	1.082	1443
11:36:51.501	121	71	90	79	63.8	315	760	967	5.0	1.073	1431
11:36:52.261	121	71	90	79	63.3	315	755	971	5.0	1.071	1428
11:36:53.014	120	71	89	80	62.8	315	750	958	5.0	1.064	1418
11:36:53.766	120	70	89	81	63.3	315	745	996	5.1	1.048	1398
11:36:54.507	122	71	91	82	64.0	315	735	1021	5.2	1.048	1397
11:36:55.248	123	72	92	81	65.0	320	745	983	5.2	1.052	1402
11:36:55.993	122	72	91	79	64.3	315	760	975	5.1	1.073	1431
11:36:56.751	121	72	90	77	64.0	315	775	950	5.0	1.087	1449
11:36:57.528	120	70	89	77	64.3	315	775	958	5.0	1.071	1427
11:36:58.299	120	70	89	79	64.0	315	755	979	5.1	1.053	1404
11:36:59.058	122	71	91	79	65.0	320	755	983	5.2	1.054	1405
11:36:59.809	122	72	91	80	65.3	320	750	958	5.2	1.046	1395
11:37:00.563	121	72	90	79	64.3	315	755	946	5.1	1.061	1414
11:37:01.316	120	72	90	80	63.3	315	750	929	5.1	1.067	1423
11:37:02.064	120	72	90	81	62.8	315	740	933	5.1	1.064	1419
11:37:02.808	121	72	92	82	64.0	315	735	963	5.2	1.057	1409
11:37:03.543	125	74	94	81	64.8	320	740	963	5.3	1.077	1436
11:37:04.279	126	75	95	81	64.8	320	740	950	5.3	1.086	1448
11:37:05.023	125	75	95	80	63.5	320	750	938	5.1	1.116	1488
11:37:05.769	124	76	94	80	61.5	310	750	925	4.9	1.143	1524
11:37:06.523	124	75	94	80	62.0	315	750	946	5.0	1.131	1508
11:37:07.269	125	75	95	82	62.8	315	735	971	5.1	1.116	1488
11:37:08.008	129	77	97	80	64.0	320	750	979	5.1	1.140	1520
11:37:08.758	129	77	97	79	64.3	320	760	992	5.1	1.144	1526
11:37:09.516	127	76	95	78	62.5	315	765	967	4.9	1.166	1554
11:37:10.281	125	75	94	79	62.3	315	760	963	4.9	1.142	1522
11:37:11.041	124	74	93	81	61.5	315	745	979	5.0	1.124	1498
11:37:11.786	125	74	94	82	63.0	315	730	988	5.2	1.092	1456
11:37:12.516	127	75	95	80	63.8	320	750	1000	5.1	1.118	1490
11:37:13.264	127	75	95	81	63.8	320	740	992	5.2	1.103	1470
11:37:14.005	127	75	95	82	63.8	320	730	992	5.2	1.088	1450
11:37:14.735	127	75	95	79	63.8	320	755	992	5.1	1.125	1500
11:37:15.491	132	79	99	82	55.5	315	735	1121	4.5	1.314	1753
11:37:16.226	133	79	100	82	56.0	310	730	1142	4.6	1.297	1729
11:37:16.954	135	79	102	83	57.3	315	725	1183	4.7	1.292	1722
11:37:17.681	137	81	103	82	59.8	320	735	1158	4.9	1.264	1685
11:37:18.416	136	81	102	81	61.3	315	745	1129	4.9	1.241	1654
11:37:19.161	135	81	101	81	60.5	315	745	1100	4.9	1.247	1662
11:37:19.906	133	80	100	81	60.3	315	740	1083	4.9	1.225	1634
11:37:20.648	132	79	99	82	61.0	315	730	1125	5.0	1.188	1584
11:37:21.378	133	78	100	83	62.5	315	725	1150	5.2	1.163	1551
11:37:22.103	134	79	100	80	62.5	320	750	1121	5.0	1.194	1592
11:37:22.849	131	78	97	80	62.5	315	750	1104	5.0	1.167	1556
11:37:23.601	128	76	95	79	62.3	310	755	1067	4.9	1.149	1532
11:37:24.352	125	74	93	81	61.3	310	745	1033	4.9	1.125	1500
11:37:25.097	122	72	91	82	62.0	315	735	1042	5.1	1.076	1434
11:37:25.834	122	71	92	83	63.8	310	720	1071	5.3	1.033	1378
11:37:26.556	125	73	93	82	64.5	315	730	1058	5.3	1.047	1396
11:37:27.284	124	72	92	81	65.5	310	745	1063	5.3	1.044	1391
11:37:28.027	122	72	90	79	63.8	305	760	1029	5.0	1.070	1427
11:37:28.793	120	70	88	77	64.3	310	775	1004	5.0	1.061	1415
11:37:29.566	119	69	89	77	64.3	310	775	1017	5.0	1.068	1423
11:37:30.339	123	71	90	76	65.3	315	785	1046	5.0	1.086	1448
11:37:31.124	122	70	89	75	66.5	315	800	1017	5.0	1.074	1432
11:37:31.922	121	70	87	75	64.8	310	795	1029	4.9	1.071	1428
11:37:32.721	117	68	84	75	64.3	315	800	975	4.8	1.046	1395
11:37:33.521	114	65	83	77	64.8	315	780	983	5.0	1.000	1333
11:37:34.303	117	66	85	77	67.3	320	780	1000	5.2	0.980	1307
11:37:35.083	117	66	84	75	68.0	315	795	958	5.1	0.982	1309
11:37:35.874	114	66	82	76	65.8	310	785	925	5.0	0.982	1309
11:37:36.659	111	64	81	78	65.8	315	765	929	5.2	0.945	1260
11:37:37.426	114	64	84	78	68.5	320	765	988	5.4	0.938	1251
11:37:38.189	117	67	86	77	68.3	315	775	946	5.3	0.971	1295
11:37:38.964	116	67	85	77	67.0	315	780	925	5.2	0.990	1319
11:37:39.744	115	68	85	77	65.5	315	780	892	5.0	1.012	1350
11:37:40.526	114	67	85	77	65.0	315	775	896	5.0	1.008	1343
11:37:41.303	116	67	86	76	65.5	320	790	942	5.0	1.031	1375
11:37:42.089	119	69	88	74	66.5	315	815	946	4.9	1.072	1430
11:37:42.906	119	69	87	70	67.0	320	860	929	4.7	1.110	1480
11:37:43.764	117	69	86	71	65.8	320	850	892	4.6	1.109	1478
11:37:44.616	114	67	84	73	64.5	320	825	883	4.7	1.078	1437
11:37:45.441	115	67	86	73	65.8	320	825	904	4.8	1.079	1439
11:37:46.266	119	69	87	67	67.5	320	890	900	4.6	1.141	1521
11:37:47.156	117	68	86	67	67.5	320	900	900	4.5	1.140	1520
11:37:48.054	115	67	84	68	65.8	320	880	850	4.5	1.128	1503
11:37:48.934	114	67	84	69	65.3	320	875	875	4.5	1.123	1497
11:37:49.809	116	67	86	70	67.0	325	860	913	4.7	1.101	1468
11:37:50.669	118	68	86	65	67.3	325	920	888	4.4	1.170	1560
11:37:51.591	116	67	85	67	67.8	325	895	883	4.5	1.120	1493
11:37:52.484	114	67	84	69	65.5	325	865	858	4.5	1.113	1483
11:37:53.351	113	67	84	72	65.0	325	835	838	4.7	1.079	1439
11:37:54.186	113	67	85	74	65.0	325	815	871	4.8	1.063	1417
11:37:55.001	118	69	87	73	66.3	325	820	883	4.8	1.080	1440
11:37:55.819	119	70	89	74	67.0	330	810	904	5.0	1.073	1431
11:37:56.631	120	71	89	71	66.3	325	850	892	4.7	1.139	1518
11:37:57.479	120	71	89	71	65.5	325	840	900	4.7	1.138	1518
11:37:58.321	119	70	88	69	65.0	325	870	913	4.5	1.171	1562
11:37:59.189	120	70	89	68	66.8	325	885	958	4.5	1.177	1569
11:38:00.076	122	71	89	66	67.8	330	915	929	4.4	1.195	1594
11:38:00.989	119	69	87	68	66.8	325	880	913	4.6	1.147	1529
11:38:01.869	116	69	85	69	65.0	330	870	871	4.5	1.141	1521
11:38:02.741	114	67	85	72	65.0	330	830	875	4.7	1.089	1451
11:38:03.570	114	67	85	75	65.0	330	800	875	4.9	1.049	1399
11:38:04.370	114	67	85	72	65.0	330	835	875	4.7	1.095	1460
11:38:05.206	122	71	90	73	60.5	330	820	979	4.4	1.216	1622
11:38:06.026	121	71	90	74	60.0	330	810	954	4.4	1.212	1616
11:38:06.838	121	71	90	74	59.5	325	810	954	4.4	1.225	1634
11:38:07.646	121	71	90	75	61.8	325	795	963	4.7	1.159	1545
11:38:08.443	122	72	92	76	64.0	330	785	975	4.9	1.125	1500
11:38:09.226	126	74	94	75	64.8	325	795	983	4.9	1.157	1543
11:38:10.021	127	75	95	73	65.3	325	820	971	4.8	1.191	1588
11:38:10.839	127	75	94	72	64.3	325	830	946	4.6	1.218	1623
11:38:11.673	125	75	93	72	63.8	325	830	938	4.6	1.214	1619
11:38:12.499	124	74	93	74	62.8	325	810	954	4.6	1.200	1601
11:38:13.311	127	75	95	74	65.0	325	810	988	4.8	1.181	1574
11:38:14.121	127	75	94	72	65.3	325	835	971	4.7	1.206	1608
11:38:14.956	125	74	93	71	64.8	325	845	967	4.6	1.210	1614
11:38:15.803	124	73	92	72	64.0	325	830	946	4.6	1.187	1582
11:38:16.631	122	72	91	73	63.3	325	820	950	4.6	1.173	1564
11:38:17.451	123	72	92	75	65.0	325	805	996	4.8	1.139	1519
11:38:18.258	125	73	93	74	65.8	325	815	967	4.8	1.147	1529
11:38:19.071	124	73	92	74	65.3	325	815	958	4.8	1.146	1528
11:38:19.888	123	73	91	74	64.5	325	815	942	4.7	1.153	1537
11:38:20.703	122	72	91	75	64.3	320	805	938	4.8	1.137	1516
11:38:21.506	122	72	91	76	63.5	325	790	971	4.8	1.135	1514
11:38:22.298	125	74	93	74	65.3	325	815	979	4.8	1.158	1545
11:38:23.111	125	73	93	72	65.8	320	830	975	4.8	1.168	1557
11:38:23.943	124	73	92	72	64.8	320	830	938	4.7	1.173	1564
11:38:24.769	123	73	91	74	63.8	320	815	925	4.7	1.160	1547
11:38:25.584	120	71	89	75	63.3	320	805	925	4.7	1.136	1515
11:38:26.391	120	71	90	77	64.3	320	780	958	4.9	1.096	1461
11:38:27.169	124	73	93	77	65.0	320	780	954	5.0	1.110	1480
11:38:27.953	124	73	93	76	65.8	325	790	954	5.0	1.114	1486
11:38:28.741	124	74	93	76	65.0	320	790	942	4.9	1.133	1511
11:38:29.529	125	74	94	77	64.0	320	780	938	4.9	1.140	1519
11:38:30.311	124	74	93	77	63.3	320	775	958	4.9	1.143	1523
11:38:31.086	126	74	96	78	65.0	320	765	1000	5.1	1.124	1499
11:38:31.853	130	77	97	75	65.3	325	800	1000	4.9	1.183	1578
11:38:32.651	129	76	95	74	65.3	320	810	992	4.8	1.182	1577
11:38:33.459	126	75	94	75	63.8	315	795	971	4.8	1.172	1563
11:38:34.258	125	74	92	74	63.0	320	815	958	4.6	1.190	1587
11:38:35.073	122	72	90	75	63.3	320	800	988	4.7	1.142	1522
11:38:35.873	123	71	91	76	65.3	325	785	1013	5.0	1.092	1456
11:38:36.656	124	72	91	76	65.5	325	790	996	5.0	1.101	1467
11:38:37.446	122	71	90	76	65.0	320	785	979	5.0	1.081	1441
11:38:38.231	120	70	89	77	65.0	315	775	967	5.0	1.061	1415
11:38:39.006	119	70	89	78	64.8	320	770	967	5.0	1.052	1403
11:38:39.778	121	70	90	79	65.0	320	755	1008	5.2	1.048	1398
11:38:40.531	125	73	93	79	66.5	320	760	1038	5.3	1.066	1421
11:38:41.289	127	74	94	78	66.5	320	770	1038	5.2	1.091	1455
11:38:42.059	127	74	93	76	65.3	320	785	1029	5.0	1.122	1496
11:38:42.842	126	74	93	77	64.3	315	775	1017	5.0	1.122	1496
11:38:43.621	124	73	92	77	64.0	315	775	1000	5.0	1.108	1477
11:38:44.396	123	72	91	77	63.8	320	780	1021	4.9	1.107	1476
11:38:45.174	125	72	93	78	65.8	315	770	1058	5.1	1.083	1444
11:38:45.946	126	73	93	77	65.8	320	780	1013	5.1	1.100	1467
11:38:46.728	124	73	92	76	65.5	315	790	1004	5.0	1.107	1475
11:38:47.516	123	73	92	76	64.3	315	785	988	4.9	1.118	1491
11:38:48.303	123	73	91	76	64.5	315	785	988	4.9	1.108	1477
11:38:49.086	122	72	91	78	63.5	315	765	996	5.0	1.093	1458
11:38:49.851	124	72	93	78	65.3	315	765	1042	5.1	1.087	1450
11:38:50.612	128	75	95	77	65.5	315	780	1038	5.0	1.125	1500
11:38:51.392	127	75	94	76	65.3	315	785	1038	5.0	1.131	1508
11:38:52.181	126	74	93	76	64.0	315	790	1000	4.9	1.145	1527
11:38:52.971	124	73	91	75	64.0	315	795	992	4.8	1.133	1511
11:38:53.766	122	71	90	77	63.8	315	780	996	4.9	1.098	1464
11:38:54.546	122	71	91	78	64.5	315	770	1025	5.0	1.083	1444
11:38:55.314	124	73	92	76	65.5	315	790	1017	5.0	1.107	1475
11:38:56.106	124	72	91	75	66.5	320	805	1004	5.0	1.102	1469
11:38:56.909	123	72	91	75	65.5	315	805	983	4.9	1.112	1483
11:38:57.718	122	71	90	76	65.5	315	790	975	5.0	1.089	1451
11:38:58.506	122	72	91	77	64.5	315	775	975	5.0	1.087	1450
11:38:59.281	124	72	93	78	67.0	320	770	1046	5.2	1.069	1425
11:39:00.049	128	74	93	77	67.0	320	780	1025	5.2	1.083	1444
11:39:00.830	128	74	93	75	67.0	320	805	1025	5.0	1.117	1490
11:39:01.635	128	74	93	71	67.0	320	840	1025	4.8	1.166	1555
11:39:02.474	130	76	95	72	59.0	315	835	1100	4.2	1.348	1797
11:39:03.309	129	75	95	73	58.8	315	825	1117	4.3	1.338	1783
11:39:04.136	131	75	96	73	60.0	320	825	1108	4.4	1.320	1760
11:39:04.961	129	75	94	72	62.5	325	830	1083	4.5	1.248	1664
11:39:05.791	126	73	92	74	64.0	320	810	1058	4.7	1.158	1544
11:39:06.599	123	72	90	75	63.5	310	800	1033	4.8	1.131	1508
11:39:07.399	121	69	88	77	64.5	315	775	1021	5.0	1.060	1414
11:39:08.172	121	69	89	79	65.3	315	755	1058	5.2	1.033	1377
11:39:08.931	125	71	92	78	67.5	320	765	1088	5.3	1.043	1390
11:39:09.694	127	73	94	78	67.8	320	765	1083	5.3	1.059	1411
11:39:10.461	128	74	94	78	67.0	315	770	1071	5.2	1.083	1444
11:39:11.231	128	75	95	78	65.5	315	770	1067	5.1	1.111	1481
11:39:11.999	127	75	94	77	64.8	315	780	1075	5.0	1.129	1506
11:39:12.779	128	74	94	76	65.5	320	785	1117	5.0	1.130	1506
11:39:13.568	131	75	95	75	67.0	320	805	1104	5.0	1.144	1526
11:39:14.369	129	75	94	75	66.0	315	795	1092	5.0	1.135	1514
11:39:15.162	126	73	93	77	64.8	315	780	1063	5.0	1.114	1486
11:39:15.944	124	72	91	77	64.3	315	775	1042	5.0	1.095	1460
11:39:16.721	123	71	91	79	64.8	315	760	1058	5.1	1.062	1416
11:39:17.479	125	71	93	80	66.8	320	750	1092	5.3	1.045	1393
11:39:18.231	129	74	95	79	67.3	315	760	1104	5.3	1.074	1431
11:39:18.991	129	75	95	76	67.3	315	785	1096	5.1	1.106	1475
11:39:19.776	129	75	94	75	66.3	315	795	1079	5.0	1.131	1508
11:39:20.567	128	74	93	75	64.8	315	795	1067	4.9	1.145	1527
11:39:21.364	126	73	93	76	64.8	315	790	1083	4.9	1.129	1505
11:39:22.156	128	73	94	76	67.0	320	785	1125	5.1	1.101	1468
11:39:22.939	129	75	94	75	66.3	320	800	1096	5.0	1.138	1517
11:39:23.739	127	73	92	74	65.8	315	810	1088	4.9	1.136	1515
11:39:24.549	124	72	90	74	65.3	315	810	1067	4.8	1.117	1490
11:39:25.361	122	70	89	75	64.8	315	805	1071	4.8	1.100	1467
11:39:26.164	123	70	90	76	66.8	315	785	1088	5.1	1.058	1411
11:39:26.951	125	72	91	73	67.0	320	820	1075	4.9	1.108	1477
11:39:27.769	124	71	89	74	67.0	315	815	1067	4.9	1.086	1448
11:39:28.582	121	70	88	75	66.0	315	800	1033	5.0	1.070	1426
11:39:29.386	119	69	87	75	65.8	320	795	1029	5.0	1.052	1403
11:39:30.181	120	69	88	75	66.5	320	795	1054	5.0	1.055	1407
11:39:30.976	124	70	90	74	68.0	320	810	1079	5.0	1.075	1433
11:39:31.784	124	71	90	72	68.0	320	835	1063	4.9	1.105	1474
11:39:32.619	123	70	89	71	67.5	320	840	1038	4.8	1.108	1477
11:39:33.463	122	70	88	71	66.5	320	840	1008	4.8	1.112	1482
11:39:34.303	120	69	88	74	66.0	315	815	1013	4.9	1.080	1441
11:39:35.114	121	69	90	76	66.8	320	790	1046	5.1	1.059	1412
11:39:35.906	124	72	91	74	67.0	325	815	1042	4.9	1.101	1468
11:39:36.721	124	71	90	73	67.8	320	825	1038	4.9	1.099	1465
11:39:37.548	123	71	90	74	66.8	320	810	1013	4.9	1.095	1460
11:39:38.356	123	72	90	75	65.3	320	805	996	4.9	1.110	1480
11:39:39.159	123	72	91	75	64.8	320	795	1033	4.9	1.114	1486
11:39:39.956	126	73	93	75	67.0	325	800	1071	5.0	1.113	1485
11:39:40.754	128	74	94	73	66.5	320	820	1050	4.9	1.159	1545
11:39:41.574	127	74	93	72	66.0	320	830	1038	4.8	1.170	1559
11:39:42.406	125	73	92	72	65.0	315	835	1017	4.7	1.182	1576
11:39:43.243	124	73	90	71	64.8	320	845	1000	4.6	1.178	1570
11:39:44.082	122	71	90	75	63.3	320	805	1021	4.7	1.139	1519
11:39:44.891	124	71	91	74	66.3	325	810	1050	4.9	1.110	1479
11:39:45.699	125	72	91	74	66.8	320	815	1025	4.9	1.114	1486
11:39:46.516	123	71	91	75	66.0	325	800	1013	5.0	1.097	1463
11:39:47.316	122	72	90	75	65.5	325	805	983	4.9	1.109	1479
11:39:48.121	122	72	90	75	64.8	320	805	975	4.8	1.122	1496
11:39:48.928	122	71	91	75	65.3	320	795	1008	4.9	1.106	1474
11:39:49.717	126	73	94	75	67.0	320	800	1071	5.0	1.116	1489
11:39:50.517	129	74	95	75	67.5	320	805	1054	5.0	1.133	1511
11:39:51.326	128	75	94	73	65.8	320	825	1033	4.8	1.179	1573
11:39:52.149	126	74	93	74	64.8	315	815	1021	4.8	1.167	1557
11:39:52.968	124	73	91	75	65.0	320	805	1000	4.8	1.130	1507
11:39:53.769	124	72	91	76	64.5	320	790	1042	4.9	1.118	1490
11:39:54.561	126	73	93	76	66.0	320	785	1063	5.0	1.109	1479
11:39:55.346	127	74	93	75	66.3	320	795	1050	5.0	1.119	1492
11:39:56.137	126	74	93	76	64.8	315	790	1029	4.9	1.138	1517
11:39:56.927	125	74	93	77	63.8	315	780	1017	4.9	1.135	1513
11:39:57.711	125	74	93	79	63.8	315	760	1050	5.0	1.106	1474
11:39:58.470	125	74	93	81	63.8	315	740	1050	5.2	1.077	1436
11:39:59.210	125	74	93	75	63.8	315	805	1050	4.8	1.171	1562
11:40:00.012	138	80	101	75	58.0	315	795	1217	4.4	1.388	1850
11:40:00.811	135	79	100	76	58.0	315	785	1167	4.4	1.357	1809
11:40:01.596	135	80	99	75	56.5	315	795	1133	4.3	1.397	1862
11:40:02.391	132	78	98	76	59.0	315	790	1154	4.5	1.309	1745
11:40:03.181	133	77	99	77	62.0	315	775	1188	4.8	1.234	1646
11:40:03.954	135	79	99	76	62.8	315	785	1150	4.8	1.242	1655
11:40:04.741	133	77	97	75	63.8	315	800	1154	4.8	1.220	1627
11:40:05.541	129	76	95	77	63.0	315	780	1113	4.8	1.176	1568
11:40:06.319	127	75	93	77	62.3	310	775	1063	4.8	1.161	1548
11:40:07.096	125	73	93	79	63.3	315	760	1117	5.0	1.111	1482
11:40:07.856	127	73	95	81	65.5	315	745	1154	5.3	1.081	1441
11:40:08.601	131	76	98	79	66.0	315	755	1146	5.2	1.115	1487
11:40:09.356	133	77	98	79	65.5	315	760	1142	5.2	1.140	1520
11:40:10.118	133	78	98	76	65.0	310	790	1125	4.9	1.188	1584
11:40:10.904	132	78	97	76	63.8	310	790	1113	4.8	1.205	1607
11:40:11.696	131	77	97	76	63.8	310	790	1142	4.8	1.202	1603
11:40:12.484	133	77	99	77	65.0	315	780	1167	5.0	1.185	1580
11:40:13.264	134	78	98	74	65.0	315	810	1129	4.8	1.218	1624
11:40:14.074	131	76	95	73	64.5	315	825	1113	4.7	1.212	1616
11:40:14.901	127	74	92	72	64.3	310	830	1092	4.6	1.185	1580
11:40:15.727	123	72	89	72	64.0	310	835	1075	4.6	1.164	1553
11:40:16.566	122	69	89	71	66.8	315	840	1104	4.8	1.117	1489
11:40:17.404	123	70	88	69	67.3	315	865	1079	4.7	1.132	1509
11:40:18.271	121	68	86	67	68.5	315	900	1046	4.6	1.123	1498
11:40:19.169	117	66	84	70	68.0	315	855	1025	4.8	1.056	1408
11:40:20.024	116	66	85	74	67.3	315	815	1029	5.0	1.030	1373
11:40:20.839	120	68	87	75	67.8	315	805	1025	5.0	1.034	1378
11:40:21.644	120	68	87	74	68.0	315	810	1013	5.0	1.039	1386
11:40:22.456	119	68	87	75	67.8	320	805	1013	5.0	1.037	1382
11:40:23.261	120	69	88	75	67.3	315	800	992	5.0	1.047	1396
11:40:24.063	120	69	89	76	67.3	320	790	1008	5.1	1.043	1390
11:40:24.847	122	71	91	76	66.5	320	785	1038	5.1	1.071	1428
11:40:25.636	127	73	94	75	67.5	320	800	1063	5.1	1.111	1481
11:40:26.436	129	74	94	71	68.0	320	850	1067	4.8	1.175	1567
11:40:27.282	129	75	94	68	66.8	315	880	1046	4.6	1.233	1644
11:40:28.166	127	73	93	70	66.3	320	860	1050	4.6	1.207	1610
11:40:29.022	127	74	94	69	65.0	320	875	1067	4.5	1.259	1678
11:40:29.901	128	74	93	67	66.5	325	900	1046	4.4	1.255	1674
11:40:30.803	125	72	90	68	66.3	325	885	1008	4.5	1.202	1603
11:40:31.684	121	70	89	71	64.5	320	850	979	4.6	1.166	1555
11:40:32.534	120	70	88	74	64.0	320	815	963	4.7	1.117	1490
11:40:33.353	119	69	87	75	64.8	325	805	979	4.8	1.085	1446
11:40:34.156	121	69	89	74	66.8	325	815	1029	4.9	1.087	1449
11:40:34.969	125	71	92	74	67.5	325	810	1038	5.0	1.098	1464
11:40:35.781	125	72	91	72	68.0	320	835	1021	4.9	1.117	1490
11:40:36.618	123	71	90	72	67.3	320	835	1004	4.8	1.117	1490
11:40:37.451	122	71	90	75	65.5	320	795	988	4.9	1.095	1461
11:40:38.244	122	73	91	79	63.8	315	755	950	5.1	1.081	1441
11:40:38.999	123	72	93	82	65.0	325	735	1008	5.3	1.049	1398
11:40:39.734	127	75	95	81	64.8	320	745	1021	5.2	1.087	1450
11:40:40.479	128	74	94	77	66.5	320	775	1042	5.1	1.093	1457
11:40:41.256	126	73	91	74	66.3	320	810	1042	4.9	1.116	1488
11:40:42.064	123	72	89	71	66.0	320	845	1025	4.7	1.133	1511
11:40:42.911	120	69	87	72	66.8	320	835	1050	4.8	1.091	1455
11:40:43.746	122	69	87	69	67.8	320	865	1050	4.7	1.114	1485
11:40:44.613	121	68	86	67	69.8	320	895	1008	4.7	1.100	1467
11:40:45.506	117	67	84	69	68.0	325	875	992	4.7	1.081	1441
11:40:46.379	115	66	82	69	67.3	320	875	954	4.6	1.070	1427
11:40:47.256	112	64	81	69	67.5	325	870	925	4.7	1.038	1383
11:40:48.126	113	63	82	70	69.3	320	860	967	4.8	1.015	1354
11:40:48.984	115	65	83	70	70.3	325	860	942	4.9	1.016	1355
11:40:49.846	114	65	83	71	69.0	320	850	925	4.9	1.026	1367
11:40:50.696	115	66	84	71	68.0	325	845	913	4.8	1.041	1388
11:40:51.541	115	66	85	71	67.8	320	840	921	4.8	1.048	1397
11:40:52.379	117	68	87	72	66.8	320	830	954	4.8	1.085	1447
11:40:53.213	122	71	90	71	68.3	325	840	958	4.9	1.111	1481
11:40:54.053	123	72	91	71	67.3	325	850	963	4.7	1.144	1525
11:40:54.899	123	72	91	70	66.3	320	855	958	4.6	1.168	1557
11:40:55.758	121	71	90	70	65.8	320	855	967	4.6	1.164	1552
11:40:56.611	123	71	90	70	65.8	320	855	983	4.6	1.164	1552
11:40:57.465	123	71	90	70	65.8	320	860	983	4.6	1.171	1561
11:40:58.325	123	71	90	67	65.8	320	890	983	4.4	1.211	1615
11:40:59.216	122	71	89	69	59.8	320	875	992	4.1	1.296	1728
11:41:00.093	120	69	87	69	60.8	325	870	971	4.2	1.242	1656
11:41:00.961	119	69	87	71	60.3	325	850	983	4.3	1.231	1641
11:41:01.813	122	70	89	70	63.8	330	860	983	4.4	1.194	1592
11:41:02.673	122	69	89	70	67.8	325	855	988	4.8	1.123	1498
11:41:03.528	122	71	90	70	66.3	325	855	983	4.6	1.158	1544
11:41:04.381	123	72	91	71	65.8	325	845	975	4.7	1.173	1564
11:41:05.228	124	73	91	71	65.5	325	845	967	4.7	1.177	1570
11:41:06.071	124	73	92	71	65.5	320	840	1004	4.7	1.183	1577
11:41:06.909	129	75	96	71	66.8	320	840	1042	4.8	1.205	1607
11:41:07.751	131	76	98	71	67.8	325	845	1042	4.8	1.219	1626
11:41:08.596	132	78	98	70	65.5	325	860	1021	4.6	1.280	1707
11:41:09.454	131	78	97	69	64.8	320	870	1017	4.5	1.303	1738
11:41:10.324	130	77	96	69	64.0	320	870	1021	4.4	1.298	1731
11:41:11.194	127	75	93	69	63.5	320	865	1017	4.4	1.270	1694
11:41:12.061	126	73	93	70	64.5	325	855	1054	4.5	1.229	1639
11:41:12.914	127	74	93	70	65.5	325	860	1029	4.6	1.215	1619
11:41:13.778	124	72	91	70	66.5	320	855	1004	4.7	1.167	1556
11:41:14.631	122	71	90	71	66.0	320	845	996	4.7	1.149	1532
11:41:15.476	121	71	89	72	64.5	320	835	979	4.6	1.152	1536
11:41:16.309	121	70	89	73	65.0	320	820	1000	4.8	1.120	1493
11:41:17.129	124	71	92	74	68.0	320	815	1038	5.0	1.100	1466
11:41:17.946	127	73	94	74	68.8	325	815	1042	5.1	1.114	1486
11:41:18.761	128	74	95	74	67.3	320	815	1029	5.0	1.151	1535
11:41:19.574	129	76	96	74	65.3	315	815	1017	4.8	1.202	1603
11:41:20.389	130	77	97	74	64.3	315	815	1042	4.7	1.230	1641
11:41:21.204	131	77	98	74	64.3	315	810	1096	4.8	1.239	1652
11:41:22.014	135	80	100	73	64.8	320	820	1088	4.7	1.270	1693
11:41:22.836	135	79	99	73	65.5	320	825	1092	4.8	1.250	1667
11:41:23.661	132	77	97	72	65.0	320	835	1071	4.7	1.246	1661
11:41:24.492	130	76	95	73	63.3	315	825	1058	4.6	1.239	1652
11:41:25.321	127	74	93	73	63.8	320	825	1054	4.6	1.197	1596
11:41:26.146	125	72	91	73	64.5	320	820	1083	4.7	1.160	1547
11:41:26.964	126	72	91	73	65.8	320	820	1083	4.8	1.138	1517
11:41:27.784	124	71	90	73	67.3	320	820	1067	4.9	1.094	1459
11:41:28.604	122	69	88	73	67.5	315	825	1046	4.9	1.079	1438
11:41:29.429	121	69	88	72	67.5	315	830	1017	4.9	1.082	1443
11:41:30.259	121	69	88	73	67.0	320	825	1038	4.9	1.081	1441
11:41:31.084	121	69	88	73	67.5	315	825	1067	4.9	1.079	1438
11:41:31.911	124	71	90	72	68.5	315	830	1071	5.0	1.091	1454
11:41:32.739	124	70	90	72	69.8	320	830	1058	5.0	1.068	1424
11:41:33.569	122	70	89	72	68.0	315	830	1042	4.9	1.080	1440
11:41:34.399	121	69	88	72	67.8	315	830	1033	4.9	1.078	1437
11:41:35.227	120	69	88	73	66.8	315	820	1046	4.9	1.075	1433
11:41:36.051	121	68	89	73	69.0	320	820	1067	5.0	1.055	1406
11:41:36.871	124	70	90	73	69.0	320	825	1050	5.0	1.076	1435
11:41:37.692	123	71	90	73	68.0	320	820	1038	5.0	1.088	1451
11:41:38.514	123	71	90	74	67.3	315	815	1017	5.0	1.091	1454
11:41:39.333	122	71	90	73	66.8	320	825	1004	4.9	1.106	1475
11:41:40.156	122	71	90	73	66.3	320	820	1029	4.8	1.108	1477
11:41:40.972	125	71	92	73	68.8	315	825	1063	5.0	1.098	1464
11:41:41.797	126	72	92	73	68.5	320	825	1046	5.0	1.111	1481
11:41:42.624	124	72	91	73	67.5	315	820	1008	4.9	1.109	1478
11:41:43.448	123	72	91	73	66.8	320	820	988	4.9	1.115	1486
11:41:44.268	123	72	90	72	66.5	315	835	988	4.8	1.130	1507
11:41:45.099	122	71	90	73	65.8	320	825	1017	4.8	1.129	1506
11:41:45.924	124	71	92	73	68.5	315	820	1042	5.0	1.095	1460
11:41:46.744	126	72	92	72	68.3	320	830	1033	4.9	1.119	1492
11:41:47.574	124	72	91	73	67.5	315	825	1000	4.9	1.115	1487
11:41:48.401	124	72	91	72	67.3	315	835	992	4.8	1.133	1511
11:41:49.236	124	72	92	72	66.5	315	835	992	4.8	1.149	1532
11:41:50.069	124	72	92	73	66.3	320	825	1025	4.8	1.146	1528
11:41:50.894	128	74	95	73	68.0	320	825	1050	4.9	1.147	1529
11:41:51.721	129	74	95	72	68.8	320	835	1033	4.9	1.157	1542
11:41:52.552	128	75	96	73	67.3	315	825	1021	4.9	1.172	1562
11:41:53.381	129	76	96	72	66.5	315	830	1013	4.8	1.192	1589
11:41:54.209	128	76	95	73	65.3	315	825	1017	4.7	1.204	1606
11:41:55.034	128	75	95	73	65.3	315	825	1033	4.7	1.204	1606
11:41:55.857	131	76	97	72	66.8	315	830	1071	4.8	1.203	1604
11:41:56.691	131	76	97	72	66.8	315	830	1058	4.8	1.203	1604
11:41:57.520	131	76	97	72	66.8	315	830	1058	4.8	1.203	1604
11:41:58.350	131	76	97	71	66.8	315	850	1058	4.7	1.232	1643
11:41:59.201	125	73	92	72	59.8	315	830	1029	4.3	1.275	1699
11:42:00.027	124	72	92	74	59.5	315	815	1046	4.4	1.260	1680
11:42:00.846	127	73	94	73	60.8	320	820	1071	4.4	1.269	1692
11:42:01.666	129	74	96	74	63.8	320	815	1054	4.7	1.221	1628
11:42:02.479	129	75	96	74	64.8	315	810	1063	4.8	1.195	1593
11:42:03.289	129	76	96	74	64.3	315	810	1042	4.8	1.204	1605
11:42:04.101	128	75	95	74	64.5	315	810	1063	4.8	1.190	1587
11:42:04.909	128	75	95	74	65.0	315	810	1100	4.8	1.181	1574
11:42:05.719	131	76	96	73	66.5	320	820	1117	4.9	1.184	1578
11:42:06.539	131	75	96	73	66.8	320	820	1104	4.9	1.176	1568
11:42:07.361	129	75	95	73	66.0	315	820	1067	4.8	1.174	1565
11:42:08.181	127	74	94	73	65.3	315	825	1058	4.7	1.182	1576
11:42:09.006	126	73	92	74	65.0	315	815	1058	4.8	1.157	1542
11:42:09.821	126	73	93	74	65.8	315	810	1100	4.9	1.143	1523
11:42:10.629	129	74	95	74	67.5	315	815	1096	5.0	1.141	1521
11:42:11.446	130	74	95	73	68.0	320	820	1092	5.0	1.146	1527
11:42:12.264	129	75	95	74	66.5	315	815	1079	4.9	1.164	1552
11:42:13.079	129	75	95	74	65.8	315	815	1054	4.8	1.171	1562
11:42:13.896	128	74	94	74	65.8	315	810	1092	4.9	1.158	1544
11:42:14.706	129	74	96	75	67.0	315	805	1113	5.0	1.147	1530
11:42:15.509	132	76	96	74	67.0	320	810	1104	5.0	1.164	1551
11:42:16.321	130	75	95	74	67.3	320	810	1075	5.0	1.141	1522
11:42:17.131	128	74	93	74	66.0	315	810	1075	4.9	1.144	1526
11:42:17.941	126	73	92	74	66.0	315	810	1067	4.9	1.123	1497
11:42:18.751	124	71	90	75	65.8	315	805	1071	4.9	1.102	1469
11:42:19.556	125	70	91	75	68.8	315	800	1108	5.2	1.062	1416
11:42:20.352	126	71	92	75	68.8	320	805	1075	5.1	1.071	1429
11:42:21.157	124	71	91	75	68.5	320	805	1071	5.1	1.064	1418
11:42:21.966	123	70	90	74	68.3	315	810	1038	5.1	1.068	1424
11:42:22.776	122	70	89	74	67.5	315	815	1033	5.0	1.075	1433
11:42:23.589	123	70	90	74	67.5	320	810	1071	5.0	1.074	1432
11:42:24.401	125	71	91	72	69.3	320	830	1071	5.0	1.088	1450
11:42:25.227	125	71	90	72	70.0	320	835	1058	5.0	1.077	1435
11:42:26.062	122	70	89	72	68.0	315	830	1042	4.9	1.080	1440
11:42:26.896	121	68	87	72	68.8	315	835	1017	4.9	1.054	1405
11:42:27.733	119	68	86	72	68.0	320	830	1013	4.9	1.044	1391
11:42:28.561	118	67	86	73	68.3	320	820	1038	5.0	1.027	1370
11:42:29.381	121	68	88	73	70.0	320	825	1050	5.1	1.034	1379
11:42:30.202	123	69	89	74	70.8	315	815	1046	5.2	1.025	1367
11:42:31.019	122	70	89	74	69.3	315	815	1042	5.1	1.047	1397
11:42:31.834	123	70	90	74	68.8	320	810	1025	5.1	1.060	1414
11:42:32.646	124	71	91	74	68.3	315	815	1029	5.0	1.084	1445
11:42:33.457	124	72	91	75	67.3	315	805	1029	5.0	1.089	1452
11:42:34.266	126	72	93	74	68.8	320	810	1071	5.1	1.096	1461
11:42:35.076	129	74	95	73	69.0	320	820	1063	5.0	1.129	1505
11:42:35.894	130	75	95	73	68.3	320	820	1054	5.0	1.144	1526
11:42:36.716	129	75	95	72	67.3	320	835	1046	4.8	1.173	1564
11:42:37.549	128	74	93	72	66.5	315	835	1029	4.8	1.171	1561
11:42:38.386	125	73	92	72	66.5	315	835	1042	4.8	1.149	1532
11:42:39.219	125	72	92	72	66.5	320	830	1071	4.8	1.145	1527
11:42:40.051	127	73	93	72	67.5	315	830	1050	4.9	1.137	1517
11:42:40.881	126	72	92	73	67.8	315	825	1054	4.9	1.114	1486
11:42:41.704	125	72	91	74	67.0	315	815	1025	4.9	1.110	1480
11:42:42.519	124	72	91	74	66.3	315	815	1025	4.9	1.116	1489
11:42:43.334	123	71	91	75	67.0	315	800	1042	5.0	1.081	1441
11:42:44.136	125	71	93	75	68.3	320	795	1083	5.2	1.083	1444
11:42:44.929	130	75	96	75	68.5	320	795	1088	5.2	1.117	1489
11:42:45.724	132	76	98	76	68.3	320	785	1100	5.2	1.121	1495
11:42:46.511	132	77	99	77	67.5	315	775	1083	5.2	1.131	1508
11:42:47.284	134	79	101	79	66.0	315	755	1083	5.2	1.155	1541
11:42:48.039	136	81	102	80	64.5	315	750	1088	5.2	1.183	1578
11:42:48.791	135	80	101	81	64.3	315	740	1113	5.2	1.160	1547
11:42:49.529	136	80	101	81	63.8	315	745	1171	5.1	1.177	1570
11:42:50.278	139	81	101	75	65.8	320	800	1213	4.9	1.226	1634
11:42:51.076	136	78	98	73	66.3	315	820	1179	4.8	1.210	1613
11:42:51.896	131	76	94	73	64.8	315	820	1146	4.7	1.194	1591
11:42:52.716	127	74	91	73	64.0	310	820	1108	4.7	1.166	1555
11:42:53.536	123	71	89	75	64.8	315	800	1108	4.9	1.093	1458
11:42:54.334	122	69	89	78	67.3	315	765	1129	5.3	1.015	1354
11:42:55.101	124	71	89	77	67.3	315	780	1113	5.2	1.035	1380
11:42:55.880	124	71	89	78	67.3	315	770	1113	5.2	1.022	1363
11:42:56.650	124	71	89	75	67.3	315	800	1113	5.0	1.062	1416
11:42:57.449	123	70	90	78	61.0	315	770	1146	4.8	1.130	1506
11:42:58.221	123	70	90	79	61.3	310	760	1146	4.8	1.114	1485
11:42:58.979	126	70	93	81	62.8	310	740	1188	5.1	1.097	1462
11:42:59.723	130	74	95	78	64.8	315	765	1167	5.1	1.122	1497
11:43:00.488	130	75	95	77	67.0	315	775	1154	5.2	1.102	1469
11:43:01.261	129	75	95	77	65.5	310	775	1129	5.1	1.124	1499
11:43:02.038	129	75	94	76	65.0	310	785	1117	5.0	1.138	1518
11:43:02.821	128	74	94	77	64.5	310	775	1142	5.0	1.132	1510
11:43:03.598	130	74	96	77	67.3	315	780	1171	5.2	1.111	1481
11:43:04.374	132	76	96	74	67.0	315	810	1133	5.0	1.161	1547
11:43:05.184	130	74	94	73	67.5	310	820	1129	4.9	1.145	1527
11:43:06.008	127	74	92	72	65.8	310	835	1104	4.7	1.172	1562
11:43:06.839	126	72	91	73	66.3	310	825	1100	4.8	1.133	1511
11:43:07.664	123	71	90	75	65.8	310	795	1083	5.0	1.082	1443
11:43:08.459	123	70	90	77	66.5	315	775	1117	5.1	1.049	1398
11:43:09.236	125	71	91	76	68.8	315	790	1100	5.2	1.046	1394
11:43:10.026	125	70	91	75	69.5	315	805	1083	5.2	1.048	1398
11:43:10.827	124	70	90	74	68.5	310	810	1075	5.1	1.064	1419
11:43:11.639	123	70	90	75	68.3	310	805	1067	5.1	1.059	1411
11:43:12.446	122	70	89	75	67.8	310	805	1038	5.0	1.057	1410
11:43:13.251	121	69	88	75	68.0	315	805	1067	5.1	1.045	1393
11:43:14.054	122	69	90	75	69.5	315	800	1079	5.2	1.033	1377
11:43:14.852	124	70	91	75	70.0	315	800	1071	5.3	1.037	1383
11:43:15.656	123	71	90	74	68.5	310	810	1029	5.1	1.061	1415
11:43:16.466	121	70	89	74	68.0	315	815	1017	5.0	1.067	1422
11:43:17.281	121	71	90	75	67.0	310	805	1000	5.0	1.075	1434
11:43:18.088	121	70	89	74	67.3	315	810	992	5.0	1.072	1429
11:43:18.894	121	70	89	75	67.3	315	805	1021	5.0	1.062	1416
11:43:19.701	122	70	91	75	69.3	315	795	1038	5.2	1.045	1393
11:43:20.498	126	72	93	74	69.3	320	810	1013	5.1	1.085	1446
11:43:21.308	126	73	93	73	68.3	315	820	1008	5.0	1.120	1494
11:43:22.126	126	74	93	71	67.5	315	850	975	4.8	1.168	1557
11:43:22.976	125	73	93	71	67.0	315	840	979	4.8	1.160	1546
11:43:23.816	125	73	92	73	66.0	315	825	992	4.8	1.153	1537
11:43:24.639	126	73	95	75	67.5	320	805	1025	5.0	1.127	1503
11:43:25.446	129	75	94	71	67.3	320	845	1008	4.8	1.184	1579
11:43:26.289	127	73	93	70	67.5	315	855	1029	4.7	1.175	1566
11:43:27.146	126	73	92	71	66.5	315	840	1008	4.8	1.162	1549
11:43:27.984	125	72	91	72	65.8	315	830	1038	4.8	1.152	1536
11:43:28.814	126	72	94	74	67.3	320	810	1075	5.0	1.126	1502
11:43:29.622	130	74	94	72	67.5	320	830	1058	4.9	1.159	1545
11:43:30.456	128	73	93	72	67.8	315	830	1067	4.9	1.142	1523
11:43:31.284	127	73	93	73	66.3	315	825	1046	4.8	1.155	1540
11:43:32.107	127	74	93	73	65.5	315	820	1046	4.8	1.164	1552
11:43:32.929	127	73	93	74	65.5	315	810	1067	4.9	1.153	1538
11:43:33.739	129	74	97	76	67.5	315	785	1108	5.2	1.122	1496
11:43:34.526	134	78	99	74	67.3	320	815	1104	5.0	1.197	1596
11:43:35.341	135	78	98	70	67.5	320	855	1121	4.7	1.244	1659
11:43:36.194	134	78	99	70	67.0	315	855	1117	4.7	1.263	1684
11:43:37.051	135	79	100	71	66.0	315	850	1108	4.7	1.281	1709
11:43:37.903	134	78	99	72	65.0	315	835	1129	4.7	1.269	1691
11:43:38.736	135	78	100	74	66.3	320	815	1163	4.9	1.233	1644
11:43:39.553	137	79	100	72	66.0	325	835	1129	4.7	1.259	1678
11:43:40.386	134	77	97	71	65.8	320	845	1129	4.7	1.243	1658
11:43:41.229	131	76	95	72	65.5	315	835	1113	4.7	1.211	1615
11:43:42.066	128	74	94	73	65.3	315	820	1079	4.8	1.175	1567
11:43:42.886	125	72	92	75	65.3	315	800	1083	4.9	1.125	1500
11:43:43.686	125	72	93	76	66.8	320	785	1117	5.1	1.088	1450
11:43:44.471	129	73	94	74	68.0	320	810	1121	5.0	1.117	1489
11:43:45.279	129	73	94	72	69.5	315	835	1121	5.0	1.123	1498
11:43:46.114	128	73	94	71	68.8	315	840	1088	4.9	1.145	1527
11:43:46.956	129	74	95	73	68.3	315	825	1096	5.0	1.145	1527
11:43:47.781	129	75	95	73	66.8	315	820	1088	4.9	1.164	1552
11:43:48.601	130	75	96	74	67.5	315	815	1129	5.0	1.156	1541
11:43:49.414	133	76	97	72	67.5	320	835	1133	4.9	1.197	1596
11:43:50.251	133	75	96	70	69.3	320	860	1142	4.8	1.189	1585
11:43:51.111	130	74	94	69	68.8	320	865	1113	4.8	1.186	1581
11:43:51.976	129	73	93	68	68.0	315	880	1113	4.6	1.197	1596
11:43:52.854	126	72	91	70	67.0	315	855	1083	4.7	1.164	1553
11:43:53.711	126	73	91	75	67.0	315	795	1096	5.1	1.083	1444
11:43:54.505	126	73	91	72	67.0	315	835	1096	4.8	1.137	1516
11:43:55.340	126	73	91	69	67.0	315	870	1096	4.6	1.185	1580
11:43:56.211	123	70	90	74	62.0	315	815	1075	4.6	1.183	1577
11:43:57.024	123	70	91	79	61.5	315	760	1033	4.9	1.125	1499
11:43:57.786	124	72	92	82	59.3	315	735	1029	4.8	1.141	1522
11:43:58.519	125	72	92	82	62.3	315	730	1046	5.1	1.079	1439
11:43:59.251	125	72	91	78	66.0	315	765	1054	5.2	1.052	1403
11:44:00.016	124	70	90	78	67.3	315	770	1129	5.2	1.028	1370
11:44:00.786	126	70	92	77	69.8	315	780	1171	5.4	1.023	1364
11:44:01.566	129	72	92	74	70.0	315	815	1142	5.2	1.065	1420
11:44:02.381	126	71	90	71	69.8	315	845	1113	5.0	1.084	1446
11:44:03.226	123	69	88	71	68.8	315	840	1088	4.9	1.075	1434
11:44:04.064	121	69	87	71	67.5	315	845	1058	4.8	1.086	1448
11:44:04.909	120	68	87	73	67.3	315	820	1079	4.9	1.055	1406
11:44:05.729	122	68	89	74	68.8	315	815	1100	5.1	1.049	1399
11:44:06.546	125	70	89	69	69.8	315	865	1088	4.8	1.107	1476
11:44:07.407	124	69	88	67	69.8	320	900	1079	4.7	1.129	1505
11:44:08.311	121	68	86	68	69.5	320	885	1063	4.7	1.098	1464
11:44:09.194	119	68	86	71	67.3	315	840	1021	4.8	1.077	1436
11:44:10.034	119	68	87	75	67.0	315	805	1046	5.0	1.042	1390
11:44:10.841	123	69	90	75	69.8	320	800	1071	5.2	1.035	1380
11:44:11.641	127	72	93	71	70.5	320	840	1088	5.0	1.105	1473
11:44:12.481	129	73	94	69	70.3	320	865	1092	4.9	1.154	1539
11:44:13.346	130	74	95	69	69.0	315	870	1096	4.8	1.198	1597
11:44:14.216	131	76	95	69	67.3	315	865	1079	4.7	1.225	1634
11:44:15.081	130	76	96	71	66.0	315	845	1108	4.7	1.223	1630
11:44:15.924	133	76	97	70	67.5	320	855	1125	4.7	1.229	1638
11:44:16.781	134	76	96	65	68.5	325	920	1125	4.5	1.283	1710
11:44:17.701	130	74	94	67	68.8	320	900	1108	4.6	1.227	1636
11:44:18.599	127	73	92	69	67.0	315	865	1075	4.6	1.191	1588
11:44:19.464	125	72	91	71	65.8	320	850	1071	4.6	1.173	1564
11:44:20.316	125	71	91	71	67.3	320	845	1104	4.8	1.143	1525
11:44:21.159	127	73	92	71	67.8	320	845	1096	4.8	1.144	1526
11:44:22.006	126	71	91	72	68.5	320	835	1079	4.9	1.109	1479
11:44:22.841	124	71	90	72	68.0	315	835	1071	4.9	1.102	1469
11:44:23.674	123	70	89	73	67.8	315	825	1067	4.9	1.084	1445
11:44:24.501	122	69	89	74	67.8	320	815	1096	5.0	1.065	1419
11:44:25.316	124	70	90	74	69.8	320	815	1125	5.1	1.055	1406
11:44:26.129	126	71	92	74	70.3	320	810	1113	5.2	1.064	1418
11:44:26.941	127	72	93	74	70.0	315	815	1108	5.2	1.083	1444
11:44:27.756	128	74	94	74	68.0	315	810	1088	5.0	1.123	1497
11:44:28.566	129	75	95	74	67.5	315	815	1088	5.0	1.144	1525
11:44:29.381	130	75	95	74	66.5	315	815	1125	4.9	1.167	1556
11:44:30.196	132	76	97	73	68.3	320	820	1158	5.0	1.165	1554
11:44:31.016	134	77	97	72	68.3	320	830	1142	4.9	1.183	1577
11:44:31.846	132	76	96	72	67.5	320	835	1117	4.9	1.181	1575
11:44:32.681	129	75	94	72	66.3	315	835	1108	4.8	1.182	1575
11:44:33.516	126	73	92	72	66.3	320	835	1096	4.8	1.153	1538
11:44:34.349	126	72	91	73	66.8	315	825	1133	4.9	1.125	1500
11:44:35.174	127	72	92	72	68.3	320	830	1121	4.9	1.113	1484
11:44:36.004	125	71	91	73	68.5	315	820	1108	5.0	1.083	1444
11:44:36.826	124	70	90	74	68.3	315	815	1079	5.0	1.072	1429
11:44:37.641	123	70	89	74	68.0	315	815	1079	5.0	1.070	1426
11:44:38.454	122	69	89	75	68.0	320	805	1088	5.1	1.048	1397
11:44:39.261	124	69	90	75	69.3	315	805	1125	5.2	1.046	1395
11:44:40.066	127	71	92	74	70.0	315	810	1138	5.2	1.065	1419
11:44:40.874	127	72	92	75	69.5	320	805	1121	5.2	1.069	1425
11:44:41.681	127	72	92	74	68.5	315	815	1100	5.0	1.092	1455
11:44:42.498	126	72	91	74	68.0	315	815	1100	5.0	1.094	1458
11:44:43.311	125	72	90	74	67.5	320	815	1083	5.0	1.090	1453
11:44:44.128	124	71	90	74	67.5	320	810	1133	5.0	1.083	1444
11:44:44.936	127	71	92	73	70.0	325	820	1154	5.1	1.081	1441
11:44:45.754	129	73	94	74	69.5	315	815	1125	5.1	1.099	1466
11:44:46.571	128	73	93	73	68.0	315	820	1100	5.0	1.115	1487
11:44:47.391	126	73	92	73	67.0	320	820	1083	4.9	1.123	1497
11:44:48.207	125	72	91	73	66.5	315	820	1071	4.9	1.119	1492
11:44:49.031	123	71	90	74	67.0	315	810	1092	5.0	1.082	1443
11:44:49.841	124	70	91	75	68.8	320	800	1121	5.2	1.062	1416
11:44:50.641	127	72	93	75	69.3	320	805	1104	5.2	1.078	1438
11:44:51.444	127	73	93	75	68.5	315	800	1088	5.1	1.089	1452
11:44:52.244	128	73	94	75	68.3	315	800	1088	5.1	1.102	1469
11:44:53.044	129	74	94	76	68.3	315	785	1096	5.2	1.081	1442
11:44:53.830	129	74	94	77	68.3	315	780	1096	5.3	1.074	1432
11:44:54.610	129	74	94	73	68.3	315	825	1096	5.0	1.136	1515
11:44:55.436	142	81	103	74	60.5	320	815	1296	4.5	1.391	1855
11:44:56.251	140	81	102	73	60.0	320	825	1258	4.4	1.406	1875
11:44:57.076	138	80	100	73	58.8	315	825	1225	4.3	1.408	1877
11:44:57.897	136	79	100	74	61.3	315	815	1258	4.5	1.324	1765
11:44:58.716	138	79	100	72	64.5	320	830	1258	4.7	1.280	1707
11:44:59.542	136	77	98	72	65.5	320	830	1229	4.7	1.239	1652
11:45:00.374	132	76	95	72	65.3	315	830	1192	4.7	1.212	1615
11:45:01.204	129	74	93	73	66.0	315	825	1158	4.8	1.166	1554
11:45:02.031	127	72	92	74	66.3	315	815	1171	4.9	1.132	1509
11:45:02.846	127	72	93	74	67.8	320	810	1192	5.0	1.112	1483
11:45:03.654	131	74	95	74	68.5	320	810	1179	5.1	1.123	1498
11:45:04.466	131	74	96	74	69.3	320	810	1154	5.1	1.120	1493
11:45:05.276	131	75	97	74	68.5	315	815	1142	5.0	1.148	1531
11:45:06.091	133	76	98	74	67.5	315	815	1142	5.0	1.177	1570
11:45:06.908	133	77	98	74	67.3	320	815	1133	5.0	1.185	1580
11:45:07.723	134	77	98	74	67.5	315	815	1167	5.0	1.183	1578
11:45:08.536	136	77	99	73	68.5	320	825	1192	5.0	1.195	1594
11:45:09.361	136	77	99	72	68.8	320	835	1171	4.9	1.199	1599
11:45:10.194	133	77	97	72	67.3	320	835	1150	4.8	1.204	1606
11:45:11.029	132	76	96	72	66.3	315	835	1133	4.8	1.207	1609
11:45:11.864	130	75	94	73	66.0	315	825	1121	4.8	1.175	1567
11:45:12.691	127	73	92	73	66.3	315	820	1129	4.8	1.142	1522
11:45:13.513	128	72	93	73	68.8	320	820	1179	5.0	1.109	1479
11:45:14.329	130	73	94	73	69.5	320	820	1142	5.1	1.109	1479
11:45:15.151	129	73	94	73	69.0	320	820	1125	5.0	1.111	1482
11:45:15.971	128	73	93	74	68.5	315	815	1104	5.0	1.109	1479
11:45:16.786	127	73	93	74	67.3	315	815	1100	5.0	1.121	1495
11:45:17.601	127	72	93	75	67.8	315	805	1129	5.0	1.102	1469
11:45:18.408	130	73	95	74	70.0	320	810	1175	5.2	1.096	1462
11:45:19.214	132	74	96	74	70.3	320	815	1146	5.2	1.117	1489
11:45:20.029	132	75	96	74	69.0	320	815	1154	5.1	1.134	1512
11:45:20.846	132	75	96	73	68.3	320	825	1138	5.0	1.157	1543
11:45:21.669	131	75	95	73	67.3	315	820	1121	4.9	1.158	1544
11:45:22.491	130	74	95	74	67.0	315	815	1158	4.9	1.150	1533
11:45:23.308	132	74	96	73	69.5	320	825	1200	5.1	1.134	1512
11:45:24.129	133	75	96	73	69.3	320	825	1150	5.0	1.141	1521
11:45:24.956	130	74	94	73	68.0	320	825	1138	4.9	1.143	1525
11:45:25.781	128	73	93	72	68.0	315	830	1108	4.9	1.129	1505
11:45:26.609	126	72	91	73	67.5	315	825	1100	4.9	1.112	1483
11:45:27.434	125	71	91	73	67.5	315	820	1129	4.9	1.102	1470
11:45:28.256	127	71	92	73	69.8	320	820	1158	5.1	1.085	1446
11:45:29.074	128	72	93	74	70.0	320	815	1125	5.2	1.080	1440
11:45:29.889	127	72	92	74	69.0	315	810	1104	5.1	1.080	1440
11:45:30.699	127	72	92	75	68.5	315	805	1092	5.1	1.084	1445
11:45:31.506	127	72	93	75	68.3	315	805	1092	5.1	1.091	1455
11:45:32.311	127	72	92	75	68.5	315	800	1100	5.1	1.077	1436
11:45:33.111	128	73	93	75	68.3	315	795	1142	5.2	1.086	1448
11:45:33.906	131	74	96	75	69.5	320	805	1158	5.2	1.106	1475
11:45:34.711	132	75	97	74	69.5	320	810	1142	5.1	1.128	1503
11:45:35.521	133	76	97	74	68.0	315	815	1129	5.0	1.163	1550
