# Supplementary material for: Influence of beat-to-beat blood pressure variability on vascular elasticity in hypertensive population
Source: Sci Rep. 2017 Aug 21;7:8394. doi: 10.1038/s41598-017-08640-4 (PMC5566212; doi:10.1038/s41598-017-08640-4)
Supplement: Supplementary file 2 — Dataset 2 [file 41598_2017_8640_MOESM2_ESM.zip › Data of normal population/1167-beats.txt]

10:01:46.851	142	73	100	80	68.8	300	750	1158	5.5	1.091	1455
10:01:47.601	144	74	101	78	70.5	305	770	1150	5.5	1.098	1464
10:01:48.371	144	73	100	76	73.0	310	790	1154	5.5	1.077	1436
10:01:49.161	141	72	97	75	72.5	305	800	1125	5.4	1.073	1431
10:01:49.959	138	72	97	77	72.3	300	780	1096	5.6	1.044	1393
10:01:50.741	136	71	97	77	72.3	300	780	1054	5.6	1.044	1393
10:01:51.520	136	71	97	82	72.3	300	735	1054	5.9	0.984	1312
10:01:52.255	136	71	97	72	72.3	300	830	1054	5.2	1.111	1482
10:01:53.084	138	70	96	75	67.8	305	805	1129	5.0	1.144	1525
10:01:53.891	135	71	95	74	65.0	305	815	1050	4.8	1.185	1580
10:01:54.704	133	71	94	74	64.5	300	810	1029	4.8	1.177	1570
10:01:55.516	130	70	93	77	67.0	305	775	1000	5.2	1.076	1434
10:01:56.291	129	69	93	77	70.5	305	775	996	5.5	1.025	1367
10:01:57.064	134	71	96	76	72.3	310	785	1017	5.5	1.038	1383
10:01:57.849	135	71	95	73	73.3	305	820	1021	5.4	1.066	1422
10:01:58.673	133	71	93	71	73.0	305	840	1008	5.2	1.073	1431
10:01:59.513	131	69	92	73	73.0	305	820	983	5.3	1.033	1378
10:02:00.333	129	69	92	72	73.0	305	835	958	5.2	1.052	1403
10:02:01.165	129	69	92	75	73.0	305	795	958	5.5	1.002	1336
10:02:01.960	129	69	92	74	73.0	305	815	958	5.4	1.027	1369
10:02:02.778	129	67	92	75	67.5	310	805	1008	5.0	1.097	1463
10:02:03.581	131	68	92	74	67.3	315	815	992	5.0	1.115	1487
10:02:04.396	128	68	90	75	66.0	305	795	992	5.0	1.087	1449
10:02:05.191	127	67	90	75	68.8	305	795	996	5.2	1.041	1388
10:02:05.984	131	68	93	75	73.3	305	795	1000	5.5	1.004	1339
10:02:06.781	132	69	93	73	73.0	305	820	1004	5.3	1.039	1385
10:02:07.599	131	69	92	75	72.5	305	800	992	5.4	1.018	1357
10:02:08.401	129	69	91	74	72.0	310	815	967	5.3	1.027	1370
10:02:09.214	128	68	90	75	72.0	310	805	958	5.4	1.001	1334
10:02:10.021	125	66	89	76	72.5	305	790	950	5.5	0.973	1297
10:02:10.811	130	68	92	75	75.3	315	800	967	5.6	0.981	1308
10:02:11.611	132	69	93	74	75.5	315	815	975	5.6	1.001	1335
10:02:12.426	129	69	91	73	74.0	310	820	954	5.4	1.008	1345
10:02:13.244	126	68	91	75	73.3	305	805	958	5.5	0.995	1326
10:02:14.051	129	69	91	73	74.8	310	820	933	5.5	0.998	1331
10:02:14.869	129	68	91	74	74.8	310	810	938	5.5	0.989	1318
10:02:15.681	128	69	91	76	73.0	315	790	925	5.5	0.987	1317
10:02:16.471	126	69	92	79	72.3	310	760	938	5.7	0.970	1294
10:02:17.231	132	71	96	76	74.5	310	790	967	5.7	1.015	1354
10:02:18.021	136	72	96	75	74.5	310	795	992	5.6	1.022	1362
10:02:18.815	136	72	96	75	74.5	310	795	992	5.6	1.022	1362
10:02:19.610	136	72	96	73	74.5	310	825	992	5.4	1.060	1414
10:02:20.434	134	73	98	77	64.0	315	775	917	5.0	1.181	1574
10:02:21.209	137	74	99	77	63.5	315	775	883	4.9	1.208	1611
10:02:21.986	138	74	101	79	65.5	320	755	888	5.2	1.158	1545
10:02:22.739	143	75	105	80	68.8	310	750	938	5.5	1.140	1520
10:02:23.493	151	81	109	79	71.0	320	760	942	5.6	1.167	1556
10:02:24.249	152	82	108	77	69.3	315	780	963	5.3	1.219	1626
10:02:25.031	148	81	106	77	67.8	310	780	979	5.2	1.220	1627
10:02:25.809	145	81	103	76	65.3	305	790	946	5.0	1.250	1667
10:02:26.599	144	78	102	78	67.3	310	765	954	5.3	1.160	1547
10:02:27.368	144	76	103	78	70.0	310	765	975	5.5	1.120	1494
10:02:28.129	149	78	105	78	71.8	315	765	979	5.6	1.120	1493
10:02:28.898	149	78	103	72	72.3	315	830	988	5.2	1.178	1570
10:02:29.726	145	75	102	74	74.3	315	810	992	5.5	1.107	1476
10:02:30.538	147	76	103	74	74.5	320	810	954	5.5	1.114	1486
10:02:31.348	146	76	101	74	74.0	320	810	963	5.5	1.106	1474
10:02:32.156	141	74	99	76	74.0	315	790	929	5.6	1.052	1402
10:02:32.946	140	73	99	77	74.8	315	780	921	5.8	1.033	1377
10:02:33.726	143	74	100	73	76.0	320	820	925	5.6	1.074	1431
10:02:34.546	142	73	99	74	76.5	320	815	925	5.6	1.055	1406
10:02:35.361	140	73	98	74	75.0	320	810	892	5.6	1.058	1411
10:02:36.169	138	73	97	75	74.3	320	795	863	5.6	1.033	1378
10:02:36.966	136	72	97	75	75.0	320	795	871	5.7	1.023	1364
10:02:37.759	140	73	100	77	76.3	320	780	871	5.9	1.018	1357
10:02:38.541	142	75	100	75	75.3	320	795	892	5.7	1.059	1412
10:02:39.334	142	75	100	76	74.3	315	785	892	5.7	1.060	1413
10:02:40.119	140	75	100	77	73.5	315	780	896	5.7	1.059	1411
10:02:40.901	143	75	101	75	75.0	320	800	908	5.6	1.072	1429
10:02:41.701	143	75	99	72	75.8	320	835	904	5.4	1.094	1459
10:02:42.536	141	73	98	71	75.8	320	845	896	5.4	1.090	1454
10:02:43.379	137	72	98	71	75.8	320	840	888	5.4	1.084	1445
10:02:44.220	137	72	98	74	75.8	320	815	888	5.6	1.052	1402
10:02:45.035	137	72	98	71	75.8	320	850	888	5.3	1.097	1462
10:02:45.888	142	74	99	71	66.5	320	850	1008	4.7	1.262	1683
10:02:46.734	138	73	96	69	65.3	315	865	938	4.5	1.276	1701
10:02:47.601	136	72	95	69	65.8	315	865	921	4.6	1.250	1666
10:02:48.464	134	71	94	71	68.5	315	840	900	4.9	1.156	1541
10:02:49.304	134	70	96	73	72.5	320	825	900	5.3	1.087	1449
10:02:50.129	138	72	98	72	74.3	320	830	896	5.4	1.090	1453
10:02:50.959	139	73	98	71	74.0	320	840	896	5.3	1.112	1483
10:02:51.799	138	73	98	74	73.0	320	815	888	5.4	1.091	1455
10:02:52.616	136	73	98	75	72.3	320	805	879	5.4	1.089	1452
10:02:53.421	139	74	99	74	74.0	320	810	883	5.5	1.086	1449
10:02:54.231	140	75	100	75	73.8	320	805	879	5.5	1.092	1455
10:02:55.036	139	75	99	74	72.5	320	810	875	5.4	1.109	1478
10:02:55.846	138	75	98	75	71.8	320	805	854	5.3	1.100	1466
10:02:56.649	135	73	97	77	71.8	320	780	867	5.5	1.054	1406
10:02:57.431	139	74	99	74	74.3	325	815	867	5.5	1.087	1449
10:02:58.244	141	74	99	68	75.8	325	880	879	5.2	1.144	1526
10:02:59.126	139	73	96	65	75.8	320	925	863	4.9	1.169	1559
10:03:00.051	133	71	93	66	74.5	320	915	829	4.9	1.139	1519
10:03:00.968	129	69	91	68	73.8	325	885	792	5.0	1.086	1448
10:03:01.851	128	68	90	67	74.5	325	900	792	5.0	1.084	1446
10:03:02.753	130	67	90	64	77.0	325	935	796	4.9	1.090	1453
10:03:03.688	128	67	89	66	77.0	325	915	788	5.0	1.061	1414
10:03:04.603	125	67	88	68	75.0	325	885	758	5.1	1.038	1385
10:03:05.488	124	66	89	72	74.8	325	830	775	5.4	0.991	1321
10:03:06.318	129	69	92	70	75.8	325	855	775	5.3	1.036	1381
10:03:07.173	131	69	93	72	77.5	330	835	796	5.6	1.005	1340
10:03:08.008	132	71	94	72	75.0	325	830	788	5.4	1.043	1391
10:03:08.838	133	72	96	74	74.8	325	815	808	5.5	1.041	1388
10:03:09.653	135	72	97	75	74.3	325	805	808	5.5	1.052	1402
10:03:10.456	138	74	100	76	74.8	325	785	854	5.7	1.048	1397
10:03:11.241	142	76	103	73	76.0	325	820	892	5.6	1.106	1475
10:03:12.059	148	79	101	62	75.3	325	975	896	4.6	1.305	1741
10:03:13.034	143	72	99	64	80.8	325	935	904	5.2	1.141	1521
10:03:13.969	138	72	96	65	75.8	325	920	858	4.9	1.163	1551
10:03:14.891	135	71	94	68	74.8	330	880	846	5.1	1.110	1479
10:03:15.771	133	70	93	71	73.8	330	850	829	5.2	1.072	1429
10:03:16.621	131	69	93	74	74.3	325	815	825	5.5	1.015	1354
10:03:17.436	132	69	94	75	75.0	325	805	842	5.6	1.006	1342
10:03:18.239	136	71	96	74	75.8	325	810	858	5.6	1.027	1369
10:03:19.049	137	72	96	74	75.8	325	815	858	5.6	1.033	1377
10:03:19.865	137	72	96	75	75.8	325	795	858	5.7	1.008	1343
10:03:20.660	137	72	96	74	75.8	325	810	858	5.6	1.027	1369
10:03:21.471	144	78	103	74	63.3	325	810	1046	4.7	1.313	1750
10:03:22.283	144	77	102	73	65.3	325	825	1013	4.7	1.290	1720
10:03:23.108	144	77	103	73	65.3	325	820	1004	4.8	1.288	1717
10:03:23.924	144	77	103	74	67.5	325	810	979	5.0	1.230	1640
10:03:24.736	142	76	101	75	70.5	325	805	979	5.3	1.153	1538
10:03:25.539	143	76	101	73	71.3	325	820	963	5.2	1.165	1554
10:03:26.363	142	75	101	72	73.3	325	830	954	5.3	1.142	1522
10:03:27.191	141	75	101	74	72.8	325	815	938	5.4	1.126	1501
10:03:28.006	139	75	99	74	71.3	325	815	913	5.2	1.130	1506
10:03:28.819	136	74	98	75	71.5	320	795	917	5.4	1.087	1449
10:03:29.614	139	74	100	75	73.0	320	800	925	5.5	1.090	1454
10:03:30.416	141	75	101	76	74.8	325	785	917	5.7	1.063	1418
10:03:31.201	140	76	101	76	73.0	325	785	892	5.6	1.089	1452
10:03:31.986	141	77	101	76	71.5	320	790	904	5.4	1.116	1488
10:03:32.774	139	76	100	76	71.0	315	790	900	5.4	1.110	1480
10:03:33.568	138	75	99	76	72.0	320	785	933	5.5	1.079	1439
10:03:34.349	142	75	101	75	73.8	320	800	933	5.5	1.090	1454
10:03:35.149	142	75	100	74	74.5	320	810	933	5.5	1.087	1450
10:03:35.959	140	74	98	72	73.5	320	835	904	5.3	1.110	1481
10:03:36.796	135	73	94	69	72.5	320	865	892	5.0	1.119	1491
10:03:37.659	131	69	93	75	73.5	315	805	875	5.5	1.021	1362
10:03:38.466	133	71	94	73	74.0	320	825	863	5.4	1.048	1397
10:03:39.291	133	70	94	73	75.8	320	820	858	5.5	1.020	1360
10:03:40.111	131	70	93	73	74.5	320	820	833	5.5	1.021	1361
10:03:40.927	129	70	92	74	73.3	315	815	829	5.4	1.021	1361
10:03:41.746	127	69	91	75	72.5	315	800	817	5.4	0.999	1331
10:03:42.544	127	68	92	77	73.5	315	780	833	5.7	0.976	1302
10:03:43.324	131	71	95	77	74.5	320	780	829	5.7	0.992	1323
10:03:44.106	132	71	95	75	75.0	320	800	842	5.6	1.011	1348
10:03:44.902	130	71	94	75	73.0	315	800	821	5.5	1.025	1366
10:03:45.708	128	71	92	75	71.8	315	795	796	5.4	1.017	1355
10:03:46.503	125	69	91	76	71.3	315	785	792	5.4	0.997	1329
10:03:47.288	127	68	92	77	74.0	320	780	804	5.7	0.970	1293
10:03:48.064	130	70	93	75	74.5	320	805	792	5.6	1.008	1343
10:03:48.869	130	70	94	76	74.3	320	785	796	5.7	0.994	1325
10:03:49.656	129	72	93	75	71.0	315	795	767	5.4	1.039	1385
10:03:50.451	127	70	93	77	71.8	315	775	792	5.6	0.999	1332
10:03:51.226	130	71	95	77	73.3	320	775	788	5.7	1.000	1333
10:03:52.003	132	72	95	76	74.0	320	790	796	5.6	1.017	1356
10:03:52.793	131	72	95	75	72.8	320	800	796	5.5	1.039	1386
10:03:53.589	129	72	94	77	70.8	310	775	792	5.5	1.030	1373
10:03:54.366	129	72	95	78	70.3	315	765	804	5.5	1.032	1376
10:03:55.127	134	73	97	75	73.0	315	800	821	5.5	1.060	1414
10:03:55.927	135	73	98	75	73.5	315	800	829	5.5	1.061	1415
10:03:56.731	133	73	96	75	71.3	315	800	817	5.3	1.081	1441
10:03:57.533	132	73	95	74	70.5	315	815	800	5.2	1.098	1464
10:03:58.348	130	72	95	78	70.5	315	770	792	5.5	1.032	1376
10:03:59.114	130	72	96	80	70.0	315	750	796	5.6	1.023	1364
10:03:59.862	135	73	98	77	72.3	315	775	817	5.6	1.051	1402
10:04:00.641	138	74	98	77	72.3	315	775	846	5.6	1.051	1402
10:04:01.415	138	74	98	78	72.3	315	770	846	5.6	1.044	1393
10:04:02.185	138	74	98	73	72.3	315	825	846	5.3	1.119	1492
10:04:03.011	140	77	101	74	62.0	315	815	1013	4.6	1.321	1761
10:04:03.828	142	76	100	69	64.8	320	875	979	4.4	1.348	1797
10:04:04.701	140	74	98	68	67.3	320	885	954	4.6	1.286	1715
10:04:05.586	134	72	95	70	67.8	320	855	896	4.8	1.199	1599
10:04:06.441	129	71	93	73	67.5	315	820	863	4.9	1.127	1502
10:04:07.261	128	70	92	74	68.5	315	815	871	5.0	1.095	1459
10:04:08.074	131	70	94	75	71.5	315	805	875	5.3	1.058	1411
10:04:08.881	132	71	94	75	72.0	320	805	879	5.4	1.054	1405
10:04:09.684	130	71	93	74	71.0	315	810	888	5.3	1.064	1418
10:04:10.496	131	70	95	76	73.3	315	785	900	5.6	1.018	1357
10:04:11.281	135	73	96	71	73.5	320	840	883	5.3	1.091	1455
10:04:12.121	134	71	94	67	74.5	320	890	896	5.0	1.123	1497
10:04:13.011	132	70	93	68	74.0	315	880	871	5.0	1.106	1475
10:04:13.889	130	70	94	71	73.0	315	840	846	5.2	1.076	1435
10:04:14.731	130	71	94	73	71.3	320	820	833	5.2	1.076	1435
10:04:15.549	130	71	95	76	71.0	315	790	850	5.4	1.060	1413
10:04:16.339	137	74	98	72	72.5	320	835	867	5.2	1.132	1509
10:04:17.176	139	74	98	69	75.0	320	875	888	5.1	1.146	1528
10:04:18.049	137	73	98	70	73.5	315	860	875	5.1	1.141	1521
10:04:18.911	135	73	96	71	71.8	320	840	842	5.1	1.127	1502
10:04:19.751	132	72	95	73	70.8	315	820	842	5.2	1.104	1472
10:04:20.569	135	73	97	71	72.8	320	840	842	5.2	1.114	1486
10:04:21.409	136	72	96	69	74.8	320	870	850	5.2	1.120	1494
10:04:22.281	136	72	98	71	74.0	320	850	846	5.2	1.120	1493
10:04:23.129	136	74	97	71	71.0	315	850	850	5.0	1.161	1548
10:04:23.981	135	73	96	68	71.8	315	880	854	4.9	1.180	1574
10:04:24.861	137	72	98	70	74.5	320	860	858	5.2	1.128	1505
10:04:25.721	137	74	98	69	72.8	320	870	858	5.0	1.172	1563
10:04:26.591	139	74	100	71	73.0	320	840	896	5.2	1.148	1530
10:04:27.431	143	77	102	71	71.8	320	840	933	5.1	1.194	1592
10:04:28.273	148	77	104	72	74.5	320	835	983	5.4	1.163	1550
10:04:29.108	147	77	104	72	73.0	320	830	1004	5.3	1.180	1573
10:04:29.934	149	78	106	74	72.3	320	810	1025	5.4	1.186	1581
10:04:30.742	152	80	107	73	73.0	320	820	1033	5.3	1.202	1603
10:04:31.562	152	80	106	72	72.0	320	830	1042	5.2	1.216	1622
10:04:32.396	149	78	104	75	71.8	320	805	1063	5.3	1.164	1552
10:04:33.199	149	77	105	78	73.5	320	770	1083	5.7	1.103	1470
10:04:33.973	155	79	107	71	75.5	325	840	1104	5.4	1.185	1580
10:04:34.811	155	78	105	68	76.5	325	885	1113	5.2	1.209	1612
10:04:35.696	152	76	104	71	75.8	320	845	1108	5.4	1.160	1547
10:04:36.539	149	78	102	71	71.5	315	840	1079	5.1	1.198	1598
10:04:37.377	146	75	100	74	71.8	315	815	1021	5.3	1.136	1515
10:04:38.196	143	74	99	76	72.5	315	785	992	5.5	1.075	1433
10:04:38.979	144	74	100	77	73.3	315	775	958	5.7	1.058	1411
10:04:39.758	146	74	101	75	75.8	320	795	946	5.7	1.055	1406
10:04:40.551	147	74	101	75	76.8	315	795	954	5.8	1.044	1391
10:04:41.346	147	75	101	75	76.5	315	805	929	5.7	1.060	1414
10:04:42.153	147	74	102	75	77.8	320	805	954	5.8	1.051	1401
10:04:42.954	151	76	103	73	77.5	320	820	950	5.7	1.092	1457
10:04:43.778	150	76	103	72	78.0	320	830	963	5.6	1.091	1454
10:04:44.604	147	75	101	72	76.0	320	830	942	5.5	1.098	1463
10:04:45.434	145	74	99	72	76.3	320	830	942	5.5	1.078	1437
10:04:46.264	143	73	98	74	76.0	320	815	921	5.6	1.051	1401
10:04:47.081	142	73	98	74	76.0	320	815	933	5.6	1.048	1398
10:04:47.896	143	72	99	75	77.3	320	805	933	5.8	1.032	1376
10:04:48.699	145	74	101	75	76.3	320	800	950	5.7	1.057	1409
10:04:49.501	146	76	102	77	75.3	320	780	971	5.8	1.057	1410
10:04:50.281	146	76	104	77	76.0	320	775	992	5.9	1.055	1407
10:04:51.054	151	78	105	75	76.5	325	800	1008	5.7	1.101	1468
10:04:51.856	150	76	105	75	76.5	325	805	1042	5.7	1.108	1477
10:04:52.660	150	76	105	76	76.5	325	785	1042	5.8	1.080	1440
10:04:53.445	150	76	105	76	76.5	325	790	1042	5.8	1.087	1449
10:04:54.238	154	84	109	76	59.5	320	785	1188	4.5	1.431	1909
10:04:55.019	150	80	107	78	63.5	315	770	1183	4.9	1.291	1722
10:04:55.789	152	81	108	78	61.8	315	765	1179	4.8	1.338	1784
10:04:56.558	156	81	110	77	67.3	320	775	1188	5.2	1.271	1694
10:04:57.331	155	81	111	79	68.5	315	755	1213	5.4	1.221	1628
10:04:58.085	160	84	113	78	69.0	315	770	1233	5.4	1.264	1685
10:04:58.856	161	82	117	79	73.0	320	755	1271	5.8	1.207	1610
10:04:59.610	167	89	119	78	68.5	320	770	1250	5.3	1.340	1787
10:05:00.377	167	89	120	78	67.8	315	770	1263	5.3	1.364	1818
10:05:01.150	166	89	117	78	66.3	310	770	1271	5.2	1.360	1813
10:05:01.921	157	87	112	79	62.8	305	760	1250	5.0	1.350	1801
10:05:02.679	158	85	114	80	63.5	305	750	1254	5.1	1.344	1791
10:05:03.429	166	87	118	79	66.8	310	755	1279	5.3	1.335	1780
10:05:04.186	165	89	118	79	64.0	305	760	1296	5.1	1.401	1868
10:05:04.946	163	88	116	80	63.0	305	750	1317	5.0	1.381	1841
10:05:05.694	158	89	114	81	58.5	295	745	1225	4.7	1.455	1940
10:05:06.440	156	88	112	81	58.3	295	745	1250	4.7	1.429	1906
10:05:07.186	152	86	109	81	57.5	295	745	1196	4.6	1.406	1874
10:05:07.930	150	82	109	83	61.0	290	725	1225	5.0	1.298	1731
10:05:08.656	158	84	114	82	64.5	305	730	1238	5.3	1.293	1724
10:05:09.385	163	87	116	77	66.0	305	780	1275	5.1	1.371	1828
10:05:10.164	164	86	118	79	67.8	305	760	1296	5.3	1.326	1769
10:05:10.924	166	89	118	76	66.5	305	790	1267	5.1	1.405	1873
10:05:11.716	167	87	117	74	69.0	305	810	1275	5.1	1.376	1835
10:05:12.525	164	86	115	74	68.0	305	810	1250	5.0	1.370	1826
10:05:13.336	161	84	112	72	68.8	310	830	1213	5.0	1.349	1799
10:05:14.164	156	81	109	72	69.5	310	830	1200	5.0	1.302	1736
10:05:14.994	156	80	108	71	71.5	310	840	1167	5.1	1.266	1688
10:05:15.834	152	78	105	72	72.5	315	835	1125	5.2	1.212	1616
10:05:16.671	149	77	102	70	72.3	315	860	1096	5.0	1.211	1615
10:05:17.531	143	73	101	73	73.5	310	825	1083	5.3	1.128	1504
10:05:18.354	145	75	102	72	72.8	315	835	1054	5.2	1.165	1553
10:05:19.191	147	74	103	71	76.3	320	840	1058	5.4	1.132	1509
10:05:20.031	147	75	103	71	74.5	320	840	1046	5.3	1.156	1541
10:05:20.871	145	75	102	74	73.3	315	810	1046	5.4	1.128	1504
10:05:21.679	144	75	103	75	72.0	315	795	1046	5.4	1.137	1516
10:05:22.476	149	77	106	75	73.5	320	805	1067	5.5	1.161	1548
10:05:23.281	151	78	106	73	73.8	320	820	1058	5.4	1.181	1575
10:05:24.099	150	79	105	72	72.3	315	835	1054	5.2	1.216	1622
10:05:24.936	147	77	104	74	71.8	315	810	1050	5.3	1.177	1569
10:05:25.744	146	77	105	76	71.5	315	790	1050	5.4	1.163	1551
10:05:26.532	151	79	107	75	71.8	320	805	1054	5.3	1.200	1601
10:05:27.337	151	79	106	72	72.3	320	835	1050	5.2	1.228	1637
10:05:28.174	150	78	106	72	72.8	320	830	1042	5.3	1.204	1605
10:05:29.008	147	78	104	75	71.0	320	805	1008	5.3	1.182	1576
10:05:29.813	143	77	103	76	69.3	315	790	1013	5.3	1.172	1563
10:05:30.599	148	77	105	75	71.8	315	795	1042	5.4	1.166	1555
10:05:31.394	150	78	107	74	73.3	320	815	1046	5.4	1.185	1580
10:05:32.207	150	79	107	74	72.5	315	815	1038	5.3	1.200	1600
10:05:33.024	149	79	106	74	71.0	315	810	1029	5.3	1.206	1609
10:05:33.838	146	78	104	75	70.0	315	805	1008	5.2	1.193	1591
10:05:34.641	143	77	103	75	70.0	315	795	1008	5.3	1.167	1556
10:05:35.436	147	77	105	75	72.5	320	800	1021	5.4	1.161	1549
10:05:36.236	149	78	106	72	73.3	320	830	1008	5.3	1.198	1598
10:05:37.064	150	78	107	74	73.3	320	815	1017	5.4	1.188	1584
10:05:37.883	148	79	106	74	71.3	320	815	1000	5.2	1.207	1609
10:05:38.698	145	78	105	76	70.3	315	785	1008	5.4	1.173	1564
10:05:39.479	150	80	108	74	71.5	315	810	1017	5.3	1.218	1624
10:05:40.287	154	80	110	74	74.3	320	815	1033	5.5	1.210	1614
10:05:41.104	155	82	111	73	72.8	320	820	1029	5.3	1.254	1672
10:05:41.924	156	83	112	75	70.8	315	800	1046	5.3	1.269	1692
10:05:42.726	155	84	110	74	69.0	320	810	1033	5.1	1.291	1722
10:05:43.534	152	81	109	76	70.0	315	785	1058	5.4	1.222	1630
10:05:44.321	154	81	109	75	70.5	320	795	1054	5.3	1.232	1643
10:05:45.116	154	80	110	75	73.0	320	795	1071	5.5	1.195	1594
10:05:45.911	153	81	109	75	71.3	320	805	1050	5.3	1.226	1634
10:05:46.712	152	81	107	74	70.3	315	810	1058	5.2	1.234	1645
10:05:47.526	148	78	105	75	71.0	315	805	1050	5.3	1.185	1580
10:05:48.329	148	77	105	75	73.0	315	805	1038	5.4	1.155	1540
10:05:49.132	149	77	105	72	73.0	315	835	1029	5.2	1.198	1598
10:05:49.970	149	77	105	74	73.0	315	815	1029	5.4	1.169	1559
10:05:50.785	149	77	105	71	73.0	315	840	1029	5.2	1.205	1607
10:05:51.624	142	75	99	70	65.0	315	855	1008	4.6	1.306	1741
10:05:52.481	140	73	97	68	66.5	320	880	963	4.5	1.287	1716
10:05:53.361	138	72	96	69	67.3	320	875	942	4.6	1.252	1670
10:05:54.234	135	71	95	68	70.0	315	885	933	4.7	1.204	1606
10:05:55.123	139	71	94	58	75.8	325	1030	933	4.4	1.271	1695
10:05:56.149	137	67	92	57	80.8	325	1050	917	4.6	1.190	1586
10:05:57.199	131	65	89	60	79.8	325	1005	858	4.8	1.122	1495
10:05:58.206	126	65	88	63	77.5	325	945	825	4.9	1.067	1423
10:05:59.153	123	64	86	68	75.0	325	880	792	5.1	1.009	1345
10:06:00.033	119	63	86	72	74.0	325	830	783	5.3	0.962	1282
10:06:00.863	124	65	89	71	75.5	325	840	804	5.4	0.987	1317
10:06:01.701	129	67	92	71	79.0	330	840	829	5.6	0.976	1301
10:06:02.541	130	69	93	73	77.5	325	820	838	5.7	0.987	1316
10:06:03.361	130	70	94	74	75.3	325	815	833	5.5	1.018	1357
10:06:04.176	132	71	96	75	74.0	325	795	846	5.6	1.029	1372
10:06:04.969	133	72	98	78	72.5	320	765	875	5.7	1.037	1382
10:06:05.736	140	76	102	76	73.8	325	785	896	5.6	1.088	1451
10:06:06.521	144	77	103	74	75.0	330	815	925	5.5	1.122	1496
10:06:07.334	144	77	103	73	73.5	325	820	929	5.4	1.146	1528
10:06:08.156	142	77	102	74	72.3	325	815	917	5.3	1.148	1530
10:06:08.971	140	76	100	74	71.5	325	815	913	5.3	1.140	1520
10:06:09.784	137	74	99	76	71.3	320	790	913	5.4	1.092	1456
10:06:10.574	138	74	99	73	73.3	320	820	925	5.4	1.108	1478
10:06:11.394	142	74	101	74	75.3	325	815	925	5.5	1.097	1462
10:06:12.209	142	76	102	73	74.0	320	820	908	5.4	1.127	1503
10:06:13.029	141	76	101	74	72.5	320	815	913	5.3	1.138	1518
10:06:13.844	140	76	100	72	71.3	320	830	888	5.2	1.168	1557
10:06:14.676	138	75	99	74	72.0	320	810	888	5.3	1.117	1489
10:06:15.484	137	74	100	77	71.5	320	780	883	5.5	1.085	1447
10:06:16.266	141	76	101	73	73.0	325	825	896	5.3	1.139	1518
10:06:17.091	141	75	100	73	74.5	325	825	896	5.4	1.110	1480
10:06:17.916	137	74	98	74	73.3	320	815	879	5.4	1.090	1454
10:06:18.729	135	73	97	74	71.8	320	810	858	5.3	1.089	1453
10:06:19.541	132	72	94	71	71.0	320	845	854	5.0	1.113	1484
10:06:20.384	130	69	94	74	74.0	315	815	858	5.4	1.035	1380
10:06:21.197	134	72	97	73	74.8	320	820	842	5.5	1.061	1415
10:06:22.019	136	73	99	74	75.3	320	810	854	5.6	1.063	1417
10:06:22.829	137	75	100	74	73.0	320	810	858	5.4	1.104	1472
10:06:23.639	138	75	99	70	72.8	320	855	850	5.1	1.161	1547
10:06:24.496	137	73	99	74	73.8	320	815	879	5.4	1.091	1455
10:06:25.311	137	74	99	73	72.5	315	825	871	5.3	1.127	1502
10:06:26.134	140	75	100	69	74.3	320	870	879	5.1	1.166	1554
10:06:27.006	140	73	99	67	75.8	320	890	883	5.1	1.157	1543
10:06:27.894	138	73	98	69	74.0	320	870	883	5.1	1.155	1540
10:06:28.766	138	74	97	67	72.8	320	900	871	4.9	1.200	1600
10:06:29.664	136	72	96	69	73.5	320	875	867	5.0	1.146	1528
10:06:30.539	135	72	96	70	72.8	315	860	871	5.1	1.138	1517
10:06:31.399	137	72	97	69	74.8	320	870	883	5.2	1.132	1509
10:06:32.271	138	72	98	69	75.5	325	875	879	5.2	1.130	1507
10:06:33.146	137	73	98	69	74.5	320	865	875	5.2	1.132	1509
10:06:34.009	136	73	97	70	73.8	320	860	871	5.1	1.134	1512
10:06:34.869	135	73	98	72	73.3	320	830	858	5.3	1.110	1481
10:06:35.701	138	74	100	73	73.5	325	825	883	5.3	1.125	1500
10:06:36.526	143	76	104	72	75.3	325	830	904	5.4	1.147	1529
10:06:37.356	148	79	107	73	74.8	325	825	929	5.4	1.184	1578
10:06:38.179	150	81	108	72	71.8	320	830	946	5.2	1.249	1666
10:06:39.011	150	81	108	73	72.0	320	820	971	5.3	1.230	1640
10:06:39.831	153	81	111	73	73.0	320	820	1000	5.3	1.241	1655
10:06:40.651	158	83	113	70	73.8	325	860	1025	5.1	1.312	1749
10:06:41.511	160	83	113	71	73.8	325	845	1050	5.2	1.292	1722
10:06:42.356	157	83	110	71	71.8	325	845	1054	5.1	1.295	1727
10:06:43.201	152	80	108	75	71.5	320	800	1058	5.4	1.206	1607
10:06:44.001	154	80	107	71	72.0	325	845	1050	5.1	1.250	1667
10:06:44.846	152	77	103	67	76.0	325	895	1050	5.1	1.216	1621
10:06:45.739	144	74	101	71	74.3	320	840	1042	5.3	1.137	1516
10:06:46.583	142	77	100	74	68.5	320	815	938	5.0	1.184	1578
10:06:47.396	141	73	99	75	75.0	325	805	979	5.6	1.060	1413
10:06:48.201	136	72	96	75	71.5	320	795	975	5.4	1.062	1416
10:06:48.996	137	71	96	75	75.0	320	800	967	5.6	1.024	1365
10:06:49.796	141	72	96	76	75.0	320	790	1000	5.7	1.011	1348
10:06:50.585	141	72	96	81	75.0	320	740	1000	6.1	0.947	1263
10:06:51.325	141	72	96	77	75.0	320	775	1000	5.8	0.992	1323
10:06:52.101	153	77	105	77	66.8	320	775	1267	5.2	1.219	1625
10:06:52.878	149	77	104	77	66.0	320	780	1183	5.1	1.226	1635
10:06:53.658	146	76	103	77	65.0	315	780	1196	5.0	1.239	1652
10:06:54.436	149	78	104	73	68.0	320	820	1167	5.0	1.251	1668
10:06:55.256	148	77	103	72	71.8	315	830	1146	5.2	1.189	1585
10:06:56.088	145	76	100	70	71.0	315	860	1108	5.0	1.208	1611
10:06:56.944	140	73	98	73	71.8	315	825	1092	5.2	1.124	1499
10:06:57.771	139	72	98	72	73.5	315	830	1079	5.3	1.104	1472
10:06:58.597	141	73	97	69	74.5	320	875	1042	5.1	1.139	1519
10:06:59.474	137	70	94	68	76.0	320	885	1033	5.2	1.098	1463
10:07:00.359	132	69	92	71	73.8	315	845	971	5.2	1.051	1402
10:07:01.208	127	68	90	72	72.5	310	830	954	5.2	1.027	1370
10:07:02.036	131	68	92	71	75.5	320	850	954	5.3	1.036	1381
10:07:02.888	133	69	93	69	77.3	325	865	946	5.4	1.039	1385
10:07:03.751	130	69	92	70	75.5	320	860	929	5.3	1.042	1390
10:07:04.609	127	68	90	71	73.3	315	850	900	5.2	1.044	1392
10:07:05.461	126	68	89	71	73.0	315	850	875	5.2	1.033	1378
10:07:06.309	123	66	89	72	73.5	315	835	883	5.3	1.005	1341
10:07:07.144	128	68	91	71	75.0	320	850	863	5.3	1.031	1375
10:07:07.994	129	68	91	69	76.0	320	870	867	5.2	1.042	1389
10:07:08.866	126	68	89	69	74.0	320	870	846	5.1	1.046	1395
10:07:09.734	123	66	88	69	74.0	315	865	846	5.1	1.032	1375
10:07:10.597	126	67	89	68	75.0	320	885	821	5.1	1.053	1404
10:07:11.482	125	67	90	69	74.5	315	875	817	5.1	1.051	1402
10:07:12.359	124	68	89	69	73.5	320	870	804	5.1	1.053	1405
10:07:13.233	123	67	89	72	73.5	320	830	808	5.3	1.008	1344
10:07:14.063	127	69	91	68	73.8	320	880	808	5.0	1.086	1448
10:07:14.937	130	69	93	70	77.0	325	855	821	5.4	1.035	1381
10:07:15.794	130	71	94	70	74.0	320	855	817	5.2	1.083	1444
10:07:16.647	129	71	95	73	72.3	315	825	821	5.3	1.079	1439
10:07:17.476	130	72	95	74	71.3	315	815	817	5.2	1.090	1453
10:07:18.291	132	73	98	75	72.0	315	800	842	5.4	1.089	1452
10:07:19.089	139	76	102	74	72.3	320	815	871	5.3	1.145	1527
10:07:19.904	142	77	104	73	72.8	320	825	900	5.3	1.174	1565
10:07:20.731	143	79	104	71	71.3	315	840	908	5.1	1.226	1635
10:07:21.569	144	79	105	72	70.3	315	830	921	5.1	1.238	1650
10:07:22.401	144	80	104	72	69.5	320	835	921	5.0	1.249	1666
10:07:23.234	144	79	104	73	69.8	315	825	929	5.1	1.230	1640
10:07:24.059	144	78	104	74	69.8	315	810	942	5.2	1.211	1614
10:07:24.873	146	79	106	74	70.5	320	810	983	5.2	1.221	1628
10:07:25.679	152	81	109	74	71.5	320	815	1004	5.3	1.240	1653
10:07:26.492	152	81	108	75	70.5	320	805	1021	5.3	1.236	1648
10:07:27.303	150	81	106	73	69.8	320	820	1008	5.1	1.246	1662
10:07:28.121	147	79	104	75	70.0	320	800	996	5.3	1.186	1581
10:07:28.921	142	77	102	75	69.3	315	795	1000	5.2	1.165	1554
10:07:29.718	144	76	102	74	71.8	320	815	992	5.3	1.159	1545
10:07:30.529	145	76	102	73	73.5	320	825	979	5.3	1.145	1527
10:07:31.356	142	75	99	71	73.0	320	845	975	5.2	1.149	1532
10:07:32.203	138	74	98	73	72.8	315	820	946	5.3	1.102	1469
10:07:33.023	135	72	97	76	71.8	315	790	933	5.4	1.065	1420
10:07:33.813	136	72	98	78	73.5	320	770	950	5.7	1.024	1365
10:07:34.581	141	73	102	78	76.8	320	770	996	6.0	1.021	1361
10:07:35.349	146	77	99	63	75.5	320	950	992	4.8	1.249	1665
10:07:36.299	145	71	101	67	82.0	320	900	1013	5.5	1.103	1471
10:07:37.201	145	75	101	68	75.5	320	880	1025	5.1	1.180	1574
10:07:38.077	146	76	101	69	72.5	315	865	1054	5.0	1.202	1603
10:07:38.946	144	75	99	70	71.0	315	855	1054	5.0	1.195	1594
10:07:39.797	144	75	100	71	71.3	315	840	1054	5.1	1.176	1568
10:07:40.641	145	75	100	72	71.8	315	835	1079	5.2	1.161	1548
10:07:41.476	145	74	100	71	72.3	315	850	1096	5.1	1.179	1573
10:07:42.328	149	75	103	73	74.3	320	825	1100	5.4	1.142	1522
10:07:43.151	149	76	103	72	73.5	320	835	1108	5.3	1.167	1556
10:07:43.986	148	76	102	71	73.5	320	850	1108	5.2	1.177	1569
10:07:44.836	146	75	100	70	73.0	315	855	1104	5.1	1.174	1566
10:07:45.691	148	75	98	63	74.5	320	960	1113	4.7	1.260	1679
10:07:46.653	144	70	93	57	80.0	325	1060	1100	4.5	1.229	1639
10:07:47.709	135	66	88	59	80.0	320	1020	1046	4.7	1.122	1496
10:07:48.733	128	64	85	59	79.8	320	1010	979	4.7	1.080	1440
10:07:49.741	125	62	84	61	81.0	325	980	938	5.0	1.010	1347
10:07:50.721	120	60	84	63	81.0	325	955	904	5.1	0.984	1313
10:07:51.675	120	60	84	67	81.0	325	895	904	5.4	0.923	1230
10:07:52.570	120	60	84	69	81.0	325	870	904	5.6	0.897	1196
10:07:53.439	118	61	83	72	68.8	325	835	942	4.9	1.005	1340
10:07:54.274	118	62	83	74	67.8	320	815	929	5.0	0.998	1331
10:07:55.093	119	62	85	75	69.0	320	805	958	5.1	0.989	1318
10:07:55.898	124	64	88	74	72.8	325	810	954	5.4	0.974	1299
10:07:56.708	125	66	89	72	74.8	320	830	950	5.4	0.985	1314
10:07:57.536	126	68	90	75	73.0	320	805	946	5.4	0.995	1327
10:07:58.343	127	69	91	75	72.0	320	795	942	5.4	1.005	1340
10:07:59.138	129	69	95	78	74.3	320	765	975	5.8	0.974	1298
10:07:59.901	134	73	97	76	73.5	325	790	954	5.6	1.040	1387
10:08:00.691	136	74	96	72	73.0	320	835	971	5.2	1.101	1468
10:08:01.528	134	73	97	75	72.8	320	800	958	5.5	1.061	1415
10:08:02.326	134	74	97	75	70.8	320	795	921	5.3	1.090	1453
10:08:03.123	134	74	97	76	70.5	320	785	946	5.4	1.083	1444
10:08:03.906	134	74	99	78	71.0	320	765	967	5.6	1.069	1426
10:08:04.671	141	77	102	76	72.3	320	790	975	5.5	1.118	1491
10:08:05.459	143	78	103	75	72.5	320	805	996	5.4	1.146	1529
10:08:06.264	143	78	103	74	70.5	320	810	992	5.2	1.181	1574
10:08:07.076	141	78	101	74	69.5	315	815	988	5.1	1.184	1579
10:08:07.891	139	76	101	75	70.0	315	795	1000	5.3	1.147	1529
10:08:08.688	143	78	103	74	71.0	320	810	988	5.3	1.172	1563
10:08:09.496	144	78	103	74	71.5	320	815	1000	5.3	1.174	1565
10:08:10.309	143	77	103	74	70.5	315	810	992	5.2	1.178	1570
10:08:11.121	142	78	103	75	69.5	315	795	983	5.2	1.172	1563
10:08:11.916	141	78	102	75	69.0	315	805	971	5.1	1.184	1579
10:08:12.723	140	76	101	75	70.5	315	800	975	5.3	1.146	1528
10:08:13.523	142	77	104	77	71.3	315	780	996	5.5	1.141	1522
10:08:14.303	148	80	107	75	71.3	320	795	1000	5.4	1.197	1596
10:08:15.096	151	81	109	73	72.3	320	820	1021	5.3	1.234	1646
10:08:15.912	152	82	110	74	70.5	315	810	1046	5.2	1.264	1685
10:08:16.726	153	83	110	73	69.5	315	825	1088	5.1	1.306	1741
10:08:17.553	159	84	106	58	71.5	320	1035	1129	4.1	1.534	2046
10:08:18.586	155	76	104	61	79.5	325	985	1129	4.8	1.289	1718
10:08:19.571	147	75	100	65	75.5	320	925	1050	4.9	1.228	1638
10:08:20.498	139	73	97	69	73.5	320	865	996	5.1	1.142	1522
10:08:21.363	135	71	96	71	72.5	320	840	983	5.2	1.106	1475
10:08:22.203	137	71	96	71	75.3	325	845	975	5.3	1.078	1437
10:08:23.044	137	71	96	71	77.0	320	845	975	5.5	1.054	1405
10:08:23.891	136	71	96	73	76.3	325	825	988	5.5	1.039	1385
10:08:24.716	134	71	95	75	74.5	320	805	971	5.6	1.024	1365
10:08:25.521	135	70	97	76	76.3	320	790	996	5.8	1.000	1333
10:08:26.311	140	73	99	74	76.8	325	815	1000	5.7	1.049	1398
10:08:27.128	141	73	100	75	77.3	325	805	1008	5.8	1.045	1393
10:08:27.931	140	75	100	75	74.5	320	800	996	5.6	1.074	1432
10:08:28.731	139	74	98	75	73.3	320	800	992	5.5	1.073	1431
10:08:29.531	137	73	99	76	73.5	320	790	996	5.6	1.061	1415
10:08:30.323	141	74	100	74	75.5	325	810	992	5.6	1.073	1430
10:08:31.131	140	74	99	74	74.5	320	815	992	5.5	1.083	1444
10:08:31.946	137	73	97	74	74.0	320	810	975	5.5	1.064	1419
10:08:32.758	137	72	98	75	75.3	320	800	983	5.6	1.039	1386
10:08:33.556	140	74	99	73	75.5	325	825	967	5.5	1.076	1435
10:08:34.383	138	72	97	73	75.8	325	825	979	5.5	1.051	1401
10:08:35.204	135	71	95	72	74.0	320	830	954	5.3	1.060	1413
10:08:36.036	132	70	93	74	74.3	320	810	954	5.5	1.017	1356
10:08:36.848	132	69	95	76	75.0	320	790	954	5.7	0.995	1327
10:08:37.636	136	71	97	75	76.0	320	800	954	5.7	1.016	1354
10:08:38.434	136	72	96	74	75.0	320	810	950	5.6	1.034	1379
10:08:39.244	135	71	97	75	76.0	320	795	979	5.7	1.017	1356
10:08:40.041	139	73	99	74	76.5	320	810	975	5.7	1.051	1401
10:08:40.851	141	74	101	75	75.5	320	800	983	5.7	1.065	1420
10:08:41.651	141	76	100	75	73.0	320	800	988	5.5	1.099	1465
10:08:42.451	141	75	101	76	74.0	315	790	1025	5.6	1.078	1438
10:08:43.239	146	77	103	73	74.8	320	825	1046	5.4	1.137	1516
10:08:44.066	148	77	104	73	76.5	320	820	1063	5.6	1.115	1486
10:08:44.886	146	77	105	77	74.0	315	775	1054	5.7	1.100	1466
10:08:45.661	150	80	106	74	73.5	320	815	1058	5.4	1.175	1567
10:08:46.476	150	78	105	72	75.0	320	830	1075	5.4	1.162	1549
10:08:47.306	147	77	104	73	73.5	315	820	1058	5.4	1.155	1540
10:08:48.122	144	76	102	75	72.0	315	800	1050	5.4	1.128	1504
10:08:48.926	143	75	102	76	73.3	315	785	1075	5.6	1.096	1461
10:08:49.711	147	77	102	73	73.3	315	820	1067	5.4	1.145	1526
10:08:50.530	147	77	102	76	73.3	315	790	1067	5.6	1.103	1470
10:08:51.320	147	77	102	77	73.3	315	775	1067	5.7	1.082	1442
10:08:52.094	142	75	100	76	65.3	315	785	1075	5.0	1.206	1608
10:08:52.881	143	74	101	75	67.3	320	800	1054	5.0	1.196	1594
10:08:53.677	141	74	99	74	65.8	315	815	1033	4.8	1.227	1636
10:08:54.492	139	73	99	78	69.0	315	770	1021	5.4	1.102	1469
10:08:55.266	139	74	100	77	71.8	315	780	1021	5.5	1.082	1442
10:08:56.044	143	75	101	74	74.3	320	810	1021	5.5	1.096	1462
10:08:56.854	142	74	101	75	75.5	320	795	1013	5.7	1.058	1411
10:08:57.651	140	74	100	76	73.8	315	785	992	5.6	1.059	1412
10:08:58.436	139	74	101	77	74.3	315	775	996	5.7	1.049	1399
10:08:59.211	143	76	102	75	74.0	320	795	979	5.6	1.098	1465
10:09:00.006	143	76	101	75	74.3	320	805	988	5.5	1.098	1464
10:09:00.811	141	75	101	75	74.3	315	800	988	5.6	1.088	1451
10:09:01.609	143	76	102	75	74.8	320	805	963	5.6	1.101	1468
10:09:02.418	143	76	102	74	73.5	320	815	971	5.4	1.125	1501
10:09:03.231	141	76	100	72	72.3	315	830	971	5.2	1.143	1524
10:09:04.059	138	74	98	75	72.8	315	800	958	5.5	1.078	1437
10:09:04.863	136	73	99	77	73.0	315	775	946	5.7	1.046	1394
10:09:05.634	140	75	100	75	72.8	320	805	942	5.4	1.107	1475
10:09:06.439	141	75	101	75	74.5	315	800	958	5.6	1.082	1443
10:09:07.241	140	75	100	73	72.8	315	825	938	5.3	1.131	1508
10:09:08.064	139	75	100	76	72.3	310	785	942	5.5	1.089	1452
10:09:08.849	137	75	99	78	70.3	315	770	917	5.5	1.088	1450
10:09:09.621	138	75	101	81	71.5	315	745	938	5.8	1.050	1400
10:09:10.366	144	77	105	78	73.0	315	770	967	5.7	1.102	1470
10:09:11.136	149	79	107	78	74.5	320	770	988	5.8	1.108	1478
10:09:11.908	149	80	106	75	72.5	320	805	983	5.4	1.174	1566
10:09:12.709	146	79	105	77	71.5	315	775	983	5.5	1.138	1517
10:09:13.484	143	78	102	78	68.5	315	770	967	5.3	1.149	1533
10:09:14.258	140	76	101	79	69.8	315	755	988	5.5	1.093	1458
10:09:15.011	144	77	104	79	71.8	315	760	979	5.7	1.099	1465
10:09:15.771	148	78	105	76	73.8	320	790	1004	5.6	1.127	1503
10:09:16.561	147	78	105	76	72.5	315	785	1000	5.5	1.140	1519
10:09:17.348	145	78	104	77	70.5	315	775	975	5.5	1.138	1517
10:09:18.121	143	77	104	78	70.5	315	765	988	5.5	1.131	1508
10:09:18.882	150	80	110	79	71.5	315	755	1021	5.7	1.162	1549
10:09:19.639	156	83	113	78	71.8	315	770	1046	5.6	1.207	1610
10:09:20.411	154	83	112	80	70.5	315	750	1079	5.6	1.194	1592
10:09:21.161	158	87	115	79	67.0	315	755	1088	5.3	1.293	1724
10:09:21.916	162	85	114	74	71.3	320	810	1121	5.3	1.290	1720
10:09:22.726	159	83	112	75	71.3	315	800	1154	5.3	1.255	1673
10:09:23.524	156	83	110	75	67.8	310	800	1146	5.1	1.293	1724
10:09:24.326	155	81	109	76	68.5	310	785	1175	5.2	1.243	1658
10:09:25.111	153	80	108	77	69.5	315	775	1163	5.4	1.204	1606
10:09:25.888	154	82	107	77	67.0	315	775	1171	5.2	1.235	1646
10:09:26.659	152	78	104	75	70.3	310	795	1179	5.3	1.174	1565
10:09:27.454	146	75	105	79	71.3	305	760	1188	5.6	1.117	1490
10:09:28.216	152	80	108	78	69.5	315	765	1175	5.5	1.183	1578
10:09:28.979	151	79	106	78	70.8	310	765	1192	5.5	1.141	1521
10:09:29.746	147	78	103	77	69.3	310	780	1154	5.3	1.155	1539
10:09:30.526	145	77	101	76	69.3	305	785	1142	5.3	1.148	1530
10:09:31.311	143	75	102	79	69.3	305	755	1146	5.5	1.107	1475
10:09:32.068	147	76	105	79	71.5	310	755	1188	5.7	1.103	1471
10:09:32.819	153	79	107	76	72.5	310	785	1188	5.5	1.156	1541
10:09:33.606	153	79	105	71	72.8	310	850	1188	5.1	1.221	1628
10:09:34.456	150	76	103	72	74.3	310	830	1192	5.4	1.151	1535
10:09:35.286	146	75	102	73	73.0	310	820	1154	5.3	1.149	1531
10:09:36.106	150	76	102	69	74.3	315	870	1142	5.1	1.198	1597
10:09:36.978	147	74	100	69	76.5	315	865	1125	5.3	1.134	1511
10:09:37.841	143	73	98	71	75.5	315	850	1079	5.3	1.103	1471
10:09:38.691	138	71	95	73	74.0	315	825	1054	5.4	1.062	1416
10:09:39.514	137	70	96	73	75.0	310	820	1042	5.5	1.050	1399
10:09:40.332	141	71	98	73	77.5	315	825	1046	5.6	1.046	1395
10:09:41.159	141	72	99	73	76.8	315	825	1042	5.6	1.061	1415
10:09:41.986	140	73	98	71	75.8	315	840	1021	5.4	1.081	1442
10:09:42.824	137	71	97	74	74.8	310	815	1008	5.5	1.055	1406
10:09:43.639	139	73	99	74	75.0	315	815	1000	5.5	1.070	1427
10:09:44.456	141	73	99	72	76.5	320	830	1004	5.5	1.074	1432
10:09:45.288	140	73	97	69	76.3	320	875	992	5.2	1.113	1484
10:09:46.159	138	72	97	71	76.3	315	850	975	5.4	1.079	1438
10:09:47.011	136	72	97	71	76.3	315	850	933	5.4	1.079	1438
10:09:47.860	136	72	97	75	76.3	315	800	933	5.7	1.015	1353
10:09:48.660	136	72	97	72	76.3	315	830	933	5.5	1.053	1404
10:09:49.493	140	73	100	71	67.8	320	840	1004	4.8	1.234	1645
10:09:50.331	141	74	100	70	67.3	320	860	983	4.7	1.276	1701
10:09:51.191	140	74	99	71	66.5	320	845	967	4.7	1.261	1682
10:09:52.036	139	74	99	71	68.5	315	845	950	4.9	1.221	1628
10:09:52.879	141	74	100	71	72.8	320	840	950	5.2	1.158	1543
10:09:53.719	141	75	101	73	72.5	320	820	975	5.3	1.142	1523
10:09:54.543	142	75	100	71	72.5	320	845	1004	5.1	1.168	1558
10:09:55.388	141	75	101	72	73.3	320	830	1000	5.3	1.142	1522
10:09:56.216	145	76	102	71	74.3	320	845	1021	5.3	1.164	1552
10:09:57.057	146	76	102	69	75.8	320	865	1033	5.3	1.165	1553
10:09:57.926	143	74	101	71	76.0	320	845	1038	5.4	1.117	1490
10:09:58.773	140	74	99	73	73.5	320	820	1004	5.4	1.104	1473
10:09:59.589	138	74	100	75	72.3	315	800	1042	5.4	1.102	1469
10:10:00.391	144	75	104	75	75.3	320	805	1058	5.6	1.110	1480
10:10:01.196	149	77	106	74	76.3	320	815	1096	5.6	1.130	1507
10:10:02.009	150	79	106	73	74.8	320	820	1096	5.5	1.163	1550
10:10:02.831	148	78	106	75	73.8	315	805	1117	5.5	1.152	1535
10:10:03.634	146	78	105	75	72.5	315	800	1125	5.4	1.153	1537
10:10:04.434	150	78	106	73	75.3	320	825	1150	5.5	1.159	1546
10:10:05.261	150	77	105	71	76.8	320	845	1150	5.4	1.156	1541
10:10:06.108	149	76	104	71	77.0	320	840	1138	5.5	1.132	1509
10:10:06.946	145	75	102	73	75.5	320	820	1138	5.5	1.102	1470
10:10:07.766	142	74	100	75	74.8	315	805	1142	5.6	1.072	1429
10:10:08.573	145	73	101	72	79.5	320	830	1171	5.7	1.052	1402
10:10:09.401	147	74	102	73	80.0	320	825	1142	5.8	1.054	1406
10:10:10.226	146	74	101	72	78.5	320	835	1142	5.6	1.077	1436
10:10:11.059	144	74	100	71	77.3	315	845	1125	5.5	1.088	1451
10:10:11.904	141	72	98	72	77.0	315	830	1117	5.6	1.051	1401
10:10:12.736	137	71	97	75	76.3	315	805	1092	5.7	1.024	1365
10:10:13.541	141	72	99	74	78.3	320	810	1083	5.8	1.025	1366
10:10:14.351	141	72	98	72	78.8	320	830	1083	5.7	1.036	1381
10:10:15.181	140	72	99	74	79.0	320	815	1063	5.8	1.016	1355
10:10:15.998	139	73	98	74	77.0	320	810	967	5.7	1.031	1375
10:10:16.808	137	72	97	75	75.0	315	795	950	5.7	1.026	1367
10:10:17.603	138	72	100	77	76.8	320	775	979	5.9	1.005	1340
10:10:18.374	144	75	102	75	76.8	320	795	979	5.8	1.057	1409
10:10:19.171	145	76	103	74	76.3	315	815	992	5.6	1.096	1461
10:10:19.984	144	76	103	74	74.5	315	810	975	5.5	1.114	1486
10:10:20.796	144	77	102	74	73.3	315	815	967	5.4	1.138	1517
10:10:21.613	143	77	104	77	72.3	315	780	983	5.6	1.117	1490
10:10:22.393	146	79	106	75	72.8	320	800	988	5.5	1.160	1547
10:10:23.189	150	79	107	73	74.5	320	820	1004	5.5	1.175	1567
10:10:24.009	149	79	106	73	74.0	320	820	1000	5.4	1.172	1562
10:10:24.831	147	78	104	73	72.8	315	825	988	5.3	1.179	1573
10:10:25.658	143	77	102	74	72.0	315	810	975	5.3	1.145	1526
10:10:26.464	143	76	100	70	72.5	315	855	971	5.1	1.182	1576
10:10:27.323	143	74	95	59	76.8	320	1025	967	4.5	1.269	1692
10:10:28.344	136	68	92	59	81.5	320	1015	942	4.8	1.140	1519
10:10:29.361	129	66	89	62	79.3	320	975	875	4.9	1.089	1452
10:10:30.336	123	64	86	64	77.0	320	940	833	4.9	1.044	1392
10:10:31.278	121	64	84	63	76.8	325	950	808	4.8	1.043	1390
10:10:32.226	121	62	85	65	80.5	325	920	804	5.3	0.971	1295
10:10:33.148	120	63	84	67	78.5	325	895	783	5.3	0.961	1281
10:10:34.043	119	63	83	65	77.5	325	930	779	5.0	0.996	1328
10:10:34.973	118	62	83	66	78.5	325	915	783	5.1	0.970	1294
10:10:35.886	119	63	85	68	77.3	325	885	771	5.2	0.968	1291
10:10:36.773	118	63	85	69	75.5	320	865	779	5.2	0.968	1291
10:10:37.638	123	65	88	69	78.0	325	870	796	5.4	0.976	1301
10:10:38.506	127	66	90	68	80.3	330	885	817	5.4	0.993	1323
10:10:39.387	128	67	91	69	78.8	325	870	817	5.4	1.008	1344
10:10:40.259	128	69	91	70	75.5	325	860	838	5.3	1.034	1378
10:10:41.119	127	68	91	70	74.8	320	860	842	5.2	1.044	1392
10:10:41.979	132	69	94	67	77.8	325	895	871	5.2	1.076	1435
10:10:42.876	136	70	95	66	80.0	330	915	888	5.2	1.089	1453
10:10:43.789	136	71	96	66	78.0	325	905	879	5.2	1.108	1477
10:10:44.694	133	71	94	69	75.8	325	865	867	5.3	1.076	1435
10:10:45.561	131	70	94	70	74.0	325	855	879	5.2	1.086	1448
10:10:46.414	136	72	95	66	76.0	325	910	892	5.0	1.138	1517
10:10:47.324	136	70	95	66	78.5	330	905	913	5.2	1.095	1460
10:10:48.229	133	70	95	68	78.5	330	885	892	5.3	1.071	1428
10:10:49.115	133	70	95	71	78.5	330	840	892	5.6	1.017	1355
10:10:49.955	133	70	95	67	78.5	330	895	892	5.3	1.083	1444
10:10:50.853	136	72	96	67	67.8	330	890	1000	4.6	1.258	1677
10:10:51.739	134	71	95	68	67.8	325	880	938	4.6	1.231	1641
10:10:52.623	131	70	95	71	66.5	325	850	933	4.7	1.208	1611
10:10:53.471	134	72	97	70	68.8	325	860	917	4.8	1.207	1610
10:10:54.329	137	73	98	68	74.3	325	885	933	5.0	1.171	1561
10:10:55.214	138	74	98	67	74.3	325	900	917	5.0	1.188	1584
10:10:56.116	137	73	98	67	74.3	325	900	908	5.0	1.182	1576
10:10:57.016	134	73	97	69	73.3	325	865	888	5.1	1.140	1519
10:10:57.879	133	72	95	67	73.0	325	890	892	4.9	1.161	1548
10:10:58.769	136	72	92	57	76.8	325	1055	892	4.4	1.261	1682
10:10:59.824	130	66	90	59	81.5	325	1020	875	4.8	1.123	1498
10:11:00.846	125	65	88	64	77.8	330	940	825	5.0	1.058	1411
10:11:01.788	119	65	86	69	73.5	325	865	796	5.1	1.009	1346
10:11:02.653	122	66	87	67	74.0	330	890	788	5.0	1.046	1395
10:11:03.543	123	65	86	64	79.0	330	940	808	5.0	1.023	1364
10:11:04.483	121	63	84	61	79.3	330	985	813	4.8	1.038	1384
10:11:05.468	117	61	83	63	79.3	330	945	783	5.0	0.984	1312
10:11:06.413	115	62	81	66	76.0	330	915	758	5.0	0.978	1304
10:11:07.324	113	61	81	69	74.5	325	870	758	5.1	0.940	1253
10:11:08.198	116	60	85	71	79.0	325	840	783	5.6	0.898	1198
10:11:09.038	123	66	86	63	78.5	330	945	792	5.0	1.035	1380
10:11:09.983	122	64	87	65	81.5	330	925	808	5.3	0.982	1309
10:11:10.908	122	65	87	65	77.8	330	920	796	5.1	1.024	1365
10:11:11.826	122	65	87	69	76.0	325	865	817	5.3	0.987	1316
10:11:12.691	122	66	89	71	74.8	320	845	854	5.3	1.000	1334
10:11:13.536	130	69	93	70	77.0	325	860	883	5.4	1.036	1381
10:11:14.394	133	70	94	69	76.3	325	870	913	5.3	1.073	1430
10:11:15.264	133	72	94	68	74.5	325	885	913	5.1	1.117	1489
10:11:16.151	132	71	94	68	74.5	325	880	908	5.1	1.110	1480
10:11:17.029	132	71	94	70	73.3	325	855	900	5.1	1.100	1467
10:11:17.884	133	72	96	71	73.3	320	850	908	5.2	1.114	1485
10:11:18.736	137	73	99	69	75.0	330	865	917	5.2	1.136	1515
10:11:19.601	139	75	99	67	74.8	325	890	929	5.0	1.173	1564
10:11:20.489	138	73	97	67	74.5	320	890	929	5.0	1.162	1549
10:11:21.381	137	73	97	68	74.0	325	885	938	5.0	1.157	1543
10:11:22.264	136	72	96	68	75.3	325	885	917	5.1	1.126	1501
10:11:23.151	134	71	94	67	74.8	325	890	904	5.0	1.113	1484
10:11:24.039	131	69	92	69	74.8	320	875	896	5.1	1.077	1436
10:11:24.914	129	69	92	71	74.3	325	845	879	5.3	1.044	1392
10:11:25.759	128	70	92	71	73.5	320	845	871	5.2	1.055	1406
10:11:26.606	128	69	92	73	74.5	325	825	871	5.4	1.019	1358
10:11:27.431	129	70	94	74	75.5	325	810	875	5.6	1.011	1348
10:11:28.241	134	72	97	74	76.3	325	815	883	5.6	1.037	1382
10:11:29.056	135	73	97	71	75.3	325	845	883	5.3	1.089	1452
10:11:29.901	134	73	95	69	75.0	320	875	883	5.1	1.111	1482
10:11:30.776	132	71	94	69	75.3	320	875	858	5.2	1.093	1457
10:11:31.649	131	71	93	67	73.8	320	900	838	4.9	1.129	1505
10:11:32.551	127	69	91	69	74.8	320	865	829	5.2	1.056	1408
10:11:33.412	126	69	92	71	73.3	320	845	817	5.2	1.058	1411
10:11:34.257	132	73	96	69	73.0	325	865	817	5.1	1.132	1509
10:11:35.126	134	72	96	70	75.8	325	855	842	5.3	1.081	1441
10:11:35.977	131	72	94	69	73.8	325	875	825	5.1	1.109	1479
10:11:36.852	129	70	93	71	72.5	320	845	829	5.1	1.084	1445
10:11:37.697	128	70	92	73	71.0	315	820	838	5.2	1.065	1421
10:11:38.521	129	70	94	74	72.8	315	810	892	5.4	1.047	1395
10:11:39.329	138	73	100	75	75.3	320	805	938	5.6	1.064	1419
10:11:40.138	142	75	101	71	75.8	325	840	958	5.4	1.117	1490
10:11:40.976	142	75	100	71	74.5	320	845	971	5.3	1.134	1512
10:11:41.819	138	74	99	73	73.5	320	820	950	5.4	1.099	1465
10:11:42.641	137	74	99	75	72.5	320	805	954	5.4	1.094	1458
10:11:43.444	142	76	101	71	73.8	325	840	946	5.3	1.145	1526
10:11:44.284	142	74	99	68	76.5	320	885	958	5.2	1.148	1531
10:11:45.173	139	73	97	67	76.8	325	890	946	5.2	1.128	1504
10:11:46.059	136	72	96	70	74.8	320	855	913	5.2	1.092	1456
10:11:46.916	131	70	94	72	73.3	320	835	892	5.3	1.072	1429
10:11:47.751	134	71	95	70	74.8	325	855	892	5.2	1.084	1445
10:11:48.604	134	70	94	69	77.0	325	875	892	5.3	1.068	1424
10:11:49.481	132	69	93	69	76.8	320	865	879	5.3	1.051	1401
10:11:50.346	130	69	93	71	75.3	320	840	863	5.4	1.038	1384
10:11:51.186	129	70	93	72	75.3	320	830	863	5.4	1.026	1368
10:11:52.015	129	70	93	73	75.3	320	820	863	5.5	1.013	1351
10:11:52.835	129	70	93	69	75.3	320	870	863	5.2	1.075	1434
10:11:53.702	139	75	99	70	63.8	320	860	1075	4.4	1.332	1776
10:11:54.564	137	74	98	72	64.5	320	835	1025	4.6	1.269	1692
10:11:55.399	135	73	98	74	63.5	320	815	1017	4.7	1.255	1673
10:11:56.218	139	74	99	71	67.5	325	840	1013	4.8	1.232	1643
10:11:57.056	140	74	99	71	72.8	325	840	1029	5.2	1.146	1528
10:11:57.894	139	74	98	67	71.5	320	890	1029	4.8	1.217	1622
10:11:58.786	138	73	94	59	73.3	320	1015	1029	4.3	1.299	1732
10:11:59.803	134	68	90	57	77.3	320	1050	1013	4.4	1.227	1636
10:12:00.853	127	65	87	60	77.3	325	995	975	4.7	1.121	1494
10:12:01.844	123	65	86	61	75.3	320	980	929	4.6	1.113	1485
10:12:02.824	123	63	86	64	77.8	325	940	921	5.0	1.037	1382
10:12:03.766	121	63	85	66	76.8	325	905	908	5.1	0.996	1329
10:12:04.671	118	62	84	72	74.8	320	835	913	5.4	0.938	1251
10:12:05.506	121	63	87	73	76.3	325	820	946	5.6	0.933	1244
10:12:06.328	127	66	90	71	78.3	325	840	983	5.6	0.963	1285
10:12:07.164	130	67	92	72	78.3	320	830	1021	5.7	0.973	1298
10:12:07.992	130	69	92	75	74.8	320	795	1017	5.6	0.981	1308
10:12:08.789	131	70	94	76	75.0	320	785	1058	5.7	0.979	1305
10:12:09.576	136	69	99	82	78.3	320	735	1104	6.4	0.928	1237
10:12:10.311	146	78	99	60	75.5	320	995	1113	4.6	1.301	1735
10:12:11.306	146	71	100	63	83.8	325	960	1175	5.2	1.149	1532
10:12:12.266	146	75	101	64	76.0	320	935	1133	4.9	1.243	1657
10:12:13.199	146	76	101	67	72.8	320	890	1154	4.9	1.236	1647
10:12:14.091	146	76	99	64	71.3	320	940	1154	4.5	1.306	1741
10:12:15.031	144	73	98	66	74.8	320	905	1150	5.0	1.186	1582
10:12:15.936	140	73	97	69	72.8	320	865	1121	5.0	1.153	1538
10:12:16.803	142	74	97	66	73.0	325	910	1125	4.8	1.206	1608
10:12:17.711	143	72	98	66	77.0	325	905	1142	5.1	1.146	1528
10:12:18.616	143	73	98	68	75.8	325	885	1125	5.1	1.148	1530
10:12:19.499	142	74	99	72	74.0	320	835	1104	5.3	1.120	1493
10:12:20.336	142	74	99	71	73.3	325	845	1096	5.2	1.139	1519
10:12:21.181	141	74	98	71	73.5	320	840	1096	5.3	1.123	1497
10:12:22.021	141	73	99	71	74.0	320	845	1125	5.3	1.130	1507
10:12:22.864	146	76	101	68	75.0	325	880	1121	5.1	1.185	1580
10:12:23.746	146	75	100	66	77.0	325	905	1129	5.1	1.175	1567
10:12:24.649	143	74	100	70	76.0	320	855	1100	5.3	1.122	1496
10:12:25.506	140	75	97	66	73.0	320	910	1050	4.8	1.206	1608
10:12:26.414	138	72	94	62	75.8	320	970	1050	4.7	1.200	1601
10:12:27.382	135	69	92	61	77.5	320	980	1029	4.7	1.163	1551
10:12:28.368	131	67	91	63	78.5	325	945	992	5.0	1.092	1457
10:12:29.309	130	68	90	66	76.0	325	910	963	5.0	1.081	1441
10:12:30.219	128	67	90	69	75.0	325	875	942	5.1	1.044	1392
10:12:31.094	126	67	90	71	74.8	320	840	954	5.3	1.014	1352
10:12:31.938	132	69	94	69	76.8	325	870	958	5.3	1.060	1413
10:12:32.806	135	70	95	68	78.3	325	885	979	5.3	1.072	1429
10:12:33.691	135	71	95	68	76.8	325	885	979	5.2	1.093	1457
10:12:34.576	133	70	94	71	75.5	325	850	975	5.3	1.055	1407
10:12:35.428	131	70	94	71	74.3	320	840	967	5.3	1.061	1414
10:12:36.264	136	72	96	70	75.8	325	860	979	5.3	1.090	1453
10:12:37.126	138	72	98	71	77.3	325	845	988	5.5	1.075	1433
10:12:37.973	139	74	99	70	74.3	325	855	979	5.2	1.140	1520
10:12:38.826	139	75	99	72	72.3	320	835	992	5.2	1.147	1529
10:12:39.659	139	75	100	73	71.3	320	820	992	5.2	1.151	1535
10:12:40.481	144	77	102	70	73.0	325	855	1013	5.1	1.195	1593
10:12:41.334	145	76	101	67	74.5	325	890	1021	5.0	1.210	1613
10:12:42.228	142	75	100	69	74.5	325	875	1000	5.1	1.174	1566
10:12:43.103	138	75	97	68	71.3	320	880	963	4.9	1.201	1601
10:12:43.983	134	73	96	69	71.5	320	870	971	4.9	1.168	1557
10:12:44.853	138	73	99	69	73.8	325	870	967	5.1	1.165	1553
10:12:45.719	141	75	100	68	74.0	325	885	971	5.0	1.196	1595
10:12:46.604	140	75	100	70	73.3	320	860	954	5.1	1.177	1569
10:12:47.468	139	76	99	69	71.0	320	865	933	4.9	1.203	1604
10:12:48.331	136	74	99	71	71.0	320	850	950	5.0	1.179	1572
10:12:49.181	140	75	100	70	71.8	325	855	946	5.0	1.195	1593
10:12:50.034	141	76	101	71	72.8	320	850	958	5.1	1.183	1577
10:12:50.884	141	76	101	70	72.0	320	860	958	5.0	1.209	1613
10:12:51.744	141	76	102	73	71.3	320	820	963	5.2	1.171	1561
10:12:52.568	142	77	104	74	71.5	320	810	975	5.3	1.175	1567
10:12:53.376	148	80	106	71	71.8	325	845	1013	5.1	1.248	1664
10:12:54.221	150	79	106	70	71.8	325	860	1033	5.0	1.271	1694
10:12:55.080	150	79	106	73	71.8	325	820	1033	5.3	1.211	1615
10:12:55.900	150	79	106	71	71.8	325	845	1033	5.1	1.248	1664
10:12:56.746	148	80	106	75	61.3	320	805	1138	4.6	1.387	1849
10:12:57.551	147	79	107	75	62.3	320	795	1113	4.7	1.363	1818
10:12:58.344	153	81	110	75	63.0	320	805	1117	4.7	1.402	1870
10:12:59.151	156	82	112	74	66.5	320	810	1138	4.9	1.367	1823
10:12:59.961	158	84	113	73	68.0	320	825	1142	4.9	1.365	1820
10:13:00.786	157	84	112	74	67.3	320	810	1142	5.0	1.346	1795
10:13:01.596	154	83	110	76	67.3	320	790	1138	5.1	1.295	1727
10:13:02.384	156	83	110	72	69.0	320	835	1138	5.0	1.331	1775
10:13:03.219	156	81	107	67	72.0	320	900	1146	4.8	1.341	1787
10:13:04.123	150	77	105	68	73.8	320	880	1133	5.0	1.250	1667
10:13:05.001	151	78	106	70	72.8	320	860	1096	5.1	1.256	1675
10:13:05.859	153	79	106	69	72.5	325	875	1092	5.0	1.279	1706
10:13:06.734	150	77	105	70	72.5	320	855	1092	5.1	1.232	1643
10:13:07.591	146	76	102	72	71.3	320	835	1083	5.1	1.198	1598
10:13:08.424	144	76	103	75	70.3	315	805	1088	5.2	1.180	1574
10:13:09.231	150	78	107	75	72.3	320	800	1092	5.4	1.179	1572
10:13:10.033	152	80	108	74	72.3	325	815	1117	5.3	1.215	1621
10:13:10.844	152	80	107	72	70.8	320	835	1125	5.1	1.266	1688
10:13:11.681	152	80	106	70	71.3	320	855	1117	5.0	1.272	1696
10:13:12.536	148	78	105	74	71.0	320	810	1113	5.3	1.195	1593
10:13:13.344	148	78	106	75	70.5	320	795	1117	5.3	1.195	1594
10:13:14.141	153	80	110	77	72.3	325	780	1108	5.6	1.188	1583
10:13:14.923	156	82	111	74	71.5	320	810	1121	5.3	1.260	1680
10:13:15.731	157	83	112	74	70.8	320	810	1146	5.2	1.277	1702
10:13:16.541	155	82	110	74	69.5	320	810	1158	5.1	1.285	1713
10:13:17.351	157	83	110	73	70.0	320	825	1150	5.1	1.299	1732
10:13:18.174	155	81	107	69	70.8	320	870	1154	4.9	1.313	1750
10:13:19.046	151	78	104	68	72.3	320	880	1138	4.9	1.261	1681
10:13:19.926	146	76	100	66	72.3	320	910	1092	4.8	1.256	1675
10:13:20.836	142	73	97	66	74.0	320	915	1067	4.9	1.202	1603
10:13:21.751	139	72	95	63	74.5	320	955	1017	4.7	1.211	1615
10:13:22.706	135	69	93	63	76.3	320	950	996	4.8	1.152	1537
10:13:23.654	132	68	91	65	75.8	320	925	971	4.9	1.114	1486
10:13:24.581	130	67	90	67	75.3	325	895	929	5.0	1.070	1427
10:13:25.476	127	67	89	69	74.0	320	865	933	5.1	1.037	1383
10:13:26.341	125	65	88	71	74.0	315	845	929	5.3	0.999	1332
10:13:27.186	128	66	90	71	76.8	325	845	946	5.4	0.985	1314
10:13:28.033	130	67	92	71	78.5	330	840	933	5.6	0.982	1309
10:13:28.869	130	68	91	71	75.5	320	845	933	5.4	1.021	1362
10:13:29.714	128	68	91	73	74.3	320	820	917	5.4	1.005	1340
10:13:30.536	127	68	91	75	73.0	320	805	904	5.4	0.998	1331
10:13:31.339	126	68	90	75	72.3	315	805	904	5.4	1.000	1333
10:13:32.148	129	67	93	75	76.8	320	805	933	5.7	0.975	1301
10:13:32.949	135	71	96	72	76.5	325	835	925	5.5	1.051	1401
10:13:33.786	136	72	97	71	75.5	325	845	913	5.4	1.083	1444
10:13:34.629	134	73	96	71	72.3	320	845	896	5.1	1.120	1493
10:13:35.474	131	72	94	72	70.5	315	830	888	5.1	1.107	1476
10:13:36.306	129	71	94	75	70.3	315	805	892	5.2	1.077	1436
10:13:37.111	134	72	98	76	72.5	320	785	908	5.5	1.061	1415
10:13:37.896	138	74	100	75	72.5	320	795	913	5.5	1.097	1462
10:13:38.689	139	76	101	76	71.3	315	785	929	5.4	1.113	1484
10:13:39.474	139	77	102	78	69.0	315	765	942	5.4	1.131	1508
10:13:40.241	142	78	105	80	69.0	315	750	975	5.5	1.139	1518
10:13:40.993	149	81	108	75	71.0	320	805	1013	5.3	1.222	1629
10:13:41.792	153	81	110	74	72.0	315	810	1054	5.3	1.235	1646
10:13:42.602	153	83	109	73	69.5	315	825	1054	5.1	1.297	1729
10:13:43.431	151	82	108	74	68.5	315	810	1058	5.1	1.277	1703
10:13:44.241	148	81	107	76	67.3	315	790	1050	5.1	1.257	1676
10:13:45.027	151	82	107	73	68.3	315	820	1050	5.0	1.289	1718
10:13:45.847	150	80	107	73	71.0	320	820	1050	5.2	1.236	1648
10:13:46.671	148	79	106	73	70.0	315	825	1021	5.1	1.243	1658
10:13:47.496	146	79	104	72	68.8	315	830	1008	5.0	1.250	1666
10:13:48.326	142	77	103	76	69.3	315	790	996	5.3	1.169	1559
10:13:49.114	144	78	104	75	69.5	315	795	996	5.2	1.187	1582
10:13:49.911	147	78	106	75	72.3	320	795	996	5.5	1.164	1551
10:13:50.706	147	79	106	75	70.8	315	805	992	5.3	1.209	1612
10:13:51.511	148	80	107	75	69.8	315	805	992	5.2	1.232	1643
10:13:52.316	148	81	104	67	69.0	315	895	992	4.6	1.349	1799
10:13:53.211	146	77	103	69	72.5	315	875	996	5.0	1.243	1657
10:13:54.084	143	77	103	71	72.5	315	845	958	5.1	1.200	1601
10:13:54.930	143	77	103	76	72.5	315	790	958	5.5	1.122	1496
10:13:55.720	143	77	103	69	72.5	315	865	958	5.0	1.229	1639
10:13:56.584	153	81	107	68	62.0	320	880	1167	4.2	1.519	2025
10:13:57.466	149	78	104	67	64.3	315	900	1104	4.3	1.453	1938
10:13:58.364	145	76	102	68	64.3	315	880	1088	4.4	1.394	1858
10:13:59.244	141	75	99	69	66.0	315	875	1050	4.5	1.306	1741
10:14:00.117	138	72	98	71	69.8	315	840	1038	5.0	1.180	1574
10:14:00.961	140	73	99	71	71.8	320	850	1025	5.1	1.173	1564
10:14:01.811	140	73	98	70	72.3	320	860	1029	5.0	1.169	1559
10:14:02.671	139	73	99	72	72.8	315	835	1025	5.2	1.139	1519
10:14:03.504	140	75	101	74	71.0	315	810	1017	5.3	1.149	1533
10:14:04.314	142	76	103	75	70.3	315	795	1046	5.3	1.166	1554
10:14:05.111	149	79	106	72	72.0	320	830	1075	5.2	1.222	1629
10:14:05.939	151	79	107	71	73.3	320	840	1100	5.2	1.230	1640
10:14:06.781	151	79	107	72	71.8	320	830	1113	5.2	1.241	1654
10:14:07.609	151	80	107	73	69.5	315	825	1108	5.1	1.273	1697
10:14:08.438	150	80	107	73	69.3	315	820	1125	5.1	1.267	1689
10:14:09.256	153	80	109	74	69.8	315	810	1171	5.2	1.266	1688
10:14:10.066	158	82	112	73	71.0	320	820	1188	5.2	1.288	1717
10:14:10.886	158	82	110	71	70.3	320	850	1196	5.0	1.328	1771
10:14:11.738	155	80	108	71	70.3	315	845	1183	5.0	1.293	1724
10:14:12.581	150	79	105	72	69.3	315	830	1154	5.0	1.255	1674
10:14:13.411	146	76	103	76	69.8	310	785	1150	5.3	1.162	1549
10:14:14.198	149	78	104	72	70.3	320	830	1138	5.1	1.229	1638
10:14:15.026	150	76	103	69	73.8	320	870	1142	5.1	1.212	1616
10:14:15.896	146	75	101	69	73.8	320	870	1117	5.1	1.189	1585
10:14:16.766	143	74	99	70	72.8	315	860	1083	5.1	1.173	1564
10:14:17.626	141	74	100	72	71.8	315	830	1063	5.2	1.154	1539
10:14:18.452	140	75	101	76	70.0	310	790	1046	5.3	1.137	1516
10:14:19.246	144	76	105	77	71.8	315	780	1075	5.5	1.136	1515
10:14:20.026	151	79	108	75	72.0	320	800	1100	5.4	1.194	1593
