# Supplementary material for: Influence of beat-to-beat blood pressure variability on vascular elasticity in hypertensive population
Source: Sci Rep. 2017 Aug 21;7:8394. doi: 10.1038/s41598-017-08640-4 (PMC5566212; doi:10.1038/s41598-017-08640-4)
Supplement: Supplementary file 2 — Dataset 2 [file 41598_2017_8640_MOESM2_ESM.zip › Data of normal population/1169-beats.txt]

08:47:18.693	91	52	70	59	98.8	350	1015	592	5.8	0.722	963
08:47:19.708	92	53	70	59	99.8	350	1025	600	5.8	0.717	956
08:47:20.733	89	50	70	61	99.8	350	985	592	6.1	0.689	918
08:47:21.715	89	50	70	57	99.8	350	1050	592	5.7	0.734	979
08:47:22.765	89	50	70	59	99.8	350	1010	592	5.9	0.706	942
08:47:23.775	89	50	70	58	99.8	350	1040	592	5.8	0.727	970
08:47:24.816	92	52	69	58	86.5	350	1040	592	5.0	0.833	1110
08:47:25.858	89	50	69	59	88.5	350	1020	588	5.2	0.795	1060
08:47:26.876	93	53	71	58	91.0	350	1040	563	5.3	0.806	1074
08:47:27.916	91	51	70	60	97.8	355	1000	571	5.9	0.719	958
08:47:28.918	93	54	71	58	97.3	350	1040	563	5.6	0.757	1009
08:47:29.956	91	52	71	60	102.0	350	995	571	6.2	0.690	920
08:47:30.953	93	54	72	59	98.5	350	1025	554	5.8	0.747	996
08:47:31.978	93	54	72	59	101.0	355	1015	554	6.0	0.719	958
08:47:32.993	94	54	72	58	100.8	350	1030	554	5.9	0.736	981
08:47:34.019	94	54	72	60	100.8	350	995	542	6.1	0.711	948
08:47:35.015	94	54	72	58	100.8	350	1030	542	5.9	0.736	981
08:47:36.045	94	54	72	60	100.8	350	1005	542	6.0	0.718	958
08:47:37.050	94	54	72	58	100.8	350	1035	542	5.8	0.740	986
08:47:38.086	93	52	69	58	89.0	350	1030	567	5.2	0.793	1057
08:47:39.116	88	49	68	61	91.0	350	990	579	5.5	0.737	983
08:47:40.106	91	51	68	59	93.3	355	1020	567	5.5	0.738	984
08:47:41.126	87	48	68	62	99.8	350	970	554	6.2	0.656	875
08:47:42.096	91	52	70	61	101.5	350	985	558	6.2	0.677	903
08:47:43.083	91	52	70	62	102.3	355	975	558	6.3	0.663	884
08:47:44.056	92	52	71	61	103.5	350	985	571	6.3	0.676	901
08:47:45.043	95	54	72	59	107.3	355	1015	575	6.3	0.679	905
08:47:46.056	92	52	72	62	106.8	350	965	571	6.6	0.651	868
08:47:47.023	96	55	72	60	106.8	350	995	575	6.4	0.671	895
08:47:48.015	96	55	72	60	106.8	350	995	575	6.4	0.671	895
08:47:49.010	96	55	72	60	106.8	350	995	575	6.4	0.671	895
08:47:50.005	96	55	72	59	106.8	350	1010	575	6.3	0.681	908
08:47:51.016	97	56	73	59	85.8	350	1015	604	5.1	0.867	1156
08:47:52.033	96	54	72	59	88.8	350	1020	608	5.2	0.825	1099
08:47:53.053	93	53	71	59	92.5	350	1010	579	5.5	0.775	1034
08:47:54.063	94	53	71	58	97.0	355	1035	588	5.6	0.755	1007
08:47:55.096	91	51	70	60	102.5	350	995	579	6.2	0.682	909
08:47:56.091	92	53	70	59	100.5	350	1025	563	5.9	0.714	952
08:47:57.116	92	52	69	58	103.8	350	1030	567	6.0	0.683	910
08:47:58.148	89	50	68	59	104.8	350	1015	558	6.2	0.661	882
08:47:59.161	92	52	69	58	105.5	350	1035	567	6.1	0.677	903
08:48:00.196	89	50	70	61	106.5	350	990	558	6.5	0.648	865
08:48:01.186	94	54	72	59	104.8	350	1015	554	6.2	0.700	933
08:48:02.201	94	54	72	60	105.5	355	1005	554	6.3	0.688	918
08:48:03.206	95	55	73	59	103.0	350	1015	563	6.1	0.722	962
08:48:04.221	97	56	73	59	105.3	350	1010	563	6.3	0.703	937
08:48:05.231	94	54	74	62	104.3	350	965	563	6.5	0.680	907
08:48:06.196	98	57	75	59	103.3	350	1010	550	6.1	0.729	972
08:48:07.206	96	54	75	63	106.5	350	960	567	6.7	0.674	898
08:48:08.166	100	58	77	60	102.5	350	1000	567	6.2	0.749	998
08:48:09.168	99	57	77	61	104.5	350	980	583	6.4	0.720	960
08:48:10.146	101	59	77	61	104.5	350	985	579	6.4	0.723	965
08:48:11.130	101	59	77	59	104.5	350	1020	579	6.1	0.749	999
08:48:12.150	101	59	77	60	104.5	350	1005	579	6.2	0.738	984
08:48:13.155	101	59	77	57	104.5	350	1055	579	5.9	0.775	1033
08:48:14.211	97	55	74	59	90.3	350	1025	625	5.3	0.835	1113
08:48:15.234	97	55	72	57	90.5	350	1050	617	5.2	0.832	1110
08:48:16.288	93	51	70	59	97.0	350	1020	604	5.7	0.739	985
08:48:17.308	94	52	70	58	100.3	350	1040	604	5.8	0.729	972
08:48:18.348	91	50	69	59	106.8	355	1010	604	6.3	0.653	870
08:48:19.358	92	52	70	58	105.0	350	1035	600	6.1	0.685	913
08:48:20.393	91	51	69	59	107.3	350	1015	596	6.3	0.655	874
08:48:21.408	92	52	69	58	106.5	350	1035	583	6.2	0.673	897
08:48:22.441	91	51	69	59	107.3	350	1015	583	6.3	0.648	864
08:48:23.458	90	51	69	59	107.3	350	1020	575	6.3	0.654	872
08:48:24.478	93	52	70	57	110.0	355	1045	583	6.3	0.663	884
08:48:25.523	90	50	70	61	109.5	355	990	583	6.6	0.631	841
08:48:26.511	94	54	72	59	106.5	350	1015	567	6.3	0.681	909
08:48:27.528	93	52	72	61	110.3	355	985	583	6.7	0.639	852
08:48:28.511	96	55	73	59	106.0	350	1010	563	6.3	0.698	931
08:48:29.523	94	53	73	61	109.5	355	980	588	6.7	0.651	868
08:48:30.501	97	56	74	60	104.3	350	1000	571	6.3	0.712	950
08:48:31.503	96	54	74	62	108.0	350	975	583	6.6	0.666	888
08:48:32.478	97	56	75	60	104.0	350	995	571	6.3	0.715	954
08:48:33.471	98	57	74	60	104.8	350	995	571	6.3	0.701	934
08:48:34.466	96	55	74	61	105.8	350	985	588	6.4	0.689	919
08:48:35.451	98	56	73	59	105.5	350	1010	579	6.3	0.696	929
08:48:36.461	94	52	73	62	108.8	350	965	588	6.8	0.643	858
08:48:37.428	97	55	72	59	106.8	355	1015	588	6.3	0.682	910
08:48:38.441	93	51	72	62	109.8	350	970	600	6.8	0.632	843
08:48:39.411	96	54	72	60	108.5	350	1005	579	6.5	0.667	889
08:48:40.418	93	52	72	62	110.5	350	965	600	6.9	0.629	838
08:48:41.383	97	55	73	60	108.3	350	1005	583	6.5	0.678	904
08:48:42.388	95	53	73	62	110.5	350	975	600	6.8	0.640	853
08:48:43.363	97	56	73	61	110.5	350	985	588	6.7	0.646	862
08:48:44.345	97	56	73	60	110.5	350	1000	588	6.6	0.656	875
08:48:45.345	97	56	73	61	110.5	350	990	588	6.7	0.650	866
08:48:46.335	97	56	73	59	110.5	350	1020	588	6.5	0.669	892
08:48:47.354	98	56	75	60	88.0	345	1005	629	5.3	0.854	1138
08:48:48.361	99	56	74	58	90.5	350	1030	621	5.3	0.837	1115
08:48:49.389	96	53	73	60	96.5	345	1005	621	5.8	0.760	1014
08:48:50.398	97	55	73	57	99.8	350	1050	613	5.7	0.766	1021
08:48:51.448	96	53	71	58	106.3	350	1040	608	6.1	0.693	923
08:48:52.486	92	52	70	58	104.5	345	1030	588	6.1	0.687	917
08:48:53.518	94	52	70	57	109.3	350	1045	583	6.3	0.670	893
08:48:54.563	91	50	70	60	108.8	350	995	575	6.6	0.640	854
08:48:55.558	94	53	71	58	108.0	350	1030	588	6.3	0.677	903
08:48:56.588	93	52	71	60	110.8	350	1005	592	6.6	0.644	859
08:48:57.591	95	54	72	59	106.3	345	1025	571	6.2	0.695	926
08:48:58.618	96	54	71	58	109.8	350	1040	583	6.3	0.670	894
08:48:59.658	92	51	70	59	109.3	345	1010	583	6.5	0.647	863
08:49:00.668	94	53	69	57	109.5	350	1060	575	6.2	0.670	894
08:49:01.728	88	49	68	60	109.8	350	995	583	6.6	0.619	825
08:49:02.721	91	52	70	59	105.8	350	1025	592	6.2	0.674	898
08:49:03.748	89	51	68	59	104.8	350	1010	592	6.2	0.656	874
08:49:04.758	89	51	69	59	103.0	345	1020	613	6.1	0.678	904
08:49:05.774	90	52	69	58	104.3	345	1030	625	6.1	0.677	902
08:49:06.806	88	50	69	61	105.5	345	985	654	6.4	0.647	862
08:49:07.791	92	53	70	59	104.0	350	1025	642	6.1	0.692	923
08:49:08.816	90	51	70	61	106.0	350	985	658	6.5	0.648	864
08:49:09.801	92	54	71	59	101.5	345	1010	650	6.0	0.704	939
08:49:10.811	93	53	71	59	107.3	350	1025	650	6.3	0.676	902
08:49:11.834	91	52	71	60	106.0	345	995	667	6.4	0.664	885
08:49:12.827	93	54	71	58	104.0	345	1035	646	6.0	0.707	942
08:49:13.866	92	52	70	58	107.3	350	1035	654	6.2	0.673	897
08:49:14.901	90	52	69	58	105.0	345	1040	642	6.1	0.686	915
08:49:15.943	87	51	67	56	102.3	350	1065	613	5.8	0.700	934
08:49:17.006	87	49	66	57	107.3	350	1055	546	6.1	0.644	859
08:49:18.061	83	45	62	58	109.3	350	1040	533	6.3	0.590	787
08:49:19.101	78	44	62	61	101.5	340	990	546	6.2	0.605	806
08:49:20.093	83	48	64	59	104.8	350	1025	563	6.1	0.626	835
08:49:21.116	82	47	65	62	107.0	350	975	608	6.6	0.592	790
08:49:22.093	83	49	65	62	101.0	345	970	613	6.2	0.627	836
08:49:23.061	83	49	64	61	99.0	345	990	625	6.0	0.642	857
08:49:24.049	81	48	63	61	98.0	345	985	625	6.0	0.628	838
08:49:25.038	77	45	61	64	93.5	340	940	604	6.0	0.613	818
08:49:25.978	81	49	64	62	95.0	345	975	608	5.8	0.652	869
08:49:26.951	83	48	64	62	95.0	345	970	646	5.9	0.648	864
08:49:27.920	83	48	64	60	95.0	345	1005	646	5.7	0.672	896
08:49:28.925	83	48	64	62	95.0	345	965	646	5.9	0.645	860
08:49:29.890	83	48	64	63	95.0	345	960	646	5.9	0.642	856
08:49:30.850	83	48	64	59	95.0	345	1010	646	5.6	0.675	900
08:49:31.859	97	55	74	60	81.8	345	1000	742	4.9	0.902	1203
08:49:32.861	96	55	73	60	85.8	345	1005	713	5.1	0.853	1137
08:49:33.866	92	54	73	62	86.5	335	965	688	5.4	0.809	1078
08:49:34.829	97	56	75	60	93.3	345	1000	675	5.6	0.802	1069
08:49:35.831	98	56	75	59	100.5	345	1025	675	5.9	0.760	1013
08:49:36.852	97	56	74	60	99.0	340	995	663	6.0	0.739	985
08:49:37.851	93	55	73	62	98.5	335	975	650	6.1	0.725	967
08:49:38.824	98	56	75	59	102.8	345	1015	642	6.1	0.738	985
08:49:39.841	98	56	75	58	106.0	345	1030	654	6.2	0.724	965
08:49:40.871	96	55	75	61	106.0	345	980	633	6.5	0.689	918
08:49:41.850	96	55	75	60	106.0	345	1000	633	6.4	0.703	937
08:49:42.850	96	55	75	59	106.0	345	1015	633	6.3	0.713	951
08:49:43.865	96	55	75	57	106.0	345	1050	633	6.1	0.738	984
08:49:44.916	94	53	73	62	88.5	340	975	650	5.4	0.804	1072
08:49:45.889	97	56	74	59	87.5	340	1020	629	5.1	0.863	1150
08:49:46.907	97	55	73	57	95.0	345	1045	633	5.5	0.798	1063
08:49:47.954	93	52	72	62	99.8	340	975	629	6.1	0.699	932
08:49:48.933	95	54	75	69	100.5	345	875	613	6.9	0.649	865
08:49:49.806	98	58	70	50	98.0	345	1195	592	4.9	0.851	1134
08:49:50.999	90	47	70	61	114.3	345	980	629	7.0	0.598	798
08:49:51.983	95	54	72	60	105.5	350	1005	583	6.3	0.688	918
08:49:52.988	95	54	72	59	108.3	350	1015	604	6.4	0.673	897
08:49:53.999	95	53	73	60	106.8	340	1000	617	6.4	0.681	909
08:49:54.999	98	55	73	59	110.0	345	1010	625	6.5	0.673	897
08:49:56.009	95	53	73	61	108.5	345	980	638	6.6	0.662	882
08:49:56.989	98	56	74	59	108.0	350	1015	621	6.4	0.698	930
08:49:58.006	96	54	73	61	109.5	350	980	638	6.7	0.656	874
08:49:58.986	96	56	73	59	104.5	345	1010	608	6.2	0.708	944
08:49:59.994	97	54	73	60	109.0	345	1000	621	6.5	0.670	893
08:50:00.996	94	53	73	61	106.5	345	985	617	6.5	0.671	894
08:50:01.979	98	55	74	59	109.0	350	1025	621	6.4	0.694	925
08:50:03.004	96	53	74	62	110.5	345	965	650	6.9	0.646	862
08:50:03.973	98	57	74	59	110.5	345	1010	613	6.6	0.676	902
08:50:04.980	98	57	74	61	110.5	345	985	613	6.7	0.660	880
08:50:05.965	98	57	74	60	110.5	345	995	613	6.7	0.666	888
08:50:06.960	98	57	74	58	110.5	345	1040	613	6.4	0.696	929
08:50:08.001	94	53	74	63	89.5	345	955	683	5.6	0.784	1046
08:50:08.956	96	57	74	60	83.5	345	995	675	5.0	0.882	1176
08:50:09.951	95	55	72	60	87.3	345	1000	688	5.2	0.819	1093
08:50:10.949	91	53	71	62	89.8	340	975	704	5.5	0.769	1025
08:50:11.926	93	55	71	59	94.5	345	1015	688	5.6	0.763	1017
08:50:12.939	90	53	71	61	95.5	340	980	713	5.8	0.723	965
08:50:13.921	92	55	71	60	93.8	340	1005	688	5.6	0.764	1018
08:50:14.926	91	53	71	61	98.0	345	980	704	6.0	0.708	943
08:50:15.906	92	55	72	60	96.5	340	1000	692	5.8	0.741	988
08:50:16.904	94	54	73	59	102.5	345	1010	700	6.1	0.714	953
08:50:17.916	95	54	72	59	103.5	345	1025	679	6.1	0.708	944
08:50:18.939	92	52	71	61	103.0	340	990	658	6.2	0.685	913
08:50:19.931	95	54	72	58	104.3	345	1030	663	6.1	0.711	948
08:50:20.959	94	53	71	58	107.3	345	1030	667	6.2	0.684	912
08:50:21.989	91	51	71	60	106.3	340	995	663	6.4	0.660	880
08:50:22.986	94	53	71	59	106.0	345	1025	642	6.2	0.689	919
08:50:24.009	94	52	71	60	108.3	345	1000	642	6.5	0.656	875
08:50:25.009	93	53	72	60	105.3	340	1005	629	6.3	0.683	910
08:50:26.016	96	54	73	59	109.0	345	1025	638	6.4	0.684	912
08:50:27.041	94	53	72	61	108.8	345	985	642	6.6	0.654	873
08:50:28.024	96	55	73	59	105.5	340	1025	621	6.2	0.707	942
08:50:29.051	96	54	72	59	108.5	345	1010	608	6.4	0.670	894
08:50:30.063	94	53	72	60	106.3	340	1000	604	6.4	0.680	907
08:50:31.061	98	55	73	59	108.8	345	1020	608	6.4	0.682	910
08:50:32.083	94	52	73	62	109.0	345	970	608	6.7	0.647	863
08:50:33.053	98	56	74	59	107.0	350	1015	592	6.3	0.702	936
08:50:34.068	95	53	73	62	110.8	345	970	613	6.9	0.635	847
08:50:35.036	97	55	74	61	105.8	345	980	588	6.5	0.686	914
08:50:36.018	98	55	73	59	108.8	350	1010	588	6.5	0.673	898
08:50:37.028	94	52	73	63	108.8	350	950	604	6.9	0.633	844
08:50:37.975	94	52	73	60	108.8	350	1005	604	6.5	0.670	893
08:50:38.980	94	52	73	62	108.8	350	965	604	6.8	0.643	858
08:50:39.945	94	52	73	62	108.8	350	970	604	6.7	0.647	862
08:50:40.915	94	52	73	61	108.8	350	990	604	6.6	0.660	880
08:50:41.906	99	56	76	60	83.5	345	1000	671	5.0	0.904	1206
08:50:42.906	101	57	75	59	89.5	345	1020	671	5.3	0.858	1143
08:50:43.926	98	55	75	60	93.5	345	1000	654	5.6	0.797	1062
08:50:44.926	99	56	75	58	97.5	345	1040	654	5.6	0.795	1060
08:50:45.964	96	53	74	60	105.0	345	995	654	6.3	0.697	929
08:50:46.961	98	56	74	59	101.5	345	1025	638	5.9	0.745	993
08:50:47.986	97	54	72	59	104.8	350	1020	642	6.2	0.704	938
08:50:49.004	94	54	72	59	103.5	340	1020	625	6.1	0.707	943
08:50:50.024	96	53	71	57	107.5	345	1045	621	6.2	0.693	923
08:50:51.071	92	51	71	61	107.5	345	985	621	6.5	0.653	870
08:50:52.055	92	51	71	58	107.5	345	1030	621	6.3	0.683	910
08:50:53.085	92	51	71	58	107.5	345	1030	621	6.3	0.683	910
08:50:54.115	92	51	71	60	107.5	345	1000	621	6.5	0.663	884
08:50:55.115	92	51	71	57	107.5	345	1055	621	6.1	0.699	932
08:50:56.171	95	53	73	60	86.5	345	1005	642	5.2	0.845	1127
08:50:57.176	97	55	74	58	87.5	345	1035	638	5.1	0.869	1159
08:50:58.209	97	54	73	60	93.5	345	1005	629	5.6	0.787	1050
08:50:59.216	97	55	74	59	95.3	345	1020	613	5.6	0.792	1057
08:51:00.236	99	56	74	58	104.3	350	1040	629	6.0	0.736	981
08:51:01.276	95	54	74	61	104.3	345	990	621	6.3	0.705	940
08:51:02.264	101	58	76	59	103.3	345	1020	625	6.1	0.753	1004
08:51:03.286	98	56	78	62	105.8	345	965	663	6.6	0.707	943
08:51:04.251	104	61	81	60	101.8	350	1000	654	6.1	0.791	1055
08:51:05.251	104	61	81	62	101.8	350	975	671	6.3	0.771	1029
08:51:06.225	104	61	81	60	101.8	350	995	671	6.1	0.787	1050
08:51:07.220	104	61	81	59	101.8	350	1015	671	6.0	0.803	1071
08:51:08.235	104	61	81	61	101.8	350	990	671	6.2	0.783	1044
08:51:09.226	107	62	81	59	83.8	350	1020	721	4.9	0.983	1311
08:51:10.246	103	59	79	60	87.8	350	995	713	5.3	0.890	1187
08:51:11.241	102	59	78	59	87.8	345	1020	704	5.2	0.901	1201
08:51:12.259	100	57	75	60	94.0	345	1005	696	5.6	0.805	1073
08:51:13.266	98	56	74	59	98.0	345	1015	679	5.8	0.769	1025
08:51:14.281	96	55	73	59	100.8	345	1010	667	6.0	0.729	972
08:51:15.291	95	54	72	59	102.3	345	1020	663	6.0	0.721	961
08:51:16.311	94	54	72	60	103.3	350	1005	654	6.2	0.696	928
08:51:17.316	94	54	72	59	102.5	345	1010	642	6.1	0.707	943
08:51:18.326	95	54	72	60	102.5	345	1000	638	6.2	0.700	933
08:51:19.325	95	54	72	58	102.5	345	1030	638	6.0	0.721	961
08:51:20.355	95	54	72	59	102.5	345	1025	638	6.0	0.718	957
08:51:21.380	95	54	72	59	102.5	345	1010	638	6.1	0.707	943
08:51:22.389	99	56	75	58	87.0	350	1035	663	5.0	0.892	1190
08:51:23.426	98	56	74	59	87.3	350	1010	679	5.2	0.860	1146
08:51:24.436	98	56	75	59	89.0	345	1020	658	5.2	0.860	1146
08:51:25.456	99	57	75	59	93.5	350	1025	650	5.5	0.817	1089
08:51:26.481	97	55	75	59	99.5	345	1010	650	5.9	0.759	1012
08:51:27.491	100	57	75	59	100.3	350	1025	642	5.9	0.764	1019
08:51:28.516	97	55	75	60	102.3	345	1005	654	6.1	0.732	976
08:51:29.521	100	57	75	58	102.3	350	1040	638	5.9	0.760	1014
08:51:30.561	96	54	75	62	104.0	345	970	638	6.4	0.702	936
08:51:31.531	100	58	77	59	100.8	350	1015	617	6.0	0.771	1028
08:51:32.544	99	57	75	60	101.3	350	1000	621	6.1	0.743	991
08:51:33.546	99	57	76	60	101.8	345	1000	629	6.1	0.747	996
08:51:34.544	102	58	76	58	103.5	350	1030	629	6.0	0.756	1008
08:51:35.576	98	56	76	60	103.3	345	1000	654	6.2	0.734	978
08:51:36.574	101	58	77	58	102.3	345	1030	633	6.0	0.771	1027
08:51:37.604	98	56	76	61	104.0	345	990	646	6.3	0.723	965
08:51:38.596	101	59	77	58	100.8	345	1030	638	5.9	0.787	1050
08:51:39.626	100	57	76	60	102.8	345	1005	650	6.1	0.746	994
08:51:40.631	100	58	77	59	101.0	345	1025	633	5.9	0.779	1039
08:51:41.656	102	58	77	58	101.0	345	1035	646	5.9	0.786	1049
08:51:42.690	102	58	77	58	101.0	345	1035	646	5.9	0.786	1049
08:51:43.725	102	58	77	57	101.0	345	1045	646	5.8	0.794	1059
08:51:44.770	102	58	77	58	101.0	345	1035	646	5.9	0.786	1049
08:51:45.804	100	57	75	57	87.3	350	1045	675	5.0	0.898	1198
08:51:46.851	97	54	74	59	90.0	345	1020	675	5.3	0.839	1118
08:51:47.869	99	56	75	57	90.5	345	1045	654	5.2	0.860	1147
08:51:48.916	97	54	74	60	97.8	350	1000	658	5.9	0.757	1009
08:51:49.916	99	57	75	58	99.0	350	1030	638	5.8	0.775	1033
08:51:50.946	96	54	74	60	103.5	350	1000	658	6.2	0.713	950
08:51:51.944	99	57	75	59	100.5	345	1025	633	5.9	0.765	1020
08:51:52.971	98	55	75	60	105.3	345	1000	658	6.3	0.710	947
08:51:53.971	99	57	75	59	101.3	345	1025	633	5.9	0.762	1016
08:51:54.994	98	56	75	60	103.5	350	1005	629	6.2	0.723	965
08:51:55.999	97	56	74	59	101.8	345	1020	629	6.0	0.744	992
08:51:57.019	99	56	74	59	104.5	350	1025	617	6.1	0.726	968
08:51:58.044	97	55	75	59	104.8	345	1010	633	6.2	0.723	964
08:51:59.054	100	57	75	59	104.0	350	1020	625	6.1	0.738	984
08:52:00.076	99	55	76	60	105.8	345	1005	633	6.3	0.718	957
08:52:01.081	100	57	76	59	103.8	350	1020	613	6.1	0.742	990
08:52:02.101	99	56	76	59	105.3	345	1015	638	6.2	0.731	974
08:52:03.112	100	58	76	59	102.8	345	1010	625	6.1	0.742	990
08:52:04.126	99	56	76	59	105.5	345	1015	629	6.2	0.731	975
08:52:05.139	101	58	76	59	103.3	345	1025	621	6.0	0.750	999
08:52:06.166	98	55	76	60	105.8	345	1000	650	6.3	0.716	955
08:52:07.162	100	58	76	59	103.0	345	1020	629	6.1	0.750	1000
08:52:08.186	96	55	75	61	103.5	345	985	646	6.3	0.716	955
08:52:09.171	100	58	77	59	101.3	345	1020	633	6.0	0.771	1028
08:52:10.191	99	57	76	59	102.5	350	1010	654	6.1	0.744	992
08:52:11.201	99	57	76	59	101.3	345	1025	646	5.9	0.764	1019
08:52:12.226	99	57	75	58	102.3	345	1035	654	5.9	0.754	1005
08:52:13.261	97	55	74	58	102.5	345	1030	646	6.0	0.744	991
08:52:14.291	97	55	73	58	103.5	350	1035	638	6.0	0.728	970
08:52:15.324	95	54	73	58	103.5	350	1030	633	6.0	0.724	965
08:52:16.355	95	54	73	57	103.5	350	1050	633	5.9	0.738	984
08:52:17.405	95	54	73	58	103.5	350	1030	633	6.0	0.724	965
08:52:18.435	95	54	73	57	103.5	350	1060	633	5.9	0.745	993
08:52:19.496	91	50	69	59	92.3	345	1020	650	5.4	0.763	1017
08:52:20.514	93	52	70	57	90.8	350	1045	629	5.2	0.800	1067
08:52:21.561	90	50	70	61	95.0	345	990	633	5.8	0.729	973
08:52:22.553	95	54	72	58	98.3	350	1030	613	5.7	0.755	1006
08:52:23.583	96	54	72	59	104.3	350	1025	613	6.1	0.710	947
08:52:24.606	96	54	74	59	104.3	345	1020	621	6.1	0.724	965
08:52:25.624	100	56	75	58	105.5	350	1035	617	6.1	0.731	975
08:52:26.663	96	54	74	60	105.0	350	995	604	6.3	0.701	935
08:52:27.656	100	58	76	59	103.0	350	1025	608	6.0	0.756	1008
08:52:28.683	99	57	75	60	103.8	350	1005	608	6.2	0.727	969
08:52:29.688	99	56	76	59	104.8	345	1010	613	6.2	0.733	977
08:52:30.698	102	58	76	57	106.3	350	1050	608	6.1	0.751	1001
08:52:31.744	98	55	76	61	105.0	345	985	617	6.4	0.713	951
08:52:32.733	102	59	77	58	103.3	350	1030	613	6.0	0.768	1024
08:52:33.763	100	57	75	59	104.0	350	1020	613	6.1	0.738	984
08:52:34.781	99	56	75	59	103.3	345	1020	613	6.1	0.743	991
08:52:35.799	100	57	75	57	105.0	345	1045	621	6.0	0.744	992
08:52:36.844	97	54	74	59	105.8	345	1010	629	6.3	0.709	946
08:52:37.854	100	56	75	58	105.5	350	1035	625	6.1	0.738	984
08:52:38.889	98	55	75	60	107.5	345	1005	642	6.4	0.699	932
08:52:39.894	99	57	75	58	103.3	345	1035	621	6.0	0.752	1002
08:52:40.929	99	56	74	58	106.3	350	1035	625	6.2	0.723	964
08:52:41.964	98	55	74	58	105.3	345	1030	625	6.1	0.727	969
08:52:42.992	100	56	75	57	107.3	345	1045	617	6.2	0.726	968
08:52:44.039	97	54	75	60	107.0	345	1005	617	6.4	0.702	936
08:52:45.046	101	57	76	57	106.5	350	1050	617	6.1	0.752	1002
08:52:46.094	101	57	76	57	107.3	350	1045	625	6.2	0.741	987
08:52:47.139	101	57	77	57	106.0	345	1045	625	6.1	0.754	1006
08:52:48.186	103	57	77	57	108.5	350	1060	625	6.1	0.750	1000
08:52:49.246	99	56	77	60	106.0	345	1005	629	6.3	0.728	970
08:52:50.251	104	59	80	58	104.5	345	1040	633	6.0	0.794	1058
08:52:51.291	105	61	81	58	103.5	350	1035	663	6.0	0.807	1077
08:52:52.326	104	62	81	57	98.0	345	1050	696	5.6	0.865	1154
08:52:53.376	104	62	79	57	95.5	350	1055	729	5.4	0.873	1164
08:52:54.431	99	60	77	58	90.8	345	1030	742	5.3	0.877	1169
08:52:55.459	100	61	76	57	87.8	345	1060	708	5.0	0.918	1224
08:52:56.521	95	57	75	60	88.3	345	1005	717	5.3	0.848	1131
08:52:57.526	96	59	74	58	86.3	350	1035	696	5.0	0.891	1188
08:52:58.561	95	57	73	59	86.8	350	1020	704	5.1	0.855	1141
08:52:59.581	95	57	73	59	86.8	350	1010	721	5.2	0.847	1129
08:53:00.590	95	57	73	57	86.8	350	1045	721	5.0	0.876	1168
08:53:01.635	95	57	73	60	86.8	350	1000	721	5.2	0.839	1118
08:53:02.635	95	57	73	57	86.8	350	1055	721	4.9	0.885	1180
08:53:03.691	102	59	78	60	80.0	345	1000	875	4.8	0.972	1296
08:53:04.691	102	61	78	58	77.5	345	1030	808	4.5	1.037	1382
08:53:05.717	101	60	78	59	82.0	345	1010	817	4.9	0.955	1273
08:53:06.733	100	59	77	59	85.8	345	1020	804	5.0	0.919	1225
08:53:07.753	102	59	77	58	92.8	350	1040	808	5.4	0.866	1155
08:53:08.791	99	58	78	60	94.3	345	1005	800	5.6	0.829	1105
08:53:09.798	102	60	79	58	93.8	345	1040	779	5.4	0.871	1161
08:53:10.834	101	59	77	59	94.8	345	1015	771	5.6	0.828	1103
08:53:11.853	100	59	77	59	94.3	345	1020	750	5.5	0.836	1115
08:53:12.871	101	59	77	58	97.8	350	1030	742	5.7	0.811	1082
08:53:13.901	98	57	77	60	97.3	345	1000	738	5.8	0.787	1049
08:53:14.899	101	59	77	58	97.5	350	1035	725	5.7	0.820	1093
08:53:15.936	99	57	77	60	99.3	345	995	725	6.0	0.767	1023
08:53:16.929	102	60	79	60	96.5	345	1005	696	5.8	0.818	1090
08:53:17.936	102	60	79	60	98.3	350	995	696	5.9	0.798	1063
08:53:18.931	104	59	82	62	100.0	345	975	729	6.2	0.797	1063
08:53:19.904	109	64	84	59	97.3	345	1015	738	5.7	0.879	1172
08:53:20.921	108	62	84	61	97.8	345	985	800	6.0	0.841	1122
08:53:21.908	108	65	84	60	90.8	345	1005	775	5.4	0.930	1240
08:53:22.913	108	64	82	59	91.5	345	1015	775	5.4	0.910	1213
08:53:23.928	104	61	81	60	91.8	345	1000	808	5.5	0.877	1170
08:53:24.924	104	62	79	57	90.5	345	1045	763	5.2	0.909	1212
08:53:25.973	99	58	77	60	92.0	345	995	788	5.5	0.830	1107
08:53:26.968	100	60	77	58	90.5	345	1040	767	5.2	0.879	1172
08:53:28.008	98	58	75	59	92.0	345	1015	779	5.4	0.822	1096
08:53:29.023	96	56	74	59	93.3	345	1015	763	5.5	0.805	1074
08:53:30.034	97	56	74	58	96.0	345	1035	754	5.6	0.795	1060
08:53:31.073	94	54	73	60	97.5	345	995	758	5.9	0.742	990
08:53:32.064	97	56	74	59	95.0	345	1020	733	5.6	0.795	1059
08:53:33.084	97	56	74	59	98.0	345	1020	733	5.8	0.765	1020
08:53:34.106	96	55	74	60	98.3	345	1005	729	5.9	0.760	1013
08:53:35.111	99	57	76	58	100.0	350	1035	729	5.8	0.784	1045
08:53:36.146	98	57	76	59	99.0	350	1015	725	5.9	0.774	1032
08:53:37.161	99	58	76	59	96.0	345	1015	696	5.7	0.804	1071
08:53:38.176	100	57	76	58	100.0	350	1035	717	5.8	0.789	1052
08:53:39.211	98	56	76	60	99.5	345	1000	700	6.0	0.764	1018
08:53:40.209	100	59	76	58	96.3	345	1040	692	5.6	0.824	1099
08:53:41.251	100	57	75	57	101.5	350	1055	704	5.8	0.780	1039
08:53:42.306	95	55	75	60	99.5	345	1000	692	6.0	0.751	1002
08:53:43.306	99	58	76	58	98.5	350	1040	683	5.7	0.797	1063
08:53:44.346	98	56	74	59	100.0	350	1025	675	5.9	0.756	1008
08:53:45.371	96	55	75	60	99.5	345	1005	675	5.9	0.755	1007
08:53:46.374	100	58	76	57	100.8	350	1045	667	5.8	0.788	1051
08:53:47.421	96	55	75	60	101.0	350	995	671	6.1	0.741	988
08:53:48.416	100	59	77	59	95.5	345	1025	667	5.6	0.824	1098
08:53:49.437	98	58	76	60	97.0	345	995	663	5.8	0.774	1033
08:53:50.436	98	57	76	59	96.8	345	1015	667	5.7	0.792	1056
08:53:51.449	98	57	75	60	96.0	345	1000	696	5.8	0.776	1035
08:53:52.451	95	55	74	61	95.8	345	990	704	5.8	0.763	1017
08:53:53.441	96	56	74	61	95.8	345	990	700	5.8	0.763	1017
08:53:54.430	96	56	74	63	95.8	345	960	700	6.0	0.739	986
08:53:55.390	96	56	74	67	95.8	345	895	700	6.4	0.689	919
08:53:56.285	96	56	74	61	95.8	345	985	700	5.8	0.759	1012
08:53:57.267	106	62	81	61	77.3	345	980	825	4.7	1.024	1366
08:53:58.247	106	63	80	61	74.5	340	985	833	4.5	1.058	1410
08:53:59.234	101	62	77	60	73.3	340	1000	746	4.4	1.048	1397
08:54:00.236	95	60	73	59	73.0	345	1015	654	4.3	1.012	1349
08:54:01.253	90	57	69	57	73.5	340	1045	604	4.2	0.974	1299
08:54:02.298	85	54	65	56	72.0	340	1065	550	4.1	0.961	1282
08:54:03.359	81	52	63	57	71.0	340	1060	529	4.0	0.933	1244
08:54:04.421	79	51	61	55	70.8	345	1085	504	3.9	0.932	1242
08:54:05.506	76	49	60	58	69.8	340	1035	492	4.0	0.894	1192
08:54:06.541	78	50	61	56	72.0	345	1070	500	4.0	0.910	1214
08:54:07.611	80	49	62	56	77.5	350	1080	550	4.3	0.867	1157
08:54:08.691	81	50	64	56	78.5	350	1070	571	4.4	0.866	1154
08:54:09.763	82	51	64	55	79.0	350	1085	592	4.4	0.879	1172
08:54:10.846	82	51	65	56	79.5	350	1070	604	4.5	0.868	1157
08:54:11.916	82	51	65	58	79.0	350	1030	608	4.6	0.844	1126
08:54:12.946	83	52	66	58	76.5	345	1030	613	4.5	0.889	1185
08:54:13.974	86	53	69	58	84.0	350	1035	654	4.9	0.847	1129
08:54:15.009	90	55	71	59	86.0	350	1025	671	5.0	0.849	1132
08:54:16.038	90	56	72	60	84.8	350	1000	683	5.1	0.853	1137
08:54:17.034	93	59	75	59	82.5	345	1015	675	4.9	0.917	1222
08:54:18.051	96	59	76	58	88.3	350	1030	700	5.1	0.890	1187
08:54:19.079	98	60	77	58	88.3	350	1030	704	5.1	0.899	1198
08:54:20.113	98	59	77	58	89.3	350	1040	704	5.1	0.897	1196
08:54:21.151	98	59	77	58	89.5	350	1040	704	5.2	0.892	1189
08:54:22.191	95	58	76	61	88.0	345	990	688	5.3	0.849	1132
08:54:23.179	97	60	76	60	85.3	345	1000	658	5.1	0.894	1193
08:54:24.181	97	58	77	59	92.0	350	1020	683	5.4	0.848	1131
08:54:25.199	98	58	77	60	92.3	350	1005	696	5.5	0.836	1115
08:54:26.206	98	59	76	59	91.8	350	1010	679	5.5	0.837	1115
08:54:27.214	95	57	76	62	90.5	345	965	667	5.6	0.808	1077
08:54:28.181	97	60	76	60	88.8	345	1005	646	5.3	0.863	1151
08:54:29.184	98	58	77	59	94.3	350	1015	663	5.6	0.827	1102
08:54:30.201	98	58	76	59	93.3	350	1015	663	5.5	0.822	1096
08:54:31.216	95	57	75	60	92.0	345	1005	638	5.5	0.822	1096
08:54:32.217	98	58	77	59	93.8	350	1015	654	5.5	0.828	1104
08:54:33.236	99	58	76	58	95.3	350	1030	650	5.5	0.825	1099
08:54:34.264	97	57	75	59	94.5	345	1010	650	5.6	0.804	1072
08:54:35.274	97	58	75	59	92.0	345	1020	633	5.4	0.834	1112
08:54:36.296	97	57	75	58	95.3	350	1035	642	5.5	0.812	1083
08:54:37.329	95	55	74	59	95.8	345	1010	629	5.7	0.781	1041
08:54:38.341	96	57	74	57	94.5	350	1045	633	5.4	0.813	1084
08:54:39.384	92	54	72	61	95.0	345	980	633	5.8	0.745	994
08:54:40.366	95	57	74	59	91.3	345	1010	608	5.4	0.814	1085
08:54:41.374	96	56	75	59	98.5	350	1020	629	5.8	0.771	1029
08:54:42.394	96	56	74	59	96.3	350	1010	629	5.7	0.774	1032
08:54:43.404	94	55	75	62	94.8	340	975	633	5.8	0.767	1022
08:54:44.381	97	58	80	77	93.5	350	780	633	7.2	0.669	893
08:54:45.161	94	68	66	49	53.0	295	1230	508	2.6	1.537	2050
08:54:46.391	89	49	72	61	100.0	340	985	683	6.1	0.704	939
08:54:47.374	95	57	76	61	91.3	350	980	638	5.6	0.816	1088
08:54:48.356	97	59	77	62	89.3	350	970	679	5.5	0.834	1112
08:54:49.324	98	60	78	61	85.3	340	980	683	5.2	0.894	1192
08:54:50.304	101	61	79	59	91.0	345	1010	696	5.4	0.874	1165
08:54:51.316	98	60	78	61	88.0	340	980	721	5.4	0.871	1162
08:54:52.296	101	62	78	58	83.5	340	1030	700	4.9	0.962	1283
08:54:53.324	99	60	76	57	85.8	340	1050	725	4.9	0.931	1241
08:54:54.376	96	58	74	57	84.5	340	1060	738	4.8	0.922	1229
08:54:55.436	93	57	70	56	83.0	345	1065	717	4.7	0.901	1202
08:54:56.501	86	53	68	59	80.5	340	1010	679	4.8	0.853	1138
08:54:57.509	89	54	68	58	80.5	340	1035	696	4.7	0.874	1166
08:54:58.545	89	54	68	56	80.5	340	1070	696	4.5	0.904	1205
08:54:59.615	89	54	68	57	80.5	340	1055	696	4.6	0.891	1188
08:55:00.670	89	54	68	60	80.5	340	1005	696	4.8	0.849	1132
08:55:01.675	89	54	68	59	80.5	340	1025	696	4.7	0.866	1154
08:55:02.701	100	58	75	58	72.0	345	1035	842	4.2	1.082	1442
08:55:03.736	99	59	76	59	72.0	345	1010	817	4.3	1.059	1412
08:55:04.748	101	61	77	59	72.3	340	1025	804	4.2	1.089	1452
08:55:05.771	103	61	78	58	80.3	345	1040	813	4.6	1.014	1352
08:55:06.811	103	61	78	57	83.3	345	1050	808	4.8	0.987	1316
08:55:07.859	102	61	77	58	82.0	345	1030	796	4.8	0.964	1285
08:55:08.889	99	60	77	58	79.8	340	1030	792	4.6	0.988	1317
08:55:09.923	101	60	78	57	85.0	345	1050	796	4.9	0.957	1276
08:55:10.969	102	61	78	57	84.5	345	1045	788	4.9	0.962	1282
08:55:12.018	100	60	77	58	83.8	345	1035	796	4.9	0.952	1269
08:55:13.049	100	61	77	58	80.0	340	1040	775	4.6	1.001	1335
08:55:14.093	101	60	78	57	86.8	345	1050	783	5.0	0.941	1255
08:55:15.143	100	60	77	57	86.0	345	1060	775	4.9	0.952	1270
08:55:16.203	99	59	76	57	86.8	345	1050	754	5.0	0.923	1231
08:55:17.251	95	58	76	60	84.8	345	995	721	5.1	0.886	1182
08:55:18.246	97	60	76	59	81.5	345	1025	708	4.8	0.956	1274
08:55:19.269	98	59	78	59	87.5	345	1015	713	5.2	0.899	1199
08:55:20.284	100	60	79	60	87.5	345	995	717	5.3	0.898	1198
08:55:21.279	99	61	79	62	85.3	340	965	704	5.3	0.889	1185
08:55:22.244	99	61	79	66	85.3	340	905	696	5.7	0.833	1111
08:55:23.150	99	61	79	66	85.3	340	915	696	5.6	0.843	1123
08:55:24.065	99	61	79	69	85.3	340	870	696	5.9	0.801	1068
08:55:24.935	99	61	79	63	85.3	340	960	696	5.3	0.884	1179
08:55:25.896	107	64	82	62	70.0	340	965	842	4.4	1.124	1498
08:55:26.861	105	63	79	61	71.0	340	990	817	4.3	1.105	1473
08:55:27.853	99	60	78	63	73.0	340	955	779	4.6	1.017	1356
08:55:28.804	103	63	79	61	74.5	340	980	758	4.6	1.042	1390
08:55:29.788	104	62	80	60	81.5	340	1000	783	4.9	0.975	1301
08:55:30.784	102	61	80	62	81.8	340	970	792	5.1	0.946	1262
08:55:31.758	105	65	81	59	79.0	340	1010	792	4.7	1.039	1385
08:55:32.766	106	63	81	58	84.8	345	1040	800	4.9	0.994	1325
08:55:33.804	102	62	81	60	82.3	335	995	804	5.0	0.974	1298
08:55:34.803	106	65	82	58	81.8	345	1040	779	4.7	1.040	1387
08:55:35.843	105	63	80	57	86.0	345	1055	788	4.9	0.975	1300
08:55:36.894	99	60	78	59	84.3	340	1020	754	5.0	0.941	1255
08:55:37.918	101	61	77	57	85.8	345	1055	771	4.9	0.950	1267
08:55:38.973	99	58	75	56	88.5	345	1065	754	5.0	0.906	1207
08:55:40.034	97	57	74	57	88.3	340	1045	742	5.1	0.873	1164
08:55:41.081	93	55	73	59	87.8	340	1025	725	5.1	0.856	1141
08:55:42.106	97	57	75	57	89.0	345	1055	717	5.1	0.883	1177
08:55:43.161	96	57	74	57	91.3	345	1050	717	5.2	0.854	1139
08:55:44.211	96	57	74	57	90.3	345	1055	708	5.1	0.868	1157
08:55:45.266	96	57	75	57	90.0	345	1050	692	5.1	0.869	1159
08:55:46.314	94	57	74	59	87.3	340	1015	692	5.2	0.861	1148
08:55:47.331	95	59	74	57	84.3	340	1045	663	4.8	0.921	1228
08:55:48.376	97	57	75	57	91.0	345	1055	675	5.2	0.872	1163
08:55:49.427	97	58	75	57	90.8	345	1060	663	5.1	0.879	1172
08:55:50.491	96	57	74	57	90.8	345	1060	654	5.1	0.867	1156
08:55:51.551	93	56	74	59	86.5	340	1025	629	5.1	0.874	1165
08:55:52.572	97	58	76	58	88.8	340	1040	638	5.1	0.885	1180
08:55:53.616	98	58	76	56	91.8	345	1065	642	5.2	0.882	1176
08:55:54.681	99	58	77	57	92.0	345	1055	646	5.2	0.880	1173
08:55:55.734	97	58	77	59	92.0	345	1010	642	5.5	0.843	1123
08:55:56.745	97	58	77	59	92.0	345	1025	642	5.4	0.855	1140
08:55:57.770	97	58	77	58	92.0	345	1030	642	5.4	0.859	1146
08:55:58.800	97	58	77	57	92.0	345	1045	642	5.3	0.872	1162
08:55:59.846	95	57	75	61	76.0	340	980	638	4.7	0.970	1294
08:56:00.826	100	59	77	59	76.3	345	1020	654	4.5	1.033	1378
08:56:01.846	99	59	77	59	80.8	345	1010	650	4.8	0.957	1276
08:56:02.854	99	58	78	60	85.8	340	995	671	5.2	0.905	1207
08:56:03.851	103	61	79	58	90.0	345	1030	696	5.2	0.907	1209
08:56:04.881	100	59	79	61	89.3	340	985	713	5.4	0.872	1163
08:56:05.864	103	63	80	59	85.5	340	1025	717	5.0	0.959	1279
08:56:06.889	102	61	78	59	87.8	345	1015	729	5.2	0.902	1203
08:56:07.904	99	59	77	59	87.5	340	1020	725	5.1	0.898	1197
08:56:08.926	100	59	76	57	89.5	345	1050	721	5.1	0.889	1185
08:56:09.976	94	56	74	59	88.5	340	1010	708	5.3	0.839	1118
08:56:10.986	96	57	73	58	88.5	345	1035	704	5.1	0.857	1142
08:56:12.019	93	55	71	59	89.0	345	1015	696	5.3	0.813	1083
08:56:13.036	91	54	71	59	89.0	340	1015	675	5.3	0.804	1072
08:56:14.049	92	54	71	58	92.5	345	1030	688	5.4	0.785	1047
08:56:15.081	89	52	71	62	92.0	340	975	671	5.7	0.750	1000
08:56:16.056	94	56	74	60	91.8	345	1005	663	5.5	0.805	1073
08:56:17.059	97	57	76	59	94.8	345	1010	679	5.6	0.805	1073
08:56:18.071	97	58	76	60	92.5	345	1000	688	5.5	0.819	1092
08:56:19.071	97	59	77	60	90.3	340	1005	675	5.4	0.852	1136
08:56:20.076	100	59	78	58	94.0	345	1040	700	5.4	0.863	1151
08:56:21.114	101	60	77	59	92.0	345	1020	700	5.4	0.854	1138
08:56:22.136	96	58	76	61	88.8	335	990	679	5.4	0.848	1130
08:56:23.126	100	60	77	58	91.3	345	1030	683	5.3	0.872	1163
08:56:24.156	99	58	76	58	93.8	345	1040	692	5.4	0.840	1120
08:56:25.196	95	56	75	60	91.8	340	1005	683	5.5	0.819	1092
08:56:26.201	98	58	76	58	92.0	345	1035	671	5.3	0.852	1136
08:56:27.236	98	58	76	64	92.8	345	935	675	6.0	0.769	1025
08:56:28.169	95	58	74	55	87.3	335	1090	650	4.8	0.921	1228
08:56:29.259	97	56	76	58	96.8	345	1030	688	5.6	0.804	1072
08:56:30.289	98	58	76	59	93.5	345	1025	675	5.5	0.828	1104
08:56:31.316	96	57	76	60	92.5	340	1005	671	5.5	0.820	1094
08:56:32.321	99	59	77	58	92.5	345	1030	675	5.4	0.855	1139
08:56:33.351	97	58	76	60	91.8	345	1000	704	5.5	0.828	1104
08:56:34.349	99	60	77	58	90.3	340	1030	688	5.3	0.882	1176
08:56:35.379	101	59	77	57	93.0	340	1045	721	5.3	0.868	1157
08:56:36.426	97	58	77	60	90.0	340	1005	700	5.4	0.854	1139
08:56:37.431	101	61	78	58	90.0	345	1040	696	5.2	0.898	1198
08:56:38.471	97	58	76	60	92.0	345	995	704	5.5	0.825	1100
08:56:39.466	100	61	76	60	92.0	345	1000	688	5.5	0.829	1105
08:56:40.465	100	61	76	57	92.0	345	1045	688	5.3	0.866	1155
08:56:41.510	100	61	76	63	92.0	345	950	688	5.8	0.787	1050
08:56:42.460	100	61	76	58	92.0	345	1030	688	5.4	0.854	1138
08:56:43.493	100	58	78	62	81.3	345	970	754	5.0	0.934	1246
08:56:44.461	104	62	80	60	75.8	345	995	742	4.6	1.054	1405
08:56:45.454	104	62	80	61	80.8	345	985	746	4.9	0.970	1293
08:56:46.441	102	59	80	62	88.0	345	975	746	5.4	0.884	1178
08:56:47.416	104	62	79	60	90.0	345	1005	729	5.4	0.885	1180
08:56:48.421	99	58	78	63	92.3	345	960	733	5.8	0.814	1086
08:56:49.379	103	61	79	60	90.0	345	995	721	5.4	0.873	1165
08:56:50.376	100	58	77	62	94.3	345	975	746	5.8	0.799	1066
08:56:51.351	101	60	77	59	91.3	345	1015	738	5.4	0.856	1142
08:56:52.366	99	58	75	59	93.5	345	1010	742	5.6	0.810	1080
08:56:53.376	97	57	74	58	91.8	340	1030	729	5.3	0.828	1104
08:56:54.406	96	55	72	58	94.0	345	1035	733	5.4	0.796	1061
08:56:55.441	94	54	72	58	92.5	340	1030	725	5.4	0.796	1062
08:56:56.469	94	54	72	57	95.0	345	1045	721	5.5	0.787	1049
08:56:57.516	92	53	70	59	94.0	340	1025	704	5.5	0.766	1021
08:56:58.541	91	53	70	58	93.5	340	1035	671	5.4	0.775	1033
08:56:59.576	92	53	70	57	96.8	345	1050	679	5.5	0.754	1006
08:57:00.624	90	52	70	58	96.5	340	1030	667	5.6	0.742	989
08:57:01.656	92	53	70	57	96.8	345	1060	654	5.5	0.764	1019
08:57:02.716	89	51	70	60	96.5	340	995	650	5.8	0.722	962
08:57:03.709	94	55	73	59	95.5	345	1025	629	5.6	0.784	1045
08:57:04.736	96	56	73	57	96.8	345	1050	654	5.5	0.787	1049
08:57:05.784	92	53	73	61	96.5	340	985	671	5.9	0.745	994
08:57:06.771	97	58	75	58	96.0	345	1040	642	5.5	0.810	1080
08:57:07.811	95	56	75	62	96.0	345	975	654	5.9	0.764	1019
08:57:08.786	99	60	78	59	92.0	345	1010	633	5.5	0.854	1138
08:57:09.796	99	59	77	60	93.8	345	1005	654	5.6	0.823	1097
08:57:10.799	99	60	78	59	92.3	340	1010	650	5.5	0.854	1139
08:57:11.811	102	61	77	58	93.0	345	1035	658	5.4	0.860	1146
08:57:12.846	99	58	78	60	93.8	340	1000	679	5.6	0.829	1106
08:57:13.846	101	61	77	57	91.8	345	1050	663	5.2	0.884	1179
08:57:14.896	96	57	76	60	92.0	345	1005	700	5.5	0.825	1100
08:57:15.899	98	59	75	57	89.8	345	1045	679	5.2	0.873	1164
08:57:16.946	95	56	74	60	92.8	345	1005	713	5.5	0.805	1073
08:57:17.951	96	58	74	57	90.0	345	1045	692	5.2	0.862	1150
08:57:18.996	95	56	73	58	92.8	345	1030	700	5.4	0.813	1085
08:57:20.024	94	56	73	58	90.5	340	1035	671	5.2	0.835	1113
08:57:21.061	95	56	73	56	95.0	345	1065	696	5.4	0.813	1084
08:57:22.126	93	54	72	58	95.5	345	1040	675	5.5	0.781	1042
08:57:23.164	94	55	72	56	93.8	345	1075	658	5.2	0.823	1097
08:57:24.239	92	53	72	58	97.0	345	1030	667	5.7	0.762	1016
08:57:25.271	94	55	72	57	94.3	345	1060	646	5.3	0.810	1080
08:57:26.331	94	55	71	56	97.3	345	1070	667	5.5	0.784	1045
08:57:27.401	91	53	71	57	96.3	345	1060	646	5.4	0.776	1035
08:57:28.461	94	54	71	56	98.5	345	1065	663	5.5	0.770	1027
08:57:29.526	91	53	71	58	97.0	345	1040	633	5.6	0.764	1019
08:57:30.566	95	55	72	56	97.5	350	1075	646	5.4	0.788	1051
08:57:31.639	91	53	72	60	97.0	345	1000	625	5.8	0.745	993
08:57:32.641	97	57	74	57	96.5	350	1055	633	5.5	0.812	1082
08:57:33.696	94	54	74	61	96.5	350	980	642	5.9	0.754	1005
08:57:34.675	94	54	74	59	96.5	350	1020	642	5.7	0.785	1046
08:57:35.695	94	54	74	58	96.5	350	1030	642	5.6	0.793	1057
08:57:36.725	94	54	74	62	96.5	350	975	642	5.9	0.750	1000
08:57:37.700	94	54	74	57	96.5	350	1050	642	5.5	0.808	1077
08:57:38.749	99	58	79	62	78.0	345	965	671	4.8	0.974	1299
08:57:39.716	105	63	81	58	75.8	350	1030	658	4.4	1.098	1464
08:57:40.744	103	60	80	60	83.3	345	995	721	5.0	0.956	1275
08:57:41.741	104	63	80	58	80.8	345	1040	696	4.7	1.034	1378
08:57:42.779	102	61	78	59	86.3	345	1020	717	5.1	0.925	1234
08:57:43.801	99	60	77	57	85.3	345	1050	708	4.9	0.942	1256
08:57:44.851	99	59	75	56	89.8	350	1070	721	5.0	0.888	1184
08:57:45.919	94	56	73	58	89.0	345	1035	721	5.2	0.846	1128
08:57:46.954	95	56	72	56	90.0	350	1070	700	5.0	0.850	1133
08:57:48.026	91	53	70	58	92.8	345	1040	708	5.4	0.788	1050
08:57:49.064	93	54	70	56	92.0	345	1070	713	5.2	0.817	1089
08:57:50.136	91	53	71	58	95.0	345	1035	738	5.5	0.774	1031
08:57:51.171	94	55	72	56	92.3	345	1065	725	5.2	0.825	1101
08:57:52.234	93	54	71	56	92.3	350	1075	721	5.1	0.822	1095
08:57:53.311	91	54	69	56	89.3	350	1080	721	5.0	0.838	1117
08:57:54.391	89	53	68	57	87.8	350	1055	696	5.0	0.818	1090
08:57:55.446	88	54	68	56	82.5	345	1065	679	4.6	0.871	1162
08:57:56.509	90	53	69	56	89.0	350	1080	704	4.9	0.834	1112
08:57:57.591	90	54	69	56	88.0	350	1065	704	5.0	0.838	1117
08:57:58.654	90	55	69	58	88.0	350	1040	721	5.1	0.818	1091
08:57:59.695	90	55	69	55	88.0	350	1090	721	4.8	0.858	1144
08:58:00.785	90	55	69	60	88.0	350	1005	721	5.3	0.791	1054
08:58:01.790	90	55	69	57	88.0	350	1050	721	5.0	0.826	1102
08:58:02.840	90	55	69	58	88.0	350	1035	721	5.1	0.814	1086
08:58:03.876	107	65	83	59	67.8	345	1020	813	4.0	1.250	1666
08:58:04.892	110	65	83	57	73.8	350	1055	817	4.2	1.187	1583
08:58:05.947	107	63	84	60	79.8	345	1000	825	4.8	1.053	1404
08:58:06.947	111	67	85	57	79.5	345	1045	821	4.6	1.114	1485
08:58:07.994	109	64	85	60	86.3	345	1005	863	5.1	0.988	1317
08:58:08.997	112	67	85	57	82.8	345	1045	829	4.8	1.077	1435
08:58:10.044	110	66	84	58	85.3	350	1035	829	4.9	1.017	1356
08:58:11.079	108	65	83	58	84.5	340	1030	842	4.9	1.012	1349
08:58:12.107	109	65	82	57	87.0	345	1045	825	5.0	0.985	1313
08:58:13.156	104	61	82	60	87.0	345	1000	829	5.2	0.943	1257
08:58:14.155	104	61	82	56	87.0	345	1065	829	4.9	1.004	1338
08:58:15.220	104	61	82	59	87.0	345	1010	829	5.2	0.952	1269
08:58:16.230	104	61	82	55	87.0	345	1085	829	4.8	1.023	1364
08:58:17.316	104	60	79	57	80.3	350	1050	833	4.6	1.034	1378
08:58:18.366	103	61	78	55	76.8	345	1090	796	4.2	1.104	1472
08:58:19.454	100	58	77	58	84.3	350	1040	792	4.9	0.951	1267
08:58:20.498	101	59	76	55	84.3	350	1085	763	4.7	0.976	1301
08:58:21.583	98	56	75	57	92.3	350	1060	771	5.2	0.859	1145
08:58:22.641	97	58	74	56	88.5	345	1080	742	4.9	0.906	1208
08:58:23.719	98	57	74	56	91.5	350	1080	738	5.1	0.870	1161
08:58:24.801	97	57	74	55	91.5	350	1100	729	5.0	0.887	1182
08:58:25.899	97	56	74	56	93.5	350	1080	717	5.2	0.852	1136
08:58:26.979	97	57	74	56	93.5	350	1065	733	5.3	0.840	1120
08:58:28.045	97	57	74	55	93.5	350	1090	733	5.1	0.860	1146
