# Supplementary material for: Influence of beat-to-beat blood pressure variability on vascular elasticity in hypertensive population
Source: Sci Rep. 2017 Aug 21;7:8394. doi: 10.1038/s41598-017-08640-4 (PMC5566212; doi:10.1038/s41598-017-08640-4)
Supplement: Supplementary file 2 — Dataset 2 [file 41598_2017_8640_MOESM2_ESM.zip › Data of normal population/1170-beats.txt]

10:26:20.408	103	61	79	88	45.0	285	680	783	4.0	1.186	1582
10:26:21.084	105	61	80	88	47.3	290	680	792	4.2	1.151	1535
10:26:21.764	106	61	80	88	47.3	290	680	800	4.2	1.151	1535
10:26:22.445	106	61	80	87	47.3	290	690	800	4.1	1.168	1558
10:26:23.135	106	61	80	93	47.3	290	645	800	4.4	1.092	1456
10:26:23.780	106	61	80	89	47.3	290	675	800	4.2	1.143	1524
10:26:24.454	115	65	86	89	39.0	290	675	954	3.5	1.493	1990
10:26:25.129	114	66	86	88	39.5	290	680	929	3.5	1.476	1968
10:26:25.809	110	65	84	91	39.5	285	660	879	3.6	1.395	1860
10:26:26.471	111	64	85	92	42.5	290	655	863	3.9	1.306	1742
10:26:27.126	114	66	87	90	46.3	290	665	888	4.2	1.255	1673
10:26:27.789	116	67	88	90	46.5	290	665	888	4.2	1.258	1678
10:26:28.454	114	67	87	92	46.0	290	655	846	4.2	1.232	1642
10:26:29.109	110	66	85	92	44.5	285	650	808	4.1	1.234	1646
10:26:29.759	114	66	88	93	47.8	290	645	838	4.4	1.189	1585
10:26:30.404	119	68	88	91	47.8	290	660	867	4.3	1.216	1622
10:26:31.065	119	68	88	89	47.8	290	675	867	4.2	1.244	1659
10:26:31.740	119	68	88	93	47.8	290	645	867	4.4	1.189	1585
10:26:32.385	119	68	88	90	47.8	290	670	867	4.3	1.235	1646
10:26:33.054	125	72	95	91	38.0	280	660	1083	3.5	1.650	2200
10:26:33.714	127	72	96	89	39.3	290	675	1054	3.5	1.647	2196
10:26:34.389	124	72	94	90	40.5	285	665	1042	3.7	1.543	2058
10:26:35.058	119	71	90	90	40.5	285	665	963	3.7	1.482	1976
10:26:35.719	121	70	92	90	44.5	290	665	979	4.0	1.379	1838
10:26:36.388	124	70	94	88	46.8	290	680	1013	4.1	1.364	1818
10:26:37.066	123	70	92	88	46.8	290	680	988	4.1	1.342	1789
10:26:37.744	117	69	89	91	44.5	285	660	925	4.0	1.320	1760
10:26:38.406	118	68	90	91	47.3	290	660	921	4.3	1.257	1676
10:26:39.064	121	69	90	90	47.3	290	670	946	4.2	1.276	1702
10:26:39.735	121	69	90	88	47.3	290	685	946	4.1	1.305	1740
10:26:40.420	121	69	90	92	47.3	290	650	946	4.4	1.238	1651
10:26:41.070	121	69	90	91	47.3	290	660	946	4.3	1.257	1676
10:26:41.731	122	69	92	91	38.5	285	660	1054	3.5	1.573	2097
10:26:42.387	124	70	94	90	39.8	285	665	1071	3.6	1.568	2091
10:26:43.054	124	71	93	91	40.8	285	660	1054	3.7	1.506	2008
10:26:43.716	118	70	90	92	40.5	280	655	983	3.7	1.447	1930
10:26:44.369	120	69	92	92	44.3	285	650	988	4.1	1.344	1792
10:26:45.019	124	70	95	92	46.5	290	655	1038	4.3	1.335	1780
10:26:45.672	126	72	96	91	46.3	285	660	1046	4.2	1.370	1827
10:26:46.334	124	72	94	91	46.0	285	660	1025	4.2	1.345	1793
10:26:46.994	119	71	91	92	44.0	280	650	975	4.1	1.348	1797
10:26:47.646	123	70	94	92	47.3	285	650	1008	4.4	1.297	1729
10:26:48.296	127	72	96	90	48.8	290	665	1029	4.4	1.310	1746
10:26:48.959	127	72	96	90	48.8	290	670	1033	4.4	1.323	1764
10:26:49.631	125	72	94	90	47.5	285	665	1013	4.3	1.316	1755
10:26:50.294	119	71	91	92	44.8	280	655	963	4.1	1.328	1771
10:26:50.949	120	69	92	92	46.8	285	655	954	4.3	1.282	1709
10:26:51.606	124	70	94	90	49.0	290	670	992	4.4	1.278	1705
10:26:52.274	125	70	94	89	49.8	290	675	1017	4.4	1.279	1705
10:26:52.951	123	70	92	88	48.3	285	680	996	4.3	1.300	1733
10:26:53.633	119	69	90	90	46.8	285	665	946	4.2	1.277	1702
10:26:54.296	116	68	90	90	46.8	285	665	921	4.2	1.277	1702
10:26:54.960	116	68	90	94	46.8	285	640	921	4.4	1.229	1638
10:26:55.600	116	68	90	89	46.8	285	675	921	4.2	1.296	1728
10:26:56.275	132	73	97	90	40.8	280	665	1242	3.7	1.575	2100
10:26:56.943	126	72	94	90	40.3	285	665	1125	3.6	1.545	2060
10:26:57.602	121	71	92	93	39.0	280	645	1054	3.6	1.517	2023
10:26:58.251	125	70	95	92	43.8	285	650	1071	4.0	1.404	1872
10:26:58.897	128	71	97	91	47.0	290	660	1063	4.3	1.359	1811
10:26:59.557	129	72	97	90	47.5	285	665	1071	4.3	1.361	1815
10:27:00.224	126	72	95	92	45.8	285	655	1042	4.2	1.360	1813
10:27:00.881	122	71	93	93	44.3	280	645	992	4.1	1.356	1807
10:27:01.524	126	71	96	93	47.0	285	645	1038	4.4	1.317	1757
10:27:02.171	130	73	99	92	49.0	290	655	1079	4.5	1.320	1760
10:27:02.822	131	74	99	92	47.8	285	655	1063	4.4	1.355	1806
10:27:03.481	127	74	96	92	46.3	285	650	1033	4.3	1.353	1804
10:27:04.133	123	72	94	93	45.0	285	645	988	4.2	1.351	1801
10:27:04.776	128	72	98	93	48.0	290	645	1025	4.5	1.310	1747
10:27:05.421	132	74	100	92	49.5	290	655	1054	4.5	1.320	1760
10:27:06.076	132	75	99	90	48.8	290	665	1050	4.4	1.350	1801
10:27:06.741	127	73	96	92	47.0	285	655	1025	4.3	1.338	1784
10:27:07.396	125	72	95	93	46.5	285	645	988	4.3	1.321	1762
10:27:08.037	129	72	99	93	49.0	290	645	1033	4.6	1.297	1729
10:27:08.682	132	74	100	92	49.8	290	655	1071	4.6	1.317	1755
10:27:09.341	132	74	99	90	49.8	290	665	1067	4.5	1.327	1769
10:27:10.006	127	73	96	91	47.0	285	660	1033	4.3	1.341	1788
10:27:10.666	123	71	94	92	46.3	285	655	1004	4.2	1.324	1766
10:27:11.317	126	70	96	92	49.0	290	650	1021	4.5	1.270	1694
10:27:11.971	130	72	97	90	50.0	290	665	1050	4.5	1.293	1725
10:27:12.632	129	72	97	92	48.8	290	655	1063	4.5	1.300	1733
10:27:13.291	123	72	94	92	45.3	285	650	1025	4.2	1.343	1791
10:27:13.939	125	72	96	94	46.3	285	640	1071	4.3	1.325	1767
10:27:14.581	129	73	98	92	48.3	290	650	1142	4.5	1.324	1765
10:27:15.233	132	75	98	90	48.3	290	665	1167	4.4	1.354	1805
10:27:15.895	132	75	98	94	48.3	290	635	1167	4.6	1.293	1724
10:27:16.530	132	75	98	93	48.3	290	645	1167	4.5	1.313	1751
10:27:17.176	135	74	100	92	41.3	285	650	1275	3.8	1.580	2106
10:27:17.824	136	75	102	92	42.3	285	650	1258	3.9	1.562	2082
10:27:18.478	134	75	99	91	41.8	290	660	1213	3.8	1.569	2092
10:27:19.138	127	74	96	92	41.8	285	650	1146	3.9	1.487	1982
10:27:19.788	128	72	96	93	45.3	290	645	1138	4.2	1.372	1829
10:27:20.433	131	72	98	92	47.3	290	650	1150	4.4	1.352	1802
10:27:21.083	131	73	98	90	47.5	290	665	1150	4.3	1.375	1834
10:27:21.746	129	72	96	90	47.3	290	665	1142	4.3	1.348	1797
10:27:22.409	124	71	94	92	45.8	285	650	1092	4.2	1.336	1781
10:27:23.061	127	71	96	92	47.0	285	650	1125	4.3	1.324	1766
10:27:23.713	130	72	97	90	48.3	290	665	1163	4.4	1.333	1778
10:27:24.378	128	72	95	88	47.3	285	680	1154	4.2	1.360	1813
10:27:25.054	123	70	92	90	46.0	285	665	1113	4.2	1.323	1764
10:27:25.721	119	69	90	92	45.0	280	655	1058	4.1	1.303	1737
10:27:26.374	123	68	92	91	47.3	285	660	1088	4.3	1.282	1709
10:27:27.034	126	69	93	89	49.0	290	675	1117	4.4	1.285	1713
10:27:27.711	124	69	92	90	48.8	290	670	1092	4.4	1.268	1690
10:27:28.383	118	68	88	90	46.3	285	665	1000	4.2	1.269	1692
10:27:29.046	115	66	87	92	45.5	285	650	942	4.2	1.243	1657
10:27:29.696	119	67	91	94	49.0	290	640	979	4.6	1.189	1585
10:27:30.334	123	69	92	89	49.3	290	675	1013	4.4	1.264	1686
10:27:31.007	124	69	91	86	50.5	290	700	1042	4.3	1.265	1686
10:27:31.713	120	67	88	83	49.3	290	725	992	4.1	1.288	1717
10:27:32.436	116	65	85	83	48.3	285	720	954	4.0	1.268	1691
10:27:33.154	110	64	82	87	46.0	285	690	888	4.0	1.234	1645
10:27:33.846	106	62	80	89	44.8	280	675	838	4.0	1.203	1604
10:27:34.519	106	60	80	90	48.3	290	670	763	4.3	1.114	1486
10:27:35.189	109	61	82	90	49.3	290	665	796	4.4	1.107	1476
10:27:35.854	109	62	82	90	48.0	285	665	796	4.3	1.133	1510
10:27:36.523	105	62	80	90	46.3	285	665	796	4.2	1.143	1524
10:27:37.184	106	61	81	92	47.0	280	650	788	4.3	1.117	1489
10:27:37.834	111	63	85	93	49.8	285	645	833	4.6	1.099	1465
10:27:38.479	114	65	87	92	49.8	290	650	867	4.6	1.130	1507
10:27:39.131	114	66	86	92	48.0	285	655	863	4.4	1.170	1560
10:27:39.786	110	65	84	92	46.3	280	650	817	4.3	1.174	1565
10:27:40.436	111	64	85	92	47.8	285	650	829	4.4	1.157	1543
10:27:41.084	116	65	88	92	50.3	290	650	863	4.6	1.142	1522
10:27:41.734	118	67	89	92	49.8	285	655	875	4.6	1.175	1567
10:27:42.391	118	68	89	91	49.0	290	660	871	4.5	1.195	1594
10:27:43.051	114	67	89	91	49.0	290	660	846	4.5	1.195	1594
10:27:43.710	114	67	89	92	49.0	290	655	846	4.5	1.186	1582
10:27:44.365	114	67	89	94	49.0	290	640	846	4.6	1.159	1546
10:27:45.005	114	67	89	90	49.0	290	665	846	4.4	1.204	1606
10:27:45.671	124	71	93	89	38.5	285	675	1025	3.4	1.622	2162
10:27:46.344	119	69	90	91	38.3	280	660	954	3.5	1.544	2059
10:27:47.008	121	68	92	91	42.0	290	660	950	3.8	1.438	1917
10:27:47.666	125	70	94	89	45.0	290	675	967	4.0	1.406	1875
10:27:48.339	126	70	94	88	47.8	290	680	979	4.2	1.335	1780
10:27:49.019	122	70	92	89	46.5	285	675	946	4.1	1.328	1771
10:27:49.694	117	69	89	90	44.8	280	665	892	4.0	1.315	1754
10:27:50.361	121	67	92	91	49.0	290	660	925	4.5	1.232	1643
10:27:51.021	125	70	94	90	50.0	290	665	958	4.5	1.254	1671
10:27:51.686	126	71	95	90	50.3	290	670	988	4.5	1.267	1689
10:27:52.358	124	71	93	90	49.0	290	665	963	4.4	1.266	1687
10:27:53.021	118	70	90	92	45.5	285	655	917	4.2	1.292	1723
10:27:53.674	121	69	92	91	49.0	285	660	950	4.5	1.239	1652
10:27:54.336	126	70	95	90	50.8	290	665	979	4.6	1.242	1655
10:27:54.999	127	71	95	90	50.5	290	670	992	4.5	1.260	1681
10:27:55.673	124	70	93	90	49.5	290	670	983	4.4	1.252	1669
10:27:56.339	120	69	91	91	48.0	285	660	950	4.4	1.251	1668
10:27:57.001	123	69	93	90	50.3	290	665	979	4.5	1.231	1641
10:27:57.666	126	70	94	90	51.3	290	670	996	4.6	1.229	1639
10:27:58.336	124	70	93	90	50.8	290	670	988	4.5	1.221	1628
10:27:59.006	118	69	89	90	47.3	285	665	929	4.3	1.249	1665
10:27:59.669	119	67	90	92	49.5	285	655	938	4.5	1.191	1588
10:28:00.328	123	68	92	90	51.3	290	670	971	4.6	1.206	1608
10:28:00.996	124	69	93	90	52.0	290	670	979	4.7	1.198	1598
10:28:01.668	122	69	91	90	50.5	290	670	963	4.5	1.204	1605
10:28:02.336	116	68	88	92	47.0	280	655	892	4.3	1.223	1631
10:28:02.989	119	66	90	92	50.3	290	655	917	4.6	1.170	1560
10:28:03.646	123	68	92	90	52.0	290	665	963	4.7	1.180	1573
10:28:04.309	123	69	92	90	50.8	290	670	954	4.5	1.208	1611
10:28:04.979	117	68	88	90	48.5	285	665	904	4.4	1.210	1613
10:28:05.644	116	66	88	92	49.0	285	655	896	4.5	1.176	1568
10:28:06.301	121	67	91	90	51.5	290	670	925	4.6	1.181	1574
10:28:06.969	123	68	92	90	51.8	290	670	950	4.6	1.191	1588
10:28:07.641	121	68	90	89	50.5	290	675	925	4.5	1.200	1600
10:28:08.314	115	67	86	91	47.3	285	660	871	4.3	1.205	1606
10:28:08.974	115	65	88	92	49.8	285	655	871	4.6	1.152	1536
10:28:09.629	120	66	91	91	51.8	290	660	917	4.7	1.154	1539
10:28:10.291	123	68	92	90	52.5	295	670	942	4.7	1.174	1565
10:28:10.959	122	69	91	90	50.5	290	665	921	4.6	1.202	1602
10:28:11.624	117	68	89	92	48.5	285	655	888	4.4	1.199	1598
10:28:12.279	120	67	91	93	50.5	290	645	888	4.7	1.165	1554
10:28:12.928	125	69	95	92	52.5	295	655	942	4.8	1.182	1576
10:28:13.583	127	71	96	90	52.3	295	665	950	4.7	1.215	1621
10:28:14.244	125	71	94	91	50.8	290	660	942	4.6	1.222	1630
10:28:14.904	120	70	91	93	47.0	285	645	904	4.4	1.252	1670
10:28:15.549	124	70	95	93	50.8	290	645	917	4.7	1.204	1606
10:28:16.194	129	72	98	92	52.0	295	650	963	4.8	1.222	1629
10:28:16.848	130	73	98	91	51.3	295	660	971	4.7	1.256	1674
10:28:17.506	125	72	94	91	49.3	290	660	938	4.5	1.263	1684
10:28:18.164	122	70	94	92	49.3	290	655	908	4.5	1.253	1671
10:28:18.820	122	70	94	91	49.3	290	660	908	4.5	1.263	1684
10:28:19.480	122	70	94	93	49.3	290	645	908	4.6	1.234	1646
10:28:20.125	122	70	94	89	49.3	290	675	908	4.4	1.292	1722
10:28:20.799	126	72	94	91	38.8	285	660	1042	3.5	1.597	2129
10:28:21.461	123	69	93	92	40.8	290	655	1004	3.7	1.487	1982
10:28:22.116	127	69	95	91	44.3	295	660	1029	4.0	1.409	1879
10:28:22.776	128	70	96	90	47.0	295	665	1042	4.2	1.351	1802
10:28:23.441	126	70	93	90	48.3	295	670	1013	4.3	1.284	1713
10:28:24.109	118	68	88	92	46.5	285	655	933	4.3	1.243	1657
10:28:24.768	119	66	89	92	50.0	290	655	938	4.6	1.169	1559
10:28:25.419	123	67	92	92	52.0	295	655	979	4.8	1.162	1549
10:28:26.076	124	68	93	91	51.8	295	660	992	4.7	1.180	1573
10:28:26.738	122	68	90	90	51.3	290	665	971	4.6	1.171	1561
10:28:27.399	116	67	87	92	48.0	285	650	929	4.4	1.178	1571
10:28:28.051	118	66	90	94	51.3	290	640	933	4.8	1.118	1490
10:28:28.689	124	68	94	94	53.0	295	640	983	5.0	1.129	1505
10:28:29.331	126	70	94	88	52.5	295	680	1004	4.6	1.211	1615
10:28:30.011	126	69	91	83	54.3	295	725	1004	4.5	1.219	1626
10:28:30.734	121	67	89	83	52.5	290	720	967	4.4	1.217	1623
10:28:31.454	117	65	87	86	50.5	290	700	904	4.3	1.199	1599
10:28:32.154	112	64	84	89	48.0	285	675	863	4.3	1.178	1570
10:28:32.831	110	63	83	90	48.0	285	670	842	4.3	1.155	1540
10:28:33.499	114	63	85	90	51.3	290	665	888	4.6	1.106	1475
10:28:34.164	117	65	87	90	52.0	295	670	913	4.7	1.124	1499
10:28:34.836	118	65	88	88	52.3	295	685	925	4.6	1.147	1530
10:28:35.519	117	65	87	88	51.3	290	680	921	4.5	1.151	1535
10:28:36.201	114	65	86	90	49.8	290	665	896	4.5	1.143	1524
10:28:36.864	111	65	84	92	47.5	285	655	871	4.4	1.162	1549
10:28:37.521	116	64	87	90	51.3	290	665	900	4.6	1.129	1505
10:28:38.186	120	66	89	90	52.8	290	670	946	4.7	1.134	1511
10:28:38.854	120	67	90	90	51.8	290	670	921	4.6	1.159	1545
10:28:39.526	118	67	88	89	50.8	290	675	908	4.5	1.170	1561
10:28:40.199	114	66	86	90	48.5	285	665	875	4.4	1.176	1568
10:28:40.864	115	65	87	92	50.3	290	655	871	4.6	1.137	1516
10:28:41.521	120	66	90	90	52.3	295	665	921	4.7	1.142	1523
10:28:42.184	122	68	91	90	52.5	290	665	929	4.7	1.150	1533
10:28:42.851	120	68	90	90	51.5	290	670	921	4.6	1.171	1561
10:28:43.519	117	67	88	90	49.5	290	665	896	4.5	1.179	1572
10:28:44.184	113	66	85	92	47.0	285	655	850	4.3	1.185	1579
10:28:44.839	116	65	88	92	51.0	290	655	863	4.7	1.130	1507
10:28:45.494	121	67	91	91	52.8	290	660	917	4.8	1.142	1522
10:28:46.158	123	68	92	88	53.3	295	680	938	4.7	1.172	1562
10:28:46.836	122	68	90	88	51.8	290	680	929	4.6	1.186	1581
10:28:47.514	116	67	87	90	48.5	285	665	875	4.4	1.196	1595
10:28:48.181	115	66	87	91	49.3	290	660	863	4.5	1.166	1555
10:28:48.839	120	67	91	92	52.0	290	655	896	4.8	1.140	1520
10:28:49.496	123	68	92	89	53.5	295	675	913	4.8	1.164	1552
10:28:50.171	124	69	92	88	52.8	290	680	925	4.7	1.189	1586
10:28:50.851	121	69	90	89	51.0	290	675	888	4.5	1.194	1593
10:28:51.526	116	68	88	91	48.0	285	660	850	4.4	1.203	1604
10:28:52.186	119	67	90	91	51.0	290	660	867	4.6	1.165	1553
10:28:52.844	124	68	93	89	53.0	295	675	904	4.7	1.184	1579
10:28:53.521	126	69	94	89	53.5	295	675	921	4.8	1.189	1586
10:28:54.196	124	70	93	91	51.0	295	660	900	4.6	1.207	1609
10:28:54.856	119	70	91	92	48.3	290	650	871	4.5	1.219	1626
10:28:55.506	122	69	93	92	51.3	290	650	896	4.7	1.180	1573
10:28:56.156	126	70	95	90	52.3	295	665	921	4.7	1.206	1608
10:28:56.819	127	71	95	91	52.0	295	660	921	4.7	1.206	1608
10:28:57.481	124	71	93	91	50.3	290	660	900	4.6	1.215	1620
10:28:58.139	118	69	89	92	47.5	285	655	871	4.4	1.231	1641
10:28:58.794	121	67	92	93	51.0	290	645	883	4.7	1.157	1543
10:28:59.441	125	69	94	91	53.0	295	660	921	4.8	1.171	1561
10:29:00.099	127	70	94	89	53.0	295	675	946	4.7	1.197	1596
10:29:00.775	127	70	94	92	53.0	295	655	946	4.9	1.162	1549
10:29:01.430	127	70	94	91	53.0	295	660	946	4.8	1.171	1561
10:29:02.089	129	73	97	92	41.5	285	650	1142	3.8	1.511	2015
10:29:02.741	132	73	99	91	44.0	290	660	1163	4.0	1.478	1970
10:29:03.401	133	74	99	90	44.0	290	665	1142	4.0	1.496	1995
10:29:04.064	130	74	97	91	44.3	285	660	1104	4.0	1.443	1924
10:29:04.724	123	72	92	92	44.3	285	655	1029	4.1	1.366	1821
10:29:05.379	122	70	93	93	46.0	285	645	1021	4.3	1.297	1729
10:29:06.026	126	70	95	92	48.8	290	655	1054	4.5	1.276	1702
10:29:06.681	128	71	96	90	49.5	290	665	1075	4.5	1.290	1720
10:29:07.342	127	71	94	91	49.0	285	660	1050	4.5	1.269	1693
10:29:08.006	121	70	91	92	46.3	280	650	988	4.3	1.279	1705
10:29:08.658	122	69	92	91	48.8	290	660	988	4.4	1.246	1661
10:29:09.312	126	70	95	91	50.8	290	660	1038	4.6	1.232	1643
10:29:09.974	128	71	95	90	51.3	290	670	1042	4.6	1.245	1660
10:29:10.644	126	71	94	90	50.0	290	670	1013	4.5	1.256	1675
10:29:11.316	121	70	91	91	47.3	285	660	967	4.3	1.264	1686
10:29:11.976	122	68	92	90	50.0	290	665	975	4.5	1.227	1636
10:29:12.641	126	69	94	88	52.0	295	685	1017	4.6	1.235	1647
10:29:13.322	126	69	93	87	52.0	290	690	1017	4.5	1.234	1645
10:29:14.018	123	68	90	85	51.3	290	705	992	4.4	1.235	1646
10:29:14.719	116	66	86	88	48.3	285	680	925	4.3	1.212	1616
10:29:15.401	116	64	87	88	51.0	290	680	904	4.5	1.157	1542
10:29:16.079	119	65	89	90	52.0	290	670	942	4.7	1.140	1520
10:29:16.751	118	66	88	88	51.8	290	680	921	4.6	1.156	1542
10:29:17.431	116	65	86	88	50.8	290	680	921	4.5	1.156	1541
10:29:18.111	113	64	85	90	49.0	285	670	888	4.4	1.159	1545
10:29:18.781	116	64	88	90	51.8	290	670	908	4.6	1.133	1510
10:29:19.449	120	66	90	89	52.5	290	675	942	4.7	1.157	1543
10:29:20.128	121	67	90	88	52.0	290	680	938	4.6	1.177	1569
10:29:20.806	117	67	88	90	49.5	285	670	917	4.4	1.188	1584
10:29:21.474	115	66	87	92	47.8	285	655	888	4.4	1.197	1596
10:29:22.131	119	67	90	90	51.3	290	670	917	4.6	1.180	1573
10:29:22.799	124	68	93	89	52.0	290	675	958	4.6	1.207	1610
10:29:23.476	125	70	94	90	51.3	290	665	971	4.6	1.223	1631
10:29:24.143	123	71	94	91	49.3	290	660	938	4.5	1.253	1671
10:29:24.799	124	71	95	92	48.5	285	650	942	4.5	1.266	1689
10:29:25.453	130	72	99	91	51.8	295	660	996	4.7	1.256	1675
10:29:26.109	134	74	102	91	51.8	295	660	1029	4.7	1.298	1730
10:29:26.769	136	76	103	91	51.3	295	660	1038	4.7	1.320	1760
10:29:27.431	132	76	100	91	48.8	290	660	1021	4.4	1.350	1801
10:29:28.091	133	75	101	92	50.0	290	655	1021	4.6	1.326	1769
10:29:28.746	138	76	104	91	51.3	295	660	1063	4.7	1.343	1790
10:29:29.404	140	77	105	90	51.5	295	670	1083	4.6	1.369	1826
10:29:30.074	138	78	104	92	49.5	290	655	1088	4.5	1.379	1839
10:29:30.731	135	77	102	92	47.8	290	655	1071	4.4	1.399	1866
10:29:31.388	137	76	103	90	50.0	295	665	1108	4.5	1.370	1827
10:29:32.049	139	77	105	92	50.0	295	655	1129	4.6	1.372	1830
10:29:32.704	138	77	104	92	49.3	295	650	1121	4.5	1.366	1821
10:29:33.354	135	76	101	91	48.8	290	660	1113	4.4	1.361	1814
10:29:34.014	131	74	98	91	48.8	290	660	1104	4.4	1.327	1769
10:29:34.674	132	72	99	91	50.8	290	660	1113	4.6	1.287	1717
10:29:35.336	134	73	99	88	51.8	295	680	1125	4.6	1.294	1726
10:29:36.014	132	72	97	89	51.8	295	675	1117	4.6	1.262	1683
10:29:36.691	126	70	94	90	49.5	290	665	1063	4.5	1.256	1675
10:29:37.356	125	69	94	91	50.8	290	660	1054	4.6	1.219	1626
10:29:38.012	128	70	95	90	51.5	290	665	1071	4.6	1.230	1640
10:29:38.677	128	70	95	88	52.5	295	680	1075	4.6	1.227	1636
10:29:39.359	125	69	92	90	51.3	290	670	1058	4.6	1.206	1608
10:29:40.033	118	68	88	89	48.5	290	675	979	4.3	1.225	1633
10:29:40.706	120	65	89	89	51.0	290	675	988	4.5	1.175	1566
10:29:41.379	121	66	90	90	51.8	290	670	1004	4.6	1.168	1558
10:29:42.051	121	67	90	92	51.0	290	655	996	4.7	1.159	1545
10:29:42.706	119	67	89	93	49.0	290	645	971	4.6	1.172	1562
10:29:43.349	117	67	89	95	48.3	285	630	950	4.6	1.159	1545
10:29:43.981	117	67	88	94	47.8	285	635	958	4.5	1.174	1565
10:29:44.614	114	66	86	94	46.5	285	635	950	4.4	1.178	1570
10:29:45.249	115	65	87	94	48.3	285	640	958	4.5	1.151	1534
10:29:45.891	120	65	89	92	51.8	290	655	1000	4.7	1.130	1506
10:29:46.544	123	67	91	91	52.8	290	660	1029	4.8	1.142	1522
10:29:47.206	121	67	90	90	51.8	290	665	1017	4.7	1.153	1538
10:29:47.873	116	66	90	90	51.8	290	670	954	4.6	1.162	1549
10:29:48.540	116	66	90	94	51.8	290	635	954	4.9	1.101	1468
10:29:49.175	116	66	90	90	51.8	290	670	954	4.6	1.162	1549
10:29:49.846	136	73	98	90	43.0	285	670	1283	3.9	1.527	2036
10:29:50.518	129	72	95	90	42.5	285	665	1196	3.8	1.483	1977
10:29:51.179	130	71	97	91	43.5	285	660	1179	4.0	1.464	1952
10:29:51.839	134	72	100	90	47.0	290	670	1208	4.2	1.418	1891
10:29:52.510	136	73	100	88	49.8	290	685	1204	4.4	1.370	1827
10:29:53.196	132	73	97	88	49.0	290	685	1171	4.3	1.356	1808
10:29:53.881	126	71	93	88	47.3	285	685	1108	4.1	1.345	1793
10:29:54.564	127	69	95	90	50.3	290	665	1117	4.5	1.251	1667
10:29:55.231	130	71	96	88	51.0	290	685	1133	4.5	1.283	1710
10:29:55.916	130	70	94	85	52.3	290	705	1142	4.4	1.268	1691
10:29:56.623	126	68	91	83	52.3	290	720	1113	4.4	1.254	1672
10:29:57.339	121	66	88	85	50.8	285	705	1071	4.3	1.226	1635
10:29:58.048	115	65	85	86	49.0	285	695	996	4.2	1.202	1603
10:29:58.739	110	63	83	90	46.8	280	670	929	4.2	1.186	1581
10:29:59.409	114	63	85	90	49.8	285	670	958	4.5	1.141	1522
10:30:00.079	117	64	87	89	50.5	285	675	988	4.5	1.156	1542
10:30:00.758	117	65	86	88	50.8	290	685	1000	4.4	1.164	1552
10:30:01.443	114	65	85	89	49.0	285	675	979	4.4	1.164	1552
10:30:02.118	113	64	85	89	48.8	285	675	954	4.3	1.173	1565
10:30:02.791	118	65	88	88	51.3	290	680	996	4.5	1.164	1552
10:30:03.471	120	67	90	89	52.0	290	675	1004	4.6	1.172	1562
10:30:04.148	121	68	91	88	50.8	290	680	1008	4.5	1.213	1617
10:30:04.826	120	68	90	88	49.5	290	680	996	4.4	1.233	1644
10:30:05.504	118	67	89	90	49.3	285	665	967	4.4	1.205	1607
10:30:06.173	123	68	92	90	51.8	295	670	996	4.6	1.194	1592
10:30:06.841	126	69	94	88	52.5	295	680	1033	4.6	1.218	1623
10:30:07.521	126	70	93	85	52.8	295	705	1038	4.5	1.246	1662
10:30:08.222	125	69	93	86	52.5	290	700	1029	4.5	1.237	1649
10:30:08.928	122	68	91	86	51.5	295	695	983	4.4	1.225	1633
10:30:09.623	118	67	89	88	49.3	290	680	942	4.3	1.229	1638
10:30:10.303	121	67	91	89	51.5	295	675	963	4.6	1.196	1595
10:30:10.978	124	69	93	86	52.3	295	695	983	4.5	1.230	1641
10:30:11.673	125	68	92	85	53.3	295	710	996	4.5	1.227	1636
10:30:12.383	122	68	91	85	52.3	295	710	971	4.4	1.230	1640
10:30:13.089	119	67	89	88	50.5	290	685	938	4.4	1.207	1610
10:30:13.774	117	66	88	89	49.8	290	675	913	4.4	1.194	1592
10:30:14.453	120	67	89	85	52.0	295	705	938	4.4	1.207	1609
10:30:15.158	122	66	88	79	54.3	295	760	971	4.3	1.236	1648
10:30:15.914	119	65	85	76	53.5	295	785	938	4.1	1.251	1668
10:30:16.701	114	62	83	79	52.5	295	760	871	4.1	1.194	1592
10:30:17.461	108	61	80	84	49.8	290	715	804	4.2	1.153	1538
10:30:18.178	109	61	82	86	51.3	295	700	800	4.4	1.117	1489
10:30:18.876	112	62	83	85	53.0	300	705	842	4.5	1.107	1477
10:30:19.579	112	62	83	85	52.8	295	710	846	4.5	1.114	1485
10:30:20.291	109	62	81	86	51.3	295	700	808	4.4	1.103	1471
10:30:20.993	103	61	78	88	47.5	290	680	763	4.2	1.113	1484
10:30:21.673	103	59	78	90	49.0	295	670	754	4.4	1.070	1427
10:30:22.343	109	61	82	89	52.5	295	675	788	4.7	1.054	1406
10:30:23.012	112	63	85	89	53.0	295	675	833	4.7	1.076	1435
10:30:23.689	113	64	85	87	52.5	295	690	842	4.6	1.111	1481
10:30:24.381	110	63	82	86	50.8	295	695	829	4.4	1.126	1502
10:30:25.074	104	62	79	88	47.0	290	685	767	4.1	1.148	1530
10:30:25.763	105	60	80	88	50.0	290	680	763	4.4	1.088	1451
10:30:26.441	109	62	82	88	51.0	295	685	788	4.5	1.105	1473
10:30:27.126	111	63	83	87	51.0	295	690	796	4.4	1.126	1502
10:30:27.818	109	63	82	88	49.3	290	685	788	4.3	1.137	1516
10:30:28.499	104	62	80	91	46.3	285	660	763	4.2	1.142	1522
10:30:29.163	108	62	83	92	50.3	295	655	779	4.6	1.085	1447
10:30:29.812	115	65	89	92	52.0	295	650	821	4.8	1.106	1475
10:30:30.464	119	68	90	88	52.5	295	680	875	4.6	1.169	1559
10:30:31.144	121	68	88	76	53.0	295	785	904	4.1	1.303	1738
10:30:31.929	121	65	87	70	55.3	295	855	950	3.9	1.339	1785
10:30:32.786	121	64	87	74	54.5	295	815	971	4.0	1.301	1735
10:30:33.601	120	65	87	79	51.8	295	760	996	4.1	1.278	1704
10:30:34.361	116	65	85	82	49.0	295	730	992	4.0	1.259	1679
10:30:35.091	115	64	84	83	49.3	295	720	1025	4.1	1.224	1632
10:30:35.809	116	63	84	84	50.0	295	715	1054	4.2	1.194	1592
10:30:36.524	115	63	82	85	49.8	295	710	1042	4.2	1.174	1565
10:30:37.236	113	62	80	86	48.5	295	700	1017	4.2	1.155	1540
10:30:37.936	109	60	80	90	48.5	295	670	975	4.3	1.105	1474
10:30:38.605	109	60	80	87	48.5	295	690	975	4.2	1.138	1518
10:30:39.295	109	60	80	89	48.5	295	675	975	4.3	1.113	1485
10:30:39.970	109	60	80	83	48.5	295	720	975	4.0	1.188	1584
10:30:40.691	130	70	90	86	39.8	295	695	1458	3.4	1.574	2098
10:30:41.384	121	68	87	88	39.5	295	685	1300	3.5	1.509	2012
10:30:42.069	124	67	89	89	42.8	300	675	1321	3.8	1.401	1868
10:30:42.748	126	68	90	87	45.3	300	690	1333	3.9	1.369	1825
10:30:43.436	125	68	89	87	47.0	300	690	1321	4.1	1.307	1742
10:30:44.122	118	67	86	90	44.0	295	670	1233	3.9	1.313	1751
10:30:44.796	121	67	88	90	46.8	295	670	1225	4.2	1.261	1682
10:30:45.464	125	68	91	89	48.8	300	675	1258	4.3	1.257	1675
10:30:46.140	126	69	91	88	48.5	300	680	1258	4.3	1.272	1696
10:30:46.820	123	69	89	89	47.0	295	675	1229	4.2	1.278	1704
10:30:47.496	118	67	87	91	45.8	290	660	1158	4.2	1.255	1673
10:30:48.158	122	67	89	89	48.3	300	675	1200	4.3	1.249	1665
10:30:48.827	126	69	92	88	49.5	295	680	1246	4.4	1.260	1681
10:30:49.511	126	69	91	87	49.0	295	690	1238	4.3	1.278	1704
10:30:50.201	123	69	89	87	48.0	295	690	1196	4.2	1.283	1711
10:30:50.890	119	67	88	90	46.8	295	670	1150	4.2	1.254	1672
10:30:51.561	120	67	89	90	48.0	295	670	1163	4.3	1.242	1656
10:30:52.227	126	68	93	90	50.0	300	670	1217	4.5	1.240	1653
10:30:52.901	129	70	94	88	50.5	300	685	1250	4.4	1.272	1696
10:30:53.586	129	71	94	86	49.8	295	695	1229	4.3	1.306	1742
10:30:54.281	126	70	92	86	49.0	295	700	1192	4.2	1.311	1748
10:30:54.981	122	69	90	88	47.8	295	680	1154	4.2	1.282	1709
10:30:55.661	124	68	92	89	49.0	300	675	1154	4.4	1.260	1681
10:30:56.334	128	69	94	90	50.5	300	670	1192	4.5	1.244	1658
10:30:57.008	129	70	94	88	51.0	300	685	1204	4.5	1.263	1683
10:30:57.691	128	70	93	88	50.5	295	680	1200	4.5	1.256	1674
10:30:58.373	124	70	91	88	49.0	295	680	1154	4.3	1.263	1684
10:30:59.049	119	69	89	90	46.5	290	665	1108	4.2	1.269	1692
10:30:59.714	122	67	91	91	48.8	295	660	1133	4.4	1.225	1634
10:31:00.376	126	69	93	90	50.8	300	670	1158	4.5	1.231	1641
10:31:01.046	128	70	94	88	50.5	300	680	1175	4.5	1.259	1679
10:31:01.726	126	70	92	88	49.5	295	685	1163	4.3	1.273	1698
10:31:02.409	121	68	90	90	47.5	290	670	1117	4.3	1.262	1683
10:31:03.081	119	68	89	90	47.3	290	670	1092	4.2	1.258	1678
10:31:03.749	123	68	92	90	50.0	295	670	1125	4.5	1.226	1635
10:31:04.423	125	69	93	88	50.5	295	685	1129	4.4	1.255	1673
10:31:05.106	125	69	92	88	50.0	295	685	1108	4.4	1.257	1676
10:31:05.791	119	68	89	89	47.0	295	675	1058	4.2	1.275	1699
10:31:06.466	120	67	90	90	48.5	295	665	1050	4.4	1.231	1641
10:31:07.129	124	69	92	90	49.8	295	670	1083	4.5	1.242	1656
10:31:07.801	126	70	93	86	50.8	295	695	1096	4.4	1.277	1703
10:31:08.494	127	70	93	87	50.3	295	690	1113	4.4	1.280	1707
10:31:09.186	122	70	91	88	47.5	290	680	1038	4.2	1.299	1732
10:31:09.864	121	69	92	90	48.5	295	670	1046	4.3	1.264	1685
10:31:10.536	126	70	94	89	49.5	295	675	1071	4.4	1.282	1709
10:31:11.211	128	71	95	88	50.0	295	685	1079	4.4	1.302	1735
10:31:11.896	127	71	94	88	49.5	295	685	1075	4.3	1.304	1739
10:31:12.581	122	71	91	88	47.3	290	680	1025	4.2	1.313	1751
10:31:13.263	117	69	89	90	45.3	290	670	983	4.1	1.310	1747
10:31:13.931	121	67	91	90	49.3	295	665	1000	4.4	1.232	1643
10:31:14.596	125	69	93	88	50.5	295	685	1054	4.4	1.261	1682
10:31:15.277	125	69	93	88	50.5	295	685	1046	4.4	1.261	1682
10:31:15.966	122	69	91	88	49.5	295	680	1017	4.4	1.247	1662
10:31:16.646	117	68	89	90	47.0	290	670	983	4.2	1.262	1682
10:31:17.316	121	67	91	90	49.5	290	670	1004	4.4	1.228	1638
10:31:17.984	124	69	92	88	50.8	295	680	1033	4.5	1.236	1648
10:31:18.662	123	69	92	89	50.0	290	675	1033	4.4	1.242	1656
10:31:19.341	120	69	90	89	48.0	290	675	983	4.3	1.259	1678
10:31:20.018	115	67	87	90	46.0	285	665	950	4.2	1.261	1682
10:31:20.679	119	67	90	90	48.8	290	665	979	4.4	1.228	1637
10:31:21.342	124	69	93	90	50.3	290	665	1042	4.5	1.231	1641
10:31:22.011	124	70	93	90	49.5	295	670	1029	4.4	1.262	1683
10:31:22.681	122	70	92	88	47.8	290	680	1008	4.2	1.303	1737
10:31:23.363	118	69	89	90	46.0	285	670	971	4.1	1.296	1728
10:31:24.029	120	68	91	91	48.0	290	660	983	4.4	1.251	1668
10:31:24.689	124	69	94	90	49.8	290	665	1021	4.5	1.253	1671
10:31:25.354	126	71	95	90	49.5	290	670	1029	4.4	1.279	1705
10:31:26.026	124	71	94	90	48.8	290	665	1017	4.4	1.275	1701
10:31:26.693	119	71	91	92	45.5	290	655	963	4.2	1.306	1742
10:31:27.348	122	70	91	90	45.5	290	665	1000	4.1	1.326	1768
10:31:28.010	122	70	91	92	45.5	290	650	1000	4.2	1.296	1729
10:31:28.660	122	70	91	88	45.5	290	685	1000	4.0	1.366	1822
10:31:29.342	137	75	100	90	40.8	280	665	1275	3.7	1.628	2170
10:31:30.011	131	75	96	90	40.0	285	665	1167	3.6	1.600	2134
10:31:30.676	132	73	96	88	40.0	285	685	1175	3.5	1.648	2198
10:31:31.360	132	73	96	89	40.0	285	675	1175	3.6	1.624	2166
10:31:32.035	132	73	96	87	40.0	285	690	1175	3.5	1.660	2214
10:31:32.726	129	71	94	88	40.8	290	685	1138	3.6	1.572	2096
10:31:33.411	120	69	89	90	39.8	285	670	1063	3.6	1.496	1995
10:31:34.081	121	67	89	89	43.0	290	675	1058	3.8	1.401	1868
10:31:34.752	123	67	90	88	46.0	290	685	1075	4.0	1.340	1787
10:31:35.439	123	67	89	87	48.3	290	690	1083	4.2	1.273	1697
10:31:36.129	117	65	86	88	47.3	285	680	1029	4.2	1.238	1650
10:31:36.809	112	64	84	90	45.3	285	665	979	4.1	1.227	1636
10:31:37.476	116	64	86	89	49.0	290	675	983	4.4	1.188	1584
10:31:38.147	121	66	89	87	51.0	290	690	1042	4.4	1.204	1605
10:31:38.837	122	67	89	87	50.3	290	690	1050	4.4	1.226	1634
10:31:39.531	118	67	88	88	48.5	290	680	1008	4.3	1.227	1636
10:31:40.209	114	66	86	90	45.8	285	665	983	4.1	1.243	1657
10:31:40.874	118	66	89	91	49.0	290	660	1004	4.5	1.199	1598
10:31:41.532	123	68	92	90	50.3	290	665	1029	4.5	1.218	1623
10:31:42.201	124	69	93	90	50.0	290	670	1050	4.5	1.240	1653
10:31:42.873	120	69	90	90	47.3	290	665	1008	4.3	1.270	1694
10:31:43.536	121	68	92	92	48.8	290	655	1021	4.5	1.233	1644
10:31:44.191	127	70	96	90	50.8	295	665	1092	4.6	1.251	1669
10:31:44.858	131	72	97	88	51.5	295	680	1113	4.5	1.284	1712
10:31:45.534	130	72	96	89	50.3	295	675	1096	4.5	1.293	1724
10:31:46.211	124	71	93	90	47.0	290	665	1050	4.2	1.316	1754
10:31:46.876	126	70	95	90	49.3	295	665	1067	4.4	1.279	1706
10:31:47.543	130	71	97	89	50.8	295	675	1113	4.5	1.287	1716
10:31:48.216	130	72	96	88	49.5	295	680	1096	4.4	1.315	1754
10:31:48.892	124	71	93	90	47.3	290	670	1067	4.2	1.312	1749
10:31:49.562	125	69	94	90	49.3	290	665	1071	4.4	1.266	1688
10:31:50.229	130	71	96	88	50.8	290	680	1096	4.5	1.286	1715
10:31:50.909	132	71	97	85	52.0	295	705	1129	4.4	1.308	1744
10:31:51.614	129	71	94	83	51.0	295	720	1104	4.3	1.320	1760
10:31:52.332	120	68	89	86	48.3	290	700	1017	4.1	1.291	1722
10:31:53.032	122	67	90	87	49.0	290	690	1050	4.3	1.267	1690
10:31:53.724	125	68	91	86	50.5	295	695	1083	4.4	1.256	1674
10:31:54.421	123	68	90	86	50.0	295	695	1058	4.3	1.244	1659
10:31:55.116	116	66	86	88	47.3	290	680	992	4.2	1.238	1650
10:31:55.794	115	65	86	90	47.8	290	665	963	4.3	1.194	1592
10:31:56.461	119	65	89	90	50.3	295	665	996	4.5	1.175	1566
10:31:57.128	121	67	90	89	50.8	295	675	1004	4.5	1.197	1596
10:31:57.801	121	68	90	89	50.0	295	675	992	4.4	1.212	1616
10:31:58.476	117	67	88	91	48.0	290	660	967	4.4	1.213	1618
10:31:59.134	117	67	89	92	47.3	290	650	963	4.4	1.221	1628
10:31:59.786	123	68	93	91	50.3	295	660	1033	4.6	1.215	1620
10:32:00.446	126	70	94	89	51.0	295	675	1050	4.5	1.244	1659
10:32:01.119	126	70	94	88	50.8	295	680	1029	4.5	1.263	1684
10:32:01.797	124	70	93	89	49.3	290	675	1021	4.4	1.268	1690
10:32:02.476	120	69	91	91	48.5	290	660	967	4.4	1.242	1656
10:32:03.136	124	69	94	91	50.5	295	660	996	4.6	1.229	1638
10:32:03.796	129	71	96	90	52.0	295	670	1050	4.7	1.240	1654
10:32:04.464	129	72	97	90	51.8	295	670	1038	4.6	1.253	1670
10:32:05.134	127	71	95	90	50.0	290	665	1004	4.5	1.263	1685
10:32:05.801	124	71	94	91	48.8	290	660	983	4.4	1.266	1688
10:32:06.459	128	71	96	90	50.8	295	665	1021	4.6	1.258	1677
10:32:07.124	131	72	97	88	52.0	295	685	1054	4.6	1.281	1708
10:32:07.811	131	72	97	88	51.8	295	685	1050	4.5	1.281	1708
10:32:08.498	127	71	94	88	50.0	295	685	1008	4.4	1.288	1717
10:32:09.181	122	70	92	90	47.8	290	665	975	4.3	1.274	1699
10:32:09.846	124	69	93	89	50.3	295	675	996	4.5	1.246	1661
10:32:10.517	127	69	95	88	52.0	295	680	1033	4.6	1.239	1652
10:32:11.197	127	70	95	89	51.3	295	675	1038	4.6	1.248	1664
10:32:11.876	125	71	93	88	49.8	290	680	1013	4.4	1.268	1690
10:32:12.558	121	69	90	89	48.3	290	675	1004	4.3	1.263	1683
10:32:13.231	124	68	93	89	50.8	295	675	1029	4.5	1.234	1645
10:32:13.902	129	70	96	89	51.8	295	675	1075	4.6	1.252	1670
10:32:14.579	130	72	97	88	51.3	295	685	1071	4.5	1.290	1720
10:32:15.262	127	71	94	88	49.3	290	680	1079	4.3	1.294	1726
10:32:15.944	122	70	91	90	47.5	290	670	1008	4.3	1.287	1716
10:32:16.614	124	68	93	90	50.3	295	670	1017	4.5	1.237	1649
10:32:17.286	127	70	94	88	51.8	295	685	1033	4.5	1.248	1663
10:32:17.967	126	70	94	89	51.8	295	675	1017	4.6	1.226	1635
10:32:18.648	122	69	91	87	50.0	295	690	975	4.3	1.249	1665
10:32:19.334	119	67	91	88	50.0	295	680	954	4.4	1.231	1641
10:32:20.015	119	67	91	91	50.0	295	660	954	4.5	1.195	1593
10:32:20.675	119	67	91	88	50.0	295	685	954	4.4	1.240	1653
10:32:21.363	131	72	95	87	43.8	295	690	1179	3.8	1.494	1992
10:32:22.049	126	69	92	88	44.0	290	680	1121	3.9	1.414	1885
10:32:22.729	120	68	89	90	42.5	290	670	1042	3.8	1.395	1860
10:32:23.401	122	67	91	90	46.5	295	670	1042	4.2	1.308	1743
10:32:24.071	126	68	93	88	49.8	295	685	1079	4.4	1.274	1698
10:32:24.752	126	69	93	87	49.8	295	690	1063	4.3	1.286	1715
10:32:25.442	123	68	91	90	49.0	290	670	1029	4.4	1.248	1664
10:32:26.116	119	68	89	90	47.3	290	665	988	4.3	1.253	1670
10:32:26.781	123	67	92	90	50.8	295	665	1033	4.6	1.209	1612
10:32:27.442	127	69	95	90	51.5	295	670	1050	4.6	1.233	1644
10:32:28.116	128	71	95	87	51.5	295	690	1075	4.5	1.266	1688
10:32:28.806	126	70	93	88	50.3	295	685	1046	4.4	1.264	1686
10:32:29.491	120	69	90	90	47.3	290	670	975	4.2	1.269	1692
10:32:30.163	122	67	92	90	50.5	295	670	1004	4.5	1.214	1619
10:32:30.831	126	69	94	88	51.5	295	680	1029	4.5	1.235	1646
10:32:31.509	126	70	94	88	51.3	295	685	1021	4.5	1.250	1666
10:32:32.198	124	69	91	86	50.3	295	695	1000	4.3	1.262	1683
10:32:32.889	119	67	89	90	48.3	290	670	971	4.3	1.232	1643
10:32:33.561	121	67	91	90	50.5	295	670	967	4.5	1.207	1610
10:32:34.233	125	69	93	89	51.5	295	675	1008	4.6	1.219	1625
10:32:34.906	125	70	93	88	51.0	295	685	996	4.5	1.249	1665
10:32:35.589	122	69	91	90	50.0	295	670	988	4.5	1.223	1630
10:32:36.263	119	68	90	91	47.8	290	660	954	4.3	1.237	1649
10:32:36.921	122	68	92	90	50.8	295	665	988	4.6	1.209	1612
10:32:37.586	126	70	94	89	51.8	295	675	1025	4.6	1.229	1639
10:32:38.257	126	70	94	88	51.3	295	680	1025	4.5	1.244	1659
10:32:38.939	123	69	91	88	50.0	290	680	1004	4.4	1.238	1650
10:32:39.623	119	68	89	90	48.5	290	665	946	4.4	1.224	1632
10:32:40.286	122	68	92	91	51.0	295	660	979	4.6	1.194	1592
10:32:40.948	126	69	94	89	52.3	300	675	1008	4.6	1.214	1619
10:32:41.621	125	70	93	89	51.0	295	675	975	4.5	1.231	1641
10:32:42.294	120	69	90	90	49.3	290	665	942	4.4	1.219	1625
10:32:42.959	120	68	91	92	49.8	290	650	933	4.6	1.189	1585
10:32:43.613	125	69	94	90	51.8	295	665	971	4.7	1.201	1602
10:32:44.278	127	70	95	90	52.0	295	670	996	4.7	1.221	1628
10:32:44.946	126	71	94	90	50.5	295	670	988	4.5	1.240	1654
10:32:45.614	121	69	91	90	48.0	285	665	963	4.3	1.254	1672
10:32:46.279	123	68	93	92	50.5	290	655	975	4.6	1.200	1600
10:32:46.938	127	70	95	90	51.8	295	665	1008	4.7	1.221	1628
10:32:47.599	128	71	96	90	51.3	295	670	1021	4.6	1.248	1665
10:32:48.271	124	70	93	90	49.8	290	665	988	4.5	1.240	1653
10:32:48.938	121	69	91	91	48.3	290	660	963	4.4	1.241	1655
10:32:49.598	125	69	94	91	51.3	295	660	983	4.7	1.211	1614
10:32:50.256	128	71	96	90	51.8	295	670	1000	4.6	1.240	1653
10:32:50.926	129	71	96	88	52.0	295	680	1021	4.6	1.249	1665
10:32:51.604	125	70	93	90	49.8	290	670	992	4.5	1.249	1665
10:32:52.278	123	69	92	90	49.8	290	665	979	4.5	1.230	1640
10:32:52.939	126	69	95	91	51.3	295	660	1021	4.7	1.217	1623
10:32:53.599	129	70	96	90	52.3	295	670	1025	4.7	1.228	1637
10:32:54.267	128	71	95	88	51.5	295	680	1029	4.5	1.248	1664
10:32:54.949	124	69	92	89	50.3	290	675	1008	4.5	1.232	1643
10:32:55.624	120	68	90	90	49.3	290	665	971	4.4	1.212	1616
10:32:56.289	123	67	92	90	51.8	295	665	992	4.7	1.182	1576
10:32:56.954	127	69	94	90	52.3	295	670	1042	4.7	1.205	1607
10:32:57.626	126	70	92	86	51.3	295	695	1054	4.4	1.248	1663
10:32:58.321	120	67	88	88	49.8	290	680	1017	4.4	1.206	1608
10:32:59.003	118	65	88	90	50.5	290	665	963	4.6	1.159	1545
10:32:59.666	122	67	91	90	52.3	295	665	979	4.7	1.158	1544
10:33:00.331	124	68	92	89	52.0	295	675	988	4.6	1.194	1592
10:33:01.006	124	69	92	90	51.5	295	670	988	4.6	1.197	1596
10:33:01.676	119	68	90	92	48.8	290	655	967	4.5	1.206	1608
10:33:02.333	123	68	93	92	51.3	295	655	988	4.7	1.182	1576
10:33:02.986	127	70	95	90	52.0	295	670	1042	4.7	1.221	1628
10:33:03.652	129	71	96	89	52.0	295	675	1050	4.6	1.243	1657
10:33:04.327	126	71	94	90	50.0	290	665	1025	4.5	1.250	1667
10:33:04.996	122	70	91	91	47.8	290	660	983	4.3	1.261	1682
10:33:05.652	125	69	94	92	50.5	290	655	1017	4.6	1.222	1630
10:33:06.307	130	71	97	90	52.0	295	665	1054	4.7	1.240	1654
10:33:06.976	131	72	97	88	51.3	295	680	1067	4.5	1.284	1712
10:33:07.654	127	71	97	88	51.3	295	685	1025	4.5	1.293	1724
10:33:08.340	127	71	97	93	51.3	295	645	1025	4.8	1.218	1624
10:33:08.985	127	71	97	91	51.3	295	660	1025	4.7	1.246	1661
10:33:09.646	134	73	99	89	44.8	295	675	1142	4.0	1.490	1986
10:33:10.321	134	73	99	88	45.3	295	680	1133	4.0	1.480	1974
10:33:11.001	130	72	96	88	44.0	295	680	1092	3.9	1.484	1978
10:33:11.677	125	71	93	91	44.0	285	660	1042	4.0	1.395	1860
10:33:12.339	127	70	95	92	48.5	295	655	1063	4.4	1.280	1706
10:33:12.996	130	71	97	91	50.0	295	660	1079	4.5	1.284	1712
10:33:13.652	131	72	98	90	49.8	295	665	1075	4.5	1.307	1742
10:33:14.321	130	72	97	90	50.3	295	670	1071	4.5	1.287	1716
10:33:14.993	125	71	94	91	48.3	290	660	1008	4.4	1.282	1710
10:33:15.651	125	70	94	92	48.8	290	655	1004	4.5	1.260	1679
10:33:16.306	129	71	96	90	50.8	295	665	1046	4.6	1.255	1673
10:33:16.969	130	71	97	89	52.0	295	675	1050	4.6	1.256	1675
10:33:17.644	129	71	95	89	51.3	295	675	1038	4.6	1.255	1673
10:33:18.321	125	70	93	90	49.3	290	670	988	4.4	1.258	1678
10:33:18.993	120	69	90	90	48.0	290	670	950	4.3	1.256	1675
10:33:19.659	124	68	93	90	51.8	295	665	967	4.7	1.198	1598
10:33:20.326	128	70	95	90	53.0	295	670	1000	4.7	1.204	1605
10:33:20.998	127	70	95	89	52.3	295	675	983	4.6	1.221	1628
10:33:21.673	124	70	92	88	50.8	295	685	954	4.4	1.242	1656
10:33:22.354	120	68	89	89	49.3	290	675	929	4.4	1.223	1631
10:33:23.029	122	67	91	90	52.0	295	670	946	4.7	1.172	1563
10:33:23.703	125	68	92	87	53.8	300	690	958	4.7	1.181	1575
10:33:24.389	124	68	92	87	53.0	295	690	958	4.6	1.191	1588
10:33:25.079	121	67	89	87	52.0	295	690	929	4.5	1.178	1570
10:33:25.771	116	65	86	88	50.0	290	680	900	4.4	1.170	1559
10:33:26.451	119	64	88	88	53.0	300	680	904	4.7	1.129	1505
10:33:27.131	122	66	90	87	54.0	295	690	929	4.7	1.144	1525
10:33:27.821	121	66	89	86	53.3	300	700	908	4.6	1.163	1551
10:33:28.519	116	65	86	88	51.3	290	685	888	4.5	1.153	1537
10:33:29.204	114	64	85	90	50.0	290	670	879	4.5	1.142	1523
10:33:29.876	118	65	88	90	52.5	300	670	892	4.7	1.123	1497
10:33:30.546	120	67	89	87	52.5	295	690	908	4.6	1.173	1564
10:33:31.234	120	67	88	86	51.3	295	695	954	4.4	1.197	1596
10:33:31.931	114	65	85	88	49.0	290	680	917	4.3	1.183	1577
10:33:32.609	115	64	87	90	50.8	295	670	892	4.5	1.145	1527
10:33:33.279	119	66	89	89	51.8	295	675	925	4.6	1.161	1548
10:33:33.954	121	67	90	88	51.5	295	680	917	4.5	1.188	1584
10:33:34.636	119	68	89	87	50.3	290	690	929	4.4	1.215	1620
10:33:35.326	114	66	86	88	47.8	290	680	883	4.2	1.218	1623
10:33:36.004	115	65	87	89	49.5	290	675	883	4.4	1.186	1582
10:33:36.679	120	66	90	88	51.8	295	685	938	4.5	1.191	1588
10:33:37.364	122	68	91	87	52.0	295	690	938	4.5	1.211	1614
10:33:38.056	121	68	90	87	50.3	295	690	938	4.4	1.236	1648
10:33:38.746	116	67	87	88	48.3	290	680	900	4.3	1.230	1640
10:33:39.426	118	66	89	90	50.5	295	670	879	4.5	1.184	1579
10:33:40.096	122	68	92	89	51.8	300	675	896	4.6	1.197	1596
10:33:40.771	123	69	93	88	52.0	295	685	896	4.6	1.219	1625
10:33:41.456	122	69	91	88	51.5	295	685	888	4.5	1.214	1618
10:33:42.141	118	68	89	90	49.3	290	670	879	4.4	1.211	1614
10:33:42.811	122	68	92	89	52.0	295	675	892	4.6	1.188	1584
10:33:43.488	126	69	93	86	53.3	300	695	958	4.6	1.217	1623
10:33:44.179	126	69	93	86	53.3	295	695	958	4.6	1.214	1618
10:33:44.874	121	68	90	88	51.0	295	685	917	4.5	1.212	1616
10:33:45.561	116	67	87	88	48.5	290	680	879	4.3	1.220	1626
10:33:46.239	118	65	89	90	51.5	295	670	896	4.6	1.158	1544
10:33:46.909	123	67	91	88	53.0	295	680	933	4.7	1.168	1557
10:33:47.593	124	68	91	85	53.8	300	705	950	4.6	1.194	1591
10:33:48.294	121	67	89	84	52.0	295	715	942	4.4	1.220	1627
10:33:49.011	117	66	86	84	51.0	295	715	900	4.3	1.209	1612
10:33:49.724	112	64	84	87	48.8	290	690	863	4.2	1.189	1585
10:33:50.416	115	64	86	88	51.5	295	685	883	4.5	1.147	1530
10:33:51.099	119	65	89	88	52.5	295	685	921	4.6	1.158	1544
10:33:51.784	120	67	89	88	51.8	295	685	929	4.5	1.181	1575
10:33:52.471	118	67	88	88	50.5	295	685	921	4.4	1.197	1596
10:33:53.156	116	67	87	88	49.3	290	685	904	4.3	1.207	1609
10:33:53.839	114	66	86	89	47.5	290	675	888	4.2	1.215	1620
10:33:54.516	117	65	88	88	51.3	295	685	917	4.5	1.176	1568
10:33:55.199	121	67	91	88	52.0	295	685	950	4.6	1.192	1590
10:33:55.886	122	68	91	87	51.5	295	690	958	4.5	1.219	1626
10:33:56.578	121	68	91	85	51.5	295	705	938	4.4	1.246	1661
10:33:57.280	121	68	91	92	51.5	295	655	938	4.7	1.157	1543
10:33:57.935	121	68	91	90	51.5	295	670	938	4.6	1.184	1579
10:33:58.602	127	70	94	90	45.0	295	670	1054	4.0	1.403	1871
10:33:59.274	128	70	95	88	45.8	295	680	1063	4.0	1.405	1873
10:33:59.954	125	70	93	88	44.8	295	680	1017	3.9	1.406	1874
10:34:00.638	119	69	89	89	44.5	290	675	946	4.0	1.346	1795
10:34:01.309	119	66	90	91	48.8	295	660	938	4.4	1.218	1625
10:34:01.971	125	68	93	90	50.5	295	670	996	4.5	1.234	1645
10:34:02.641	126	69	94	88	51.8	295	685	1004	4.5	1.241	1655
10:34:03.326	125	69	92	87	51.5	295	690	988	4.5	1.236	1648
10:34:04.014	120	68	89	88	49.3	290	680	950	4.3	1.229	1638
10:34:04.694	120	66	90	90	51.0	290	670	942	4.6	1.182	1576
10:34:05.368	124	68	92	89	52.5	295	675	979	4.7	1.186	1581
10:34:06.043	125	69	93	86	53.0	300	695	979	4.6	1.213	1617
10:34:06.734	123	68	91	86	52.8	295	695	954	4.6	1.192	1590
10:34:07.431	117	67	88	89	50.0	290	675	921	4.4	1.181	1575
10:34:08.106	118	66	89	90	51.8	295	670	904	4.6	1.152	1536
10:34:08.774	123	67	92	90	53.5	295	670	958	4.8	1.155	1540
10:34:09.448	126	69	94	88	54.0	300	680	979	4.8	1.184	1578
10:34:10.128	126	71	94	88	52.0	295	680	963	4.6	1.229	1639
10:34:10.804	123	70	93	90	50.3	290	665	946	4.5	1.224	1632
10:34:11.469	123	70	93	92	49.5	290	655	946	4.5	1.234	1645
10:34:12.126	129	71	98	92	52.0	295	655	996	4.8	1.228	1638
10:34:12.781	133	73	100	90	53.0	300	670	1046	4.7	1.267	1690
10:34:13.447	135	75	101	89	52.5	295	675	1054	4.7	1.302	1736
10:34:14.122	135	75	101	89	51.5	295	675	1046	4.6	1.324	1765
10:34:14.799	132	74	99	90	49.8	295	670	1021	4.5	1.333	1778
10:34:15.467	135	74	102	91	51.8	300	660	1063	4.7	1.301	1734
10:34:16.133	139	76	104	90	52.8	300	670	1104	4.7	1.324	1765
10:34:16.801	140	77	104	88	53.0	305	685	1117	4.6	1.344	1792
10:34:17.484	139	76	103	88	52.3	300	680	1108	4.6	1.340	1787
10:34:18.166	134	75	100	88	50.0	295	685	1088	4.4	1.363	1818
10:34:18.851	133	73	99	90	51.0	300	665	1092	4.6	1.294	1726
10:34:19.516	135	73	101	90	52.3	300	670	1100	4.7	1.292	1723
10:34:20.184	138	74	102	89	53.3	300	675	1129	4.7	1.293	1724
10:34:20.861	136	74	100	88	53.0	300	685	1125	4.6	1.296	1728
10:34:21.544	132	73	97	90	51.0	300	670	1100	4.6	1.278	1703
10:34:22.216	127	71	95	90	50.0	295	665	1046	4.5	1.260	1680
10:34:22.879	131	71	98	90	52.8	300	665	1071	4.8	1.232	1643
10:34:23.544	135	72	100	87	54.0	300	690	1100	4.7	1.271	1695
10:34:24.234	135	72	99	86	54.3	300	700	1104	4.6	1.274	1699
10:34:24.934	131	72	96	87	52.3	295	690	1075	4.5	1.268	1690
10:34:25.626	125	70	93	89	50.0	295	675	1021	4.4	1.252	1670
10:34:26.297	126	68	94	90	51.8	295	670	1025	4.6	1.217	1623
10:34:26.967	130	70	97	89	53.3	300	675	1067	4.7	1.223	1631
10:34:27.644	130	71	97	89	53.0	300	675	1054	4.7	1.229	1639
10:34:28.319	127	70	94	90	51.3	295	670	1025	4.6	1.232	1643
10:34:28.989	125	69	93	90	50.3	290	665	1021	4.5	1.231	1641
10:34:29.652	129	70	96	90	52.5	295	665	1058	4.7	1.213	1617
10:34:30.319	132	71	98	90	53.8	300	670	1067	4.8	1.222	1629
10:34:30.991	132	72	97	88	53.3	300	685	1054	4.7	1.251	1668
10:34:31.672	127	71	95	91	50.8	295	660	1017	4.6	1.232	1643
10:34:32.336	126	70	94	90	51.3	295	665	1004	4.6	1.220	1626
10:34:32.997	130	70	97	90	53.3	300	670	1071	4.8	1.217	1623
10:34:33.669	131	71	97	88	53.8	300	680	1079	4.7	1.224	1632
10:34:34.351	130	70	94	86	53.8	300	695	1063	4.6	1.219	1625
10:34:35.042	125	68	92	89	52.3	295	675	1029	4.6	1.185	1580
10:34:35.721	126	67	93	88	54.3	300	680	1017	4.8	1.163	1550
10:34:36.401	128	68	94	88	55.0	300	685	1033	4.8	1.171	1561
10:34:37.084	128	69	93	86	54.5	300	695	1033	4.7	1.189	1586
10:34:37.781	125	68	91	86	53.8	300	695	1000	4.6	1.180	1573
10:34:38.476	120	67	89	88	51.5	295	680	967	4.5	1.172	1562
10:34:39.154	123	66	91	90	53.5	295	670	979	4.8	1.140	1520
10:34:39.826	126	68	93	88	54.3	300	680	1017	4.8	1.163	1550
10:34:40.506	126	68	92	87	54.0	300	690	1025	4.7	1.179	1572
10:34:41.194	122	68	90	89	51.8	295	675	979	4.6	1.174	1565
10:34:41.873	119	67	89	90	50.0	295	665	958	4.5	1.177	1569
10:34:42.538	122	66	92	92	53.0	300	655	975	4.9	1.131	1508
10:34:43.191	126	69	95	92	54.0	300	650	1017	5.0	1.144	1525
10:34:43.837	129	71	96	89	53.8	300	675	1050	4.8	1.206	1607
10:34:44.512	130	70	93	77	55.0	300	775	1067	4.3	1.307	1743
10:34:45.289	130	67	93	72	55.0	300	835	1088	4.0	1.408	1877
10:34:46.125	130	67	93	77	55.0	300	775	1088	4.3	1.307	1743
10:34:46.900	130	67	93	79	55.0	300	760	1088	4.3	1.282	1709
10:34:47.661	125	68	89	82	43.8	295	735	1183	3.6	1.491	1988
10:34:48.396	119	66	86	85	42.8	295	710	1133	3.6	1.432	1910
10:34:49.108	123	65	89	85	45.8	300	710	1196	3.9	1.373	1831
10:34:49.815	127	67	91	86	48.0	305	695	1271	4.1	1.318	1757
10:34:50.511	128	68	91	85	49.5	305	705	1300	4.2	1.300	1733
10:34:51.214	127	68	91	86	48.5	300	695	1300	4.2	1.300	1734
10:34:51.911	124	68	89	88	47.5	275	680	1267	4.2	1.274	1699
10:34:52.589	124	68	89	90	46.8	275	670	1267	4.2	1.279	1705
10:34:53.259	128	68	93	90	49.8	300	665	1333	4.5	1.246	1662
10:34:53.924	131	71	96	90	49.8	300	670	1354	4.5	1.286	1715
10:34:54.596	132	72	96	88	49.0	300	680	1358	4.3	1.325	1767
10:34:55.274	131	72	95	89	48.3	300	675	1346	4.3	1.333	1777
10:34:55.951	129	72	94	90	47.3	300	670	1325	4.2	1.336	1782
10:34:56.621	128	71	95	91	47.5	295	660	1313	4.3	1.317	1755
10:34:57.283	133	71	98	90	50.5	300	665	1358	4.6	1.290	1721
10:34:57.948	136	73	100	89	51.0	305	675	1383	4.5	1.317	1756
10:34:58.623	136	74	99	88	50.5	305	685	1375	4.4	1.343	1790
10:34:59.305	134	73	98	88	49.8	300	680	1354	4.4	1.336	1781
10:34:59.986	130	73	96	89	48.0	300	675	1317	4.3	1.346	1795
10:35:00.659	129	71	96	90	48.5	300	665	1296	4.4	1.313	1750
10:35:01.326	134	72	98	88	51.3	305	680	1333	4.5	1.304	1738
10:35:02.004	137	73	100	87	52.0	305	690	1354	4.5	1.320	1760
10:35:02.694	135	73	99	88	51.3	305	680	1338	4.5	1.310	1747
10:35:03.376	131	72	96	88	50.0	300	680	1279	4.4	1.306	1741
10:35:04.054	127	71	94	90	47.8	300	665	1250	4.3	1.306	1741
10:35:04.719	131	70	97	91	51.5	305	660	1275	4.7	1.243	1657
10:35:05.381	136	72	100	89	53.3	305	675	1325	4.7	1.264	1686
10:35:06.056	138	74	101	88	53.0	305	685	1346	4.6	1.302	1736
10:35:06.739	136	74	100	88	51.5	305	680	1308	4.5	1.314	1752
10:35:07.417	130	73	97	90	48.5	295	665	1233	4.4	1.323	1764
10:35:08.084	132	72	98	92	50.5	300	655	1238	4.6	1.274	1699
10:35:08.739	137	73	101	91	52.3	305	660	1288	4.8	1.279	1705
10:35:09.401	140	75	102	88	53.0	305	680	1321	4.7	1.309	1745
10:35:10.080	138	74	101	88	53.0	305	685	1308	4.6	1.299	1732
10:35:10.766	134	73	97	87	51.3	300	690	1271	4.5	1.303	1737
10:35:11.454	126	71	93	90	49.0	295	670	1188	4.4	1.272	1696
10:35:12.124	126	69	93	90	50.0	300	670	1175	4.5	1.243	1657
10:35:12.794	128	69	95	90	51.8	305	670	1196	4.6	1.223	1631
10:35:13.465	129	70	95	90	51.8	305	670	1196	4.6	1.227	1636
10:35:14.138	128	70	93	88	51.5	300	680	1171	4.5	1.228	1637
10:35:14.814	122	68	90	90	49.0	295	670	1125	4.4	1.234	1645
10:35:15.484	121	67	90	91	49.3	295	660	1121	4.5	1.209	1613
10:35:16.146	127	68	94	90	52.3	300	665	1150	4.7	1.196	1595
10:35:16.811	130	70	96	90	52.3	300	670	1183	4.7	1.231	1641
10:35:17.483	130	71	96	88	52.0	300	680	1175	4.6	1.252	1669
10:35:18.161	126	71	94	90	49.8	300	665	1138	4.5	1.253	1671
10:35:18.828	124	70	93	91	48.3	295	660	1100	4.4	1.265	1687
10:35:19.486	128	70	96	90	51.3	300	665	1133	4.6	1.242	1657
10:35:20.149	132	71	98	90	52.3	300	670	1154	4.7	1.257	1676
10:35:20.821	132	72	98	89	51.5	300	675	1150	4.6	1.284	1713
10:35:21.494	130	72	97	90	50.5	295	670	1129	4.5	1.280	1707
10:35:22.168	126	72	95	90	48.5	295	665	1108	4.4	1.296	1728
10:35:22.829	130	71	98	91	51.0	295	660	1125	4.6	1.262	1682
10:35:23.493	135	73	100	89	53.0	300	675	1175	4.7	1.277	1702
10:35:24.168	137	74	101	88	52.8	300	685	1167	4.6	1.312	1749
10:35:24.849	135	74	100	89	51.5	300	675	1163	4.6	1.314	1752
10:35:25.526	130	74	98	90	49.0	295	665	1113	4.4	1.323	1764
10:35:26.193	133	72	99	89	51.8	300	675	1121	4.6	1.295	1726
10:35:26.864	137	74	102	89	52.8	300	675	1158	4.7	1.302	1736
10:35:27.543	137	74	101	87	52.5	300	690	1167	4.6	1.321	1761
10:35:28.229	134	73	99	89	51.3	295	675	1133	4.6	1.301	1734
10:35:28.906	127	72	95	90	48.3	290	665	1046	4.4	1.309	1746
10:35:29.571	131	71	98	90	51.0	295	665	1075	4.6	1.275	1699
10:35:30.234	135	73	101	90	52.8	295	670	1117	4.7	1.276	1702
10:35:30.904	135	74	100	89	52.0	300	675	1129	4.6	1.298	1731
10:35:31.581	132	73	98	89	51.0	300	675	1108	4.5	1.290	1721
10:35:32.256	126	72	95	92	48.3	290	655	1050	4.4	1.283	1710
10:35:32.911	128	70	95	90	50.3	295	670	1071	4.5	1.270	1693
10:35:33.579	132	71	99	90	52.8	300	665	1129	4.8	1.242	1656
10:35:34.248	134	72	99	87	52.8	300	690	1133	4.6	1.288	1718
10:35:34.935	134	72	99	90	52.8	300	665	1133	4.8	1.242	1656
10:35:35.600	134	72	99	91	52.8	300	660	1133	4.8	1.232	1643
10:35:36.263	133	72	98	90	45.3	295	670	1196	4.1	1.451	1935
10:35:36.929	136	73	100	88	46.0	300	680	1196	4.1	1.475	1966
10:35:37.611	134	73	98	86	46.0	300	695	1163	4.0	1.477	1969
10:35:38.304	129	71	95	88	47.5	295	685	1117	4.2	1.366	1822
10:35:38.989	125	70	93	90	48.0	295	670	1079	4.3	1.298	1731
10:35:39.659	128	69	95	90	50.3	295	670	1100	4.5	1.260	1680
10:35:40.329	131	70	97	89	52.3	300	675	1125	4.6	1.247	1662
10:35:41.006	132	71	96	87	52.5	300	690	1133	4.6	1.265	1687
10:35:41.694	128	70	95	88	51.3	295	680	1104	4.5	1.254	1672
10:35:42.376	125	70	93	90	49.5	295	670	1071	4.4	1.255	1674
10:35:43.046	129	70	96	90	52.0	295	670	1104	4.7	1.234	1645
10:35:43.714	132	71	99	90	52.8	300	670	1133	4.7	1.251	1668
10:35:44.386	134	73	99	89	52.8	300	675	1146	4.7	1.264	1685
10:35:45.061	130	72	97	90	50.5	295	665	1108	4.6	1.277	1703
10:35:45.724	132	72	99	92	51.0	295	655	1113	4.7	1.271	1695
10:35:46.381	137	74	103	91	52.8	300	660	1175	4.8	1.289	1718
10:35:47.041	141	77	105	88	52.8	300	680	1213	4.7	1.347	1796
10:35:47.721	142	77	105	87	52.5	300	690	1225	4.6	1.377	1836
10:35:48.413	138	76	102	88	50.8	295	680	1183	4.5	1.370	1827
10:35:49.091	136	75	101	90	49.5	295	670	1179	4.4	1.370	1827
10:35:49.757	139	75	104	90	51.3	300	670	1225	4.6	1.353	1804
10:35:50.427	142	76	105	89	52.3	300	675	1242	4.6	1.353	1804
10:35:51.106	141	76	104	88	52.3	300	685	1258	4.6	1.360	1814
10:35:51.787	139	76	100	83	50.8	300	720	1233	4.2	1.419	1892
10:35:52.509	133	72	97	88	50.5	295	685	1196	4.4	1.319	1759
10:35:53.198	132	71	98	90	51.3	300	670	1167	4.6	1.278	1704
10:35:53.866	135	72	100	90	52.5	300	665	1200	4.7	1.264	1685
10:35:54.533	135	73	99	88	52.8	305	685	1213	4.6	1.286	1714
10:35:55.216	134	72	98	88	52.3	300	685	1200	4.6	1.278	1704
10:35:55.901	128	71	94	89	50.0	295	675	1146	4.4	1.272	1697
10:35:56.578	129	69	96	90	52.3	300	670	1158	4.7	1.228	1637
10:35:57.246	133	71	98	88	53.5	300	680	1188	4.7	1.246	1661
10:35:57.924	134	72	98	87	53.3	300	690	1204	4.6	1.270	1693
10:35:58.618	131	71	96	86	52.5	300	695	1171	4.5	1.264	1686
10:35:59.311	124	69	92	89	49.8	295	675	1100	4.4	1.252	1669
10:35:59.988	126	68	94	90	51.8	300	665	1100	4.7	1.205	1606
10:36:00.653	130	70	96	89	53.0	300	675	1129	4.7	1.223	1630
10:36:01.326	130	71	96	88	53.3	300	685	1121	4.7	1.232	1642
10:36:02.009	128	70	94	89	52.0	295	675	1108	4.6	1.223	1631
10:36:02.686	123	69	91	90	49.5	290	670	1063	4.4	1.235	1647
10:36:03.356	124	68	93	90	51.8	295	665	1075	4.7	1.195	1593
10:36:04.019	129	69	96	90	53.8	300	665	1108	4.8	1.191	1588
10:36:04.686	131	71	97	90	53.5	300	670	1113	4.8	1.218	1624
10:36:05.354	130	72	97	90	52.0	300	665	1100	4.7	1.234	1645
10:36:06.021	126	71	94	90	50.3	295	670	1067	4.5	1.247	1662
10:36:06.691	126	69	94	91	51.5	295	660	1067	4.7	1.208	1610
10:36:07.351	130	70	97	90	53.8	300	665	1104	4.8	1.203	1604
10:36:08.016	133	72	98	89	54.0	300	675	1113	4.8	1.228	1638
10:36:08.691	132	72	97	88	53.5	300	680	1104	4.7	1.233	1644
10:36:09.371	126	70	94	90	51.3	295	670	1050	4.6	1.222	1630
10:36:10.043	123	69	92	90	50.5	295	665	1013	4.6	1.205	1607
10:36:10.706	126	68	94	91	53.0	300	660	1029	4.8	1.174	1565
10:36:11.364	130	70	97	90	54.3	300	670	1063	4.9	1.195	1593
10:36:12.034	131	71	97	89	53.8	300	675	1083	4.8	1.218	1624
10:36:12.707	128	71	95	90	52.3	295	670	1050	4.7	1.218	1624
10:36:13.381	123	70	92	90	49.5	290	665	1004	4.5	1.233	1643
10:36:14.044	126	68	94	90	53.5	295	665	1029	4.8	1.168	1558
10:36:14.709	129	70	96	90	54.0	300	670	1063	4.8	1.191	1588
10:36:15.377	130	71	96	90	53.8	300	670	1054	4.8	1.200	1600
10:36:16.049	126	70	94	90	51.5	295	665	1021	4.6	1.207	1610
10:36:16.716	121	69	91	92	49.3	290	655	967	4.5	1.207	1609
10:36:17.373	124	68	93	91	53.0	300	660	975	4.8	1.161	1548
10:36:18.029	129	70	97	90	54.0	300	665	1008	4.9	1.188	1585
10:36:18.692	131	72	97	90	53.0	300	670	1075	4.7	1.226	1635
10:36:19.366	127	71	93	88	51.0	295	680	1033	4.5	1.243	1658
10:36:20.044	121	69	90	90	49.0	290	665	958	4.4	1.221	1629
10:36:20.709	121	67	92	92	51.3	295	655	946	4.7	1.169	1559
10:36:21.364	128	69	96	90	53.5	300	665	1000	4.8	1.187	1583
10:36:22.031	131	70	97	89	54.5	300	675	1013	4.8	1.204	1606
10:36:22.704	131	72	97	86	54.5	300	695	1029	4.7	1.240	1654
10:36:23.400	131	72	97	90	54.5	300	665	1029	4.9	1.187	1582
10:36:24.065	131	72	97	90	54.5	300	670	1029	4.9	1.196	1594
10:36:24.736	136	73	101	90	45.5	295	670	1154	4.1	1.480	1973
10:36:25.406	137	74	102	89	46.3	300	675	1138	4.1	1.481	1975
10:36:26.081	136	74	100	88	46.3	300	680	1125	4.1	1.474	1965
10:36:26.761	132	73	97	88	47.0	300	680	1079	4.1	1.407	1876
10:36:27.437	128	71	96	91	48.3	295	660	1054	4.4	1.310	1746
10:36:28.101	132	71	99	91	51.0	300	660	1088	4.6	1.275	1700
10:36:28.761	136	73	101	90	52.0	300	665	1117	4.7	1.292	1722
10:36:29.426	137	74	102	90	52.8	300	670	1113	4.7	1.292	1723
10:36:30.094	135	75	100	90	51.3	295	670	1117	4.6	1.311	1747
10:36:30.764	130	73	97	91	49.0	290	660	1083	4.5	1.307	1742
10:36:31.426	132	72	99	92	51.5	295	655	1088	4.7	1.259	1679
10:36:32.081	136	74	102	91	52.5	300	660	1121	4.8	1.282	1710
10:36:32.741	138	75	103	90	52.3	300	670	1146	4.7	1.314	1752
10:36:33.409	135	75	100	90	51.0	295	670	1121	4.6	1.314	1752
10:36:34.079	129	73	96	91	48.3	290	660	1083	4.4	1.313	1751
10:36:34.741	130	71	98	92	51.0	295	655	1100	4.7	1.252	1670
10:36:35.396	135	73	101	91	52.0	300	660	1150	4.7	1.276	1701
10:36:36.058	137	74	101	88	52.5	300	680	1183	4.6	1.302	1736
10:36:36.736	134	73	98	89	51.5	295	675	1154	4.6	1.288	1717
10:36:37.411	127	72	95	90	48.5	290	665	1088	4.4	1.296	1728
10:36:38.074	130	70	97	92	51.3	295	655	1113	4.7	1.240	1653
10:36:38.729	135	72	101	92	53.3	300	655	1150	4.9	1.239	1652
10:36:39.384	137	74	102	90	53.0	300	670	1175	4.7	1.286	1715
10:36:40.056	137	75	101	89	52.5	295	675	1158	4.7	1.299	1731
10:36:40.731	130	74	98	90	49.8	295	665	1046	4.5	1.303	1738
10:36:41.392	131	72	99	92	50.8	295	650	1054	4.7	1.262	1682
10:36:42.046	136	73	102	92	52.8	300	655	1108	4.8	1.270	1693
10:36:42.703	140	75	103	88	53.3	300	680	1158	4.7	1.318	1758
10:36:43.383	140	76	103	87	53.0	300	690	1167	4.6	1.334	1779
10:36:44.069	135	75	100	90	50.5	295	670	1113	4.5	1.330	1773
10:36:44.739	134	74	100	91	50.8	295	660	1104	4.6	1.304	1738
10:36:45.403	138	74	103	90	52.3	300	670	1121	4.7	1.314	1752
10:36:46.071	139	75	103	88	52.5	300	680	1142	4.6	1.334	1779
10:36:46.749	138	75	101	89	51.8	295	675	1150	4.6	1.321	1761
10:36:47.426	131	74	97	90	49.3	295	665	1079	4.4	1.313	1751
10:36:48.091	130	72	97	92	49.0	295	655	1071	4.5	1.297	1729
10:36:48.746	134	72	100	90	51.5	295	670	1142	4.6	1.294	1726
10:36:49.416	137	73	101	88	52.5	300	685	1158	4.6	1.315	1753
10:36:50.099	136	74	100	88	51.8	295	680	1133	4.6	1.314	1752
10:36:50.783	131	73	97	90	49.3	295	670	1104	4.4	1.320	1759
10:36:51.451	131	72	97	90	49.8	295	670	1096	4.5	1.306	1742
10:36:52.121	135	72	100	90	52.3	300	670	1138	4.7	1.286	1714
10:36:52.791	137	74	101	87	53.0	300	690	1150	4.6	1.308	1745
10:36:53.481	135	73	98	85	52.3	300	705	1142	4.4	1.316	1754
10:36:54.184	127	70	94	88	50.8	295	685	1058	4.4	1.265	1687
10:36:54.869	126	69	93	90	51.0	295	670	1042	4.6	1.225	1633
10:36:55.537	128	69	95	88	53.0	300	680	1071	4.7	1.216	1621
10:36:56.219	129	69	95	87	53.8	300	690	1071	4.7	1.213	1617
10:36:56.911	127	69	93	88	53.0	295	685	1054	4.6	1.202	1603
10:36:57.594	122	68	90	86	51.3	295	695	1000	4.4	1.214	1618
10:36:58.293	121	66	89	88	52.0	295	680	1013	4.6	1.167	1556
10:36:58.971	124	66	92	89	54.0	300	675	1013	4.8	1.153	1538
10:36:59.646	128	68	94	87	54.5	300	690	1050	4.7	1.187	1583
10:37:00.332	127	69	94	88	53.8	295	685	1046	4.7	1.192	1589
10:37:01.023	123	68	91	89	52.3	295	675	1013	4.6	1.179	1572
10:37:01.694	122	68	91	91	51.0	290	660	988	4.6	1.178	1570
10:37:02.354	126	68	94	90	53.5	295	670	1029	4.8	1.177	1570
10:37:03.022	130	70	97	88	54.8	300	680	1058	4.8	1.199	1598
10:37:03.702	131	71	97	87	54.0	295	690	1075	4.7	1.239	1653
10:37:04.394	130	72	96	87	52.0	295	690	1033	4.5	1.271	1694
10:37:05.086	125	70	93	88	50.0	290	680	1021	4.4	1.265	1686
10:37:05.764	128	69	96	90	52.3	295	665	1017	4.7	1.219	1625
10:37:06.431	132	71	99	89	53.3	295	675	1063	4.7	1.249	1665
10:37:07.106	134	73	99	86	53.0	300	695	1063	4.6	1.295	1727
10:37:07.799	133	73	97	87	51.8	295	690	1121	4.5	1.297	1729
10:37:08.491	127	71	94	88	49.8	295	685	1075	4.4	1.287	1717
10:37:09.174	128	69	95	88	52.3	295	680	1083	4.6	1.236	1648
10:37:09.858	131	70	97	87	53.8	300	690	1104	4.7	1.248	1665
10:37:10.544	133	71	98	87	53.5	300	690	1104	4.7	1.261	1681
10:37:11.232	130	71	98	87	53.5	300	690	1075	4.7	1.261	1681
10:37:11.925	130	71	98	92	53.5	300	655	1075	4.9	1.197	1596
10:37:12.580	130	71	98	89	53.5	300	675	1075	4.8	1.233	1644
10:37:13.254	141	75	102	87	45.5	295	690	1279	4.0	1.539	2052
10:37:13.944	139	74	100	86	46.0	295	695	1271	4.0	1.515	2020
10:37:14.641	134	73	97	86	45.5	295	700	1213	3.9	1.485	1979
10:37:15.341	127	70	93	88	45.5	295	685	1146	4.0	1.400	1867
10:37:16.026	130	69	95	89	50.5	300	675	1154	4.5	1.273	1698
10:37:16.703	133	70	97	88	52.0	300	685	1175	4.6	1.274	1699
10:37:17.386	132	71	96	86	52.0	300	695	1175	4.5	1.280	1706
10:37:18.081	128	70	93	86	51.5	295	695	1133	4.4	1.255	1673
10:37:18.774	122	68	90	90	49.8	290	670	1092	4.5	1.215	1621
10:37:19.444	126	67	93	90	52.8	295	670	1104	4.7	1.181	1575
10:37:20.115	130	69	95	88	54.0	300	685	1142	4.7	1.205	1607
