# Supplementary material for: Influence of beat-to-beat blood pressure variability on vascular elasticity in hypertensive population
Source: Sci Rep. 2017 Aug 21;7:8394. doi: 10.1038/s41598-017-08640-4 (PMC5566212; doi:10.1038/s41598-017-08640-4)
Supplement: Supplementary file 2 — Dataset 2 [file 41598_2017_8640_MOESM2_ESM.zip › Data of normal population/1171-beats.txt]

14:31:13.215	131	60	87	69	90.0	320	865	1350	6.2	0.834	1112
14:31:14.079	131	61	88	70	89.8	330	860	1354	6.3	0.843	1124
14:31:14.939	131	62	88	70	89.3	325	855	1325	6.3	0.841	1121
14:31:15.794	129	62	89	71	88.3	325	840	1354	6.3	0.842	1123
14:31:16.638	135	64	90	67	94.3	330	890	1367	6.4	0.850	1133
14:31:17.528	132	63	87	63	100.8	325	945	1363	6.4	0.814	1085
14:31:18.471	128	59	87	73	102.5	325	825	1342	7.5	0.700	934
14:31:19.298	129	62	85	67	97.0	325	890	1367	6.5	0.780	1040
14:31:20.188	130	59	85	66	106.8	330	905	1404	7.1	0.723	964
14:31:21.087	125	60	84	69	102.0	330	875	1250	7.0	0.718	958
14:31:21.966	122	57	84	67	102.0	330	890	1329	6.9	0.731	974
14:31:22.855	122	57	84	67	102.0	330	895	1329	6.8	0.735	980
14:31:23.750	122	57	84	64	102.0	330	940	1329	6.5	0.772	1029
14:31:24.691	122	56	81	69	97.3	330	870	1308	6.7	0.725	966
14:31:25.559	120	57	81	70	92.3	325	860	1300	6.4	0.750	1001
14:31:26.419	124	58	83	68	95.8	325	880	1350	6.5	0.763	1017
14:31:27.301	127	58	84	67	103.0	330	895	1317	6.9	0.730	973
14:31:28.195	125	59	83	67	105.5	330	890	1271	7.1	0.700	934
14:31:29.085	121	57	82	70	103.0	325	855	1258	7.2	0.683	910
14:31:29.939	126	60	86	71	102.8	325	845	1296	7.3	0.703	938
14:31:30.786	126	61	85	70	104.5	330	860	1288	7.3	0.700	933
14:31:31.646	126	60	84	67	103.5	325	890	1321	7.0	0.724	966
14:31:32.538	129	60	84	66	103.5	325	915	1396	6.8	0.745	993
14:31:33.450	129	60	84	68	103.5	325	885	1396	7.0	0.720	961
14:31:34.335	129	60	84	66	103.5	325	910	1396	6.8	0.741	988
14:31:35.244	120	60	84	69	91.0	330	870	1021	6.3	0.801	1068
14:31:36.112	120	60	85	72	89.5	325	835	1050	6.4	0.791	1054
14:31:36.953	126	62	88	70	91.5	330	855	1104	6.4	0.822	1096
14:31:37.806	130	63	91	69	98.5	335	870	1104	6.8	0.799	1066
14:31:38.676	130	64	90	67	101.5	335	900	1083	6.8	0.798	1064
14:31:39.572	129	64	87	62	101.0	330	965	1071	6.3	0.834	1112
14:31:40.537	124	61	85	66	101.5	325	915	1046	6.7	0.769	1025
14:31:41.454	122	60	85	69	101.3	325	875	1067	6.9	0.735	979
14:31:42.331	125	61	86	66	104.0	335	915	1042	6.8	0.757	1009
14:31:43.244	125	61	86	67	104.0	335	900	1038	6.9	0.744	992
14:31:44.145	125	61	86	69	104.0	335	865	1038	7.2	0.715	954
14:31:45.010	125	61	86	65	104.0	335	925	1038	6.7	0.765	1020
14:31:45.936	130	65	90	66	88.8	340	905	1100	5.9	0.920	1227
14:31:46.841	127	63	88	68	90.3	335	880	1063	6.2	0.860	1147
14:31:47.719	125	62	88	72	90.0	330	835	1096	6.5	0.819	1092
14:31:48.556	129	64	90	70	94.3	335	860	1108	6.6	0.824	1098
14:31:49.414	131	64	92	69	101.8	335	875	1096	7.0	0.787	1049
14:31:50.291	132	65	92	67	102.0	340	895	1071	6.8	0.805	1073
14:31:51.186	131	65	91	64	100.8	335	940	1083	6.4	0.844	1126
14:31:52.124	133	64	92	67	103.0	335	890	1129	6.9	0.797	1063
14:31:53.014	134	66	93	67	102.3	335	890	1088	6.9	0.805	1074
14:31:53.906	131	65	93	69	102.3	335	865	1083	7.1	0.783	1043
14:31:54.770	131	65	93	71	102.3	335	840	1083	7.3	0.760	1013
14:31:55.610	131	65	93	66	102.3	335	910	1083	6.7	0.823	1098
14:31:56.521	133	67	93	66	87.5	335	905	1146	5.8	0.957	1276
14:31:57.426	130	65	91	70	90.0	335	855	1092	6.3	0.864	1153
14:31:58.283	127	65	90	71	87.0	335	845	1100	6.2	0.869	1159
14:31:59.126	130	65	91	70	93.3	335	860	1108	6.5	0.837	1116
14:31:59.986	131	64	91	70	100.3	340	860	1088	7.0	0.783	1044
14:32:00.846	128	65	90	70	98.5	335	855	1063	6.9	0.777	1036
14:32:01.701	126	63	89	71	98.0	330	840	1083	7.0	0.759	1011
14:32:02.541	128	64	89	69	100.3	335	870	1079	6.9	0.770	1027
14:32:03.409	128	62	88	69	104.3	335	865	1058	7.2	0.732	976
14:32:04.274	125	62	87	71	101.5	335	850	1025	7.2	0.724	966
14:32:05.124	122	61	86	72	100.8	330	830	1029	7.3	0.704	939
14:32:05.956	125	62	88	71	102.5	335	840	1067	7.3	0.717	956
14:32:06.794	127	62	89	70	105.5	335	860	1071	7.4	0.721	962
14:32:07.656	127	63	89	70	104.8	335	860	1050	7.3	0.727	969
14:32:08.514	125	63	87	69	102.3	330	875	1021	7.0	0.740	987
14:32:09.393	123	61	83	67	101.8	335	900	1008	6.8	0.734	979
14:32:10.291	118	58	81	71	101.5	330	845	988	7.2	0.676	902
14:32:11.138	118	57	80	70	104.0	330	855	1004	7.3	0.658	877
14:32:11.989	119	56	80	69	108.8	335	875	1017	7.5	0.642	856
14:32:12.868	115	54	80	70	108.8	335	855	992	7.6	0.627	836
14:32:13.720	115	54	80	69	108.8	335	875	992	7.5	0.642	856
14:32:14.595	115	54	80	71	108.8	335	850	992	7.7	0.623	831
14:32:15.445	115	54	80	68	108.8	335	885	992	7.4	0.649	865
14:32:16.331	117	55	81	74	91.3	330	815	1100	6.7	0.723	965
14:32:17.146	120	57	84	75	91.5	335	800	1138	6.9	0.730	973
14:32:17.948	124	59	85	71	94.8	335	845	1154	6.7	0.758	1011
14:32:18.791	127	60	88	70	101.0	335	860	1129	7.0	0.747	996
14:32:19.650	132	62	90	70	105.3	335	855	1175	7.4	0.731	975
14:32:20.505	134	63	91	73	105.0	330	825	1263	7.6	0.711	948
14:32:21.333	137	63	91	73	105.8	330	820	1342	7.7	0.708	943
14:32:22.151	142	62	93	72	111.5	330	835	1388	8.0	0.693	924
14:32:22.982	143	62	92	71	115.0	330	845	1425	8.2	0.676	901
14:32:23.829	141	60	89	69	117.8	330	865	1471	8.2	0.654	872
14:32:24.692	138	57	86	69	123.0	325	865	1458	8.5	0.607	809
14:32:25.561	135	55	86	71	123.8	325	840	1458	8.8	0.580	774
14:32:26.397	137	57	88	71	123.3	330	850	1479	8.7	0.605	807
14:32:27.251	138	58	89	69	127.0	330	870	1438	8.8	0.610	813
14:32:28.120	136	59	88	67	123.5	330	890	1363	8.3	0.636	848
14:32:29.009	133	58	87	70	123.3	325	860	1358	8.6	0.609	812
14:32:29.869	132	59	88	72	118.5	325	830	1367	8.6	0.618	824
14:32:30.701	135	61	89	68	119.8	330	880	1350	8.2	0.654	872
14:32:31.581	135	60	90	68	121.3	330	880	1329	8.3	0.650	866
14:32:32.461	132	60	88	69	118.3	330	865	1275	8.2	0.644	858
14:32:33.324	130	60	88	71	115.3	325	845	1271	8.2	0.642	855
14:32:34.171	132	61	89	71	116.5	330	850	1304	8.2	0.648	863
14:32:35.021	132	61	89	70	118.3	335	860	1275	8.3	0.645	861
14:32:35.881	130	60	87	71	115.5	330	845	1246	8.2	0.638	851
14:32:36.722	126	59	86	72	113.3	325	830	1233	8.2	0.630	840
14:32:37.555	129	60	87	70	114.5	325	855	1263	8.0	0.650	866
14:32:38.410	130	60	88	69	116.8	330	865	1246	8.1	0.650	867
14:32:39.274	127	60	86	67	114.0	330	890	1188	7.7	0.667	890
14:32:40.168	124	59	84	68	113.3	330	885	1183	7.7	0.653	870
14:32:41.051	120	57	84	72	113.3	330	835	1154	8.1	0.616	821
14:32:41.885	120	57	84	69	113.3	330	875	1154	7.8	0.645	860
14:32:42.760	120	57	84	71	113.3	330	840	1154	8.1	0.619	826
14:32:43.600	120	57	84	68	113.3	330	885	1154	7.7	0.653	870
14:32:44.484	122	60	85	70	88.5	325	860	1183	6.2	0.826	1101
14:32:45.344	124	61	86	69	90.0	330	870	1163	6.2	0.834	1112
14:32:46.216	123	61	86	70	93.3	330	855	1138	6.5	0.784	1045
14:32:47.069	120	60	84	71	96.0	325	840	1117	6.9	0.735	980
14:32:47.910	123	60	87	72	104.0	325	835	1192	7.5	0.697	929
14:32:48.748	126	63	89	71	106.0	335	845	1167	7.5	0.711	949
14:32:49.591	126	64	89	70	104.3	330	860	1146	7.3	0.730	973
14:32:50.451	124	63	88	72	103.0	325	830	1133	7.4	0.711	948
14:32:51.283	125	64	88	72	101.5	325	830	1158	7.3	0.722	962
14:32:52.111	128	64	90	71	105.5	330	840	1188	7.5	0.715	953
14:32:52.951	129	64	91	71	107.0	330	840	1171	7.6	0.714	953
14:32:53.791	127	65	90	72	102.8	330	835	1138	7.4	0.733	978
14:32:54.624	127	66	89	69	99.3	325	870	1146	6.8	0.782	1043
14:32:55.498	128	64	89	65	105.5	335	920	1188	6.9	0.774	1032
14:32:56.416	126	63	89	69	105.3	330	870	1154	7.3	0.732	975
14:32:57.286	124	63	86	67	100.8	330	895	1104	6.8	0.762	1016
14:32:58.179	121	61	85	70	102.0	325	860	1117	7.1	0.717	956
14:32:59.041	122	61	86	69	103.5	325	865	1150	7.2	0.717	956
14:32:59.908	125	61	87	68	106.5	335	885	1163	7.2	0.721	961
14:33:00.791	124	61	85	64	107.3	335	940	1142	6.8	0.745	993
14:33:01.731	122	59	85	67	108.5	330	895	1129	7.3	0.703	938
14:33:02.626	119	60	83	69	100.5	325	870	1050	6.9	0.719	958
14:33:03.496	119	59	84	69	103.5	330	870	1108	7.1	0.702	936
14:33:04.364	123	60	86	67	107.8	335	900	1129	7.2	0.720	961
14:33:05.264	125	61	87	65	108.5	335	925	1121	7.0	0.742	989
14:33:06.193	126	61	89	69	108.3	335	865	1138	7.5	0.707	943
14:33:07.056	125	64	88	70	100.0	325	855	1104	7.0	0.755	1006
14:33:07.913	127	64	90	71	102.3	330	850	1175	7.2	0.744	992
14:33:08.759	131	64	92	69	106.3	335	870	1200	7.3	0.751	1002
14:33:09.631	132	65	92	69	106.8	335	875	1196	7.3	0.754	1005
14:33:10.506	130	64	91	70	103.5	330	855	1179	7.3	0.750	1000
14:33:11.359	128	64	90	72	100.8	325	835	1171	7.2	0.744	992
14:33:12.196	130	64	91	69	104.8	335	870	1196	7.2	0.754	1005
14:33:13.064	130	64	90	69	104.8	335	875	1171	7.2	0.750	1000
14:33:13.941	125	62	88	70	103.3	330	855	1150	7.2	0.725	966
14:33:14.798	126	62	88	69	104.8	330	870	1171	7.2	0.727	969
14:33:15.668	126	61	87	68	106.8	335	880	1167	7.3	0.713	951
14:33:16.546	123	60	85	68	106.5	335	885	1150	7.2	0.702	936
14:33:17.431	120	58	84	70	105.0	330	855	1108	7.4	0.684	912
14:33:18.286	122	61	84	68	105.0	330	880	1096	7.2	0.704	939
14:33:19.165	122	61	84	69	105.0	330	870	1096	7.2	0.696	928
14:33:20.035	122	61	84	69	105.0	330	870	1096	7.2	0.696	928
14:33:20.904	119	63	85	71	83.3	325	840	1092	5.9	0.860	1147
14:33:21.748	122	62	87	69	87.8	335	865	1125	6.1	0.855	1140
14:33:22.611	124	63	88	69	89.0	335	875	1100	6.1	0.860	1147
14:33:23.484	123	63	87	68	92.5	335	880	1079	6.3	0.828	1104
14:33:24.364	122	62	86	70	95.3	330	860	1083	6.6	0.779	1038
14:33:25.224	121	63	87	71	93.8	325	840	1083	6.7	0.780	1039
14:33:26.066	125	63	88	69	97.3	335	870	1117	6.7	0.787	1050
14:33:26.936	125	63	88	69	99.3	335	870	1096	6.8	0.771	1029
14:33:27.806	123	63	87	69	98.3	335	870	1083	6.8	0.766	1021
14:33:28.676	121	62	86	71	96.8	330	840	1096	6.9	0.747	996
14:33:29.514	123	63	87	70	98.0	335	860	1088	6.8	0.761	1015
14:33:30.372	123	62	87	71	101.3	335	850	1075	7.1	0.726	968
14:33:31.226	121	61	85	71	100.0	335	840	1071	7.1	0.716	955
14:33:32.062	119	61	85	73	97.3	325	825	1063	7.1	0.721	961
14:33:32.891	123	62	87	70	101.0	335	855	1083	7.1	0.732	976
14:33:33.744	123	62	87	71	102.5	335	845	1083	7.3	0.717	956
14:33:34.591	121	62	86	73	99.8	330	820	1063	7.3	0.707	943
14:33:35.409	120	62	86	74	97.5	325	810	1083	7.2	0.712	950
14:33:36.221	123	62	88	73	100.8	330	825	1129	7.3	0.717	955
14:33:37.046	126	63	89	71	103.5	335	845	1117	7.3	0.725	966
14:33:37.889	126	64	88	70	100.5	335	855	1083	7.1	0.747	995
14:33:38.742	123	62	86	72	100.5	330	835	1067	7.2	0.717	955
14:33:39.579	121	62	86	72	98.0	330	835	1067	7.0	0.733	977
14:33:40.414	124	62	86	69	100.8	330	870	1071	6.9	0.745	993
14:33:41.282	124	61	86	67	102.8	330	890	1071	6.9	0.741	987
14:33:42.176	121	60	86	72	101.8	330	835	1071	7.3	0.706	941
14:33:43.009	124	62	87	71	100.0	330	850	1096	7.1	0.742	989
14:33:43.859	126	62	88	69	104.3	335	870	1104	7.2	0.730	974
14:33:44.731	124	61	86	68	105.3	335	885	1092	7.1	0.721	961
14:33:45.614	121	59	83	69	103.5	335	875	1067	7.1	0.704	938
14:33:46.489	118	58	82	69	101.8	325	865	1067	7.1	0.695	927
14:33:47.352	119	58	81	64	104.5	335	935	1071	6.7	0.723	963
14:33:48.291	118	55	82	68	111.8	340	880	1054	7.6	0.644	858
14:33:49.171	117	57	81	69	105.0	335	875	1017	7.2	0.673	897
14:33:50.046	115	56	81	70	104.5	325	855	1050	7.3	0.659	878
14:33:50.901	119	58	83	71	107.0	335	850	1075	7.6	0.661	882
14:33:51.751	121	59	85	69	108.0	335	865	1075	7.5	0.677	902
14:33:52.616	120	59	85	71	107.0	335	840	1071	7.6	0.663	884
14:33:53.456	120	60	85	72	103.0	330	830	1067	7.4	0.687	916
14:33:54.286	123	61	87	70	105.3	335	855	1092	7.4	0.703	937
14:33:55.141	122	61	85	70	105.3	335	855	1079	7.4	0.688	918
14:33:55.996	118	59	83	72	102.8	330	830	1071	7.4	0.668	891
14:33:56.828	120	59	84	72	104.8	335	835	1104	7.5	0.670	893
14:33:57.661	122	59	85	71	108.3	335	850	1088	7.6	0.667	890
14:33:58.511	122	60	85	71	108.3	335	850	1088	7.6	0.669	893
14:33:59.359	119	59	84	73	104.3	330	820	1058	7.6	0.661	881
14:34:00.181	120	60	85	73	104.0	330	825	1079	7.6	0.674	899
14:34:01.004	123	61	87	72	107.0	335	835	1092	7.7	0.677	903
14:34:01.841	124	61	88	71	106.8	335	840	1083	7.6	0.689	918
14:34:02.681	124	62	88	71	106.8	335	850	1075	7.5	0.697	929
14:34:03.530	124	62	88	71	106.8	335	850	1075	7.5	0.697	929
14:34:04.380	124	62	88	69	106.8	335	865	1075	7.4	0.709	945
14:34:05.242	123	65	88	72	82.5	330	835	1063	5.9	0.888	1184
14:34:06.081	121	63	87	72	84.0	330	830	1067	6.1	0.855	1140
14:34:06.909	123	63	88	72	86.0	335	835	1096	6.2	0.852	1136
14:34:07.746	124	63	87	68	92.8	335	880	1079	6.3	0.825	1101
14:34:08.626	122	62	86	70	96.8	335	855	1067	6.8	0.758	1010
14:34:09.479	119	62	85	72	93.5	330	830	1046	6.8	0.752	1003
14:34:10.309	121	62	86	71	96.0	335	840	1050	6.9	0.752	1003
14:34:11.149	122	62	87	70	99.0	335	860	1050	6.9	0.751	1002
14:34:12.009	122	62	87	70	98.5	335	855	1033	6.9	0.751	1001
14:34:12.866	120	63	86	73	94.5	325	825	1029	6.9	0.751	1001
14:34:13.691	122	63	87	73	96.8	330	825	1063	7.0	0.744	992
14:34:14.514	125	64	89	71	99.0	335	840	1054	7.1	0.751	1001
14:34:15.356	124	63	88	71	99.5	335	840	1054	7.1	0.741	988
14:34:16.192	122	63	86	72	97.5	330	835	1033	7.0	0.739	985
14:34:17.031	121	62	86	71	98.3	330	850	1050	6.9	0.740	986
14:34:17.879	121	61	85	70	99.8	330	860	1038	7.0	0.735	980
14:34:18.739	120	61	84	70	98.0	330	860	1013	6.8	0.737	983
14:34:19.603	117	59	83	71	98.5	330	840	1004	7.0	0.706	941
14:34:20.437	118	60	83	72	98.5	330	835	1017	7.1	0.706	941
14:34:21.276	120	60	85	71	102.5	335	840	1042	7.3	0.697	929
14:34:22.118	118	61	84	72	96.5	330	830	1004	7.0	0.720	960
14:34:22.944	118	61	85	75	97.3	325	800	1029	7.3	0.699	932
14:34:23.744	123	63	88	72	100.0	330	835	1071	7.2	0.733	977
14:34:24.577	125	63	89	71	101.5	335	840	1079	7.3	0.734	979
14:34:25.417	124	63	88	72	99.8	335	835	1058	7.2	0.735	979
14:34:26.256	120	62	85	73	97.3	330	825	1046	7.1	0.721	961
14:34:27.077	121	61	86	73	98.8	330	825	1058	7.2	0.716	955
14:34:27.906	124	62	87	72	101.8	335	835	1071	7.3	0.716	955
14:34:28.741	123	62	86	69	101.8	335	875	1050	7.0	0.737	983
14:34:29.612	121	60	84	69	101.8	330	865	1054	7.1	0.712	949
14:34:30.477	118	59	84	72	99.8	325	835	1050	7.2	0.699	932
14:34:31.312	121	60	85	70	101.5	335	860	1063	7.1	0.716	955
14:34:32.174	121	60	85	70	104.5	335	860	1071	7.3	0.697	930
14:34:33.036	122	60	85	69	105.3	335	870	1063	7.3	0.701	934
14:34:33.906	120	59	83	69	103.5	335	865	1050	7.2	0.696	928
14:34:34.769	118	59	83	71	101.5	330	840	1054	7.3	0.687	916
14:34:35.611	120	60	84	69	103.8	335	865	1067	7.2	0.700	934
14:34:36.476	121	59	84	68	105.8	335	885	1054	7.2	0.701	935
14:34:37.357	119	58	83	69	105.0	335	865	1042	7.3	0.680	906
14:34:38.224	116	58	82	71	101.3	330	850	1025	7.1	0.686	915
14:34:39.076	118	59	83	70	102.0	335	860	1013	7.1	0.698	930
14:34:39.934	118	58	83	69	105.3	335	870	1038	7.3	0.682	909
14:34:40.806	116	58	83	70	103.0	330	855	1029	7.2	0.685	913
14:34:41.659	120	62	85	70	99.0	335	855	1013	6.9	0.734	979
14:34:42.514	121	60	84	68	104.3	335	880	1029	7.1	0.709	945
14:34:43.392	120	59	83	67	105.0	335	890	1029	7.1	0.704	938
14:34:44.284	116	57	82	71	103.0	330	845	1029	7.3	0.673	897
14:34:45.131	119	60	84	70	101.0	335	855	1033	7.1	0.709	945
14:34:45.984	121	60	85	68	105.3	335	880	1021	7.2	0.707	942
14:34:46.864	120	59	84	68	106.0	335	885	1033	7.2	0.699	932
14:34:47.749	118	59	83	69	103.0	335	870	1013	7.1	0.701	935
14:34:48.619	116	59	82	69	99.5	330	870	1013	6.9	0.713	950
14:34:49.491	118	59	82	67	103.3	335	895	1042	6.9	0.711	948
14:34:50.382	120	58	84	69	108.0	335	875	1042	7.4	0.677	902
14:34:51.263	119	59	82	66	105.3	335	905	1013	7.0	0.707	943
14:34:52.166	115	58	82	69	102.8	335	870	992	7.1	0.690	920
14:34:53.036	116	59	76	67	97.3	330	900	988	6.5	0.699	932
14:34:53.934	115	56	80	67	105.3	335	890	1021	7.1	0.674	899
14:34:54.824	112	56	78	69	102.8	330	870	979	7.1	0.660	881
14:34:55.696	112	55	78	69	102.8	330	875	1008	7.0	0.664	886
14:34:56.570	112	55	78	68	102.8	330	885	1008	7.0	0.672	896
14:34:57.455	112	55	78	62	102.8	330	970	1008	6.4	0.736	982
14:34:58.426	117	58	82	67	93.0	340	900	1000	6.2	0.794	1058
14:34:59.326	113	59	80	69	86.3	330	870	963	5.9	0.809	1079
14:35:00.198	115	59	81	67	88.5	340	900	988	5.9	0.824	1098
14:35:01.094	116	58	81	66	95.5	335	910	988	6.3	0.769	1026
14:35:02.008	113	57	78	66	99.0	340	915	983	6.5	0.723	964
14:35:02.921	110	55	78	69	99.0	330	870	975	6.8	0.683	911
14:35:03.791	113	57	80	67	101.0	335	895	988	6.8	0.704	939
14:35:04.686	114	57	78	61	105.0	335	980	967	6.4	0.728	971
14:35:05.668	112	54	77	62	107.5	340	965	950	6.7	0.687	916
14:35:06.631	107	53	76	68	103.0	335	885	913	7.0	0.651	868
14:35:07.516	109	55	78	67	102.0	335	890	958	6.9	0.676	902
14:35:08.408	114	56	80	63	108.3	345	955	958	6.8	0.701	935
14:35:09.363	117	56	82	64	111.5	345	940	967	7.1	0.687	916
14:35:10.301	116	58	83	68	106.5	340	880	967	7.3	0.682	909
14:35:11.183	116	60	82	68	100.0	335	885	975	6.8	0.726	968
14:35:12.068	119	60	82	62	104.5	340	970	1013	6.5	0.763	1018
14:35:13.036	121	58	85	66	111.3	345	915	1021	7.3	0.695	927
14:35:13.949	119	60	84	68	103.5	340	885	967	7.0	0.716	955
14:35:14.836	118	60	84	69	101.0	335	870	1004	7.0	0.721	962
14:35:15.708	121	61	86	67	103.8	345	890	1013	7.0	0.733	978
14:35:16.596	123	61	86	68	105.8	345	880	1013	7.2	0.718	957
14:35:17.478	121	61	85	69	104.3	345	875	1004	7.1	0.713	951
14:35:18.351	119	61	85	71	101.0	340	850	1013	7.1	0.715	954
14:35:19.199	122	62	86	69	103.0	340	870	1029	7.1	0.729	971
14:35:20.069	124	62	88	69	106.5	345	875	1029	7.3	0.719	959
14:35:20.946	122	62	86	69	104.0	340	865	1017	7.2	0.717	956
14:35:21.809	120	61	85	71	100.8	335	845	1017	7.2	0.715	953
14:35:22.652	122	62	86	68	102.5	340	885	1033	6.9	0.740	987
14:35:23.539	123	61	86	68	106.5	345	885	1046	7.2	0.717	956
14:35:24.426	121	60	84	67	104.8	340	890	1013	7.1	0.714	952
14:35:25.316	117	58	83	71	103.3	340	850	1021	7.3	0.685	914
14:35:26.168	120	61	85	69	102.8	340	865	1008	7.1	0.713	951
14:35:27.033	121	60	84	66	107.0	345	915	1008	7.0	0.716	955
14:35:27.944	120	58	82	64	108.0	340	935	1000	6.9	0.710	947
14:35:28.881	116	57	82	70	106.3	340	855	1000	7.5	0.658	877
14:35:29.736	117	59	82	68	103.3	340	885	988	7.0	0.703	937
14:35:30.623	119	58	82	66	108.5	345	910	996	7.2	0.690	920
14:35:31.531	117	58	81	67	107.5	340	895	971	7.2	0.676	902
14:35:32.426	114	56	79	67	105.8	340	900	958	7.1	0.670	894
14:35:33.328	114	55	79	67	107.3	340	890	988	7.2	0.658	877
14:35:34.218	115	56	79	63	109.0	345	950	979	6.9	0.684	912
14:35:35.164	114	54	79	67	112.5	340	895	958	7.5	0.625	833
14:35:36.059	111	54	78	69	107.8	340	875	946	7.4	0.633	845
14:35:36.938	114	55	79	67	110.0	345	895	963	7.4	0.645	860
14:35:37.831	116	56	81	67	112.8	345	895	967	7.6	0.643	857
14:35:38.726	115	56	80	69	110.8	340	875	971	7.6	0.634	845
14:35:39.603	114	56	81	70	108.0	340	860	975	7.5	0.643	857
14:35:40.463	118	58	83	69	110.0	345	875	983	7.5	0.658	878
14:35:41.336	118	58	82	69	109.5	340	870	979	7.6	0.653	871
14:35:42.206	115	58	82	72	106.5	340	830	979	7.7	0.641	855
14:35:43.036	119	59	84	71	106.3	340	845	1004	7.5	0.668	891
14:35:43.879	122	60	85	69	109.5	345	870	1021	7.6	0.675	900
14:35:44.751	121	59	85	69	110.0	340	870	1004	7.6	0.668	891
14:35:45.621	118	59	84	71	106.3	340	840	988	7.6	0.662	883
14:35:46.459	120	60	85	71	105.0	335	850	1025	7.4	0.684	912
14:35:47.307	122	61	86	70	108.0	340	860	1021	7.5	0.687	916
14:35:48.169	123	61	87	69	109.0	340	870	1021	7.5	0.690	921
14:35:49.043	122	61	85	68	107.8	340	885	1008	7.3	0.696	928
14:35:49.926	119	59	83	70	106.5	340	855	1000	7.5	0.668	891
14:35:50.779	119	59	84	71	106.3	335	840	1025	7.6	0.660	880
14:35:51.621	120	59	84	69	108.8	340	870	1025	7.5	0.672	896
14:35:52.489	121	59	84	67	110.8	340	895	1004	7.4	0.679	905
14:35:53.386	120	58	83	65	110.8	340	930	1004	7.1	0.695	927
14:35:54.314	114	60	81	71	99.3	335	840	929	7.1	0.683	911
14:35:55.156	116	56	83	71	108.8	335	845	996	7.7	0.641	855
14:35:55.999	119	60	85	74	103.0	335	810	1025	7.6	0.668	891
14:35:56.809	122	61	88	74	106.8	335	810	1046	7.9	0.664	885
14:35:57.621	127	64	92	75	106.0	340	800	1129	8.0	0.692	923
14:35:58.421	131	67	95	75	103.8	340	795	1138	7.8	0.726	968
14:35:59.216	133	70	95	75	103.8	340	800	1158	7.8	0.731	974
14:36:00.015	133	70	95	76	103.8	340	785	1158	7.9	0.717	956
14:36:00.800	133	70	95	75	103.8	340	795	1158	7.8	0.726	968
14:36:01.596	135	73	98	78	76.0	325	765	1254	6.0	0.984	1312
14:36:02.360	138	72	100	80	80.8	335	750	1300	6.5	0.929	1238
14:36:03.109	138	72	100	81	80.5	335	740	1292	6.5	0.922	1229
14:36:03.847	137	73	99	79	82.5	330	755	1233	6.6	0.901	1202
14:36:04.604	135	71	96	76	88.8	330	785	1213	6.8	0.845	1126
14:36:05.391	132	68	93	76	90.3	325	790	1246	6.9	0.816	1088
14:36:06.179	132	67	94	76	93.3	330	790	1267	7.1	0.792	1056
14:36:06.971	132	67	93	73	97.3	330	820	1242	7.1	0.780	1040
14:36:07.793	131	66	90	68	99.0	330	880	1213	6.8	0.800	1067
14:36:08.671	127	62	90	74	101.5	330	815	1208	7.5	0.721	961
14:36:09.488	126	64	90	75	95.0	325	800	1167	7.1	0.754	1005
14:36:10.286	129	65	91	71	99.3	330	840	1213	7.1	0.772	1030
14:36:11.126	131	65	92	70	102.5	335	860	1188	7.2	0.770	1026
14:36:11.986	130	65	90	67	101.8	330	900	1154	6.8	0.792	1056
14:36:12.886	126	62	89	71	102.3	325	845	1158	7.3	0.738	983
14:36:13.729	127	64	87	65	99.3	335	920	1100	6.5	0.806	1075
14:36:14.651	124	60	85	66	104.8	330	915	1121	6.9	0.742	990
14:36:15.564	118	58	83	71	101.5	330	845	1075	7.2	0.693	924
14:36:16.409	120	60	85	72	100.3	330	835	1092	7.2	0.710	947
14:36:17.246	124	61	87	69	104.0	340	865	1092	7.2	0.722	962
14:36:18.107	124	61	87	68	105.0	335	880	1075	7.2	0.725	967
14:36:18.989	122	60	85	69	104.3	335	865	1071	7.2	0.705	940
14:36:19.856	120	60	86	73	102.3	330	825	1079	7.4	0.690	920
14:36:20.681	123	62	86	69	101.0	335	875	1083	6.9	0.743	991
14:36:21.556	123	60	85	65	106.3	340	920	1088	6.9	0.732	976
14:36:22.472	121	59	83	65	106.8	335	930	1067	6.9	0.725	967
14:36:23.406	118	58	81	65	104.5	335	930	1029	6.7	0.716	955
14:36:24.336	115	56	79	64	103.3	335	940	1038	6.6	0.719	959
14:36:25.274	117	56	80	63	107.8	340	950	1021	6.8	0.701	935
14:36:26.226	115	55	79	65	107.8	340	925	996	7.0	0.676	901
14:36:27.153	112	54	77	66	106.3	340	910	954	7.0	0.659	879
14:36:28.061	110	53	76	65	105.5	335	925	967	6.8	0.669	891
14:36:28.986	113	53	78	65	111.0	340	920	996	7.2	0.649	865
14:36:29.906	113	55	78	65	108.5	340	930	979	7.0	0.671	894
14:36:30.836	112	54	79	67	108.0	340	890	975	7.3	0.651	868
14:36:31.728	113	57	80	67	104.0	340	900	963	6.9	0.692	923
14:36:32.628	116	57	82	67	107.3	345	900	975	7.2	0.686	915
14:36:33.528	116	58	82	68	104.5	340	880	967	7.1	0.691	921
14:36:34.408	115	59	82	68	101.5	335	885	983	6.9	0.717	956
14:36:35.293	119	60	84	68	104.0	345	885	1008	7.1	0.715	953
14:36:36.176	120	60	83	66	104.3	340	915	1000	6.8	0.728	971
14:36:37.093	116	58	82	67	104.3	340	895	1008	7.0	0.702	936
14:36:37.982	117	58	84	71	103.3	340	850	1029	7.3	0.689	919
14:36:38.836	121	61	86	70	104.0	345	860	1029	7.3	0.711	948
14:36:39.694	123	62	87	68	104.3	340	880	1025	7.1	0.736	982
14:36:40.576	124	63	88	70	103.5	340	860	1033	7.2	0.733	978
14:36:41.436	124	64	89	72	99.5	335	835	1054	7.1	0.747	996
14:36:42.271	127	65	91	71	100.3	340	845	1071	7.1	0.767	1023
14:36:43.116	129	65	91	69	102.3	345	870	1088	7.1	0.772	1030
14:36:43.986	127	64	89	70	101.8	340	860	1075	7.1	0.750	1000
14:36:44.846	123	63	87	72	98.8	335	835	1058	7.1	0.734	978
14:36:45.681	124	62	87	71	101.0	340	850	1104	7.1	0.734	979
14:36:46.531	124	61	87	70	105.0	345	860	1092	7.3	0.715	953
14:36:47.391	123	61	86	69	104.3	340	865	1058	7.2	0.716	954
14:36:48.254	121	61	83	64	102.5	340	935	1046	6.6	0.759	1013
14:36:49.189	120	59	84	67	106.3	340	890	1050	7.2	0.699	933
14:36:50.079	116	58	82	70	101.5	335	855	1021	7.1	0.689	918
14:36:50.936	119	58	82	67	105.3	340	900	1054	7.0	0.699	932
14:36:51.836	119	56	82	67	112.3	340	895	1075	7.5	0.654	872
14:36:52.731	118	57	81	67	110.0	340	890	1054	7.4	0.657	877
14:36:53.617	114	56	80	69	106.5	330	870	1033	7.3	0.654	871
14:36:54.489	116	57	82	71	107.8	335	850	1079	7.6	0.645	860
14:36:55.341	119	58	82	67	111.0	340	900	1046	7.4	0.663	884
14:36:56.237	118	56	81	66	113.0	340	910	1046	7.5	0.648	864
14:36:57.149	114	55	80	69	110.3	335	870	1021	7.6	0.627	836
14:36:58.021	115	56	81	69	108.5	335	865	1058	7.5	0.646	861
14:36:58.886	119	58	83	68	109.5	340	880	1029	7.5	0.667	889
14:36:59.766	119	59	82	66	109.5	340	915	1017	7.2	0.685	914
14:37:00.679	117	57	82	68	110.5	340	885	1017	7.5	0.655	873
14:37:01.566	115	57	82	69	110.5	340	875	1004	7.6	0.647	863
14:37:02.440	115	57	82	69	110.5	340	870	1004	7.6	0.644	858
14:37:03.310	115	57	82	66	110.5	340	915	1004	7.2	0.677	903
14:37:04.222	120	62	85	67	88.0	335	895	1025	5.9	0.859	1146
14:37:05.123	116	60	83	69	89.3	335	870	1008	6.2	0.807	1076
14:37:05.989	119	60	84	67	89.3	335	900	1042	6.0	0.842	1123
14:37:06.889	120	59	85	68	98.3	340	885	1046	6.7	0.768	1024
14:37:07.774	121	61	84	63	99.3	340	950	1021	6.3	0.799	1066
14:37:08.726	118	58	84	68	103.5	340	880	1029	7.1	0.710	947
14:37:09.604	118	60	84	69	97.8	330	865	1017	6.8	0.743	991
14:37:10.467	120	61	85	68	101.0	340	880	1038	6.9	0.738	985
14:37:11.351	121	60	85	67	105.3	340	900	1046	7.0	0.725	966
14:37:12.251	119	60	85	69	103.5	340	865	1025	7.2	0.706	942
14:37:13.114	118	60	84	71	100.0	330	850	1029	7.1	0.716	955
14:37:13.966	123	61	87	69	104.3	340	875	1088	7.1	0.728	971
14:37:14.841	126	62	88	67	106.5	340	895	1108	7.1	0.742	989
14:37:15.734	126	63	86	62	105.5	340	965	1088	6.6	0.789	1052
14:37:16.699	123	59	85	64	108.0	335	940	1104	6.9	0.735	981
14:37:17.641	120	59	83	65	104.5	335	930	1075	6.7	0.736	982
14:37:18.569	118	58	82	67	103.8	335	900	1042	6.9	0.713	951
14:37:19.469	117	58	82	67	102.5	335	895	1025	6.9	0.718	958
14:37:20.366	118	59	83	66	105.0	340	905	1033	7.0	0.715	954
14:37:21.269	117	58	82	68	105.3	335	885	1029	7.1	0.687	917
14:37:22.156	115	57	82	70	103.5	330	860	1025	7.2	0.679	906
14:37:23.014	119	60	84	68	105.0	340	880	1038	7.2	0.706	941
14:37:23.894	121	60	85	68	107.5	340	885	1038	7.3	0.696	928
14:37:24.779	118	58	83	69	107.3	340	865	1029	7.4	0.669	893
14:37:25.644	116	58	81	68	104.3	335	880	1021	7.1	0.686	914
14:37:26.522	118	56	83	69	112.5	340	875	1063	7.7	0.646	861
14:37:27.399	118	58	83	69	108.8	340	870	1046	7.5	0.664	885
14:37:28.269	117	58	83	70	106.5	335	860	1013	7.4	0.672	896
14:37:29.129	119	61	85	70	102.3	335	855	1017	7.2	0.711	948
14:37:29.988	121	61	85	68	106.8	345	880	1008	7.3	0.703	937
14:37:30.866	120	60	84	71	104.5	340	845	1008	7.4	0.681	908
14:37:31.713	117	61	84	73	99.3	335	825	1000	7.2	0.700	934
14:37:32.534	118	62	86	75	98.8	330	800	1025	7.4	0.695	926
14:37:33.336	123	62	89	75	102.8	340	805	1071	7.7	0.693	924
14:37:34.141	123	64	88	71	100.8	340	840	1058	7.2	0.732	975
14:37:34.981	122	63	86	69	101.0	335	865	1033	7.0	0.739	985
14:37:35.846	122	62	87	72	99.8	330	830	1092	7.2	0.722	962
14:37:36.676	126	63	90	77	99.0	330	780	1188	7.6	0.709	945
14:37:37.452	132	67	93	73	99.0	335	820	1246	7.2	0.768	1024
14:37:38.276	135	67	92	64	105.0	345	940	1246	6.7	0.821	1095
14:37:39.212	134	64	91	65	107.5	335	930	1263	6.9	0.787	1050
14:37:40.146	134	63	89	64	105.3	335	940	1288	6.7	0.790	1054
14:37:41.084	130	60	86	67	104.8	335	890	1321	7.1	0.726	969
14:37:41.976	127	58	83	67	104.8	330	890	1346	7.1	0.707	943
14:37:42.868	130	57	84	67	111.5	335	900	1375	7.4	0.678	904
14:37:43.764	129	57	80	63	112.3	330	955	1354	7.1	0.683	910
14:37:44.719	123	51	81	67	121.8	335	890	1388	8.2	0.590	787
14:37:45.611	125	57	83	66	111.3	330	915	1300	7.3	0.679	905
14:37:46.526	127	57	85	67	115.3	335	900	1304	7.7	0.662	882
14:37:47.422	125	59	85	68	109.5	330	880	1250	7.5	0.685	913
14:37:48.306	129	62	87	64	109.0	335	935	1267	7.0	0.744	992
14:37:49.237	129	61	89	67	111.8	335	890	1250	7.5	0.705	940
14:37:50.133	127	62	85	65	105.5	335	920	1196	6.9	0.743	991
14:37:51.053	122	58	84	69	107.5	330	875	1200	7.4	0.686	914
14:37:51.926	126	61	87	69	105.8	335	875	1225	7.3	0.720	960
14:37:52.803	127	62	86	63	108.8	340	950	1196	6.9	0.749	999
14:37:53.751	124	58	86	67	111.8	335	890	1171	7.5	0.687	916
14:37:54.641	121	60	83	68	102.3	330	885	1108	6.9	0.721	961
14:37:55.526	118	59	82	69	100.0	325	865	1117	6.9	0.711	949
14:37:56.391	122	60	86	68	105.5	330	880	1138	7.2	0.715	954
14:37:57.273	125	61	87	64	108.3	335	940	1129	6.9	0.753	1004
14:37:58.213	124	62	88	67	106.5	335	900	1142	7.1	0.742	989
14:37:59.111	123	62	87	68	101.8	330	885	1100	6.9	0.755	1006
14:37:59.996	123	62	85	64	100.0	330	935	1108	6.4	0.792	1057
14:38:00.931	123	60	86	63	107.0	335	945	1129	6.8	0.755	1007
14:38:01.876	123	61	87	67	105.0	335	895	1129	7.0	0.744	992
14:38:02.769	125	63	86	63	103.5	335	960	1104	6.5	0.800	1067
14:38:03.729	122	60	85	63	106.3	340	950	1096	6.7	0.758	1010
14:38:04.677	119	59	83	67	102.8	330	900	1058	6.9	0.727	969
14:38:05.581	115	58	83	67	102.8	330	900	1038	6.9	0.727	969
14:38:06.480	115	58	83	68	102.8	330	885	1038	7.0	0.715	953
14:38:07.365	115	58	83	66	102.8	330	915	1038	6.7	0.739	985
14:38:08.279	122	63	86	65	87.5	340	920	1100	5.7	0.902	1202
14:38:09.201	118	60	84	67	90.3	335	890	1067	6.1	0.828	1104
14:38:10.089	116	60	84	71	86.3	325	840	1058	6.2	0.816	1088
14:38:10.931	121	62	86	67	92.3	335	890	1096	6.2	0.832	1109
14:38:11.821	125	63	89	66	101.5	340	910	1096	6.7	0.793	1058
14:38:12.729	125	64	87	63	100.3	335	955	1083	6.3	0.831	1108
14:38:13.682	123	62	86	66	100.8	335	915	1063	6.6	0.783	1044
14:38:14.601	119	61	84	66	97.0	330	910	1029	6.4	0.783	1044
14:38:15.511	118	60	84	67	100.5	330	895	1071	6.7	0.746	994
14:38:16.406	121	60	85	66	103.3	340	910	1063	6.8	0.747	996
14:38:17.314	121	60	84	63	104.3	340	950	1046	6.6	0.761	1015
14:38:18.266	119	59	84	68	104.3	340	885	1029	7.1	0.711	948
14:38:19.151	116	60	83	70	98.5	335	860	1004	6.9	0.727	969
14:38:20.007	120	61	86	69	100.5	335	870	1075	6.9	0.744	993
14:38:20.881	126	62	89	66	105.3	340	905	1125	7.0	0.763	1017
14:38:21.784	128	64	89	64	104.3	340	940	1117	6.7	0.802	1070
14:38:22.724	126	63	89	67	103.8	335	895	1113	7.0	0.770	1027
14:38:23.621	125	64	87	63	98.3	335	945	1071	6.2	0.832	1109
14:38:24.566	120	61	86	69	100.0	335	875	1079	6.9	0.748	998
14:38:25.441	121	61	86	68	98.0	335	880	1088	6.7	0.768	1024
14:38:26.319	124	62	87	66	102.5	335	910	1113	6.8	0.775	1033
14:38:27.229	125	62	87	65	104.3	340	925	1104	6.8	0.774	1032
14:38:28.154	122	62	86	66	101.8	335	905	1063	6.7	0.763	1017
14:38:29.061	119	61	85	69	98.5	335	870	1067	6.8	0.746	995
14:38:29.929	122	61	86	68	101.0	335	885	1083	6.8	0.754	1005
14:38:30.816	124	61	87	66	105.0	340	910	1088	6.9	0.752	1002
14:38:31.726	122	61	85	63	103.8	335	950	1067	6.6	0.776	1035
14:38:32.676	119	59	84	68	104.0	340	885	1058	7.1	0.715	953
14:38:33.557	117	60	83	69	97.3	330	865	1038	6.7	0.740	987
14:38:34.426	120	60	85	67	102.5	340	900	1050	6.8	0.742	989
14:38:35.322	121	60	84	63	104.8	340	945	1058	6.7	0.760	1013
14:38:36.269	119	59	84	67	105.5	340	890	1038	7.1	0.711	948
14:38:37.159	117	60	82	65	100.0	335	925	1000	6.5	0.754	1005
14:38:38.082	115	57	81	65	100.8	330	920	1033	6.6	0.735	980
14:38:39.006	117	58	81	62	105.5	340	970	1021	6.5	0.742	990
14:38:39.976	116	56	80	63	108.5	345	945	1008	6.9	0.695	926
14:38:40.921	112	55	79	67	104.8	340	900	967	7.0	0.674	899
14:38:41.821	110	55	78	68	101.0	335	885	971	6.8	0.683	911
14:38:42.706	114	56	79	63	105.0	340	955	1008	6.6	0.719	958
14:38:43.659	116	56	81	64	110.5	345	940	1017	7.1	0.687	916
14:38:44.603	115	57	81	67	107.3	340	900	979	7.2	0.678	903
14:38:45.499	112	57	80	68	100.5	330	885	946	6.8	0.700	933
14:38:46.386	114	58	82	69	103.0	335	870	988	7.1	0.693	923
14:38:47.256	118	59	84	67	105.5	345	895	1004	7.1	0.710	947
14:38:48.149	120	60	84	66	106.3	340	910	1004	7.0	0.722	962
14:38:49.061	118	60	83	67	103.8	340	890	996	7.0	0.714	952
14:38:49.951	115	59	83	69	100.0	335	865	996	6.9	0.714	952
14:38:50.816	119	60	83	63	102.5	335	945	1029	6.5	0.768	1023
14:38:51.761	122	59	87	69	109.0	345	870	1058	7.5	0.690	921
14:38:52.629	123	63	87	67	101.8	335	900	1033	6.8	0.765	1020
14:38:53.527	122	61	86	69	102.8	335	875	1046	7.0	0.734	979
14:38:54.406	120	61	86	71	99.0	330	840	1054	7.1	0.730	973
14:38:55.246	124	63	89	70	101.0	335	855	1108	7.1	0.751	1002
14:38:56.101	128	64	90	67	103.5	340	900	1113	6.9	0.785	1046
14:38:57.001	128	64	91	68	104.0	340	880	1100	7.1	0.772	1029
14:38:57.881	126	65	90	70	98.8	335	860	1058	6.9	0.782	1042
14:38:58.739	123	64	89	73	96.0	330	825	1063	7.0	0.763	1017
14:38:59.564	126	65	90	71	98.3	335	840	1096	7.0	0.772	1029
14:39:00.404	128	65	90	69	101.3	335	870	1100	7.0	0.773	1031
14:39:01.274	126	63	88	69	101.0	335	870	1104	7.0	0.758	1011
14:39:02.146	121	61	87	72	100.0	335	835	1075	7.2	0.722	963
14:39:02.981	123	62	88	71	100.0	335	840	1100	7.1	0.735	980
14:39:03.821	126	63	89	70	104.3	340	855	1100	7.3	0.730	973
14:39:04.676	126	63	89	69	104.3	340	870	1075	7.2	0.743	990
14:39:05.544	124	63	88	69	101.5	335	870	1058	7.0	0.750	1000
14:39:06.416	122	62	87	72	100.0	330	835	1079	7.2	0.726	969
14:39:07.251	124	63	88	70	100.3	335	855	1079	7.0	0.748	998
14:39:08.106	125	62	88	69	103.5	335	865	1079	7.2	0.733	978
14:39:08.971	122	62	86	69	102.3	340	865	1058	7.1	0.725	967
14:39:09.836	119	60	86	71	102.3	340	850	1033	7.2	0.713	950
14:39:10.685	119	60	86	73	102.3	340	825	1033	7.4	0.692	922
14:39:11.510	119	60	86	68	102.3	340	885	1033	6.9	0.742	990
14:39:12.394	126	66	90	68	84.3	340	880	1092	5.7	0.935	1246
14:39:13.276	124	64	88	69	86.3	340	870	1058	5.9	0.890	1187
14:39:14.142	121	63	87	71	84.3	330	840	1042	6.0	0.865	1153
14:39:14.986	120	63	87	73	87.5	330	825	1067	6.4	0.823	1097
14:39:15.811	124	64	89	70	94.3	340	855	1083	6.6	0.810	1080
14:39:16.662	126	65	88	65	95.8	340	920	1075	6.2	0.848	1131
14:39:17.586	125	62	88	66	100.0	335	910	1075	6.6	0.801	1068
14:39:18.496	123	63	88	70	96.5	335	860	1050	6.7	0.780	1040
14:39:19.356	121	63	86	70	93.8	330	860	1042	6.5	0.789	1052
14:39:20.216	124	63	88	69	98.0	335	870	1092	6.8	0.779	1039
14:39:21.086	125	63	87	66	100.5	340	910	1083	6.6	0.788	1050
14:39:21.996	123	61	87	69	100.8	340	865	1054	7.0	0.743	990
14:39:22.861	118	61	85	71	95.3	335	845	1025	6.8	0.750	1000
14:39:23.706	119	61	86	73	97.5	335	825	1071	7.1	0.726	967
14:39:24.531	123	62	88	71	100.3	340	840	1075	7.2	0.733	978
14:39:25.371	124	63	88	69	101.8	340	870	1067	7.0	0.750	1000
14:39:26.241	122	62	86	69	101.3	340	875	1067	6.9	0.745	994
14:39:27.116	120	61	86	73	98.5	330	825	1071	7.2	0.722	963
14:39:27.941	123	63	87	69	99.3	335	870	1092	6.8	0.765	1020
14:39:28.811	125	62	87	68	103.3	340	885	1096	7.0	0.748	997
14:39:29.692	123	61	85	66	101.8	340	905	1063	6.7	0.758	1011
14:39:30.601	119	59	84	70	101.8	340	855	1038	7.1	0.704	938
14:39:31.454	116	59	82	71	95.8	330	840	1025	6.8	0.722	962
14:39:32.296	119	60	84	70	100.8	340	860	1075	7.0	0.719	959
14:39:33.156	121	61	85	68	102.8	340	885	1050	7.0	0.734	979
14:39:34.039	120	60	84	68	102.0	340	880	1038	7.0	0.727	969
14:39:34.921	117	59	82	69	100.3	335	875	1029	6.9	0.718	957
14:39:35.796	116	59	82	68	99.5	335	880	1029	6.8	0.723	964
14:39:36.676	117	58	83	69	102.5	340	875	1021	7.0	0.704	939
14:39:37.553	115	58	81	69	101.0	340	875	996	6.9	0.700	933
14:39:38.424	112	57	80	71	99.5	330	840	992	7.1	0.675	901
14:39:39.264	115	58	83	71	101.0	335	840	1033	7.2	0.686	915
14:39:40.104	119	60	85	70	104.3	340	860	1029	7.3	0.701	935
14:39:40.964	120	61	86	71	102.8	340	850	1017	7.3	0.709	946
14:39:41.816	119	61	85	71	99.8	335	845	1000	7.1	0.718	957
14:39:42.661	117	60	84	73	98.0	330	820	1008	7.2	0.705	940
14:39:43.481	120	62	86	71	99.8	340	840	1029	7.1	0.722	963
14:39:44.319	122	61	86	69	102.8	340	875	1038	7.0	0.732	976
14:39:45.194	121	61	86	67	102.5	340	895	1025	6.9	0.747	995
14:39:46.091	119	60	86	71	101.8	340	840	1021	7.3	0.706	941
14:39:46.933	119	62	85	70	97.8	335	855	1008	6.9	0.746	994
14:39:47.786	122	62	86	68	102.0	340	880	1029	7.0	0.744	992
14:39:48.666	123	62	87	69	102.3	340	875	1029	7.0	0.740	987
14:39:49.539	121	62	85	69	100.3	340	875	1029	6.9	0.742	989
14:39:50.416	119	61	84	69	98.8	335	865	1038	6.8	0.738	984
14:39:51.277	121	60	85	69	102.3	340	870	1050	7.1	0.719	959
14:39:52.151	119	59	83	68	102.8	340	880	1038	7.0	0.713	951
14:39:53.029	116	59	84	72	100.3	330	835	1033	7.2	0.695	927
14:39:53.862	120	61	87	72	100.3	335	830	1067	7.2	0.716	955
14:39:54.696	124	63	89	69	103.3	340	865	1067	7.2	0.741	989
14:39:55.561	125	63	89	69	103.0	340	870	1054	7.1	0.748	997
14:39:56.429	122	63	87	70	99.5	335	860	1033	6.9	0.748	997
14:39:57.289	119	61	85	71	96.3	330	840	1029	6.9	0.742	989
14:39:58.131	121	62	87	72	99.3	335	835	1067	7.1	0.732	976
14:39:58.966	123	63	88	71	100.8	340	850	1058	7.1	0.740	987
14:39:59.816	123	62	87	69	100.8	335	865	1054	7.0	0.745	993
14:40:00.681	121	61	85	69	100.5	335	870	1029	6.9	0.736	981
14:40:01.547	119	61	85	71	98.5	330	850	1033	7.0	0.734	978
14:40:02.401	121	61	85	66	100.8	340	905	1033	6.7	0.761	1015
14:40:03.304	120	60	85	68	103.0	340	885	1025	7.0	0.728	971
14:40:04.189	117	60	83	70	99.3	335	860	992	6.9	0.719	959
14:40:05.049	114	58	81	71	97.0	330	840	975	6.9	0.701	935
14:40:05.891	116	59	83	71	100.8	340	850	1017	7.1	0.700	934
14:40:06.739	120	60	85	69	104.8	340	870	1017	7.2	0.706	941
14:40:07.611	121	61	85	65	104.0	340	925	1025	6.7	0.752	1002
14:40:08.532	120	59	86	71	103.8	335	840	1029	7.4	0.694	926
14:40:09.376	119	62	85	71	95.0	330	840	1013	6.8	0.752	1002
14:40:10.214	122	62	87	70	100.8	335	855	1071	7.1	0.738	984
14:40:11.071	124	62	87	67	103.5	340	890	1083	7.0	0.748	997
14:40:11.961	124	61	87	66	103.5	340	905	1075	6.9	0.761	1014
14:40:12.865	124	61	87	69	103.5	340	870	1075	7.1	0.731	975
14:40:13.735	124	61	87	69	103.5	340	865	1075	7.2	0.727	969
14:40:14.601	122	64	87	68	83.3	340	885	1063	5.6	0.920	1226
14:40:15.482	122	62	88	68	88.8	340	880	1075	6.1	0.868	1157
14:40:16.362	123	63	88	68	85.8	335	885	1046	5.8	0.906	1208
14:40:17.249	121	63	87	68	88.5	335	885	1038	6.0	0.865	1153
14:40:18.136	120	63	87	70	91.8	330	855	1054	6.4	0.811	1081
14:40:18.991	124	64	89	68	94.3	340	880	1071	6.4	0.826	1102
14:40:19.869	125	64	87	64	97.8	340	940	1071	6.2	0.839	1119
14:40:20.811	123	61	87	67	100.8	340	895	1050	6.8	0.768	1025
14:40:21.706	118	61	84	69	96.0	340	875	1013	6.6	0.766	1021
14:40:22.581	117	60	84	69	96.8	335	870	1033	6.7	0.751	1001
14:40:23.449	120	60	85	67	101.3	340	895	1033	6.8	0.751	1002
14:40:24.344	120	60	84	65	102.0	340	920	1025	6.7	0.760	1013
14:40:25.268	117	59	82	66	100.3	340	910	1004	6.6	0.744	992
14:40:26.176	113	58	81	68	97.5	330	885	983	6.6	0.731	974
14:40:27.063	116	58	82	68	101.3	340	885	1008	6.9	0.719	959
14:40:27.944	118	59	83	67	102.3	340	890	996	6.9	0.725	966
14:40:28.838	117	59	82	67	102.5	345	895	996	6.9	0.718	958
14:40:29.731	114	58	80	67	100.0	340	895	958	6.7	0.716	955
14:40:30.626	111	56	79	69	98.8	335	870	979	6.8	0.694	925
14:40:31.496	114	57	82	70	102.0	340	860	996	7.1	0.687	916
14:40:32.356	117	59	83	69	104.0	340	875	988	7.1	0.696	928
14:40:33.233	116	59	82	67	103.3	345	895	983	6.9	0.711	948
14:40:34.124	114	58	81	70	101.8	335	860	967	7.1	0.687	916
14:40:34.988	112	58	81	70	98.0	340	855	958	6.9	0.702	936
14:40:35.843	116	59	83	69	101.5	345	870	992	7.0	0.709	946
14:40:36.711	118	60	84	69	103.5	345	875	992	7.1	0.710	947
14:40:37.584	117	60	84	69	101.8	340	865	971	7.1	0.712	949
14:40:38.453	116	60	83	70	99.8	340	860	967	7.0	0.716	954
14:40:39.309	116	60	83	71	97.3	335	840	975	6.9	0.719	959
14:40:40.153	119	61	86	69	101.3	345	870	1008	7.0	0.735	980
14:40:41.023	123	62	87	67	103.0	345	900	1004	6.9	0.760	1014
14:40:41.921	121	62	86	69	99.8	345	870	992	6.9	0.750	1000
14:40:42.793	117	62	85	72	95.0	335	835	971	6.8	0.743	990
14:40:43.628	119	62	86	71	96.5	340	845	1000	6.9	0.751	1001
14:40:44.471	122	63	88	70	99.3	345	860	1004	6.9	0.760	1014
14:40:45.333	124	64	88	67	100.0	345	895	1013	6.7	0.788	1050
14:40:46.226	124	63	88	69	98.5	340	865	1008	6.8	0.773	1030
14:40:47.091	121	63	88	72	94.5	335	830	1004	6.8	0.771	1028
14:40:47.919	125	65	91	72	96.5	340	830	1038	7.0	0.781	1041
14:40:48.749	131	67	95	72	98.5	340	835	1071	7.1	0.805	1074
14:40:49.586	135	70	97	69	97.8	345	870	1096	6.7	0.866	1154
14:40:50.454	137	70	100	73	96.0	340	825	1125	7.0	0.857	1143
14:40:51.283	139	74	101	74	90.3	335	815	1171	6.6	0.912	1216
14:40:52.096	144	75	103	71	91.8	340	845	1217	6.5	0.946	1262
14:40:52.940	145	74	101	66	93.0	340	915	1242	6.1	0.989	1318
14:40:53.852	141	71	99	69	95.3	340	865	1221	6.6	0.899	1199
14:40:54.719	135	70	96	71	90.0	335	845	1158	6.4	0.897	1196
14:40:55.566	132	68	95	72	91.3	335	835	1183	6.6	0.865	1153
14:40:56.403	134	68	92	65	93.8	340	925	1183	6.1	0.910	1214
14:40:57.326	131	64	93	71	100.3	345	845	1171	7.1	0.780	1040
14:40:58.171	128	66	89	69	93.5	335	870	1100	6.4	0.830	1107
14:40:59.039	122	62	87	72	95.3	330	830	1113	6.9	0.760	1014
14:40:59.871	123	62	89	74	96.0	335	810	1117	7.1	0.747	996
14:41:00.683	126	64	90	72	98.5	340	830	1125	7.1	0.758	1011
14:41:01.513	127	64	90	70	100.3	340	860	1104	7.0	0.768	1024
14:41:02.371	126	63	88	68	99.5	340	880	1088	6.8	0.776	1035
14:41:03.251	121	61	86	70	98.8	330	855	1079	6.9	0.740	987
14:41:04.104	121	61	86	71	98.0	335	850	1079	6.9	0.748	997
14:41:04.956	123	62	87	69	101.3	340	875	1071	6.9	0.750	1000
14:41:05.829	123	61	87	69	102.0	340	865	1058	7.1	0.734	978
14:41:06.694	121	61	85	69	99.8	335	870	1033	6.9	0.737	983
14:41:07.564	117	59	83	70	99.3	335	855	1033	7.0	0.715	953
14:41:08.417	119	60	85	70	99.8	335	860	1058	7.0	0.733	977
14:41:09.277	123	61	87	68	102.5	340	880	1058	7.0	0.745	993
14:41:10.159	123	61	86	67	103.0	340	890	1042	6.9	0.743	991
14:41:11.053	119	60	84	68	100.0	340	880	1013	6.8	0.737	983
14:41:11.929	116	59	82	69	97.0	330	875	1004	6.7	0.737	983
14:41:12.804	117	59	83	69	100.3	340	870	1029	6.9	0.720	960
14:41:13.674	119	59	85	70	102.8	340	860	1021	7.2	0.707	943
14:41:14.536	118	60	85	68	102.8	340	880	1000	7.0	0.724	965
14:41:15.415	118	60	85	71	102.8	340	850	1000	7.3	0.699	932
14:41:16.265	118	60	85	70	102.8	340	855	1000	7.2	0.703	938
14:41:17.119	118	61	84	69	86.0	340	865	1038	6.0	0.845	1127
14:41:17.986	119	60	84	69	89.0	345	875	1017	6.1	0.826	1101
14:41:18.863	117	60	83	69	87.0	340	865	1000	6.0	0.825	1100
14:41:19.728	114	59	82	71	89.8	335	845	996	6.4	0.767	1023
14:41:20.571	117	59	84	71	95.8	345	850	1017	6.8	0.741	988
14:41:21.421	119	60	85	69	100.3	345	870	1013	6.9	0.733	978
14:41:22.293	120	61	86	69	100.3	345	870	1008	6.9	0.742	989
14:41:23.161	119	61	85	70	98.5	340	860	1004	6.9	0.738	984
14:41:24.019	118	61	85	72	95.8	335	835	992	6.9	0.739	985
14:41:24.854	121	62	87	71	98.5	340	850	1029	7.0	0.746	995
14:41:25.702	122	62	87	69	99.8	345	865	1033	6.9	0.752	1003
14:41:26.573	121	61	85	67	101.0	345	895	1013	6.8	0.755	1007
14:41:27.466	120	61	84	67	100.3	340	900	1004	6.7	0.754	1005
14:41:28.366	116	59	83	70	98.5	340	855	992	6.9	0.716	955
14:41:29.221	116	60	83	70	97.8	340	855	1004	6.9	0.726	968
14:41:30.076	119	60	84	68	101.5	345	880	1000	6.9	0.728	971
14:41:30.956	118	60	83	67	101.8	345	895	988	6.8	0.730	973
14:41:31.853	115	59	82	69	99.8	340	865	967	6.9	0.707	942
14:41:32.716	112	58	81	72	96.3	335	835	958	6.9	0.698	931
14:41:33.551	116	59	83	70	99.3	340	855	992	7.0	0.713	950
14:41:34.408	119	60	85	70	103.0	345	860	992	7.2	0.710	946
14:41:35.268	120	61	85	69	100.5	345	875	983	6.9	0.738	984
14:41:36.143	117	60	84	72	99.8	340	835	975	7.2	0.705	940
14:41:36.978	116	61	84	72	95.3	340	830	975	6.9	0.732	976
14:41:37.804	120	62	86	71	99.0	340	850	996	7.0	0.741	987
14:41:38.654	123	62	88	71	101.5	345	845	1000	7.2	0.735	980
14:41:39.501	123	64	88	72	98.3	345	835	983	7.1	0.748	997
14:41:40.338	120	63	87	72	95.3	340	830	979	6.9	0.754	1005
14:41:41.162	122	64	89	73	96.8	340	820	1021	7.1	0.752	1003
14:41:41.986	125	65	90	72	98.5	345	830	1013	7.1	0.760	1014
14:41:42.818	125	65	90	72	98.0	345	835	1008	7.0	0.767	1022
14:41:43.653	124	65	89	73	95.8	340	820	996	7.0	0.764	1019
14:41:44.471	121	64	88	75	93.8	335	800	1004	7.0	0.753	1004
14:41:45.271	125	65	90	73	95.8	340	820	1038	7.0	0.771	1028
14:41:46.091	128	65	92	73	99.5	345	825	1050	7.2	0.761	1014
14:41:46.914	128	66	91	72	97.8	340	835	1038	7.0	0.777	1036
14:41:47.749	125	65	90	73	97.0	340	820	1029	7.1	0.759	1012
14:41:48.569	123	64	89	75	93.5	335	800	1033	7.0	0.761	1015
14:41:49.369	126	65	92	75	96.3	340	805	1054	7.2	0.765	1020
14:41:50.174	129	66	93	73	98.5	345	825	1075	7.2	0.775	1033
14:41:51.001	128	66	91	72	97.8	340	830	1054	7.1	0.773	1030
14:41:51.831	124	64	89	75	95.8	335	805	1050	7.1	0.748	998
14:41:52.636	124	64	89	76	95.0	335	790	1071	7.2	0.740	987
14:41:53.426	126	64	90	74	98.0	340	810	1096	7.3	0.746	995
14:41:54.236	128	65	91	74	100.3	340	815	1079	7.4	0.742	989
14:41:55.051	127	65	91	72	98.8	340	830	1058	7.1	0.761	1014
14:41:55.879	125	64	89	71	97.8	335	840	1038	7.0	0.763	1017
14:41:56.721	122	63	87	74	97.3	335	810	1021	7.2	0.727	969
