# Supplementary material for: Influence of beat-to-beat blood pressure variability on vascular elasticity in hypertensive population
Source: Sci Rep. 2017 Aug 21;7:8394. doi: 10.1038/s41598-017-08640-4 (PMC5566212; doi:10.1038/s41598-017-08640-4)
Supplement: Supplementary file 2 — Dataset 2 [file 41598_2017_8640_MOESM2_ESM.zip › Data of normal population/1172-beats.txt]

09:38:01.945	121	58	82	52	106.0	285	1145	1296	5.6	0.883	1177
09:38:03.090	121	58	82	54	106.0	285	1110	1296	5.7	0.856	1141
09:38:04.200	121	58	82	54	106.0	285	1110	1296	5.7	0.856	1141
09:38:05.313	131	60	84	52	92.3	275	1150	1338	4.8	1.047	1396
09:38:06.461	126	58	83	54	94.8	275	1120	1300	5.1	0.978	1304
09:38:07.579	130	60	84	52	94.5	275	1150	1325	4.9	1.025	1367
09:38:08.729	129	60	84	52	99.8	325	1155	1308	5.2	0.967	1289
09:38:09.886	128	59	84	53	104.5	325	1130	1317	5.5	0.906	1207
09:38:11.016	131	60	85	52	103.0	275	1160	1321	5.3	0.954	1273
09:38:12.176	129	59	84	53	106.8	330	1125	1304	5.7	0.888	1184
09:38:13.301	130	60	85	53	107.0	330	1135	1338	5.7	0.902	1202
09:38:14.436	131	60	84	52	108.5	330	1155	1321	5.6	0.897	1196
09:38:15.591	124	59	84	54	108.5	330	1120	1300	5.8	0.870	1160
09:38:16.710	124	59	84	53	108.5	330	1135	1300	5.7	0.881	1175
09:38:17.845	124	59	84	52	108.5	330	1150	1300	5.7	0.893	1191
09:38:18.996	126	59	85	53	96.8	340	1125	1071	5.2	0.985	1314
09:38:20.121	129	61	85	52	96.3	345	1160	1075	5.0	1.024	1366
09:38:21.281	127	59	84	53	98.5	345	1140	1075	5.2	0.972	1296
09:38:22.421	130	60	92	52	106.5	345	1160	1083	5.5	0.999	1332
09:38:23.579	128	62	87	55	104.0	350	1090	1067	5.7	0.907	1209
09:38:24.667	124	62	84	57	96.5	340	1050	1029	5.5	0.911	1215
09:38:25.719	122	61	83	55	98.5	345	1085	1054	5.4	0.914	1219
09:38:26.806	123	60	83	55	102.8	345	1085	1071	5.7	0.874	1165
09:38:27.889	121	58	81	56	104.3	345	1075	1042	5.8	0.835	1114
09:38:28.966	121	58	81	54	104.3	345	1115	1071	5.6	0.866	1155
09:38:30.080	121	58	81	54	104.3	345	1105	1071	5.7	0.859	1145
09:38:31.185	121	58	81	54	104.3	345	1110	1071	5.6	0.862	1150
09:38:32.296	124	60	83	53	93.3	350	1140	1092	4.9	1.012	1349
09:38:33.436	124	58	82	52	97.8	355	1155	1050	5.1	0.969	1292
09:38:34.591	122	58	83	53	98.8	355	1125	1058	5.3	0.940	1253
09:38:35.716	126	59	83	52	102.3	355	1160	1079	5.3	0.942	1255
09:38:36.876	124	58	81	51	106.5	355	1170	1075	5.5	0.893	1190
09:38:38.044	122	57	82	52	107.3	350	1145	1042	5.6	0.873	1164
09:38:39.191	123	58	82	51	108.3	360	1170	1013	5.6	0.881	1175
09:38:40.361	120	57	80	52	108.3	355	1150	1008	5.6	0.850	1133
09:38:41.511	119	57	80	52	107.8	355	1150	1000	5.6	0.856	1142
09:38:42.661	120	57	80	51	109.3	350	1170	1025	5.6	0.854	1139
09:38:43.829	118	56	80	53	110.0	355	1125	971	5.9	0.813	1084
09:38:44.956	121	57	81	52	108.5	355	1145	1029	5.7	0.852	1136
09:38:46.101	122	57	81	52	110.3	355	1165	1021	5.7	0.851	1134
09:38:47.264	119	56	80	54	110.0	350	1110	1008	5.9	0.810	1080
09:38:48.372	121	58	81	53	107.0	355	1135	1025	5.7	0.857	1142
09:38:49.511	120	57	80	53	108.5	360	1130	1017	5.8	0.833	1111
09:38:50.641	118	56	80	54	109.0	355	1105	1000	5.9	0.811	1081
09:38:51.746	121	58	81	53	108.3	360	1130	988	5.7	0.846	1127
09:38:52.874	120	57	81	54	108.5	355	1120	996	5.8	0.834	1111
09:38:53.998	120	57	81	53	108.5	355	1140	1008	5.7	0.848	1131
09:38:55.135	120	57	81	52	108.5	355	1155	1008	5.6	0.860	1146
09:38:56.290	120	57	81	52	108.5	355	1155	1008	5.6	0.860	1146
09:38:57.444	124	59	82	52	95.5	360	1160	1092	4.9	0.999	1332
09:38:58.606	124	58	81	51	97.8	365	1185	1079	4.9	0.982	1309
09:38:59.791	121	56	81	53	100.5	360	1125	1054	5.4	0.904	1205
09:39:00.916	123	58	82	52	102.8	360	1155	1054	5.3	0.919	1225
09:39:02.071	123	57	81	52	109.8	355	1145	1088	5.8	0.848	1130
09:39:03.216	120	56	81	54	108.5	355	1110	1067	5.9	0.826	1101
09:39:04.326	123	57	81	52	110.3	360	1165	1075	5.7	0.853	1138
09:39:05.491	122	56	80	53	112.8	360	1140	1025	5.9	0.811	1082
09:39:06.631	122	57	81	53	111.8	360	1130	1033	5.9	0.822	1095
09:39:07.761	124	57	82	52	113.8	360	1145	1063	6.0	0.820	1094
09:39:08.906	122	56	81	54	115.5	360	1120	1050	6.2	0.788	1051
09:39:10.024	124	57	82	52	113.8	360	1150	1054	5.9	0.826	1102
09:39:11.172	124	57	81	52	114.3	360	1155	1050	5.9	0.821	1095
09:39:12.331	121	56	82	55	116.0	360	1095	1038	6.4	0.769	1026
09:39:13.426	125	59	83	52	114.0	360	1150	1071	5.9	0.832	1110
09:39:14.576	125	57	82	52	116.5	365	1165	1067	6.0	0.815	1087
09:39:15.741	123	56	82	54	116.5	365	1120	1046	6.2	0.788	1051
09:39:16.857	126	58	83	52	115.0	365	1155	1058	6.0	0.834	1111
09:39:18.016	126	58	82	51	115.8	360	1180	1079	5.9	0.836	1115
09:39:19.194	124	57	83	53	116.5	360	1130	1054	6.2	0.803	1070
09:39:20.326	128	59	83	51	115.5	370	1185	1079	5.8	0.854	1139
09:39:21.509	125	58	82	50	116.0	365	1190	1063	5.8	0.841	1122
09:39:22.703	124	57	82	52	114.5	365	1155	1013	5.9	0.827	1103
09:39:23.854	127	59	84	52	114.8	365	1165	1050	5.9	0.850	1134
09:39:25.019	127	58	83	50	115.0	365	1190	1067	5.8	0.856	1142
09:39:26.211	125	58	82	52	114.8	365	1160	1050	5.9	0.831	1109
09:39:27.367	125	58	83	52	114.8	360	1165	1050	5.9	0.843	1124
09:39:28.536	125	58	82	50	114.3	365	1195	1063	5.7	0.858	1144
09:39:29.731	123	57	81	51	113.0	360	1170	1063	5.8	0.839	1118
09:39:30.897	123	57	81	51	113.0	360	1170	1063	5.8	0.839	1118
09:39:32.070	123	57	81	50	113.0	360	1205	1063	5.6	0.864	1152
09:39:33.275	123	57	81	50	113.0	360	1190	1063	5.7	0.853	1137
09:39:34.464	123	59	81	49	95.3	360	1220	1067	4.7	1.037	1383
09:39:35.682	120	57	79	49	97.8	360	1215	1038	4.8	0.985	1313
09:39:36.903	117	56	78	50	98.5	365	1195	1000	4.9	0.949	1266
09:39:38.096	118	56	78	49	101.5	365	1215	975	5.0	0.934	1245
09:39:39.309	116	55	77	50	106.8	365	1205	963	5.3	0.872	1163
09:39:40.514	114	54	77	51	108.3	360	1180	950	5.5	0.842	1123
09:39:41.696	117	56	78	50	108.0	365	1200	946	5.4	0.867	1156
09:39:42.898	116	55	77	50	109.0	360	1200	946	5.5	0.850	1134
09:39:44.096	114	54	77	51	109.3	360	1175	933	5.6	0.828	1104
09:39:45.269	116	56	78	51	108.0	355	1180	954	5.5	0.852	1136
09:39:46.451	116	56	77	50	108.5	360	1210	921	5.4	0.861	1149
09:39:47.661	114	55	78	52	109.0	365	1155	963	5.7	0.827	1102
09:39:48.816	117	57	79	51	108.0	365	1180	942	5.5	0.860	1147
09:39:49.994	118	56	79	51	109.3	360	1175	958	5.6	0.850	1133
09:39:51.171	118	57	80	53	109.3	365	1140	983	5.8	0.835	1113
09:39:52.309	121	58	80	51	109.8	365	1180	996	5.6	0.863	1150
09:39:53.493	119	57	80	52	109.5	360	1160	1000	5.7	0.845	1126
09:39:54.649	122	57	82	52	111.3	370	1150	1025	5.8	0.842	1123
09:39:55.801	123	58	81	51	109.8	365	1185	1058	5.6	0.872	1163
09:39:56.984	120	57	80	51	109.5	360	1175	1017	5.6	0.853	1137
09:39:58.159	119	56	80	51	111.5	360	1170	1029	5.7	0.834	1112
09:39:59.327	120	57	79	50	110.0	360	1195	1033	5.5	0.861	1148
09:40:00.528	117	56	78	51	109.5	365	1180	1000	5.6	0.841	1121
09:40:01.706	117	56	79	52	109.8	360	1145	1021	5.8	0.824	1099
09:40:02.851	119	57	80	52	110.3	365	1165	1033	5.7	0.843	1124
09:40:04.016	118	56	79	52	110.3	360	1145	1029	5.8	0.823	1097
09:40:05.159	122	57	82	52	111.5	360	1145	1054	5.8	0.837	1116
09:40:06.304	122	58	81	51	111.5	360	1170	1042	5.7	0.850	1133
09:40:07.474	121	57	81	52	111.3	360	1145	1029	5.8	0.829	1105
09:40:08.621	123	57	82	52	113.0	365	1155	1046	5.9	0.833	1111
09:40:09.776	122	58	80	51	111.3	365	1175	1029	5.7	0.848	1130
09:40:10.949	118	56	79	52	110.8	360	1150	1008	5.8	0.820	1094
09:40:12.099	120	56	80	51	112.0	360	1185	1042	5.7	0.841	1122
09:40:13.286	119	56	78	51	110.8	360	1180	1025	5.6	0.834	1112
09:40:14.466	117	55	79	53	111.8	360	1135	1013	5.9	0.802	1070
09:40:15.601	121	57	80	51	111.3	365	1185	996	5.6	0.847	1129
09:40:16.784	118	56	79	53	111.0	360	1135	1025	5.9	0.805	1074
09:40:17.923	119	56	80	53	112.0	365	1140	1004	5.9	0.814	1086
09:40:19.063	121	57	81	51	113.0	365	1175	1000	5.8	0.837	1116
09:40:20.236	120	56	81	52	113.0	365	1165	1000	5.8	0.830	1107
09:40:21.400	120	56	81	52	113.0	365	1155	1000	5.9	0.823	1097
09:40:22.555	120	56	81	50	113.0	365	1190	1000	5.7	0.848	1130
09:40:23.746	122	58	82	52	98.3	365	1155	1054	5.1	0.967	1289
09:40:24.899	125	59	83	51	97.5	365	1185	1063	4.9	1.009	1345
09:40:26.084	125	59	83	51	99.3	365	1170	1058	5.1	0.973	1297
09:40:27.256	123	58	83	51	103.8	365	1180	1054	5.3	0.938	1251
09:40:28.436	125	59	82	49	109.0	370	1215	1071	5.4	0.917	1222
09:40:29.647	122	57	82	51	109.5	365	1180	1021	5.6	0.878	1171
09:40:30.829	123	58	82	50	110.3	365	1205	1017	5.5	0.894	1191
09:40:32.036	123	58	81	49	111.3	365	1225	1000	5.4	0.889	1186
09:40:33.259	120	56	81	50	111.0	360	1190	979	5.6	0.863	1151
09:40:34.449	123	58	81	49	111.8	365	1225	1046	5.5	0.885	1180
09:40:35.676	121	56	80	50	113.5	365	1210	1000	5.6	0.850	1134
09:40:36.884	120	56	81	51	111.3	365	1175	971	5.7	0.850	1134
09:40:38.063	123	57	80	49	113.8	370	1215	1013	5.6	0.857	1143
09:40:39.274	120	56	79	50	112.3	365	1200	1017	5.6	0.847	1130
09:40:40.478	120	56	80	50	112.3	365	1195	1013	5.6	0.846	1128
09:40:41.671	120	56	79	50	112.8	365	1195	1008	5.7	0.840	1120
09:40:42.866	117	55	79	51	113.0	365	1170	983	5.8	0.813	1084
09:40:44.036	118	56	79	50	110.0	365	1195	1013	5.5	0.853	1137
09:40:45.227	118	55	78	50	112.3	365	1200	1021	5.6	0.834	1112
09:40:46.431	115	54	78	52	113.0	370	1150	992	5.9	0.791	1055
09:40:47.581	118	56	78	51	110.3	370	1185	996	5.6	0.841	1121
09:40:48.768	117	55	77	50	112.0	365	1195	1004	5.6	0.824	1099
09:40:49.961	115	54	78	51	112.8	370	1175	942	5.8	0.808	1077
09:40:51.136	118	56	78	50	112.3	370	1210	946	5.6	0.838	1117
09:40:52.344	116	54	77	50	113.3	365	1195	938	5.7	0.810	1080
09:40:53.539	114	54	76	50	110.8	365	1190	921	5.6	0.819	1092
09:40:54.729	116	55	77	50	111.8	360	1205	942	5.6	0.828	1103
09:40:55.934	114	54	77	52	111.8	360	1155	942	5.8	0.791	1054
09:40:57.093	116	55	77	51	112.0	360	1185	1013	5.7	0.812	1083
09:40:58.278	117	54	78	51	115.3	375	1180	988	5.9	0.799	1065
09:41:26.409	122	52	76	49	108.3	380	1230	850	5.3	0.861	1148
09:41:27.639	120	51	76	49	113.8	370	1220	871	5.6	0.818	1090
09:41:28.861	121	53	77	49	117.8	385	1235	846	5.7	0.808	1077
09:41:30.096	120	53	77	49	121.5	370	1235	883	5.9	0.780	1040
09:41:31.329	118	53	78	51	120.5	370	1180	850	6.1	0.761	1015
09:41:32.509	122	56	78	47	119.5	375	1270	858	5.6	0.826	1102
09:41:33.781	119	54	77	47	120.5	375	1285	842	5.6	0.818	1091
09:41:35.066	117	54	77	48	117.8	375	1240	833	5.7	0.811	1081
09:41:36.302	116	55	76	46	114.0	370	1305	821	5.2	0.867	1156
09:41:37.607	115	54	76	47	115.5	375	1265	821	5.5	0.835	1113
09:41:38.876	113	54	77	49	113.5	370	1215	821	5.6	0.822	1095
09:41:40.091	116	56	77	47	112.5	375	1285	858	5.3	0.882	1176
09:41:41.376	116	55	78	49	113.0	375	1225	850	5.5	0.848	1131
09:41:42.599	116	57	79	50	110.3	375	1200	871	5.5	0.863	1150
09:41:43.801	116	57	80	52	108.3	375	1160	871	5.6	0.860	1147
09:41:44.961	120	59	82	51	107.0	375	1180	896	5.4	0.902	1202
09:41:46.141	120	59	82	50	108.3	375	1205	908	5.4	0.907	1210
09:41:47.346	119	59	82	52	107.0	370	1145	913	5.6	0.880	1174
09:41:48.493	123	61	82	50	107.0	370	1195	933	5.4	0.919	1225
09:41:49.685	123	61	82	51	107.0	370	1170	933	5.5	0.899	1199
09:41:50.855	123	61	82	51	107.0	370	1175	933	5.5	0.903	1204
09:41:52.033	124	62	86	52	91.0	370	1155	1000	4.7	1.088	1451
09:41:53.188	126	63	86	51	91.3	370	1185	1008	4.6	1.110	1480
09:41:54.371	125	62	86	52	93.0	370	1155	1017	4.8	1.062	1416
09:41:55.526	126	63	86	51	95.8	370	1185	1029	4.8	1.061	1415
09:41:56.709	127	63	86	50	99.8	370	1195	1042	5.0	1.027	1370
09:41:57.902	124	62	86	52	100.5	365	1155	1038	5.2	0.983	1310
09:41:59.061	126	64	86	50	97.3	370	1190	1025	4.9	1.046	1395
09:42:00.249	127	62	85	51	102.3	365	1180	1063	5.2	0.984	1312
09:42:01.427	123	61	85	53	102.3	360	1135	1017	5.4	0.941	1254
09:42:02.568	125	62	85	50	101.3	370	1195	992	5.1	0.997	1330
09:42:03.761	124	60	84	51	104.8	365	1170	1033	5.4	0.935	1247
09:42:04.927	124	61	84	50	103.3	365	1195	1033	5.2	0.966	1289
09:42:06.126	123	60	82	49	104.5	370	1220	1013	5.1	0.960	1280
09:42:07.346	120	58	81	50	104.5	365	1190	988	5.3	0.925	1234
09:42:08.538	119	58	81	50	103.5	370	1210	967	5.1	0.941	1255
09:42:09.748	119	58	80	50	103.8	370	1205	963	5.2	0.932	1243
09:42:10.949	116	57	80	52	103.8	365	1165	933	5.3	0.898	1198
09:42:12.114	119	58	87	50	106.3	370	1190	946	5.4	0.969	1292
09:42:13.308	122	62	83	54	98.5	370	1120	967	5.3	0.938	1251
09:42:14.428	121	61	85	55	99.5	365	1100	958	5.4	0.937	1249
09:42:15.524	125	63	87	57	99.3	365	1055	1029	5.6	0.922	1230
09:42:16.577	123	63	85	55	94.3	360	1085	1029	5.2	0.973	1297
09:42:17.662	123	61	84	55	96.5	355	1085	1050	5.3	0.942	1256
09:42:18.751	122	60	83	56	97.8	360	1075	1071	5.5	0.913	1217
09:42:19.824	121	60	83	56	98.3	360	1080	1071	5.5	0.912	1216
09:42:20.904	125	61	84	53	101.0	360	1130	1113	5.4	0.940	1253
09:42:22.034	125	60	84	52	101.8	360	1150	1113	5.3	0.947	1262
09:42:23.186	124	60	84	54	103.0	360	1120	1100	5.5	0.916	1221
09:42:24.306	127	62	84	50	100.8	360	1190	1138	5.1	0.995	1327
09:42:25.495	127	60	84	50	100.8	360	1190	1138	5.1	0.995	1327
09:42:26.685	127	60	84	53	100.8	360	1135	1138	5.3	0.949	1265
09:42:27.820	127	60	84	51	100.8	360	1175	1138	5.1	0.983	1310
09:42:28.995	127	61	85	50	91.5	365	1190	1142	4.6	1.102	1470
09:42:30.184	126	60	84	50	93.0	365	1200	1121	4.7	1.084	1445
09:42:31.384	124	59	84	51	93.3	365	1175	1092	4.8	1.052	1403
09:42:32.561	125	61	84	50	95.0	365	1210	1088	4.7	1.067	1422
09:42:33.767	124	60	84	51	101.0	365	1185	1079	5.1	0.980	1306
09:42:34.952	122	59	84	52	100.3	360	1150	1042	5.2	0.958	1277
09:42:36.102	125	61	84	51	100.3	365	1185	1079	5.1	0.996	1328
09:42:37.291	124	60	84	50	103.3	365	1200	1054	5.2	0.973	1298
09:42:38.491	122	58	83	51	104.5	365	1180	1054	5.3	0.934	1246
09:42:39.671	122	60	83	50	100.8	365	1200	1008	5.0	0.989	1318
09:42:40.871	122	59	82	50	103.0	365	1205	1008	5.1	0.962	1283
09:42:42.074	120	59	82	50	102.3	365	1190	996	5.2	0.954	1272
09:42:43.266	121	60	82	49	101.8	365	1220	996	5.0	0.983	1311
09:42:44.484	121	59	82	50	102.3	360	1210	992	5.1	0.964	1286
09:42:45.696	119	58	82	50	103.0	365	1195	975	5.2	0.946	1261
09:42:46.893	122	59	82	48	103.5	365	1245	983	5.0	0.980	1307
09:42:48.136	120	58	82	51	103.5	360	1175	983	5.3	0.934	1245
09:42:49.311	124	61	85	51	101.8	365	1175	988	5.2	0.976	1301
09:42:50.486	125	60	85	51	104.0	365	1180	1025	5.3	0.959	1278
09:42:51.664	124	60	85	50	103.3	365	1195	1038	5.2	0.978	1304
09:42:52.859	126	61	84	49	103.5	365	1220	1050	5.1	0.993	1324
09:42:54.079	123	60	84	52	102.8	365	1160	1050	5.3	0.948	1264
09:42:55.239	125	60	85	52	102.5	365	1145	1042	5.4	0.952	1270
09:42:56.386	126	61	84	50	102.0	365	1200	1088	5.1	0.982	1310
09:42:57.586	122	59	84	53	103.8	360	1140	1038	5.5	0.917	1223
09:42:58.726	125	61	84	51	102.3	365	1175	1063	5.2	0.968	1291
09:42:59.901	123	59	83	52	104.0	365	1160	1054	5.4	0.929	1238
09:43:01.059	121	59	83	53	102.3	360	1140	1029	5.4	0.925	1234
09:43:02.199	125	60	83	50	104.3	365	1190	1058	5.3	0.950	1267
09:43:03.391	125	58	83	51	107.0	365	1180	1067	5.4	0.910	1213
09:43:04.569	127	59	83	51	108.8	365	1180	1146	5.5	0.903	1204
09:43:05.751	126	58	82	51	108.5	365	1170	1138	5.6	0.882	1175
09:43:06.921	123	56	81	52	112.3	365	1160	1142	5.8	0.837	1116
09:43:08.079	124	57	80	50	110.5	365	1210	1113	5.5	0.876	1168
09:43:09.289	120	55	78	50	111.0	365	1210	1079	5.5	0.853	1137
09:43:10.501	120	55	78	50	110.5	365	1210	1088	5.5	0.857	1142
09:43:11.709	119	55	78	50	110.8	360	1195	1083	5.6	0.839	1119
09:43:12.902	119	55	78	51	111.0	365	1185	1063	5.6	0.835	1114
09:43:14.089	120	55	79	50	112.5	365	1195	1071	5.6	0.837	1115
09:43:15.286	118	54	79	51	112.5	365	1180	1050	5.7	0.826	1101
09:43:16.465	118	54	79	51	112.5	365	1180	1050	5.7	0.826	1101
09:43:17.645	118	54	79	51	112.5	365	1185	1050	5.7	0.830	1106
09:43:18.831	123	58	82	51	95.3	365	1180	1125	4.8	1.013	1350
09:43:20.011	124	58	81	50	98.5	365	1195	1108	4.9	0.986	1314
09:43:21.206	121	56	81	51	100.0	365	1185	1100	5.1	0.963	1284
09:43:22.389	124	58	82	49	101.8	365	1215	1108	5.0	0.973	1298
09:43:23.606	122	57	82	51	108.5	365	1180	1088	5.5	0.886	1182
09:43:24.786	123	58	82	49	106.0	365	1215	1079	5.2	0.934	1246
09:43:26.001	122	57	81	50	108.3	365	1200	1071	5.4	0.901	1201
09:43:27.201	122	58	82	50	108.3	365	1200	1083	5.4	0.909	1212
09:43:28.399	125	59	83	50	109.0	365	1205	1092	5.4	0.912	1216
09:43:29.604	123	58	83	51	110.3	365	1170	1092	5.7	0.881	1174
09:43:30.776	127	60	84	49	109.8	370	1235	1100	5.3	0.940	1253
09:43:32.011	125	59	83	50	110.3	370	1210	1088	5.5	0.908	1211
09:43:33.219	124	59	82	49	108.5	365	1235	1075	5.3	0.933	1244
09:43:34.454	125	58	82	48	110.8	370	1250	1079	5.3	0.923	1230
09:43:35.706	121	56	81	50	111.0	370	1210	1050	5.5	0.883	1177
09:43:36.912	124	58	82	48	109.0	365	1245	1063	5.3	0.931	1241
09:43:38.161	122	57	81	50	110.3	370	1210	1058	5.5	0.889	1185
09:43:39.369	122	58	82	49	110.0	365	1220	1075	5.4	0.909	1213
09:43:40.589	125	59	83	49	110.8	370	1225	1113	5.4	0.913	1217
09:43:41.816	123	57	83	51	112.8	365	1170	1104	5.8	0.864	1152
09:43:42.986	129	60	86	51	111.8	370	1175	1138	5.7	0.899	1199
09:43:44.159	129	60	85	51	111.3	370	1185	1125	5.6	0.905	1207
09:43:45.346	129	60	85	49	113.0	370	1220	1142	5.6	0.918	1224
09:43:46.566	129	60	85	50	113.3	370	1195	1150	5.7	0.900	1199
09:43:47.759	128	60	86	52	111.0	365	1155	1142	5.8	0.895	1193
09:43:48.918	132	62	88	52	111.8	370	1155	1167	5.8	0.910	1213
09:43:50.073	131	61	89	54	112.0	370	1110	1200	6.1	0.877	1169
09:43:51.177	134	63	88	50	110.5	365	1205	1221	5.5	0.962	1283
09:43:52.382	135	61	88	50	113.3	370	1205	1246	5.6	0.931	1241
09:43:53.591	132	61	88	52	112.5	370	1165	1217	5.8	0.914	1219
09:43:54.756	135	62	88	51	112.0	370	1185	1225	5.7	0.931	1241
09:43:55.941	131	60	88	52	113.0	370	1150	1221	5.9	0.893	1191
09:43:57.091	133	62	88	50	110.3	365	1200	1221	5.5	0.952	1270
09:43:58.291	132	61	87	52	112.5	370	1165	1192	5.8	0.901	1201
09:43:59.456	130	61	87	51	110.3	365	1170	1192	5.7	0.923	1231
09:44:00.624	133	61	88	51	112.3	370	1180	1200	5.7	0.920	1226
09:44:01.808	131	60	89	54	113.5	370	1115	1200	6.1	0.869	1159
09:44:02.921	134	63	89	51	110.3	370	1185	1188	5.6	0.951	1268
09:44:04.105	134	62	89	52	113.0	370	1155	1196	5.9	0.905	1206
09:44:05.263	132	62	89	52	111.5	370	1150	1183	5.8	0.915	1220
09:44:06.409	135	63	89	51	112.0	370	1170	1188	5.7	0.932	1243
09:44:07.581	133	62	90	53	111.8	370	1135	1167	5.9	0.909	1212
09:44:08.718	135	64	89	51	109.3	370	1180	1175	5.6	0.964	1285
09:44:09.894	134	63	89	51	110.8	365	1170	1179	5.7	0.938	1250
09:44:11.068	133	63	89	52	110.3	370	1160	1167	5.7	0.939	1252
09:44:12.226	135	63	89	51	111.8	370	1170	1200	5.7	0.929	1239
09:44:13.396	132	61	90	54	112.3	370	1110	1217	6.1	0.890	1187
09:44:14.508	138	65	91	51	111.3	370	1170	1208	5.7	0.957	1276
09:44:15.674	137	63	90	51	112.3	370	1175	1258	5.7	0.937	1249
09:44:16.851	134	62	90	52	112.3	370	1155	1208	5.8	0.921	1228
09:44:18.005	134	62	90	52	112.3	370	1155	1208	5.8	0.921	1228
09:44:19.160	134	62	90	52	112.3	370	1160	1208	5.8	0.925	1233
09:44:20.319	135	64	90	52	94.8	365	1155	1258	4.9	1.100	1467
09:44:21.475	135	64	89	51	96.0	370	1180	1250	4.9	1.097	1463
09:44:22.652	132	62	89	52	97.8	365	1145	1229	5.1	1.040	1386
09:44:23.801	134	64	90	51	98.0	370	1180	1204	5.0	1.078	1437
09:44:24.977	134	63	89	51	104.5	365	1170	1246	5.4	0.994	1325
09:44:26.151	132	62	89	52	105.5	365	1160	1233	5.5	0.979	1305
09:44:27.311	133	64	88	51	104.3	370	1180	1175	5.3	0.996	1328
09:44:28.493	130	61	87	51	107.0	370	1185	1196	5.4	0.958	1277
09:44:29.678	129	62	86	50	106.0	365	1200	1179	5.3	0.974	1298
09:44:30.874	128	61	85	50	106.8	370	1195	1163	5.4	0.952	1269
09:44:32.071	125	59	84	52	106.8	365	1165	1121	5.5	0.919	1226
09:44:33.234	126	60	83	51	105.8	365	1180	1121	5.4	0.923	1231
09:44:34.416	123	57	81	51	109.3	365	1170	1088	5.6	0.870	1160
09:44:35.586	122	58	83	51	107.8	365	1170	1075	5.5	0.901	1202
09:44:36.756	124	59	82	50	109.0	370	1205	1079	5.4	0.901	1201
09:44:37.957	120	56	81	52	110.0	365	1155	1071	5.7	0.851	1134
09:44:39.114	124	58	82	51	109.0	365	1180	1063	5.5	0.890	1187
09:44:40.296	123	58	82	51	109.0	365	1170	1063	5.6	0.875	1166
09:44:41.466	121	57	82	53	108.8	365	1140	1063	5.7	0.854	1139
09:44:42.606	123	59	82	51	107.0	365	1180	1063	5.4	0.902	1202
09:44:43.786	123	58	81	52	108.8	365	1165	1075	5.6	0.870	1161
09:44:44.951	121	58	82	52	108.0	365	1155	1063	5.6	0.874	1166
09:44:46.106	124	59	82	51	108.8	365	1185	1075	5.5	0.896	1195
09:44:47.291	122	57	82	52	109.5	365	1155	1088	5.7	0.865	1153
09:44:48.444	124	59	83	51	107.3	365	1185	1108	5.4	0.914	1219
09:44:49.631	125	59	83	50	109.3	365	1195	1113	5.5	0.902	1203
09:44:50.828	123	57	82	52	109.8	365	1160	1104	5.7	0.864	1152
09:44:51.986	124	58	83	51	110.8	365	1175	1113	5.7	0.875	1167
09:44:53.161	125	58	82	50	110.5	370	1205	1113	5.5	0.891	1189
09:44:54.364	122	57	80	50	109.8	365	1190	1121	5.5	0.870	1160
09:44:55.554	120	56	81	51	110.0	365	1175	1096	5.6	0.860	1147
09:44:56.731	123	58	81	49	110.5	370	1215	1121	5.5	0.885	1180
09:44:57.944	121	56	79	50	110.8	365	1210	1096	5.5	0.866	1154
09:44:59.152	118	55	79	51	110.0	365	1170	1075	5.6	0.838	1117
09:45:00.326	119	57	80	50	108.3	365	1190	1075	5.5	0.874	1165
09:45:01.516	120	56	80	50	110.8	365	1205	1092	5.5	0.865	1153
09:45:02.719	119	56	80	52	110.3	365	1160	1071	5.7	0.839	1119
09:45:03.881	123	58	82	50	110.0	365	1190	1104	5.5	0.882	1176
09:45:05.069	123	57	81	50	111.3	365	1210	1083	5.5	0.881	1175
09:45:06.281	120	57	80	51	110.5	365	1180	1071	5.6	0.857	1143
09:45:07.461	120	57	81	51	110.3	365	1175	1071	5.6	0.863	1151
09:45:08.632	122	58	81	50	109.5	365	1205	1067	5.5	0.891	1188
09:45:09.839	121	57	80	50	110.3	365	1195	1058	5.5	0.870	1160
09:45:11.032	121	57	81	50	110.3	365	1200	1079	5.5	0.882	1176
09:45:12.236	123	57	81	49	111.5	365	1225	1088	5.5	0.890	1187
09:45:13.461	121	57	81	50	111.3	365	1210	1071	5.5	0.876	1167
09:45:26.874	121	55	78	59	103.5	355	1015	1167	6.1	0.767	1023
09:45:27.891	118	53	76	57	111.0	370	1045	1121	6.4	0.715	954
09:45:28.936	115	52	76	57	111.0	370	1055	1108	6.3	0.722	963
09:45:29.990	115	52	76	58	111.0	370	1030	1108	6.5	0.705	940
09:45:31.020	115	52	76	54	111.0	370	1105	1108	6.0	0.757	1009
09:45:32.124	115	53	77	57	100.0	350	1060	1183	5.7	0.819	1092
09:45:33.186	117	55	77	53	97.8	355	1125	1150	5.2	0.886	1182
09:45:34.311	117	54	76	52	101.3	365	1150	1125	5.3	0.866	1155
09:45:35.459	115	53	76	52	105.0	360	1150	1096	5.5	0.830	1106
09:45:36.609	114	53	75	52	107.5	360	1160	1079	5.6	0.812	1083
09:45:37.769	113	53	75	52	107.5	360	1165	1038	5.5	0.810	1080
09:45:38.936	112	53	74	51	107.0	360	1180	1029	5.4	0.819	1092
09:45:40.114	111	53	75	52	106.5	360	1145	992	5.6	0.801	1068
09:45:41.261	113	54	76	51	106.0	360	1175	1029	5.4	0.837	1116
09:45:42.436	114	54	76	50	110.3	365	1200	1013	5.5	0.824	1099
09:45:43.634	113	54	76	51	109.0	365	1170	1017	5.6	0.816	1088
09:45:44.804	112	54	76	53	106.8	360	1140	992	5.6	0.814	1086
09:45:45.948	114	55	77	51	105.8	365	1175	963	5.4	0.853	1137
09:45:47.121	115	55	77	51	108.8	365	1175	1004	5.6	0.832	1109
09:45:48.296	114	55	77	52	108.3	360	1155	979	5.6	0.824	1099
09:45:49.451	114	55	78	52	106.5	360	1165	988	5.5	0.848	1130
09:45:50.618	115	56	78	52	105.5	360	1145	992	5.5	0.847	1129
09:45:51.761	115	56	79	53	104.5	360	1135	971	5.5	0.861	1148
09:45:52.896	118	57	80	52	108.3	365	1155	954	5.6	0.856	1142
09:45:54.051	118	57	80	52	107.0	365	1150	975	5.6	0.863	1150
09:45:55.201	117	57	81	54	106.0	365	1105	967	5.8	0.847	1129
09:45:56.308	121	60	82	52	104.3	365	1160	983	5.4	0.912	1217
09:45:57.468	122	59	82	52	106.8	365	1150	1004	5.6	0.883	1178
09:45:58.616	122	58	83	52	107.3	365	1145	1025	5.6	0.883	1178
09:45:59.759	124	60	83	50	106.8	365	1200	1033	5.3	0.930	1240
09:46:00.957	123	58	84	52	108.3	360	1155	1046	5.6	0.891	1188
09:46:02.114	126	61	84	50	105.0	365	1195	1042	5.3	0.959	1278
09:46:03.311	126	61	85	51	106.0	365	1180	1058	5.4	0.941	1254
09:46:04.487	126	60	86	51	106.3	360	1170	1075	5.4	0.942	1255
09:46:05.661	128	62	85	50	106.5	365	1205	1083	5.3	0.965	1286
09:46:06.864	125	60	85	52	106.8	365	1165	1088	5.5	0.925	1233
09:46:08.029	127	61	85	49	106.0	365	1230	1100	5.2	0.981	1307
09:46:09.259	125	59	84	52	107.5	365	1165	1096	5.5	0.913	1217
09:46:10.424	126	60	84	49	106.3	365	1230	1108	5.2	0.967	1289
09:46:11.656	125	59	82	49	109.0	365	1225	1079	5.3	0.919	1225
09:46:12.877	122	57	82	50	109.0	365	1190	1071	5.5	0.898	1197
09:46:14.069	125	59	83	50	109.3	370	1190	1079	5.5	0.901	1202
09:46:15.257	122	57	82	50	109.3	365	1200	1071	5.5	0.895	1194
09:46:16.457	123	58	81	47	108.8	365	1265	1063	5.2	0.936	1249
09:46:17.722	120	56	80	50	109.3	370	1205	1029	5.4	0.882	1177
09:46:18.931	120	57	80	48	108.8	365	1255	1025	5.2	0.917	1223
09:46:20.186	120	56	80	49	109.5	370	1225	1008	5.4	0.889	1186
09:46:21.413	118	56	80	50	109.3	370	1200	1013	5.5	0.876	1168
09:46:22.609	120	57	80	49	109.5	370	1225	1021	5.4	0.895	1193
09:46:23.834	118	56	79	50	109.0	365	1200	1004	5.5	0.872	1163
09:46:25.034	118	57	79	49	106.3	365	1225	1021	5.2	0.911	1214
09:46:26.259	118	56	79	49	107.8	370	1215	992	5.3	0.888	1184
09:46:27.476	116	55	79	51	110.0	365	1170	963	5.6	0.840	1120
09:46:28.642	119	57	79	49	107.3	370	1220	1021	5.3	0.893	1191
09:46:29.866	116	55	78	50	110.0	365	1205	1000	5.5	0.849	1132
09:46:31.069	116	55	78	50	108.8	365	1200	983	5.4	0.863	1151
09:46:32.271	118	56	78	49	110.8	370	1235	1000	5.4	0.873	1163
09:46:33.506	116	54	79	50	111.3	365	1190	983	5.6	0.840	1120
09:46:34.694	118	57	79	50	107.8	365	1210	1008	5.3	0.884	1179
09:46:35.904	118	56	78	49	110.3	365	1215	1000	5.4	0.862	1150
09:46:37.123	116	54	78	50	110.8	370	1195	1004	5.6	0.836	1115
09:46:38.318	116	55	78	50	108.5	365	1205	988	5.4	0.863	1151
09:46:39.523	118	56	78	50	108.8	370	1205	983	5.4	0.867	1156
09:46:40.728	115	55	78	51	108.8	370	1175	967	5.6	0.843	1124
09:46:41.903	117	57	78	50	107.3	365	1205	1013	5.3	0.879	1172
09:46:43.104	117	55	78	51	109.0	365	1175	988	5.6	0.841	1121
09:46:44.283	116	55	79	51	108.3	365	1170	975	5.6	0.848	1131
09:46:45.453	118	56	79	51	109.3	370	1185	992	5.5	0.860	1146
09:46:46.636	117	56	79	51	109.3	365	1175	992	5.6	0.844	1126
09:46:47.811	117	56	79	51	108.8	365	1180	1000	5.5	0.860	1147
09:46:48.991	119	57	80	50	108.8	370	1190	1013	5.5	0.870	1160
09:46:50.183	117	57	80	52	106.3	365	1165	1000	5.5	0.872	1162
09:46:51.346	119	58	80	51	107.3	365	1185	983	5.4	0.887	1182
09:46:52.533	120	57	80	51	109.0	365	1185	996	5.5	0.872	1163
09:46:53.716	119	57	80	51	109.0	365	1170	1013	5.6	0.861	1149
09:46:54.885	119	57	80	51	109.0	365	1170	1013	5.6	0.861	1149
09:46:56.055	119	57	80	51	109.0	365	1175	1013	5.6	0.865	1153
09:46:57.231	122	59	83	51	93.8	365	1170	1088	4.8	1.033	1377
09:46:58.397	124	59	83	51	96.8	365	1175	1071	4.9	1.005	1340
09:46:59.576	122	58	82	52	98.8	370	1145	1092	5.2	0.951	1268
09:47:00.721	124	58	82	51	102.8	365	1175	1096	5.2	0.941	1254
09:47:01.894	125	58	82	51	109.0	365	1185	1104	5.5	0.889	1185
09:47:03.081	122	57	82	52	110.0	365	1150	1071	5.7	0.860	1147
09:47:04.231	126	59	83	50	111.3	370	1195	1083	5.6	0.889	1185
09:47:05.426	124	57	81	51	112.8	370	1185	1079	5.7	0.854	1139
09:47:06.611	123	57	81	50	113.5	365	1205	1079	5.7	0.860	1147
09:47:07.816	124	57	81	49	115.0	370	1220	1067	5.7	0.854	1139
09:47:09.032	120	55	80	51	115.3	365	1185	1046	5.8	0.825	1100
09:47:10.221	123	57	81	49	113.8	370	1215	1042	5.6	0.860	1146
09:47:11.432	122	56	80	50	113.5	365	1195	1058	5.7	0.842	1123
09:47:12.631	120	56	80	50	112.8	365	1205	1025	5.6	0.852	1136
09:47:13.836	121	56	80	49	113.8	370	1215	1000	5.6	0.852	1136
09:47:15.049	120	56	80	50	114.3	370	1210	1042	5.7	0.842	1123
09:47:16.261	120	55	80	50	115.3	370	1210	1021	5.7	0.843	1123
09:47:17.471	122	56	80	49	115.3	370	1230	1033	5.6	0.856	1142
09:47:18.699	121	56	80	49	114.5	370	1215	1017	5.7	0.849	1132
09:47:19.916	121	56	81	50	114.5	370	1190	1038	5.8	0.837	1116
09:47:21.106	124	58	81	49	113.3	370	1215	1054	5.6	0.869	1159
09:47:22.321	123	56	80	50	115.5	370	1195	1079	5.8	0.828	1104
09:47:23.516	122	56	81	50	116.0	370	1205	1075	5.8	0.836	1115
09:48:26.613	123	56	82	51	117.8	390	1185	975	6.0	0.828	1104
09:48:27.794	127	59	84	49	122.3	385	1225	1029	6.0	0.839	1119
09:48:29.021	127	59	83	49	123.8	385	1225	1000	6.1	0.824	1099
09:48:30.246	125	58	82	48	124.3	385	1240	1013	6.0	0.816	1088
09:48:31.486	121	57	80	50	122.0	380	1205	946	6.1	0.785	1047
09:48:32.689	122	57	81	50	122.5	380	1195	929	6.2	0.785	1047
09:48:33.886	121	57	79	49	120.5	380	1225	954	5.9	0.803	1071
09:48:35.109	118	55	78	50	120.5	375	1195	933	6.1	0.776	1035
09:48:36.304	122	57	86	50	122.3	375	1200	963	6.1	0.839	1119
09:48:37.506	116	58	79	52	112.0	375	1155	896	5.8	0.810	1079
09:48:38.661	117	57	78	52	111.0	375	1155	925	5.8	0.809	1079
09:48:39.814	116	56	77	50	111.8	365	1190	925	5.6	0.817	1090
09:48:41.004	118	55	83	52	118.8	370	1160	958	6.1	0.806	1075
09:48:42.166	126	62	84	50	115.5	375	1200	1050	5.8	0.875	1167
09:48:43.364	125	60	83	51	115.0	370	1185	1033	5.8	0.855	1140
09:48:44.549	123	60	82	50	114.5	370	1205	1017	5.7	0.860	1147
09:48:45.754	123	59	82	50	114.3	370	1195	1025	5.7	0.858	1144
09:48:46.947	123	60	80	48	111.5	370	1245	1021	5.4	0.896	1195
09:48:48.196	119	57	79	48	112.0	365	1240	1000	5.4	0.869	1159
09:48:49.436	118	56	78	49	112.3	365	1230	1004	5.5	0.855	1140
09:48:50.668	117	57	77	49	109.5	365	1215	1000	5.4	0.857	1143
09:48:51.883	115	56	79	52	108.5	365	1155	971	5.6	0.836	1114
09:48:53.036	115	58	78	50	100.8	360	1195	917	5.1	0.925	1234
09:48:54.233	113	57	75	50	99.3	355	1205	942	4.9	0.914	1218
09:48:55.436	107	52	75	52	107.3	360	1145	854	5.6	0.795	1060
09:48:56.581	114	56	77	52	104.3	360	1165	946	5.4	0.860	1147
09:48:57.746	115	56	77	52	106.5	360	1165	963	5.5	0.845	1127
09:48:58.911	116	56	79	53	108.8	365	1125	950	5.8	0.817	1090
09:49:00.034	118	58	78	50	106.5	360	1190	992	5.4	0.874	1166
09:49:01.226	116	56	78	51	108.5	360	1180	992	5.5	0.843	1124
09:49:02.406	115	56	75	50	104.3	355	1195	979	5.2	0.857	1142
09:49:03.599	112	52	75	52	110.3	360	1165	933	5.7	0.790	1053
09:49:04.764	110	54	74	52	104.0	355	1160	929	5.4	0.823	1097
09:49:05.926	109	53	72	52	105.3	360	1150	904	5.5	0.789	1053
09:49:07.076	109	51	73	54	111.0	360	1110	925	6.0	0.725	967
09:49:08.188	113	52	74	52	116.0	365	1165	954	6.0	0.743	991
09:49:09.353	114	52	74	51	119.5	365	1175	963	6.1	0.730	973
09:49:10.528	114	52	76	53	119.3	365	1130	946	6.3	0.715	954
09:49:11.656	117	53	79	54	121.8	370	1115	975	6.6	0.719	959
09:49:12.771	121	56	81	53	121.0	370	1130	1025	6.4	0.756	1009
09:49:13.899	123	58	81	50	118.8	370	1190	1042	6.0	0.807	1076
09:49:15.089	121	56	80	50	118.8	370	1190	1029	6.0	0.797	1062
09:49:16.277	120	56	80	52	118.0	370	1160	1021	6.1	0.782	1042
09:49:17.443	119	56	79	51	116.0	370	1175	1013	5.9	0.798	1064
09:49:18.614	120	56	80	51	116.0	370	1185	1038	5.9	0.812	1083
09:49:19.799	120	57	79	50	113.8	365	1210	1050	5.6	0.838	1117
09:49:21.011	116	56	77	50	112.0	365	1200	1008	5.6	0.828	1104
09:49:22.213	114	55	76	51	110.0	365	1170	979	5.6	0.811	1081
09:49:23.381	114	55	77	52	108.5	365	1155	971	5.6	0.820	1093
09:49:24.536	113	55	75	52	107.3	365	1155	971	5.6	0.808	1077
09:49:25.691	110	52	74	52	111.3	365	1145	946	5.8	0.759	1012
09:49:26.836	109	53	74	52	106.8	360	1150	921	5.6	0.794	1059
09:49:27.986	111	54	76	53	108.8	360	1125	954	5.8	0.784	1045
09:49:29.111	115	55	78	53	110.5	365	1135	979	5.8	0.799	1065
09:49:30.248	115	56	78	53	110.8	365	1140	967	5.8	0.800	1067
09:49:31.388	115	55	78	53	110.8	365	1130	988	5.9	0.798	1065
09:49:32.514	117	56	79	54	110.3	360	1105	992	6.0	0.794	1059
09:49:33.623	118	57	81	56	112.3	365	1075	1004	6.3	0.776	1034
09:49:34.694	121	59	81	56	110.0	360	1075	1021	6.1	0.794	1059
09:49:35.771	121	56	81	57	116.5	365	1050	1063	6.7	0.730	973
09:49:36.821	127	58	83	54	118.8	365	1110	1142	6.4	0.776	1034
09:49:37.929	126	58	82	56	118.3	365	1075	1113	6.6	0.748	997
09:49:39.004	126	56	83	56	122.3	365	1065	1108	6.9	0.721	961
09:49:40.071	128	57	82	55	122.8	370	1100	1096	6.7	0.735	980
09:49:41.169	125	55	82	56	125.5	365	1070	1092	7.0	0.701	935
09:49:42.241	128	57	83	54	125.8	370	1105	1096	6.8	0.727	970
09:49:43.344	126	56	83	55	125.8	370	1085	1058	7.0	0.714	952
09:49:44.430	126	56	83	54	125.8	370	1115	1058	6.8	0.734	978
09:49:45.545	126	56	83	55	125.8	370	1095	1058	6.9	0.721	961
09:49:46.640	126	56	83	55	125.8	370	1090	1058	6.9	0.717	956
09:49:47.731	131	61	85	53	96.0	375	1130	1133	5.1	1.001	1334
09:49:48.859	127	57	84	54	102.5	370	1105	1083	5.6	0.900	1200
09:49:49.966	127	58	83	53	105.3	375	1130	1088	5.6	0.894	1192
09:49:51.096	127	58	83	52	111.5	375	1150	1088	5.8	0.851	1135
09:49:52.246	124	56	81	52	117.3	375	1145	1050	6.1	0.793	1058
09:49:53.389	124	57	81	51	116.8	375	1170	1029	6.0	0.812	1082
09:49:54.563	122	56	80	51	117.8	375	1185	1008	6.0	0.800	1067
09:49:55.746	120	54	78	50	119.3	375	1205	983	5.9	0.788	1051
