# Supplementary material for: Influence of beat-to-beat blood pressure variability on vascular elasticity in hypertensive population
Source: Sci Rep. 2017 Aug 21;7:8394. doi: 10.1038/s41598-017-08640-4 (PMC5566212; doi:10.1038/s41598-017-08640-4)
Supplement: Supplementary file 2 — Dataset 2 [file 41598_2017_8640_MOESM2_ESM.zip › Data of normal population/1173-beats.txt]

10:03:54.846	115	54	78	81	104.8	310	740	1246	8.5	0.547	730
10:03:55.585	116	54	78	81	113.0	310	740	1258	9.2	0.511	681
10:03:56.325	117	54	78	79	115.8	310	755	1258	9.2	0.509	678
10:03:57.081	116	53	77	79	117.3	310	760	1254	9.3	0.501	668
10:03:57.837	116	53	77	80	116.8	310	750	1225	9.3	0.496	662
10:03:58.593	114	53	77	81	115.5	310	745	1192	9.3	0.497	662
10:03:59.334	115	54	77	81	115.5	310	745	1204	9.3	0.497	662
10:04:00.080	115	54	77	80	115.5	310	750	1204	9.2	0.500	667
10:04:00.830	115	54	77	78	115.5	310	765	1204	9.1	0.510	680
10:04:01.598	118	60	82	79	96.0	310	755	1200	7.6	0.643	857
10:04:02.351	117	59	81	81	96.3	310	745	1163	7.8	0.625	833
10:04:03.098	116	58	80	80	97.0	310	750	1163	7.8	0.620	827
10:04:03.844	117	58	81	80	103.0	310	750	1183	8.2	0.592	789
10:04:04.598	119	58	82	79	109.3	315	755	1192	8.7	0.563	751
10:04:05.349	118	59	80	78	107.5	310	770	1175	8.4	0.575	766
10:04:06.119	116	57	79	81	106.8	310	745	1167	8.6	0.553	737
10:04:06.866	115	57	80	82	107.8	310	735	1158	8.8	0.542	723
10:04:07.601	117	57	81	82	111.5	310	735	1200	9.1	0.536	714
10:04:08.338	121	59	81	79	111.5	310	755	1208	8.9	0.550	734
10:04:09.090	121	59	81	81	111.5	310	740	1208	9.0	0.539	719
10:04:09.830	121	59	81	79	111.5	310	755	1208	8.9	0.550	734
10:04:10.586	124	65	87	82	92.0	310	735	1242	7.5	0.695	927
10:04:11.321	125	64	87	81	96.5	310	740	1267	7.8	0.669	892
10:04:12.060	127	64	87	78	99.0	310	765	1283	7.8	0.674	899
10:04:12.824	126	62	86	79	104.0	310	760	1275	8.2	0.627	836
10:04:13.586	123	60	84	79	108.5	310	760	1246	8.6	0.585	780
10:04:14.342	119	59	82	81	107.5	310	740	1238	8.7	0.564	753
10:04:15.086	119	58	82	80	111.0	310	750	1233	8.9	0.552	736
10:04:15.832	120	58	82	81	113.0	310	745	1221	9.1	0.542	723
10:04:16.581	120	58	82	80	115.0	315	750	1229	9.2	0.533	711
10:04:17.333	118	58	81	81	113.8	310	745	1208	9.2	0.532	710
10:04:18.076	118	58	82	81	113.3	310	740	1208	9.2	0.534	712
10:04:18.812	121	59	83	79	115.3	310	760	1221	9.1	0.544	725
10:04:19.576	120	58	82	78	117.0	315	765	1217	9.2	0.535	713
10:04:20.343	118	57	80	78	115.5	315	770	1183	9.0	0.533	711
10:04:21.109	115	56	78	79	112.3	310	760	1150	8.9	0.530	706
10:04:21.871	112	55	77	79	111.3	315	760	1138	8.8	0.523	697
10:04:22.631	113	54	78	79	114.8	315	755	1150	9.1	0.510	680
10:04:23.386	114	55	77	78	115.3	315	765	1146	9.0	0.511	681
10:04:24.151	113	54	76	78	114.8	315	765	1158	9.0	0.508	678
10:04:24.918	111	53	76	78	114.8	315	765	1154	9.0	0.508	678
10:04:25.680	111	53	76	82	114.8	315	735	1154	9.4	0.488	651
10:04:26.415	111	53	76	80	114.8	315	750	1154	9.2	0.498	664
10:04:27.166	116	59	80	79	97.0	315	760	1171	7.7	0.627	836
10:04:27.928	114	57	79	79	98.8	315	755	1171	7.8	0.604	805
10:04:28.681	113	57	79	79	97.8	315	755	1133	7.8	0.606	808
10:04:29.434	112	56	79	81	101.5	315	740	1117	8.2	0.572	763
10:04:30.176	112	57	79	81	104.5	315	740	1125	8.5	0.558	744
10:04:30.916	114	57	80	81	107.8	315	740	1142	8.7	0.548	730
10:04:31.656	115	57	81	81	109.5	315	745	1133	8.8	0.548	730
10:04:32.401	116	58	81	80	110.0	315	750	1133	8.8	0.551	734
10:04:33.151	116	58	80	81	108.5	315	745	1125	8.7	0.551	735
10:04:33.894	114	58	80	81	107.8	315	740	1129	8.7	0.548	730
10:04:34.635	114	57	80	81	109.0	315	740	1133	8.8	0.540	720
10:04:35.374	114	57	79	81	109.8	315	745	1125	8.8	0.538	717
10:04:36.121	114	57	79	79	110.5	315	755	1121	8.8	0.540	720
10:04:36.876	114	57	79	80	110.0	315	750	1121	8.8	0.540	720
10:04:37.626	114	58	80	81	108.8	315	745	1108	8.8	0.548	731
10:04:38.369	117	59	82	81	110.0	315	740	1117	8.9	0.552	736
10:04:39.111	118	59	83	80	111.3	315	750	1133	8.9	0.556	742
10:04:39.863	118	59	82	79	111.3	315	755	1121	8.8	0.555	740
10:04:40.618	116	58	80	81	109.8	315	745	1108	8.8	0.545	726
10:04:41.361	114	58	80	81	107.3	315	740	1100	8.7	0.552	736
10:04:42.099	115	58	81	82	108.8	315	735	1113	8.9	0.546	728
10:04:42.834	115	58	80	81	109.8	315	745	1083	8.8	0.543	724
10:04:43.581	114	57	78	80	109.8	315	750	1075	8.8	0.535	713
10:04:44.331	110	55	77	82	108.0	315	735	1075	8.8	0.524	699
10:04:45.066	111	56	77	81	108.0	315	740	1071	8.8	0.529	706
10:04:45.804	112	55	78	80	110.8	315	750	1088	8.9	0.525	700
10:04:46.556	112	55	77	80	111.8	315	750	1071	8.9	0.517	689
10:04:47.306	111	55	77	81	109.8	315	740	1063	8.9	0.516	688
10:04:48.046	108	54	76	83	108.0	315	725	1050	8.9	0.510	680
10:04:48.769	110	55	76	83	108.0	315	720	1054	9.0	0.507	676
10:04:49.490	110	55	76	84	108.0	315	715	1054	9.1	0.503	671
10:04:50.205	110	55	76	82	108.0	315	735	1054	8.8	0.517	690
10:04:50.939	118	62	84	83	92.3	315	725	1117	7.6	0.658	878
10:04:51.666	118	62	84	84	92.8	315	715	1146	7.8	0.648	863
10:04:52.379	120	62	85	82	93.5	315	735	1171	7.6	0.664	886
10:04:53.112	122	62	85	81	100.3	315	745	1217	8.1	0.628	837
10:04:53.863	120	61	83	81	104.3	315	745	1204	8.4	0.593	791
10:04:54.608	119	60	83	84	103.8	315	715	1200	8.7	0.570	760
10:04:55.319	118	60	83	85	104.5	315	705	1188	8.9	0.557	742
10:04:56.026	117	59	81	83	105.5	315	720	1171	8.8	0.551	735
10:04:56.748	114	57	79	83	107.3	315	720	1183	8.9	0.527	703
10:04:57.464	113	56	78	83	105.8	310	720	1183	8.8	0.528	704
10:04:58.186	114	55	77	81	110.3	315	745	1213	8.9	0.520	694
10:04:58.931	113	54	76	79	111.5	310	760	1204	8.8	0.515	686
10:04:59.693	110	53	74	78	111.5	310	765	1183	8.7	0.508	677
10:05:00.456	108	52	73	78	108.8	310	765	1150	8.5	0.510	680
10:05:01.221	106	51	72	80	108.0	310	750	1138	8.6	0.502	669
10:05:01.971	108	52	74	78	111.8	315	765	1133	8.8	0.505	673
10:05:02.736	109	52	75	77	114.0	315	775	1133	8.8	0.506	675
10:05:03.509	110	53	75	75	113.3	310	800	1125	8.5	0.528	704
10:05:04.309	109	53	76	79	113.3	315	755	1113	9.0	0.507	676
10:05:05.066	110	55	77	78	110.0	315	765	1092	8.6	0.532	709
10:05:05.831	112	55	77	75	113.0	315	800	1104	8.5	0.543	724
10:05:06.631	112	54	77	77	114.3	315	780	1117	8.8	0.526	701
10:05:07.407	111	55	75	74	110.8	310	815	1075	8.2	0.554	738
10:05:08.224	108	53	74	75	110.0	310	795	1088	8.3	0.537	716
10:05:09.021	108	53	75	78	110.5	315	765	1071	8.7	0.521	695
10:05:09.786	110	54	75	73	110.8	315	820	1046	8.1	0.552	735
10:05:10.606	109	52	75	76	112.8	315	785	1058	8.6	0.522	696
10:05:11.389	108	54	74	74	109.8	310	810	1025	8.1	0.546	728
10:05:12.199	106	52	74	78	109.0	310	770	1025	8.5	0.525	699
10:05:12.971	108	54	75	75	109.8	315	805	1025	8.2	0.550	733
10:05:13.774	110	54	76	74	113.8	315	815	1046	8.4	0.541	721
10:05:14.589	109	53	75	74	111.5	315	810	1021	8.3	0.541	722
10:05:15.401	107	53	73	74	109.3	315	815	983	8.0	0.543	724
10:05:16.216	103	51	72	78	105.8	310	765	963	8.3	0.521	694
10:05:16.981	104	52	73	77	107.3	315	775	971	8.3	0.528	703
10:05:17.756	106	53	75	77	110.5	315	780	975	8.5	0.528	704
10:05:18.536	108	54	76	74	111.0	315	810	971	8.2	0.551	735
10:05:19.344	108	55	77	79	109.0	310	755	963	8.7	0.535	713
10:05:20.103	109	57	77	76	105.3	310	790	946	8.0	0.580	773
10:05:20.893	111	57	77	74	105.3	310	815	988	7.7	0.598	798
10:05:21.705	111	57	77	75	105.3	310	795	988	7.9	0.584	778
10:05:22.500	111	57	77	75	105.3	310	800	988	7.9	0.587	783
10:05:23.303	109	58	77	75	90.5	310	800	942	6.8	0.683	910
10:05:24.099	108	57	78	79	90.8	310	755	963	7.2	0.649	865
10:05:24.858	112	59	80	77	93.0	315	780	1008	7.2	0.671	895
10:05:25.634	116	59	82	76	100.8	315	785	1063	7.7	0.637	849
10:05:26.421	118	60	83	77	106.3	315	775	1096	8.2	0.605	807
10:05:27.194	119	61	84	76	106.3	310	785	1096	8.1	0.617	823
10:05:27.979	119	61	83	78	105.5	310	770	1104	8.2	0.608	810
10:05:28.749	119	61	83	75	107.5	310	800	1125	8.1	0.616	821
10:05:29.553	119	59	83	76	112.5	315	785	1129	8.6	0.576	768
10:05:30.334	118	59	81	74	110.0	315	815	1092	8.1	0.598	798
10:05:31.151	116	57	81	77	111.8	315	780	1104	8.6	0.562	749
10:05:31.931	114	58	79	74	108.3	315	815	1063	8.0	0.595	793
10:05:32.746	115	56	80	77	113.0	315	780	1092	8.7	0.554	739
10:05:33.526	115	57	79	73	111.8	315	825	1054	8.1	0.581	775
10:05:34.349	113	55	79	77	113.5	315	780	1079	8.7	0.539	719
10:05:35.131	111	56	78	77	109.3	315	780	1038	8.4	0.553	738
10:05:35.911	112	56	77	75	110.3	315	805	1058	8.2	0.564	752
10:05:36.712	113	55	79	77	112.8	315	775	1058	8.7	0.540	719
10:05:37.489	112	56	77	74	112.0	315	815	1046	8.2	0.558	745
10:05:38.306	110	54	76	77	111.3	315	775	1042	8.6	0.526	701
10:05:39.079	107	54	74	75	106.3	315	800	992	8.0	0.553	738
10:05:39.881	107	52	73	75	111.3	320	805	1000	8.3	0.530	707
10:05:40.688	107	52	75	77	112.3	320	780	1000	8.6	0.519	693
10:05:41.468	109	54	75	73	112.8	320	825	988	8.2	0.549	732
10:05:42.287	109	53	77	79	111.5	315	760	1025	8.8	0.525	700
10:05:43.049	112	56	79	78	111.3	315	765	1017	8.7	0.542	722
10:05:43.816	115	57	81	77	114.8	315	775	1063	8.9	0.545	727
10:05:44.589	118	58	82	77	115.5	320	780	1100	8.9	0.552	736
10:05:45.371	118	59	82	77	114.5	315	780	1088	8.8	0.555	740
10:05:46.151	115	58	80	78	110.8	315	765	1071	8.7	0.553	737
10:05:46.914	115	58	80	79	110.3	315	760	1079	8.7	0.553	738
10:05:47.674	115	58	79	76	111.5	315	785	1058	8.5	0.558	744
10:05:48.459	114	56	78	74	112.3	315	810	1054	8.3	0.559	746
10:05:49.271	111	54	77	78	111.5	315	765	1025	8.7	0.530	707
10:05:50.038	110	56	77	77	108.0	315	775	1004	8.4	0.549	732
10:05:50.807	111	55	77	76	111.0	315	785	1021	8.5	0.546	728
10:05:51.596	112	55	76	73	113.0	320	820	1029	8.3	0.552	735
10:05:52.414	109	53	75	77	112.0	315	775	1017	8.7	0.521	694
10:05:53.193	106	53	74	78	108.3	315	770	975	8.4	0.526	702
10:05:53.961	106	53	75	79	108.5	315	755	992	8.6	0.520	694
10:05:54.718	109	54	77	78	111.8	320	770	1000	8.7	0.527	703
10:05:55.486	112	55	78	78	113.8	315	770	1038	8.9	0.530	706
10:05:56.252	114	56	79	79	113.0	315	760	1042	8.9	0.531	708
10:05:57.012	113	57	79	79	110.8	315	760	1067	8.7	0.540	721
10:05:57.774	116	57	81	80	113.3	315	750	1117	9.1	0.533	711
10:05:58.526	118	58	81	77	115.5	315	775	1138	8.9	0.545	727
10:05:59.301	118	58	81	78	115.5	315	770	1150	9.0	0.537	716
10:06:00.071	116	57	78	78	112.5	315	770	1138	8.8	0.534	712
10:06:00.841	111	55	76	79	110.3	315	760	1121	8.7	0.522	696
10:06:01.601	110	53	76	78	110.3	315	770	1117	8.6	0.529	705
10:06:02.370	110	53	76	76	110.3	315	785	1117	8.4	0.539	719
10:06:03.155	110	53	76	76	110.3	315	790	1117	8.4	0.543	724
10:06:03.942	111	57	77	77	94.8	315	775	1071	7.3	0.630	840
10:06:04.721	109	55	77	78	95.5	315	765	1083	7.5	0.613	817
10:06:05.486	110	55	76	76	97.8	320	790	1075	7.4	0.616	822
10:06:06.276	110	55	76	75	103.5	315	800	1071	7.8	0.586	781
10:06:07.072	108	54	75	76	105.5	315	785	1046	8.1	0.556	742
10:06:07.857	106	53	75	80	103.0	315	750	1021	8.2	0.542	723
10:06:08.609	107	54	75	79	105.0	315	760	1021	8.3	0.545	726
10:06:09.369	109	55	77	78	108.0	315	770	1029	8.4	0.545	727
10:06:10.137	111	56	79	78	110.3	315	765	1046	8.6	0.545	726
10:06:10.906	115	57	80	77	111.5	320	780	1067	8.6	0.561	749
10:06:11.686	116	58	82	79	110.5	315	760	1100	8.7	0.562	750
10:06:12.446	119	60	84	79	110.8	315	760	1133	8.7	0.573	764
10:06:13.206	121	61	84	77	111.8	320	775	1142	8.7	0.583	777
10:06:13.979	121	60	83	77	112.0	315	775	1167	8.7	0.574	766
10:06:14.754	118	59	81	78	110.0	315	765	1138	8.6	0.565	753
10:06:15.521	115	58	80	77	109.0	315	775	1138	8.4	0.565	754
10:06:16.298	116	57	80	76	113.0	320	790	1167	8.6	0.556	741
10:06:17.088	116	56	78	72	114.0	320	835	1150	8.2	0.568	757
10:06:17.919	113	54	76	76	113.8	315	785	1138	8.7	0.526	702
10:06:18.702	109	53	75	77	108.5	315	775	1075	8.4	0.532	710
10:06:19.481	108	52	73	75	111.3	320	805	1088	8.3	0.530	707
10:06:20.282	108	52	73	74	112.3	315	810	1067	8.3	0.523	698
10:06:21.096	106	51	72	75	112.5	320	800	1050	8.4	0.510	680
10:06:21.898	103	50	71	76	109.3	320	785	1013	8.4	0.507	675
10:06:22.681	103	50	72	78	109.0	320	765	1013	8.5	0.505	674
10:06:23.446	106	52	75	78	112.0	320	770	1021	8.7	0.512	683
10:06:24.214	110	54	77	77	114.5	320	775	1033	8.9	0.519	693
10:06:24.987	112	56	79	78	113.0	315	770	1025	8.8	0.535	713
10:06:25.761	112	56	79	78	111.5	315	765	1029	8.7	0.539	718
10:06:26.522	113	57	80	80	109.3	315	750	1029	8.7	0.547	730
10:06:27.274	115	58	80	75	112.0	320	805	1046	8.3	0.571	762
10:06:28.081	115	57	79	74	113.8	320	810	1067	8.4	0.561	748
10:06:28.889	113	56	78	77	112.3	315	780	1054	8.6	0.544	725
10:06:29.671	111	55	76	77	109.3	315	775	1038	8.5	0.541	721
10:06:30.446	110	55	76	78	108.3	315	765	1054	8.5	0.537	716
10:06:31.211	111	55	76	76	111.5	320	790	1058	8.5	0.538	718
10:06:32.001	111	54	76	76	113.8	320	790	1054	8.6	0.526	701
10:06:32.791	110	54	74	72	113.3	320	830	1050	8.2	0.542	723
10:06:33.617	106	51	74	78	111.0	315	765	1042	8.7	0.508	678
10:06:34.388	108	53	74	75	111.8	320	795	1004	8.4	0.525	700
10:06:35.181	105	52	75	80	109.8	320	750	1000	8.8	0.509	679
10:06:35.929	108	55	76	82	109.0	315	730	988	9.0	0.509	679
10:06:36.657	109	55	77	83	110.3	320	720	1021	9.2	0.503	670
10:06:37.381	113	56	79	81	113.3	320	745	1063	9.1	0.518	691
10:06:38.124	115	56	79	80	115.8	315	750	1079	9.3	0.512	683
10:06:38.876	113	56	77	80	112.8	315	750	1092	9.0	0.511	681
10:06:39.626	110	54	75	81	110.8	315	745	1104	8.9	0.503	670
10:06:40.371	111	53	75	79	113.3	315	760	1104	8.9	0.503	671
10:06:41.129	110	53	74	78	113.8	315	765	1108	8.9	0.496	661
10:06:41.896	108	51	72	78	112.8	310	770	1092	8.8	0.490	653
10:06:42.666	104	49	70	80	110.0	310	750	1100	8.8	0.479	639
10:06:43.416	105	50	71	79	111.0	315	760	1092	8.8	0.483	644
10:06:44.174	107	50	72	78	115.8	310	765	1108	9.1	0.473	630
10:06:44.939	106	50	72	79	116.0	310	760	1079	9.2	0.472	629
10:06:45.701	106	50	72	78	114.0	310	765	1058	8.9	0.480	640
10:06:46.466	104	50	72	78	111.8	310	765	1038	8.8	0.493	657
10:06:47.231	107	52	73	74	116.0	315	815	1042	8.5	0.513	684
10:06:48.046	109	51	74	76	118.0	315	785	1063	9.0	0.494	659
10:06:48.831	109	53	73	73	114.5	310	825	1042	8.3	0.528	704
10:06:49.656	107	51	73	77	114.5	310	780	1050	8.8	0.499	665
10:06:50.435	107	51	73	74	114.5	310	810	1050	8.5	0.518	691
10:06:51.245	107	51	73	76	114.5	310	785	1050	8.8	0.502	670
10:06:52.031	114	58	79	75	97.5	315	795	1104	7.4	0.644	859
10:06:52.828	113	57	78	74	98.0	315	810	1113	7.3	0.643	857
10:06:53.636	111	56	77	77	97.5	315	780	1104	7.5	0.618	824
10:06:54.416	112	56	77	76	102.5	315	790	1100	7.8	0.595	794
10:06:55.204	113	56	78	75	109.5	315	805	1117	8.2	0.570	760
10:06:56.009	112	55	77	75	110.8	315	805	1100	8.3	0.560	746
10:06:56.816	111	55	76	74	110.0	315	815	1071	8.1	0.561	748
10:06:57.627	109	54	76	76	107.8	315	790	1067	8.2	0.554	738
10:06:58.419	111	55	76	74	111.8	315	810	1075	8.3	0.553	737
10:06:59.227	111	54	75	70	114.0	320	855	1071	8.0	0.561	748
10:07:00.086	109	52	74	74	113.5	320	810	1071	8.4	0.528	704
10:07:00.892	107	53	74	75	108.5	315	795	1021	8.2	0.544	725
10:07:01.691	109	54	75	74	111.3	320	815	1046	8.2	0.549	733
10:07:02.506	110	54	76	73	115.0	320	820	1050	8.4	0.540	720
10:07:03.326	111	54	76	75	113.8	320	800	1046	8.5	0.536	715
10:07:04.124	110	55	76	77	110.5	315	780	1033	8.5	0.538	718
10:07:04.904	109	55	77	79	109.3	315	760	1029	8.6	0.536	714
10:07:05.664	113	57	80	79	112.3	315	760	1058	8.9	0.543	724
10:07:06.426	118	59	83	78	115.5	320	770	1071	9.0	0.553	738
10:07:07.194	120	61	85	78	113.8	315	770	1096	8.9	0.572	763
10:07:07.964	120	62	85	78	111.0	315	765	1096	8.7	0.584	779
10:07:08.729	122	62	86	78	111.3	315	765	1121	8.7	0.588	784
10:07:09.494	123	62	86	77	112.8	320	780	1146	8.7	0.591	789
10:07:10.276	123	61	84	77	113.8	320	775	1158	8.8	0.574	765
10:07:11.049	119	60	82	79	110.3	315	760	1138	8.7	0.564	751
10:07:11.811	116	58	80	79	109.0	315	755	1129	8.7	0.556	741
10:07:12.566	118	58	81	76	113.5	315	785	1158	8.7	0.558	745
10:07:13.351	119	57	81	76	117.5	320	785	1183	9.0	0.538	717
10:07:14.136	117	56	79	76	114.5	320	785	1158	8.8	0.538	718
10:07:14.921	114	55	77	78	112.8	315	770	1142	8.8	0.526	701
10:07:15.691	114	55	76	75	114.3	320	795	1142	8.6	0.531	707
10:07:16.486	113	53	75	74	118.5	320	815	1138	8.7	0.518	690
10:07:17.299	111	52	73	72	116.5	315	835	1125	8.4	0.521	695
10:07:18.136	106	49	72	76	114.8	315	790	1083	8.7	0.494	659
10:07:18.926	107	51	73	75	114.5	315	805	1058	8.5	0.510	680
10:07:19.731	108	51	73	74	118.0	320	815	1058	8.7	0.504	672
10:07:20.544	107	51	72	74	116.8	315	810	1038	8.6	0.501	668
10:07:21.358	105	50	72	76	113.0	315	790	1013	8.6	0.503	671
10:07:22.146	107	52	74	75	114.8	320	795	1013	8.7	0.509	679
10:07:22.937	109	53	75	76	117.3	315	790	1021	8.9	0.507	676
10:07:23.731	110	53	75	75	116.5	320	805	1008	8.7	0.518	691
10:07:24.538	108	53	76	76	114.5	320	785	1013	8.8	0.518	690
10:07:25.321	110	55	77	76	113.0	315	785	1004	8.6	0.533	711
10:07:26.104	113	56	78	75	116.3	320	805	1038	8.7	0.538	718
10:07:26.911	113	55	76	71	117.0	320	845	1046	8.3	0.549	732
10:07:27.754	109	53	75	76	114.5	315	790	1033	8.7	0.516	688
10:07:28.546	107	53	73	75	108.5	315	800	1000	8.1	0.540	720
10:07:29.342	108	53	73	74	111.3	315	815	1017	8.2	0.537	715
10:07:30.159	108	52	74	75	114.5	320	805	1017	8.5	0.519	691
10:07:30.968	107	52	73	75	112.5	320	800	1000	8.4	0.521	695
10:07:31.766	106	52	74	77	108.5	315	775	996	8.4	0.525	700
10:07:32.541	108	54	76	76	112.0	320	785	1008	8.6	0.529	706
10:07:33.326	111	55	77	76	114.0	320	790	1013	8.7	0.532	709
10:07:34.118	110	55	77	76	112.5	320	790	1004	8.5	0.537	716
10:07:34.908	109	55	76	76	109.3	320	790	996	8.3	0.551	735
10:07:35.696	111	56	78	76	111.3	320	790	1004	8.4	0.554	739
10:07:36.486	112	56	78	75	112.8	320	800	1000	8.5	0.552	736
10:07:37.286	110	55	77	78	110.5	320	765	996	8.7	0.531	708
10:07:38.053	108	55	76	79	106.5	315	760	967	8.4	0.544	726
10:07:38.811	111	56	79	79	109.5	315	760	996	8.6	0.547	729
10:07:39.573	114	58	81	78	113.8	320	765	1013	8.9	0.543	724
10:07:40.334	116	59	81	78	112.0	315	770	1021	8.7	0.557	743
10:07:41.102	115	59	81	81	109.5	315	745	1033	8.8	0.553	737
10:07:41.851	117	60	82	80	110.3	315	750	1058	8.8	0.560	746
10:07:42.601	119	60	83	78	112.5	320	765	1075	8.8	0.563	750
10:07:43.366	118	59	82	78	112.3	315	765	1096	8.8	0.559	745
10:07:44.131	116	59	81	79	110.3	315	760	1083	8.7	0.555	740
10:07:44.889	114	58	80	80	108.3	315	750	1079	8.7	0.551	734
10:07:45.639	115	58	80	79	111.3	315	760	1088	8.8	0.545	726
10:07:46.399	115	57	80	78	111.3	315	765	1096	8.7	0.548	731
10:07:47.165	115	57	80	81	111.3	315	745	1096	9.0	0.534	712
10:07:47.910	115	57	80	80	111.3	315	750	1096	8.9	0.538	717
10:07:48.661	116	60	83	82	94.0	315	735	1113	7.7	0.645	860
10:07:49.396	118	61	83	79	96.5	315	760	1108	7.6	0.652	869
10:07:50.154	119	61	84	81	97.8	315	745	1125	7.9	0.638	851
10:07:50.901	119	61	83	81	99.5	315	745	1125	8.0	0.621	829
10:07:51.644	118	61	83	82	102.5	310	735	1125	8.4	0.597	796
10:07:52.379	120	61	84	79	105.8	315	755	1142	8.4	0.598	797
10:07:53.138	121	60	83	79	109.3	315	760	1154	8.6	0.577	770
10:07:53.896	119	59	82	80	108.5	310	750	1142	8.7	0.563	751
10:07:54.644	116	58	81	82	106.5	310	735	1138	8.7	0.556	741
10:07:55.383	117	58	81	82	110.3	315	735	1142	9.0	0.542	722
10:07:56.116	119	59	81	79	112.0	315	760	1163	8.8	0.551	735
10:07:56.875	118	57	80	79	112.5	310	755	1167	8.9	0.537	716
10:07:57.631	115	57	79	81	110.5	310	745	1133	8.9	0.531	708
10:07:58.376	113	56	78	82	109.3	310	735	1138	8.9	0.526	702
10:07:59.111	115	57	79	80	110.8	310	750	1138	8.9	0.537	716
10:07:59.859	117	57	80	79	114.3	315	755	1142	9.1	0.527	703
10:08:00.614	115	57	80	81	111.8	310	740	1133	9.1	0.526	702
10:08:01.356	114	57	80	82	110.3	310	730	1121	9.1	0.528	704
10:08:02.086	117	58	82	81	111.8	310	740	1142	9.1	0.540	720
10:08:02.826	119	59	82	81	113.0	315	740	1158	9.2	0.539	718
10:08:03.566	118	59	81	80	111.8	315	750	1146	8.9	0.544	725
10:08:04.316	116	58	81	82	110.3	310	730	1138	9.1	0.536	715
10:08:05.046	118	59	82	81	111.8	315	745	1154	9.0	0.547	729
10:08:05.791	120	59	82	79	113.5	315	760	1163	9.0	0.547	730
10:08:06.551	118	58	80	78	112.5	310	765	1163	8.8	0.542	723
10:08:07.316	115	56	78	79	111.5	310	760	1163	8.8	0.533	711
10:08:08.076	115	56	78	78	112.5	315	770	1158	8.8	0.536	714
10:08:08.846	116	56	77	73	114.5	315	820	1167	8.4	0.548	730
10:08:09.664	113	53	75	75	116.0	310	795	1171	8.8	0.512	683
10:08:10.461	109	51	73	76	111.8	315	785	1117	8.5	0.511	681
10:08:11.246	108	51	73	77	111.3	315	775	1117	8.6	0.510	680
10:08:12.021	110	52	74	76	113.8	315	790	1117	8.6	0.510	681
10:08:12.809	109	52	73	76	114.0	315	785	1129	8.7	0.504	673
10:08:13.596	108	51	74	78	113.0	315	770	1096	8.8	0.501	668
10:08:14.364	108	52	75	80	110.5	310	750	1092	8.8	0.507	676
10:08:15.114	111	54	78	80	113.3	315	750	1104	9.1	0.513	684
10:08:15.864	115	56	80	80	116.0	315	750	1117	9.3	0.517	690
10:08:16.616	117	58	81	79	114.8	315	760	1121	9.1	0.533	711
10:08:17.378	116	58	81	79	113.3	315	755	1133	9.0	0.537	716
10:08:18.131	116	59	81	81	110.5	315	745	1133	8.9	0.548	730
10:08:18.876	119	59	82	79	113.0	315	760	1150	8.9	0.553	738
10:08:19.636	119	59	81	77	114.5	315	775	1158	8.9	0.550	733
10:08:20.411	117	58	79	76	113.3	315	790	1133	8.6	0.549	732
10:08:21.201	112	55	77	78	110.8	310	765	1133	8.7	0.530	707
10:08:21.968	112	54	77	77	112.3	320	775	1138	8.7	0.528	704
10:08:22.739	114	55	78	76	114.8	315	785	1121	8.8	0.530	707
10:08:23.524	114	55	79	76	116.0	315	785	1121	8.9	0.531	708
10:08:24.311	115	56	80	77	115.3	320	775	1117	8.9	0.535	713
10:08:25.086	116	58	81	79	111.8	315	755	1133	8.9	0.546	727
10:08:25.843	119	59	83	78	114.5	320	765	1142	9.0	0.555	739
10:08:26.608	121	60	84	77	116.0	320	775	1171	9.0	0.560	746
10:08:27.381	121	60	83	77	113.8	315	780	1158	8.8	0.569	759
10:08:28.159	118	59	82	78	112.3	315	765	1158	8.8	0.555	741
10:08:28.924	117	59	82	79	110.5	315	755	1142	8.8	0.557	742
10:08:29.681	119	59	82	77	112.5	320	775	1142	8.7	0.563	751
10:08:30.456	119	58	82	76	115.3	320	790	1154	8.8	0.559	745
10:08:31.244	118	58	80	75	113.0	315	800	1150	8.5	0.566	755
10:08:32.046	116	57	81	80	112.3	315	750	1146	9.0	0.538	717
10:08:32.798	118	59	81	76	112.8	320	785	1133	8.6	0.566	754
10:08:33.583	119	58	81	76	116.3	320	785	1171	8.9	0.547	729
10:08:34.364	118	57	80	77	115.0	315	775	1150	8.9	0.537	717
10:08:35.143	115	56	79	79	113.0	315	760	1142	8.9	0.528	704
10:08:35.901	114	56	79	79	111.3	315	755	1125	8.8	0.533	710
10:08:36.658	116	56	79	78	114.5	315	765	1167	9.0	0.529	706
10:08:37.421	117	56	80	78	116.8	320	765	1158	9.2	0.521	695
10:08:38.186	115	56	78	78	114.5	320	765	1142	9.0	0.521	695
10:08:38.951	113	55	78	81	111.8	315	745	1133	9.0	0.517	689
10:08:39.696	114	55	79	81	114.0	315	745	1142	9.2	0.516	688
10:08:40.441	118	57	81	81	116.8	320	745	1150	9.4	0.518	691
10:08:41.188	119	58	81	78	116.8	320	765	1163	9.2	0.532	710
10:08:41.950	119	58	81	82	116.8	320	735	1163	9.5	0.512	682
10:08:42.685	119	58	81	81	116.8	320	740	1163	9.5	0.515	687
10:08:43.426	123	65	86	80	93.5	315	750	1200	7.5	0.692	922
10:08:44.176	124	63	87	80	97.3	315	750	1204	7.8	0.667	889
10:08:44.925	123	63	86	79	96.8	315	755	1200	7.7	0.669	892
10:08:45.683	121	62	85	81	100.5	315	740	1196	8.1	0.622	830
10:08:46.423	120	62	84	81	102.3	315	740	1192	8.3	0.608	811
10:08:47.161	121	61	84	80	105.8	315	750	1204	8.5	0.596	794
10:08:47.911	121	61	83	79	107.5	315	760	1208	8.5	0.587	782
10:08:48.671	119	59	81	79	107.5	315	755	1200	8.5	0.571	761
10:08:49.424	117	58	81	81	107.0	315	740	1179	8.7	0.560	747
10:08:50.168	119	59	82	79	109.8	315	755	1192	8.7	0.562	750
10:08:50.919	119	58	81	78	112.0	315	765	1204	8.8	0.555	740
10:08:51.688	117	57	79	76	111.8	315	790	1179	8.5	0.558	745
10:08:52.476	114	55	77	78	110.8	315	770	1171	8.6	0.537	716
10:08:53.246	112	55	77	79	109.5	315	760	1138	8.6	0.534	713
10:08:54.006	114	55	78	78	112.0	320	765	1154	8.8	0.534	713
10:08:54.771	116	56	80	77	115.0	320	780	1150	8.8	0.539	719
10:08:55.551	117	57	81	77	115.3	320	775	1158	8.9	0.543	724
10:08:56.324	119	59	83	79	113.5	315	760	1150	9.0	0.557	743
10:08:57.086	121	61	86	80	111.3	315	750	1167	8.9	0.576	769
10:08:57.838	125	63	87	78	113.3	320	770	1188	8.8	0.593	791
10:08:58.606	127	63	88	76	114.3	320	785	1217	8.7	0.601	802
10:08:59.389	125	62	86	77	112.5	315	780	1204	8.7	0.595	793
10:09:00.169	122	61	84	78	110.0	315	765	1192	8.6	0.582	777
10:09:00.938	119	60	83	79	108.5	315	760	1179	8.6	0.578	771
10:09:01.694	120	59	83	79	111.0	320	760	1188	8.8	0.567	755
10:09:02.458	120	59	83	79	113.3	320	760	1196	8.9	0.557	743
10:09:03.218	121	59	83	78	113.5	320	765	1192	8.9	0.559	746
10:09:03.979	120	59	83	80	111.8	315	750	1183	8.9	0.557	743
10:09:04.733	120	60	84	81	110.8	315	745	1192	8.9	0.562	749
10:09:05.478	123	61	85	81	112.3	315	745	1196	9.0	0.566	754
10:09:06.221	126	62	87	79	114.3	320	755	1217	9.1	0.575	767
10:09:06.975	127	63	88	79	114.3	315	755	1221	9.1	0.582	775
10:09:07.727	128	64	89	81	111.5	315	740	1221	9.0	0.589	785
10:09:08.471	127	64	88	81	110.3	315	745	1217	8.9	0.595	793
10:09:09.212	127	64	89	81	111.0	315	740	1238	9.0	0.592	789
10:09:09.956	129	64	88	78	113.8	320	765	1233	8.9	0.594	791
10:09:10.717	127	62	87	79	113.8	315	760	1238	9.0	0.581	775
10:09:11.477	124	62	85	78	110.8	315	765	1238	8.7	0.584	778
10:09:12.244	121	59	83	80	110.8	315	750	1213	8.9	0.562	749
10:09:12.992	122	59	83	79	113.3	315	760	1225	8.9	0.555	740
10:09:13.752	121	58	81	77	115.0	315	780	1233	8.8	0.551	735
10:09:14.532	119	56	79	77	116.3	315	775	1229	9.0	0.528	704
10:09:15.309	115	54	77	78	114.8	315	770	1204	8.9	0.515	687
10:09:16.079	112	53	75	79	112.5	315	760	1171	8.9	0.508	678
10:09:16.843	113	53	76	78	116.0	320	765	1204	9.1	0.501	668
10:09:17.604	114	53	77	78	118.3	320	765	1200	9.3	0.497	662
10:09:18.373	114	53	76	78	118.8	320	770	1183	9.3	0.494	659
10:09:19.141	112	52	75	79	116.3	315	755	1158	9.2	0.489	652
10:09:19.896	110	53	76	81	114.0	315	745	1142	9.2	0.493	658
10:09:20.641	112	54	76	79	115.3	315	760	1138	9.1	0.503	670
10:09:21.401	113	54	76	78	117.0	315	770	1138	9.1	0.502	669
10:09:22.169	111	53	76	78	114.5	315	765	1121	9.0	0.504	673
10:09:22.936	109	53	75	81	110.3	315	745	1096	8.9	0.507	676
10:09:23.681	111	54	77	80	112.0	315	750	1096	9.0	0.512	683
10:09:24.431	113	55	77	78	115.0	320	770	1100	9.0	0.516	687
10:09:25.199	112	54	77	78	113.8	315	765	1083	8.9	0.514	686
10:09:25.966	110	54	75	78	110.8	315	770	1075	8.6	0.521	695
10:09:26.736	107	53	75	79	108.8	315	755	1058	8.6	0.517	690
10:09:27.491	109	54	76	80	110.3	315	750	1067	8.8	0.517	689
10:09:28.241	111	55	77	78	112.3	320	765	1050	8.8	0.525	700
10:09:29.006	111	55	78	79	112.0	320	760	1046	8.8	0.526	701
10:09:29.766	111	56	78	79	110.5	315	760	1025	8.7	0.533	711
10:09:30.526	110	56	78	80	108.5	315	750	1017	8.7	0.536	714
10:09:31.272	112	57	79	80	108.0	315	750	1021	8.6	0.549	731
10:09:32.026	114	58	80	79	111.3	320	760	1033	8.8	0.547	729
10:09:32.786	114	58	79	78	110.8	320	770	1038	8.6	0.551	735
10:09:33.554	112	57	79	79	108.0	315	755	1021	8.6	0.549	732
10:09:34.309	111	57	78	79	106.0	315	755	1021	8.4	0.554	738
10:09:35.062	112	57	79	80	108.5	315	750	1025	8.7	0.544	726
10:09:35.816	113	57	79	78	108.5	315	770	1038	8.5	0.559	745
10:09:36.585	113	57	79	78	108.5	315	765	1038	8.5	0.555	740
10:09:37.350	113	57	79	77	108.5	315	780	1038	8.3	0.566	755
10:09:38.127	114	61	81	78	91.8	315	770	1054	7.1	0.682	909
10:09:38.897	116	60	82	77	94.3	315	775	1058	7.3	0.676	902
10:09:39.672	117	61	82	73	96.0	315	825	1054	7.0	0.703	937
10:09:40.499	117	59	82	73	103.5	315	825	1058	7.5	0.650	866
10:09:41.324	115	59	82	78	104.5	315	770	1029	8.1	0.606	808
10:09:42.094	116	61	83	78	101.3	315	765	1017	7.9	0.623	831
10:09:42.859	117	61	83	77	105.3	320	775	1025	8.1	0.613	817
10:09:43.634	118	61	84	78	107.0	320	770	1042	8.3	0.604	806
10:09:44.406	118	61	84	77	107.5	315	775	1038	8.3	0.602	803
10:09:45.179	117	61	83	79	104.8	315	760	1042	8.3	0.599	798
10:09:45.941	116	60	83	79	105.5	320	760	1054	8.3	0.596	795
10:09:46.701	118	61	83	77	107.8	320	775	1067	8.3	0.597	796
10:09:47.474	118	60	83	77	109.0	315	775	1067	8.4	0.587	782
10:09:48.251	117	59	81	77	107.8	320	775	1058	8.3	0.584	779
10:09:49.024	114	59	81	79	105.0	315	755	1042	8.3	0.579	772
10:09:49.781	116	59	81	78	107.3	315	770	1071	8.4	0.582	775
10:09:50.547	117	59	80	74	109.0	315	810	1075	8.1	0.594	793
10:09:51.361	115	57	80	77	111.0	320	775	1088	8.6	0.555	740
10:09:52.136	113	57	77	75	107.5	315	795	1050	8.1	0.569	759
10:09:52.929	110	55	75	76	106.3	315	785	1038	8.1	0.556	741
10:09:53.716	109	54	76	76	109.0	315	785	1063	8.3	0.544	725
10:09:54.501	111	54	76	75	112.3	320	800	1063	8.4	0.543	725
10:09:55.297	111	54	76	75	112.3	315	800	1050	8.4	0.543	725
10:09:56.097	110	54	77	77	109.8	315	775	1046	8.5	0.540	720
10:09:56.876	111	55	78	78	109.8	320	770	1050	8.6	0.545	727
10:09:57.646	114	57	79	76	111.8	320	785	1063	8.5	0.557	742
10:09:58.431	115	57	80	75	113.8	320	800	1083	8.5	0.559	745
10:09:59.229	115	57	79	76	112.0	315	790	1071	8.5	0.557	743
10:10:00.017	112	56	78	77	108.3	315	780	1063	8.3	0.562	749
10:10:00.799	113	56	78	75	110.0	320	795	1079	8.3	0.564	752
10:10:01.596	114	56	78	76	112.5	320	785	1079	8.6	0.544	726
10:10:02.379	112	56	78	77	110.3	320	775	1058	8.5	0.545	726
10:10:03.152	111	55	78	81	109.5	315	745	1054	8.8	0.532	710
10:10:03.901	113	57	79	83	108.0	315	725	1054	8.9	0.532	709
10:10:04.626	114	58	81	82	108.0	320	730	1050	8.9	0.544	725
10:10:05.354	117	59	82	81	111.0	320	745	1096	8.9	0.547	729
10:10:06.099	116	58	80	78	111.0	315	765	1100	8.7	0.550	733
10:10:06.866	113	56	78	79	110.5	315	755	1096	8.8	0.533	711
10:10:07.621	111	56	77	80	106.8	315	750	1079	8.5	0.539	719
10:10:08.371	112	55	77	78	110.0	320	765	1083	8.6	0.537	716
10:10:09.136	113	56	78	77	112.8	320	775	1092	8.7	0.534	713
10:10:09.911	113	55	77	77	111.8	315	775	1079	8.7	0.536	714
10:10:10.686	110	55	77	79	109.3	315	760	1054	8.6	0.534	712
10:10:11.446	111	56	78	79	109.5	315	760	1046	8.6	0.541	722
10:10:12.204	114	57	79	76	112.5	320	785	1050	8.6	0.549	733
10:10:12.987	113	56	79	78	112.5	315	765	1038	8.8	0.537	716
10:10:13.756	111	56	77	78	109.3	315	770	1021	8.5	0.544	726
10:10:14.526	109	56	77	79	106.8	315	760	1004	8.4	0.546	729
10:10:15.286	110	56	77	77	108.5	315	780	1000	8.3	0.554	738
10:10:16.066	110	55	76	73	110.5	320	820	1008	8.1	0.562	750
10:10:16.886	109	54	76	78	110.3	320	770	996	8.6	0.531	708
10:10:17.656	107	55	76	79	106.0	315	760	967	8.4	0.545	727
10:10:18.416	109	56	78	78	108.8	320	770	983	8.5	0.549	732
10:10:19.188	112	57	79	76	111.5	320	785	988	8.5	0.554	739
10:10:19.971	112	56	78	75	112.0	320	795	996	8.5	0.554	738
10:10:20.766	110	56	77	76	109.0	315	790	979	8.3	0.556	742
10:10:21.556	109	55	77	77	107.8	320	775	979	8.3	0.554	738
10:10:22.331	111	56	77	72	110.3	320	830	971	8.0	0.576	768
10:10:23.163	109	54	75	74	111.8	320	815	975	8.2	0.549	732
10:10:23.978	107	54	75	76	108.5	320	785	942	8.3	0.541	721
10:10:24.759	106	54	75	77	106.0	315	775	917	8.2	0.545	726
10:10:25.534	106	54	75	78	105.8	315	765	925	8.3	0.544	726
10:10:26.301	109	56	77	76	109.3	320	790	925	8.3	0.555	740
10:10:27.091	109	56	77	76	110.0	320	790	933	8.4	0.555	740
10:10:27.881	109	56	77	76	108.5	320	785	921	8.3	0.557	743
10:10:28.666	107	56	76	77	105.5	315	780	904	8.1	0.562	749
10:10:29.446	108	56	77	78	106.8	320	770	913	8.3	0.555	741
10:10:30.214	110	57	77	73	108.5	320	820	913	7.9	0.582	776
10:10:31.034	108	55	77	77	109.0	315	775	908	8.4	0.547	730
10:10:31.809	108	56	77	77	109.0	315	780	892	8.4	0.551	735
10:10:32.590	108	56	77	79	109.0	315	755	892	8.7	0.533	711
10:10:33.345	108	56	77	76	109.0	315	790	892	8.3	0.558	744
10:10:34.136	114	60	80	74	93.8	320	815	975	6.9	0.695	927
10:10:34.953	113	58	80	78	95.5	320	770	983	7.4	0.645	860
10:10:35.723	111	59	79	78	91.8	320	770	954	7.1	0.661	881
10:10:36.493	111	58	79	79	96.5	320	760	979	7.6	0.624	832
10:10:37.253	113	59	80	77	102.5	320	780	979	7.9	0.609	812
10:10:38.033	114	58	80	76	106.3	320	785	988	8.1	0.593	791
10:10:38.814	114	59	81	77	105.0	315	775	1004	8.1	0.594	792
10:10:39.593	114	59	80	77	104.3	315	775	1008	8.1	0.595	793
10:10:40.366	114	59	79	74	105.0	320	815	1029	7.7	0.613	818
10:10:41.177	115	57	79	74	110.0	320	810	1046	8.1	0.580	773
10:10:41.989	112	56	78	77	108.3	315	775	1038	8.4	0.558	745
10:10:42.766	111	56	78	78	106.3	315	770	1008	8.3	0.565	754
10:10:43.536	113	57	79	77	107.0	320	775	1042	8.3	0.574	765
10:10:44.311	117	58	81	76	110.8	320	790	1075	8.4	0.576	768
10:10:45.097	117	58	80	76	111.0	320	790	1075	8.4	0.571	762
10:10:45.891	115	57	79	75	110.5	320	800	1088	8.3	0.570	760
10:10:46.689	113	56	76	72	109.0	315	835	1075	7.8	0.582	776
10:10:47.526	109	53	76	78	109.0	315	765	1092	8.5	0.530	707
10:10:48.291	111	55	75	73	109.8	320	825	1054	8.0	0.566	754
10:10:49.114	112	53	78	77	115.0	320	775	1083	8.9	0.522	696
10:10:49.889	113	56	77	72	114.0	320	835	1046	8.2	0.566	754
10:10:50.724	112	54	78	78	113.3	315	770	1063	8.8	0.532	709
10:10:51.492	113	57	79	75	111.0	315	805	1021	8.3	0.571	761
10:10:52.301	115	56	81	76	116.3	320	785	1054	8.9	0.545	727
10:10:53.086	117	58	80	72	113.8	320	830	1033	8.2	0.586	781
10:10:53.914	116	57	82	78	113.5	320	770	1058	8.8	0.553	737
10:10:54.686	116	59	80	74	108.3	320	815	1042	8.0	0.602	803
10:10:55.499	117	58	82	78	112.5	320	765	1075	8.8	0.558	743
10:10:56.266	118	59	80	72	112.8	325	830	1054	8.2	0.589	785
10:10:57.096	115	56	80	77	114.5	320	775	1083	8.9	0.538	717
10:10:57.871	113	56	78	76	109.3	320	790	1033	8.3	0.560	747
10:10:58.661	112	55	78	77	110.5	320	780	1050	8.5	0.547	729
10:10:59.441	114	56	77	71	113.5	325	840	1050	8.1	0.572	762
10:11:00.281	113	54	78	76	116.5	325	785	1067	8.9	0.526	701
10:11:01.064	112	56	77	73	111.3	320	820	1038	8.1	0.566	754
10:11:01.884	113	55	78	77	113.8	320	780	1058	8.8	0.537	715
10:11:02.664	114	57	79	73	113.8	325	825	1033	8.3	0.569	759
10:11:03.491	114	55	78	78	114.5	325	770	1071	8.9	0.526	702
10:11:04.259	111	56	77	77	108.0	320	775	1029	8.4	0.553	737
10:11:05.036	113	56	78	75	112.8	325	800	1067	8.5	0.550	733
10:11:05.836	113	55	76	71	114.3	325	845	1067	8.1	0.562	749
10:11:06.679	111	53	76	76	114.0	325	785	1079	8.7	0.522	695
10:11:07.466	109	54	75	77	109.3	320	775	1054	8.5	0.534	712
10:11:08.237	110	54	76	78	110.3	320	770	1033	8.6	0.531	708
10:11:09.011	110	54	76	79	112.0	325	755	1058	8.9	0.514	685
10:11:09.766	109	54	76	81	110.3	320	740	1025	8.9	0.508	678
10:11:10.506	111	55	78	82	112.0	325	735	1054	9.1	0.510	680
10:11:11.241	114	56	79	80	115.3	325	750	1067	9.2	0.512	683
10:11:11.989	115	57	79	79	114.5	320	755	1079	9.1	0.521	695
10:11:12.744	114	56	77	79	114.0	320	760	1083	9.0	0.515	687
10:11:13.504	111	54	76	81	111.3	320	745	1071	9.0	0.509	679
10:11:14.251	111	54	76	79	113.0	320	755	1083	9.0	0.506	675
10:11:15.006	111	54	74	74	115.3	325	810	1083	8.5	0.522	696
10:11:15.814	109	51	74	78	115.8	320	765	1083	9.1	0.487	650
10:11:16.579	106	52	72	79	110.3	320	760	1029	8.7	0.498	664
10:11:17.339	105	51	73	79	110.3	320	760	1025	8.7	0.500	666
10:11:18.099	107	52	74	77	113.0	320	780	1029	8.7	0.509	679
10:11:18.879	109	53	74	75	115.5	320	805	1042	8.6	0.517	690
10:11:19.684	109	52	76	80	115.5	320	750	1033	9.2	0.494	658
10:11:20.438	109	55	77	79	111.0	320	760	992	8.8	0.524	698
10:11:21.198	111	56	78	78	112.0	320	765	1013	8.8	0.531	708
10:11:21.961	113	57	78	74	114.0	325	815	1013	8.4	0.558	744
10:11:22.774	113	56	80	78	116.5	320	765	1038	9.1	0.524	698
10:11:23.539	113	58	79	77	111.0	320	775	983	8.6	0.552	735
10:11:24.316	111	56	77	74	110.0	320	810	983	8.1	0.565	754
10:11:25.124	111	55	78	79	112.3	320	755	1013	8.9	0.526	702
10:11:25.881	113	57	78	74	112.0	325	810	988	8.3	0.562	750
10:11:26.693	111	55	78	79	114.0	325	760	1000	9.0	0.520	693
10:11:27.451	110	56	77	79	109.3	320	760	967	8.6	0.537	717
10:11:28.211	110	56	77	78	109.3	320	765	971	8.6	0.541	721
10:11:28.975	110	56	77	78	109.3	320	770	971	8.5	0.544	726
10:11:29.745	110	56	77	73	109.3	320	820	971	8.0	0.580	773
10:11:30.566	116	60	82	78	96.3	325	770	1046	7.5	0.658	877
10:11:31.332	115	61	82	79	92.8	320	760	1033	7.3	0.674	899
10:11:32.094	117	61	83	77	95.0	325	780	1042	7.3	0.677	903
10:11:32.876	116	60	81	76	101.0	325	785	1054	7.7	0.631	842
10:11:33.661	114	58	79	77	104.8	325	775	1042	8.1	0.586	782
10:11:34.434	111	57	78	78	102.5	320	770	1025	8.0	0.582	776
10:11:35.204	111	56	78	77	104.8	320	780	1021	8.1	0.577	769
10:11:35.984	113	56	79	76	110.8	325	785	1038	8.5	0.558	744
10:11:36.771	113	57	79	76	110.0	325	790	1033	8.4	0.564	752
10:11:37.561	112	57	79	77	108.0	320	775	1021	8.4	0.563	751
10:11:38.336	114	58	80	75	110.0	325	800	1029	8.3	0.578	771
10:11:39.132	115	58	79	72	111.3	325	830	1046	8.0	0.588	783
10:11:39.966	113	56	78	76	111.5	325	785	1042	8.5	0.551	735
10:11:40.753	110	56	77	75	107.3	325	795	992	8.1	0.567	756
10:11:41.548	110	55	77	76	109.5	325	790	1008	8.3	0.556	741
10:11:42.336	112	56	78	75	111.3	325	800	1008	8.3	0.559	745
10:11:43.136	112	56	77	72	111.0	325	830	1008	8.0	0.572	763
10:11:43.964	109	54	76	77	110.0	320	780	996	8.5	0.541	721
10:11:44.744	108	56	77	78	105.5	320	770	958	8.2	0.558	744
10:11:45.516	110	56	78	76	108.8	320	790	983	8.3	0.563	751
10:11:46.308	113	57	79	76	112.0	325	790	992	8.5	0.559	745
10:11:47.096	114	58	80	77	111.0	325	780	979	8.5	0.564	752
10:11:47.874	113	59	80	77	108.0	320	780	963	8.3	0.580	773
10:11:48.658	112	59	80	78	106.0	320	770	963	8.3	0.579	772
10:11:49.426	114	59	81	76	107.5	320	790	967	8.2	0.592	789
10:11:50.216	114	58	79	73	110.5	325	825	979	8.0	0.592	789
10:11:51.041	113	57	80	76	110.8	325	785	979	8.5	0.563	751
10:11:51.824	112	57	79	77	106.8	320	780	958	8.2	0.575	767
10:11:52.604	112	58	79	77	106.0	320	775	971	8.2	0.579	773
10:11:53.381	114	58	80	73	110.0	325	820	992	8.0	0.593	790
10:11:54.201	115	57	81	79	112.8	325	760	1013	8.9	0.548	730
10:11:54.959	115	60	82	79	107.3	320	755	979	8.5	0.579	772
10:11:55.714	119	61	86	81	109.0	320	740	1008	8.8	0.580	774
10:11:56.454	122	64	87	83	107.0	320	725	1025	8.9	0.591	788
10:11:57.181	122	64	88	82	107.3	320	730	1025	8.8	0.596	794
10:11:57.909	122	66	88	85	102.8	320	710	1025	8.7	0.606	808
10:11:58.617	125	66	89	84	106.0	320	715	1054	8.9	0.602	803
10:11:59.336	126	65	89	82	108.5	320	730	1083	8.9	0.599	798
10:12:00.066	126	65	87	82	108.8	320	735	1100	8.9	0.590	786
10:12:00.799	121	62	85	83	107.0	315	720	1088	8.9	0.570	760
10:12:01.521	120	61	84	83	108.0	320	725	1096	8.9	0.561	747
10:12:02.246	119	60	82	81	109.8	320	745	1088	8.8	0.553	738
10:12:02.989	116	57	79	80	110.5	315	750	1092	8.8	0.533	710
10:12:03.739	112	55	76	81	109.3	315	740	1067	8.9	0.513	684
10:12:04.481	108	53	74	82	107.8	315	735	1046	8.8	0.505	673
10:12:05.214	109	53	74	80	111.3	315	750	1054	8.9	0.501	667
10:12:05.964	109	52	75	80	113.8	315	750	1058	9.1	0.491	655
10:12:06.716	109	52	74	80	114.0	315	750	1029	9.1	0.487	649
10:12:07.466	107	52	74	81	111.8	310	745	1021	9.0	0.492	656
10:12:08.207	108	53	75	81	111.3	315	745	1017	9.0	0.501	667
10:12:08.952	110	54	77	81	113.3	315	745	1021	9.1	0.503	671
10:12:09.699	111	55	78	81	114.5	315	745	1025	9.2	0.504	672
10:12:10.444	111	55	77	81	112.0	315	745	1008	9.0	0.514	685
10:12:11.191	109	55	77	81	109.3	315	740	996	8.9	0.520	693
10:12:11.933	111	56	78	81	111.3	315	745	1008	9.0	0.522	696
10:12:12.676	113	56	79	79	113.5	315	755	1013	9.0	0.522	696
10:12:13.433	111	56	77	79	111.5	315	760	1008	8.8	0.527	702
10:12:14.191	108	55	75	80	108.3	315	750	979	8.7	0.521	695
10:12:14.943	107	54	75	81	108.0	320	745	979	8.7	0.517	690
10:12:15.686	108	55	75	79	109.3	320	760	979	8.6	0.523	698
10:12:16.446	108	54	75	78	111.0	320	765	975	8.7	0.513	685
10:12:17.213	106	53	74	78	109.3	320	765	958	8.6	0.516	689
10:12:17.974	106	53	75	81	108.3	315	745	967	8.7	0.514	686
10:12:18.721	109	54	76	79	110.5	320	760	983	8.7	0.521	695
10:12:19.481	110	54	76	78	112.5	320	765	988	8.8	0.515	687
10:12:20.248	109	54	75	79	109.8	315	760	967	8.7	0.518	690
10:12:21.008	105	54	73	80	104.8	315	750	938	8.4	0.524	699
10:12:21.754	106	54	75	81	106.5	315	745	963	8.6	0.521	695
10:12:22.499	108	55	76	80	108.8	315	750	950	8.7	0.522	697
10:12:23.253	108	55	76	78	108.8	315	765	942	8.5	0.533	710
10:12:24.015	108	55	76	81	108.8	315	740	942	8.8	0.515	687
10:12:24.755	108	55	76	80	108.8	315	750	942	8.7	0.522	697
10:12:25.506	111	59	80	79	92.5	320	760	971	7.3	0.657	876
10:12:26.268	115	60	82	78	95.8	320	765	988	7.5	0.657	876
10:12:27.033	117	61	83	78	95.0	320	765	996	7.5	0.670	894
10:12:27.796	117	62	85	81	96.0	315	745	1000	7.7	0.656	874
10:12:28.539	120	64	87	81	100.5	315	740	1021	8.1	0.637	849
10:12:29.279	123	65	88	79	103.0	320	755	1042	8.2	0.645	860
10:12:30.036	124	65	88	78	104.3	320	770	1050	8.1	0.648	864
10:12:30.806	123	65	86	78	103.5	320	765	1038	8.1	0.637	850
10:12:31.573	119	63	84	78	101.3	320	770	1008	7.9	0.637	849
10:12:32.339	118	61	83	78	103.8	320	770	1029	8.1	0.616	821
10:12:33.111	118	60	82	77	106.5	320	775	1021	8.2	0.597	796
10:12:33.886	115	59	80	77	106.8	320	780	1008	8.2	0.583	777
10:12:34.666	112	57	78	79	105.5	315	755	983	8.4	0.558	744
10:12:35.423	110	56	78	79	104.8	320	755	971	8.3	0.559	745
10:12:36.176	112	56	78	78	107.8	320	765	992	8.5	0.556	741
10:12:36.943	113	57	79	77	110.3	320	780	1000	8.5	0.555	740
10:12:37.721	113	57	79	78	109.5	315	765	1000	8.6	0.550	734
10:12:38.488	112	57	79	78	106.8	320	765	996	8.4	0.563	750
10:12:39.251	113	57	80	79	109.0	320	755	1008	8.7	0.556	741
10:12:40.008	116	59	82	78	110.3	320	770	1013	8.6	0.569	759
10:12:40.778	117	59	82	78	110.0	320	770	1013	8.6	0.572	763
10:12:41.546	115	59	82	80	108.0	320	750	1008	8.6	0.566	755
10:12:42.298	115	59	82	81	106.0	320	745	992	8.5	0.573	764
10:12:43.043	117	60	82	79	107.5	320	755	1013	8.5	0.578	770
10:12:43.798	117	60	82	78	109.0	320	765	1013	8.5	0.574	765
10:12:44.563	116	59	80	78	107.5	320	770	1008	8.4	0.575	766
10:12:45.331	112	58	79	79	105.0	320	755	1000	8.3	0.566	755
10:12:46.084	113	57	79	79	106.0	320	755	1004	8.4	0.563	750
10:12:46.841	114	57	79	78	109.0	320	770	1021	8.5	0.558	744
10:12:47.609	114	57	79	78	108.8	320	765	1017	8.5	0.557	743
10:12:48.378	113	57	79	79	108.5	320	760	1013	8.6	0.553	738
10:12:49.136	113	58	80	81	106.3	320	745	1008	8.6	0.561	748
10:12:49.879	116	59	82	79	108.3	320	760	1025	8.5	0.572	763
10:12:50.639	118	59	82	78	110.5	320	770	1042	8.6	0.570	760
10:12:51.409	117	59	81	79	109.3	320	755	1025	8.7	0.561	749
10:12:52.164	115	59	81	81	106.3	320	740	1021	8.6	0.564	752
10:12:52.904	117	60	82	80	107.3	320	750	1025	8.6	0.573	765
10:12:53.656	119	60	83	80	110.3	320	750	1046	8.8	0.565	753
10:12:54.406	118	60	82	78	109.0	320	765	1029	8.5	0.572	763
10:12:55.169	115	59	81	82	106.3	320	735	1033	8.7	0.560	747
10:12:55.906	116	59	82	81	107.8	320	740	1025	8.7	0.561	749
10:12:56.646	118	60	83	79	109.0	320	760	1038	8.6	0.577	769
10:12:57.402	119	60	83	79	110.0	320	755	1050	8.7	0.571	762
10:12:58.157	118	60	83	81	107.5	315	740	1033	8.7	0.571	762
10:12:58.901	118	61	83	81	105.8	320	740	1029	8.6	0.579	772
10:12:59.641	120	61	84	79	108.0	320	755	1050	8.6	0.585	781
10:13:00.394	120	61	84	79	110.0	320	755	1063	8.7	0.575	766
10:13:01.149	119	60	83	80	107.5	315	750	1046	8.6	0.576	767
10:13:01.899	117	60	82	80	106.5	315	750	1038	8.5	0.576	768
10:13:02.647	118	59	83	79	108.5	315	755	1054	8.6	0.574	765
10:13:03.406	119	60	83	79	110.5	320	760	1067	8.7	0.567	757
10:13:04.166	118	59	81	79	109.3	320	760	1054	8.6	0.562	749
10:13:04.924	115	58	80	82	107.3	315	735	1042	8.8	0.550	733
10:13:05.661	116	59	81	81	106.8	315	740	1046	8.7	0.563	751
10:13:06.401	119	60	83	79	111.0	320	755	1071	8.8	0.566	755
10:13:07.156	121	60	84	76	113.0	320	790	1071	8.6	0.584	778
10:13:07.942	121	60	85	81	111.0	315	745	1067	8.9	0.567	756
10:13:08.691	120	62	84	81	106.8	315	745	1054	8.6	0.588	784
10:13:09.436	122	62	85	79	109.0	320	755	1075	8.7	0.589	785
10:13:10.189	123	62	84	75	110.0	320	795	1079	8.3	0.609	812
10:13:10.986	121	60	83	78	112.0	320	770	1096	8.7	0.571	761
10:13:11.752	117	59	81	78	106.8	315	765	1063	8.4	0.579	772
10:13:12.517	115	58	80	79	106.8	315	755	1063	8.5	0.564	752
10:13:13.276	116	58	80	78	109.3	320	765	1050	8.6	0.558	745
10:13:14.037	116	57	80	79	111.0	320	755	1038	8.8	0.541	721
10:13:14.794	114	57	79	80	110.0	320	750	1029	8.8	0.540	720
10:13:15.544	115	58	81	82	108.3	315	735	1021	8.8	0.548	731
10:13:16.281	119	59	84	81	111.3	320	740	1050	9.0	0.555	741
10:13:17.021	123	61	85	79	113.3	320	755	1058	9.0	0.568	758
10:13:17.776	123	62	85	78	113.3	320	770	1071	8.8	0.580	773
10:13:18.545	123	62	85	80	113.3	320	750	1071	9.1	0.565	753
10:13:19.295	123	62	85	78	113.3	320	765	1071	8.9	0.576	768
10:13:20.061	121	62	84	78	95.0	320	770	1108	7.4	0.681	908
10:13:20.829	121	61	83	78	97.8	320	770	1092	7.6	0.654	872
10:13:21.601	118	59	81	79	96.8	320	760	1079	7.6	0.636	848
10:13:22.361	115	58	80	79	99.3	320	760	1063	7.8	0.611	814
10:13:23.121	117	58	81	79	106.0	320	760	1079	8.4	0.581	774
10:13:23.881	119	58	82	78	109.5	325	770	1079	8.5	0.573	764
10:13:24.647	118	59	80	76	108.3	320	785	1067	8.3	0.582	776
10:13:25.436	115	57	81	81	108.0	320	745	1067	8.7	0.555	740
10:13:26.179	117	59	82	80	107.5	320	750	1046	8.6	0.572	763
10:13:26.931	119	60	82	77	111.0	325	775	1067	8.6	0.574	766
10:13:27.706	118	59	81	76	110.5	325	790	1054	8.4	0.576	767
10:13:28.494	115	57	81	81	108.3	320	740	1042	8.8	0.550	734
10:13:29.236	116	59	82	81	108.0	320	745	1033	8.7	0.566	754
10:13:29.981	119	60	83	78	110.0	325	765	1050	8.6	0.575	767
10:13:30.746	119	60	83	79	111.5	325	755	1063	8.9	0.560	747
10:13:31.501	117	59	81	80	108.3	320	750	1050	8.7	0.563	751
10:13:32.249	116	59	81	80	107.5	320	750	1042	8.6	0.567	756
10:13:32.999	118	59	83	81	109.8	320	740	1058	8.9	0.558	744
10:13:33.741	119	60	83	81	110.5	325	740	1054	9.0	0.556	741
10:13:34.481	117	60	82	81	107.5	320	740	1038	8.7	0.561	748
10:13:35.221	116	59	81	82	106.8	320	730	1054	8.8	0.556	741
10:13:35.951	119	60	83	81	109.8	320	745	1075	8.8	0.565	753
10:13:36.692	121	61	83	77	111.0	320	775	1075	8.6	0.581	775
10:13:37.471	119	59	82	80	112.0	320	750	1083	9.0	0.549	732
10:13:38.221	116	59	80	80	106.8	320	750	1050	8.5	0.564	752
10:13:38.969	116	58	80	79	109.3	320	755	1075	8.7	0.555	739
10:13:39.722	117	58	81	79	110.5	320	755	1079	8.8	0.550	733
10:13:40.481	116	57	80	79	111.3	320	755	1067	8.8	0.540	719
10:13:41.236	113	56	79	81	108.5	320	740	1050	8.8	0.535	714
10:13:41.976	113	57	79	81	108.0	320	740	1054	8.8	0.541	722
10:13:42.716	116	58	81	80	110.8	320	750	1058	8.9	0.547	729
10:13:43.464	118	58	81	77	112.8	320	780	1058	8.7	0.560	747
10:13:44.246	117	58	81	81	112.0	320	745	1058	9.0	0.540	721
10:13:44.991	116	59	82	81	107.3	320	745	1038	8.6	0.566	755
10:13:45.734	119	60	84	81	109.8	320	745	1046	8.8	0.567	756
10:13:46.481	121	61	84	79	111.0	325	760	1067	8.8	0.573	765
10:13:47.239	121	60	83	79	110.8	320	760	1063	8.7	0.571	762
10:13:48.001	119	60	83	80	108.8	320	750	1067	8.7	0.569	759
10:13:48.749	118	60	83	81	107.0	320	745	1071	8.6	0.576	768
10:13:49.496	121	60	84	79	110.5	320	760	1088	8.7	0.574	766
10:13:50.256	121	60	83	78	112.0	325	765	1088	8.8	0.565	754
10:13:51.021	119	59	81	79	109.8	320	760	1063	8.7	0.561	748
10:13:51.781	115	58	80	80	107.0	320	750	1058	8.6	0.557	743
10:13:52.527	116	58	80	79	109.3	320	760	1071	8.6	0.557	742
10:13:53.291	117	57	81	79	112.8	325	760	1071	8.9	0.543	723
10:13:54.051	117	57	81	79	113.0	325	760	1071	8.9	0.543	724
10:13:54.811	116	58	81	80	110.0	320	750	1054	8.8	0.549	732
10:13:55.561	116	59	82	81	109.3	320	740	1071	8.9	0.554	738
10:13:56.301	120	60	84	79	112.3	325	755	1067	8.9	0.562	749
10:13:57.054	121	60	84	79	113.0	320	755	1079	9.0	0.561	748
10:13:57.811	120	60	82	78	111.0	320	765	1075	8.7	0.567	756
10:13:58.572	117	59	81	80	108.8	320	750	1063	8.7	0.557	743
10:13:59.326	117	58	81	79	110.3	320	755	1071	8.8	0.553	737
10:14:00.077	117	58	80	78	111.8	320	765	1054	8.8	0.549	732
10:14:00.842	115	57	78	75	111.3	320	795	1046	8.4	0.557	743
10:14:01.637	112	54	77	81	111.0	320	740	1042	9.0	0.515	687
10:14:02.383	111	55	77	80	107.5	320	750	1008	8.6	0.535	714
10:14:03.131	113	56	78	78	111.5	325	765	1038	8.7	0.533	711
10:14:03.892	114	56	78	78	113.5	325	765	1038	8.9	0.527	703
10:14:04.659	114	56	78	79	112.5	320	760	1033	8.9	0.529	705
10:14:05.421	113	56	78	80	110.8	320	750	1021	8.9	0.530	707
10:14:06.167	114	57	80	81	110.3	320	745	1038	8.9	0.539	719
10:14:06.914	117	58	81	79	113.0	325	760	1033	8.9	0.543	724
10:14:07.678	117	58	81	77	114.0	325	775	1008	8.8	0.547	730
10:14:08.451	116	58	80	79	111.8	325	760	1008	8.8	0.546	728
10:14:09.213	114	57	80	81	109.8	325	745	996	8.8	0.541	722
10:14:09.956	116	58	82	82	111.5	325	735	996	9.1	0.537	716
10:14:10.691	116	59	83	84	110.5	325	715	979	9.3	0.537	716
10:14:11.408	118	61	84	86	108.8	325	700	979	9.3	0.542	723
10:14:12.106	121	62	84	86	108.8	325	700	983	9.3	0.542	723
10:14:12.805	121	62	84	86	108.8	325	700	983	9.3	0.542	723
10:14:13.505	121	62	84	85	108.8	325	710	983	9.2	0.550	733
10:14:14.216	124	66	89	85	90.8	325	705	1083	7.7	0.693	924
10:14:14.921	127	67	88	78	93.8	325	770	1088	7.3	0.719	958
10:14:15.691	124	63	86	81	96.8	320	740	1079	7.8	0.658	877
10:14:16.429	120	63	83	80	96.0	320	750	1042	7.7	0.648	865
10:14:17.179	117	60	82	82	100.5	315	735	1042	8.2	0.596	795
10:14:17.916	118	60	81	79	104.3	320	755	1050	8.3	0.588	785
10:14:18.669	118	58	80	78	108.3	320	765	1058	8.5	0.567	756
10:14:19.434	116	57	79	79	108.3	320	755	1054	8.6	0.551	735
10:14:20.189	113	56	78	80	107.3	320	750	1033	8.6	0.547	730
10:14:20.939	115	56	80	81	110.3	320	745	1029	8.9	0.539	719
10:14:21.684	118	57	81	79	114.0	320	760	1042	9.0	0.538	718
10:14:22.446	117	57	81	78	114.3	320	765	1038	9.0	0.539	719
10:14:23.209	117	57	81	79	112.5	320	760	1042	8.9	0.544	725
10:14:23.969	116	58	81	80	110.0	315	750	1029	8.8	0.551	734
10:14:24.717	118	59	83	81	111.5	320	745	1042	9.0	0.553	737
10:14:25.464	121	60	83	78	114.3	320	765	1046	9.0	0.557	743
10:14:26.227	120	59	82	76	112.8	320	790	1050	8.6	0.571	761
10:14:27.021	117	57	81	81	111.8	320	740	1042	9.1	0.536	715
10:14:27.761	117	59	82	81	108.5	320	745	1038	8.7	0.561	748
10:14:28.506	120	60	82	78	111.8	320	765	1054	8.8	0.563	751
10:14:29.271	119	59	81	76	113.8	320	790	1050	8.6	0.564	752
10:14:30.061	118	58	80	76	113.3	320	790	1046	8.6	0.560	746
