# Supplementary material for: Influence of beat-to-beat blood pressure variability on vascular elasticity in hypertensive population
Source: Sci Rep. 2017 Aug 21;7:8394. doi: 10.1038/s41598-017-08640-4 (PMC5566212; doi:10.1038/s41598-017-08640-4)
Supplement: Supplementary file 2 — Dataset 2 [file 41598_2017_8640_MOESM2_ESM.zip › Data of normal population/1177-beats.txt]

09:22:41.531	106	54	75	82	83.0	325	735	992	6.8	0.666	888
09:22:42.264	107	54	76	82	90.0	330	735	954	7.3	0.619	825
09:22:43.001	108	53	76	79	97.0	335	755	975	7.7	0.590	786
09:22:43.754	107	54	75	77	96.5	325	780	971	7.4	0.606	808
09:22:44.538	105	53	75	77	95.3	330	775	933	7.4	0.608	811
09:22:45.311	105	54	75	76	93.5	330	790	929	7.1	0.636	848
09:22:46.099	108	58	79	79	94.3	330	760	983	7.4	0.639	852
09:22:46.861	114	61	79	82	94.3	330	730	942	7.7	0.614	818
09:22:47.590	114	61	79	84	94.3	330	715	942	7.9	0.601	802
09:22:48.305	114	61	79	85	94.3	330	710	942	8.0	0.597	796
09:22:49.015	114	61	79	91	94.3	330	660	942	8.6	0.555	740
09:22:49.675	114	61	79	88	94.3	330	680	942	8.3	0.572	762
09:22:50.356	128	68	94	85	68.5	340	705	1100	5.8	0.967	1290
09:22:51.059	128	69	95	86	71.3	335	700	1129	6.1	0.928	1238
09:22:51.761	131	69	94	85	78.3	340	710	1150	6.6	0.851	1134
09:22:52.471	127	67	91	82	83.5	335	735	1183	6.8	0.799	1065
09:22:53.206	125	66	88	82	87.0	330	735	1150	7.1	0.746	994
09:22:53.941	122	62	88	81	93.5	340	745	1142	7.5	0.697	930
09:22:54.686	123	64	84	77	92.5	345	775	1096	7.2	0.704	938
09:22:55.457	114	57	78	79	97.0	335	755	1063	7.7	0.603	804
09:22:56.214	109	53	75	82	98.5	335	730	1104	8.1	0.558	744
09:22:56.944	111	52	75	82	98.5	335	735	1092	8.0	0.562	749
09:22:57.680	111	52	75	79	98.5	335	755	1092	7.8	0.577	769
09:22:58.435	111	52	75	80	98.5	335	750	1092	7.9	0.573	764
09:22:59.185	111	52	75	78	98.5	335	765	1092	7.7	0.584	779
09:22:59.949	113	56	79	78	85.0	335	765	1079	6.7	0.713	951
09:23:00.716	113	55	79	77	87.5	340	775	1067	6.8	0.698	930
09:23:01.491	111	55	79	79	88.3	335	760	1046	7.0	0.676	901
09:23:02.249	111	55	79	80	91.8	335	750	1046	7.3	0.644	858
09:23:02.999	112	56	79	78	98.5	340	765	1017	7.7	0.614	818
09:23:03.762	113	55	79	79	99.8	335	760	1033	7.9	0.602	803
09:23:04.524	110	55	78	78	99.3	335	765	1017	7.8	0.603	804
09:23:05.289	112	56	79	78	100.0	335	765	1017	7.8	0.606	808
09:23:06.056	113	55	80	78	103.3	340	770	1042	8.0	0.593	791
09:23:06.826	112	55	80	76	103.3	340	785	1058	7.9	0.604	806
09:23:07.610	112	55	80	76	103.3	340	785	1058	7.9	0.604	806
09:23:08.395	112	55	80	77	103.3	340	775	1058	8.0	0.597	796
09:23:09.170	112	55	80	78	103.3	340	765	1058	8.1	0.589	785
09:23:09.938	107	53	76	77	84.0	335	775	983	6.5	0.701	935
09:23:10.709	106	53	77	81	83.3	335	745	967	6.7	0.689	919
09:23:11.456	110	55	79	80	86.5	335	750	967	6.9	0.685	913
09:23:12.206	112	56	81	82	92.3	335	730	1004	7.6	0.639	852
09:23:12.934	111	58	82	88	92.5	335	685	967	8.1	0.605	807
09:23:13.619	112	59	83	92	91.3	330	655	996	8.4	0.598	797
09:23:14.278	113	61	83	88	90.3	330	685	983	7.9	0.628	837
09:23:14.961	112	60	82	85	91.8	330	705	1013	7.8	0.630	840
09:23:15.668	112	59	81	82	94.0	330	730	983	7.7	0.631	841
09:23:16.396	112	58	81	79	94.0	330	760	983	7.4	0.657	876
09:23:17.155	112	58	81	77	94.0	330	775	983	7.3	0.670	893
09:23:17.930	112	58	81	82	94.0	330	735	983	7.7	0.635	847
09:23:18.665	112	58	81	81	94.0	330	740	983	7.6	0.640	853
09:23:19.406	111	59	81	78	75.8	330	765	933	5.9	0.813	1084
09:23:20.171	109	57	79	76	76.8	330	785	904	5.9	0.805	1074
09:23:20.956	107	57	79	77	78.8	330	780	888	6.1	0.778	1037
09:23:21.736	109	57	79	77	84.3	330	775	883	6.5	0.729	972
09:23:22.511	109	57	79	77	88.0	335	775	879	6.8	0.696	928
09:23:23.284	107	57	79	79	87.8	330	755	892	7.0	0.682	909
09:23:24.039	108	58	80	81	87.3	330	740	854	7.1	0.681	908
09:23:24.779	112	59	83	81	93.0	330	745	871	7.5	0.661	881
09:23:25.526	108	58	81	82	90.3	335	730	913	7.4	0.653	871
09:23:26.254	108	60	81	82	90.3	335	735	850	7.4	0.658	877
09:23:26.990	108	60	81	83	90.3	335	725	850	7.5	0.649	865
09:23:27.715	108	60	81	83	90.3	335	725	850	7.5	0.649	865
09:23:28.440	108	60	81	83	90.3	335	720	850	7.5	0.644	859
09:23:29.159	109	60	82	83	71.8	330	725	858	5.9	0.824	1098
09:23:29.886	110	57	81	80	80.8	335	750	904	6.5	0.755	1006
09:23:30.634	108	59	80	79	76.5	330	755	833	6.1	0.785	1046
09:23:31.391	104	58	75	83	76.8	330	725	854	6.4	0.708	945
09:23:32.116	105	54	78	83	89.5	330	720	888	7.5	0.627	837
09:23:32.836	107	57	79	83	89.3	330	725	863	7.4	0.644	858
09:23:33.559	107	57	78	82	89.5	330	735	846	7.3	0.643	857
09:23:34.296	105	57	76	82	88.5	330	735	838	7.2	0.627	836
09:23:35.027	108	58	80	83	90.3	330	720	829	7.5	0.638	851
09:23:35.751	106	57	78	81	90.5	335	745	838	7.3	0.644	859
09:23:36.492	106	58	75	81	87.8	330	740	829	7.1	0.635	846
09:23:37.236	106	56	79	83	91.8	330	720	850	7.6	0.620	827
09:23:37.958	107	58	79	82	91.0	335	735	804	7.4	0.640	853
09:23:38.693	105	58	76	81	87.5	335	745	813	7.0	0.649	866
09:23:39.432	100	51	74	82	94.0	330	735	829	7.7	0.577	769
09:23:40.169	101	53	74	82	92.0	330	730	829	7.6	0.585	780
09:23:40.901	99	50	75	81	97.0	335	745	825	7.8	0.572	763
09:23:41.648	101	55	74	80	88.8	330	750	792	7.1	0.625	834
09:23:42.394	97	53	73	83	87.0	330	725	758	7.2	0.604	806
09:23:43.123	99	53	73	80	87.0	330	750	763	7.0	0.625	833
09:23:43.870	99	53	73	82	87.0	330	735	763	7.1	0.613	817
09:23:44.605	99	53	73	84	87.0	330	715	763	7.3	0.596	794
09:23:45.320	99	53	73	86	87.0	330	695	763	7.5	0.579	772
09:23:46.016	101	52	76	83	77.3	335	725	858	6.4	0.711	948
09:23:46.739	102	56	78	82	72.0	335	730	858	5.9	0.791	1054
09:23:47.469	104	58	78	82	72.8	330	730	775	6.0	0.780	1040
09:23:48.199	106	56	80	82	85.3	335	730	796	7.0	0.681	908
09:23:48.929	104	60	76	81	80.3	335	740	733	6.5	0.696	928
09:23:49.671	99	50	76	82	94.3	330	730	850	7.7	0.585	780
09:23:50.401	105	57	78	83	86.0	335	725	717	7.1	0.660	880
09:23:51.126	103	57	77	82	87.0	335	730	717	7.2	0.644	859
09:23:51.856	99	55	74	81	84.3	330	745	738	6.8	0.654	872
09:23:52.599	98	54	74	82	85.8	330	735	729	7.0	0.630	840
09:23:53.334	101	54	74	81	87.8	330	745	750	7.1	0.630	841
09:23:54.081	100	54	74	79	88.3	330	760	733	7.0	0.633	844
09:23:54.841	98	53	73	79	85.8	330	760	721	6.8	0.643	857
09:23:55.601	98	53	72	78	87.0	330	770	729	6.8	0.637	850
09:23:56.369	98	52	71	78	89.0	335	765	717	7.0	0.610	814
09:23:57.138	91	47	70	79	90.5	330	755	750	7.2	0.586	781
09:23:57.891	97	54	73	82	82.8	330	735	671	6.8	0.646	862
09:23:58.626	97	53	72	80	85.8	330	750	654	6.9	0.632	843
09:23:59.374	96	53	72	79	85.3	330	755	671	6.8	0.635	847
09:24:00.131	95	53	71	78	83.5	330	770	675	6.5	0.650	867
09:24:00.899	95	52	70	76	84.8	330	785	667	6.5	0.648	865
09:24:01.684	94	51	69	75	85.8	330	795	683	6.5	0.642	856
09:24:02.481	91	50	68	76	82.8	335	790	654	6.3	0.649	866
09:24:03.269	92	50	68	76	83.5	335	785	617	6.4	0.642	856
09:24:04.054	93	50	69	78	85.5	335	765	667	6.7	0.620	826
09:24:04.823	92	51	69	78	83.0	335	770	604	6.5	0.642	857
09:24:05.593	92	51	69	77	82.3	335	775	600	6.4	0.648	864
09:24:06.364	92	51	69	78	84.5	330	770	633	6.6	0.629	838
09:24:07.134	91	50	68	78	82.5	330	765	638	6.5	0.633	844
09:24:07.903	89	50	68	77	82.5	330	775	604	6.4	0.641	855
09:24:08.675	89	50	68	81	82.5	330	745	604	6.6	0.616	822
09:24:09.420	89	50	68	81	82.5	330	740	604	6.7	0.612	816
09:24:10.160	89	50	68	82	82.5	330	735	604	6.7	0.608	811
09:24:10.896	94	53	71	81	67.0	335	745	608	5.4	0.792	1056
09:24:11.643	94	53	71	77	68.5	335	775	604	5.3	0.803	1071
09:24:12.414	93	53	71	79	70.8	330	760	629	5.6	0.760	1013
09:24:13.178	92	52	70	81	73.5	335	745	604	5.9	0.712	949
09:24:13.921	94	53	71	81	78.5	335	740	617	6.4	0.669	892
09:24:14.659	94	53	72	83	79.5	330	720	629	6.6	0.648	863
09:24:15.383	94	54	72	85	78.8	330	710	613	6.7	0.651	869
09:24:16.091	98	55	76	86	83.0	330	700	638	7.1	0.639	852
09:24:16.791	103	58	79	84	86.8	335	715	675	7.3	0.653	871
09:24:17.506	107	59	81	82	88.5	330	735	721	7.2	0.675	900
09:24:18.239	109	61	83	82	87.3	330	730	725	7.2	0.697	929
09:24:18.971	112	64	84	80	86.5	335	750	750	6.9	0.730	974
09:24:19.723	111	62	83	79	87.3	335	760	750	6.9	0.719	958
09:24:20.479	108	60	81	81	85.0	330	740	758	6.9	0.707	943
09:24:21.223	109	59	80	81	86.5	335	745	763	7.0	0.691	922
09:24:21.968	106	58	79	79	86.3	335	755	771	6.9	0.687	916
09:24:22.721	103	57	76	81	83.5	335	745	733	6.7	0.676	901
09:24:23.464	105	55	78	82	89.8	335	735	788	7.3	0.637	849
09:24:24.203	104	57	78	83	86.0	335	720	767	7.2	0.649	865
09:24:24.919	103	57	77	86	84.3	330	700	733	7.2	0.642	856
09:24:25.619	102	57	78	92	82.3	330	655	729	7.5	0.619	826
09:24:26.276	101	59	77	92	78.5	330	655	721	7.2	0.640	854
09:24:26.929	101	58	76	91	79.0	330	660	750	7.2	0.635	847
09:24:27.593	102	57	76	87	82.8	330	690	763	7.2	0.630	839
09:24:28.283	100	55	74	85	84.0	330	705	758	7.1	0.621	828
09:24:28.986	97	54	73	85	82.0	330	705	729	7.0	0.625	834
09:24:29.689	98	54	73	84	83.3	325	715	729	7.0	0.625	833
09:24:30.404	98	53	73	83	85.5	330	725	725	7.1	0.615	820
09:24:31.129	97	53	72	83	84.3	325	725	713	7.0	0.622	829
09:24:31.856	96	54	72	82	83.3	330	730	683	6.8	0.634	845
09:24:32.586	98	53	73	81	85.3	330	745	704	6.9	0.634	845
09:24:33.331	97	53	72	80	84.5	330	750	696	6.8	0.637	849
09:24:34.081	95	53	71	81	82.5	330	745	688	6.6	0.639	852
09:24:34.826	95	52	71	80	84.0	330	750	671	6.7	0.629	839
09:24:35.576	94	51	70	80	83.3	330	750	663	6.7	0.631	841
09:24:36.326	92	51	70	82	81.0	325	730	654	6.7	0.629	838
09:24:37.056	95	52	72	83	83.5	330	725	654	6.9	0.623	831
09:24:37.781	97	54	74	82	84.5	330	730	671	6.9	0.635	847
09:24:38.511	98	55	75	83	83.0	330	725	650	6.9	0.655	873
09:24:39.236	100	58	75	81	83.0	330	745	663	6.7	0.673	898
09:24:39.980	100	58	75	83	83.0	330	725	663	6.9	0.655	873
09:24:40.705	100	58	75	81	83.0	330	745	663	6.7	0.673	898
09:24:41.450	100	58	75	79	83.0	330	755	663	6.6	0.682	910
09:24:42.205	100	58	75	79	83.0	330	755	663	6.6	0.682	910
09:24:42.961	101	55	75	77	68.0	335	775	683	5.3	0.852	1136
09:24:43.736	101	55	74	77	69.3	335	775	692	5.4	0.828	1104
09:24:44.509	101	54	74	78	75.3	335	765	663	5.9	0.755	1006
09:24:45.276	100	55	74	80	74.8	330	750	667	6.0	0.740	987
09:24:46.024	99	55	74	82	78.0	330	730	646	6.4	0.690	920
09:24:46.756	99	54	74	82	80.5	335	735	683	6.6	0.671	895
09:24:47.491	98	54	73	81	80.3	335	740	679	6.5	0.673	898
09:24:48.229	99	55	74	84	80.8	330	715	675	6.8	0.657	877
09:24:48.948	102	55	76	82	85.5	335	735	692	7.0	0.651	868
09:24:49.679	101	56	76	81	85.5	335	740	700	6.9	0.656	874
09:24:50.420	101	56	76	83	85.5	335	720	700	7.1	0.638	851
09:24:51.140	101	56	76	85	85.5	335	710	700	7.2	0.629	839
09:24:51.850	101	56	76	84	85.5	335	715	700	7.2	0.633	845
09:24:52.566	102	57	77	82	67.0	330	730	696	5.5	0.834	1111
09:24:53.296	103	56	76	82	70.0	335	735	692	5.7	0.795	1061
09:24:54.031	102	55	76	81	73.5	335	745	683	5.9	0.773	1030
09:24:54.776	103	56	77	83	77.3	335	720	713	6.4	0.718	957
09:24:55.496	103	58	78	86	78.5	335	695	725	6.8	0.688	918
09:24:56.189	104	59	78	86	79.3	335	695	708	6.8	0.686	915
09:24:56.884	102	58	78	87	78.3	330	690	725	6.8	0.683	911
09:24:57.574	105	59	80	88	81.3	330	680	742	7.2	0.667	890
09:24:58.254	109	61	83	88	83.3	330	685	758	7.3	0.679	905
09:24:58.943	111	63	83	86	82.5	330	695	758	7.1	0.701	935
09:24:59.638	111	63	84	86	82.8	330	700	796	7.1	0.708	945
09:25:00.334	113	63	85	85	84.8	330	705	804	7.2	0.707	943
09:25:01.037	114	63	85	85	84.8	330	705	821	7.2	0.709	946
09:25:01.748	112	63	84	85	83.3	330	705	796	7.1	0.709	946
09:25:02.453	111	62	84	86	83.3	330	695	813	7.2	0.697	929
09:25:03.146	113	62	84	85	84.0	330	705	813	7.1	0.701	934
09:25:03.847	111	62	82	85	81.0	330	705	821	6.9	0.712	949
09:25:04.552	107	59	79	85	81.3	325	705	821	6.9	0.688	917
09:25:05.259	108	58	81	89	85.0	330	675	846	7.6	0.643	858
09:25:05.932	110	61	81	93	85.0	330	645	846	7.9	0.615	820
09:25:06.580	110	61	81	90	85.0	330	665	846	7.7	0.634	845
09:25:07.245	110	61	81	86	85.0	330	700	846	7.3	0.667	889
09:25:07.945	110	61	81	84	85.0	330	715	846	7.1	0.681	908
09:25:08.661	113	61	82	83	69.5	315	725	863	5.8	0.855	1141
09:25:09.384	113	60	82	85	71.3	325	705	921	6.1	0.814	1085
09:25:10.091	114	57	84	85	82.3	335	710	975	7.0	0.723	964
09:25:10.803	115	64	84	87	73.0	325	690	942	6.3	0.789	1052
09:25:11.493	116	61	84	86	84.3	330	700	942	7.2	0.700	933
09:25:12.191	116	62	81	84	84.0	330	715	975	7.0	0.692	922
09:25:12.908	111	56	79	82	89.5	330	735	971	7.3	0.647	862
09:25:13.643	115	58	79	81	87.8	330	745	1008	7.1	0.666	889
09:25:14.386	111	56	78	82	87.5	330	730	1000	7.2	0.649	865
09:25:15.116	111	56	80	84	91.3	330	715	983	7.7	0.625	833
09:25:15.829	110	57	80	89	85.8	320	675	958	7.6	0.626	834
09:25:16.506	106	60	76	93	76.5	335	645	867	7.1	0.637	849
09:25:17.151	104	53	76	96	87.5	330	625	917	8.4	0.543	724
09:25:17.776	104	57	75	95	80.3	330	630	871	7.6	0.591	788
09:25:18.406	103	55	75	94	82.8	325	635	908	7.8	0.577	770
09:25:19.039	106	56	77	92	85.5	325	655	900	7.8	0.586	781
09:25:19.694	104	56	74	89	85.0	325	675	888	7.6	0.586	781
09:25:20.369	100	52	71	87	86.8	325	690	867	7.5	0.563	750
09:25:21.061	98	50	69	86	86.5	325	695	813	7.5	0.556	742
09:25:21.756	96	49	68	85	87.3	325	710	804	7.4	0.551	735
09:25:22.468	95	48	68	83	89.3	330	725	800	7.4	0.548	731
09:25:23.193	95	49	68	82	86.8	330	730	771	7.1	0.572	763
09:25:23.919	94	50	68	85	84.0	330	710	738	7.1	0.575	766
09:25:24.631	94	49	68	84	87.3	330	715	738	7.3	0.559	746
09:25:25.344	93	50	69	85	85.3	325	705	729	7.3	0.566	755
09:25:26.051	96	51	70	84	86.5	330	715	708	7.3	0.579	771
09:25:26.766	98	52	72	83	89.0	335	725	733	7.4	0.582	777
09:25:27.491	98	53	72	81	87.8	330	740	725	7.1	0.603	804
09:25:28.231	96	52	72	82	87.5	330	735	713	7.1	0.601	801
09:25:28.966	98	53	72	79	87.5	330	755	683	7.0	0.617	823
09:25:29.720	98	53	72	79	87.5	330	755	683	7.0	0.617	823
09:25:30.475	98	53	72	81	87.5	330	745	683	7.0	0.609	812
09:25:31.220	98	53	72	81	87.5	330	740	683	7.1	0.605	806
09:25:31.957	97	52	71	79	71.8	330	755	663	5.7	0.750	1000
09:25:32.714	97	52	72	79	72.3	330	760	679	5.7	0.757	1010
09:25:33.476	97	53	73	80	73.8	330	750	658	5.9	0.737	983
09:25:34.226	99	54	73	80	78.0	335	750	688	6.2	0.704	939
09:25:34.976	99	54	73	80	83.0	335	750	692	6.6	0.662	883
09:25:35.726	99	54	73	81	82.8	335	745	675	6.7	0.659	879
09:25:36.471	98	54	73	82	82.3	335	735	675	6.7	0.655	873
09:25:37.206	99	54	73	81	83.5	335	740	675	6.8	0.649	866
09:25:37.944	99	54	73	81	84.8	335	745	700	6.8	0.637	850
09:25:38.691	95	52	71	81	84.0	330	740	692	6.8	0.625	834
09:25:39.431	97	53	73	82	85.3	330	735	708	7.0	0.627	836
09:25:40.164	100	54	74	82	86.8	335	735	696	7.1	0.627	836
09:25:40.901	99	55	74	81	85.5	335	745	692	6.9	0.640	854
09:25:41.644	99	54	74	82	85.5	330	735	679	7.0	0.634	845
09:25:42.381	100	55	74	79	86.5	335	755	708	6.9	0.646	861
09:25:43.136	100	54	74	79	87.0	335	760	696	6.9	0.644	859
09:25:43.894	99	54	74	81	85.3	335	745	692	6.9	0.642	856
09:25:44.643	99	55	73	78	85.8	335	770	683	6.7	0.656	874
09:25:45.409	98	53	72	79	86.0	335	760	683	6.8	0.638	851
09:25:46.169	96	52	71	80	84.0	330	750	663	6.7	0.634	845
09:25:46.921	96	52	71	81	85.0	335	745	650	6.8	0.620	827
09:25:47.666	96	52	72	81	85.3	330	740	683	6.9	0.621	828
09:25:48.404	96	53	71	82	84.0	330	735	688	6.9	0.621	828
09:25:49.141	98	53	74	82	87.8	335	735	704	7.2	0.616	821
09:25:49.874	101	55	76	83	87.5	330	725	700	7.2	0.628	837
09:25:50.601	102	56	76	81	87.5	335	745	700	7.0	0.645	860
09:25:51.346	100	55	75	80	87.3	330	750	692	7.0	0.640	854
09:25:52.094	100	55	74	81	86.0	330	740	683	7.0	0.639	852
09:25:52.834	100	55	74	81	87.0	335	745	708	7.0	0.636	848
09:25:53.581	99	54	73	78	86.8	340	765	700	6.8	0.646	861
09:25:54.346	97	54	73	81	84.8	335	745	679	6.8	0.637	850
09:25:55.091	98	53	73	81	86.0	335	745	696	6.9	0.628	837
09:25:55.836	99	53	73	80	88.3	335	750	708	7.1	0.616	822
09:25:56.584	97	53	72	81	86.8	330	745	721	7.0	0.618	824
09:25:57.331	97	52	72	81	87.0	330	740	700	7.1	0.615	819
09:25:58.071	99	53	72	79	89.3	335	760	713	7.0	0.615	820
09:25:58.831	98	52	72	77	89.5	335	775	725	6.9	0.623	831
09:25:59.606	98	52	73	79	88.5	330	760	708	7.0	0.623	830
09:26:00.366	99	54	74	81	88.3	335	740	717	7.2	0.623	830
09:26:01.108	101	55	74	79	88.3	335	760	725	7.0	0.639	853
09:26:01.865	101	55	74	79	88.3	335	760	725	7.0	0.639	853
09:26:02.625	101	55	74	81	88.3	335	745	725	7.1	0.627	836
09:26:03.370	101	55	74	79	88.3	335	755	725	7.0	0.635	847
09:26:04.124	105	58	77	77	70.8	335	780	750	5.4	0.846	1128
09:26:04.908	102	56	75	76	71.5	335	785	742	5.5	0.821	1094
09:26:05.691	101	55	75	77	75.5	330	775	713	5.8	0.765	1020
09:26:06.464	102	54	75	77	80.3	335	775	733	6.2	0.724	966
09:26:07.241	102	55	76	78	83.8	335	770	725	6.5	0.694	926
09:26:08.009	104	56	78	80	85.5	335	750	754	6.8	0.680	906
09:26:08.759	107	57	80	81	88.8	335	745	792	7.1	0.667	890
09:26:09.508	107	58	80	81	88.8	335	745	808	7.1	0.667	890
09:26:10.249	107	58	80	83	87.0	330	725	796	7.2	0.662	883
09:26:10.972	108	57	79	81	90.5	335	745	821	7.3	0.648	864
09:26:11.719	107	57	78	81	90.3	335	745	833	7.3	0.642	856
09:26:12.468	104	56	75	80	88.5	335	750	808	7.1	0.638	850
09:26:13.212	104	54	76	81	91.8	335	745	829	7.4	0.613	817
09:26:13.959	104	54	75	79	92.3	335	755	842	7.3	0.614	818
09:26:14.714	102	53	75	81	91.5	330	740	833	7.4	0.603	803
09:26:15.458	103	53	75	79	92.8	335	755	796	7.4	0.608	811
09:26:16.209	104	53	75	79	94.5	335	760	863	7.5	0.603	804
09:26:16.973	102	53	74	79	92.8	335	760	813	7.3	0.604	806
09:26:17.733	100	53	73	79	90.5	335	755	804	7.2	0.609	812
09:26:18.484	101	53	74	81	91.3	335	745	792	7.3	0.602	803
09:26:19.233	100	53	73	81	89.8	335	745	792	7.2	0.608	811
09:26:19.978	98	53	72	81	87.0	330	745	758	7.0	0.614	819
09:26:20.719	98	52	72	82	89.0	335	735	771	7.3	0.597	796
09:26:21.458	99	52	73	81	92.0	335	740	796	7.5	0.587	783
09:26:22.198	99	53	73	81	90.0	335	740	796	7.3	0.602	803
09:26:22.934	101	54	74	81	90.8	330	740	788	7.4	0.605	807
09:26:23.678	102	54	75	81	93.3	330	745	792	7.5	0.599	799
09:26:24.423	101	54	75	81	90.5	335	740	771	7.3	0.609	812
09:26:25.163	100	54	74	82	89.5	335	730	783	7.4	0.606	807
09:26:25.891	101	53	74	82	91.3	335	735	792	7.4	0.592	789
09:26:26.624	100	52	73	81	91.3	335	740	788	7.4	0.590	787
09:26:27.364	98	52	72	82	89.3	335	735	792	7.3	0.593	791
09:26:28.099	99	52	73	82	90.3	335	730	758	7.4	0.588	785
09:26:28.831	100	53	74	82	92.3	335	735	813	7.5	0.586	781
09:26:29.566	100	53	74	82	90.5	330	730	800	7.4	0.595	793
09:26:30.298	99	53	74	85	89.3	335	705	779	7.6	0.585	779
09:26:31.003	101	54	75	84	90.5	335	715	804	7.6	0.591	787
09:26:31.714	102	54	75	83	90.8	330	720	825	7.6	0.595	793
09:26:32.438	101	54	74	82	90.3	330	735	796	7.4	0.601	801
09:26:33.173	100	53	74	83	91.8	330	725	800	7.6	0.585	780
09:26:33.896	101	54	74	82	91.3	330	735	821	7.4	0.596	795
09:26:34.627	100	53	73	82	89.8	330	730	838	7.4	0.596	794
09:26:35.357	99	52	73	83	89.8	330	725	817	7.4	0.588	784
09:26:36.088	100	53	73	83	90.0	335	720	783	7.5	0.586	781
09:26:36.806	100	52	73	82	92.5	330	730	792	7.6	0.578	771
09:26:37.532	100	53	73	82	91.0	330	735	829	7.4	0.590	786
09:26:38.273	99	52	74	84	91.3	330	715	808	7.7	0.578	771
09:26:38.988	102	54	76	84	92.0	335	715	813	7.7	0.587	782
09:26:39.701	103	55	76	83	92.0	335	720	804	7.7	0.597	796
09:26:40.423	102	56	76	81	92.0	335	745	796	7.4	0.617	823
09:26:41.165	102	56	76	83	92.0	335	720	796	7.7	0.597	796
09:26:41.885	102	56	76	81	92.0	335	745	796	7.4	0.617	823
09:26:42.630	102	56	76	81	92.0	335	740	796	7.5	0.613	818
09:26:43.370	102	56	76	84	92.0	335	715	796	7.7	0.593	790
09:26:44.084	100	58	75	86	61.0	330	695	688	5.3	0.855	1139
09:26:44.779	101	54	75	87	71.5	330	690	792	6.2	0.721	962
09:26:45.469	99	54	74	92	71.3	330	655	750	6.5	0.683	910
09:26:46.126	98	55	75	92	73.3	325	650	746	6.8	0.661	881
09:26:46.778	98	56	74	90	77.0	330	670	763	6.9	0.644	859
09:26:47.446	102	55	75	88	82.8	330	685	804	7.2	0.621	828
09:26:48.133	104	55	75	84	87.5	330	715	804	7.3	0.615	820
09:26:48.844	101	53	74	83	87.5	325	725	817	7.2	0.609	812
09:26:49.569	99	53	71	83	85.8	325	725	825	7.1	0.602	803
09:26:50.294	99	51	73	82	90.3	325	730	854	7.4	0.588	785
09:26:51.024	101	54	73	79	88.3	325	755	821	7.0	0.620	827
09:26:51.779	96	52	68	79	83.0	325	755	808	6.6	0.616	822
09:26:52.534	93	45	70	80	94.0	320	750	858	7.5	0.555	739
09:26:53.284	97	51	70	79	88.0	330	760	775	6.9	0.602	803
09:26:54.048	95	50	70	78	88.8	330	765	788	7.0	0.599	799
09:26:54.809	97	51	70	78	88.8	330	770	771	6.9	0.607	810
09:26:55.583	97	51	71	75	91.8	335	805	763	6.8	0.621	828
09:26:56.388	93	53	69	77	81.0	330	780	763	6.2	0.662	883
09:26:57.166	97	51	72	78	90.8	330	770	763	7.1	0.613	817
09:26:57.934	100	55	72	78	90.8	330	765	771	7.1	0.609	812
09:26:58.700	100	55	72	79	90.8	330	755	771	7.2	0.601	801
09:26:59.455	100	55	72	82	90.8	330	730	771	7.5	0.581	775
09:27:00.185	100	55	72	83	90.8	330	720	771	7.6	0.573	764
09:27:00.904	101	55	73	78	69.8	335	770	767	5.4	0.803	1071
09:27:01.674	97	52	70	77	72.5	335	775	758	5.6	0.748	998
09:27:02.449	96	51	69	77	74.3	335	775	725	5.7	0.720	960
09:27:03.224	95	50	68	77	79.5	335	775	725	6.2	0.665	887
09:27:04.001	92	49	67	77	80.8	330	775	713	6.3	0.643	857
09:27:04.776	93	49	68	76	84.0	335	790	704	6.4	0.637	850
09:27:05.566	94	49	69	77	86.8	335	780	721	6.7	0.618	824
09:27:06.346	94	50	69	77	84.8	335	780	717	6.5	0.633	844
09:27:07.128	94	51	69	75	85.5	335	795	708	6.5	0.644	859
09:27:07.921	96	51	70	75	88.8	340	795	675	6.7	0.629	839
09:27:08.716	95	52	71	76	87.0	335	790	708	6.6	0.642	857
09:27:09.506	97	53	71	75	85.5	335	795	713	6.5	0.660	880
09:27:10.301	97	52	71	74	87.5	335	815	696	6.4	0.657	876
09:27:11.114	95	51	69	74	85.0	335	810	692	6.3	0.660	880
09:27:11.924	94	51	68	73	84.8	335	820	700	6.2	0.658	877
09:27:12.744	93	49	68	75	85.8	335	805	688	6.4	0.638	851
09:27:13.551	92	49	68	75	86.0	340	805	658	6.4	0.639	852
09:27:14.356	91	51	68	79	77.3	330	755	717	6.1	0.662	883
09:27:15.111	93	51	71	86	83.0	335	695	646	7.2	0.597	795
09:27:15.806	97	54	73	84	84.3	335	715	671	7.1	0.617	823
09:27:16.521	99	54	73	78	86.3	340	770	713	6.7	0.652	869
09:27:17.291	101	54	74	75	89.8	335	805	733	6.7	0.659	879
09:27:18.098	103	55	74	73	88.3	340	820	763	6.5	0.688	917
09:27:18.918	103	54	74	74	87.5	330	815	788	6.4	0.685	913
09:27:19.733	103	54	73	74	89.0	340	810	800	6.6	0.667	889
09:27:20.543	102	53	73	74	88.3	335	815	808	6.5	0.670	893
09:27:21.358	101	53	72	74	86.8	340	810	800	6.4	0.672	896
09:27:22.162	104	53	73	74	90.5	335	815	829	6.7	0.657	877
09:27:22.977	103	53	73	73	89.0	340	825	838	6.5	0.674	899
09:27:23.804	103	53	73	74	89.0	340	815	850	6.6	0.666	888
09:27:24.620	103	53	73	76	89.0	340	790	850	6.8	0.646	861
09:27:25.410	103	53	73	75	89.0	340	795	850	6.7	0.650	866
09:27:26.202	109	59	81	76	76.3	335	790	821	5.8	0.834	1112
09:27:26.994	114	62	83	74	75.5	340	810	850	5.6	0.888	1184
09:27:27.804	115	62	84	75	77.0	340	805	871	5.7	0.876	1167
09:27:28.609	114	62	84	75	79.3	340	800	863	5.9	0.845	1127
09:27:29.409	116	64	83	74	81.3	340	815	846	6.0	0.835	1113
09:27:30.226	114	61	83	74	85.8	340	815	867	6.3	0.784	1045
09:27:31.039	112	60	81	74	84.5	335	810	871	6.3	0.774	1032
09:27:31.851	111	59	80	75	85.3	335	805	858	6.4	0.753	1004
09:27:32.654	110	58	79	75	88.0	340	805	879	6.6	0.723	964
09:27:33.461	108	57	78	75	88.0	340	795	863	6.6	0.707	943
09:27:34.254	108	58	79	77	86.3	335	775	863	6.7	0.708	943
09:27:35.029	111	58	80	76	90.8	340	785	892	6.9	0.692	923
09:27:35.816	111	58	81	76	90.3	335	790	879	6.9	0.705	940
09:27:36.606	111	59	81	77	88.8	335	775	892	6.9	0.710	946
09:27:37.379	114	60	82	76	89.8	340	785	875	6.9	0.719	959
09:27:38.166	113	59	82	76	91.0	340	785	913	7.0	0.707	943
09:27:38.951	112	60	81	77	88.0	335	775	913	6.8	0.713	951
09:27:39.726	114	60	82	76	90.5	340	785	917	6.9	0.709	945
09:27:40.509	113	59	81	77	90.8	335	775	904	7.0	0.694	925
09:27:41.286	111	59	80	78	88.3	340	770	908	6.9	0.696	928
09:27:42.056	110	58	77	78	88.8	335	765	875	7.0	0.666	888
09:27:42.819	111	53	80	78	100.3	340	770	938	7.8	0.611	814
09:27:43.591	109	58	79	77	89.5	335	780	871	6.9	0.686	915
09:27:44.369	108	57	77	78	88.3	330	765	879	6.9	0.663	884
09:27:45.136	108	54	76	77	95.5	340	780	888	7.3	0.621	828
09:27:45.914	106	53	75	78	94.3	335	770	942	7.3	0.613	817
09:27:46.686	107	54	79	80	94.0	335	750	925	7.5	0.628	838
09:27:47.434	110	59	81	81	89.5	335	740	850	7.3	0.668	890
09:27:48.176	111	59	79	80	90.3	340	750	900	7.2	0.657	875
09:27:48.924	110	57	79	81	92.0	335	740	938	7.5	0.633	845
09:27:49.666	108	55	79	81	95.0	335	740	967	7.7	0.611	815
09:27:50.402	114	55	85	81	104.3	335	740	1046	8.5	0.605	807
09:27:51.144	120	65	88	81	91.0	335	740	942	7.4	0.714	951
09:27:51.888	118	64	87	81	90.5	335	740	946	7.3	0.711	949
09:27:52.624	120	65	87	82	89.5	335	735	933	7.3	0.717	955
09:27:53.361	120	63	87	82	91.0	335	735	975	7.4	0.705	940
09:27:54.096	118	63	86	82	87.3	335	735	975	7.1	0.722	963
09:27:54.829	118	62	86	83	89.3	340	725	954	7.4	0.699	931
09:27:55.556	120	64	87	84	87.3	335	715	950	7.3	0.711	948
09:27:56.269	116	63	87	86	87.3	335	695	933	7.5	0.691	921
09:27:56.965	116	63	87	90	87.3	335	665	933	7.9	0.661	882
09:27:57.630	116	63	87	92	87.3	335	650	933	8.1	0.646	862
09:27:58.280	116	63	87	90	87.3	335	670	933	7.8	0.666	888
09:27:58.953	117	63	85	85	69.8	330	705	975	5.9	0.854	1139
09:27:59.656	116	62	83	82	72.8	330	735	1017	5.9	0.836	1115
09:28:00.391	112	59	82	82	76.5	330	735	983	6.2	0.783	1044
09:28:01.124	113	59	82	82	81.5	330	735	963	6.7	0.735	980
09:28:01.861	111	59	80	81	83.5	330	745	950	6.7	0.712	949
09:28:02.608	109	58	78	79	83.8	330	760	946	6.6	0.708	944
09:28:03.364	108	57	78	79	85.5	330	755	933	6.8	0.691	921
09:28:04.119	110	57	79	78	89.3	330	770	933	7.0	0.679	906
09:28:04.891	109	56	77	76	88.8	330	785	908	6.8	0.681	908
09:28:05.674	105	55	75	77	87.3	330	775	921	6.8	0.662	882
09:28:06.449	105	53	75	78	90.8	330	770	925	7.1	0.638	851
09:28:07.221	106	54	76	77	93.8	335	780	904	7.2	0.634	846
09:28:08.001	106	56	75	75	89.0	330	795	875	6.7	0.670	893
09:28:08.796	102	51	74	76	93.3	330	785	958	7.1	0.621	828
09:28:09.581	106	54	75	75	92.3	335	795	929	7.0	0.642	856
09:28:10.376	105	52	75	75	96.5	330	795	992	7.3	0.614	818
09:28:11.173	104	52	75	76	95.0	330	785	1000	7.3	0.616	821
09:28:11.954	108	54	77	76	95.8	330	785	975	7.3	0.633	844
09:28:12.743	109	55	77	75	96.3	335	800	950	7.2	0.636	848
09:28:13.539	104	53	74	75	94.3	330	795	967	7.1	0.624	832
09:28:14.334	103	53	73	76	92.5	330	785	913	7.1	0.622	829
09:28:15.119	103	51	73	76	96.5	335	785	925	7.4	0.596	794
09:28:15.906	102	51	72	76	94.5	330	790	929	7.2	0.604	805
09:28:16.696	99	51	71	77	92.5	335	780	896	7.1	0.599	798
09:28:17.476	99	50	70	77	93.5	335	780	896	7.2	0.586	781
09:28:18.254	100	49	72	77	97.0	330	775	917	7.5	0.573	764
09:28:19.031	101	50	73	76	96.5	330	785	983	7.4	0.594	792
09:28:19.814	104	53	74	77	95.3	330	780	900	7.3	0.608	811
09:28:20.594	106	53	78	75	99.5	335	795	933	7.5	0.621	828
09:28:21.391	110	58	79	75	94.0	335	800	838	7.0	0.674	899
09:28:22.189	107	58	78	77	90.0	330	780	850	6.9	0.678	904
09:28:22.967	108	58	77	76	88.5	335	790	821	6.7	0.685	913
09:28:23.761	107	54	79	75	97.8	335	800	913	7.3	0.642	857
09:28:24.557	109	58	77	76	87.8	335	790	825	6.7	0.695	927
09:28:25.351	108	56	79	77	92.8	330	780	904	7.1	0.666	889
09:28:26.131	112	58	81	76	93.5	335	790	867	7.1	0.684	913
09:28:26.921	111	59	80	75	91.0	330	795	871	6.9	0.701	935
09:28:27.714	109	58	79	76	89.3	335	785	846	6.8	0.697	929
09:28:28.499	110	58	79	76	90.0	335	790	863	6.8	0.696	928
09:28:29.289	109	57	78	75	89.8	330	800	863	6.7	0.695	927
09:28:30.087	106	56	77	75	89.3	335	795	829	6.7	0.688	917
09:28:30.886	107	56	77	74	89.5	335	815	833	6.6	0.699	932
09:28:31.697	107	55	77	75	91.8	335	805	838	6.8	0.673	898
09:28:32.508	104	55	76	75	89.3	335	795	804	6.7	0.675	900
09:28:33.301	104	56	75	75	87.3	335	795	813	6.6	0.686	914
09:28:34.092	104	55	76	76	90.8	335	790	817	6.9	0.662	882
09:28:34.886	104	55	77	75	90.3	335	800	808	6.8	0.678	904
09:28:35.688	104	56	78	77	88.3	335	780	763	6.8	0.687	916
09:28:36.468	108	58	81	76	90.5	340	785	783	6.9	0.698	931
09:28:37.251	110	60	81	74	90.5	340	815	788	6.7	0.725	967
09:28:38.065	110	60	81	76	90.5	340	790	788	6.9	0.703	937
09:28:38.855	110	60	81	76	90.5	340	785	788	6.9	0.698	931
09:28:39.640	110	60	81	78	90.5	340	770	788	7.1	0.685	913
09:28:40.411	106	57	78	77	73.5	335	775	821	5.7	0.817	1090
09:28:41.186	107	57	77	76	74.5	335	790	817	5.7	0.817	1089
09:28:41.976	106	55	77	75	81.5	335	800	833	6.1	0.753	1004
09:28:42.778	108	57	78	75	82.5	340	795	813	6.2	0.754	1005
09:28:43.571	108	58	78	75	86.0	340	800	821	6.5	0.728	971
09:28:44.371	109	57	79	75	89.8	340	805	808	6.7	0.706	942
09:28:45.174	108	58	79	76	86.5	335	785	796	6.6	0.712	950
09:28:45.963	107	57	78	75	89.3	340	795	808	6.7	0.695	926
09:28:46.752	108	57	78	75	90.5	340	795	817	6.8	0.685	914
09:28:47.549	105	56	77	76	87.0	335	785	813	6.6	0.693	923
09:28:48.338	105	56	77	78	86.8	335	770	796	6.8	0.679	905
09:28:49.106	105	55	76	78	89.0	340	770	804	6.9	0.658	877
09:28:49.878	103	55	75	76	89.0	340	785	804	6.8	0.662	882
09:28:50.663	103	55	76	78	87.3	335	770	813	6.8	0.666	888
09:28:51.433	105	56	77	77	90.3	340	780	796	6.9	0.661	882
09:28:52.211	105	56	77	78	90.3	340	765	800	7.1	0.651	867
09:28:52.978	105	56	79	80	89.5	335	750	804	7.2	0.658	877
09:28:53.728	110	59	82	79	91.0	340	755	813	7.2	0.676	902
09:28:54.481	114	60	84	77	94.0	340	775	850	7.3	0.688	918
09:28:55.254	114	61	83	76	91.3	340	790	854	6.9	0.714	952
09:28:56.044	113	59	82	76	92.3	335	790	879	7.0	0.702	936
09:28:56.834	114	60	82	77	91.8	335	780	867	7.1	0.699	932
09:28:57.614	111	59	80	77	90.3	335	775	846	7.0	0.689	919
09:28:58.389	108	58	79	78	88.0	335	765	858	6.9	0.685	913
09:28:59.152	109	58	79	78	89.0	335	770	829	6.9	0.681	908
09:28:59.924	108	56	78	77	91.3	335	775	863	7.1	0.665	886
09:29:00.697	107	57	78	79	87.8	335	760	842	6.9	0.678	904
09:29:01.461	109	58	79	78	88.8	335	765	846	7.0	0.679	905
09:29:02.226	110	57	79	77	93.5	340	780	879	7.2	0.659	879
09:29:03.006	109	57	78	75	91.0	335	795	867	6.9	0.679	906
09:29:03.799	107	56	78	77	90.0	335	775	858	7.0	0.672	896
09:29:04.576	108	57	78	77	89.8	335	775	846	6.9	0.674	898
09:29:05.351	107	56	78	78	90.8	335	770	850	7.1	0.658	877
09:29:06.119	106	56	78	79	88.0	335	755	833	7.0	0.667	889
09:29:06.876	109	57	79	78	90.8	340	765	838	7.1	0.668	891
09:29:07.639	110	58	80	78	92.0	340	765	858	7.2	0.665	887
09:29:08.402	109	57	79	77	91.8	335	780	842	7.1	0.672	895
09:29:09.184	108	57	79	77	89.8	335	775	842	6.9	0.678	904
09:29:09.959	108	57	78	75	90.3	335	795	833	6.8	0.689	919
09:29:10.754	108	56	78	76	93.5	340	790	833	7.1	0.655	873
09:29:11.544	105	55	76	76	90.0	335	790	829	6.8	0.663	884
09:29:12.338	102	54	75	78	87.8	340	770	808	6.8	0.654	872
09:29:13.106	104	54	75	76	89.8	340	785	813	6.9	0.652	869
09:29:13.893	103	53	74	75	91.3	340	795	813	6.9	0.640	854
09:29:14.688	101	53	73	74	90.0	335	810	796	6.7	0.652	870
09:29:15.494	100	52	73	76	89.0	335	790	792	6.8	0.644	858
09:29:16.284	102	53	73	75	91.8	340	800	792	6.9	0.639	852
09:29:17.088	101	53	74	75	91.0	340	795	767	6.9	0.642	856
09:29:17.879	101	54	75	78	89.0	335	770	767	6.9	0.651	868
09:29:18.651	105	56	78	79	89.5	340	760	783	7.1	0.660	880
09:29:19.413	108	57	79	77	91.5	340	775	796	7.1	0.669	892
09:29:20.188	108	58	79	77	89.5	340	780	792	6.9	0.688	918
09:29:20.968	106	58	79	78	88.0	340	770	779	6.9	0.689	919
09:29:21.734	109	58	80	77	89.5	340	775	779	6.9	0.688	918
09:29:22.513	108	58	78	76	89.0	340	790	800	6.8	0.695	926
09:29:23.299	106	57	78	78	87.0	335	765	779	6.8	0.686	914
09:29:24.068	107	58	78	77	88.0	340	775	800	6.8	0.687	916
09:29:24.841	108	57	78	76	91.3	335	790	842	6.9	0.677	903
09:29:25.631	108	57	79	76	90.3	335	785	829	6.9	0.687	916
09:29:26.414	110	58	79	76	90.3	335	785	858	6.9	0.687	916
09:29:27.200	110	58	79	76	90.3	335	790	858	6.9	0.692	922
09:29:27.990	110	58	79	77	90.3	335	780	858	6.9	0.683	910
09:29:28.770	110	58	79	78	90.3	335	765	858	7.1	0.670	893
09:29:29.536	107	56	77	77	75.0	340	775	846	5.8	0.798	1064
09:29:30.311	107	55	77	77	76.8	340	775	858	5.9	0.775	1033
09:29:31.082	105	56	76	79	76.3	335	755	829	6.1	0.755	1007
09:29:31.841	105	55	78	82	82.3	335	735	829	6.7	0.695	926
09:29:32.576	110	58	81	80	89.0	340	750	854	7.1	0.678	904
09:29:33.324	112	58	80	79	91.5	340	760	871	7.2	0.667	889
09:29:34.084	110	60	83	85	84.3	330	705	933	7.2	0.695	926
09:29:34.789	114	62	85	90	86.0	335	670	883	7.7	0.660	880
09:29:35.461	116	62	84	85	88.0	335	705	925	7.5	0.671	895
09:29:36.168	113	59	80	81	90.0	335	745	938	7.2	0.660	880
09:29:36.911	109	56	78	80	91.0	335	750	942	7.3	0.639	852
09:29:37.663	110	55	77	79	93.5	335	760	975	7.4	0.626	835
09:29:38.423	109	54	76	77	95.8	340	780	983	7.4	0.619	825
09:29:39.199	108	55	75	76	89.8	345	785	954	6.9	0.658	878
09:29:39.984	101	51	71	82	88.8	330	730	917	7.3	0.580	773
09:29:40.718	108	49	75	89	100.0	335	675	979	8.9	0.508	677
09:29:41.389	104	54	74	87	87.8	335	690	908	7.6	0.578	771
09:29:42.081	101	51	71	83	89.3	330	725	921	7.4	0.577	769
09:29:42.806	101	51	70	85	88.5	325	705	925	7.5	0.558	744
09:29:43.509	98	50	70	89	86.8	325	675	896	7.7	0.541	721
09:29:44.184	96	51	68	86	81.3	320	695	879	7.0	0.577	770
09:29:44.879	95	49	65	83	83.3	320	720	921	6.9	0.562	750
09:29:45.601	95	45	63	81	89.8	325	740	913	7.3	0.522	695
09:29:46.339	94	42	64	79	96.3	325	755	967	7.6	0.498	664
09:29:47.094	95	44	64	76	94.8	325	785	942	7.2	0.530	707
09:29:47.879	97	47	65	77	94.0	325	780	913	7.2	0.539	719
09:29:48.663	98	45	64	75	101.8	330	805	971	7.6	0.502	670
09:29:49.464	95	34	63	75	115.3	330	795	1096	8.7	0.433	577
09:29:50.259	96	42	64	75	104.0	325	795	1025	7.8	0.489	652
09:29:51.056	95	43	65	76	101.8	330	785	1021	7.8	0.500	666
09:29:51.839	97	45	67	76	101.8	330	790	1000	7.7	0.518	691
09:29:52.631	98	46	66	74	105.5	330	810	975	7.8	0.509	678
09:29:53.441	101	45	70	74	107.5	330	810	1046	8.0	0.529	706
09:29:54.249	104	53	71	75	94.8	330	795	892	7.2	0.596	794
09:29:55.044	100	49	70	75	98.0	335	795	883	7.4	0.566	754
09:29:55.841	99	50	70	75	95.5	330	800	863	7.2	0.586	782
09:29:56.639	99	50	69	74	93.8	335	810	846	6.9	0.598	798
09:29:57.451	100	50	70	73	96.0	335	820	858	7.0	0.596	794
09:29:58.271	99	50	69	75	94.8	335	805	842	7.1	0.584	779
09:29:59.076	96	48	67	75	94.0	335	805	858	7.0	0.576	768
09:29:59.881	100	48	70	74	100.5	335	815	917	7.4	0.566	754
09:30:00.696	100	49	72	74	99.8	335	810	904	7.4	0.585	780
09:30:01.504	105	54	75	74	99.0	335	815	896	7.3	0.615	820
09:30:02.321	105	53	75	73	100.8	335	820	888	7.4	0.606	808
09:30:03.141	105	53	75	74	99.8	335	810	875	7.4	0.607	809
09:30:03.949	103	54	75	75	95.3	335	800	863	7.1	0.626	834
09:30:04.751	106	55	77	75	97.8	340	795	858	7.4	0.622	830
09:30:05.546	105	55	75	75	95.3	340	800	850	7.1	0.632	843
09:30:06.346	103	53	75	76	96.5	340	790	850	7.3	0.610	813
09:30:07.134	104	54	74	76	94.3	335	785	842	7.2	0.612	816
09:30:07.919	102	50	73	76	100.5	335	790	879	7.6	0.574	765
09:30:08.711	103	52	73	75	96.8	335	800	863	7.3	0.606	808
09:30:09.511	102	52	75	78	97.0	335	770	892	7.6	0.591	789
09:30:10.279	106	55	76	77	97.5	340	780	854	7.5	0.610	813
09:30:11.059	105	54	75	76	97.5	335	785	888	7.5	0.606	808
09:30:11.844	104	53	76	76	98.5	335	785	892	7.5	0.604	805
09:30:12.629	107	55	77	77	98.0	335	775	908	7.6	0.609	812
09:30:13.406	108	55	77	76	100.0	340	790	913	7.6	0.606	808
09:30:14.194	107	55	77	77	98.3	335	780	929	7.6	0.609	812
09:30:14.974	107	54	76	77	98.0	335	780	921	7.5	0.607	809
09:30:15.758	107	54	77	76	100.8	340	785	938	7.7	0.596	795
09:30:16.541	105	54	76	77	97.8	340	775	917	7.6	0.601	801
09:30:17.316	105	54	76	79	95.8	335	760	904	7.6	0.601	802
09:30:18.074	106	54	76	79	97.3	340	760	904	7.7	0.592	789
09:30:18.836	105	53	76	78	99.0	340	765	917	7.8	0.587	783
09:30:19.599	108	55	79	79	98.5	335	755	917	7.8	0.607	810
09:30:20.356	111	58	81	79	96.0	335	760	892	7.6	0.637	850
09:30:21.116	112	58	81	79	98.3	340	760	925	7.8	0.625	833
09:30:21.876	112	57	80	79	98.8	340	755	954	7.8	0.608	810
09:30:22.633	110	57	80	82	98.8	340	735	1000	8.1	0.592	789
09:30:23.365	110	57	80	83	98.8	340	725	1000	8.2	0.584	778
09:30:24.090	110	57	80	81	98.8	340	745	1000	8.0	0.600	800
09:30:24.835	110	57	80	83	98.8	340	725	1000	8.2	0.584	778
09:30:25.560	110	57	80	83	98.8	340	725	1000	8.2	0.584	778
09:30:26.286	112	58	81	82	77.3	335	735	996	6.3	0.768	1024
09:30:27.021	112	56	80	80	83.3	335	750	1046	6.7	0.721	961
09:30:27.771	111	59	80	81	77.8	335	745	971	6.3	0.767	1022
09:30:28.518	112	59	80	81	83.3	335	740	992	6.8	0.713	951
09:30:29.256	110	58	80	83	86.5	335	725	979	7.2	0.668	891
09:30:29.979	109	59	80	88	84.3	335	685	913	7.4	0.652	870
09:30:30.666	107	59	80	92	81.5	335	655	921	7.5	0.643	857
09:30:31.319	108	60	81	94	81.8	330	640	946	7.7	0.634	846
09:30:31.963	112	61	82	89	86.8	335	675	979	7.7	0.640	853
09:30:32.636	115	61	84	86	89.3	330	700	1029	7.6	0.655	873
09:30:33.334	115	61	84	85	91.0	330	710	1033	7.7	0.653	871
09:30:34.048	115	61	84	82	92.8	330	730	1000	7.6	0.657	876
09:30:34.778	116	61	83	79	93.5	335	760	1013	7.4	0.671	894
09:30:35.538	113	59	79	74	93.0	335	815	983	6.8	0.692	923
09:30:36.351	110	57	73	60	92.3	330	1005	950	5.5	0.795	1060
09:30:37.358	105	50	71	61	100.0	335	985	938	6.1	0.697	929
09:30:38.341	100	49	68	62	93.8	335	965	871	5.8	0.700	933
09:30:39.308	95	42	64	63	103.5	335	955	942	6.5	0.591	787
09:30:40.259	104	50	73	63	102.0	335	955	1004	6.4	0.683	911
09:30:41.214	103	51	71	64	96.5	335	935	863	6.2	0.683	911
09:30:42.149	104	49	74	63	104.5	335	950	946	6.6	0.668	891
09:30:43.099	106	53	75	63	101.3	340	955	888	6.4	0.707	943
09:30:44.054	105	54	75	65	95.3	340	920	879	6.2	0.722	963
09:30:44.976	106	54	74	65	93.8	340	930	883	6.0	0.734	979
09:30:45.908	108	52	77	64	102.8	345	940	933	6.6	0.702	936
09:30:46.846	107	56	77	66	94.0	340	905	892	6.2	0.744	992
09:30:47.751	109	56	77	65	96.3	345	930	908	6.2	0.742	989
09:30:48.681	105	53	74	65	95.5	345	925	917	6.2	0.717	956
09:30:49.604	105	51	77	66	99.8	345	910	958	6.6	0.700	934
09:30:50.516	109	57	77	63	99.8	345	950	896	6.3	0.731	975
09:30:51.465	109	57	77	66	99.8	345	910	896	6.6	0.700	934
09:30:52.375	109	57	77	66	99.8	345	910	896	6.6	0.700	934
09:30:53.286	110	58	79	64	81.3	350	935	858	5.2	0.906	1208
09:30:54.221	107	56	78	65	81.0	345	930	871	5.2	0.890	1186
09:30:55.149	105	57	76	67	76.5	345	900	838	5.1	0.894	1192
09:30:56.049	109	57	79	65	83.0	350	920	863	5.4	0.870	1160
09:30:56.971	111	58	79	65	88.0	350	930	879	5.7	0.832	1110
09:30:57.901	108	57	79	67	87.3	345	890	850	5.9	0.801	1068
09:30:58.789	110	58	79	65	89.0	350	920	858	5.8	0.811	1082
09:30:59.709	109	56	78	65	92.0	350	920	871	6.0	0.780	1040
09:31:00.631	108	57	79	67	89.0	350	900	875	5.9	0.794	1058
09:31:01.531	111	59	80	65	90.0	350	930	842	5.8	0.822	1095
09:31:02.461	111	59	80	65	91.0	350	925	867	5.9	0.816	1088
09:31:03.386	110	59	80	66	89.0	350	915	833	5.8	0.820	1093
09:31:04.297	110	59	79	65	87.5	345	930	829	5.6	0.837	1116
09:31:05.229	109	57	78	64	90.5	350	935	850	5.8	0.808	1078
09:31:06.166	107	57	78	65	88.3	350	920	821	5.8	0.811	1081
09:31:07.082	108	58	78	65	87.3	350	930	817	5.6	0.829	1105
09:31:08.016	108	56	78	63	92.3	350	950	833	5.8	0.801	1068
09:31:08.962	106	57	77	66	88.0	350	905	817	5.8	0.794	1059
09:31:09.873	105	57	76	64	86.8	350	940	800	5.5	0.821	1094
09:31:10.811	105	55	76	63	91.3	350	960	804	5.7	0.794	1059
09:31:11.773	104	55	76	63	89.5	350	945	788	5.7	0.797	1063
09:31:12.714	104	56	76	66	85.8	350	910	775	5.7	0.801	1068
09:31:13.628	105	55	78	69	90.0	355	865	800	6.2	0.750	1000
09:31:14.493	107	59	81	73	86.8	350	820	775	6.3	0.768	1024
09:31:15.309	112	63	86	75	84.5	350	800	796	6.3	0.809	1079
09:31:16.109	117	65	88	75	87.5	350	805	854	6.5	0.810	1079
09:31:16.914	120	67	89	74	87.5	350	810	833	6.5	0.826	1102
09:31:17.724	115	66	89	78	82.0	345	770	779	6.4	0.833	1111
09:31:18.494	122	69	91	77	81.8	350	775	875	6.3	0.865	1153
09:31:19.271	122	68	91	78	84.8	355	770	879	6.6	0.825	1099
09:31:20.039	120	67	90	84	82.0	345	715	896	6.9	0.785	1046
09:31:20.756	119	67	88	83	80.3	345	720	908	6.7	0.792	1056
09:31:21.474	117	65	87	83	80.0	340	720	958	6.7	0.781	1041
09:31:22.198	118	64	86	79	84.8	345	755	992	6.7	0.764	1019
09:31:22.951	116	62	83	78	85.3	345	770	988	6.6	0.752	1003
09:31:23.721	112	60	81	78	85.0	340	770	967	6.6	0.734	978
09:31:24.493	109	59	78	78	83.8	340	770	942	6.5	0.719	959
09:31:25.259	108	56	78	79	88.0	340	760	942	6.9	0.669	892
09:31:26.019	106	55	76	82	87.0	340	730	933	7.2	0.640	853
09:31:26.751	103	56	76	78	87.0	340	765	892	6.8	0.670	894
09:31:27.515	103	56	76	76	87.0	340	790	892	6.6	0.692	923
09:31:28.305	103	56	76	72	87.0	340	835	892	6.3	0.732	976
09:31:29.140	103	56	76	72	87.0	340	830	892	6.3	0.727	970
09:31:29.967	98	51	70	75	73.0	335	800	821	5.5	0.767	1023
09:31:30.771	98	50	72	76	78.0	345	785	842	6.0	0.725	966
09:31:31.556	99	55	73	79	71.0	335	760	808	5.6	0.779	1038
09:31:32.312	105	55	77	80	82.0	340	750	838	6.6	0.707	942
09:31:33.066	106	57	78	80	84.3	340	750	838	6.7	0.692	923
09:31:33.816	106	56	77	79	85.8	335	755	850	6.8	0.674	898
09:31:34.571	107	55	78	80	90.8	340	750	896	7.3	0.640	854
09:31:35.319	106	55	76	81	90.3	335	745	879	7.3	0.629	839
09:31:36.064	106	54	79	85	92.3	335	705	896	7.9	0.602	802
09:31:36.771	110	58	81	89	89.0	335	675	904	7.9	0.612	817
09:31:37.444	110	59	80	84	90.3	335	715	925	7.6	0.636	848
09:31:38.161	109	59	74	61	88.3	335	985	917	5.4	0.829	1105
09:31:39.144	108	52	72	60	98.5	340	995	954	5.9	0.727	970
09:31:40.139	101	50	71	68	93.0	340	880	858	6.3	0.669	893
09:31:41.023	98	51	70	72	84.8	335	835	808	6.1	0.690	920
09:31:41.858	99	51	71	73	85.8	340	820	813	6.3	0.679	905
09:31:42.676	101	52	73	74	89.3	340	810	833	6.6	0.663	883
09:31:43.484	103	53	76	76	90.0	340	790	863	6.8	0.665	887
09:31:44.274	108	56	79	75	89.3	335	795	867	6.7	0.699	932
09:31:45.071	113	58	82	75	93.0	340	805	900	6.9	0.705	941
09:31:45.876	114	60	82	72	90.8	340	830	904	6.6	0.745	994
09:31:46.706	113	59	82	74	89.8	340	815	908	6.6	0.742	990
09:31:47.521	114	61	82	73	88.5	340	825	908	6.4	0.764	1019
09:31:48.346	113	60	81	72	89.8	340	830	913	6.5	0.751	1002
09:31:49.176	112	59	82	75	88.0	340	795	892	6.6	0.739	985
09:31:49.971	113	61	82	75	86.8	340	800	892	6.5	0.759	1011
09:31:50.771	115	60	83	75	89.5	340	795	908	6.8	0.739	986
09:31:51.566	114	61	83	76	88.3	340	790	913	6.7	0.739	985
09:31:52.356	112	60	83	81	87.0	340	745	896	7.0	0.709	945
09:31:53.101	113	61	85	87	84.5	340	690	888	7.3	0.690	920
09:31:53.791	114	63	83	78	84.5	340	765	913	6.6	0.749	999
09:31:54.556	113	60	79	66	89.0	340	905	946	5.9	0.798	1064
09:31:55.461	107	55	77	71	91.3	340	850	913	6.4	0.717	956
09:31:56.311	107	56	78	73	89.8	340	825	871	6.5	0.712	950
09:31:57.134	107	56	78	74	88.0	340	810	863	6.5	0.716	954
09:31:57.944	107	57	79	76	86.3	340	790	863	6.6	0.721	962
09:31:58.736	110	58	80	74	89.5	345	815	892	6.6	0.728	971
09:31:59.549	112	58	81	73	91.8	340	825	904	6.7	0.726	968
09:32:00.374	111	59	80	72	89.5	340	835	888	6.4	0.744	992
09:32:01.209	109	58	78	72	88.0	340	835	883	6.3	0.742	990
09:32:02.046	108	57	77	69	89.3	340	865	858	6.2	0.749	998
09:32:02.909	106	55	76	70	88.5	340	855	838	6.2	0.737	982
09:32:03.764	104	56	72	72	81.0	345	835	783	5.8	0.740	986
09:32:04.599	102	51	74	71	94.3	340	845	854	6.7	0.659	879
09:32:05.442	103	53	74	71	89.8	340	845	829	6.4	0.699	932
09:32:06.289	103	54	76	74	88.0	340	810	825	6.5	0.695	927
09:32:07.097	105	56	77	72	87.5	340	830	817	6.3	0.726	968
09:32:07.929	107	56	77	71	90.8	340	845	838	6.4	0.719	959
09:32:08.776	107	56	78	73	89.3	345	820	833	6.5	0.719	959
09:32:09.594	108	58	78	72	89.3	345	830	833	6.5	0.728	970
09:32:10.425	108	58	78	72	89.3	345	835	833	6.4	0.732	976
09:32:11.260	108	58	78	75	89.3	345	805	833	6.7	0.706	941
09:32:12.065	108	58	78	76	89.3	345	785	833	6.8	0.688	918
09:32:12.849	111	61	82	77	69.0	340	780	842	5.3	0.930	1240
09:32:13.631	115	61	84	75	72.8	345	800	875	5.5	0.924	1232
09:32:14.429	115	62	84	75	74.8	340	805	879	5.6	0.899	1199
09:32:15.236	113	61	83	75	77.0	340	795	879	5.8	0.857	1143
09:32:16.031	114	62	83	75	81.0	340	800	879	6.1	0.820	1093
09:32:16.831	115	61	83	74	83.8	345	810	904	6.2	0.800	1067
09:32:17.641	112	60	81	74	83.0	340	810	883	6.1	0.790	1054
09:32:18.449	110	59	80	76	82.0	340	785	867	6.3	0.768	1024
09:32:19.234	112	59	81	75	85.5	340	795	896	6.5	0.753	1004
09:32:20.029	113	59	81	73	87.3	340	820	904	6.4	0.759	1012
09:32:20.849	111	59	81	75	87.3	340	800	900	6.5	0.743	990
09:32:21.651	111	59	81	75	86.3	340	795	900	6.5	0.744	992
09:32:22.446	113	59	81	73	89.0	345	820	917	6.5	0.744	992
09:32:23.266	111	58	80	74	88.8	340	815	929	6.5	0.737	983
09:32:24.079	110	58	80	75	86.5	340	800	896	6.5	0.735	980
09:32:24.879	111	58	79	73	89.5	345	825	921	6.5	0.731	974
09:32:25.704	110	57	79	73	89.3	340	820	921	6.5	0.721	962
09:32:26.526	109	57	79	74	87.3	340	810	896	6.5	0.733	978
09:32:27.334	111	59	81	74	87.8	340	810	883	6.5	0.745	994
09:32:28.146	113	59	82	73	89.8	340	820	917	6.6	0.747	996
09:32:28.964	113	60	83	76	87.3	335	785	942	6.7	0.747	996
09:32:29.751	115	62	84	75	86.3	340	805	921	6.4	0.779	1039
09:32:30.556	116	61	83	74	89.5	345	810	971	6.6	0.753	1005
09:32:31.366	115	60	83	74	88.8	340	815	925	6.5	0.758	1010
09:32:32.181	114	61	83	75	87.0	340	800	921	6.5	0.761	1015
09:32:32.981	116	61	83	74	89.5	340	815	929	6.6	0.756	1008
09:32:33.794	115	60	82	73	89.5	340	820	958	6.5	0.747	996
09:32:34.614	111	59	80	75	86.5	340	795	963	6.5	0.735	980
09:32:35.409	113	58	80	74	90.0	340	815	950	6.6	0.727	969
09:32:36.224	111	57	80	76	89.5	340	790	950	6.8	0.702	936
09:32:37.018	111	57	79	75	89.5	340	800	942	6.7	0.708	945
09:32:37.814	111	57	78	73	90.8	340	820	963	6.6	0.700	934
09:32:38.636	107	54	77	77	91.3	340	780	938	7.0	0.658	878
09:32:39.416	110	57	78	75	92.0	340	795	933	6.9	0.676	902
09:32:40.211	110	54	80	77	97.3	345	775	963	7.5	0.638	850
09:32:40.986	112	58	81	77	91.5	345	775	963	7.1	0.684	912
09:32:41.761	109	57	79	83	89.0	345	725	917	7.4	0.642	855
09:32:42.484	107	55	79	88	90.8	340	685	908	7.9	0.598	798
09:32:43.169	110	59	80	86	87.8	340	695	921	7.6	0.632	842
09:32:43.864	110	57	80	91	90.0	340	660	963	8.2	0.587	782
09:32:44.524	107	58	79	91	86.0	335	660	950	7.8	0.604	806
09:32:45.186	109	57	81	90	89.3	335	665	971	8.1	0.600	800
09:32:45.853	112	60	81	81	91.0	335	745	992	7.3	0.661	881
09:32:46.598	112	58	79	76	94.5	340	785	988	7.2	0.656	875
09:32:47.381	108	55	74	77	90.0	335	775	988	7.0	0.639	853
09:32:48.154	104	52	75	83	92.8	335	725	946	7.7	0.586	782
09:32:48.883	109	54	79	90	93.0	335	665	1000	8.4	0.561	748
09:32:49.544	109	58	78	88	87.8	335	685	929	7.7	0.611	814
09:32:50.233	108	57	76	81	91.0	335	745	979	7.3	0.620	827
09:32:50.976	104	54	72	77	90.0	330	780	971	6.9	0.626	835
09:32:51.754	101	51	71	76	89.5	330	785	971	6.8	0.621	827
09:32:52.539	101	51	71	77	89.5	330	780	946	6.9	0.614	819
09:32:53.321	101	50	72	83	90.3	330	725	967	7.5	0.574	766
09:32:54.044	102	52	74	89	88.8	330	675	950	7.9	0.559	745
09:32:54.723	104	54	74	86	87.8	330	695	1000	7.6	0.586	781
09:32:55.418	106	54	74	82	90.3	330	730	1013	7.4	0.601	801
09:32:56.146	109	53	75	79	98.0	330	760	1067	7.7	0.582	776
09:32:56.906	108	53	74	75	98.5	335	795	1071	7.4	0.595	794
09:32:57.697	106	52	73	76	97.5	330	790	1071	7.4	0.591	789
09:32:58.491	105	51	73	74	97.5	330	815	1063	7.2	0.610	814
09:32:59.305	105	51	73	72	97.5	330	835	1063	7.0	0.625	834
09:33:00.140	105	51	73	75	97.5	330	800	1063	7.3	0.599	799
