# Supplementary material for: Influence of beat-to-beat blood pressure variability on vascular elasticity in hypertensive population
Source: Sci Rep. 2017 Aug 21;7:8394. doi: 10.1038/s41598-017-08640-4 (PMC5566212; doi:10.1038/s41598-017-08640-4)
Supplement: Supplementary file 2 — Dataset 2 [file 41598_2017_8640_MOESM2_ESM.zip › Data of normal population/1179-beats.txt]

10:58:25.620	113	50	76	53	138.0	340	1130	1213	7.3	0.618	824
10:58:26.750	113	50	76	54	138.0	340	1110	1213	7.5	0.607	810
10:58:27.861	109	47	72	56	120.0	330	1070	1183	6.7	0.644	859
10:58:28.931	114	49	74	55	119.5	345	1090	1246	6.6	0.673	897
10:58:30.021	115	49	81	73	126.3	340	825	1296	9.2	0.528	704
10:58:30.846	112	57	70	50	104.8	320	1210	1146	5.2	0.806	1074
10:58:32.056	114	46	73	54	142.8	335	1115	1392	7.7	0.572	763
10:58:33.171	115	49	74	55	138.8	345	1090	1317	7.6	0.583	778
10:58:34.261	113	49	74	55	136.3	335	1085	1317	7.5	0.589	786
10:58:35.346	116	51	76	55	135.5	340	1085	1342	7.5	0.607	809
10:58:36.431	120	51	83	69	143.8	345	875	1375	9.9	0.504	672
10:58:37.304	118	58	83	50	143.8	345	1210	1263	7.1	0.697	929
10:58:38.515	118	58	83	56	143.8	345	1075	1263	8.0	0.619	825
10:58:39.590	118	58	83	54	143.8	345	1110	1263	7.8	0.639	852
10:58:40.699	117	52	76	55	119.3	330	1085	1304	6.6	0.689	919
10:58:41.784	114	50	75	56	119.8	340	1065	1354	6.7	0.669	892
10:58:42.853	118	52	77	56	122.5	345	1080	1371	6.8	0.677	902
10:58:43.933	120	52	78	56	131.3	340	1075	1383	7.3	0.635	846
10:58:45.008	117	51	76	56	135.3	345	1075	1371	7.5	0.606	808
10:58:46.079	118	52	77	56	132.8	340	1065	1367	7.5	0.614	818
10:58:47.148	120	51	77	56	139.5	340	1080	1371	7.8	0.596	795
10:58:48.226	117	51	76	56	137.8	340	1075	1354	7.7	0.589	786
10:58:49.301	114	50	75	57	135.3	340	1060	1342	7.7	0.588	784
10:58:50.359	118	51	75	56	135.3	340	1075	1329	7.5	0.596	795
10:58:51.435	118	51	75	57	135.3	340	1055	1329	7.7	0.585	780
10:58:52.490	118	51	75	56	135.3	340	1065	1329	7.6	0.591	787
10:58:53.554	117	52	84	76	116.5	335	785	1263	8.9	0.563	750
10:58:54.341	119	62	74	49	96.8	330	1215	1171	4.8	0.923	1231
10:58:55.556	118	48	76	55	132.3	340	1095	1388	7.2	0.627	836
10:58:56.651	114	51	75	56	125.0	340	1075	1313	7.0	0.645	860
10:58:57.726	117	51	76	55	133.3	335	1085	1288	7.4	0.619	825
10:58:58.811	117	51	76	55	132.5	330	1090	1267	7.3	0.623	831
10:58:59.899	115	51	76	56	131.5	325	1070	1250	7.4	0.618	825
10:59:00.971	118	52	77	55	133.0	335	1085	1275	7.4	0.628	838
10:59:02.055	119	52	77	55	136.8	335	1090	1275	7.5	0.614	818
10:59:03.146	116	51	76	56	135.5	330	1080	1271	7.5	0.608	810
10:59:04.225	115	51	76	56	131.5	330	1080	1254	7.3	0.620	827
10:59:05.304	118	52	76	55	135.8	330	1095	1254	7.4	0.615	820
10:59:06.397	115	51	75	55	134.0	330	1085	1238	7.4	0.605	807
10:59:07.482	112	50	74	56	131.8	330	1075	1225	7.4	0.604	805
10:59:08.560	115	51	75	55	134.5	330	1095	1225	7.4	0.609	811
10:59:09.655	113	49	82	81	133.8	330	740	1225	10.8	0.455	607
10:59:10.396	112	62	70	50	99.3	310	1210	1013	4.9	0.856	1142
10:59:11.608	114	47	73	53	142.0	335	1140	1350	7.5	0.586	781
10:59:12.744	115	49	75	56	138.5	335	1080	1254	7.7	0.581	775
10:59:13.826	113	50	75	56	138.5	335	1080	1225	7.7	0.581	775
10:59:14.905	113	50	75	62	138.5	335	975	1225	8.5	0.524	699
10:59:15.880	113	50	75	50	138.5	335	1205	1225	6.9	0.648	864
10:59:17.084	117	51	76	56	122.5	325	1075	1283	6.8	0.669	892
10:59:18.161	114	51	75	56	116.0	325	1065	1279	6.5	0.691	921
10:59:19.224	118	52	77	55	119.0	330	1085	1300	6.6	0.698	930
10:59:20.311	119	52	77	55	127.3	335	1085	1308	7.0	0.654	873
10:59:21.396	115	51	76	56	130.3	330	1065	1283	7.3	0.617	823
10:59:22.460	114	51	75	56	127.8	330	1065	1275	7.2	0.625	834
10:59:23.525	118	51	76	56	133.8	330	1080	1271	7.4	0.616	821
10:59:24.602	114	51	75	56	130.0	330	1075	1254	7.3	0.616	821
10:59:25.677	111	50	74	57	129.8	325	1045	1238	7.4	0.594	792
10:59:26.726	114	51	75	56	132.0	330	1070	1246	7.4	0.604	805
10:59:27.795	113	50	74	57	132.5	325	1060	1221	7.5	0.588	784
10:59:28.854	109	49	73	58	127.5	325	1040	1208	7.4	0.591	788
10:59:29.894	111	50	74	57	129.8	325	1045	1192	7.4	0.592	789
10:59:30.941	112	50	73	57	133.3	330	1055	1192	7.6	0.580	773
10:59:31.998	109	49	73	57	131.3	325	1050	1196	7.5	0.582	776
10:59:33.048	111	50	73	57	130.0	325	1045	1192	7.5	0.589	785
10:59:34.087	114	50	75	57	134.5	330	1050	1217	7.7	0.582	775
10:59:35.143	111	49	73	57	133.5	330	1060	1200	7.6	0.580	773
10:59:36.203	110	49	76	64	130.5	325	940	1204	8.3	0.544	725
10:59:37.139	114	54	72	52	125.5	325	1160	1175	6.5	0.668	890
10:59:38.300	114	48	75	57	142.0	335	1055	1258	8.1	0.554	738
10:59:39.358	112	50	74	57	131.3	325	1060	1204	7.4	0.594	791
10:59:40.416	114	51	75	57	131.8	330	1055	1238	7.5	0.599	798
10:59:41.469	117	51	76	56	136.8	330	1065	1254	7.7	0.594	792
10:59:42.535	116	51	75	57	135.0	330	1060	1250	7.6	0.591	788
10:59:43.595	113	50	74	57	130.8	325	1060	1242	7.4	0.602	803
10:59:44.652	116	51	75	56	132.3	330	1075	1238	7.4	0.612	816
10:59:45.730	116	50	75	56	136.3	330	1080	1254	7.6	0.596	795
10:59:46.811	115	50	75	55	134.5	325	1085	1271	7.4	0.605	807
10:59:47.894	117	51	75	56	134.5	325	1065	1321	7.6	0.594	792
10:59:48.960	117	51	75	56	134.5	325	1075	1321	7.5	0.599	799
10:59:50.035	117	51	75	55	134.5	325	1095	1321	7.4	0.611	814
10:59:51.133	118	52	77	57	117.0	325	1060	1375	6.6	0.698	930
10:59:52.187	122	53	78	56	121.3	325	1070	1450	6.8	0.688	918
10:59:53.259	121	52	77	56	121.8	325	1080	1458	6.8	0.681	908
10:59:54.337	118	50	76	56	128.5	330	1065	1421	7.2	0.628	837
10:59:55.404	115	50	78	62	130.8	325	965	1371	8.1	0.572	763
10:59:56.373	119	53	74	52	128.8	330	1165	1363	6.6	0.667	890
10:59:57.536	117	48	75	56	142.8	330	1070	1408	8.0	0.562	750
10:59:58.606	114	49	74	57	134.8	325	1055	1346	7.7	0.581	775
10:59:59.659	116	51	75	56	133.5	325	1070	1333	7.5	0.599	799
11:00:00.729	118	50	76	57	140.3	330	1055	1371	8.0	0.574	765
11:00:01.786	116	50	75	56	138.0	330	1070	1350	7.7	0.583	778
11:00:02.854	115	50	75	57	136.0	325	1055	1354	7.7	0.584	778
11:00:03.911	119	51	77	57	139.0	330	1060	1379	7.9	0.583	778
11:00:04.971	117	51	75	56	137.8	330	1070	1338	7.7	0.585	779
11:00:06.041	114	50	75	57	135.5	330	1045	1338	7.8	0.578	771
11:00:07.086	117	51	76	57	134.0	325	1055	1329	7.6	0.594	793
11:00:08.143	119	50	76	55	141.8	330	1090	1371	7.8	0.581	774
11:00:09.229	115	50	75	57	137.8	330	1055	1346	7.8	0.572	763
11:00:10.285	115	51	77	63	133.5	330	960	1346	8.3	0.554	738
11:00:11.248	118	53	73	51	133.0	325	1170	1333	6.8	0.644	859
11:00:12.414	114	47	74	56	144.5	330	1075	1371	8.1	0.547	729
11:00:13.489	112	49	73	57	133.8	320	1045	1300	7.7	0.572	763
11:00:14.534	115	49	76	60	138.3	330	1000	1308	8.3	0.546	728
11:00:15.536	114	51	72	53	131.5	325	1135	1279	7.0	0.617	823
11:00:16.671	110	47	73	57	138.8	325	1060	1329	7.9	0.554	738
11:00:17.731	114	52	74	56	130.0	330	1070	1246	7.3	0.607	809
11:00:18.799	112	48	81	78	136.5	325	765	1283	10.7	0.453	603
11:00:19.564	112	61	70	50	103.5	310	1210	1058	5.1	0.813	1083
11:00:20.776	111	45	73	55	145.3	330	1100	1383	7.9	0.549	732
11:00:21.872	114	50	74	56	136.0	325	1075	1263	7.6	0.583	777
11:00:22.950	113	49	74	57	137.0	330	1060	1263	7.8	0.573	763
11:00:24.007	110	49	79	72	129.8	315	830	1225	9.4	0.507	676
11:00:24.841	115	59	73	50	113.5	310	1195	1133	5.7	0.766	1021
11:00:26.038	120	48	78	56	148.5	330	1080	1388	8.3	0.564	752
11:00:27.116	117	52	77	57	133.5	320	1050	1283	7.6	0.604	805
11:00:28.165	117	53	77	57	129.8	320	1055	1279	7.4	0.626	835
11:00:29.219	120	53	79	57	134.3	325	1060	1325	7.6	0.620	826
11:00:30.281	118	53	77	57	133.3	325	1055	1300	7.6	0.610	813
11:00:31.336	115	51	76	57	130.8	320	1050	1267	7.5	0.610	814
11:00:32.384	119	53	76	57	130.8	320	1060	1304	7.4	0.616	822
11:00:33.445	119	53	76	56	130.8	320	1065	1304	7.4	0.619	825
11:00:34.510	119	53	76	56	130.8	320	1080	1304	7.3	0.628	837
11:00:35.590	121	56	80	56	109.3	320	1070	1288	6.1	0.779	1038
11:00:36.661	123	55	81	56	116.3	325	1070	1325	6.5	0.741	988
11:00:37.731	121	55	79	56	113.8	325	1075	1313	6.3	0.744	992
11:00:38.804	117	54	78	57	117.3	320	1060	1296	6.6	0.705	940
11:00:39.864	120	55	79	56	122.0	320	1065	1296	6.9	0.690	920
11:00:40.931	120	54	79	56	126.3	325	1070	1304	7.1	0.670	893
11:00:42.001	118	54	78	56	125.0	325	1070	1283	7.0	0.666	887
11:00:43.071	117	53	78	57	124.3	320	1060	1263	7.0	0.663	884
11:00:44.131	120	54	79	56	127.8	325	1070	1296	7.2	0.657	877
11:00:45.199	118	54	77	56	126.0	325	1065	1283	7.1	0.653	871
11:00:46.264	114	52	76	57	124.0	320	1055	1254	7.1	0.644	859
11:00:47.317	115	53	76	57	123.3	320	1060	1246	7.0	0.654	872
11:00:48.379	117	53	77	56	128.3	325	1075	1279	7.2	0.641	855
11:00:49.452	114	52	76	57	125.8	320	1050	1242	7.2	0.630	841
11:00:50.508	111	52	74	57	121.8	320	1055	1204	6.9	0.643	858
11:00:51.557	114	52	75	57	125.3	325	1060	1217	7.1	0.637	849
11:00:52.621	112	52	74	57	124.3	325	1050	1196	7.1	0.625	834
11:00:53.671	108	51	73	58	120.8	320	1035	1171	7.0	0.628	837
11:00:54.708	112	52	75	57	123.0	325	1045	1183	7.1	0.635	847
11:00:55.751	114	52	76	57	126.8	325	1045	1200	7.3	0.627	835
11:00:56.798	112	52	75	57	123.5	325	1045	1196	7.1	0.637	849
11:00:57.841	114	53	76	58	121.8	325	1035	1208	7.1	0.648	864
11:00:58.872	117	53	78	57	126.3	325	1045	1238	7.2	0.641	855
11:00:59.917	115	53	76	57	122.3	320	1045	1217	7.0	0.650	866
11:01:00.962	112	52	76	59	120.5	320	1015	1221	7.1	0.638	851
11:01:01.983	116	53	76	57	123.8	325	1045	1213	7.1	0.644	859
11:01:03.024	114	52	75	58	122.8	320	1035	1213	7.1	0.634	846
11:01:04.063	111	51	74	58	120.5	320	1035	1200	7.0	0.638	850
11:01:05.092	113	53	75	58	118.3	320	1040	1217	6.8	0.662	882
11:01:06.132	115	52	76	57	124.8	320	1050	1242	7.1	0.640	853
11:01:07.182	113	52	75	57	121.8	320	1045	1238	7.0	0.639	853
11:01:08.227	110	51	74	59	119.3	320	1025	1221	7.0	0.634	845
11:01:09.256	113	52	75	57	121.8	320	1050	1229	7.0	0.643	857
11:01:10.302	113	52	75	58	122.0	320	1040	1221	7.0	0.635	847
11:01:11.348	111	51	74	57	121.5	320	1050	1213	6.9	0.635	847
11:01:12.392	111	51	75	58	121.0	320	1040	1217	7.0	0.640	854
11:01:13.436	115	52	76	57	126.0	325	1050	1225	7.2	0.631	842
11:01:14.488	113	52	74	57	123.3	325	1055	1208	7.0	0.636	847
11:01:15.543	110	51	74	58	121.3	320	1040	1192	7.0	0.630	841
11:01:16.583	112	52	74	57	122.8	325	1050	1192	7.0	0.635	847
11:01:17.633	112	51	74	57	125.0	325	1060	1196	7.1	0.625	834
11:01:18.691	109	50	72	56	123.3	320	1080	1175	6.8	0.631	841
11:01:19.769	108	50	72	56	121.8	320	1075	1167	6.8	0.631	842
11:01:20.844	110	50	73	56	126.0	325	1075	1179	7.0	0.619	825
11:01:21.921	109	50	72	56	123.8	320	1075	1158	6.9	0.621	828
11:01:22.998	107	49	72	56	123.0	320	1080	1188	6.8	0.628	837
11:01:24.076	112	50	73	56	126.0	330	1080	1246	7.0	0.628	837
11:01:25.156	113	50	73	54	128.8	325	1105	1304	7.0	0.622	830
11:01:26.259	111	49	72	56	128.0	325	1080	1329	7.1	0.610	813
11:01:27.341	112	50	72	56	128.0	325	1070	1325	7.2	0.604	805
11:01:28.410	112	50	72	56	128.0	325	1080	1325	7.1	0.610	813
11:01:29.490	112	50	72	72	128.0	325	830	1325	9.3	0.468	625
11:01:30.319	120	66	75	49	80.3	310	1215	1175	4.0	1.139	1519
11:01:31.534	122	52	79	54	115.5	320	1110	1525	6.2	0.754	1006
11:01:32.644	122	55	79	55	110.3	320	1095	1417	6.0	0.782	1043
11:01:33.743	119	54	78	55	113.3	320	1085	1392	6.3	0.742	990
11:01:34.828	118	54	79	56	114.3	320	1065	1383	6.4	0.732	976
11:01:35.893	122	56	80	55	119.3	320	1085	1383	6.6	0.726	967
11:01:36.978	120	55	78	55	117.8	320	1085	1363	6.5	0.721	961
11:01:38.059	116	54	78	57	114.3	320	1055	1346	6.5	0.718	957
11:01:39.116	120	55	79	57	117.0	320	1060	1354	6.6	0.713	951
11:01:40.178	120	55	79	57	120.5	320	1060	1367	6.8	0.693	924
11:01:41.238	117	55	77	56	116.8	320	1070	1342	6.5	0.708	944
11:01:42.304	115	54	77	57	115.8	320	1060	1329	6.6	0.703	937
11:01:43.368	119	55	80	62	118.8	320	970	1375	7.3	0.656	874
11:01:44.336	118	58	75	51	110.8	320	1180	1271	5.6	0.802	1069
11:01:45.516	115	51	77	56	124.5	320	1075	1354	6.9	0.661	881
11:01:46.591	117	55	77	56	115.5	320	1070	1313	6.5	0.716	954
11:01:47.657	122	54	79	56	122.8	325	1080	1417	6.8	0.697	930
11:01:48.739	121	55	78	55	119.3	325	1095	1442	6.5	0.714	952
11:01:49.834	118	53	77	56	121.3	320	1070	1442	6.8	0.680	906
11:01:50.906	122	53	78	55	125.0	325	1090	1504	6.9	0.676	901
11:01:51.996	121	52	76	54	127.0	325	1105	1508	6.9	0.663	885
11:01:53.101	117	51	75	55	127.3	325	1095	1488	7.0	0.648	863
11:01:54.196	118	52	75	54	126.3	325	1110	1463	6.8	0.662	882
11:01:55.302	119	50	83	74	130.0	325	815	1483	9.6	0.520	694
11:01:56.117	119	62	72	48	102.3	315	1245	1258	4.9	0.877	1169
11:01:57.368	116	47	75	53	137.0	325	1125	1542	7.3	0.612	816
11:01:58.489	118	52	76	55	126.5	325	1100	1425	6.9	0.657	875
11:01:59.591	115	50	82	76	127.8	325	790	1388	9.7	0.506	674
11:02:00.383	116	62	72	48	98.5	305	1240	1167	4.8	0.900	1200
11:02:01.619	117	48	76	53	136.3	320	1125	1508	7.3	0.625	834
11:02:02.742	120	52	77	55	129.3	325	1100	1417	7.0	0.653	871
11:02:03.848	119	52	76	54	129.5	330	1115	1404	7.0	0.657	875
11:02:04.963	116	51	77	56	126.0	325	1075	1346	7.0	0.653	870
11:02:06.036	119	55	77	55	122.5	325	1100	1329	6.7	0.694	925
11:02:07.138	122	53	79	55	131.0	330	1095	1400	7.2	0.658	878
11:02:08.229	118	53	77	56	126.0	320	1070	1350	7.1	0.656	875
11:02:09.301	118	53	78	56	123.5	320	1070	1346	6.9	0.671	895
11:02:10.369	122	54	79	55	126.8	325	1085	1375	7.0	0.676	902
11:02:11.454	120	54	77	55	125.0	325	1090	1358	6.9	0.669	892
11:02:12.546	115	51	76	56	123.8	325	1065	1338	7.0	0.652	869
11:02:13.613	119	53	77	55	125.0	325	1085	1350	6.9	0.668	891
11:02:14.698	120	53	77	55	129.0	325	1090	1363	7.1	0.653	870
11:02:15.784	117	52	76	55	125.8	320	1085	1329	7.0	0.654	871
11:02:16.871	115	51	76	56	125.8	320	1080	1321	7.0	0.648	865
11:02:17.951	119	52	77	55	129.3	325	1085	1333	7.1	0.646	862
11:02:19.036	116	52	75	55	126.5	325	1085	1304	7.0	0.641	855
11:02:20.121	112	50	74	56	123.8	320	1065	1288	7.0	0.635	846
11:02:21.184	115	51	80	71	125.5	325	840	1300	9.0	0.535	714
11:02:22.028	115	58	71	49	109.0	320	1220	1171	5.4	0.795	1060
11:02:23.244	113	46	74	56	137.8	320	1080	1371	7.7	0.578	771
11:02:24.326	111	51	73	57	123.5	320	1060	1267	7.0	0.629	838
11:02:25.384	115	51	75	56	129.5	325	1080	1283	7.2	0.623	831
11:02:26.464	115	52	75	56	126.3	320	1075	1267	7.0	0.639	851
11:02:27.541	112	51	74	56	125.0	320	1065	1246	7.0	0.628	838
11:02:28.606	114	52	74	55	125.8	325	1095	1258	6.9	0.647	862
11:02:29.699	115	51	75	56	128.0	325	1080	1275	7.1	0.633	844
11:02:30.781	113	51	73	55	125.3	320	1095	1250	6.9	0.638	851
11:02:31.872	110	50	73	56	123.3	320	1075	1225	6.9	0.635	846
11:02:32.951	113	50	74	55	128.0	325	1095	1246	7.0	0.629	838
11:02:34.046	112	50	74	58	128.0	325	1035	1229	7.4	0.594	792
11:02:35.080	112	50	74	53	128.0	325	1130	1229	6.8	0.649	865
11:02:36.210	112	50	74	55	128.0	325	1100	1229	7.0	0.632	842
11:02:37.313	113	52	74	55	110.5	325	1100	1200	6.0	0.739	986
11:02:38.411	112	51	74	55	111.3	325	1100	1221	6.1	0.727	969
11:02:39.513	109	50	72	55	110.0	325	1090	1196	6.1	0.716	955
11:02:40.603	109	50	73	56	115.0	325	1075	1188	6.4	0.678	904
11:02:41.678	113	51	74	55	123.0	325	1090	1208	6.8	0.654	871
11:02:42.768	111	51	73	54	122.5	325	1110	1208	6.6	0.657	876
11:02:43.876	108	50	72	55	120.8	325	1085	1183	6.7	0.647	863
11:02:44.963	111	51	73	55	120.8	325	1095	1192	6.6	0.662	883
11:02:46.052	113	51	74	56	125.0	325	1075	1221	7.0	0.636	849
11:02:47.133	110	50	76	65	122.5	325	930	1204	7.9	0.579	772
11:02:48.061	112	55	72	50	111.8	325	1190	1150	5.6	0.764	1019
11:02:49.251	115	49	76	56	134.3	325	1080	1304	7.5	0.607	810
11:02:50.327	114	52	75	56	122.3	325	1070	1233	6.9	0.652	869
11:02:51.397	111	51	74	57	120.3	325	1055	1238	6.8	0.651	869
11:02:52.454	115	53	76	56	121.8	325	1070	1258	6.8	0.664	885
11:02:53.524	117	53	76	56	124.8	325	1070	1300	7.0	0.650	866
11:02:54.596	112	52	74	57	120.5	325	1055	1267	6.9	0.648	864
11:02:55.649	113	52	79	71	120.0	325	850	1267	8.5	0.560	746
11:02:56.503	116	59	72	50	107.8	320	1200	1196	5.4	0.805	1073
11:02:57.703	113	48	73	55	132.3	325	1085	1363	7.3	0.601	801
11:02:58.786	109	50	73	57	120.8	320	1055	1267	6.9	0.633	845
11:02:59.839	112	51	76	64	123.5	325	940	1267	7.9	0.578	771
11:03:00.783	112	54	70	51	113.3	320	1185	1204	5.7	0.735	980
11:03:01.964	108	47	72	57	130.0	320	1060	1304	7.4	0.587	783
11:03:03.026	110	51	73	57	120.5	320	1045	1225	6.9	0.633	844
11:03:04.071	114	51	75	56	127.3	325	1065	1275	7.2	0.628	837
11:03:05.136	115	52	76	57	124.8	320	1055	1275	7.1	0.638	851
11:03:06.191	113	52	76	57	123.3	320	1045	1267	7.1	0.642	856
11:03:07.236	117	54	77	56	123.0	325	1065	1275	6.9	0.667	889
11:03:08.299	119	53	78	57	126.5	320	1060	1321	7.2	0.652	869
11:03:09.361	116	53	76	56	123.3	320	1070	1275	6.9	0.658	877
11:03:10.429	114	52	76	57	120.8	320	1045	1267	6.9	0.658	877
11:03:11.474	118	53	77	56	125.0	325	1070	1283	7.0	0.659	879
11:03:12.544	116	53	76	56	123.5	320	1065	1283	7.0	0.655	874
11:03:13.610	115	52	75	56	123.3	320	1070	1258	6.9	0.651	868
11:03:14.681	113	51	75	57	123.3	320	1055	1283	7.0	0.644	859
11:03:15.734	117	53	76	56	124.5	325	1075	1275	6.9	0.656	875
11:03:16.810	116	52	76	56	127.0	325	1075	1296	7.1	0.641	855
11:03:17.884	114	51	75	57	125.0	320	1060	1283	7.1	0.634	845
11:03:18.946	115	52	75	56	123.8	320	1070	1275	6.9	0.651	868
11:03:20.016	117	51	76	56	130.3	325	1080	1300	7.2	0.630	840
11:03:21.098	116	51	76	54	130.3	325	1110	1208	7.0	0.646	861
11:03:22.202	113	52	76	57	121.0	320	1055	1233	6.9	0.663	884
11:03:23.260	117	53	76	55	123.3	325	1090	1279	6.8	0.672	896
11:03:24.351	117	52	75	55	128.8	325	1100	1308	7.0	0.643	857
11:03:25.449	115	50	74	56	128.8	325	1080	1338	7.2	0.617	822
11:03:26.533	115	50	74	55	127.8	330	1085	1375	7.1	0.626	835
11:03:27.614	118	50	75	55	134.3	325	1090	1425	7.4	0.605	807
11:03:28.708	115	49	73	55	133.5	325	1090	1400	7.3	0.594	792
11:03:29.794	113	48	72	56	131.5	325	1080	1417	7.3	0.591	788
11:03:30.874	116	49	72	54	135.5	325	1110	1429	7.3	0.592	789
11:03:31.988	113	47	76	65	138.5	330	920	1396	9.0	0.502	669
11:03:32.906	111	53	69	50	119.3	320	1210	1271	5.9	0.695	927
11:03:34.114	111	45	71	54	140.5	330	1115	1417	7.6	0.559	746
11:03:35.229	113	47	73	55	138.8	330	1100	1329	7.6	0.577	769
11:03:36.329	110	49	72	55	131.8	325	1095	1279	7.2	0.594	792
11:03:37.422	110	49	72	54	128.0	325	1105	1263	7.0	0.617	823
11:03:38.529	113	49	73	54	134.8	330	1120	1267	7.2	0.607	809
11:03:39.651	111	50	72	54	129.3	330	1120	1242	6.9	0.624	832
11:03:40.771	108	48	79	75	127.0	325	805	1242	9.5	0.498	663
11:03:41.576	114	60	72	48	104.0	315	1250	1088	5.0	0.859	1146
11:03:42.828	117	48	76	53	141.5	330	1125	1371	7.5	0.602	803
11:03:43.951	115	52	75	54	126.8	325	1105	1254	6.9	0.654	872
11:03:45.052	113	52	75	55	124.5	325	1095	1238	6.8	0.655	874
11:03:46.151	116	52	75	54	127.0	330	1115	1238	6.8	0.661	881
11:03:47.266	114	51	74	54	126.5	330	1115	1221	6.8	0.650	867
11:03:48.383	110	50	73	55	122.8	325	1095	1204	6.7	0.653	871
11:03:49.478	113	52	75	55	123.5	330	1090	1200	6.8	0.658	877
11:03:50.566	114	51	75	55	126.5	330	1095	1213	6.9	0.645	860
11:03:51.663	112	51	75	56	126.5	330	1070	1208	7.1	0.630	840
11:03:52.730	112	51	75	56	126.5	330	1075	1208	7.1	0.633	844
11:03:53.805	112	51	75	55	126.5	330	1100	1208	6.9	0.648	864
11:03:54.902	118	56	77	55	105.8	325	1085	1254	5.8	0.793	1057
11:03:55.987	115	54	77	56	107.0	325	1070	1263	6.0	0.767	1023
11:03:57.060	118	54	78	56	109.8	325	1080	1258	6.1	0.765	1020
11:03:58.141	116	54	76	55	112.3	325	1085	1238	6.2	0.735	979
11:03:59.226	111	52	75	56	116.0	325	1075	1225	6.5	0.693	924
11:04:00.297	116	53	77	56	119.3	330	1070	1233	6.7	0.686	915
11:04:01.371	115	53	76	55	120.5	330	1095	1229	6.6	0.688	918
11:04:02.462	113	53	75	56	120.3	325	1080	1217	6.7	0.676	901
11:04:03.546	113	52	76	56	121.0	325	1080	1229	6.7	0.674	899
11:04:04.626	117	53	77	55	124.3	330	1085	1238	6.9	0.672	897
11:04:05.711	115	53	75	54	122.3	325	1120	1208	6.5	0.689	919
11:04:06.831	113	51	75	55	123.5	325	1100	1229	6.7	0.668	891
11:04:07.929	114	53	76	55	119.8	325	1095	1204	6.6	0.690	921
11:04:09.024	115	52	76	55	125.5	325	1100	1208	6.8	0.666	888
11:04:10.126	114	52	75	55	122.8	325	1100	1192	6.7	0.672	896
11:04:11.228	112	52	75	56	121.8	330	1075	1200	6.8	0.664	886
11:04:12.303	115	54	78	59	120.5	330	1015	1192	7.1	0.655	873
11:04:13.318	116	55	74	50	118.8	325	1200	1196	5.9	0.748	997
11:04:14.516	114	50	75	54	127.0	330	1105	1225	6.9	0.650	867
11:04:15.619	112	52	75	55	119.8	325	1090	1175	6.6	0.680	907
11:04:16.713	115	52	76	54	124.5	330	1105	1200	6.8	0.670	893
11:04:17.818	113	52	75	54	121.5	325	1105	1188	6.6	0.680	906
11:04:18.919	112	51	74	55	120.8	325	1095	1183	6.6	0.673	898
11:04:20.016	113	53	75	55	119.8	325	1095	1171	6.6	0.686	914
11:04:21.111	116	52	76	54	125.8	330	1105	1208	6.8	0.668	890
11:04:22.218	115	53	76	55	123.3	325	1100	1208	6.7	0.678	904
11:04:23.316	115	53	77	55	120.5	325	1085	1229	6.7	0.691	921
11:04:24.397	120	55	78	55	122.3	325	1095	1263	6.7	0.701	935
11:04:25.494	120	54	79	55	123.0	325	1085	1296	6.8	0.692	923
11:04:26.579	119	54	78	55	121.0	325	1090	1296	6.7	0.700	934
11:04:27.669	117	54	78	56	118.8	325	1065	1304	6.7	0.700	933
11:04:28.734	121	55	79	55	121.5	325	1095	1325	6.7	0.707	943
11:04:29.829	118	54	77	55	121.8	325	1100	1300	6.6	0.696	928
11:04:30.929	116	53	76	56	120.5	325	1075	1292	6.7	0.680	907
11:04:32.004	116	53	77	56	120.0	325	1075	1283	6.7	0.685	914
11:04:33.081	118	53	77	55	124.0	330	1095	1304	6.8	0.680	907
11:04:34.175	116	53	76	55	122.0	325	1095	1263	6.7	0.680	907
11:04:35.271	112	52	75	56	119.8	325	1080	1258	6.7	0.679	905
11:04:36.347	116	54	77	55	119.5	325	1085	1258	6.6	0.695	926
11:04:37.436	117	53	76	55	123.0	325	1100	1279	6.7	0.682	909
11:04:38.536	115	52	76	55	122.0	330	1095	1288	6.7	0.678	904
11:04:39.631	114	52	77	59	120.8	325	1025	1304	7.1	0.654	871
11:04:40.654	118	54	75	51	119.8	325	1175	1288	6.1	0.733	978
11:04:41.831	116	51	76	54	127.5	330	1115	1325	6.9	0.660	880
11:04:42.944	114	52	75	54	121.8	325	1115	1258	6.6	0.682	910
11:04:44.061	112	50	74	55	123.0	325	1100	1271	6.7	0.660	879
11:04:45.161	114	52	75	54	122.3	330	1115	1267	6.6	0.679	906
11:04:46.276	119	52	77	54	128.0	330	1110	1258	6.9	0.663	885
11:04:47.386	111	49	81	75	124.8	325	795	1233	9.4	0.515	686
11:04:48.181	116	60	77	57	101.0	310	1050	1133	5.8	0.795	1060
11:04:49.229	123	54	75	50	127.3	330	1205	1479	6.3	0.710	947
11:04:50.436	121	49	77	56	139.5	340	1075	1575	7.8	0.590	786
11:04:51.513	118	52	76	59	124.5	330	1015	1504	7.4	0.616	821
11:04:52.528	116	51	71	55	124.8	330	1095	1533	6.8	0.625	834
11:04:53.623	112	45	67	52	137.5	325	1155	1608	7.1	0.563	750
11:04:54.778	106	41	70	67	140.5	325	900	1613	9.4	0.445	594
11:04:55.674	108	48	61	49	123.3	320	1235	1479	6.0	0.614	818
11:04:56.911	108	37	64	54	161.3	330	1105	1742	8.8	0.440	587
11:04:58.016	106	40	63	54	150.3	325	1115	1617	8.1	0.469	626
11:04:59.129	104	39	63	54	151.3	325	1120	1592	8.1	0.465	620
11:05:00.251	106	40	63	53	149.5	320	1135	1579	7.9	0.478	638
11:05:01.388	107	39	66	52	159.8	335	1145	1600	8.4	0.471	628
11:05:02.527	110	43	68	52	152.5	330	1145	1617	8.0	0.509	678
11:05:03.674	114	47	70	52	146.0	330	1165	1575	7.5	0.561	747
11:05:04.839	113	45	69	51	151.0	335	1185	1542	7.6	0.543	725
11:05:06.024	111	45	69	50	149.5	335	1190	1500	7.5	0.545	727
11:05:07.216	109	44	69	52	146.0	335	1160	1471	7.6	0.550	734
11:05:08.374	114	46	70	50	147.8	335	1210	1471	7.3	0.575	767
11:05:09.586	114	46	70	47	148.8	335	1265	1475	7.1	0.591	788
11:05:10.849	112	45	70	50	148.8	335	1190	1475	7.5	0.556	741
11:05:12.040	112	45	70	51	148.8	335	1185	1475	7.5	0.554	738
11:05:13.225	112	45	70	49	148.8	335	1215	1475	7.3	0.568	757
11:05:14.441	117	49	72	47	126.0	340	1265	1546	6.0	0.720	960
11:05:15.708	113	47	73	51	128.5	340	1180	1538	6.5	0.666	888
11:05:16.882	114	49	82	76	121.5	340	785	1483	9.3	0.528	704
11:05:17.669	118	61	71	46	101.3	330	1315	1304	4.6	0.922	1229
11:05:18.984	118	46	74	50	147.5	345	1190	1613	7.4	0.599	799
11:05:20.176	116	50	75	52	134.5	340	1150	1483	7.0	0.643	858
11:05:21.326	120	51	77	52	138.5	345	1165	1483	7.1	0.648	864
11:05:22.487	118	51	85	75	131.8	340	795	1446	9.9	0.511	682
11:05:23.286	118	64	75	47	101.5	290	1275	1238	4.8	0.936	1248
11:05:24.561	124	50	79	52	144.0	340	1150	1567	7.5	0.633	844
11:05:25.709	123	54	79	53	133.5	340	1135	1442	7.1	0.672	896
11:05:26.844	119	54	79	54	129.3	335	1115	1425	7.0	0.677	903
11:05:27.961	123	55	80	53	130.3	345	1135	1417	6.9	0.693	924
11:05:29.092	123	55	80	53	132.5	340	1130	1429	7.0	0.678	904
11:05:30.224	120	54	79	54	131.3	335	1105	1408	7.1	0.665	887
11:05:31.329	120	55	79	54	127.5	350	1110	1396	6.9	0.688	917
11:05:32.441	125	55	80	52	134.8	345	1145	1446	7.1	0.682	909
11:05:33.584	123	55	80	54	132.8	340	1115	1433	7.1	0.672	896
11:05:34.697	121	55	80	54	128.3	345	1115	1421	6.9	0.691	922
11:05:35.816	126	55	81	54	135.3	345	1115	1471	7.3	0.670	893
11:05:36.931	124	55	80	54	133.0	350	1120	1471	7.1	0.672	895
11:05:38.049	120	54	79	55	130.0	345	1090	1438	7.2	0.664	886
11:05:39.137	124	55	80	54	132.0	345	1120	1450	7.1	0.677	902
11:05:40.257	123	54	79	54	133.0	345	1120	1442	7.1	0.663	884
11:05:41.381	119	52	78	54	133.0	350	1110	1425	7.2	0.647	862
11:05:42.489	119	53	77	54	128.5	350	1115	1392	6.9	0.666	888
11:05:43.604	122	52	78	54	137.8	345	1105	1400	7.5	0.628	837
11:05:44.709	118	52	84	74	132.3	345	810	1375	9.8	0.514	686
11:05:45.523	116	63	73	48	102.3	320	1250	1175	4.9	0.892	1190
11:05:46.767	120	48	77	53	144.5	350	1135	1479	7.6	0.603	804
11:05:47.908	117	51	75	53	134.8	345	1135	1346	7.1	0.634	845
11:05:49.039	114	49	82	79	131.5	335	760	1325	10.4	0.475	634
11:05:49.801	112	62	71	48	97.5	285	1245	1058	4.7	0.910	1213
11:05:51.046	120	47	77	52	150.5	355	1145	1467	7.9	0.582	776
11:05:52.193	119	51	77	54	136.5	340	1115	1350	7.3	0.627	836
11:05:53.306	116	51	76	54	132.0	345	1110	1333	7.1	0.639	852
11:05:54.414	120	53	78	54	130.5	350	1105	1321	7.1	0.658	878
11:05:55.519	121	53	78	54	134.8	340	1115	1338	7.3	0.641	855
11:05:56.634	118	52	76	54	132.3	335	1110	1325	7.1	0.638	851
11:05:57.746	116	50	79	63	132.5	345	950	1342	8.4	0.568	758
11:05:58.696	121	56	75	50	124.8	345	1210	1317	6.2	0.730	973
11:05:59.906	120	50	77	54	140.8	350	1110	1408	7.6	0.609	812
11:06:01.018	117	52	76	55	132.0	345	1100	1338	7.2	0.633	844
11:06:02.114	117	51	82	71	131.8	345	850	1329	9.3	0.527	703
11:06:02.966	121	59	73	48	116.0	335	1260	1267	5.5	0.796	1061
11:06:04.226	120	47	76	53	150.0	355	1135	1488	7.9	0.573	764
11:06:05.359	116	50	75	55	136.3	345	1100	1383	7.4	0.603	805
11:06:06.459	119	50	75	54	140.3	355	1110	1379	7.6	0.594	791
11:06:07.569	116	48	73	54	140.0	350	1110	1383	7.6	0.579	772
11:06:08.683	113	47	73	54	140.5	345	1105	1383	7.6	0.572	763
11:06:09.786	117	49	74	55	141.5	350	1100	1392	7.7	0.575	767
11:06:10.886	117	49	74	54	143.0	350	1115	1396	7.7	0.575	767
11:06:12.003	114	48	73	54	141.0	350	1105	1383	7.7	0.574	765
11:06:13.108	115	50	74	54	138.3	350	1110	1367	7.5	0.592	790
11:06:14.214	118	49	75	54	144.8	355	1105	1404	7.9	0.573	763
11:06:15.323	117	51	76	55	139.3	350	1100	1363	7.6	0.598	798
11:06:16.421	115	51	75	55	133.3	350	1085	1325	7.4	0.611	814
11:06:17.504	119	51	77	55	139.3	350	1095	1333	7.6	0.602	802
11:06:18.601	116	51	76	56	135.5	350	1070	1325	7.6	0.600	800
11:06:19.671	114	52	75	54	128.5	340	1115	1296	6.9	0.646	862
11:06:20.786	118	51	76	54	137.0	350	1105	1325	7.4	0.615	820
11:06:21.891	116	51	75	55	134.0	350	1100	1304	7.3	0.618	824
11:06:22.989	114	50	76	56	133.0	345	1080	1288	7.4	0.613	817
11:06:24.069	117	53	77	55	131.0	345	1085	1275	7.2	0.640	853
11:06:25.154	121	53	79	55	135.5	340	1090	1338	7.5	0.631	842
11:06:26.244	119	53	81	62	132.3	340	970	1308	8.2	0.590	787
11:06:27.216	118	57	76	51	119.0	340	1175	1250	6.1	0.750	1001
11:06:28.391	119	53	78	55	130.0	345	1090	1338	7.2	0.656	875
11:06:29.479	120	54	79	55	128.5	335	1090	1300	7.1	0.668	891
11:06:30.571	120	54	79	66	128.5	335	905	1308	8.5	0.555	739
11:06:31.475	120	54	79	50	128.5	335	1205	1308	6.4	0.738	985
11:06:32.680	120	54	79	56	128.5	335	1070	1308	7.2	0.656	874
11:06:33.750	120	54	79	54	128.5	335	1120	1308	6.9	0.686	915
11:06:34.871	118	51	77	55	117.0	335	1090	1325	6.4	0.720	960
11:06:35.961	118	53	79	56	111.3	330	1075	1325	6.2	0.759	1011
11:06:37.036	124	55	80	55	117.5	335	1100	1363	6.4	0.751	1002
11:06:38.134	122	54	87	75	122.3	335	795	1371	9.2	0.566	754
11:06:38.931	120	65	77	50	97.5	315	1210	1167	4.8	0.949	1266
11:06:40.141	126	53	82	55	134.3	330	1100	1500	7.3	0.668	890
11:06:41.243	125	56	81	55	127.3	330	1090	1413	7.0	0.690	919
11:06:42.329	122	54	79	55	127.8	330	1085	1375	7.1	0.673	897
11:06:43.414	119	54	79	56	124.8	325	1075	1354	7.0	0.681	908
11:06:44.491	125	55	81	55	130.3	330	1085	1400	7.2	0.675	900
11:06:45.572	126	55	81	55	131.8	330	1095	1417	7.2	0.673	898
11:06:46.667	124	54	81	58	131.0	325	1030	1438	7.6	0.639	852
11:06:47.697	124	56	79	52	127.0	330	1145	1429	6.7	0.708	944
11:06:48.844	127	52	81	54	143.3	330	1110	1525	7.7	0.624	832
11:06:49.954	123	53	79	55	134.3	330	1100	1438	7.3	0.647	863
11:06:51.058	120	53	79	56	130.5	330	1080	1408	7.3	0.654	872
11:06:52.138	124	54	79	54	133.0	330	1110	1388	7.2	0.659	879
11:06:53.246	120	53	77	54	131.8	330	1105	1367	7.2	0.648	864
11:06:54.353	115	51	80	66	128.8	330	910	1333	8.5	0.564	752
11:06:55.261	119	58	74	49	115.8	325	1230	1250	5.6	0.781	1041
11:06:56.491	119	48	76	54	145.5	335	1110	1408	7.9	0.580	773
11:06:57.601	115	50	74	55	132.0	330	1095	1308	7.2	0.616	821
11:06:58.696	114	51	74	54	130.0	330	1105	1283	7.1	0.629	839
11:06:59.799	118	51	76	54	135.0	335	1105	1300	7.3	0.620	827
11:07:00.905	114	51	74	54	132.0	335	1110	1263	7.1	0.618	824
11:07:02.015	112	50	74	56	130.0	330	1070	1250	7.3	0.607	809
11:07:03.085	114	51	73	52	131.0	330	1160	1238	6.8	0.642	856
11:07:04.245	113	48	73	54	138.0	335	1120	1258	7.4	0.594	793
11:07:05.362	112	50	74	54	131.5	330	1105	1238	7.1	0.620	826
11:07:06.467	115	51	75	54	131.8	330	1105	1229	7.2	0.625	833
11:07:07.576	117	51	75	54	134.8	335	1120	1258	7.2	0.625	834
11:07:08.695	115	51	74	53	133.8	335	1130	1242	7.1	0.627	836
11:07:09.826	114	50	77	61	133.0	335	980	1250	8.1	0.566	754
11:07:10.804	113	54	71	49	120.3	325	1220	1192	5.9	0.720	960
11:07:12.026	115	47	74	53	143.3	335	1135	1300	7.6	0.582	776
11:07:13.157	113	49	73	55	134.8	330	1100	1225	7.4	0.596	795
11:07:14.261	111	48	78	68	132.8	335	880	1250	9.1	0.515	687
11:07:15.143	117	57	72	48	119.3	325	1255	1200	5.7	0.755	1007
11:07:16.392	118	47	75	52	148.0	340	1145	1417	7.8	0.578	771
11:07:17.541	117	50	75	55	138.0	330	1100	1346	7.5	0.600	800
11:07:18.640	115	50	76	55	133.8	340	1085	1358	7.4	0.612	817
11:07:19.728	122	52	78	54	138.8	335	1110	1408	7.5	0.622	829
11:07:20.834	120	52	77	54	137.8	335	1110	1379	7.4	0.616	822
11:07:21.948	118	51	76	54	136.8	335	1105	1363	7.4	0.610	813
11:07:23.049	115	49	75	56	136.0	335	1075	1363	7.6	0.593	790
11:07:24.128	119	50	76	54	141.0	335	1115	1375	7.6	0.599	799
11:07:25.239	119	51	76	54	139.3	335	1105	1388	7.6	0.601	801
11:07:26.346	116	49	75	56	139.0	340	1080	1396	7.7	0.585	780
11:07:27.426	119	52	78	55	137.8	340	1085	1408	7.6	0.610	814
11:07:28.511	124	52	80	55	143.8	340	1100	1463	7.8	0.610	814
11:07:29.609	123	53	79	55	137.5	335	1090	1433	7.6	0.628	838
11:07:30.697	120	53	81	63	134.3	340	960	1442	8.4	0.581	775
11:07:31.661	125	57	77	49	129.3	340	1215	1438	6.4	0.721	962
11:07:32.876	126	49	80	54	152.3	340	1105	1575	8.3	0.577	769
11:07:33.981	124	53	79	54	139.5	345	1110	1500	7.5	0.625	833
11:07:35.089	121	52	78	55	136.5	340	1090	1500	7.5	0.621	828
11:07:36.183	125	52	78	54	142.3	340	1115	1563	7.7	0.613	818
11:07:37.296	123	51	78	53	144.3	340	1130	1508	7.7	0.613	817
11:07:38.426	122	52	84	67	138.3	335	895	1496	9.3	0.541	721
11:07:39.321	120	60	76	48	115.3	330	1245	1329	5.6	0.816	1087
11:07:40.566	125	51	80	52	145.0	340	1145	1533	7.6	0.630	840
11:07:41.707	123	55	79	53	131.5	325	1130	1425	7.0	0.681	908
11:07:42.841	120	53	85	73	130.0	330	820	1392	9.5	0.536	715
11:07:43.659	118	64	74	48	100.5	320	1255	1188	4.8	0.927	1236
11:07:44.916	122	49	78	53	143.8	335	1140	1488	7.6	0.619	825
11:07:46.054	121	53	78	53	133.0	330	1130	1404	7.1	0.661	881
11:07:47.184	119	53	78	54	130.3	325	1110	1379	7.0	0.667	889
11:07:48.298	123	55	80	54	128.8	335	1110	1375	7.0	0.685	914
11:07:49.408	124	54	81	54	135.0	335	1115	1400	7.3	0.665	886
11:07:50.523	124	55	81	54	135.0	335	1110	1392	7.3	0.662	883
11:07:51.630	124	55	81	55	135.0	335	1085	1392	7.5	0.647	863
11:07:52.715	124	55	81	53	135.0	335	1135	1392	7.1	0.677	902
11:07:53.851	124	56	81	54	115.8	345	1115	1171	6.2	0.775	1034
11:07:54.964	121	54	80	54	117.5	335	1120	1117	6.3	0.758	1010
11:07:56.086	124	55	82	55	118.0	330	1095	1179	6.5	0.759	1011
11:07:57.181	131	56	84	54	127.5	340	1110	1267	6.9	0.731	975
11:07:58.289	130	55	86	62	133.8	335	965	1283	8.3	0.619	825
11:07:59.252	127	59	78	50	119.8	325	1210	1246	5.9	0.783	1044
11:08:00.464	131	51	79	53	147.0	340	1130	1338	7.8	0.609	812
11:08:01.596	126	50	76	54	144.8	340	1115	1317	7.8	0.585	781
11:08:02.709	118	47	81	78	142.0	330	765	1275	11.1	0.438	584
11:08:03.476	122	60	69	47	113.8	320	1275	1104	5.4	0.773	1031
11:08:04.751	124	42	72	52	172.5	345	1160	1413	8.9	0.484	646
11:08:05.911	117	44	70	53	159.0	335	1130	1258	8.4	0.497	663
11:08:07.041	114	43	76	70	154.8	330	860	1242	10.8	0.420	559
11:08:07.901	120	54	68	47	134.8	325	1290	1154	6.3	0.651	868
11:08:09.191	116	41	69	52	170.8	340	1165	1283	8.8	0.472	630
11:08:10.358	112	43	68	53	156.3	330	1140	1196	8.2	0.498	664
11:08:11.498	114	43	77	74	159.8	345	815	1213	11.8	0.394	525
11:08:12.309	117	55	67	46	128.3	315	1310	1079	5.9	0.682	909
11:08:13.619	115	41	71	51	170.8	335	1175	1275	8.7	0.487	649
11:08:14.798	114	45	70	51	154.0	335	1170	1183	7.9	0.530	707
11:08:15.968	116	45	70	50	161.5	345	1195	1183	8.1	0.520	693
11:08:17.159	114	44	70	51	158.3	340	1180	1154	8.0	0.522	696
11:08:18.339	112	45	71	53	154.5	330	1140	1167	8.1	0.526	701
11:08:19.481	116	47	72	51	154.8	345	1175	1163	7.9	0.545	726
11:08:20.656	116	46	73	52	158.8	345	1165	1167	8.2	0.532	709
11:08:21.821	115	47	72	51	154.5	340	1170	1142	7.9	0.545	727
11:08:22.989	113	47	74	56	150.3	335	1080	1125	8.3	0.528	704
11:08:24.071	117	49	72	49	152.0	345	1235	1142	7.4	0.583	777
11:08:25.308	115	46	73	52	158.5	350	1155	1142	8.2	0.528	704
11:08:26.461	113	47	72	53	148.3	335	1135	1104	7.8	0.549	732
11:08:27.596	115	47	72	52	154.8	345	1145	1121	8.1	0.533	710
11:08:28.739	115	47	73	53	156.0	345	1140	1125	8.2	0.530	706
11:08:29.879	113	47	72	53	152.5	340	1135	1117	8.1	0.536	714
11:08:31.014	115	48	73	52	151.3	340	1150	1108	7.9	0.551	735
11:08:32.166	117	47	74	53	159.8	345	1140	1138	8.4	0.525	699
11:08:33.304	114	47	74	55	153.5	340	1090	1113	8.4	0.524	698
11:08:34.394	116	50	73	52	147.8	340	1165	1096	7.6	0.574	765
11:08:35.561	117	47	75	53	159.8	345	1135	1121	8.4	0.529	706
11:08:36.694	115	48	74	53	152.5	340	1130	1104	8.1	0.545	726
11:08:37.826	115	49	73	53	149.5	340	1130	1088	7.9	0.552	736
11:08:38.956	117	48	74	52	157.3	345	1155	1104	8.2	0.540	720
11:08:40.111	114	47	73	53	156.0	340	1135	1100	8.2	0.529	706
11:08:41.244	113	48	73	53	148.8	340	1125	1067	7.9	0.548	731
11:08:42.369	115	47	82	76	155.3	345	785	1096	11.9	0.416	555
11:08:43.154	118	61	70	47	118.5	330	1280	929	5.6	0.756	1008
11:08:44.436	114	44	73	52	162.5	345	1165	1158	8.4	0.523	698
11:08:45.599	117	48	74	52	155.5	345	1155	1092	8.1	0.550	733
11:08:46.756	114	48	73	52	152.0	345	1165	1050	7.8	0.558	743
11:08:47.919	113	48	73	53	147.3	340	1125	1029	7.9	0.558	744
11:08:49.048	111	49	72	53	145.5	335	1135	1013	7.7	0.564	751
11:08:50.177	115	49	74	53	150.8	345	1140	1029	7.9	0.558	744
11:08:51.319	114	48	73	52	150.0	345	1145	1025	7.9	0.557	743
11:08:52.466	112	48	73	54	146.5	340	1120	1038	7.8	0.558	744
11:08:53.586	116	49	74	52	150.3	345	1155	1050	7.8	0.571	761
11:08:54.741	117	49	75	53	152.0	345	1125	1054	8.1	0.557	743
11:08:55.866	115	49	74	54	146.0	340	1120	1058	7.8	0.570	759
11:08:56.986	116	49	83	78	145.0	345	765	1067	11.4	0.439	586
11:08:57.753	120	63	72	46	117.5	335	1300	954	5.4	0.791	1055
11:08:59.053	116	44	74	52	164.0	345	1150	1175	8.6	0.521	694
11:09:00.201	117	50	75	53	145.3	340	1125	1088	7.7	0.581	775
11:09:01.324	119	50	77	53	151.5	345	1130	1104	8.0	0.571	761
11:09:02.456	118	51	77	55	146.5	345	1100	1092	8.0	0.578	771
11:09:03.556	116	51	76	53	141.0	330	1130	1067	7.5	0.607	809
11:09:04.686	119	51	77	53	148.3	345	1125	1092	7.9	0.582	777
11:09:05.811	119	50	77	54	148.5	345	1120	1092	8.0	0.581	774
11:09:06.929	117	51	83	68	142.0	340	880	1071	9.7	0.511	682
11:09:07.813	119	61	74	47	116.5	330	1265	967	5.5	0.806	1075
11:09:09.074	121	49	79	53	153.8	345	1125	1138	8.2	0.580	773
11:09:10.201	121	54	80	54	140.3	340	1120	1058	7.5	0.637	849
11:09:11.321	121	55	80	55	140.3	340	1090	1092	7.7	0.620	826
11:09:12.410	121	55	80	68	140.3	340	885	1092	9.5	0.503	671
11:09:13.295	121	55	80	48	140.3	340	1255	1092	6.7	0.714	952
11:09:14.550	121	55	80	53	140.3	340	1130	1092	7.4	0.643	857
11:09:15.681	133	57	81	53	117.0	340	1130	1342	6.2	0.777	1037
11:09:16.811	125	48	77	59	137.3	345	1015	1342	8.1	0.571	762
11:09:17.824	123	48	70	49	139.3	325	1225	1333	6.8	0.614	818
11:09:52.092	116	43	72	51	182.3	340	1170	1242	9.3	0.461	614
11:09:53.264	114	46	71	52	169.5	335	1165	1171	8.7	0.486	648
11:09:54.429	116	45	71	48	178.8	350	1245	1179	8.6	0.491	655
11:09:55.676	114	43	70	50	178.8	345	1205	1154	8.9	0.474	631
11:09:56.881	111	43	76	70	172.8	345	860	1133	12.1	0.380	506
11:09:57.743	114	54	68	47	143.5	335	1285	1013	6.7	0.611	815
11:09:59.028	117	42	74	52	187.8	355	1160	1204	9.7	0.454	605
11:10:00.184	117	48	75	53	171.8	345	1130	1129	9.1	0.490	654
11:10:01.316	115	47	75	54	166.0	340	1120	1125	8.9	0.503	670
11:10:02.436	119	50	76	53	161.8	345	1130	1113	8.6	0.531	708
11:10:03.564	119	50	76	53	166.0	345	1140	1133	8.7	0.520	694
11:10:04.706	118	49	74	53	164.0	345	1130	1125	8.7	0.510	680
11:10:05.834	116	47	75	54	162.0	340	1115	1146	8.7	0.514	686
