# Supplementary material for: Influence of beat-to-beat blood pressure variability on vascular elasticity in hypertensive population
Source: Sci Rep. 2017 Aug 21;7:8394. doi: 10.1038/s41598-017-08640-4 (PMC5566212; doi:10.1038/s41598-017-08640-4)
Supplement: Supplementary file 2 — Dataset 2 [file 41598_2017_8640_MOESM2_ESM.zip › Data of normal population/1184-beats.txt]

15:07:14.701	130	83	103	75	85.8	330	805	1050	6.4	0.969	1292
15:07:15.504	132	83	105	77	87.5	325	780	1058	6.7	0.938	1251
15:07:16.284	132	86	106	77	84.0	320	780	1038	6.5	0.987	1315
15:07:17.066	136	88	108	75	85.5	320	805	1063	6.4	1.014	1353
15:07:17.869	137	87	108	72	88.0	330	830	1063	6.4	1.016	1355
15:07:18.701	136	87	108	71	88.0	330	840	1067	6.3	1.029	1371
15:07:19.540	136	87	108	73	88.0	330	820	1067	6.4	1.004	1339
15:07:20.360	136	87	108	70	88.0	330	855	1067	6.2	1.047	1396
15:07:21.214	136	86	106	71	78.8	325	850	1121	5.6	1.139	1518
15:07:22.064	133	84	105	73	78.3	325	825	1117	5.7	1.104	1473
15:07:22.891	133	84	104	71	77.3	325	840	1117	5.5	1.128	1504
15:07:23.729	133	83	103	71	82.5	330	840	1121	5.9	1.049	1398
15:07:24.569	130	82	102	74	84.5	325	815	1129	6.2	0.986	1315
15:07:25.386	131	83	102	72	84.5	330	830	1108	6.1	1.004	1339
15:07:26.214	131	83	103	72	86.8	330	830	1121	6.3	0.981	1308
15:07:27.046	130	82	102	74	87.3	330	815	1108	6.4	0.948	1264
15:07:27.861	130	82	102	74	84.8	325	815	1079	6.2	0.976	1301
15:07:28.674	131	82	102	73	84.8	325	820	1079	6.2	0.982	1309
15:07:29.495	131	82	102	75	84.8	325	805	1079	6.3	0.964	1285
15:07:30.300	131	82	102	73	84.8	325	825	1079	6.2	0.988	1317
15:07:31.126	132	83	103	72	78.8	330	835	1138	5.7	1.092	1456
15:07:31.961	133	83	103	72	80.3	330	830	1142	5.8	1.065	1420
15:07:32.789	130	82	102	75	78.3	325	800	1125	5.9	1.043	1390
15:07:33.589	130	83	103	76	80.0	325	790	1117	6.1	1.015	1353
15:07:34.379	132	84	104	75	84.8	325	800	1100	6.4	0.979	1306
15:07:35.181	132	83	104	76	86.5	325	790	1108	6.6	0.945	1260
15:07:35.971	131	83	104	77	84.5	325	780	1092	6.5	0.955	1274
15:07:36.751	133	84	104	75	85.8	330	795	1071	6.5	0.964	1286
15:07:37.546	132	84	104	75	87.0	330	795	1079	6.6	0.946	1261
15:07:38.341	130	83	104	76	87.0	330	785	1071	6.6	0.934	1245
15:07:39.125	130	83	104	77	87.0	330	780	1071	6.7	0.928	1237
15:07:39.905	130	83	104	74	87.0	330	815	1071	6.4	0.970	1293
15:07:40.721	131	82	102	75	79.0	330	795	1133	6.0	1.026	1369
15:07:41.516	131	82	102	75	77.0	325	805	1125	5.7	1.064	1418
15:07:42.321	131	82	102	74	78.5	330	810	1117	5.8	1.047	1396
15:07:43.131	129	81	101	76	82.0	325	790	1104	6.2	0.971	1294
15:07:43.921	128	81	101	76	82.8	325	785	1092	6.3	0.953	1271
15:07:44.704	129	81	101	76	85.0	325	790	1083	6.5	0.941	1255
15:07:45.494	130	82	101	75	85.3	330	795	1096	6.4	0.940	1253
15:07:46.289	128	81	100	76	84.8	325	790	1083	6.4	0.934	1246
15:07:47.079	129	81	101	75	85.3	325	805	1075	6.4	0.949	1265
15:07:47.884	130	82	101	74	86.5	325	810	1083	6.4	0.943	1258
15:07:48.696	128	80	100	75	85.8	325	795	1071	6.5	0.922	1230
15:07:49.491	127	81	100	76	83.3	325	790	1058	6.3	0.944	1259
15:07:50.281	128	81	100	75	85.8	330	805	1038	6.4	0.941	1255
15:07:51.084	129	81	101	75	86.0	325	800	1042	6.5	0.940	1253
15:07:51.882	129	83	102	76	82.8	325	785	1021	6.3	0.968	1290
15:07:52.671	131	84	103	74	83.5	325	810	1021	6.2	1.002	1335
15:07:53.483	133	85	104	73	85.5	330	825	1013	6.2	1.001	1335
15:07:54.302	131	84	103	74	84.0	325	810	1017	6.2	0.993	1324
15:07:55.116	130	84	102	72	81.5	325	830	1013	5.9	1.039	1385
15:07:55.944	130	83	102	71	81.5	325	840	1017	5.8	1.051	1402
15:07:56.785	130	83	102	75	81.5	325	805	1017	6.1	1.007	1343
15:07:57.590	130	83	102	74	81.5	325	810	1017	6.0	1.014	1352
15:07:58.403	133	85	105	74	76.3	330	815	1004	5.6	1.122	1496
15:07:59.214	134	86	106	75	75.3	325	795	1008	5.7	1.123	1497
15:08:00.011	135	87	107	75	72.8	325	800	1017	5.5	1.177	1569
15:08:00.811	136	88	107	72	78.0	330	835	1021	5.6	1.148	1531
15:08:01.646	136	87	106	70	82.8	330	860	1033	5.8	1.099	1465
15:08:02.502	133	85	104	71	81.0	325	850	1025	5.7	1.094	1459
15:08:03.354	133	85	104	70	81.8	325	855	1033	5.7	1.082	1443
15:08:04.211	131	83	102	70	83.3	330	855	1025	5.8	1.045	1393
15:08:05.068	129	82	101	72	81.5	325	835	1000	5.9	1.030	1373
15:08:05.899	129	82	101	72	82.0	325	830	1017	5.9	1.017	1356
15:08:06.733	129	82	100	71	84.0	330	840	1013	6.0	1.000	1333
15:08:07.567	127	81	100	75	83.0	325	805	1021	6.2	0.970	1293
15:08:08.374	128	81	100	73	83.5	325	825	1021	6.1	0.990	1321
15:08:09.199	130	82	101	71	85.8	325	840	1038	6.1	0.984	1313
15:08:10.039	128	81	100	72	85.5	325	830	1046	6.2	0.971	1294
15:08:10.867	128	81	100	73	83.0	325	825	1042	6.0	0.994	1325
15:08:11.694	129	81	101	72	85.3	325	830	1038	6.2	0.981	1308
15:08:12.526	129	81	100	72	85.8	330	830	1038	6.2	0.970	1294
15:08:13.356	127	81	100	75	83.5	325	805	1021	6.2	0.964	1285
15:08:14.161	128	82	101	76	83.8	330	790	1021	6.4	0.953	1270
15:08:14.951	129	82	103	80	83.5	325	750	1038	6.7	0.921	1228
15:08:15.699	131	84	105	83	82.5	325	720	1025	6.9	0.914	1219
15:08:16.423	133	86	106	82	83.3	325	735	1004	6.8	0.931	1242
15:08:17.156	134	86	106	79	83.5	325	755	1063	6.6	0.954	1272
15:08:17.911	133	85	105	77	84.3	320	780	1075	6.5	0.972	1296
15:08:18.689	133	85	104	76	84.3	325	785	1079	6.4	0.971	1295
15:08:19.474	131	84	103	76	82.8	325	785	1063	6.3	0.977	1303
15:08:20.261	132	85	104	75	83.0	325	795	1088	6.3	0.994	1325
15:08:21.056	132	84	103	75	85.5	330	805	1067	6.4	0.970	1293
15:08:21.859	131	83	103	75	85.5	330	805	1050	6.4	0.970	1293
15:08:22.665	131	83	103	75	85.5	330	795	1050	6.5	0.958	1277
15:08:23.460	131	83	103	72	85.5	330	835	1050	6.1	1.006	1341
15:08:24.294	133	82	103	74	79.0	325	810	1150	5.9	1.054	1405
15:08:25.104	131	82	102	75	76.0	325	800	1154	5.7	1.074	1432
15:08:25.906	132	82	102	74	78.5	330	810	1117	5.8	1.050	1400
15:08:26.716	130	81	101	75	82.8	325	800	1113	6.2	0.974	1299
15:08:27.514	129	81	101	77	82.0	325	780	1104	6.3	0.961	1281
15:08:28.296	130	82	102	75	85.8	325	795	1096	6.5	0.948	1264
15:08:29.089	131	83	103	75	85.8	325	795	1104	6.5	0.950	1267
15:08:29.886	131	83	103	77	84.8	325	780	1113	6.5	0.948	1264
15:08:30.666	133	84	105	76	85.3	325	790	1117	6.5	0.968	1291
15:08:31.456	134	85	105	75	86.8	330	800	1100	6.5	0.966	1288
15:08:32.256	132	84	104	75	85.8	325	795	1096	6.5	0.967	1289
15:08:33.051	133	84	104	74	85.8	325	810	1100	6.4	0.985	1313
15:08:33.861	133	84	103	73	86.5	325	825	1083	6.3	0.982	1310
15:08:34.684	130	82	102	75	85.0	325	805	1075	6.3	0.966	1288
15:08:35.491	130	82	102	73	85.5	325	825	1067	6.2	0.979	1306
15:08:36.316	131	82	101	72	87.3	330	835	1071	6.3	0.962	1282
15:08:37.147	127	80	100	75	84.5	325	800	1050	6.3	0.947	1262
15:08:37.951	128	81	100	74	85.5	325	810	1054	6.3	0.947	1263
15:08:38.757	129	81	100	75	85.8	325	805	1033	6.4	0.939	1252
15:08:39.564	127	80	100	75	85.0	325	795	1042	6.4	0.931	1241
15:08:40.361	127	81	99	74	84.5	325	810	1038	6.3	0.951	1269
15:08:41.171	128	80	99	72	86.8	330	835	1050	6.2	0.953	1271
15:08:42.002	126	79	98	72	85.8	325	830	1025	6.2	0.949	1265
15:08:42.832	126	79	97	72	83.8	325	835	1029	6.0	0.970	1293
15:08:43.669	126	78	97	70	86.5	325	855	1021	6.1	0.956	1275
15:08:44.526	125	78	95	69	86.8	330	870	1004	6.0	0.955	1274
15:08:45.398	122	76	94	71	85.3	325	850	1000	6.0	0.937	1250
15:08:46.246	123	76	95	70	86.0	330	855	979	6.0	0.940	1253
15:08:47.103	124	76	95	69	88.5	330	865	992	6.1	0.929	1238
15:08:47.966	123	76	95	72	86.8	330	835	963	6.2	0.914	1219
15:08:48.801	123	77	96	73	84.3	325	825	958	6.1	0.943	1257
15:08:49.626	126	80	98	72	85.3	330	835	946	6.1	0.962	1283
15:08:50.461	126	80	99	72	84.5	325	830	971	6.1	0.975	1300
15:08:51.289	128	82	100	71	84.5	330	845	954	6.0	1.000	1333
15:08:52.136	127	81	100	72	85.5	330	835	975	6.1	0.974	1299
15:08:52.973	127	81	100	71	83.3	330	850	967	5.9	1.016	1355
15:08:53.819	128	81	99	69	86.0	330	870	958	5.9	1.002	1335
15:08:54.689	126	79	98	72	85.0	330	835	954	6.1	0.963	1284
15:08:55.528	126	80	98	72	83.3	330	835	954	6.0	0.985	1314
15:08:56.359	127	80	98	72	83.3	330	835	950	6.0	0.985	1314
15:08:57.195	127	80	98	75	83.3	330	795	950	6.3	0.938	1251
15:08:57.990	127	80	98	73	83.3	330	825	950	6.1	0.974	1298
15:08:58.816	135	85	105	73	77.5	330	820	1054	5.7	1.106	1474
15:08:59.636	134	84	105	73	77.3	330	820	1058	5.7	1.109	1479
15:09:00.456	135	85	105	72	76.5	330	830	1100	5.5	1.142	1523
15:09:01.286	137	85	106	73	81.8	330	820	1154	6.0	1.063	1418
15:09:02.104	135	85	106	75	82.0	325	805	1096	6.1	1.038	1384
15:09:02.909	137	87	106	74	81.3	325	815	1092	6.0	1.063	1418
15:09:03.726	134	84	105	75	84.5	330	805	1117	6.3	0.998	1331
15:09:04.531	134	85	104	73	82.5	325	820	1100	6.0	1.036	1382
15:09:05.349	134	84	103	72	84.8	325	830	1108	6.1	1.009	1345
15:09:06.181	132	82	102	73	85.3	325	820	1108	6.2	0.981	1308
15:09:07.001	132	82	101	71	85.5	330	840	1104	6.1	0.990	1320
15:09:07.839	129	80	100	73	85.0	325	820	1104	6.2	0.965	1286
15:09:08.659	130	81	101	72	85.5	325	830	1100	6.2	0.976	1301
15:09:09.489	130	81	100	73	86.8	330	825	1100	6.3	0.951	1268
15:09:10.316	128	80	100	73	84.8	325	820	1088	6.2	0.965	1287
15:09:11.134	130	81	101	73	85.5	325	825	1104	6.2	0.972	1296
15:09:11.959	130	81	101	72	87.5	330	830	1104	6.3	0.956	1274
15:09:12.789	129	81	101	74	85.5	325	815	1108	6.3	0.963	1284
15:09:13.604	131	82	102	72	85.5	325	830	1092	6.2	0.988	1317
15:09:14.434	131	82	102	73	86.0	325	820	1104	6.3	0.970	1294
15:09:15.256	131	83	102	73	84.3	325	820	1113	6.2	0.990	1320
15:09:16.074	131	82	102	73	85.8	330	825	1113	6.2	0.979	1305
15:09:16.899	131	82	101	73	85.0	325	820	1129	6.2	0.977	1302
15:09:17.719	129	81	101	75	83.3	325	805	1125	6.2	0.974	1299
15:09:18.526	130	82	101	74	84.5	325	810	1121	6.3	0.971	1294
15:09:19.336	132	83	102	73	85.8	330	820	1129	6.3	0.978	1304
15:09:20.158	131	82	102	72	86.8	330	830	1146	6.3	0.976	1301
15:09:20.984	132	83	102	72	85.8	325	830	1142	6.2	0.990	1320
15:09:21.816	132	82	102	72	86.0	325	830	1133	6.2	0.984	1313
15:09:22.646	131	83	102	72	84.3	325	830	1133	6.1	1.002	1337
15:09:23.474	132	82	102	73	85.8	325	825	1125	6.2	0.984	1312
15:09:24.299	131	83	103	74	84.0	325	815	1113	6.2	0.994	1326
15:09:25.116	132	84	104	73	84.5	325	820	1129	6.2	1.012	1349
15:09:25.938	136	86	107	71	86.8	330	845	1142	6.2	1.037	1383
15:09:26.779	136	86	107	72	86.3	325	830	1154	6.2	1.032	1376
15:09:27.611	136	87	108	73	83.3	325	820	1150	6.1	1.061	1415
15:09:28.431	138	88	108	71	85.5	330	840	1138	6.1	1.064	1418
15:09:29.269	137	87	108	73	85.0	325	820	1163	6.2	1.039	1386
15:09:30.089	136	88	108	75	82.3	320	805	1142	6.1	1.057	1409
15:09:30.894	138	89	109	73	83.5	325	825	1150	6.1	1.074	1433
15:09:31.723	138	87	108	73	86.3	325	825	1179	6.3	1.031	1374
15:09:32.546	136	87	108	74	83.5	325	815	1158	6.1	1.049	1399
15:09:33.361	137	88	108	72	84.3	325	830	1158	6.1	1.062	1415
15:09:34.191	137	86	107	73	85.5	325	820	1179	6.3	1.026	1368
15:09:35.011	135	86	106	74	83.0	325	810	1154	6.1	1.032	1376
15:09:35.819	135	86	106	75	84.0	325	805	1167	6.3	1.018	1358
15:09:36.626	136	86	106	73	85.3	325	825	1158	6.2	1.021	1361
15:09:37.449	134	85	105	73	85.3	320	825	1179	6.2	1.014	1352
15:09:38.276	134	84	104	72	86.0	325	835	1171	6.2	1.012	1350
15:09:39.111	133	83	104	72	86.0	325	835	1192	6.2	1.012	1350
15:09:39.945	133	83	104	72	86.0	325	830	1192	6.2	1.006	1342
15:09:40.775	133	83	104	70	86.0	325	855	1192	6.0	1.036	1382
15:09:41.629	132	82	102	71	77.5	325	850	1183	5.5	1.119	1492
15:09:42.483	132	82	101	69	79.3	325	865	1192	5.5	1.105	1474
15:09:43.346	131	81	102	71	79.5	325	850	1188	5.6	1.085	1447
15:09:44.196	131	81	102	70	83.5	320	855	1175	5.9	1.047	1396
15:09:45.049	132	82	103	71	86.0	320	845	1179	6.1	1.007	1343
15:09:45.898	131	82	103	72	84.3	320	835	1175	6.1	1.016	1355
15:09:46.733	132	83	103	71	85.0	325	840	1171	6.1	1.020	1360
15:09:47.573	133	83	104	73	86.8	325	825	1179	6.3	0.989	1319
15:09:48.394	132	84	105	75	84.0	320	795	1150	6.3	0.991	1322
15:09:49.193	135	86	107	75	85.3	320	795	1167	6.4	0.998	1330
15:09:49.988	137	86	109	75	89.0	325	805	1196	6.6	0.984	1312
15:09:50.791	138	88	110	75	86.3	320	800	1208	6.5	1.016	1354
15:09:51.593	138	89	111	76	85.3	320	785	1196	6.5	1.020	1360
15:09:52.376	141	91	112	75	85.0	325	795	1196	6.4	1.045	1394
15:09:53.171	141	90	111	74	86.8	325	810	1221	6.4	1.039	1385
15:09:53.981	139	89	111	75	85.5	320	795	1221	6.5	1.030	1373
15:09:54.776	140	90	111	75	84.8	320	805	1221	6.3	1.052	1403
15:09:55.580	139	89	111	75	85.8	320	805	1238	6.4	1.037	1383
15:09:56.385	140	89	110	75	86.3	320	800	1246	6.5	1.018	1357
15:09:57.186	137	87	108	75	84.0	320	795	1225	6.3	1.017	1357
15:09:57.977	136	87	108	77	82.0	315	775	1233	6.3	1.021	1361
15:09:58.756	137	88	109	76	83.8	320	785	1208	6.4	1.017	1356
15:09:59.541	137	87	108	76	86.0	320	790	1229	6.5	0.994	1326
15:10:00.327	137	88	109	77	84.0	320	780	1221	6.5	1.010	1346
15:10:01.113	138	88	109	75	85.8	320	805	1208	6.4	1.019	1358
15:10:01.916	137	86	108	75	87.0	320	805	1242	6.5	0.997	1329
15:10:02.721	137	87	107	73	86.5	320	820	1208	6.3	1.014	1352
15:10:03.541	136	85	106	72	88.0	320	835	1229	6.3	1.001	1335
15:10:04.375	133	84	104	73	86.0	315	825	1225	6.3	0.995	1327
15:10:05.199	133	83	104	73	86.3	315	820	1196	6.3	0.984	1312
15:10:06.021	133	83	103	73	86.5	320	825	1183	6.3	0.982	1310
15:10:06.846	131	82	102	74	85.5	320	810	1196	6.3	0.969	1292
15:10:07.656	131	83	103	75	84.5	320	795	1163	6.4	0.969	1292
15:10:08.451	133	83	105	74	87.0	320	810	1163	6.4	0.973	1297
15:10:09.261	134	85	106	74	87.8	320	810	1179	6.5	0.978	1305
15:10:10.071	136	85	107	74	87.5	320	810	1183	6.5	0.986	1315
15:10:10.881	135	86	106	75	85.5	320	800	1163	6.4	0.994	1326
15:10:11.683	135	86	106	74	86.0	320	810	1167	6.4	0.998	1331
15:10:12.493	135	85	105	74	86.5	325	810	1171	6.4	0.986	1314
15:10:13.301	133	84	104	76	84.5	325	790	1179	6.4	0.975	1300
15:10:14.091	133	84	105	76	83.8	320	790	1163	6.4	0.986	1314
15:10:14.879	134	84	105	76	85.5	325	790	1175	6.5	0.968	1290
15:10:15.669	133	84	105	76	84.3	320	785	1158	6.4	0.976	1301
15:10:16.456	134	84	105	76	86.3	320	790	1146	6.6	0.962	1282
15:10:17.246	134	84	104	75	86.3	325	795	1163	6.5	0.961	1281
15:10:18.043	132	83	104	76	84.8	320	790	1171	6.4	0.965	1286
15:10:18.831	132	84	104	75	84.8	320	795	1142	6.4	0.978	1304
15:10:19.626	133	85	105	75	83.5	320	795	1133	6.3	1.002	1336
15:10:20.423	133	84	105	76	85.8	325	785	1163	6.6	0.957	1276
15:10:21.206	133	84	104	77	85.0	325	780	1150	6.5	0.957	1276
15:10:21.986	133	84	106	78	85.0	320	770	1138	6.6	0.956	1274
15:10:22.756	136	86	107	78	86.3	325	770	1163	6.7	0.955	1274
15:10:23.526	135	87	108	79	84.5	320	755	1150	6.7	0.963	1284
15:10:24.283	137	88	109	79	84.3	320	760	1150	6.7	0.986	1314
15:10:25.043	139	89	110	78	85.8	325	765	1171	6.7	0.979	1305
15:10:25.808	138	88	109	78	85.3	320	765	1183	6.7	0.978	1304
15:10:26.573	138	88	109	78	84.8	320	765	1175	6.6	0.986	1315
15:10:27.336	139	88	109	76	86.0	320	785	1183	6.6	0.990	1321
15:10:28.123	137	86	107	77	86.3	320	780	1188	6.6	0.968	1290
15:10:28.903	136	86	107	76	86.3	320	785	1171	6.6	0.974	1298
15:10:29.685	136	86	107	76	86.3	320	785	1171	6.6	0.974	1298
15:10:30.470	136	86	107	76	86.3	320	785	1171	6.6	0.974	1298
15:10:31.256	135	85	105	77	76.0	320	780	1204	5.8	1.080	1440
15:10:32.036	135	84	105	75	78.0	325	795	1221	5.9	1.068	1424
15:10:32.831	134	83	104	76	78.8	325	790	1246	6.0	1.038	1384
15:10:33.623	132	82	103	76	81.0	320	785	1208	6.2	0.993	1324
15:10:34.408	133	82	102	75	86.0	325	805	1192	6.4	0.957	1276
15:10:35.213	131	81	102	77	87.3	325	780	1208	6.7	0.910	1213
15:10:35.993	131	82	103	77	86.0	325	775	1179	6.7	0.924	1232
15:10:36.768	133	83	104	77	88.5	325	775	1188	6.9	0.913	1217
15:10:37.541	134	84	105	77	88.8	325	775	1200	6.9	0.917	1223
15:10:38.314	134	84	105	78	87.8	320	770	1196	6.8	0.924	1231
15:10:39.086	135	85	106	77	87.0	320	775	1204	6.7	0.944	1259
15:10:39.859	137	86	107	77	88.5	320	780	1208	6.8	0.941	1254
15:10:40.639	137	85	106	76	88.8	320	790	1213	6.7	0.944	1258
15:10:41.427	136	85	106	75	87.3	320	800	1229	6.5	0.967	1290
15:10:42.231	136	84	105	74	89.0	320	810	1233	6.6	0.958	1277
15:10:43.041	135	84	104	74	88.5	320	815	1204	6.5	0.958	1277
15:10:43.858	132	83	103	75	86.5	320	805	1204	6.4	0.959	1278
15:10:44.661	133	83	103	75	87.0	320	805	1179	6.5	0.955	1274
15:10:45.468	133	82	103	74	88.5	325	810	1208	6.6	0.938	1251
15:10:46.274	131	81	102	75	86.8	320	795	1167	6.5	0.930	1240
15:10:47.073	131	81	102	75	87.5	325	795	1179	6.6	0.927	1236
15:10:47.868	132	82	102	75	88.0	325	800	1158	6.6	0.927	1236
15:10:48.666	131	81	102	77	87.5	325	780	1158	6.7	0.911	1215
15:10:49.446	132	83	104	77	86.5	320	780	1158	6.7	0.936	1247
15:10:50.224	134	84	106	77	88.5	325	780	1175	6.8	0.930	1240
15:10:51.008	134	84	106	77	89.0	320	775	1175	6.9	0.919	1225
15:10:51.783	134	85	106	77	86.5	320	775	1192	6.7	0.952	1269
15:10:52.556	137	87	108	76	87.8	320	790	1179	6.7	0.968	1290
15:10:53.346	137	86	107	75	89.0	325	795	1204	6.7	0.954	1271
15:10:54.143	135	86	106	76	86.0	320	790	1200	6.5	0.974	1298
15:10:54.931	137	86	107	75	87.5	325	795	1196	6.6	0.970	1293
15:10:55.724	136	86	106	75	87.8	320	795	1208	6.6	0.960	1280
15:10:56.523	134	84	105	76	87.0	320	785	1192	6.6	0.945	1260
15:10:57.306	134	84	105	77	85.8	320	775	1171	6.6	0.949	1265
15:10:58.081	135	85	106	76	88.0	325	785	1179	6.7	0.941	1255
15:10:58.866	134	84	106	78	88.0	320	770	1208	6.9	0.923	1231
15:10:59.638	135	85	106	78	86.0	320	765	1196	6.7	0.945	1260
15:11:00.399	137	86	108	78	87.5	320	770	1196	6.8	0.948	1264
15:11:01.167	137	86	108	78	88.8	320	765	1217	7.0	0.927	1235
15:11:01.938	135	86	107	79	85.3	320	760	1200	6.7	0.952	1269
15:11:02.698	136	87	107	77	86.0	320	780	1196	6.6	0.970	1294
15:11:03.474	137	86	106	76	87.8	320	785	1204	6.7	0.950	1267
15:11:04.263	134	84	105	78	86.8	320	770	1192	6.8	0.928	1237
15:11:05.033	133	84	104	78	84.8	320	770	1171	6.6	0.947	1263
15:11:05.801	133	84	104	77	86.3	320	775	1175	6.7	0.934	1246
15:11:06.576	132	83	103	78	86.8	325	770	1171	6.8	0.910	1213
15:11:07.346	130	82	102	79	84.5	320	760	1163	6.7	0.913	1217
15:11:08.104	131	82	102	78	85.8	320	765	1138	6.7	0.908	1210
15:11:08.871	130	81	101	77	87.8	325	780	1158	6.8	0.896	1194
15:11:09.651	129	80	100	77	87.3	320	780	1154	6.7	0.890	1186
15:11:10.429	128	80	99	77	85.8	315	780	1146	6.6	0.903	1204
15:11:11.209	129	80	101	76	88.8	320	785	1150	6.8	0.891	1188
15:11:11.996	130	81	101	76	88.8	325	790	1163	6.7	0.901	1202
15:11:12.786	130	81	101	76	87.3	320	790	1146	6.6	0.917	1222
15:11:13.576	131	82	102	75	88.0	320	800	1150	6.6	0.923	1230
15:11:14.376	131	82	101	75	88.0	325	805	1150	6.6	0.926	1235
15:11:15.181	130	81	101	75	86.3	320	795	1138	6.5	0.926	1235
15:11:15.978	130	81	100	74	87.0	325	815	1142	6.4	0.937	1249
15:11:16.791	129	80	100	73	88.5	325	820	1154	6.5	0.922	1229
15:11:17.611	128	79	99	75	87.8	325	805	1138	6.5	0.904	1205
15:11:18.414	127	79	99	75	85.0	320	795	1125	6.4	0.921	1228
15:11:19.209	128	80	100	76	86.8	320	790	1121	6.6	0.908	1211
15:11:20.001	128	80	100	77	87.3	325	780	1138	6.7	0.896	1195
15:11:20.779	129	81	102	79	85.3	320	760	1121	6.7	0.909	1212
15:11:21.543	132	83	105	77	87.5	320	780	1117	6.7	0.932	1242
15:11:22.321	135	85	106	76	87.8	320	790	1150	6.7	0.954	1272
15:11:23.113	135	86	107	75	86.8	320	795	1167	6.5	0.976	1301
15:11:23.904	137	87	108	75	86.3	320	795	1171	6.5	0.995	1327
15:11:24.701	138	88	108	75	86.5	320	805	1179	6.4	1.005	1340
15:11:25.506	136	86	108	76	86.5	320	785	1179	6.6	0.980	1307
15:11:26.290	136	86	108	78	86.5	320	765	1179	6.8	0.955	1274
15:11:27.055	136	86	108	76	86.5	320	790	1179	6.6	0.986	1315
15:11:27.846	141	88	110	76	78.8	325	790	1292	6.0	1.101	1468
15:11:28.634	139	88	109	76	77.0	315	790	1296	5.8	1.113	1484
15:11:29.426	139	87	109	75	78.3	320	800	1300	5.9	1.112	1482
15:11:30.226	140	87	108	73	83.8	320	825	1288	6.1	1.059	1412
15:11:31.047	136	85	106	74	85.3	320	815	1263	6.3	1.011	1348
15:11:31.866	136	85	106	74	84.8	320	815	1263	6.2	1.015	1353
15:11:32.680	136	85	105	73	87.3	325	825	1246	6.3	0.995	1327
15:11:33.502	134	83	105	75	87.8	320	805	1233	6.5	0.959	1278
15:11:34.311	134	84	104	73	86.5	320	820	1238	6.3	0.986	1315
15:11:35.127	135	84	105	74	88.3	320	815	1229	6.5	0.967	1290
15:11:35.946	134	83	105	75	87.5	320	800	1225	6.6	0.960	1280
15:11:36.746	135	85	106	74	87.5	320	810	1217	6.5	0.979	1305
15:11:37.552	137	86	107	74	88.0	320	810	1221	6.5	0.987	1316
15:11:38.368	137	86	107	71	87.8	325	840	1192	6.3	1.019	1359
15:11:39.205	136	84	105	73	89.5	325	820	1254	6.5	0.962	1283
15:11:40.028	131	83	104	76	84.5	315	790	1204	6.4	0.970	1293
15:11:40.814	135	86	105	75	85.0	320	805	1171	6.3	0.997	1329
15:11:41.620	135	84	105	75	88.5	325	795	1229	6.7	0.945	1261
15:11:42.416	135	84	105	75	87.3	325	795	1213	6.6	0.957	1276
15:11:43.211	135	84	105	75	87.3	325	800	1229	6.5	0.960	1281
15:11:44.010	134	84	105	76	86.5	320	790	1233	6.6	0.957	1276
15:11:44.803	133	83	104	77	85.8	320	780	1204	6.6	0.944	1258
15:11:45.583	133	84	104	77	84.0	320	780	1200	6.5	0.968	1291
15:11:46.361	135	85	106	76	86.5	325	790	1217	6.6	0.964	1285
15:11:47.150	135	84	105	76	87.3	320	790	1221	6.6	0.951	1268
15:11:47.937	134	85	105	77	84.8	320	780	1217	6.5	0.966	1288
15:11:48.723	134	84	105	74	86.8	320	810	1204	6.4	0.976	1301
15:11:49.531	135	84	104	73	88.3	325	825	1221	6.4	0.972	1296
15:11:50.356	133	83	103	73	87.8	325	820	1213	6.4	0.960	1280
15:11:51.176	131	82	102	75	86.0	320	800	1204	6.5	0.951	1268
15:11:51.976	132	83	103	74	86.8	325	810	1183	6.4	0.962	1282
15:11:52.788	134	83	103	73	89.0	325	820	1188	6.5	0.951	1268
15:11:53.606	132	83	104	75	86.8	325	800	1183	6.5	0.954	1273
15:11:54.408	135	84	105	73	89.3	325	820	1183	6.5	0.962	1283
15:11:55.226	135	84	105	75	89.3	325	800	1192	6.7	0.941	1255
15:11:56.024	133	84	105	75	85.5	320	795	1175	6.5	0.972	1296
15:11:56.821	134	84	105	74	86.8	320	810	1171	6.4	0.978	1304
15:11:57.629	135	84	105	75	87.0	320	795	1196	6.6	0.962	1282
15:11:58.428	134	85	106	80	86.5	325	750	1188	6.9	0.919	1225
15:11:59.176	134	86	106	79	84.8	325	760	1158	6.7	0.951	1267
15:11:59.936	135	85	105	78	85.3	325	765	1192	6.7	0.942	1256
15:12:00.703	132	84	103	78	84.3	320	770	1188	6.6	0.944	1258
15:12:01.471	133	83	104	76	85.8	320	785	1200	6.6	0.947	1263
15:12:02.256	133	83	103	75	87.5	325	800	1217	6.6	0.939	1253
15:12:03.058	131	82	101	75	86.8	325	800	1204	6.5	0.934	1245
15:12:03.858	130	81	101	74	86.3	325	815	1188	6.3	0.952	1269
15:12:04.673	130	80	100	71	88.8	325	845	1183	6.3	0.947	1263
15:12:05.514	128	78	98	72	88.0	325	830	1171	6.4	0.924	1232
15:12:06.346	127	79	98	73	85.8	320	825	1154	6.2	0.940	1254
15:12:07.171	127	79	98	73	87.3	325	820	1138	6.4	0.921	1228
15:12:07.989	126	78	98	76	85.8	320	790	1158	6.5	0.905	1207
15:12:08.781	128	79	100	75	87.0	325	800	1133	6.5	0.920	1226
15:12:09.581	131	82	103	75	88.3	325	805	1154	6.6	0.935	1247
15:12:10.384	131	83	104	75	86.0	320	795	1163	6.5	0.957	1276
15:12:11.179	134	85	105	75	86.0	320	805	1163	6.4	0.983	1310
15:12:11.986	136	85	106	73	88.0	325	825	1167	6.4	0.989	1319
15:12:12.813	134	84	105	73	86.0	325	820	1183	6.3	0.996	1329
15:12:13.633	134	84	105	72	86.3	325	835	1167	6.2	1.012	1349
15:12:14.466	133	83	104	74	86.5	325	815	1171	6.4	0.975	1300
15:12:15.283	131	83	104	76	85.3	320	790	1171	6.5	0.964	1285
15:12:16.071	134	84	105	75	86.3	325	795	1158	6.5	0.968	1290
15:12:16.866	134	85	105	76	85.8	320	790	1158	6.5	0.967	1290
15:12:17.658	133	85	105	76	84.8	320	785	1175	6.5	0.970	1294
15:12:18.441	134	85	106	77	84.3	320	775	1192	6.5	0.975	1300
15:12:19.218	135	86	106	76	86.0	325	785	1179	6.6	0.965	1287
15:12:20.003	134	85	106	77	85.5	320	775	1188	6.6	0.956	1275
15:12:20.778	135	85	105	76	86.0	325	785	1167	6.6	0.961	1281
15:12:21.563	134	84	104	75	87.5	325	800	1208	6.6	0.949	1265
15:12:22.361	132	83	102	75	85.8	320	800	1188	6.4	0.954	1272
15:12:23.161	131	82	102	75	85.8	320	805	1200	6.4	0.960	1280
15:12:23.965	131	82	102	75	85.8	320	805	1200	6.4	0.960	1280
15:12:24.770	131	82	102	74	85.8	320	815	1200	6.3	0.972	1296
15:12:25.582	130	80	100	75	78.3	325	800	1221	5.9	1.025	1367
15:12:26.386	129	80	100	75	79.0	325	805	1200	5.9	1.014	1352
15:12:27.193	128	79	100	75	79.0	325	795	1204	6.0	1.001	1335
15:12:27.988	129	80	100	75	84.3	325	800	1192	6.3	0.952	1269
15:12:28.788	129	80	101	75	86.8	325	795	1171	6.5	0.921	1228
15:12:29.581	128	80	100	76	86.0	320	790	1167	6.5	0.919	1225
15:12:30.373	129	80	100	75	87.3	320	800	1154	6.5	0.915	1219
15:12:31.171	129	80	100	75	88.5	325	805	1146	6.6	0.905	1207
15:12:31.976	127	79	99	75	87.8	325	805	1146	6.5	0.904	1205
15:12:32.781	127	79	98	75	86.8	325	800	1133	6.5	0.901	1202
15:12:33.581	126	79	98	75	87.3	325	805	1113	6.5	0.900	1199
15:12:34.384	126	78	97	75	87.5	325	800	1129	6.6	0.887	1182
15:12:35.184	125	78	97	77	85.5	320	780	1088	6.6	0.880	1174
15:12:35.966	125	78	97	76	86.5	325	785	1096	6.6	0.880	1174
15:12:36.751	126	78	98	76	87.5	325	785	1088	6.7	0.875	1166
15:12:37.536	126	78	98	76	87.8	325	785	1108	6.7	0.879	1172
15:12:38.321	128	80	100	75	87.5	325	795	1092	6.6	0.906	1208
15:12:39.116	129	81	101	75	88.3	325	805	1113	6.6	0.921	1228
15:12:39.921	129	81	101	74	88.8	320	815	1113	6.5	0.925	1234
15:12:40.736	129	81	101	74	86.8	320	810	1117	6.4	0.943	1257
15:12:41.546	130	82	102	73	87.0	325	820	1113	6.4	0.959	1279
15:12:42.364	130	82	102	73	87.0	325	825	1125	6.3	0.965	1286
15:12:43.189	129	82	101	74	85.3	325	815	1125	6.3	0.968	1291
15:12:44.006	130	82	102	73	86.3	325	820	1113	6.3	0.965	1287
15:12:44.826	130	82	102	73	86.0	325	825	1121	6.3	0.974	1298
15:12:45.649	129	82	101	74	85.5	325	815	1113	6.3	0.965	1287
15:12:46.466	130	82	102	73	86.8	325	825	1113	6.3	0.968	1290
15:12:47.289	131	82	102	74	86.5	325	815	1125	6.4	0.961	1281
15:12:48.108	130	82	102	75	85.8	325	805	1104	6.4	0.960	1280
15:12:48.909	131	83	104	75	85.5	325	805	1117	6.4	0.977	1302
15:12:49.714	134	85	105	74	87.5	325	815	1129	6.4	0.978	1304
15:12:50.529	133	85	105	74	85.8	325	810	1129	6.4	0.994	1326
15:12:51.341	134	86	106	74	85.0	325	815	1138	6.3	1.019	1358
15:12:52.156	135	86	106	73	87.5	325	820	1142	6.4	0.993	1324
15:12:52.976	133	85	105	75	85.0	320	805	1133	6.3	0.997	1329
15:12:53.781	133	85	105	74	84.3	320	810	1133	6.2	1.012	1349
15:12:54.591	135	85	105	72	86.5	320	835	1142	6.2	1.016	1355
15:12:55.426	134	85	104	70	87.0	325	860	1158	6.1	1.026	1367
15:12:56.286	131	83	102	71	86.5	325	850	1150	6.1	1.005	1340
15:12:57.136	131	83	102	71	85.5	320	840	1138	6.1	1.005	1339
15:12:57.974	131	82	103	73	87.5	320	825	1129	6.4	0.969	1292
15:12:58.801	131	83	104	75	85.3	320	805	1117	6.4	0.984	1313
15:12:59.606	135	86	106	74	86.3	325	810	1121	6.4	0.995	1327
15:13:00.416	134	85	106	74	87.3	325	810	1138	6.5	0.982	1309
15:13:01.228	134	85	105	74	86.3	325	815	1150	6.3	0.995	1326
15:13:02.041	135	85	105	72	87.0	320	835	1133	6.3	1.008	1344
15:13:02.874	132	84	104	74	86.5	325	815	1150	6.4	0.978	1303
15:13:03.691	131	83	103	74	84.8	320	810	1142	6.3	0.984	1313
15:13:04.501	132	84	103	73	84.3	325	825	1138	6.1	1.004	1338
15:13:05.324	130	81	101	74	86.3	325	815	1158	6.3	0.952	1269
15:13:06.141	128	80	100	75	84.8	325	800	1150	6.4	0.942	1255
15:13:06.941	129	81	100	75	85.5	325	805	1138	6.4	0.944	1258
15:13:07.746	129	80	100	74	87.3	325	810	1146	6.5	0.928	1238
15:13:08.556	128	80	100	75	87.0	325	795	1158	6.6	0.914	1218
15:13:09.351	129	81	101	75	85.8	325	795	1150	6.5	0.936	1249
15:13:10.146	131	82	102	75	87.8	325	800	1154	6.6	0.930	1240
15:13:10.946	130	81	102	76	87.0	325	785	1167	6.6	0.918	1224
15:13:11.731	130	82	102	77	85.8	325	780	1146	6.6	0.930	1240
15:13:12.511	132	83	103	76	87.0	325	790	1150	6.6	0.938	1250
15:13:13.301	132	83	103	76	87.8	325	790	1163	6.7	0.927	1236
15:13:14.091	131	83	103	75	84.8	325	795	1167	6.4	0.962	1282
15:13:14.886	132	83	103	74	86.5	325	815	1167	6.4	0.966	1288
15:13:15.703	131	82	101	72	87.8	330	835	1179	6.3	0.963	1285
15:13:16.534	130	81	100	72	86.5	325	835	1158	6.2	0.968	1290
15:13:17.371	129	80	99	71	86.0	325	845	1158	6.1	0.975	1300
15:13:18.216	127	79	98	72	86.5	325	830	1142	6.3	0.938	1251
15:13:19.046	126	78	97	74	84.5	325	810	1113	6.3	0.930	1240
15:13:19.858	126	78	98	73	86.5	325	820	1108	6.3	0.931	1242
15:13:20.676	129	80	100	74	88.0	330	815	1117	6.5	0.928	1238
15:13:21.491	129	81	100	75	88.0	330	805	1100	6.6	0.917	1223
15:13:22.295	129	81	100	76	88.0	330	785	1100	6.7	0.894	1192
15:13:23.080	129	81	100	71	88.0	330	840	1100	6.3	0.957	1276
15:13:23.921	140	87	108	71	79.0	325	840	1229	5.6	1.146	1528
15:13:24.763	137	86	107	72	78.5	325	835	1208	5.6	1.138	1518
15:13:25.598	138	86	107	71	77.8	325	845	1188	5.5	1.166	1554
15:13:26.439	137	86	107	72	81.8	325	830	1175	5.9	1.081	1442
15:13:27.271	135	85	106	75	82.8	325	805	1154	6.2	1.029	1372
15:13:28.078	136	86	107	74	83.8	325	815	1158	6.2	1.036	1382
15:13:28.889	138	86	107	74	85.0	325	815	1183	6.3	1.026	1368
15:13:29.708	137	85	106	74	86.3	325	815	1188	6.3	1.004	1339
15:13:30.519	137	86	107	73	84.8	325	820	1200	6.2	1.030	1374
15:13:31.337	138	86	107	72	86.5	325	830	1217	6.3	1.024	1366
15:13:32.171	137	85	106	72	87.5	325	830	1208	6.3	1.005	1341
15:13:33.003	136	85	106	72	86.0	325	835	1196	6.2	1.029	1372
15:13:33.836	137	86	107	71	86.8	325	850	1208	6.1	1.044	1391
15:13:34.686	138	85	106	69	88.5	325	870	1204	6.1	1.040	1386
15:13:35.554	135	84	104	70	87.0	325	860	1208	6.1	1.031	1374
15:13:36.414	134	84	104	71	85.0	325	845	1188	6.0	1.031	1375
15:13:37.263	134	83	103	69	88.0	330	865	1183	6.1	1.012	1350
15:13:38.124	132	82	102	71	86.5	325	845	1179	6.1	0.996	1329
15:13:38.973	132	82	102	72	85.8	325	835	1167	6.2	0.993	1324
15:13:39.808	133	82	102	70	87.3	330	855	1183	6.1	1.002	1336
15:13:40.661	133	82	102	70	87.5	325	855	1213	6.1	0.999	1332
15:13:41.516	132	82	103	71	87.3	325	845	1188	6.2	0.993	1324
15:13:42.363	133	83	103	70	87.3	330	860	1196	6.1	1.015	1354
15:13:43.220	133	83	103	70	88.0	330	860	1192	6.1	1.007	1342
15:13:44.083	132	82	102	70	87.8	330	855	1196	6.2	0.996	1328
15:13:44.938	132	82	103	70	87.0	330	855	1183	6.1	1.007	1343
15:13:45.793	133	83	102	70	87.3	330	860	1171	6.1	1.008	1344
15:13:46.653	131	81	102	71	86.3	325	845	1175	6.1	0.994	1326
15:13:47.498	131	82	102	71	85.5	325	845	1183	6.1	1.006	1341
15:13:48.339	133	82	103	71	87.3	325	840	1179	6.2	0.992	1322
15:13:49.183	132	82	104	72	87.3	325	835	1175	6.3	0.991	1321
15:13:50.014	134	84	105	73	85.3	325	820	1192	6.2	1.012	1350
15:13:50.836	136	86	107	71	86.8	325	840	1200	6.2	1.031	1375
15:13:51.678	136	85	106	71	87.5	330	850	1200	6.2	1.032	1376
15:13:52.524	135	86	107	73	84.5	325	825	1196	6.1	1.040	1386
15:13:53.351	137	87	108	72	85.5	325	830	1183	6.2	1.046	1395
15:13:54.183	138	87	108	72	85.3	330	830	1188	6.2	1.047	1396
15:13:55.011	136	87	107	74	83.5	320	815	1192	6.1	1.047	1396
15:13:55.824	137	87	108	74	83.0	325	810	1179	6.1	1.052	1402
15:13:56.638	138	87	108	73	84.5	325	825	1188	6.1	1.052	1403
15:13:57.463	137	86	108	74	85.5	330	815	1200	6.3	1.025	1366
15:13:58.278	137	86	108	78	84.3	325	770	1192	6.6	0.989	1319
15:13:59.048	138	88	109	78	82.3	325	765	1171	6.5	1.014	1352
15:13:59.811	138	89	108	77	81.5	325	780	1150	6.3	1.034	1378
15:14:00.591	135	86	106	77	82.8	325	775	1196	6.4	0.993	1324
15:14:01.364	134	86	106	78	80.8	315	765	1200	6.3	1.002	1336
15:14:02.133	137	86	106	75	84.0	325	795	1204	6.3	1.003	1338
15:14:02.926	135	84	105	75	84.5	325	795	1221	6.4	0.983	1311
15:14:03.721	133	84	103	74	82.5	320	810	1196	6.1	1.011	1348
15:14:04.527	133	83	103	72	85.5	320	830	1217	6.2	0.997	1330
15:14:05.359	132	82	101	71	85.0	320	840	1200	6.1	1.001	1334
15:14:06.201	130	81	100	73	84.3	320	825	1171	6.1	0.979	1306
15:14:07.028	129	80	100	72	85.5	325	835	1167	6.1	0.977	1302
15:14:07.861	130	80	99	71	85.3	325	840	1163	6.1	0.978	1304
15:14:08.701	127	79	98	72	85.0	325	835	1150	6.1	0.965	1287
15:14:09.534	128	79	99	71	85.5	325	845	1154	6.1	0.973	1298
15:14:10.381	128	79	98	71	85.5	325	840	1150	6.1	0.960	1280
15:14:11.221	126	78	97	73	84.5	320	825	1138	6.1	0.949	1266
15:14:12.046	127	79	98	72	85.5	325	835	1138	6.1	0.955	1273
15:14:12.881	128	79	98	70	86.5	325	855	1146	6.1	0.969	1292
15:14:13.736	127	78	98	71	86.3	325	850	1142	6.1	0.961	1281
15:14:14.584	127	79	98	71	84.5	320	850	1125	6.0	0.983	1311
15:14:15.434	128	79	99	70	86.3	325	855	1129	6.1	0.984	1312
15:14:16.291	130	80	101	70	87.8	325	855	1138	6.2	0.979	1306
15:14:17.146	130	81	102	72	84.8	325	835	1125	6.1	1.000	1333
15:14:17.981	132	83	103	71	85.3	325	850	1108	6.0	1.027	1369
15:14:18.831	134	84	104	70	86.0	325	860	1129	6.0	1.035	1380
15:14:19.691	132	83	103	70	84.8	325	855	1108	5.9	1.034	1379
15:14:20.546	132	83	103	69	83.3	325	865	1108	5.8	1.065	1420
15:14:21.409	132	83	103	68	83.3	325	885	1113	5.6	1.090	1453
15:14:22.295	132	83	103	70	83.3	325	855	1113	5.8	1.053	1404
15:14:23.150	132	83	103	69	83.3	325	870	1113	5.7	1.071	1428
15:14:24.019	128	80	99	69	76.3	325	870	1063	5.3	1.127	1502
15:14:24.887	126	79	98	69	75.8	325	865	1071	5.3	1.113	1484
15:14:25.752	125	78	97	71	74.5	325	845	1046	5.3	1.100	1467
15:14:26.601	126	79	97	69	79.5	330	870	1038	5.5	1.064	1419
15:14:27.469	126	79	98	69	83.5	330	865	1042	5.8	1.013	1350
15:14:28.336	125	79	98	71	83.0	325	845	1021	5.9	1.000	1334
15:14:29.183	127	81	100	70	83.0	330	855	988	5.8	1.025	1367
15:14:30.038	127	80	99	71	84.5	330	850	996	6.0	0.996	1328
15:14:30.886	125	80	99	73	82.0	325	825	967	6.0	0.996	1328
15:14:31.711	127	81	100	71	83.3	330	840	971	5.9	1.009	1345
15:14:32.553	128	81	100	71	84.3	330	845	988	6.0	1.005	1341
15:14:33.398	127	81	100	71	82.8	330	840	983	5.9	1.018	1357
15:14:34.236	129	82	102	71	84.0	330	850	988	5.9	1.030	1373
15:14:35.088	131	83	102	69	85.3	330	870	1004	5.9	1.038	1385
15:14:35.954	129	82	101	70	84.0	325	855	1021	5.9	1.025	1367
15:14:36.809	129	81	101	71	82.8	325	845	1025	5.9	1.029	1372
15:14:37.658	129	82	101	70	84.5	330	855	1013	5.9	1.024	1366
15:14:38.509	128	81	101	71	82.8	325	840	1025	5.9	1.020	1360
15:14:39.349	129	82	102	73	81.3	325	825	1042	5.9	1.031	1374
15:14:40.174	131	84	104	72	82.3	325	830	1046	5.9	1.044	1393
15:14:41.006	132	85	104	71	82.0	325	840	1063	5.9	1.065	1420
15:14:41.846	133	84	103	70	82.5	330	860	1079	5.8	1.076	1435
15:14:42.706	132	84	102	69	82.0	325	875	1096	5.6	1.088	1451
15:14:43.579	130	82	100	68	81.5	325	885	1088	5.5	1.083	1444
15:14:44.464	126	80	98	69	79.0	325	865	1063	5.5	1.068	1423
15:14:45.331	125	79	97	70	78.8	325	860	1058	5.5	1.054	1405
15:14:46.189	125	79	96	70	79.8	325	860	1054	5.6	1.038	1384
15:14:47.049	125	78	96	69	80.5	325	870	1067	5.6	1.038	1383
15:14:47.921	124	78	96	69	81.0	325	875	1063	5.6	1.034	1379
15:14:48.794	124	78	96	70	80.8	325	860	1071	5.6	1.022	1363
15:14:49.654	124	79	97	71	80.0	325	850	1071	5.6	1.028	1371
15:14:50.504	125	79	99	72	80.5	325	835	1071	5.8	1.022	1362
15:14:51.341	127	81	101	72	80.8	325	835	1075	5.8	1.044	1393
15:14:52.176	130	84	104	71	81.5	320	845	1083	5.8	1.073	1431
15:14:53.021	133	86	105	71	80.5	325	845	1096	5.7	1.102	1470
15:14:53.866	132	86	105	72	79.3	315	835	1088	5.7	1.109	1479
15:14:54.701	134	87	107	72	79.3	315	835	1088	5.7	1.122	1496
15:14:55.536	135	88	107	70	79.3	320	855	1096	5.6	1.149	1532
15:14:56.389	133	86	104	70	78.0	320	860	1100	5.4	1.147	1529
15:14:57.247	132	85	104	72	77.8	320	835	1058	5.6	1.114	1486
15:14:58.082	132	85	104	72	78.3	320	830	1033	5.7	1.103	1471
15:14:58.916	131	85	104	72	78.5	320	835	1071	5.6	1.101	1468
15:14:59.747	130	84	103	74	77.5	315	815	1058	5.7	1.083	1444
15:15:00.566	128	83	101	75	75.8	315	800	1075	5.7	1.067	1422
15:15:01.366	126	82	100	78	74.8	310	765	1058	5.9	1.026	1368
15:15:02.129	130	85	105	80	75.8	310	750	1067	6.1	1.035	1380
15:15:02.881	134	87	108	80	79.8	320	750	1100	6.4	1.013	1351
15:15:03.631	137	89	109	79	79.5	320	755	1133	6.3	1.038	1383
15:15:04.388	138	90	110	77	80.3	315	780	1154	6.2	1.064	1419
15:15:05.168	139	90	109	74	81.0	320	810	1171	6.0	1.090	1453
15:15:05.978	138	88	108	73	82.3	315	820	1183	6.0	1.072	1429
15:15:06.798	136	87	107	73	81.5	315	825	1188	5.9	1.081	1441
15:15:07.619	136	86	106	71	82.8	315	840	1175	5.9	1.079	1438
15:15:08.459	135	86	106	71	82.3	315	845	1171	5.8	1.089	1452
15:15:09.306	135	86	106	69	83.3	320	865	1163	5.8	1.099	1465
15:15:10.171	134	85	104	69	83.0	320	875	1150	5.7	1.099	1465
15:15:11.046	132	84	102	69	81.8	320	875	1142	5.6	1.094	1459
15:15:11.919	130	82	101	69	81.5	320	870	1129	5.6	1.073	1430
15:15:12.789	128	81	99	70	81.3	320	855	1121	5.7	1.044	1393
15:15:13.646	126	80	98	71	80.0	320	845	1100	5.7	1.038	1384
15:15:14.491	126	80	98	72	80.5	320	835	1083	5.8	1.019	1359
15:15:15.326	125	80	98	72	80.3	320	835	1075	5.8	1.020	1360
15:15:16.159	126	80	99	72	80.8	315	835	1071	5.8	1.019	1358
15:15:16.996	127	81	100	71	82.3	320	850	1088	5.8	1.028	1371
15:15:17.846	127	80	99	70	82.5	320	855	1108	5.8	1.023	1365
15:15:18.701	127	80	99	70	83.3	320	855	1100	5.8	1.019	1359
15:15:19.556	127	79	98	71	84.8	320	850	1092	6.0	0.985	1314
15:15:20.406	125	79	98	72	82.3	320	830	1067	5.9	0.991	1322
15:15:21.236	126	80	98	71	83.0	320	850	1050	5.9	1.006	1342
15:15:22.084	126	79	98	71	83.0	320	845	1079	5.9	1.000	1334
15:15:22.930	126	79	98	71	83.0	320	840	1079	5.9	0.994	1326
15:15:23.770	126	79	98	71	83.0	320	850	1079	5.9	1.006	1342
15:15:24.619	125	78	97	72	75.0	320	835	1067	5.4	1.080	1440
15:15:25.454	126	79	98	71	76.0	325	845	1079	5.4	1.087	1449
15:15:26.301	127	79	98	70	77.0	325	855	1067	5.4	1.083	1444
15:15:27.156	125	78	97	71	80.3	325	850	1067	5.7	1.027	1370
15:15:28.002	126	79	98	71	82.8	320	845	1058	5.9	0.998	1331
15:15:28.851	126	79	97	71	83.8	325	850	1054	5.9	0.984	1313
15:15:29.701	124	78	97	71	83.5	325	845	1054	5.9	0.977	1302
15:15:30.546	126	79	97	70	84.5	325	860	1054	5.9	0.990	1320
15:15:31.404	126	78	97	70	85.8	325	855	1075	6.0	0.967	1290
15:15:32.261	125	78	96	70	84.5	325	860	1071	5.9	0.980	1306
15:15:33.117	125	78	97	71	84.8	325	845	1063	6.0	0.965	1286
15:15:33.964	126	79	98	71	82.8	320	845	1038	5.9	0.998	1331
15:15:34.811	125	76	99	71	92.5	325	840	1054	6.6	0.894	1193
15:15:35.651	129	81	102	72	85.0	325	830	1054	6.1	0.991	1321
15:15:36.481	129	82	102	73	83.0	325	825	1075	6.0	1.011	1348
15:15:37.304	130	84	103	75	80.3	320	805	1079	6.0	1.036	1381
15:15:38.109	134	86	105	74	81.5	320	810	1050	6.0	1.041	1388
15:15:38.921	132	85	105	75	81.3	320	800	1092	6.1	1.031	1375
15:15:39.717	134	87	106	75	78.8	320	805	1067	5.9	1.081	1441
15:15:40.524	135	87	106	74	80.8	320	815	1104	5.9	1.070	1426
15:15:41.339	134	86	105	73	81.3	320	825	1092	5.9	1.064	1418
15:15:42.164	132	85	104	73	80.5	315	820	1108	5.9	1.054	1406
15:15:42.986	132	85	103	72	81.5	325	830	1092	5.9	1.049	1399
15:15:43.816	130	83	102	73	82.8	325	825	1092	6.0	1.014	1353
15:15:44.639	130	83	102	73	81.3	320	825	1079	5.9	1.031	1374
15:15:45.466	130	82	101	72	83.5	325	835	1100	6.0	1.008	1343
15:15:46.299	127	81	100	73	82.8	320	825	1088	6.0	0.994	1326
15:15:47.124	128	81	100	72	82.3	320	830	1079	5.9	1.007	1342
15:15:47.954	128	80	99	72	84.3	325	835	1104	6.1	0.984	1312
15:15:48.789	126	79	98	73	83.5	320	820	1092	6.1	0.965	1286
15:15:49.611	127	80	99	73	83.5	320	825	1079	6.1	0.976	1301
15:15:50.436	128	80	100	72	85.5	325	830	1083	6.2	0.968	1291
15:15:51.266	127	80	100	72	84.8	325	835	1083	6.1	0.980	1307
15:15:52.101	128	80	100	71	84.8	325	840	1096	6.1	0.986	1315
15:15:52.941	128	80	99	70	85.5	325	855	1092	6.0	0.993	1323
15:15:53.794	127	79	99	71	85.0	325	845	1079	6.0	0.982	1309
15:15:54.639	127	80	99	69	85.0	325	865	1071	5.9	1.002	1337
15:15:55.506	127	79	98	69	85.8	325	870	1083	5.9	0.989	1319
15:15:56.374	125	78	96	70	85.0	325	860	1054	5.9	0.971	1295
15:15:57.236	123	76	95	70	85.0	325	860	1042	5.9	0.959	1278
15:15:58.096	123	76	95	70	84.5	330	860	1033	5.9	0.962	1282
15:15:58.954	122	76	95	71	84.0	325	845	1025	6.0	0.951	1268
15:15:59.801	122	76	95	71	83.3	325	840	1017	5.9	0.959	1278
15:16:00.643	124	78	96	71	84.3	330	850	1000	5.9	0.966	1288
15:16:01.491	124	77	97	72	85.0	325	830	1033	6.1	0.945	1260
15:16:02.323	125	79	98	71	83.8	330	845	1004	5.9	0.989	1318
15:16:03.166	127	80	99	71	85.0	330	850	1025	6.0	0.988	1317
15:16:04.016	126	80	99	71	83.3	325	845	1033	5.9	1.000	1333
15:16:04.859	128	80	100	70	84.3	325	855	1038	5.9	1.010	1346
15:16:05.716	129	81	100	70	85.8	330	860	1042	6.0	1.003	1337
15:16:06.574	128	81	100	72	82.5	325	835	1033	5.9	1.015	1353
15:16:07.409	129	82	101	71	82.3	325	850	1029	5.8	1.044	1392
15:16:08.261	131	82	101	69	84.5	330	865	1054	5.9	1.034	1379
15:16:09.126	129	81	100	70	83.8	325	860	1058	5.8	1.029	1373
15:16:09.984	129	82	100	70	82.8	325	860	1046	5.8	1.042	1389
15:16:10.844	129	81	100	69	83.3	325	865	1050	5.8	1.036	1382
15:16:11.711	127	81	99	71	82.0	325	850	1058	5.8	1.029	1372
15:16:12.561	128	81	100	70	82.8	325	855	1050	5.8	1.033	1378
15:16:13.416	129	81	100	70	83.3	330	855	1054	5.8	1.024	1366
15:16:14.269	127	81	100	72	81.5	325	835	1054	5.9	1.022	1363
15:16:15.106	128	82	101	71	82.3	325	840	1063	5.9	1.026	1369
15:16:15.944	130	82	102	71	84.3	325	840	1075	6.0	1.017	1356
15:16:16.786	130	83	103	72	83.5	325	835	1092	6.0	1.028	1370
15:16:17.621	132	84	105	72	83.3	325	830	1083	6.0	1.042	1389
15:16:18.449	134	86	107	71	83.8	325	840	1079	6.0	1.068	1424
15:16:19.291	136	87	107	70	84.8	330	860	1104	5.9	1.086	1448
15:16:20.151	135	86	106	69	84.0	330	865	1088	5.8	1.092	1455
15:16:21.014	135	87	106	69	83.3	325	865	1096	5.8	1.099	1465
15:16:21.881	133	85	104	70	82.5	325	860	1104	5.8	1.084	1445
15:16:22.737	132	84	104	71	82.5	325	850	1075	5.8	1.072	1429
15:16:23.590	132	84	104	71	82.5	325	845	1075	5.9	1.065	1420
15:16:24.435	132	84	104	71	82.5	325	845	1075	5.9	1.065	1420
15:16:25.281	130	83	102	72	74.5	325	835	1113	5.4	1.140	1521
15:16:26.116	131	82	101	71	76.3	325	840	1125	5.4	1.115	1487
15:16:26.956	129	81	100	73	75.5	325	820	1113	5.5	1.086	1448
15:16:27.776	128	80	100	75	79.0	325	800	1125	5.9	1.015	1354
15:16:28.574	129	82	101	75	81.8	325	805	1100	6.1	0.995	1326
15:16:29.379	129	81	101	76	82.8	325	790	1125	6.3	0.962	1282
15:16:30.171	129	82	102	75	83.3	325	795	1117	6.3	0.969	1292
15:16:30.966	131	83	103	75	85.3	325	805	1142	6.4	0.968	1291
15:16:31.771	131	82	102	73	85.3	325	820	1150	6.2	0.976	1302
15:16:32.591	130	81	101	74	85.5	325	815	1163	6.3	0.960	1280
15:16:33.408	130	82	100	72	85.3	330	835	1133	6.1	0.982	1309
15:16:34.239	127	80	99	73	84.0	325	820	1117	6.1	0.964	1285
15:16:35.061	129	81	98	71	83.0	325	845	1100	5.9	1.000	1334
15:16:35.904	127	78	98	73	85.5	325	820	1142	6.3	0.937	1250
15:16:36.724	126	79	99	78	82.5	325	765	1117	6.5	0.916	1221
15:16:37.489	127	80	99	78	82.0	325	770	1100	6.4	0.925	1233
15:16:38.261	126	79	97	76	82.3	325	785	1129	6.3	0.926	1234
15:16:39.044	125	79	97	75	82.5	325	805	1129	6.1	0.942	1255
15:16:39.851	127	78	97	72	86.0	325	830	1146	6.2	0.934	1245
15:16:40.681	126	77	95	71	86.8	325	840	1154	6.2	0.922	1230
15:16:41.519	123	76	94	74	83.3	325	815	1121	6.1	0.923	1230
15:16:42.334	124	77	95	74	83.8	325	815	1096	6.2	0.922	1229
15:16:43.151	124	76	95	72	87.5	325	835	1117	6.3	0.909	1212
15:16:43.984	125	77	97	73	85.8	325	820	1117	6.3	0.928	1237
15:16:44.806	127	79	98	72	86.0	325	830	1121	6.2	0.948	1264
15:16:45.634	127	80	99	73	84.3	325	825	1108	6.1	0.969	1293
15:16:46.459	128	81	100	72	84.3	325	835	1117	6.1	0.989	1318
15:16:47.294	129	81	100	71	86.0	325	850	1108	6.1	0.988	1318
15:16:48.144	128	80	99	71	84.5	325	845	1121	6.0	0.990	1320
15:16:48.991	128	81	99	70	83.0	325	855	1083	5.8	1.017	1356
15:16:49.846	127	79	98	70	85.3	330	860	1125	5.9	0.984	1311
15:16:50.704	125	78	97	71	83.8	325	845	1117	5.9	0.976	1302
15:16:51.549	126	79	97	70	84.3	325	860	1100	5.9	0.990	1320
15:16:52.409	126	78	97	71	85.8	325	850	1108	6.1	0.959	1279
15:16:53.261	124	78	96	71	84.3	325	840	1108	6.0	0.960	1280
15:16:54.099	125	78	97	72	84.0	325	830	1096	6.1	0.961	1281
15:16:54.931	127	79	98	71	86.5	330	840	1088	6.2	0.949	1266
15:16:55.771	126	78	97	71	86.5	330	845	1092	6.1	0.950	1267
15:16:56.616	125	78	97	71	84.3	325	840	1075	6.0	0.962	1283
15:16:57.454	125	78	97	72	84.0	325	830	1088	6.1	0.958	1278
15:16:58.282	126	79	98	72	85.5	325	835	1079	6.1	0.960	1279
15:16:59.121	127	79	99	71	87.0	325	845	1075	6.2	0.959	1279
15:16:59.962	125	79	100	73	85.0	325	820	1067	6.2	0.960	1280
15:17:00.786	129	82	101	73	85.5	325	825	1033	6.2	0.977	1303
15:17:01.611	129	81	101	74	86.0	325	810	1075	6.4	0.951	1268
15:17:02.421	126	79	99	75	86.5	325	805	1054	6.4	0.919	1225
15:17:03.226	128	81	101	75	83.8	320	800	1071	6.3	0.962	1283
15:17:04.022	129	82	102	75	85.5	325	800	1071	6.4	0.954	1273
15:17:04.824	132	85	104	74	83.5	325	815	1042	6.1	1.010	1347
15:17:05.641	132	84	103	73	85.5	325	825	1058	6.2	0.996	1328
15:17:06.466	131	84	101	75	83.3	320	805	1054	6.2	0.979	1305
15:17:07.271	125	80	100	77	80.3	315	775	1033	6.2	0.966	1288
15:17:08.044	130	83	102	76	81.3	320	785	1046	6.2	0.981	1308
15:17:08.831	130	82	101	76	84.5	325	790	1083	6.4	0.947	1262
15:17:09.619	128	81	100	76	83.0	320	785	1063	6.3	0.946	1261
15:17:10.406	126	80	99	76	81.5	320	785	1067	6.2	0.949	1265
15:17:11.187	127	80	99	75	82.3	320	795	1063	6.2	0.954	1273
15:17:11.984	128	80	99	74	85.3	320	810	1096	6.3	0.941	1254
15:17:12.794	127	79	98	74	85.8	320	810	1088	6.4	0.928	1237
15:17:13.606	128	80	99	73	86.3	320	825	1088	6.3	0.945	1259
15:17:14.431	127	79	98	72	86.8	325	835	1088	6.2	0.943	1258
15:17:15.266	126	79	98	72	85.3	320	835	1079	6.1	0.955	1273
15:17:16.099	126	79	98	72	86.5	325	830	1071	6.3	0.936	1247
15:17:16.931	126	78	98	72	86.5	325	830	1071	6.3	0.936	1247
15:17:17.761	127	79	98	71	87.5	325	845	1058	6.2	0.942	1255
15:17:18.604	125	78	97	72	86.3	320	830	1083	6.2	0.933	1245
15:17:19.434	126	79	98	72	86.8	325	835	1063	6.2	0.938	1251
15:17:20.269	124	78	96	73	84.8	325	825	1058	6.2	0.937	1249
15:17:21.094	125	79	97	72	84.5	320	830	1050	6.1	0.953	1270
15:17:21.926	126	79	97	71	84.5	320	845	1079	6.0	0.970	1293
15:17:22.770	126	79	97	71	84.5	320	845	1079	6.0	0.970	1293
15:17:23.615	126	79	97	69	84.5	320	870	1079	5.8	0.999	1332
15:17:24.484	124	77	95	71	78.0	325	850	1083	5.5	1.038	1384
15:17:25.334	124	77	96	72	77.8	320	830	1075	5.6	1.025	1366
15:17:26.166	126	78	98	72	78.3	325	830	1050	5.7	1.037	1382
15:17:26.996	126	79	99	73	82.5	325	825	1058	6.0	0.990	1320
15:17:27.819	129	81	101	72	83.8	325	835	1050	6.0	1.007	1343
15:17:28.654	131	82	102	71	85.3	325	845	1071	6.1	1.006	1341
15:17:29.501	129	82	101	70	84.8	325	855	1071	5.9	1.014	1352
15:17:30.356	129	81	100	70	84.8	325	860	1050	5.9	1.017	1356
15:17:31.214	128	80	100	71	85.3	325	850	1063	6.0	0.992	1323
15:17:32.064	127	80	99	71	83.3	325	840	1058	5.9	0.996	1329
15:17:32.902	126	79	99	74	82.3	320	815	1050	6.1	0.976	1301
15:17:33.719	128	81	101	73	84.0	325	820	1042	6.1	0.981	1308
15:17:34.539	130	82	102	73	85.0	325	820	1071	6.2	0.984	1312
15:17:35.361	130	83	103	73	84.5	325	820	1079	6.2	0.995	1326
15:17:36.179	132	84	104	73	84.5	320	825	1075	6.1	1.011	1347
15:17:37.006	132	84	103	72	84.8	325	835	1083	6.1	1.012	1350
15:17:37.839	130	83	102	73	83.0	320	825	1083	6.0	1.016	1355
15:17:38.666	131	83	103	72	84.0	325	835	1075	6.0	1.019	1359
15:17:39.501	131	83	103	71	85.8	325	840	1083	6.1	1.004	1339
15:17:40.341	131	82	101	70	85.5	325	860	1088	6.0	1.013	1351
15:17:41.199	128	81	100	71	83.3	320	845	1088	5.9	1.010	1347
15:17:42.044	128	80	99	71	84.8	320	845	1079	6.0	0.990	1319
15:17:42.889	128	80	99	70	85.8	325	855	1083	6.0	0.987	1316
15:17:43.744	126	79	98	71	85.0	325	840	1079	6.1	0.971	1295
15:17:44.586	127	80	99	71	84.8	325	840	1067	6.1	0.979	1305
15:17:45.424	128	80	100	72	85.8	325	835	1092	6.2	0.974	1298
15:17:46.257	127	81	99	72	83.5	325	835	1050	6.0	0.988	1317
15:17:47.094	126	79	99	73	84.5	320	820	1063	6.2	0.956	1274
15:17:47.916	128	81	100	71	83.8	325	840	1042	6.0	1.005	1341
15:17:48.754	130	82	101	71	85.8	325	845	1088	6.1	0.998	1330
15:17:49.601	129	81	101	72	85.3	325	835	1088	6.1	0.989	1319
15:17:50.432	130	82	102	72	83.5	320	830	1079	6.0	1.011	1349
15:17:51.266	130	82	102	72	85.0	325	830	1096	6.1	0.996	1328
