# Supplementary material for: Influence of beat-to-beat blood pressure variability on vascular elasticity in hypertensive population
Source: Sci Rep. 2017 Aug 21;7:8394. doi: 10.1038/s41598-017-08640-4 (PMC5566212; doi:10.1038/s41598-017-08640-4)
Supplement: Supplementary file 2 — Dataset 2 [file 41598_2017_8640_MOESM2_ESM.zip › Data of normal population/1185-beats.txt]

09:06:47.814	136	68	94	96	50.3	305	625	1658	4.8	1.163	1551
09:06:48.439	135	68	94	95	51.0	300	630	1713	4.9	1.155	1540
09:06:49.071	135	68	94	96	51.8	300	625	1825	5.0	1.129	1506
09:06:49.696	136	68	94	97	51.8	295	620	1850	5.0	1.120	1494
09:06:50.315	137	69	94	96	52.5	300	625	1867	5.0	1.122	1496
09:06:50.939	139	69	94	95	52.5	300	630	1875	5.0	1.131	1508
09:06:51.570	139	69	94	93	52.5	300	645	1875	4.9	1.158	1544
09:06:52.215	139	69	94	99	52.5	300	605	1875	5.2	1.086	1448
09:06:52.820	139	69	94	97	52.5	300	620	1875	5.1	1.113	1484
09:06:53.440	139	69	94	94	52.5	300	635	1875	5.0	1.140	1520
09:06:54.074	144	69	95	98	41.0	300	615	2154	4.0	1.429	1905
09:06:54.687	142	69	96	97	43.5	275	620	2071	4.2	1.365	1820
09:06:55.307	143	70	98	98	46.3	285	615	2038	4.5	1.296	1729
09:06:55.928	143	70	97	95	48.3	295	630	1988	4.6	1.263	1684
09:06:56.558	143	70	97	95	51.3	290	630	1996	4.9	1.189	1586
09:06:57.186	141	70	96	96	51.5	290	625	1967	4.9	1.162	1549
09:06:57.809	139	69	95	96	51.8	290	625	1938	5.0	1.147	1530
09:06:58.434	138	69	95	95	52.5	295	630	1929	5.0	1.137	1516
09:06:59.068	140	69	96	96	53.8	295	625	1933	5.2	1.119	1492
09:06:59.691	140	70	96	94	53.8	295	635	1888	5.1	1.137	1516
09:07:00.325	140	70	96	97	53.8	295	620	1888	5.2	1.110	1480
09:07:00.945	140	70	96	93	53.8	295	645	1888	5.0	1.155	1540
09:07:01.589	151	71	98	95	47.8	295	630	2279	4.5	1.293	1724
09:07:02.219	149	70	97	97	48.0	295	620	2229	4.6	1.256	1675
09:07:02.841	147	70	97	97	48.3	300	620	2188	4.7	1.250	1666
09:07:03.463	147	70	97	95	51.0	290	630	2121	4.9	1.201	1602
09:07:04.089	146	70	97	96	53.8	290	625	2121	5.2	1.128	1504
09:07:04.716	144	70	97	95	54.0	290	630	2088	5.1	1.126	1501
09:07:05.342	144	70	96	95	53.5	290	630	2054	5.1	1.128	1503
09:07:05.974	142	69	95	97	54.3	290	620	2025	5.3	1.089	1451
09:07:06.596	139	69	95	97	53.3	290	620	1967	5.2	1.100	1467
09:07:07.214	139	69	95	98	53.3	290	615	1967	5.2	1.091	1455
09:07:07.830	139	69	95	97	53.3	290	620	1967	5.2	1.100	1467
09:07:08.450	139	69	95	92	53.3	290	650	1967	4.9	1.154	1538
09:07:09.099	145	76	100	98	43.5	285	615	2863	4.2	1.414	1885
09:07:09.716	140	70	97	96	49.5	290	625	2058	4.8	1.225	1633
09:07:10.341	140	69	97	98	48.3	290	615	1879	4.7	1.230	1640
09:07:10.956	140	70	96	96	50.5	290	625	1875	4.8	1.188	1584
09:07:11.583	141	69	97	95	54.0	295	630	1863	5.1	1.126	1501
09:07:12.211	141	70	96	94	54.5	290	635	1900	5.1	1.121	1495
09:07:12.844	140	70	96	95	53.8	290	630	1871	5.1	1.122	1496
09:07:13.476	139	69	95	95	55.0	290	630	1871	5.2	1.088	1451
09:07:14.104	136	69	94	96	53.5	290	625	1796	5.1	1.098	1464
09:07:14.731	137	69	94	95	53.5	290	630	1767	5.1	1.107	1476
09:07:15.360	137	69	94	95	53.5	290	630	1767	5.1	1.107	1476
09:07:15.990	137	69	94	90	53.5	290	665	1767	4.8	1.168	1558
09:07:16.656	160	81	99	96	39.5	295	625	3892	3.8	1.566	2089
09:07:17.279	139	69	95	92	50.0	290	650	1892	4.6	1.235	1647
09:07:17.929	137	68	95	93	50.0	290	645	1783	4.7	1.226	1634
09:07:18.575	137	68	95	94	50.0	290	635	1783	4.7	1.206	1609
09:07:19.210	137	68	95	92	50.0	290	650	1783	4.6	1.235	1647
09:07:19.863	140	69	97	92	47.5	295	655	1921	4.4	1.331	1774
09:07:20.516	140	69	96	92	48.8	295	650	1833	4.5	1.283	1711
09:07:21.168	139	69	95	92	48.3	295	655	1775	4.4	1.286	1715
09:07:21.819	139	69	94	93	50.5	295	645	1742	4.7	1.204	1605
09:07:22.464	137	68	93	93	52.5	290	645	1696	4.9	1.143	1523
09:07:23.111	136	68	93	94	52.8	290	640	1679	4.9	1.122	1496
09:07:23.747	136	68	93	94	53.5	295	635	1658	5.1	1.107	1476
09:07:24.386	137	69	94	92	54.5	295	650	1642	5.0	1.115	1487
09:07:25.032	137	69	93	92	54.8	295	650	1663	5.1	1.107	1476
09:07:25.682	135	68	93	94	53.8	290	640	1629	5.0	1.101	1469
09:07:26.326	134	67	92	94	54.0	290	635	1621	5.1	1.076	1435
09:07:26.959	132	68	92	96	53.3	290	625	1583	5.1	1.077	1436
09:07:27.588	134	68	93	94	54.0	295	635	1575	5.1	1.088	1450
09:07:28.219	136	69	94	94	54.8	295	635	1596	5.2	1.087	1450
09:07:28.858	136	69	94	93	55.0	295	645	1600	5.1	1.097	1462
09:07:29.501	135	69	93	92	54.5	295	655	1583	5.0	1.115	1486
09:07:30.154	135	68	93	94	54.3	295	640	1596	5.1	1.097	1463
09:07:30.794	133	68	92	94	53.3	295	640	1533	5.0	1.106	1474
09:07:31.438	133	68	92	94	53.8	295	635	1554	5.1	1.090	1453
09:07:32.071	134	68	92	94	53.8	295	640	1533	5.0	1.098	1465
09:07:32.710	134	68	92	94	53.8	295	635	1533	5.1	1.090	1453
09:07:33.345	134	68	92	92	53.8	295	650	1533	5.0	1.116	1487
09:07:33.994	136	69	95	94	47.3	295	635	1704	4.5	1.270	1693
09:07:34.631	134	68	92	94	48.0	295	640	1650	4.5	1.227	1636
09:07:35.271	132	67	91	95	47.5	295	630	1579	4.5	1.207	1609
09:07:35.903	131	67	91	95	49.3	295	630	1542	4.7	1.161	1548
09:07:36.533	132	67	92	95	52.3	300	630	1538	5.0	1.106	1475
09:07:37.163	133	68	92	93	52.8	300	645	1529	4.9	1.122	1496
09:07:37.804	133	67	92	94	53.3	300	635	1538	5.0	1.100	1467
09:07:38.443	132	68	92	94	53.5	300	640	1521	5.0	1.095	1459
09:07:39.083	133	68	92	94	53.5	300	640	1533	5.0	1.095	1459
09:07:39.723	132	68	91	94	53.0	300	640	1504	5.0	1.096	1461
09:07:40.361	131	67	91	95	53.5	295	630	1508	5.1	1.069	1425
09:07:40.991	131	68	91	94	53.3	295	640	1483	5.0	1.094	1458
09:07:41.627	133	68	93	94	54.5	300	635	1492	5.1	1.081	1441
09:07:42.266	134	68	93	94	54.5	300	640	1508	5.1	1.092	1456
09:07:42.904	134	69	93	94	53.8	295	635	1513	5.1	1.102	1469
09:07:43.541	134	68	93	95	53.8	300	630	1521	5.1	1.084	1446
09:07:44.171	132	69	92	95	52.5	295	630	1471	5.0	1.104	1472
09:07:44.797	134	69	93	96	53.3	295	625	1496	5.1	1.092	1455
09:07:45.422	135	69	94	95	53.5	300	630	1483	5.1	1.104	1472
09:07:46.056	136	69	93	93	54.3	300	645	1508	5.0	1.109	1478
09:07:46.699	135	69	93	94	53.8	300	635	1521	5.1	1.096	1461
09:07:47.334	133	68	92	95	53.3	295	630	1488	5.1	1.085	1447
09:07:47.966	132	68	91	94	53.0	295	635	1492	5.0	1.087	1450
09:07:48.601	130	67	90	96	53.0	295	625	1471	5.1	1.064	1419
09:07:49.224	131	67	91	96	52.5	295	625	1454	5.0	1.080	1440
09:07:49.851	133	67	92	95	54.5	300	630	1479	5.2	1.061	1414
09:07:50.481	133	68	91	92	53.8	300	650	1492	5.0	1.100	1467
09:07:51.131	134	67	91	93	55.0	300	645	1521	5.1	1.070	1427
09:07:51.776	132	67	90	94	54.0	300	640	1471	5.1	1.070	1426
09:07:52.412	131	67	90	96	54.0	300	625	1467	5.2	1.045	1393
09:07:53.040	131	67	90	94	54.0	300	640	1467	5.1	1.070	1426
09:07:53.680	131	67	90	91	54.0	300	660	1467	4.9	1.103	1471
09:07:54.340	131	67	90	96	54.0	300	625	1467	5.2	1.045	1393
09:07:54.965	131	67	90	94	54.0	300	640	1467	5.1	1.070	1426
09:07:55.605	131	67	90	91	54.0	300	660	1467	4.9	1.103	1471
09:07:56.266	137	66	94	94	45.3	295	640	2583	4.2	1.326	1768
09:07:56.904	134	67	92	95	45.5	300	630	1792	4.3	1.274	1698
09:07:57.538	135	67	92	93	48.3	300	645	1742	4.5	1.227	1635
09:07:58.179	136	66	92	93	51.3	295	645	1754	4.8	1.158	1544
09:07:58.825	135	66	92	93	54.8	295	645	1729	5.1	1.081	1441
09:07:59.469	135	67	92	94	54.5	295	635	1675	5.1	1.075	1433
09:08:00.106	134	67	92	94	55.3	295	640	1633	5.2	1.066	1421
09:08:00.746	134	67	93	95	55.0	295	630	1650	5.2	1.060	1413
09:08:01.374	136	68	94	95	56.0	295	630	1633	5.3	1.055	1406
09:08:02.006	138	69	94	95	56.0	295	630	1658	5.3	1.055	1406
09:08:02.635	138	69	94	94	56.0	295	635	1658	5.3	1.063	1417
09:08:03.270	138	69	94	92	56.0	295	650	1658	5.2	1.088	1451
09:08:03.917	140	70	97	95	48.5	295	630	1871	4.6	1.260	1680
09:08:04.551	139	70	95	93	49.3	295	645	1792	4.6	1.244	1659
09:08:05.194	138	69	95	95	49.0	295	630	1775	4.7	1.221	1629
09:08:05.826	138	70	96	96	51.0	295	625	1713	4.9	1.173	1565
09:08:06.453	139	70	96	94	54.8	300	640	1700	5.1	1.122	1496
09:08:07.089	139	69	96	94	54.8	300	635	1700	5.2	1.111	1481
09:08:07.724	138	69	95	94	55.0	295	640	1679	5.2	1.105	1474
09:08:08.364	137	69	95	95	54.8	295	630	1688	5.2	1.090	1454
09:08:08.996	136	69	93	94	55.0	295	640	1663	5.2	1.082	1443
09:08:09.634	135	68	93	95	54.5	295	630	1671	5.2	1.078	1437
09:08:10.262	136	68	94	95	55.5	295	630	1642	5.3	1.070	1426
09:08:10.894	138	69	95	94	56.0	295	635	1667	5.3	1.077	1436
09:08:11.531	138	69	95	94	56.5	300	640	1663	5.3	1.076	1435
09:08:12.171	137	69	94	94	56.0	300	640	1646	5.3	1.077	1436
09:08:12.809	136	69	94	95	55.0	295	630	1629	5.2	1.080	1439
09:08:13.441	135	69	93	94	54.5	295	635	1608	5.1	1.086	1449
09:08:14.074	134	68	93	96	54.3	295	625	1617	5.2	1.074	1432
09:08:14.699	135	69	94	96	54.5	295	625	1608	5.2	1.081	1441
09:08:15.325	138	70	96	95	55.3	300	630	1621	5.3	1.092	1456
09:08:15.955	139	70	96	94	55.3	300	635	1621	5.2	1.100	1467
09:08:16.590	139	70	96	93	55.3	300	645	1621	5.1	1.118	1490
09:08:17.235	139	70	96	92	55.3	300	650	1621	5.1	1.126	1502
09:08:17.885	139	70	96	98	55.3	300	615	1621	5.4	1.066	1421
09:08:18.500	139	70	96	96	55.3	300	625	1621	5.3	1.083	1444
09:08:19.125	139	70	96	92	55.3	300	650	1621	5.1	1.126	1502
09:08:19.774	142	71	98	94	42.5	295	635	2533	4.0	1.468	1957
09:08:20.409	139	69	96	94	46.5	295	640	1925	4.4	1.321	1762
09:08:21.051	137	68	94	93	48.3	295	645	1838	4.5	1.257	1675
09:08:21.696	136	67	93	93	51.0	295	645	1804	4.7	1.176	1568
09:08:22.343	135	67	92	94	53.8	295	635	1763	5.1	1.090	1453
09:08:22.976	134	67	93	96	54.0	295	625	1738	5.2	1.071	1427
09:08:23.603	136	68	93	94	55.3	300	640	1708	5.2	1.080	1440
09:08:24.239	138	68	95	95	56.8	295	630	1750	5.4	1.055	1406
09:08:24.871	137	69	95	94	56.5	300	635	1708	5.3	1.062	1416
09:08:25.504	138	69	95	95	56.5	300	630	1738	5.4	1.054	1405
09:08:26.135	138	69	95	94	56.5	300	640	1738	5.3	1.070	1427
09:08:26.775	138	69	95	98	56.5	300	610	1738	5.6	1.020	1360
09:08:27.385	138	69	95	94	56.5	300	635	1738	5.3	1.062	1416
09:08:28.021	141	70	98	95	47.3	300	630	2283	4.5	1.310	1747
09:08:28.653	140	70	97	95	47.8	295	630	2004	4.5	1.283	1711
09:08:29.281	138	70	96	95	48.8	295	630	1892	4.6	1.244	1658
09:08:29.911	138	69	96	96	51.3	295	625	1863	4.9	1.171	1561
09:08:30.536	137	69	96	97	53.5	295	620	1829	5.2	1.107	1476
09:08:31.156	137	69	95	97	54.0	295	620	1813	5.2	1.091	1454
09:08:31.776	138	69	97	97	55.0	295	620	1808	5.3	1.088	1450
09:08:32.396	141	70	98	94	57.0	300	635	1804	5.4	1.089	1452
09:08:33.031	142	71	99	94	57.5	300	635	1829	5.4	1.088	1450
09:08:33.662	141	71	99	94	57.5	300	635	1817	5.4	1.088	1450
09:08:34.300	141	71	99	96	57.5	300	625	1817	5.5	1.071	1428
09:08:34.925	141	71	99	94	57.5	300	640	1817	5.4	1.096	1462
09:08:35.564	140	71	98	96	48.5	295	625	1963	4.7	1.256	1675
09:08:36.187	140	70	97	96	49.5	295	625	1879	4.8	1.228	1637
09:08:36.816	142	70	98	94	50.5	300	635	1879	4.8	1.229	1639
09:08:37.447	141	70	98	94	52.5	295	635	1846	5.0	1.179	1572
09:08:38.082	141	70	98	96	54.8	295	625	1842	5.3	1.113	1484
09:08:38.713	140	70	96	94	55.0	295	640	1788	5.2	1.117	1489
09:08:39.351	139	69	96	96	55.5	295	625	1804	5.3	1.084	1445
09:08:39.975	139	70	96	95	55.3	295	630	1763	5.3	1.098	1463
09:08:40.604	141	70	98	96	57.0	300	625	1796	5.5	1.075	1433
09:08:41.230	141	71	98	95	56.8	300	630	1758	5.4	1.088	1451
09:08:41.861	142	70	98	95	57.3	295	630	1804	5.5	1.078	1438
09:08:42.490	141	71	98	95	56.3	295	630	1775	5.4	1.092	1456
09:08:43.121	140	70	97	96	56.5	295	625	1775	5.4	1.070	1427
09:08:43.746	138	70	96	96	55.0	295	625	1733	5.3	1.088	1451
09:08:44.369	139	70	97	96	56.0	295	625	1763	5.4	1.080	1440
09:08:44.995	140	70	97	95	56.5	300	630	1763	5.4	1.084	1446
09:08:45.624	140	70	97	95	57.0	295	630	1767	5.4	1.069	1426
09:08:46.254	139	70	96	95	56.0	295	630	1758	5.3	1.080	1440
09:08:46.885	138	69	95	96	56.3	295	625	1758	5.4	1.058	1411
09:08:47.513	136	69	95	96	56.3	295	625	1713	5.4	1.058	1411
09:08:48.135	136	69	95	98	56.3	295	615	1713	5.5	1.041	1389
09:08:48.750	136	69	95	94	56.3	295	640	1713	5.3	1.084	1445
09:08:49.391	141	70	97	94	49.5	300	640	1929	4.6	1.257	1676
09:08:50.027	139	70	96	95	49.8	295	630	1871	4.7	1.219	1625
09:08:50.663	138	69	95	94	49.5	295	635	1758	4.7	1.212	1616
09:08:51.296	136	68	94	95	51.5	295	630	1742	4.9	1.144	1525
09:08:51.928	134	68	93	95	53.3	295	630	1683	5.1	1.097	1463
09:08:52.556	135	68	94	95	54.8	295	630	1679	5.2	1.076	1435
09:08:53.186	136	68	94	95	55.3	300	630	1688	5.3	1.072	1429
09:08:53.816	136	68	93	94	55.8	300	635	1696	5.3	1.062	1416
09:08:54.449	134	67	92	94	55.5	295	635	1696	5.2	1.055	1407
09:08:55.086	133	67	91	94	55.8	295	640	1646	5.2	1.048	1397
09:08:55.724	132	66	91	95	55.3	295	630	1642	5.3	1.035	1380
09:08:56.356	130	66	91	96	54.5	295	625	1613	5.2	1.038	1384
09:08:56.979	132	67	92	96	55.8	295	625	1613	5.4	1.031	1375
09:08:57.606	134	68	93	94	56.5	300	640	1625	5.3	1.053	1405
09:08:58.242	135	68	94	95	56.3	295	630	1638	5.4	1.053	1404
09:08:58.875	135	69	93	94	55.8	295	635	1621	5.3	1.062	1416
09:08:59.509	135	68	93	95	55.3	295	630	1650	5.3	1.063	1418
09:09:00.143	134	68	93	95	55.5	300	630	1613	5.3	1.053	1404
09:09:00.773	133	68	93	95	55.0	295	630	1604	5.2	1.060	1413
09:09:01.399	134	68	93	95	55.0	295	630	1608	5.2	1.068	1424
09:09:02.027	136	69	95	94	55.8	300	635	1625	5.3	1.076	1435
09:09:02.664	136	69	95	94	56.0	300	640	1625	5.3	1.080	1440
09:09:03.302	135	69	94	94	55.5	295	640	1621	5.2	1.081	1441
09:09:03.946	134	68	93	94	55.5	295	640	1608	5.2	1.070	1426
09:09:04.586	133	68	92	93	55.0	300	645	1571	5.1	1.073	1431
09:09:05.229	131	67	91	94	54.5	295	635	1596	5.1	1.060	1414
09:09:05.864	131	67	91	95	54.0	295	630	1554	5.1	1.059	1412
09:09:06.496	132	67	92	94	55.3	300	635	1558	5.2	1.055	1406
09:09:07.130	133	68	93	94	55.3	300	640	1567	5.2	1.071	1429
09:09:07.773	133	67	93	93	55.3	300	645	1571	5.1	1.080	1440
09:09:08.415	133	67	93	94	55.3	300	635	1571	5.2	1.063	1417
09:09:09.050	133	67	93	92	55.3	300	655	1571	5.1	1.097	1462
09:09:09.704	133	67	93	94	48.5	295	635	1683	4.6	1.214	1619
09:09:10.341	131	67	92	94	49.0	295	635	1613	4.6	1.189	1585
09:09:10.974	132	67	93	95	48.5	295	630	1596	4.6	1.211	1615
09:09:11.605	135	69	95	94	51.5	300	635	1579	4.9	1.168	1558
09:09:12.241	137	69	95	94	54.3	300	640	1608	5.1	1.124	1498
09:09:12.880	137	69	95	94	54.3	300	640	1608	5.1	1.121	1494
09:09:13.519	136	69	94	94	54.0	295	635	1621	5.1	1.108	1478
09:09:14.155	135	68	94	95	54.3	295	630	1592	5.2	1.086	1448
09:09:14.786	135	69	94	95	54.3	300	630	1571	5.2	1.086	1448
09:09:15.414	136	69	95	95	55.0	300	630	1596	5.2	1.082	1443
09:09:16.046	138	69	95	94	56.0	300	640	1621	5.3	1.083	1444
09:09:16.684	137	69	95	94	55.8	300	635	1642	5.3	1.076	1435
09:09:17.323	136	69	94	94	55.5	300	635	1608	5.2	1.070	1426
09:09:17.958	135	68	93	94	54.8	295	635	1608	5.2	1.073	1430
09:09:18.589	133	68	92	97	54.5	295	620	1592	5.3	1.049	1399
09:09:19.213	134	68	93	96	55.5	300	625	1583	5.3	1.047	1396
09:09:19.834	137	69	95	97	55.8	300	620	1596	5.4	1.057	1409
09:09:20.458	137	70	95	95	56.0	300	630	1604	5.3	1.069	1425
09:09:21.084	137	69	95	95	56.0	295	630	1642	5.3	1.072	1429
09:09:21.716	137	69	95	95	55.8	295	630	1642	5.3	1.074	1431
09:09:22.344	137	70	95	96	55.0	295	625	1633	5.3	1.082	1443
09:09:22.971	138	70	95	95	55.5	295	630	1629	5.3	1.078	1438
09:09:23.601	137	69	94	95	54.8	295	630	1633	5.2	1.085	1446
09:09:24.229	137	69	95	96	54.8	295	625	1633	5.3	1.079	1438
09:09:24.856	138	69	96	95	55.8	300	630	1633	5.3	1.079	1439
09:09:25.486	139	69	96	94	56.8	300	640	1663	5.3	1.077	1436
09:09:26.126	138	69	94	93	56.5	300	645	1671	5.3	1.076	1435
09:09:26.767	136	68	93	94	56.3	295	640	1646	5.3	1.055	1407
09:09:27.411	135	67	92	94	56.3	295	640	1617	5.3	1.044	1392
09:09:28.053	133	66	91	94	56.0	295	635	1604	5.3	1.029	1372
09:09:28.686	132	66	91	95	55.5	295	630	1583	5.3	1.027	1370
09:09:29.314	134	66	92	96	56.8	295	625	1588	5.4	1.016	1355
09:09:29.943	136	67	93	94	58.0	300	635	1579	5.5	1.021	1361
09:09:30.576	136	68	93	94	57.5	300	635	1579	5.4	1.030	1373
09:09:31.209	136	68	93	92	57.0	295	650	1592	5.3	1.058	1410
09:09:31.859	136	68	93	94	57.3	295	640	1646	5.4	1.042	1390
09:09:32.499	135	68	93	94	56.5	295	640	1596	5.3	1.048	1397
09:09:33.143	134	67	92	94	56.5	300	635	1604	5.3	1.034	1379
09:09:33.778	133	67	92	95	56.0	295	630	1571	5.3	1.029	1372
09:09:34.406	135	67	92	94	56.0	295	635	1588	5.3	1.038	1383
09:09:35.040	135	67	92	96	56.0	295	625	1588	5.4	1.021	1362
09:09:35.665	135	67	92	92	56.0	295	650	1588	5.2	1.062	1416
09:09:36.314	139	69	96	95	49.5	295	630	1875	4.7	1.219	1625
09:09:36.948	138	69	94	94	50.3	295	635	1763	4.7	1.191	1588
09:09:37.581	136	68	94	96	49.5	295	625	1713	4.8	1.187	1582
09:09:38.206	136	68	94	95	52.3	295	630	1671	5.0	1.130	1507
09:09:38.836	137	68	95	95	55.3	300	630	1667	5.3	1.078	1437
09:09:39.464	136	68	94	95	55.5	300	630	1663	5.3	1.067	1423
09:09:40.096	136	68	94	95	56.3	295	630	1642	5.4	1.047	1396
09:09:40.725	135	68	93	97	55.5	295	620	1621	5.4	1.042	1389
09:09:41.346	135	68	94	97	55.8	295	620	1608	5.4	1.045	1394
09:09:41.965	138	69	96	97	57.3	300	620	1638	5.5	1.034	1379
09:09:42.586	140	70	96	96	57.3	300	625	1675	5.5	1.048	1397
09:09:43.211	139	69	95	95	57.5	300	630	1671	5.5	1.044	1391
09:09:43.841	138	69	95	96	57.3	295	625	1679	5.5	1.032	1376
09:09:44.464	136	68	94	97	57.0	295	620	1658	5.5	1.017	1356
09:09:45.086	136	68	93	97	56.5	295	620	1646	5.5	1.023	1364
09:09:45.706	136	68	94	97	57.0	295	620	1638	5.5	1.017	1356
09:09:46.326	137	68	94	95	57.8	300	630	1650	5.5	1.020	1360
09:09:46.956	136	67	93	96	57.8	295	625	1650	5.5	1.004	1338
09:09:47.581	134	67	92	96	57.0	295	625	1638	5.5	1.006	1341
09:09:48.204	132	66	91	98	56.5	295	615	1613	5.5	0.991	1321
09:09:48.823	132	66	91	97	56.8	295	620	1596	5.5	0.994	1326
09:09:49.439	134	67	93	97	57.3	295	620	1613	5.5	1.002	1336
09:09:50.059	136	68	93	96	57.8	295	625	1617	5.5	1.009	1346
09:09:50.684	136	68	93	96	57.8	295	625	1625	5.5	1.009	1346
09:09:51.309	135	68	93	96	56.8	295	625	1617	5.4	1.019	1358
09:09:51.934	134	67	92	97	56.8	295	620	1617	5.5	1.005	1340
09:09:52.555	133	67	92	97	56.0	295	620	1583	5.4	1.013	1351
09:09:53.176	134	67	93	97	56.8	295	620	1588	5.5	1.011	1347
09:09:53.796	135	68	93	96	57.3	300	625	1600	5.5	1.018	1357
09:09:54.423	135	68	93	96	57.3	300	625	1596	5.5	1.013	1350
09:09:55.048	134	68	93	95	57.0	295	630	1596	5.4	1.022	1363
09:09:55.675	134	67	92	96	56.3	295	625	1600	5.4	1.022	1363
09:09:56.301	132	67	91	97	55.8	295	620	1592	5.4	1.015	1353
09:09:56.919	133	67	92	98	56.0	295	615	1575	5.5	1.010	1347
09:09:57.538	134	67	93	96	57.0	300	625	1592	5.5	1.017	1356
09:09:58.160	134	68	93	96	57.0	295	625	1588	5.5	1.017	1356
09:09:58.784	134	68	93	97	56.5	295	620	1596	5.5	1.018	1357
09:09:59.406	133	68	92	96	56.3	295	625	1558	5.4	1.019	1359
09:10:00.033	133	67	91	97	56.3	295	620	1575	5.4	1.006	1341
09:10:00.649	131	67	91	98	55.3	295	615	1542	5.4	1.016	1354
09:10:01.266	134	67	93	97	56.5	295	620	1563	5.5	1.015	1353
09:10:01.884	136	68	94	96	56.8	300	625	1583	5.4	1.035	1380
09:10:02.511	136	68	94	95	57.3	300	630	1592	5.5	1.034	1379
09:10:03.139	135	68	94	97	56.3	295	620	1596	5.4	1.031	1374
09:10:03.763	134	68	92	96	56.0	295	625	1583	5.4	1.030	1373
09:10:04.388	132	67	92	97	55.5	295	620	1563	5.4	1.022	1363
09:10:05.006	133	67	92	97	55.8	295	620	1563	5.4	1.026	1368
09:10:05.628	134	68	93	96	56.5	300	625	1592	5.4	1.026	1368
09:10:06.253	134	67	92	94	56.8	300	635	1558	5.4	1.027	1369
09:10:06.886	133	67	92	95	56.8	300	630	1588	5.4	1.019	1358
09:10:07.515	133	67	92	97	56.8	300	620	1588	5.5	1.002	1337
09:10:08.135	133	67	92	94	56.8	300	635	1588	5.4	1.027	1369
09:10:08.773	135	68	93	96	48.8	295	625	1783	4.7	1.196	1594
09:10:09.396	135	68	93	96	50.0	295	625	1692	4.8	1.163	1550
09:10:10.019	134	67	92	96	49.8	295	625	1671	4.8	1.159	1545
09:10:10.646	133	67	91	95	52.3	295	630	1617	5.0	1.097	1463
09:10:11.274	132	66	90	96	54.8	295	625	1592	5.3	1.030	1374
09:10:11.901	131	66	90	97	54.8	295	620	1558	5.3	1.019	1359
09:10:12.519	131	66	90	98	54.8	295	615	1563	5.3	1.014	1352
09:10:13.136	133	67	92	97	56.0	295	620	1579	5.4	1.016	1354
09:10:13.755	135	67	93	96	57.5	295	625	1596	5.5	1.011	1348
09:10:14.379	135	68	93	95	57.0	295	630	1600	5.4	1.025	1367
09:10:15.009	136	68	93	95	57.0	295	630	1625	5.4	1.022	1363
09:10:15.641	134	67	92	95	56.8	295	630	1592	5.4	1.016	1354
09:10:16.271	132	66	91	96	56.5	295	625	1567	5.4	1.004	1338
09:10:16.896	132	67	91	97	55.8	295	620	1571	5.4	1.015	1353
09:10:17.518	134	67	92	96	57.3	300	625	1596	5.5	1.007	1343
09:10:18.143	135	68	93	94	57.5	300	640	1604	5.4	1.030	1373
09:10:18.780	135	67	93	94	57.5	295	635	1617	5.4	1.024	1366
09:10:19.416	134	67	92	94	57.0	295	640	1579	5.3	1.030	1374
09:10:20.054	134	67	91	94	56.8	295	635	1600	5.4	1.021	1361
09:10:20.690	132	66	91	95	56.8	295	630	1575	5.4	1.005	1340
09:10:21.319	132	66	91	96	56.0	295	625	1588	5.4	1.013	1350
09:10:21.946	134	67	92	95	57.5	300	630	1596	5.5	1.008	1344
09:10:22.578	135	67	93	94	58.3	300	640	1604	5.5	1.016	1355
09:10:23.216	135	67	93	94	58.0	295	640	1604	5.4	1.021	1361
09:10:23.855	135	67	92	94	57.3	295	640	1617	5.4	1.028	1371
09:10:24.496	134	67	92	94	56.8	295	635	1604	5.4	1.024	1365
09:10:25.131	133	67	91	94	56.5	295	635	1592	5.3	1.020	1360
09:10:25.764	131	66	91	96	56.0	295	625	1588	5.4	1.010	1347
09:10:26.389	132	67	92	96	56.3	295	625	1533	5.4	1.022	1363
09:10:27.014	135	68	94	94	57.3	300	635	1567	5.4	1.043	1390
09:10:27.649	138	69	96	95	58.0	300	630	1604	5.5	1.037	1383
09:10:28.283	138	69	95	94	57.3	295	635	1588	5.4	1.054	1405
09:10:28.915	137	69	94	94	56.5	295	635	1596	5.3	1.059	1412
09:10:29.551	136	68	93	94	56.8	295	635	1579	5.4	1.043	1391
09:10:30.184	135	68	93	96	56.0	295	625	1583	5.4	1.038	1384
09:10:30.810	136	68	94	96	56.5	295	625	1596	5.4	1.037	1383
09:10:31.436	137	68	94	94	57.0	300	635	1600	5.4	1.042	1389
09:10:32.071	136	68	93	94	57.5	300	640	1608	5.4	1.035	1380
09:10:32.709	135	67	93	94	57.3	295	635	1617	5.4	1.029	1372
09:10:33.345	135	67	93	94	57.0	295	635	1600	5.4	1.030	1374
09:10:33.980	134	67	92	96	56.5	295	625	1621	5.4	1.020	1361
09:10:34.604	136	68	93	96	56.3	295	625	1617	5.4	1.031	1374
09:10:35.229	139	68	95	96	58.8	295	625	1679	5.6	1.005	1340
09:10:35.852	140	68	96	96	59.3	295	625	1629	5.7	1.010	1347
09:10:36.481	142	69	94	94	60.3	300	635	1638	5.7	0.991	1321
09:10:37.116	140	66	94	95	62.0	300	630	1654	5.9	0.958	1277
09:10:37.744	143	68	96	95	60.5	295	630	1683	5.8	1.000	1333
09:10:38.376	145	69	97	93	62.0	300	645	1738	5.8	1.004	1339
09:10:39.019	145	69	96	93	62.0	300	645	1763	5.8	1.001	1335
09:10:39.664	143	68	95	92	61.8	300	650	1746	5.7	0.995	1326
09:10:40.316	141	67	93	93	61.5	300	645	1713	5.7	0.975	1300
09:10:40.961	138	66	91	93	60.5	295	645	1654	5.6	0.968	1290
09:10:41.605	135	64	90	94	60.5	295	635	1633	5.7	0.939	1253
09:10:42.237	134	64	90	95	60.3	295	630	1617	5.7	0.938	1251
09:10:42.867	136	65	91	95	60.8	295	630	1621	5.8	0.941	1255
09:10:43.501	136	65	91	93	61.8	300	645	1633	5.7	0.945	1260
09:10:44.142	136	65	91	94	61.5	295	635	1658	5.8	0.937	1249
09:10:44.781	135	65	90	93	61.0	300	645	1625	5.7	0.946	1262
09:10:45.426	134	64	89	94	61.0	295	635	1621	5.8	0.929	1239
09:10:46.061	132	65	89	96	61.0	295	625	1575	5.9	0.914	1219
09:10:46.685	132	65	89	97	61.0	295	620	1575	5.9	0.907	1210
09:10:47.305	132	65	89	92	61.0	295	650	1575	5.6	0.951	1268
09:10:47.954	142	68	96	94	52.8	295	640	2042	4.9	1.162	1549
09:10:48.596	141	68	95	94	53.3	295	640	1925	5.0	1.139	1518
09:10:49.236	139	68	94	94	52.8	295	640	1875	4.9	1.137	1517
09:10:49.878	138	67	93	94	54.8	295	640	1813	5.1	1.087	1449
09:10:50.515	138	67	94	94	56.8	295	635	1788	5.4	1.046	1395
09:10:51.149	138	68	94	93	57.8	300	645	1754	5.4	1.047	1396
09:10:51.795	139	67	94	92	59.3	300	650	1779	5.5	1.034	1379
09:10:52.444	139	68	95	93	59.3	295	645	1767	5.5	1.031	1375
09:10:53.089	140	69	95	94	58.8	295	640	1738	5.5	1.035	1380
09:10:53.731	138	68	94	94	58.8	295	640	1721	5.5	1.027	1369
09:10:54.369	139	68	95	94	58.8	295	635	1721	5.6	1.024	1365
09:10:55.004	141	69	96	94	59.5	300	635	1733	5.6	1.027	1370
09:10:55.639	142	69	97	93	60.0	300	645	1717	5.6	1.037	1383
09:10:56.288	143	69	96	92	60.5	300	655	1733	5.5	1.042	1389
09:10:56.939	141	69	96	92	60.0	300	655	1742	5.5	1.043	1390
09:10:57.594	141	69	95	92	59.8	300	650	1742	5.5	1.033	1378
09:10:58.248	139	68	94	92	59.3	300	650	1692	5.5	1.028	1371
09:10:58.894	138	68	94	94	58.5	295	640	1683	5.5	1.026	1368
09:10:59.536	139	68	94	92	59.5	300	650	1683	5.5	1.030	1373
09:11:00.184	139	68	95	92	60.0	300	655	1708	5.5	1.032	1376
09:11:00.839	140	68	95	92	60.0	300	655	1708	5.5	1.037	1383
09:11:01.496	139	68	94	92	59.3	300	655	1688	5.4	1.042	1389
09:11:02.151	138	68	93	92	58.8	300	650	1667	5.4	1.032	1376
09:11:02.801	136	68	92	92	57.5	295	650	1638	5.3	1.043	1390
09:11:03.449	136	67	93	92	58.3	295	650	1654	5.4	1.035	1380
09:11:04.099	137	67	93	90	59.0	300	670	1642	5.3	1.050	1401
09:11:04.769	137	66	92	88	60.0	300	685	1671	5.3	1.045	1393
09:11:05.452	135	66	90	86	59.5	300	695	1650	5.1	1.048	1398
09:11:06.149	132	64	88	86	59.0	300	695	1604	5.1	1.034	1378
09:11:06.844	129	63	87	89	58.0	300	675	1550	5.2	1.007	1342
09:11:07.519	126	63	86	91	57.0	295	660	1504	5.2	0.990	1320
09:11:08.183	126	63	85	90	57.0	300	665	1500	5.1	0.989	1318
09:11:08.846	127	62	86	90	58.8	300	665	1508	5.3	0.968	1290
09:11:09.509	127	62	86	91	58.3	300	660	1513	5.3	0.972	1295
09:11:10.169	127	63	86	91	58.5	300	660	1517	5.3	0.970	1294
09:11:10.829	127	63	86	92	57.5	295	655	1504	5.3	0.980	1306
09:11:11.486	126	63	86	92	57.8	295	650	1471	5.3	0.965	1287
09:11:12.136	126	63	86	93	56.8	295	645	1475	5.3	0.977	1303
09:11:12.777	128	64	88	94	57.3	295	640	1492	5.4	0.987	1315
09:11:13.423	131	66	90	92	58.0	300	650	1513	5.4	1.006	1341
09:11:14.069	132	66	91	92	58.8	300	650	1538	5.4	1.001	1335
09:11:14.721	132	66	90	92	58.0	300	655	1538	5.3	1.019	1359
09:11:15.376	132	66	90	92	57.8	300	655	1546	5.3	1.021	1361
09:11:16.033	131	66	90	93	57.5	300	645	1546	5.3	1.010	1346
09:11:16.678	131	66	90	92	57.0	300	650	1538	5.3	1.023	1365
09:11:17.324	133	66	91	92	57.8	300	650	1554	5.3	1.021	1362
09:11:17.976	134	66	91	91	58.8	300	660	1575	5.3	1.017	1356
09:11:18.634	133	66	90	91	58.3	300	660	1567	5.3	1.020	1360
09:11:19.296	132	65	89	91	58.5	300	660	1546	5.3	1.007	1343
09:11:19.954	131	65	88	92	57.8	300	655	1538	5.3	1.001	1335
09:11:20.613	130	64	88	92	57.8	300	650	1538	5.3	0.990	1321
09:11:21.261	131	65	89	92	58.0	300	650	1517	5.4	0.997	1330
09:11:21.909	133	66	91	92	58.8	300	650	1521	5.4	1.001	1335
09:11:22.563	133	66	91	92	59.0	305	655	1542	5.4	1.007	1343
09:11:23.216	134	66	91	91	59.5	305	660	1554	5.4	1.007	1342
09:11:23.874	134	66	91	92	58.3	300	650	1542	5.4	1.010	1346
09:11:24.528	133	66	90	92	58.0	300	650	1538	5.4	1.006	1341
09:11:25.178	132	66	90	93	58.3	300	645	1558	5.4	0.999	1332
09:11:25.823	134	66	91	92	58.8	305	655	1567	5.4	1.017	1356
09:11:26.478	136	67	92	92	60.0	305	655	1608	5.5	1.007	1343
09:11:27.133	136	67	92	91	60.0	305	660	1583	5.5	1.007	1342
09:11:27.791	135	66	91	91	59.8	305	660	1571	5.4	1.005	1340
09:11:28.449	133	66	90	92	58.8	300	655	1571	5.4	1.003	1338
09:11:29.108	132	65	89	92	58.5	300	650	1558	5.4	0.992	1322
09:11:29.754	132	65	90	92	58.8	300	650	1546	5.4	0.993	1324
09:11:30.406	134	65	90	91	60.0	305	660	1567	5.5	0.993	1324
09:11:31.068	133	65	90	91	60.0	305	660	1575	5.5	0.987	1316
09:11:31.726	132	65	89	92	59.5	300	655	1554	5.5	0.980	1306
09:11:32.381	131	65	88	91	58.8	300	660	1542	5.3	0.991	1322
09:11:33.039	130	64	88	93	58.8	300	645	1521	5.5	0.969	1292
09:11:33.685	130	64	88	94	58.8	300	635	1521	5.6	0.954	1272
09:11:34.320	130	64	88	91	58.8	300	660	1521	5.3	0.991	1322
09:11:34.979	140	68	95	92	52.0	300	650	1933	4.8	1.188	1583
09:11:35.629	139	68	95	92	53.0	300	655	1850	4.9	1.171	1561
09:11:36.284	139	68	95	93	52.3	300	645	1813	4.9	1.176	1568
09:11:36.931	139	69	95	92	54.5	300	655	1763	5.0	1.136	1514
09:11:37.584	139	68	95	93	56.5	300	645	1775	5.3	1.079	1438
09:11:38.233	139	68	95	94	57.3	300	640	1738	5.4	1.065	1420
09:11:38.873	140	69	96	92	58.3	305	655	1746	5.3	1.077	1436
09:11:39.524	141	69	96	92	59.3	300	650	1754	5.5	1.056	1408
09:11:40.178	141	69	95	91	59.5	305	660	1758	5.4	1.057	1409
09:11:40.834	140	68	94	91	59.5	300	660	1725	5.4	1.045	1394
09:11:41.494	138	67	94	93	59.3	300	645	1717	5.5	1.018	1357
09:11:42.141	137	67	93	92	58.8	300	650	1663	5.4	1.026	1368
09:11:42.789	138	67	93	92	60.0	300	655	1696	5.5	1.018	1357
09:11:43.446	138	67	93	92	60.3	305	655	1679	5.5	1.014	1352
09:11:44.101	137	66	92	90	60.5	305	665	1679	5.5	1.008	1345
09:11:44.764	135	66	91	91	59.8	300	660	1679	5.4	1.000	1333
09:11:45.424	132	65	89	92	59.0	300	650	1625	5.4	0.983	1311
09:11:46.076	130	64	88	93	58.5	300	645	1613	5.4	0.973	1297
09:11:46.723	131	65	89	92	59.0	300	655	1583	5.4	0.985	1314
09:11:47.375	132	65	90	91	60.0	305	660	1600	5.5	0.985	1313
09:11:48.034	132	65	89	90	59.8	300	670	1604	5.4	1.001	1334
09:11:48.702	132	64	89	90	60.3	300	665	1621	5.4	0.982	1310
09:11:49.369	130	64	88	90	59.0	300	665	1588	5.3	0.995	1326
09:11:50.035	129	64	88	92	59.3	300	655	1579	5.4	0.973	1297
09:11:50.693	128	64	88	92	58.0	300	650	1542	5.4	0.983	1311
09:11:51.341	130	65	89	92	58.8	300	650	1550	5.4	0.985	1313
09:11:51.991	132	65	90	92	59.5	305	655	1558	5.5	0.994	1325
09:11:52.646	133	66	91	92	59.8	305	655	1563	5.5	0.995	1326
09:11:53.299	133	66	91	92	59.3	300	655	1583	5.4	1.009	1345
09:11:53.954	133	66	92	92	59.3	300	655	1596	5.4	1.012	1349
09:11:54.611	134	67	92	92	59.0	305	655	1583	5.4	1.016	1354
09:11:55.266	133	67	91	92	58.0	300	650	1558	5.4	1.023	1364
09:11:55.918	134	67	92	92	58.5	305	655	1583	5.4	1.033	1377
09:11:56.570	137	68	94	92	59.5	305	655	1596	5.5	1.038	1383
09:11:57.228	139	68	95	90	60.5	305	670	1608	5.4	1.049	1399
09:11:57.894	139	69	94	89	59.8	305	675	1617	5.3	1.065	1420
09:11:58.571	138	68	94	90	59.8	305	670	1633	5.4	1.051	1402
09:11:59.241	137	67	93	90	59.0	305	665	1600	5.3	1.043	1390
09:11:59.906	134	67	92	92	58.3	300	655	1583	5.3	1.032	1376
09:12:00.563	134	67	91	90	58.0	305	670	1588	5.2	1.054	1405
09:12:01.231	136	66	92	90	59.5	305	670	1600	5.3	1.036	1381
09:12:01.899	135	66	92	90	59.8	305	670	1583	5.4	1.026	1368
09:12:02.569	135	66	91	90	59.5	305	665	1583	5.4	1.014	1352
09:12:03.238	133	65	89	90	59.3	305	670	1575	5.3	1.009	1346
09:12:03.906	132	65	89	90	59.0	300	665	1558	5.3	0.998	1330
09:12:04.569	130	64	88	92	58.5	300	655	1546	5.4	0.988	1317
09:12:05.224	130	64	88	92	58.3	300	650	1517	5.4	0.985	1313
09:12:05.878	131	65	89	91	59.3	305	660	1538	5.4	0.991	1322
09:12:06.536	132	65	90	90	60.0	305	665	1550	5.4	0.998	1330
09:12:07.199	132	65	90	90	60.0	305	665	1563	5.4	0.998	1330
09:12:07.866	132	65	90	90	59.5	305	670	1571	5.3	1.008	1344
09:12:08.536	131	65	89	90	59.3	300	665	1563	5.3	0.996	1328
09:12:09.199	129	64	88	91	58.3	300	660	1533	5.3	0.997	1329
09:12:09.863	128	64	88	92	58.0	300	655	1517	5.3	0.994	1325
09:12:10.514	130	65	90	92	58.5	300	650	1513	5.4	0.994	1326
09:12:11.166	132	66	91	91	59.3	305	660	1538	5.4	1.008	1344
09:12:11.824	133	66	91	90	59.5	305	665	1542	5.4	1.014	1352
09:12:12.489	133	66	91	90	59.0	300	665	1554	5.3	1.020	1360
09:12:13.154	132	65	90	90	59.0	300	665	1538	5.3	1.009	1345
09:12:13.823	130	65	89	91	58.3	305	660	1517	5.3	1.006	1341
09:12:14.479	129	65	89	92	57.3	300	650	1492	5.3	1.008	1344
09:12:15.133	130	65	89	90	58.3	305	665	1513	5.3	1.016	1355
09:12:15.794	131	65	90	90	59.3	305	665	1529	5.3	1.005	1339
09:12:16.459	131	65	89	90	58.8	300	665	1529	5.3	1.007	1343
09:12:17.124	130	65	89	90	58.5	300	665	1508	5.3	1.009	1345
09:12:17.789	129	65	88	91	58.0	300	660	1504	5.3	1.004	1339
09:12:18.451	128	64	88	91	58.0	305	660	1483	5.3	0.996	1328
09:12:19.111	128	64	88	92	57.8	300	655	1471	5.3	0.995	1327
09:12:19.764	129	65	89	92	58.5	305	655	1454	5.4	0.996	1329
09:12:20.421	131	65	89	91	58.5	305	660	1492	5.3	1.004	1339
09:12:21.080	131	65	89	92	58.5	305	650	1492	5.4	0.989	1319
09:12:21.730	131	65	89	89	58.5	305	675	1492	5.2	1.027	1369
09:12:22.404	133	67	91	91	50.5	300	660	1733	4.6	1.193	1590
09:12:23.066	131	66	90	92	51.3	300	655	1638	4.7	1.150	1534
09:12:23.723	130	65	90	92	51.0	300	655	1583	4.7	1.153	1537
09:12:24.374	131	66	90	92	53.5	300	655	1571	4.9	1.105	1473
09:12:25.029	132	65	90	91	56.8	305	660	1567	5.2	1.050	1399
09:12:25.689	131	65	90	92	57.3	300	655	1533	5.2	1.030	1373
09:12:26.348	130	65	89	90	57.0	305	665	1538	5.1	1.038	1384
09:12:27.009	130	65	89	92	57.5	300	650	1525	5.3	1.006	1341
09:12:27.659	129	65	89	93	57.3	300	645	1496	5.3	1.003	1337
09:12:28.306	130	65	90	93	58.3	300	645	1508	5.4	0.999	1332
09:12:28.949	133	66	92	92	58.5	305	650	1508	5.4	1.019	1359
09:12:29.599	134	67	93	92	59.5	305	650	1546	5.5	1.011	1347
09:12:30.253	134	67	93	92	59.3	305	655	1542	5.4	1.023	1363
09:12:30.908	134	67	92	91	59.0	305	660	1563	5.4	1.029	1372
09:12:31.568	133	66	91	92	58.8	300	650	1558	5.4	1.010	1346
09:12:32.218	132	66	90	92	58.0	300	650	1529	5.4	1.011	1349
09:12:32.868	132	66	91	92	58.3	305	650	1533	5.4	1.010	1346
09:12:33.518	133	66	91	92	59.3	305	650	1533	5.5	1.001	1335
09:12:34.168	133	66	91	92	59.3	305	655	1525	5.4	1.003	1338
09:12:34.821	132	65	90	92	59.5	305	655	1521	5.5	0.994	1325
09:12:35.476	131	65	89	92	58.5	300	655	1508	5.4	0.999	1332
09:12:36.131	129	64	89	93	58.3	300	645	1496	5.4	0.983	1310
09:12:36.774	129	65	89	94	57.8	300	640	1492	5.4	0.986	1315
09:12:37.414	131	65	90	93	58.8	300	645	1508	5.5	0.988	1317
09:12:38.061	132	65	91	92	59.5	305	650	1533	5.5	0.989	1318
09:12:38.713	131	66	89	88	59.3	305	680	1538	5.2	1.021	1362
09:12:39.389	130	64	89	91	59.5	300	660	1546	5.4	0.990	1320
09:12:40.047	128	65	89	92	57.8	300	655	1475	5.3	1.004	1338
09:12:40.702	128	64	89	92	57.8	300	650	1492	5.3	0.999	1332
09:12:41.352	128	65	90	94	57.8	300	640	1471	5.4	0.995	1326
09:12:41.996	132	66	92	92	58.5	305	650	1496	5.4	1.017	1356
09:12:42.644	135	67	93	92	59.5	305	650	1525	5.5	1.019	1358
09:12:43.296	136	68	93	92	59.5	305	655	1550	5.5	1.027	1369
09:12:43.953	135	67	93	92	59.0	305	655	1533	5.4	1.030	1373
09:12:44.606	135	67	92	91	58.8	305	660	1563	5.3	1.034	1378
09:12:45.266	134	66	91	92	58.8	300	655	1550	5.4	1.017	1356
09:12:45.921	132	66	90	92	58.0	300	650	1517	5.4	1.011	1349
09:12:46.571	133	66	91	92	59.0	305	655	1542	5.4	1.007	1343
09:12:47.228	134	66	91	90	60.3	305	665	1538	5.4	1.004	1339
09:12:47.893	134	65	91	90	60.5	305	665	1558	5.5	0.998	1330
09:12:48.554	132	66	90	91	59.3	300	660	1525	5.4	1.003	1337
09:12:49.216	131	65	89	92	58.8	300	655	1513	5.4	0.992	1323
09:12:49.873	129	65	89	93	58.3	300	645	1504	5.4	0.983	1310
09:12:50.516	130	65	90	93	58.8	305	645	1504	5.5	0.983	1310
09:12:51.161	133	66	91	93	59.5	305	645	1525	5.5	0.986	1315
09:12:51.804	133	66	91	92	60.3	305	650	1538	5.6	0.984	1313
09:12:52.456	134	66	91	92	60.3	305	650	1558	5.6	0.984	1313
09:12:53.104	133	66	91	94	59.3	300	640	1542	5.6	0.983	1311
09:12:53.746	132	66	90	93	59.3	300	645	1538	5.5	0.977	1303
09:12:54.393	131	65	89	94	58.8	300	640	1542	5.5	0.972	1296
09:12:55.029	131	65	90	94	58.5	300	635	1538	5.5	0.980	1306
09:12:55.664	134	66	92	94	60.3	305	640	1538	5.6	0.972	1296
09:12:56.308	135	66	92	92	60.5	305	650	1571	5.6	0.983	1311
09:12:56.954	135	66	92	93	60.5	300	645	1571	5.6	0.975	1301
09:12:57.601	134	66	91	92	60.3	300	650	1571	5.6	0.982	1309
09:12:58.251	133	66	90	93	59.5	300	645	1550	5.5	0.976	1301
09:12:58.894	131	65	89	94	58.5	300	640	1542	5.5	0.976	1302
09:12:59.536	132	65	90	94	59.5	300	640	1533	5.6	0.968	1291
09:13:00.176	133	65	90	92	60.3	305	655	1546	5.5	0.978	1305
09:13:00.829	133	65	90	92	60.5	300	655	1558	5.5	0.969	1292
09:13:01.484	132	64	89	92	60.3	300	655	1542	5.5	0.968	1290
09:13:02.139	131	64	88	91	59.8	300	660	1533	5.4	0.969	1292
09:13:02.801	130	63	87	91	60.0	300	660	1525	5.5	0.952	1269
09:13:03.459	127	63	86	92	58.8	300	650	1500	5.4	0.949	1265
09:13:04.111	128	63	86	92	60.0	300	655	1492	5.5	0.942	1255
09:13:04.766	130	63	87	90	61.5	305	665	1508	5.5	0.941	1254
09:13:05.429	130	63	88	91	61.0	305	660	1508	5.5	0.949	1266
09:13:06.093	130	63	87	90	61.5	305	665	1513	5.5	0.941	1254
09:13:06.756	129	63	87	91	60.3	300	660	1500	5.5	0.948	1263
09:13:07.416	127	62	87	92	60.3	300	650	1488	5.6	0.933	1244
09:13:08.065	127	62	87	94	60.3	300	635	1488	5.7	0.912	1216
09:13:08.700	127	62	87	90	60.3	300	665	1488	5.4	0.955	1273
09:13:09.366	138	66	93	91	53.3	300	660	1913	4.8	1.153	1537
09:13:10.022	138	66	93	90	54.0	300	665	1825	4.9	1.139	1519
09:13:10.693	137	66	92	90	54.3	305	670	1800	4.9	1.136	1515
09:13:11.360	136	66	91	90	56.3	300	665	1742	5.1	1.076	1434
09:13:12.026	133	65	90	92	58.0	300	655	1700	5.3	1.016	1355
09:13:12.677	133	65	90	92	58.0	300	650	1654	5.4	1.011	1349
09:13:13.329	135	65	91	91	59.5	300	660	1658	5.4	1.009	1346
09:13:13.991	135	66	91	90	60.8	300	670	1679	5.4	1.004	1338
09:13:14.657	134	65	91	90	60.8	300	665	1671	5.5	0.993	1325
09:13:15.326	133	65	90	90	60.0	300	665	1638	5.4	0.995	1326
09:13:15.991	132	65	89	91	59.8	300	660	1633	5.4	0.983	1311
09:13:16.649	130	64	89	93	59.0	300	645	1608	5.5	0.973	1297
09:13:17.296	131	65	90	92	59.5	300	650	1583	5.5	0.980	1307
09:13:17.945	133	66	92	92	60.8	305	650	1613	5.6	0.979	1305
09:13:18.592	134	66	92	92	60.8	300	650	1629	5.6	0.987	1316
09:13:19.242	134	67	92	92	60.3	300	650	1650	5.6	0.995	1327
09:13:19.896	134	66	92	92	60.0	305	655	1642	5.5	1.002	1335
09:13:20.551	133	67	91	92	59.3	300	655	1633	5.4	1.009	1345
09:13:21.206	132	66	91	92	59.3	300	650	1604	5.5	0.993	1324
09:13:21.854	132	66	91	94	58.5	300	640	1604	5.5	0.996	1327
09:13:22.496	133	67	92	92	59.5	300	650	1600	5.5	1.008	1344
09:13:23.144	135	67	93	91	60.3	305	660	1621	5.5	1.019	1358
09:13:23.806	136	67	93	90	60.5	305	665	1633	5.5	1.022	1363
09:13:24.469	134	67	92	90	59.3	300	665	1600	5.3	1.033	1377
09:13:25.134	133	66	91	90	59.0	300	670	1608	5.3	1.033	1378
09:13:25.804	131	65	90	92	58.8	300	655	1600	5.4	1.006	1342
09:13:26.461	129	65	89	92	57.5	300	655	1554	5.3	1.014	1352
09:13:27.118	130	65	90	93	58.5	305	645	1550	5.4	0.990	1319
09:13:27.763	131	66	91	92	59.0	305	655	1542	5.4	1.007	1343
09:13:28.414	133	66	92	90	60.0	305	670	1579	5.4	1.022	1362
09:13:29.088	134	66	92	90	60.8	305	665	1596	5.5	1.010	1346
09:13:29.753	134	67	92	90	60.0	305	665	1571	5.4	1.017	1356
09:13:30.414	133	66	92	92	59.3	300	655	1579	5.4	1.012	1349
09:13:31.071	134	67	92	92	59.0	300	655	1558	5.4	1.024	1366
09:13:31.724	137	67	94	91	60.8	305	660	1583	5.5	1.016	1354
09:13:32.384	138	68	94	91	60.5	305	660	1579	5.5	1.023	1364
09:13:33.046	137	67	93	90	60.3	305	665	1604	5.4	1.024	1365
09:13:33.711	135	67	92	91	59.8	305	660	1596	5.4	1.013	1351
09:13:34.370	134	66	90	92	59.0	300	655	1579	5.4	1.002	1336
09:13:35.028	131	65	89	93	58.8	295	645	1554	5.5	0.977	1303
09:13:35.673	131	64	89	93	58.8	300	645	1533	5.5	0.977	1303
09:13:36.316	133	65	91	94	60.3	305	640	1558	5.6	0.961	1282
09:13:36.958	134	66	91	92	61.0	305	655	1571	5.6	0.977	1303
09:13:37.609	135	66	92	93	61.0	305	645	1596	5.7	0.973	1297
09:13:38.256	134	66	92	92	60.5	305	650	1575	5.6	0.983	1311
09:13:38.904	135	66	92	93	60.0	300	645	1592	5.6	0.984	1312
09:13:39.549	134	66	92	94	59.5	300	635	1596	5.6	0.977	1302
09:13:40.188	135	67	92	94	59.8	300	640	1596	5.6	0.988	1317
09:13:40.826	137	67	94	93	61.0	305	645	1613	5.7	0.991	1322
09:13:41.467	139	68	94	92	61.5	305	650	1642	5.7	0.996	1328
09:13:42.121	139	67	94	91	62.0	305	660	1650	5.6	0.998	1331
09:13:42.781	138	67	93	91	61.0	300	660	1646	5.5	1.006	1342
09:13:43.440	135	66	91	92	60.8	300	655	1625	5.6	0.984	1312
09:13:44.096	132	65	90	92	59.0	300	650	1608	5.4	0.986	1315
09:13:44.744	132	65	90	93	60.0	300	645	1596	5.6	0.968	1290
09:13:45.393	134	65	90	90	61.0	305	665	1613	5.5	0.981	1308
09:13:46.052	134	65	91	91	61.3	305	660	1625	5.6	0.975	1300
09:13:46.714	133	65	90	91	60.5	300	660	1608	5.5	0.979	1305
09:13:47.376	132	64	89	90	60.8	305	665	1604	5.5	0.972	1295
09:13:48.043	130	64	88	92	59.8	300	655	1546	5.5	0.962	1283
09:13:48.698	130	64	88	92	59.8	300	655	1550	5.5	0.962	1283
09:13:49.353	129	63	87	92	60.3	300	655	1554	5.5	0.949	1265
09:13:50.004	128	64	88	93	58.8	300	645	1542	5.5	0.961	1281
09:13:50.649	130	64	89	94	59.8	300	640	1521	5.6	0.953	1271
09:13:51.293	133	65	91	92	60.8	305	650	1558	5.6	0.974	1298
09:13:51.939	135	66	92	92	61.3	305	650	1600	5.7	0.979	1305
09:13:52.591	135	67	92	91	61.3	305	660	1583	5.6	0.991	1322
09:13:53.250	135	66	91	89	60.3	300	675	1613	5.4	1.017	1356
09:13:53.926	133	65	90	91	60.5	300	660	1596	5.5	0.985	1313
09:13:54.584	132	65	90	92	60.5	300	650	1554	5.6	0.970	1293
09:13:55.235	132	65	90	91	60.5	300	660	1554	5.5	0.985	1313
09:13:55.895	132	65	90	88	60.5	300	685	1554	5.3	1.022	1362
09:13:56.579	139	67	93	89	53.0	305	675	1892	4.7	1.181	1575
09:13:57.254	137	66	91	88	54.0	300	680	1767	4.8	1.140	1520
09:13:57.936	134	64	89	89	54.3	300	675	1679	4.8	1.104	1472
09:13:58.611	131	63	87	90	56.3	300	665	1617	5.1	1.031	1375
09:13:59.276	130	63	87	90	59.0	305	665	1575	5.3	0.983	1311
09:13:59.940	131	63	88	90	60.5	305	670	1579	5.4	0.969	1292
09:14:00.609	131	63	87	89	61.0	305	675	1575	5.4	0.965	1287
09:14:01.284	130	62	86	88	61.5	300	685	1563	5.4	0.961	1281
09:14:01.969	129	62	86	89	62.3	300	675	1567	5.5	0.927	1236
09:14:02.644	127	62	84	90	60.5	300	670	1508	5.4	0.930	1240
09:14:03.312	125	61	84	92	60.3	300	655	1492	5.5	0.913	1218
09:14:03.969	125	62	85	92	60.5	300	650	1475	5.6	0.916	1221
09:14:04.623	129	63	87	91	62.3	305	660	1517	5.7	0.925	1233
09:14:05.279	131	64	89	90	62.5	305	665	1554	5.6	0.944	1259
09:14:05.944	132	64	89	90	62.8	305	670	1571	5.6	0.950	1267
09:14:06.616	132	65	89	88	61.5	300	680	1579	5.4	0.984	1312
09:14:07.298	132	64	88	88	61.5	300	685	1588	5.4	0.980	1307
09:14:07.981	128	63	87	90	59.5	300	665	1563	5.4	0.970	1293
09:14:08.646	127	64	87	91	58.8	300	660	1517	5.3	0.975	1299
09:14:09.308	129	64	88	90	60.8	305	665	1538	5.5	0.963	1284
09:14:09.973	131	64	89	90	61.3	305	665	1533	5.5	0.969	1292
09:14:10.638	132	65	90	90	61.3	305	665	1542	5.5	0.974	1299
09:14:11.303	131	65	89	90	60.8	305	670	1550	5.4	0.984	1312
09:14:11.973	131	65	89	91	60.5	305	660	1529	5.5	0.974	1298
09:14:12.631	130	65	89	92	59.8	300	655	1504	5.5	0.976	1301
09:14:13.284	131	65	90	92	59.3	300	650	1517	5.5	0.987	1316
09:14:13.938	133	66	91	90	61.0	305	665	1542	5.5	0.995	1326
09:14:14.599	136	67	93	90	61.3	305	670	1558	5.5	1.015	1353
09:14:15.269	137	67	93	88	61.8	305	680	1579	5.4	1.024	1366
09:14:15.949	137	67	93	88	61.3	305	685	1608	5.4	1.037	1383
09:14:16.636	136	67	91	87	61.0	305	690	1604	5.3	1.032	1376
09:14:17.328	133	66	89	86	59.8	305	695	1563	5.2	1.038	1384
09:14:18.021	130	64	88	88	59.0	300	680	1533	5.2	1.011	1348
09:14:18.701	128	64	86	89	58.5	300	675	1504	5.2	0.995	1327
09:14:19.376	127	63	86	91	58.5	300	660	1479	5.3	0.970	1294
09:14:20.036	127	63	87	92	59.0	300	655	1467	5.4	0.969	1291
09:14:20.691	130	64	89	91	60.5	305	660	1500	5.5	0.974	1298
09:14:21.351	133	65	91	90	61.5	305	665	1558	5.5	0.979	1305
09:14:22.015	134	65	91	90	62.0	305	670	1567	5.6	0.981	1308
09:14:22.686	134	66	91	90	61.3	305	670	1563	5.5	0.993	1324
09:14:23.355	132	65	90	90	60.5	300	665	1554	5.5	0.987	1315
09:14:24.019	130	65	89	92	59.5	300	655	1525	5.5	0.983	1310
09:14:24.676	131	65	90	91	60.0	305	660	1546	5.5	0.987	1316
09:14:25.335	133	66	91	90	61.0	305	665	1558	5.5	0.989	1319
09:14:26.003	133	65	90	88	61.5	305	685	1567	5.4	1.002	1337
09:14:26.686	132	65	90	89	61.5	305	675	1588	5.5	0.982	1310
09:14:27.363	130	64	88	88	60.3	305	680	1542	5.3	0.990	1320
09:14:28.040	128	64	88	90	59.8	300	670	1558	5.4	0.981	1308
09:14:28.713	129	64	88	88	60.0	305	685	1513	5.3	1.002	1336
09:14:29.396	130	64	88	88	61.0	305	685	1508	5.3	0.991	1321
09:14:30.081	130	64	89	89	61.0	305	675	1521	5.4	0.982	1309
09:14:30.758	130	64	88	88	60.3	305	685	1525	5.3	1.003	1338
09:14:31.439	130	64	88	90	60.0	300	670	1504	5.4	0.985	1314
09:14:32.111	129	64	88	91	59.3	300	660	1475	5.4	0.980	1307
09:14:32.773	130	65	89	91	60.0	305	660	1500	5.5	0.982	1309
09:14:33.431	133	65	90	88	61.3	305	680	1500	5.4	0.994	1325
09:14:34.113	134	65	89	85	62.3	305	710	1563	5.3	1.009	1346
09:14:34.821	132	63	87	84	62.3	305	715	1542	5.2	1.002	1336
09:14:35.534	130	63	86	83	61.5	305	725	1488	5.1	1.011	1348
09:14:36.259	128	62	84	83	61.5	305	725	1467	5.1	0.990	1320
09:14:36.986	125	60	83	86	61.0	305	695	1438	5.3	0.949	1265
09:14:37.683	124	61	82	85	60.0	305	710	1404	5.1	0.967	1290
09:14:38.391	125	60	83	87	62.0	305	690	1408	5.4	0.924	1232
09:14:39.081	125	60	83	86	62.0	310	700	1392	5.3	0.940	1253
09:14:39.781	128	61	85	86	63.5	310	695	1479	5.5	0.930	1240
09:14:40.476	129	62	86	87	63.3	310	690	1483	5.5	0.935	1247
09:14:41.166	128	62	86	88	63.0	305	680	1500	5.6	0.923	1230
09:14:41.846	125	62	84	89	60.3	305	675	1463	5.4	0.941	1255
09:14:42.519	126	62	85	88	61.5	305	680	1421	5.4	0.934	1246
09:14:43.201	128	62	85	87	61.5	305	690	1471	5.3	0.948	1264
09:14:43.890	128	62	85	87	61.5	305	690	1471	5.3	0.948	1264
09:14:44.580	128	62	85	85	61.5	305	710	1471	5.2	0.976	1301
09:14:45.289	131	63	87	88	53.5	305	680	1763	4.7	1.109	1479
09:14:45.971	128	63	86	90	53.3	305	670	1654	4.8	1.085	1447
09:14:46.639	129	63	87	89	53.5	305	675	1604	4.8	1.091	1455
09:14:47.314	130	63	88	89	57.3	305	675	1596	5.1	1.032	1376
09:14:47.993	131	64	88	87	59.8	310	690	1604	5.2	1.010	1347
09:14:48.679	130	63	87	88	59.8	305	680	1579	5.3	0.990	1320
09:14:49.363	128	62	86	90	60.0	305	670	1542	5.4	0.958	1277
09:14:50.033	126	62	86	92	59.3	305	655	1517	5.4	0.945	1260
09:14:50.686	128	63	87	91	60.3	305	660	1513	5.5	0.953	1271
09:14:51.346	133	64	90	91	62.5	310	660	1613	5.7	0.948	1264
09:14:52.008	133	65	90	90	62.0	305	665	1542	5.6	0.963	1284
09:14:52.673	132	65	90	91	61.3	305	660	1567	5.6	0.967	1289
09:14:53.333	131	65	89	92	60.3	305	655	1567	5.5	0.970	1294
09:14:53.984	133	66	91	93	60.3	305	645	1571	5.6	0.972	1295
09:14:54.633	135	66	92	91	62.0	310	660	1579	5.6	0.974	1299
09:14:55.289	136	67	92	92	61.0	305	655	1613	5.6	0.988	1317
09:14:55.948	135	66	90	90	61.5	305	670	1604	5.5	0.983	1311
09:14:56.615	133	65	90	92	61.3	305	655	1588	5.6	0.960	1280
09:14:57.271	132	65	89	92	60.3	305	650	1550	5.6	0.960	1280
09:14:57.921	133	65	90	91	62.3	305	660	1533	5.7	0.952	1269
09:14:58.579	134	65	90	91	62.0	305	660	1575	5.6	0.955	1274
09:14:59.239	133	64	89	90	62.0	305	665	1546	5.6	0.949	1266
09:14:59.904	131	64	88	92	61.8	305	655	1550	5.7	0.931	1241
09:15:00.559	130	64	87	92	60.8	305	650	1542	5.6	0.934	1245
09:15:01.209	131	64	88	92	62.3	305	650	1533	5.7	0.921	1229
09:15:01.859	133	64	89	92	63.0	305	655	1542	5.8	0.925	1234
09:15:02.514	133	64	89	92	63.3	305	655	1538	5.8	0.919	1225
09:15:03.173	132	64	88	91	62.8	305	660	1546	5.7	0.923	1231
09:15:03.829	130	63	87	92	61.8	300	655	1500	5.7	0.918	1223
09:15:04.484	128	63	86	93	61.0	300	645	1508	5.7	0.912	1216
09:15:05.129	130	63	87	92	61.8	300	650	1508	5.7	0.916	1221
09:15:05.779	131	63	88	92	63.3	300	650	1542	5.8	0.904	1206
09:15:06.433	132	63	88	90	63.3	305	665	1533	5.7	0.920	1227
09:15:07.094	131	63	88	90	63.0	300	665	1542	5.7	0.924	1231
09:15:07.761	132	63	88	90	63.3	300	665	1554	5.7	0.923	1230
09:15:08.424	132	64	88	91	62.0	300	660	1546	5.6	0.934	1245
09:15:09.084	131	63	88	93	61.8	300	645	1525	5.7	0.914	1219
09:15:09.733	132	64	88	92	63.3	305	650	1517	5.8	0.907	1209
09:15:10.383	135	64	89	91	64.0	305	660	1521	5.8	0.918	1224
09:15:11.043	133	63	88	90	64.0	305	665	1538	5.8	0.909	1212
09:15:11.708	132	62	87	90	65.0	305	665	1529	5.9	0.890	1187
09:15:12.371	132	63	87	89	64.8	305	675	1496	5.8	0.902	1202
09:15:13.044	133	63	87	90	64.5	305	670	1517	5.8	0.906	1208
09:15:13.714	131	63	86	90	63.8	305	670	1492	5.7	0.906	1209
09:15:14.382	131	63	86	91	63.0	300	660	1471	5.7	0.904	1205
09:15:15.046	129	62	85	92	62.8	300	655	1463	5.7	0.890	1186
09:15:15.701	129	62	86	91	63.8	305	660	1450	5.8	0.885	1180
09:15:16.359	131	62	86	91	64.3	305	660	1458	5.8	0.883	1178
09:15:17.021	131	62	85	90	65.0	305	670	1442	5.8	0.879	1172
09:15:17.689	130	62	85	90	64.0	305	665	1433	5.8	0.886	1181
09:15:18.358	129	62	85	90	63.5	305	670	1413	5.7	0.892	1189
09:15:19.026	127	61	84	91	63.5	300	660	1392	5.8	0.868	1157
09:15:19.686	126	61	84	91	63.0	300	660	1371	5.7	0.875	1166
09:15:20.346	128	61	84	90	64.3	305	670	1404	5.8	0.879	1171
09:15:21.016	128	62	85	88	64.5	305	680	1421	5.7	0.891	1188
09:15:21.692	127	62	85	89	63.5	300	675	1417	5.6	0.898	1198
09:15:22.369	127	62	84	90	62.0	305	670	1425	5.6	0.910	1214
09:15:23.043	125	62	84	90	61.8	300	665	1408	5.6	0.899	1199
09:15:23.706	124	61	83	92	60.5	300	655	1404	5.5	0.901	1202
09:15:24.359	125	62	85	92	61.3	300	655	1379	5.6	0.904	1205
09:15:25.018	129	63	87	90	63.0	305	665	1388	5.7	0.913	1217
09:15:25.683	129	63	87	90	63.0	305	665	1404	5.7	0.918	1224
09:15:26.344	128	64	86	90	61.5	305	670	1371	5.5	0.940	1253
09:15:27.014	127	63	86	91	60.0	300	660	1367	5.5	0.941	1254
09:15:27.676	125	64	85	91	58.5	300	660	1325	5.3	0.962	1282
09:15:28.334	126	63	85	90	59.0	300	665	1279	5.3	0.961	1281
09:15:28.997	125	63	85	90	58.3	305	665	1246	5.3	0.968	1290
09:15:29.668	123	63	83	90	57.5	305	670	1196	5.1	0.961	1282
09:15:30.336	119	61	81	90	56.8	305	670	1100	5.1	0.950	1267
09:15:31.004	116	61	81	93	56.8	305	645	1058	5.3	0.915	1220
09:15:31.650	116	61	81	91	56.8	305	660	1058	5.2	0.936	1248
09:15:32.310	116	61	81	93	56.8	305	645	1058	5.3	0.915	1220
09:15:32.955	116	61	81	88	56.8	305	685	1058	5.0	0.972	1296
09:15:33.639	141	69	95	91	47.8	305	660	1946	4.3	1.310	1746
09:15:34.301	136	68	93	92	48.3	300	650	1733	4.5	1.249	1666
09:15:34.951	135	67	93	92	50.3	305	655	1646	4.6	1.209	1612
09:15:35.604	137	68	94	93	52.5	300	645	1579	4.9	1.149	1532
09:15:36.253	136	68	93	89	56.0	305	675	1508	5.0	1.121	1495
09:15:36.922	132	70	90	90	51.0	295	665	1429	4.6	1.174	1565
09:15:37.589	124	68	85	90	48.5	290	665	1271	4.4	1.159	1545
09:15:38.252	116	64	80	94	47.3	280	640	1238	4.4	1.087	1449
09:15:38.896	116	63	80	94	49.5	285	640	1246	4.6	1.034	1379
09:15:39.536	119	62	81	94	52.3	290	635	1258	4.9	0.987	1317
09:15:40.171	116	62	80	95	51.0	290	630	1217	4.9	0.988	1318
09:15:40.801	115	61	80	96	51.8	285	625	1192	5.0	0.963	1284
09:15:41.424	119	61	82	97	54.8	290	620	1254	5.3	0.926	1234
09:15:42.042	123	62	85	96	56.5	295	625	1258	5.4	0.940	1254
09:15:42.669	127	64	88	94	57.8	295	640	1329	5.4	0.972	1297
09:15:43.309	129	65	90	93	58.5	295	645	1358	5.4	0.987	1316
09:15:43.956	131	67	91	92	58.0	295	650	1417	5.4	1.020	1360
09:15:44.602	132	68	92	93	57.0	295	645	1421	5.3	1.035	1381
09:15:45.249	132	67	91	93	57.0	295	645	1458	5.3	1.033	1377
09:15:45.896	134	67	92	92	58.0	300	650	1471	5.4	1.031	1375
09:15:46.544	136	68	93	92	58.5	300	655	1496	5.4	1.038	1385
09:15:47.201	136	67	92	91	59.0	305	660	1508	5.4	1.032	1376
09:15:47.861	134	67	91	90	58.5	300	665	1488	5.3	1.034	1379
09:15:48.522	132	66	89	90	57.8	300	665	1475	5.2	1.028	1370
09:15:49.191	130	65	88	92	57.8	300	655	1475	5.3	0.998	1331
09:15:49.844	129	64	88	90	58.0	300	665	1433	5.2	1.003	1338
09:15:50.507	131	64	89	90	59.5	300	665	1446	5.4	0.992	1323
09:15:51.176	131	64	88	88	59.8	305	680	1483	5.3	1.002	1335
09:15:51.852	130	64	88	90	58.5	305	670	1479	5.2	1.002	1336
09:15:52.524	128	64	86	88	58.5	300	680	1438	5.2	1.003	1337
09:15:53.204	127	63	86	90	58.5	300	670	1450	5.2	0.979	1306
09:15:53.876	125	62	85	90	58.0	300	665	1408	5.2	0.969	1292
09:15:54.541	126	62	85	90	58.3	305	670	1404	5.2	0.975	1300
09:15:55.209	127	62	86	89	59.0	305	675	1400	5.2	0.978	1304
09:15:55.886	127	62	85	90	60.3	305	670	1421	5.4	0.948	1264
09:15:56.558	126	62	85	89	59.5	305	675	1392	5.3	0.961	1282
09:15:57.230	125	61	84	90	59.3	305	665	1379	5.3	0.943	1257
09:15:57.894	123	61	84	92	58.8	300	655	1363	5.4	0.934	1245
09:15:58.553	124	62	85	91	59.0	305	660	1358	5.4	0.954	1272
09:15:59.209	127	63	87	91	59.8	305	660	1383	5.4	0.961	1281
09:15:59.867	129	64	88	90	59.8	305	665	1425	5.4	0.974	1298
09:16:00.536	128	64	87	90	59.5	305	665	1400	5.4	0.972	1296
09:16:01.201	127	64	87	92	58.0	300	655	1388	5.3	0.980	1306
09:16:01.856	126	63	87	92	58.3	300	655	1429	5.3	0.975	1301
09:16:02.509	129	64	89	91	59.0	300	660	1421	5.4	0.990	1320
09:16:03.169	131	65	90	91	59.8	305	660	1446	5.4	0.994	1326
09:16:03.831	131	66	90	90	59.5	305	665	1450	5.4	1.009	1345
09:16:04.492	131	67	91	92	57.8	300	655	1463	5.3	1.026	1369
09:16:05.147	131	66	90	92	58.0	300	655	1454	5.3	1.016	1355
09:16:05.804	131	66	90	93	57.5	300	645	1463	5.3	1.010	1346
09:16:06.451	132	66	91	92	58.8	305	655	1488	5.4	1.012	1349
09:16:07.106	134	66	92	91	59.8	305	660	1504	5.4	1.013	1351
09:16:07.764	134	67	92	91	59.5	305	660	1504	5.4	1.021	1361
09:16:08.426	134	67	92	90	59.3	305	670	1525	5.3	1.038	1383
09:16:09.094	134	67	92	91	59.3	305	660	1517	5.4	1.019	1359
09:16:09.752	133	67	91	92	58.3	300	650	1488	5.4	1.018	1358
09:16:10.408	134	66	91	90	60.0	305	670	1513	5.4	1.019	1359
09:16:11.074	135	66	92	90	60.3	305	665	1533	5.4	1.010	1347
09:16:11.739	133	66	90	90	60.3	305	670	1517	5.4	1.004	1338
09:16:12.407	131	65	89	90	59.8	300	665	1483	5.4	0.991	1321
09:16:13.074	130	64	88	92	58.8	300	655	1475	5.4	0.984	1312
09:16:13.731	128	64	87	92	58.8	305	655	1479	5.4	0.970	1293
09:16:14.384	128	64	88	92	59.0	300	655	1463	5.4	0.971	1295
09:16:15.037	130	64	89	91	60.5	300	660	1479	5.5	0.965	1287
09:16:15.699	131	64	90	92	60.5	300	655	1500	5.5	0.969	1292
09:16:16.356	130	65	89	92	60.0	305	655	1488	5.5	0.974	1299
09:16:17.011	130	65	89	91	59.8	305	660	1488	5.4	0.983	1311
09:16:17.667	129	65	89	92	59.3	300	650	1492	5.5	0.974	1298
09:16:18.321	129	65	89	92	58.5	300	655	1475	5.4	0.994	1325
09:16:18.978	132	65	89	91	58.5	300	660	1521	5.3	1.001	1335
09:16:19.635	132	65	89	92	58.5	300	655	1521	5.4	0.994	1325
09:16:20.290	132	65	89	89	58.5	300	675	1521	5.2	1.024	1365
09:16:20.965	135	67	93	91	50.5	300	660	1758	4.6	1.212	1616
09:16:21.624	134	67	92	92	51.3	300	650	1688	4.7	1.170	1560
09:16:22.276	133	67	92	92	50.8	300	655	1663	4.6	1.181	1575
09:16:22.929	134	67	93	92	54.0	300	650	1613	5.0	1.116	1489
09:16:23.579	136	68	94	91	57.0	305	660	1625	5.2	1.088	1451
09:16:24.241	137	68	94	90	58.5	305	670	1629	5.2	1.079	1439
09:16:24.909	136	68	94	91	58.3	300	660	1629	5.3	1.068	1424
09:16:25.567	135	68	94	92	57.8	300	655	1617	5.3	1.063	1418
09:16:26.228	135	68	93	91	58.3	305	660	1571	5.3	1.057	1409
09:16:26.884	134	68	94	92	57.5	300	650	1567	5.3	1.057	1409
09:16:27.534	134	68	94	94	57.8	300	640	1579	5.4	1.039	1385
09:16:28.176	137	69	95	92	59.0	305	650	1604	5.4	1.049	1399
09:16:28.824	139	69	97	92	60.0	305	655	1617	5.5	1.059	1412
09:16:29.481	140	70	97	90	60.3	305	665	1658	5.4	1.068	1424
09:16:30.142	140	70	96	90	59.3	305	665	1646	5.3	1.077	1437
09:16:30.809	139	69	95	91	59.3	300	660	1621	5.4	1.061	1415
09:16:31.470	137	68	94	92	58.8	300	655	1588	5.4	1.051	1401
09:16:32.124	135	68	93	92	57.8	300	650	1575	5.3	1.050	1399
09:16:32.775	136	68	94	92	58.5	305	650	1588	5.4	1.042	1389
09:16:33.426	137	68	94	91	59.8	305	660	1600	5.4	1.041	1388
09:16:34.084	137	68	94	91	59.8	305	660	1596	5.4	1.038	1384
09:16:34.746	136	67	93	90	59.8	305	670	1613	5.4	1.040	1387
09:16:35.416	134	66	92	90	59.3	305	670	1592	5.3	1.035	1380
09:16:36.088	133	66	91	90	59.5	305	665	1554	5.4	1.014	1352
09:16:36.749	132	65	91	92	58.8	300	650	1575	5.4	1.007	1342
09:16:37.401	133	66	92	92	59.0	305	655	1521	5.4	1.019	1358
09:16:38.056	134	66	92	90	60.8	305	665	1563	5.5	1.004	1339
09:16:38.719	133	66	92	92	60.0	305	655	1529	5.5	0.999	1332
09:16:39.378	132	66	91	92	59.5	300	655	1529	5.5	0.999	1332
09:16:40.030	131	66	91	93	58.5	300	645	1558	5.4	0.998	1330
09:16:40.678	132	66	91	92	59.3	300	650	1554	5.5	0.996	1327
09:16:41.324	134	66	92	93	60.3	305	645	1533	5.6	0.988	1317
09:16:41.973	135	66	93	92	61.3	305	655	1588	5.6	0.992	1322
09:16:42.628	135	66	92	92	60.5	305	655	1596	5.5	0.999	1332
09:16:43.283	134	66	92	92	59.8	305	650	1575	5.5	1.004	1338
09:16:43.931	137	68	92	92	58.5	300	655	1646	5.4	1.033	1377
09:16:44.584	132	66	91	93	59.3	300	645	1567	5.5	0.988	1317
09:16:45.229	129	65	90	94	57.8	300	640	1546	5.4	0.992	1322
09:16:45.871	132	66	91	94	58.8	300	640	1575	5.5	0.994	1325
09:16:46.511	134	66	92	93	59.8	300	645	1558	5.6	0.993	1324
09:16:47.156	133	66	92	93	59.8	305	645	1554	5.6	0.988	1317
09:16:47.803	133	66	92	94	59.3	300	640	1554	5.6	0.991	1321
09:16:48.443	133	66	92	94	59.3	300	640	1571	5.6	0.994	1325
09:16:49.081	136	67	94	94	60.0	305	640	1588	5.6	1.000	1333
09:16:49.723	136	67	94	92	60.8	305	650	1592	5.6	1.000	1334
09:16:50.367	136	67	94	93	60.5	300	645	1617	5.6	1.002	1336
09:16:51.012	136	68	94	94	59.3	300	635	1625	5.6	1.010	1347
09:16:51.653	135	67	93	93	59.5	300	645	1588	5.5	1.011	1348
09:16:52.294	137	68	95	93	60.3	305	645	1604	5.6	1.014	1352
09:16:52.941	138	68	95	92	61.3	305	655	1625	5.6	1.016	1355
09:16:53.595	138	68	94	91	60.5	305	660	1621	5.5	1.028	1371
09:16:54.256	137	68	94	91	60.5	305	660	1642	5.5	1.023	1364
09:16:54.916	136	67	93	91	60.0	300	660	1621	5.5	1.023	1364
09:16:55.576	133	66	92	92	59.3	300	655	1588	5.4	1.012	1349
09:16:56.230	134	66	92	91	60.0	305	660	1571	5.5	1.009	1346
09:16:56.889	135	66	92	90	60.8	305	665	1567	5.5	1.004	1339
09:16:57.554	134	65	91	90	61.3	300	665	1554	5.5	0.988	1317
09:16:58.221	134	66	91	91	60.8	305	660	1571	5.5	0.991	1322
09:16:58.881	132	65	90	92	60.3	305	655	1563	5.5	0.981	1308
09:16:59.538	133	65	91	90	61.3	305	665	1550	5.5	0.988	1317
09:17:00.199	135	66	93	92	62.0	305	655	1575	5.7	0.980	1306
09:17:00.856	135	66	92	91	61.3	305	660	1600	5.6	0.989	1318
09:17:01.518	134	65	90	91	61.5	305	660	1604	5.6	0.969	1291
09:17:02.176	132	65	90	92	61.0	300	650	1558	5.6	0.956	1275
09:17:02.828	134	65	91	92	61.8	305	655	1588	5.7	0.965	1287
09:17:03.483	136	66	92	90	62.8	305	665	1583	5.7	0.975	1300
09:17:04.142	137	67	94	91	62.8	305	660	1642	5.7	0.986	1315
09:17:04.804	138	68	94	91	62.0	300	660	1613	5.6	1.003	1338
09:17:05.462	137	67	93	92	61.3	300	655	1638	5.6	0.997	1330
09:17:06.121	136	67	93	92	61.3	300	650	1613	5.7	0.990	1319
09:17:06.770	136	67	93	94	61.3	300	640	1613	5.7	0.974	1299
09:17:07.410	136	67	93	90	61.3	300	670	1613	5.5	1.020	1360
09:17:08.079	146	71	101	92	52.5	305	655	2000	4.8	1.254	1672
09:17:08.734	145	71	100	91	53.3	300	660	1950	4.8	1.239	1653
09:17:09.394	146	71	100	91	52.8	305	660	1950	4.8	1.251	1668
09:17:10.058	145	71	100	91	55.5	305	660	1938	5.0	1.186	1582
09:17:10.716	144	71	99	91	57.3	305	660	1883	5.2	1.141	1522
09:17:11.374	144	70	99	91	58.8	305	660	1888	5.3	1.115	1487
09:17:12.036	145	70	99	90	60.0	305	665	1875	5.4	1.097	1463
09:17:12.701	143	71	98	90	59.3	305	670	1829	5.3	1.111	1481
09:17:13.369	141	69	97	90	59.8	300	665	1863	5.4	1.074	1432
09:17:14.034	139	68	96	92	59.0	305	655	1821	5.4	1.060	1414
09:17:14.691	138	68	95	92	59.5	305	655	1763	5.5	1.049	1398
09:17:15.346	140	68	97	91	60.8	305	660	1783	5.5	1.051	1401
09:17:16.006	141	70	97	90	60.0	305	670	1733	5.4	1.080	1441
09:17:16.674	139	69	96	90	60.3	300	665	1779	5.4	1.054	1405
09:17:17.341	140	68	95	90	60.8	300	670	1838	5.4	1.048	1397
09:17:18.010	137	68	94	90	59.8	305	665	1725	5.4	1.046	1395
09:17:18.674	134	67	94	92	58.5	300	655	1696	5.4	1.047	1396
09:17:19.329	136	70	94	90	56.3	300	665	1625	5.1	1.108	1478
09:17:19.994	135	67	92	90	58.5	300	665	1700	5.3	1.049	1398
09:17:20.659	132	67	91	92	56.8	300	655	1679	5.2	1.050	1400
09:17:21.316	132	66	91	92	57.0	300	650	1629	5.3	1.041	1387
09:17:21.964	133	66	93	92	58.0	300	650	1683	5.4	1.037	1382
09:17:22.614	136	68	95	92	59.5	305	650	1708	5.5	1.035	1380
09:17:23.268	137	68	96	92	60.5	305	655	1708	5.5	1.034	1379
09:17:23.923	138	69	96	92	60.3	305	655	1721	5.5	1.044	1392
09:17:24.576	139	69	97	92	60.0	305	655	1729	5.5	1.053	1405
09:17:25.230	139	69	97	92	60.0	305	650	1742	5.5	1.051	1401
09:17:25.879	139	70	97	93	59.0	300	645	1738	5.5	1.063	1418
09:17:26.528	140	70	98	93	60.3	305	645	1754	5.6	1.046	1395
09:17:27.173	140	70	97	94	59.8	305	640	1767	5.6	1.039	1385
09:17:27.809	138	70	96	94	57.0	300	635	1704	5.4	1.069	1426
09:17:28.444	140	69	98	96	60.5	305	625	1742	5.8	1.015	1353
09:17:29.069	141	70	99	96	59.8	305	625	1742	5.7	1.033	1377
09:17:29.696	142	71	99	94	60.3	305	640	1783	5.6	1.049	1399
09:17:30.336	143	70	98	93	60.0	305	645	1829	5.6	1.054	1405
09:17:30.979	141	70	96	92	59.8	300	650	1808	5.5	1.047	1396
09:17:31.629	139	68	94	92	58.8	300	650	1813	5.4	1.043	1390
09:17:32.279	136	67	93	93	58.8	300	645	1729	5.5	1.021	1361
09:17:32.926	136	67	92	92	59.3	305	655	1742	5.4	1.020	1360
09:17:33.579	136	66	92	92	60.3	300	655	1713	5.5	1.000	1334
09:17:34.238	135	65	91	90	60.3	305	665	1692	5.4	0.999	1332
