# Supplementary material for: Influence of beat-to-beat blood pressure variability on vascular elasticity in hypertensive population
Source: Sci Rep. 2017 Aug 21;7:8394. doi: 10.1038/s41598-017-08640-4 (PMC5566212; doi:10.1038/s41598-017-08640-4)
Supplement: Supplementary file 2 — Dataset 2 [file 41598_2017_8640_MOESM2_ESM.zip › Data of normal population/1190-beats.txt]

09:13:16.610	109	55	77	50	100.8	355	1190	1025	5.1	0.909	1213
09:13:17.799	103	50	72	52	93.3	355	1160	1013	4.8	0.893	1190
09:13:18.961	104	50	72	51	96.5	360	1185	1017	4.9	0.881	1175
09:13:20.146	102	50	72	52	99.0	355	1160	996	5.1	0.847	1129
09:13:21.304	105	51	73	51	105.5	360	1180	1004	5.4	0.819	1092
09:13:22.486	104	51	73	52	108.8	360	1150	992	5.7	0.775	1033
09:13:23.638	105	52	72	50	109.3	360	1190	1004	5.5	0.787	1049
09:13:24.826	103	50	72	52	109.5	360	1160	992	5.7	0.763	1017
09:13:25.986	102	51	71	52	107.3	360	1165	983	5.5	0.769	1025
09:13:27.149	102	49	71	52	110.3	360	1160	996	5.7	0.744	993
09:13:28.313	101	50	71	52	110.3	360	1160	992	5.7	0.744	993
09:13:29.470	101	50	71	52	110.3	360	1150	992	5.8	0.738	984
09:13:30.620	101	50	71	52	110.3	360	1165	992	5.7	0.748	997
09:13:31.782	105	52	73	52	97.8	355	1155	1017	5.1	0.866	1154
09:13:32.941	105	51	73	51	102.0	360	1170	1033	5.2	0.834	1113
09:13:34.113	103	50	73	52	100.5	355	1155	1008	5.2	0.833	1111
09:13:35.264	105	51	73	52	106.0	360	1165	1017	5.5	0.797	1062
09:13:36.431	103	49	72	52	110.8	360	1155	1013	5.8	0.748	998
09:13:37.584	102	50	71	52	108.5	355	1150	996	5.7	0.750	1000
09:13:38.738	102	49	71	52	112.0	360	1145	1000	5.9	0.726	968
09:13:39.881	101	49	71	53	110.3	355	1135	992	5.8	0.731	975
09:13:41.018	104	49	72	53	115.3	360	1140	1013	6.1	0.715	953
09:13:42.158	103	50	72	53	115.3	360	1135	1008	6.1	0.712	949
09:13:43.290	103	50	72	52	115.3	360	1145	1008	6.0	0.718	957
09:13:44.435	103	50	72	53	115.3	360	1135	1008	6.1	0.712	949
09:13:45.573	102	50	70	52	99.3	355	1160	1000	5.1	0.812	1083
09:13:46.731	99	47	68	52	100.5	360	1145	1000	5.3	0.778	1037
09:13:47.876	97	47	67	52	97.5	355	1145	983	5.1	0.784	1045
09:13:49.023	97	45	67	52	105.5	360	1145	1000	5.5	0.727	970
09:13:50.166	97	46	67	52	107.0	355	1155	983	5.6	0.723	964
09:13:51.321	98	45	68	53	112.3	360	1140	992	5.9	0.691	921
09:13:52.463	99	47	68	52	110.5	355	1155	979	5.7	0.713	951
09:13:53.618	99	46	69	53	113.0	360	1130	996	6.0	0.688	917
09:13:54.746	99	47	68	53	110.0	355	1140	983	5.8	0.707	943
09:13:55.888	100	47	68	54	110.0	355	1110	1000	5.9	0.689	918
09:13:56.995	100	47	68	53	110.0	355	1130	1000	5.8	0.701	935
09:13:58.125	100	47	68	55	110.0	355	1100	1000	6.0	0.682	910
09:13:59.225	100	47	68	52	110.0	355	1150	1000	5.7	0.714	951
09:14:00.372	98	44	67	54	99.8	355	1110	1054	5.4	0.743	990
09:14:01.484	99	44	66	53	100.3	355	1125	1046	5.3	0.741	988
09:14:02.611	96	43	65	53	103.5	355	1130	1042	5.5	0.710	946
09:14:03.737	97	43	65	53	109.0	355	1135	1046	5.8	0.677	902
09:14:04.874	95	42	64	54	111.5	355	1120	1042	6.0	0.645	861
09:14:05.996	97	43	64	52	115.5	360	1145	1046	6.1	0.634	846
09:14:07.139	93	42	63	53	112.0	355	1140	1025	5.9	0.644	858
09:14:08.277	96	42	65	52	117.8	355	1150	1042	6.1	0.632	843
09:14:09.429	96	43	66	53	115.8	355	1125	1029	6.2	0.637	849
09:14:10.556	99	44	66	52	115.8	355	1150	1038	6.0	0.651	868
09:14:11.705	99	44	66	52	115.8	355	1150	1038	6.0	0.651	868
09:14:12.855	99	44	66	52	115.8	355	1150	1038	6.0	0.651	868
09:14:14.005	99	44	66	52	115.8	355	1160	1038	6.0	0.656	875
09:14:15.164	97	43	65	52	102.0	355	1165	1033	5.3	0.740	986
09:14:16.331	95	42	64	52	100.5	360	1150	1025	5.2	0.735	980
09:14:17.483	95	43	64	52	102.0	355	1165	1008	5.3	0.731	975
09:14:18.646	97	42	66	53	109.8	355	1140	1025	5.8	0.683	911
09:14:19.788	98	45	67	52	113.0	355	1150	1008	5.9	0.677	902
09:14:20.934	99	45	67	52	116.0	355	1150	1042	6.1	0.664	886
09:14:22.082	99	45	67	52	114.0	355	1150	1029	5.9	0.671	894
09:14:23.234	100	44	68	53	119.3	355	1140	1042	6.3	0.645	860
09:14:24.376	100	45	68	53	116.5	355	1135	1033	6.2	0.662	883
09:14:25.511	102	46	69	51	121.3	360	1170	1050	6.2	0.661	881
09:14:26.679	100	45	68	52	117.0	355	1145	1046	6.1	0.665	887
09:14:27.822	102	46	68	52	121.0	355	1165	1063	6.2	0.652	870
09:14:28.989	99	44	66	52	116.3	355	1165	1042	6.0	0.664	885
09:14:30.152	99	44	66	51	119.5	355	1180	1063	6.1	0.647	862
09:14:31.334	96	42	65	52	117.0	355	1165	1054	6.0	0.642	856
09:14:32.499	96	42	65	52	116.3	355	1145	1046	6.1	0.643	857
09:14:33.646	99	44	67	52	120.0	360	1165	1054	6.2	0.646	861
09:14:34.809	98	44	67	53	116.0	355	1140	1046	6.1	0.654	871
09:14:35.951	99	45	68	52	116.3	355	1150	1083	6.1	0.668	890
09:14:37.099	106	46	68	53	116.3	355	1130	1167	6.2	0.656	875
09:14:38.230	106	46	68	52	116.3	355	1160	1167	6.0	0.674	898
09:14:39.390	106	46	68	52	116.3	355	1145	1167	6.1	0.665	886
09:14:40.535	106	46	68	51	116.3	355	1170	1167	6.0	0.679	906
09:14:41.704	105	45	68	51	109.3	360	1170	1175	5.6	0.726	967
09:14:42.878	101	42	66	51	108.8	360	1185	1150	5.5	0.714	952
09:14:44.059	98	42	64	51	108.3	355	1185	1125	5.5	0.698	930
09:14:45.246	96	40	63	51	114.0	360	1175	1121	5.8	0.647	862
09:14:46.419	95	40	63	51	116.5	355	1170	1096	6.0	0.633	844
09:14:47.589	99	41	65	52	124.3	360	1165	1113	6.4	0.609	813
09:14:48.756	99	42	66	52	122.5	355	1160	1113	6.3	0.627	836
09:14:49.914	103	44	68	52	128.0	360	1160	1125	6.6	0.614	819
09:14:51.074	101	44	67	52	122.8	355	1160	1100	6.3	0.636	847
09:14:52.236	102	44	67	51	127.0	360	1175	1117	6.5	0.620	827
09:14:53.411	99	43	67	52	122.3	355	1145	1096	6.4	0.623	830
09:14:54.558	102	43	67	51	127.3	360	1170	1100	6.5	0.614	818
09:14:55.726	99	43	67	53	123.0	355	1140	1083	6.5	0.619	825
09:14:56.866	102	44	67	52	127.3	360	1155	1104	6.6	0.610	814
09:14:58.019	100	43	68	54	124.5	355	1120	1100	6.7	0.612	816
09:14:59.141	104	45	68	52	127.8	360	1165	1108	6.6	0.618	824
09:15:00.306	101	43	67	53	126.5	360	1135	1104	6.7	0.603	805
09:15:01.437	101	44	66	52	123.5	355	1150	1075	6.4	0.615	819
09:15:02.591	99	42	65	52	124.5	360	1155	1096	6.5	0.603	804
09:15:03.744	97	42	64	52	120.5	355	1155	1071	6.3	0.611	815
09:15:04.901	97	41	64	52	124.3	360	1165	1079	6.4	0.598	797
09:15:06.064	95	41	64	53	120.3	355	1130	1054	6.4	0.604	805
09:15:07.196	99	42	66	52	125.3	360	1155	1063	6.5	0.609	811
09:15:08.351	101	43	68	52	127.3	360	1150	1075	6.6	0.610	813
09:15:09.499	101	45	68	52	123.8	355	1145	1063	6.5	0.629	839
09:15:10.646	103	44	68	51	128.3	360	1170	1092	6.6	0.620	827
09:15:11.812	101	44	68	52	124.0	355	1145	1079	6.5	0.628	837
09:15:12.961	104	45	69	52	129.8	360	1155	1096	6.7	0.614	819
09:15:14.116	103	45	70	53	127.0	355	1135	1113	6.7	0.621	828
09:15:15.249	108	46	70	52	127.0	355	1145	1154	6.7	0.627	835
09:15:16.395	108	46	70	52	127.0	355	1145	1154	6.7	0.627	835
09:15:17.540	108	46	70	51	127.0	355	1185	1154	6.4	0.648	865
09:15:18.725	108	46	70	53	127.0	355	1125	1154	6.8	0.616	821
09:15:19.850	108	46	70	51	127.0	355	1170	1154	6.5	0.640	854
09:15:21.021	104	44	68	52	105.5	360	1155	1163	5.5	0.742	989
09:15:22.176	100	44	65	51	103.5	355	1170	1138	5.3	0.735	980
09:15:23.344	100	42	65	52	111.8	355	1155	1138	5.8	0.672	896
09:15:24.501	97	42	64	52	112.8	355	1150	1100	5.9	0.648	864
09:15:25.651	97	41	64	52	120.5	360	1155	1117	6.3	0.609	812
09:15:26.806	94	41	63	53	115.8	355	1140	1083	6.1	0.620	827
09:15:27.944	97	41	64	52	121.8	360	1165	1096	6.3	0.610	813
09:15:29.111	95	41	64	54	117.5	355	1120	1058	6.3	0.610	813
09:15:30.231	99	43	66	52	123.5	360	1150	1075	6.4	0.612	816
09:15:31.381	99	43	66	53	123.5	360	1140	1083	6.5	0.607	809
09:15:32.520	99	43	66	52	123.5	360	1155	1083	6.4	0.615	820
09:15:33.675	99	43	66	52	123.5	360	1150	1083	6.4	0.612	816
09:15:34.825	99	43	66	52	123.5	360	1160	1083	6.4	0.618	823
09:15:35.986	98	41	63	51	107.3	355	1170	1108	5.5	0.687	916
09:15:37.154	96	39	63	52	107.5	355	1150	1117	5.6	0.671	895
09:15:38.306	96	40	62	52	110.5	355	1155	1121	5.7	0.651	868
09:15:39.461	99	39	64	52	122.5	360	1165	1196	6.3	0.606	808
09:15:40.628	98	40	65	53	124.5	355	1140	1183	6.6	0.593	791
09:15:41.768	103	42	67	52	130.5	360	1160	1179	6.8	0.591	788
09:15:42.926	102	42	67	52	130.5	360	1145	1154	6.8	0.590	787
09:15:44.071	102	44	68	51	128.0	355	1175	1125	6.5	0.620	826
09:15:45.244	104	44	69	51	131.0	360	1175	1129	6.7	0.617	822
09:15:46.421	103	45	68	51	125.5	355	1175	1104	6.4	0.632	843
09:15:47.594	103	43	66	50	129.3	360	1190	1117	6.5	0.610	813
09:15:48.786	98	41	64	51	122.8	360	1170	1104	6.3	0.612	817
09:15:49.956	99	41	64	51	127.3	360	1180	1104	6.5	0.596	794
09:15:51.136	97	40	65	52	124.3	355	1145	1088	6.5	0.597	796
09:15:52.281	99	42	65	51	126.0	360	1175	1079	6.4	0.606	808
09:15:53.456	99	41	65	52	126.3	360	1150	1075	6.6	0.594	792
09:15:54.604	99	42	65	52	124.3	355	1165	1054	6.4	0.605	806
09:15:55.769	97	41	64	52	124.8	360	1165	1067	6.4	0.593	791
09:15:56.934	95	40	62	51	121.3	355	1170	1042	6.2	0.598	798
09:15:58.106	95	39	62	52	121.3	355	1150	1046	6.3	0.588	784
09:15:59.255	95	39	62	51	121.3	355	1170	1046	6.2	0.598	798
09:16:00.425	95	39	62	51	121.3	355	1185	1046	6.1	0.606	808
09:16:01.610	95	39	62	52	121.3	355	1150	1046	6.3	0.588	784
09:16:02.760	95	39	62	50	121.3	355	1195	1046	6.1	0.611	815
09:16:03.954	101	43	66	51	103.5	360	1180	1092	5.3	0.755	1007
09:16:05.136	100	42	64	49	108.0	360	1225	1096	5.3	0.729	972
09:16:06.361	96	40	62	50	109.8	355	1190	1104	5.5	0.675	900
09:16:07.549	94	40	59	49	111.5	355	1230	1088	5.4	0.654	871
09:16:08.781	92	35	58	50	119.5	360	1210	1142	5.9	0.590	786
09:16:09.989	93	35	59	50	120.8	355	1205	1158	6.0	0.586	782
09:16:11.198	96	36	60	49	128.5	360	1225	1188	6.3	0.574	766
09:16:12.421	94	37	61	51	124.0	360	1180	1163	6.3	0.580	774
09:16:13.603	98	39	63	50	131.0	360	1210	1171	6.5	0.577	770
09:16:14.811	96	39	63	52	131.0	360	1155	1163	6.8	0.551	735
09:16:15.965	96	39	63	50	131.0	360	1210	1163	6.5	0.577	770
09:16:17.175	96	39	63	52	131.0	360	1160	1163	6.8	0.553	738
09:16:18.335	96	39	63	54	131.0	360	1115	1163	7.0	0.532	709
09:16:19.453	104	42	67	53	113.8	360	1125	1192	6.1	0.665	887
09:16:20.576	105	43	66	51	114.3	355	1180	1192	5.8	0.679	905
09:16:54.855	120	57	82	53	102.5	365	1135	1304	5.4	0.911	1214
09:16:55.990	120	57	82	51	102.5	365	1170	1304	5.3	0.939	1252
09:16:57.159	133	59	86	50	103.8	350	1205	1367	5.2	0.993	1324
09:16:58.366	130	59	86	50	103.0	360	1190	1325	5.2	0.991	1321
09:16:59.556	133	60	86	48	103.0	360	1245	1325	5.0	1.036	1382
09:17:00.800	133	60	86	49	103.0	360	1215	1325	5.1	1.012	1349
09:17:02.015	133	60	86	52	103.0	360	1160	1325	5.3	0.966	1288
09:17:03.175	133	60	86	51	103.0	360	1180	1325	5.2	0.982	1310
09:17:04.356	135	60	86	50	102.3	350	1210	1458	5.1	1.018	1357
09:17:05.564	136	60	88	50	106.3	360	1190	1463	5.4	0.986	1314
09:17:06.756	136	62	88	50	106.3	360	1205	1421	5.3	0.998	1331
09:17:07.960	136	62	88	51	106.3	360	1180	1421	5.4	0.977	1303
09:17:09.140	136	62	88	50	106.3	360	1190	1421	5.4	0.986	1314
09:17:10.331	134	60	85	49	109.5	355	1215	1408	5.4	0.946	1261
09:17:11.544	129	58	84	51	106.8	355	1185	1367	5.4	0.932	1243
09:17:12.731	122	59	84	49	106.8	355	1230	1342	5.2	0.968	1290
09:17:13.960	122	59	84	52	106.8	355	1160	1342	5.5	0.913	1217
09:17:15.120	122	59	84	51	106.8	355	1185	1342	5.4	0.932	1243
09:17:16.308	128	57	84	51	107.5	355	1180	1400	5.5	0.919	1226
09:17:17.484	129	59	84	50	105.3	355	1190	1358	5.3	0.947	1263
09:17:18.676	129	58	84	50	105.3	355	1210	1363	5.2	0.963	1284
09:17:19.885	129	58	84	51	105.3	355	1170	1363	5.4	0.931	1241
09:17:21.055	129	58	84	50	105.3	355	1205	1363	5.2	0.959	1278
09:17:22.259	125	57	83	52	105.5	355	1160	1329	5.5	0.910	1213
09:17:23.421	128	59	84	51	105.5	350	1185	1325	5.3	0.941	1254
09:17:24.606	126	58	83	51	107.5	355	1180	1317	5.5	0.914	1218
09:17:25.786	124	59	83	50	107.5	355	1190	1267	5.4	0.922	1229
09:17:26.975	124	59	83	52	107.5	355	1150	1267	5.6	0.891	1187
09:17:28.125	124	59	83	52	107.5	355	1160	1267	5.6	0.898	1198
09:17:29.286	125	58	82	51	106.0	350	1180	1288	5.4	0.913	1217
09:17:30.466	122	57	81	52	103.5	350	1165	1258	5.3	0.915	1219
09:17:31.629	124	57	81	51	106.3	345	1180	1258	5.4	0.897	1196
09:17:32.809	120	56	80	52	108.3	345	1150	1258	5.6	0.850	1133
09:17:33.961	122	56	80	51	115.5	350	1180	1279	5.9	0.817	1090
09:17:35.137	120	55	81	53	113.8	345	1135	1254	6.0	0.803	1071
09:17:36.275	122	57	81	53	114.3	345	1140	1258	6.0	0.808	1078
09:17:37.414	123	56	83	54	117.3	345	1110	1267	6.3	0.783	1045
09:17:38.525	126	59	83	52	115.3	345	1160	1288	6.0	0.835	1114
09:17:39.684	128	58	83	51	115.3	345	1180	1354	5.9	0.850	1133
09:17:40.865	128	58	83	50	115.3	345	1190	1354	5.8	0.857	1143
09:17:42.055	128	58	83	50	115.3	345	1210	1354	5.7	0.871	1162
09:17:43.266	113	56	77	49	101.5	355	1235	1004	4.9	0.931	1241
09:17:44.501	109	52	74	49	103.8	360	1220	996	5.1	0.867	1156
09:17:45.719	105	51	70	49	98.3	355	1235	946	4.8	0.883	1177
09:17:46.958	102	48	69	48	107.5	360	1240	942	5.2	0.796	1061
09:17:48.196	98	47	68	50	106.0	355	1210	900	5.3	0.776	1035
09:17:49.404	101	48	70	49	111.5	360	1225	892	5.5	0.764	1018
09:17:50.631	100	48	71	51	111.8	360	1185	892	5.7	0.753	1004
09:17:51.816	105	50	73	49	115.8	370	1215	908	5.7	0.766	1022
09:17:53.029	106	51	74	51	114.8	360	1185	938	5.8	0.762	1015
09:17:54.218	109	52	74	49	114.8	360	1235	963	5.6	0.794	1058
09:17:55.450	109	52	74	50	114.8	360	1200	963	5.7	0.771	1028
09:17:56.650	109	52	74	48	114.8	360	1260	963	5.5	0.810	1080
09:17:57.913	102	48	69	49	101.8	365	1235	933	4.9	0.834	1113
09:17:59.144	99	47	67	50	97.8	360	1200	908	4.9	0.826	1101
09:18:00.346	100	46	68	49	103.5	365	1215	904	5.1	0.795	1060
09:18:01.561	99	46	69	51	105.3	365	1180	917	5.4	0.776	1035
09:18:02.743	105	48	72	50	116.3	365	1200	946	5.8	0.743	991
09:18:03.939	106	49	74	52	116.0	365	1165	958	6.0	0.741	988
09:18:05.108	107	52	74	50	112.3	360	1190	938	5.7	0.782	1042
09:18:06.296	108	51	74	50	116.0	365	1195	942	5.8	0.765	1020
09:18:07.491	106	51	74	50	112.8	365	1200	925	5.6	0.782	1043
09:18:08.689	108	51	74	49	112.8	365	1220	933	5.5	0.795	1060
09:18:09.910	108	51	74	52	112.8	365	1165	933	5.8	0.759	1013
09:18:11.075	108	51	74	49	112.8	365	1220	933	5.5	0.795	1060
09:18:12.294	105	49	71	50	102.3	365	1205	963	5.1	0.840	1120
09:18:13.499	102	49	70	50	99.8	360	1200	933	5.0	0.842	1123
09:18:14.701	103	48	69	49	104.5	365	1235	921	5.1	0.818	1091
09:18:15.934	100	46	68	50	105.5	360	1200	917	5.3	0.776	1035
09:18:17.136	102	47	69	50	114.5	365	1200	925	5.7	0.726	968
09:18:18.336	102	47	71	50	114.3	365	1195	929	5.7	0.737	983
09:18:19.531	108	48	75	55	120.8	365	1100	979	6.6	0.679	905
09:18:20.631	109	52	75	56	115.3	365	1065	971	6.5	0.693	924
09:18:21.696	108	52	73	51	115.5	360	1175	963	5.9	0.745	994
09:18:22.869	110	49	73	50	115.5	360	1210	1038	5.7	0.767	1023
09:18:24.080	110	49	73	51	115.5	360	1185	1038	5.8	0.752	1002
09:18:25.265	110	49	73	48	115.5	360	1245	1038	5.6	0.790	1053
09:18:26.509	100	44	67	50	104.8	360	1190	1017	5.3	0.758	1011
09:18:27.703	101	45	66	48	105.8	365	1250	992	5.1	0.777	1036
09:18:28.949	98	43	66	49	105.3	365	1220	988	5.2	0.762	1016
09:18:30.169	98	44	65	49	107.0	365	1230	954	5.2	0.750	1000
09:18:31.401	98	44	66	49	113.3	365	1230	967	5.5	0.717	956
09:18:32.629	99	45	67	49	112.3	365	1235	950	5.5	0.734	979
09:18:33.868	101	45	68	49	117.0	365	1235	971	5.7	0.718	957
09:18:35.099	100	46	69	49	112.8	360	1220	950	5.5	0.741	988
09:18:36.323	104	47	70	48	119.5	370	1260	967	5.7	0.733	977
09:18:37.583	103	47	71	50	118.3	365	1210	971	5.9	0.727	969
09:18:38.793	106	49	71	48	117.5	370	1250	967	5.6	0.753	1004
09:18:40.043	106	48	71	49	120.3	370	1225	992	5.9	0.726	968
09:18:41.268	104	49	70	48	114.3	365	1240	954	5.5	0.757	1009
09:18:42.504	105	47	70	47	119.8	370	1265	971	5.7	0.739	986
09:18:43.769	103	47	70	49	116.8	365	1235	942	5.7	0.743	991
09:18:45.006	104	48	71	48	116.3	365	1245	929	5.6	0.755	1007
09:18:46.253	104	48	70	47	117.8	370	1270	946	5.6	0.758	1010
09:18:47.521	105	47	71	49	118.3	365	1230	971	5.8	0.741	988
09:18:48.751	108	49	73	48	121.8	370	1240	988	5.9	0.743	991
09:18:49.991	110	50	73	49	121.8	370	1230	996	5.9	0.737	983
09:18:51.220	110	50	73	47	121.8	370	1275	996	5.7	0.764	1019
09:18:52.495	110	50	73	49	121.8	370	1225	996	6.0	0.734	979
09:18:53.720	110	50	73	47	121.8	370	1280	996	5.7	0.767	1023
09:18:55.003	103	46	68	47	102.5	370	1265	992	4.9	0.842	1123
09:18:56.266	103	44	68	49	106.8	370	1225	988	5.2	0.775	1033
09:18:57.491	100	44	65	48	104.3	370	1250	958	5.0	0.779	1039
09:18:58.739	100	42	66	48	114.8	370	1245	950	5.5	0.711	948
09:18:59.986	98	43	65	49	114.5	370	1225	925	5.6	0.698	931
09:19:01.213	102	44	67	48	122.0	375	1240	946	5.9	0.681	908
09:19:02.451	99	44	66	49	116.0	370	1215	925	5.7	0.694	925
09:19:03.664	101	45	67	49	121.8	375	1220	938	6.0	0.674	899
09:19:04.886	99	45	67	50	117.3	370	1210	921	5.8	0.694	925
09:19:06.096	102	46	68	49	122.0	375	1230	933	6.0	0.688	917
09:19:07.324	100	46	69	51	117.0	370	1180	904	5.9	0.693	925
09:19:08.506	103	47	69	49	120.0	375	1220	917	5.9	0.702	935
09:19:09.726	100	46	69	50	117.3	370	1190	904	5.9	0.695	927
09:19:10.916	102	46	69	50	119.3	370	1205	904	5.9	0.695	926
09:19:12.119	101	46	70	51	118.5	370	1175	900	6.1	0.692	922
09:19:13.296	103	48	69	50	116.3	365	1205	908	5.8	0.715	954
09:19:14.499	101	46	68	51	116.5	370	1185	917	5.9	0.694	926
09:19:15.684	101	46	68	50	117.3	370	1195	921	5.9	0.691	921
09:19:16.879	100	45	67	51	116.5	370	1170	913	6.0	0.673	897
09:19:18.051	99	45	66	51	114.3	370	1170	904	5.9	0.678	905
09:19:19.219	100	45	68	51	119.0	370	1170	917	6.1	0.664	885
09:19:20.389	100	46	68	52	116.0	365	1160	913	6.0	0.680	907
09:19:21.549	104	46	70	52	122.3	365	1160	946	6.3	0.662	882
09:19:22.709	103	47	71	52	118.8	365	1150	929	6.2	0.683	910
09:19:23.859	104	47	72	54	120.0	365	1115	921	6.5	0.671	895
09:19:24.976	108	51	73	53	120.0	370	1140	908	6.3	0.694	925
09:19:26.116	103	48	71	55	115.3	365	1090	950	6.3	0.667	889
09:19:27.208	106	49	69	55	115.8	365	1100	996	6.3	0.658	877
09:19:28.302	105	44	68	54	121.3	360	1110	1042	6.6	0.618	824
09:19:29.414	105	43	68	56	121.3	360	1080	1042	6.7	0.601	802
09:19:30.495	105	43	68	54	121.3	360	1120	1042	6.5	0.624	831
09:19:31.615	105	43	68	54	121.3	360	1120	1042	6.5	0.624	831
09:19:32.735	105	43	68	52	121.3	360	1165	1042	6.2	0.649	865
09:19:33.899	105	48	70	53	99.5	355	1130	1025	5.3	0.795	1060
09:19:35.027	107	47	70	52	104.8	360	1145	1029	5.5	0.765	1020
09:19:36.174	104	46	69	53	108.0	360	1130	1013	5.7	0.719	959
09:19:37.306	104	46	68	51	112.5	365	1170	992	5.8	0.702	936
09:19:38.474	102	44	68	52	118.0	360	1150	983	6.2	0.658	877
09:19:39.626	101	44	67	52	117.5	365	1150	971	6.1	0.653	871
09:19:40.776	100	44	67	53	117.3	360	1140	958	6.2	0.651	869
09:19:41.918	101	45	69	53	119.5	360	1125	958	6.4	0.647	863
09:19:43.043	105	46	73	55	124.3	365	1095	996	6.8	0.643	858
09:19:44.136	112	50	75	53	129.0	365	1130	1008	6.8	0.655	873
09:19:45.266	106	48	71	54	118.0	360	1120	988	6.3	0.674	899
09:19:46.386	104	48	68	54	112.3	355	1110	983	6.1	0.672	897
09:19:47.496	103	45	66	54	116.0	355	1105	1004	6.3	0.626	835
09:19:48.601	105	41	65	54	127.3	365	1115	1046	6.8	0.572	762
09:19:49.716	102	40	64	54	125.0	360	1105	1013	6.8	0.568	757
09:19:50.821	104	40	65	53	132.0	365	1135	1000	7.0	0.561	748
09:19:51.956	103	42	67	53	130.5	360	1140	983	6.9	0.583	777
09:19:53.098	104	43	69	54	131.3	365	1115	1013	7.1	0.584	779
09:19:54.209	108	45	71	53	134.8	360	1130	1038	7.2	0.595	794
09:19:55.341	107	46	69	52	131.3	365	1160	1021	6.8	0.610	813
09:19:56.499	97	44	63	53	107.0	345	1125	950	5.7	0.665	887
09:19:57.626	97	41	64	55	115.0	355	1100	971	6.3	0.607	810
09:19:58.726	100	42	64	54	120.0	360	1120	996	6.4	0.600	800
09:19:59.842	103	42	67	53	127.3	360	1125	1017	6.8	0.590	787
09:20:00.971	105	44	69	54	128.3	360	1105	1008	7.0	0.595	793
09:20:02.076	106	47	70	53	125.3	360	1130	983	6.7	0.629	839
09:20:03.206	108	47	71	52	130.3	360	1150	1013	6.8	0.625	833
09:20:04.354	105	46	70	54	123.0	355	1120	988	6.6	0.640	853
09:20:05.474	107	47	71	52	127.5	360	1145	1000	6.7	0.635	847
09:20:06.619	105	47	71	53	123.8	360	1125	1000	6.6	0.643	858
09:20:07.746	104	48	69	53	118.8	355	1135	979	6.3	0.662	883
09:20:08.881	103	46	70	56	119.0	360	1075	983	6.6	0.630	840
09:20:09.956	103	47	70	59	117.5	360	1025	963	6.9	0.611	814
09:20:10.981	102	47	68	54	116.5	360	1115	954	6.3	0.651	868
09:20:12.096	101	44	68	55	119.5	360	1085	992	6.6	0.615	820
09:20:13.181	102	45	66	53	117.5	355	1130	979	6.2	0.635	846
09:20:14.311	102	43	66	52	123.8	360	1150	992	6.5	0.616	821
09:20:15.461	101	43	67	53	119.8	355	1130	975	6.4	0.630	840
09:20:16.593	104	45	68	51	123.0	360	1170	971	6.3	0.642	856
09:20:17.761	104	45	68	51	123.0	360	1180	979	6.3	0.648	863
09:20:18.940	104	45	68	50	123.0	360	1195	979	6.2	0.656	874
09:20:20.135	104	45	68	51	123.0	360	1175	979	6.3	0.645	860
09:20:21.310	104	45	68	50	123.0	360	1210	979	6.1	0.664	885
09:20:22.523	104	49	71	50	99.3	360	1200	1004	5.0	0.861	1149
09:20:23.721	107	49	74	52	102.8	360	1165	1004	5.3	0.839	1119
09:20:24.888	109	53	75	50	102.5	360	1195	983	5.1	0.874	1166
09:20:26.083	111	52	77	50	112.5	365	1190	1004	5.7	0.812	1082
09:20:27.273	112	54	77	50	114.3	365	1190	992	5.8	0.802	1069
09:20:28.463	114	53	77	50	119.0	365	1210	1013	5.9	0.778	1037
09:20:29.671	111	52	76	50	116.3	360	1210	1000	5.8	0.788	1051
09:20:30.879	114	52	78	50	123.3	365	1210	1025	6.1	0.761	1014
09:20:32.087	114	53	76	49	120.8	360	1215	1029	6.0	0.765	1020
09:20:33.304	113	51	74	49	122.8	365	1225	1029	6.0	0.734	978
09:20:34.529	110	48	71	50	122.8	360	1210	1021	6.1	0.702	936
09:20:35.739	109	46	70	49	127.3	365	1235	1021	6.2	0.677	903
09:20:36.976	106	45	68	49	124.3	365	1220	1004	6.1	0.670	894
09:20:38.198	106	44	69	49	129.0	370	1220	1013	6.3	0.648	864
09:20:39.416	103	44	68	50	122.8	365	1195	975	6.2	0.664	886
09:20:40.611	105	46	70	50	126.8	365	1205	988	6.3	0.661	881
09:20:41.816	104	46	71	52	124.3	365	1150	983	6.5	0.655	873
09:20:42.968	106	48	71	51	122.3	365	1185	971	6.2	0.691	921
09:20:44.151	106	48	72	52	124.0	365	1165	983	6.4	0.679	905
09:20:45.316	107	49	72	51	120.8	365	1185	971	6.1	0.702	936
09:20:46.501	106	47	71	51	122.8	365	1180	975	6.2	0.685	913
09:20:47.679	104	48	69	50	117.3	365	1205	954	5.8	0.709	946
09:20:48.886	102	45	68	50	120.0	370	1195	963	6.0	0.675	900
09:20:50.081	99	45	66	50	113.5	365	1205	913	5.7	0.701	934
09:20:51.286	100	44	67	50	120.0	370	1200	929	6.0	0.672	897
09:20:52.486	99	46	68	50	115.3	365	1195	908	5.8	0.702	937
09:20:53.679	102	46	69	50	121.0	370	1210	925	6.0	0.690	920
09:20:54.891	101	46	69	50	117.3	365	1195	917	5.9	0.701	934
09:20:56.084	104	46	70	51	122.3	370	1170	946	6.3	0.672	896
09:20:57.258	104	47	69	51	120.0	370	1175	942	6.1	0.678	904
09:20:58.431	103	46	72	54	121.8	370	1110	942	6.6	0.656	875
09:20:59.543	110	51	75	52	125.5	370	1155	958	6.5	0.690	920
09:21:00.694	110	51	74	52	125.0	370	1160	967	6.5	0.689	919
09:21:01.856	108	49	71	51	120.3	365	1185	967	6.1	0.700	933
09:21:03.043	106	46	68	50	121.0	365	1190	979	6.1	0.666	888
09:21:04.233	100	43	65	52	114.3	360	1150	958	6.0	0.654	872
09:21:05.383	103	42	66	51	125.5	365	1175	996	6.4	0.618	824
09:21:06.554	102	43	68	52	122.0	360	1160	958	6.3	0.642	856
09:21:07.716	107	45	72	52	131.3	370	1155	979	6.8	0.629	839
09:21:08.869	109	48	73	51	129.0	365	1180	975	6.6	0.665	887
09:21:10.051	110	49	72	49	129.8	370	1220	983	6.4	0.679	906
09:21:11.271	106	47	71	50	125.5	370	1205	967	6.2	0.677	903
09:21:12.476	105	47	68	48	122.8	365	1240	967	5.9	0.687	916
09:21:13.714	101	45	66	49	118.0	365	1235	942	5.7	0.691	921
09:21:14.949	101	43	66	49	122.5	370	1215	946	6.0	0.657	876
09:21:16.166	100	44	65	48	119.3	370	1240	933	5.8	0.673	898
09:21:17.404	100	42	65	50	122.3	370	1210	946	6.1	0.643	858
09:21:18.614	100	43	66	53	120.3	365	1140	925	6.3	0.628	837
09:21:19.756	101	44	69	56	120.3	365	1070	917	6.7	0.614	819
09:21:20.826	105	47	69	52	120.3	365	1150	917	6.3	0.660	880
09:21:21.975	105	47	69	53	120.3	365	1140	917	6.3	0.654	872
09:21:23.115	105	47	69	52	120.3	365	1145	917	6.3	0.657	876
09:21:24.260	105	47	69	50	120.3	365	1205	917	6.0	0.691	922
09:21:25.466	108	47	71	51	105.8	365	1175	1017	5.4	0.786	1048
09:21:26.641	106	47	69	50	103.3	365	1205	975	5.1	0.808	1078
09:21:27.846	107	46	70	49	110.8	370	1230	988	5.4	0.777	1037
09:21:29.076	104	47	70	50	111.0	365	1195	975	5.6	0.756	1008
09:21:30.271	105	48	71	50	115.0	365	1205	988	5.7	0.747	995
09:21:31.476	107	49	73	49	119.3	365	1225	992	5.8	0.745	993
09:21:32.703	108	50	74	50	119.3	370	1190	992	6.0	0.738	985
09:21:33.893	108	51	74	50	117.3	365	1210	975	5.8	0.764	1018
09:21:35.103	110	51	75	49	121.5	370	1225	996	6.0	0.754	1005
09:21:36.328	108	51	74	49	116.8	365	1220	983	5.7	0.773	1031
09:21:37.548	111	51	75	48	123.8	370	1240	1004	6.0	0.752	1002
09:21:38.786	109	51	75	49	120.3	370	1230	992	5.9	0.767	1023
09:21:40.016	111	52	75	48	122.0	370	1245	992	5.9	0.768	1024
09:21:41.261	111	51	76	50	122.0	370	1210	992	6.0	0.754	1005
09:21:42.471	110	53	74	48	117.3	365	1250	971	5.6	0.789	1052
09:21:43.721	107	49	74	50	118.8	365	1210	975	5.9	0.749	999
09:21:44.931	108	51	74	49	118.0	370	1220	975	5.8	0.760	1013
09:21:46.153	107	50	73	49	118.3	370	1220	963	5.8	0.756	1008
09:21:47.371	108	51	74	49	117.8	365	1230	979	5.7	0.770	1027
09:21:48.601	110	50	76	50	122.0	365	1195	1004	6.1	0.742	989
09:21:49.796	111	52	75	49	118.8	365	1220	996	5.8	0.768	1024
09:21:51.014	113	50	75	49	125.8	370	1235	1025	6.1	0.734	979
09:21:52.251	110	49	73	49	121.5	365	1215	1013	6.0	0.728	970
09:21:53.466	111	48	72	49	127.3	370	1235	1033	6.2	0.699	932
09:21:54.701	107	47	71	50	122.8	365	1210	1000	6.1	0.702	936
09:21:55.907	112	48	74	49	129.3	370	1220	1017	6.4	0.696	928
09:21:57.133	111	49	74	48	127.8	370	1245	1013	6.2	0.716	955
09:21:58.376	108	49	72	49	119.5	365	1215	971	5.9	0.735	979
09:21:59.593	109	49	72	49	125.5	370	1235	992	6.1	0.711	948
09:22:00.826	105	48	70	49	121.0	370	1235	971	5.9	0.717	956
09:22:02.061	102	47	70	50	114.5	365	1205	942	5.7	0.734	979
09:22:03.268	106	47	71	49	122.5	370	1215	975	6.0	0.707	942
09:22:04.481	105	48	72	51	119.5	365	1180	963	6.1	0.713	951
09:22:05.663	107	50	73	50	119.0	370	1205	967	5.9	0.739	986
09:22:06.864	108	50	74	50	119.8	365	1190	963	6.0	0.730	974
09:22:08.056	107	50	73	49	116.8	365	1215	946	5.8	0.754	1006
09:22:09.271	108	49	73	49	121.5	370	1225	971	6.0	0.731	975
09:22:10.494	106	48	71	50	116.5	365	1190	963	5.9	0.723	964
09:22:11.686	107	47	69	49	121.5	370	1220	979	6.0	0.695	927
09:22:12.904	104	45	69	51	120.5	365	1170	958	6.2	0.670	893
09:22:14.078	103	46	68	50	117.3	365	1190	933	5.9	0.693	924
09:22:15.268	103	46	70	51	119.0	370	1170	946	6.1	0.683	911
09:22:16.436	101	47	68	51	113.5	365	1180	929	5.8	0.710	946
09:22:17.614	103	46	69	51	119.3	365	1185	942	6.0	0.688	918
09:22:18.799	100	47	69	51	113.3	365	1170	942	5.8	0.710	947
09:22:19.969	103	47	69	50	117.8	365	1210	942	5.8	0.712	949
09:22:21.179	103	47	70	50	118.0	365	1190	950	5.9	0.706	941
09:22:22.371	102	48	70	51	112.5	365	1180	921	5.7	0.734	979
09:22:23.551	105	49	73	50	119.8	365	1190	933	6.0	0.723	964
09:22:24.739	106	50	74	51	116.5	365	1170	917	6.0	0.743	991
09:22:25.911	109	52	75	50	120.0	365	1195	942	6.0	0.749	999
09:22:27.108	109	51	75	51	119.5	370	1180	938	6.1	0.743	991
09:22:28.284	107	52	74	51	113.0	365	1185	908	5.7	0.771	1028
09:22:29.471	108	50	73	50	119.3	370	1210	925	5.9	0.738	984
09:22:30.681	104	49	72	51	114.5	365	1170	921	5.9	0.736	981
09:22:31.849	106	50	72	50	115.8	365	1195	921	5.8	0.746	995
09:22:33.048	107	49	73	51	119.0	370	1180	954	6.1	0.721	962
09:22:34.228	107	49	72	51	116.3	365	1185	975	5.9	0.729	972
09:22:35.411	109	48	73	51	123.8	365	1180	992	6.3	0.691	922
09:22:36.593	107	48	73	52	123.8	365	1150	975	6.5	0.674	898
09:22:37.740	107	48	73	50	123.8	365	1200	975	6.2	0.703	937
09:22:38.940	107	48	73	53	123.8	365	1125	975	6.6	0.659	879
09:22:40.065	107	48	73	51	123.8	365	1180	975	6.3	0.691	922
09:22:41.246	109	50	73	50	103.0	365	1190	1013	5.2	0.838	1117
09:22:42.438	104	48	71	52	100.0	365	1155	983	5.2	0.814	1086
09:22:43.589	104	47	70	51	105.5	365	1175	963	5.4	0.777	1036
09:22:44.764	103	46	70	52	110.5	365	1145	954	5.8	0.728	971
09:22:45.911	103	48	70	52	110.5	365	1165	929	5.7	0.733	977
09:22:47.078	104	47	70	52	117.5	370	1155	942	6.1	0.691	921
09:22:48.231	101	47	69	52	111.8	365	1150	904	5.8	0.707	943
09:22:49.381	104	47	71	52	120.3	365	1150	925	6.3	0.677	902
09:22:50.531	104	48	72	54	117.5	365	1105	904	6.4	0.679	906
09:22:51.638	110	50	73	52	124.8	370	1150	938	6.5	0.675	900
09:22:52.784	108	47	71	52	124.3	365	1165	954	6.4	0.663	884
09:22:53.951	106	46	68	52	120.8	365	1165	929	6.2	0.651	868
09:22:55.116	102	42	65	53	119.8	360	1135	938	6.3	0.614	818
09:22:56.251	100	41	62	52	118.5	360	1165	925	6.1	0.612	816
09:22:57.416	98	38	62	53	121.8	365	1135	917	6.4	0.580	774
09:22:58.551	97	40	64	53	118.8	360	1140	883	6.3	0.610	813
09:22:59.689	102	42	68	52	128.8	365	1145	929	6.7	0.605	806
09:23:00.836	104	46	70	52	123.0	360	1145	925	6.4	0.649	866
09:23:01.983	107	47	71	51	129.0	365	1180	950	6.6	0.649	866
09:23:03.163	106	47	71	52	125.0	365	1165	938	6.4	0.664	885
09:23:04.326	105	48	70	50	118.8	360	1190	913	6.0	0.696	929
09:23:05.516	105	46	69	51	123.8	365	1185	933	6.3	0.658	878
09:23:06.701	101	45	67	51	118.0	360	1175	904	6.0	0.670	893
09:23:07.876	104	45	68	50	124.0	365	1200	917	6.2	0.660	881
09:23:09.074	103	45	70	52	122.0	360	1160	904	6.3	0.661	881
09:23:10.234	104	47	69	52	118.8	360	1155	908	6.2	0.674	898
09:23:11.391	106	46	71	52	124.0	365	1155	925	6.4	0.657	876
09:23:12.548	106	47	71	52	120.3	360	1150	933	6.3	0.674	899
09:23:13.696	109	47	72	51	127.5	365	1170	954	6.5	0.656	875
09:23:14.864	107	47	72	52	125.3	360	1150	938	6.5	0.661	881
09:23:16.016	107	49	71	51	119.8	360	1175	917	6.1	0.697	929
09:23:17.191	107	48	71	50	123.5	365	1190	921	6.2	0.687	915
09:23:18.381	104	47	71	52	118.5	360	1165	904	6.1	0.696	927
09:23:19.544	107	49	73	51	121.3	365	1180	904	6.2	0.708	944
09:23:20.726	107	49	73	51	120.3	365	1170	913	6.2	0.713	950
09:23:21.894	106	51	73	51	115.5	360	1175	900	5.9	0.738	983
09:23:23.071	107	50	72	50	119.8	365	1195	913	6.0	0.721	961
09:23:24.266	103	49	72	51	113.8	360	1170	896	5.8	0.735	981
09:23:25.436	107	50	74	50	121.8	365	1190	917	6.1	0.726	968
09:23:26.624	108	51	75	52	118.8	360	1165	913	6.1	0.738	984
09:23:27.791	109	53	75	51	116.8	360	1185	908	5.9	0.764	1018
09:23:28.976	109	52	76	51	118.0	365	1170	904	6.1	0.751	1001
09:23:30.146	108	53	75	50	114.3	360	1190	888	5.8	0.781	1042
09:23:31.334	110	52	75	50	119.0	365	1200	917	6.0	0.759	1012
09:23:32.538	109	51	75	52	118.3	365	1160	933	6.1	0.738	984
09:23:33.698	111	52	75	50	119.0	365	1195	946	6.0	0.753	1004
09:23:34.889	113	51	76	50	124.5	365	1195	958	6.3	0.725	966
09:23:36.086	110	50	75	51	120.0	360	1180	950	6.1	0.735	980
09:23:37.266	114	51	76	50	126.5	365	1210	971	6.3	0.727	969
09:23:38.474	112	51	77	51	124.3	365	1180	954	6.3	0.727	969
09:23:39.656	113	52	77	50	122.3	365	1190	963	6.2	0.745	993
09:23:40.846	113	52	77	51	124.3	365	1185	967	6.3	0.734	979
09:23:42.031	113	53	76	50	119.0	360	1190	958	6.0	0.760	1013
09:23:43.223	114	51	76	50	125.8	365	1200	988	6.3	0.723	964
09:23:44.423	110	50	74	50	120.8	365	1200	958	6.0	0.733	977
09:23:45.623	112	49	73	49	125.5	365	1225	963	6.1	0.708	944
09:23:46.844	106	46	70	51	120.8	365	1170	950	6.2	0.678	904
09:23:48.014	106	46	68	50	121.5	365	1200	954	6.1	0.669	892
09:23:49.214	103	43	67	51	122.8	365	1180	938	6.2	0.642	856
09:23:50.394	102	43	67	52	119.5	360	1160	933	6.2	0.648	864
09:23:51.554	105	44	69	51	127.8	365	1170	963	6.6	0.634	846
09:23:52.724	105	46	71	53	123.8	360	1135	950	6.5	0.651	868
