# Supplementary material for: Influence of beat-to-beat blood pressure variability on vascular elasticity in hypertensive population
Source: Sci Rep. 2017 Aug 21;7:8394. doi: 10.1038/s41598-017-08640-4 (PMC5566212; doi:10.1038/s41598-017-08640-4)
Supplement: Supplementary file 2 — Dataset 2 [file 41598_2017_8640_MOESM2_ESM.zip › Data of normal population/1191-beats.txt]

10:43:23.706	159	74	102	86	102.3	275	700	2000	8.8	0.695	926
10:43:24.405	159	74	102	85	102.3	275	705	2000	8.7	0.700	933
10:43:25.110	159	74	102	82	102.3	275	735	2000	8.3	0.730	973
10:43:25.846	181	88	120	86	88.3	285	700	2233	7.6	0.952	1269
10:43:26.546	171	84	116	88	90.5	290	685	2196	7.9	0.878	1171
10:43:27.229	168	83	114	87	90.0	290	690	2200	7.8	0.872	1163
10:43:27.923	166	80	112	85	100.3	295	710	2208	8.5	0.790	1053
10:43:28.633	162	77	107	84	104.8	295	715	2121	8.8	0.732	976
10:43:29.344	157	74	102	85	103.0	270	710	2054	8.7	0.703	937
10:43:30.056	155	71	100	83	106.3	280	720	2054	8.9	0.679	906
10:43:30.776	155	70	100	82	110.5	285	730	2008	9.1	0.657	876
10:43:31.504	153	69	98	82	112.0	285	735	1963	9.1	0.641	855
10:43:32.239	148	67	98	83	112.0	285	725	1867	9.3	0.633	844
10:43:32.965	148	67	98	83	112.0	285	725	1867	9.3	0.633	844
10:43:33.690	148	67	98	79	112.0	285	755	1867	8.9	0.659	879
10:43:34.446	156	73	104	81	101.3	300	740	1671	8.2	0.760	1013
10:43:35.186	155	73	104	81	101.8	295	740	1638	8.3	0.758	1011
10:43:35.925	154	73	104	82	98.8	290	735	1646	8.1	0.776	1035
10:43:36.661	159	75	107	81	106.0	295	745	1696	8.5	0.752	1003
10:43:37.406	160	75	107	78	113.8	300	765	1679	8.9	0.718	957
10:43:38.171	158	74	104	78	113.0	300	770	1654	8.8	0.710	947
10:43:38.940	152	71	101	79	110.3	300	760	1617	8.7	0.696	928
10:43:39.701	151	70	101	79	112.8	300	760	1604	8.9	0.679	905
10:43:40.461	153	70	102	79	116.3	305	760	1600	9.2	0.667	889
10:43:41.223	153	71	102	79	116.3	305	760	1563	9.2	0.667	889
10:43:41.980	153	71	102	80	116.3	305	750	1563	9.3	0.658	877
10:43:42.730	153	71	102	76	116.3	305	790	1563	8.8	0.693	924
10:43:43.519	157	74	105	77	99.3	305	780	1675	7.6	0.821	1095
10:43:44.299	153	72	101	77	100.3	305	775	1604	7.8	0.783	1044
10:43:45.078	148	70	99	79	97.8	305	760	1558	7.7	0.770	1026
10:43:45.838	150	71	102	81	103.3	305	745	1579	8.3	0.732	976
10:43:46.583	152	72	104	82	109.0	310	730	1558	9.0	0.697	929
10:43:47.311	153	74	104	81	108.3	310	740	1538	8.8	0.713	950
10:43:48.051	152	74	103	78	108.5	305	765	1563	8.5	0.724	966
10:43:48.818	151	73	103	79	109.0	305	755	1579	8.7	0.712	949
10:43:49.569	153	74	105	79	110.5	305	755	1542	8.8	0.716	954
10:43:50.326	154	74	106	79	112.8	310	760	1525	8.9	0.713	950
10:43:51.086	153	75	105	79	110.3	305	760	1492	8.7	0.724	965
10:43:51.848	151	74	104	80	107.5	305	750	1529	8.6	0.724	965
10:43:52.594	154	74	105	80	109.8	305	750	1546	8.8	0.719	959
10:43:53.348	155	74	105	79	112.5	310	755	1533	8.9	0.705	940
10:43:54.101	152	73	103	79	110.5	305	755	1521	8.8	0.702	936
10:43:54.856	147	71	101	81	107.5	300	740	1488	8.7	0.692	922
10:43:55.596	148	71	102	81	109.5	305	740	1488	8.9	0.686	915
10:43:56.338	151	73	103	80	111.8	310	750	1508	8.9	0.691	922
10:43:57.084	150	73	103	81	111.0	305	740	1483	9.0	0.688	918
10:43:57.822	148	73	103	84	111.0	305	715	1433	9.3	0.665	887
10:43:58.540	148	73	103	84	111.0	305	715	1433	9.3	0.665	887
10:43:59.255	148	73	103	80	111.0	305	750	1433	8.9	0.698	930
10:44:00.004	158	79	109	81	93.5	305	740	1613	7.6	0.863	1150
10:44:00.744	154	77	107	82	94.3	305	735	1542	7.7	0.831	1107
10:44:01.479	150	76	104	83	91.8	300	725	1500	7.6	0.824	1098
10:44:02.204	151	75	105	83	96.8	305	720	1529	8.1	0.783	1044
10:44:02.928	154	76	107	82	103.8	305	730	1533	8.5	0.755	1006
10:44:03.656	156	77	110	82	105.0	305	730	1525	8.6	0.761	1015
10:44:04.386	157	79	110	83	103.5	300	725	1525	8.6	0.772	1030
10:44:05.113	158	80	112	83	103.3	300	725	1538	8.5	0.783	1044
10:44:05.836	161	81	113	82	105.5	305	735	1567	8.6	0.787	1050
10:44:06.569	160	80	112	83	105.0	305	720	1529	8.8	0.768	1024
10:44:07.291	157	79	109	82	104.0	305	730	1492	8.5	0.767	1022
10:44:08.019	153	78	107	85	101.0	300	710	1525	8.5	0.752	1003
10:44:08.729	154	77	108	83	105.0	300	720	1529	8.8	0.737	983
10:44:09.449	155	77	109	83	107.0	305	720	1546	8.9	0.730	973
10:44:10.173	155	77	108	82	107.0	305	730	1517	8.8	0.733	978
10:44:10.899	153	76	106	83	104.3	300	720	1504	8.7	0.734	978
10:44:11.619	152	76	105	84	102.5	295	715	1533	8.6	0.732	977
10:44:12.335	155	76	107	84	106.3	300	715	1579	8.9	0.720	960
10:44:13.053	156	76	107	83	107.8	305	725	1579	8.9	0.720	960
10:44:13.776	154	75	105	83	106.5	300	725	1550	8.8	0.716	955
10:44:14.500	150	74	103	83	103.3	300	720	1554	8.6	0.717	955
10:44:15.223	150	73	103	83	105.3	300	720	1575	8.8	0.703	937
10:44:15.943	151	73	103	81	108.0	305	745	1563	8.7	0.707	943
10:44:16.684	150	72	102	81	108.0	300	740	1546	8.8	0.695	927
10:44:17.426	146	71	99	81	106.5	300	740	1479	8.6	0.688	917
10:44:18.164	142	70	97	83	102.8	300	725	1450	8.5	0.684	913
10:44:18.891	144	69	99	82	107.0	300	735	1475	8.7	0.678	904
10:44:19.624	145	70	101	83	108.5	305	725	1442	9.0	0.672	895
10:44:20.347	145	71	102	86	107.0	300	700	1433	9.2	0.666	888
10:44:21.047	147	73	102	86	107.0	300	695	1417	9.2	0.661	881
10:44:21.745	147	73	102	86	107.0	300	700	1417	9.2	0.666	888
10:44:22.445	147	73	102	83	107.0	300	720	1417	8.9	0.685	913
10:44:23.162	155	78	108	85	90.3	300	710	1617	7.6	0.850	1133
10:44:23.878	155	77	107	83	92.5	305	725	1583	7.7	0.841	1121
10:44:24.601	153	77	106	83	91.3	300	720	1571	7.6	0.834	1113
10:44:25.323	149	75	103	84	93.5	295	715	1542	7.8	0.790	1053
10:44:26.034	151	75	105	83	98.5	300	720	1575	8.2	0.764	1018
10:44:26.754	155	76	107	83	102.5	300	725	1608	8.5	0.757	1009
10:44:27.483	155	77	107	82	102.8	305	735	1558	8.4	0.764	1018
10:44:28.216	152	76	105	81	101.0	300	740	1538	8.2	0.769	1026
10:44:28.954	149	75	103	82	99.3	295	735	1533	8.1	0.765	1019
10:44:29.691	152	75	105	81	103.0	300	745	1550	8.3	0.758	1010
10:44:30.436	153	75	106	81	105.5	305	745	1538	8.5	0.745	993
10:44:31.181	151	75	104	81	104.3	300	745	1475	8.4	0.743	991
10:44:31.922	147	74	102	82	100.3	300	735	1471	8.2	0.748	997
10:44:32.659	149	74	104	82	103.0	300	735	1508	8.4	0.740	987
10:44:33.398	152	75	106	81	106.5	305	740	1525	8.6	0.733	977
10:44:34.136	153	76	106	81	105.5	305	740	1475	8.6	0.745	994
10:44:34.876	152	76	106	82	103.8	300	735	1475	8.5	0.747	997
10:44:35.611	150	76	105	82	101.5	300	730	1496	8.3	0.753	1004
10:44:36.339	154	77	107	82	103.5	300	735	1521	8.4	0.762	1016
10:44:37.076	156	77	108	81	106.3	305	745	1513	8.6	0.757	1010
10:44:37.821	153	77	106	79	104.5	305	755	1479	8.3	0.762	1016
10:44:38.574	149	75	103	79	101.5	300	755	1471	8.1	0.762	1017
10:44:39.331	149	73	102	78	105.0	300	765	1496	8.2	0.745	993
10:44:40.096	149	73	101	77	106.5	305	775	1463	8.2	0.737	982
10:44:40.871	145	71	99	77	105.3	305	780	1396	8.1	0.730	973
10:44:41.650	139	69	96	78	102.5	300	765	1354	8.0	0.715	953
10:44:42.418	137	68	94	78	100.8	300	765	1354	7.9	0.716	954
10:44:43.179	139	68	96	78	105.0	300	770	1342	8.2	0.706	941
10:44:43.950	142	69	100	78	108.5	305	765	1346	8.5	0.702	935
10:44:44.716	145	72	103	78	108.0	305	765	1321	8.5	0.726	968
10:44:45.481	147	74	104	78	106.5	305	765	1346	8.4	0.745	994
10:44:46.246	147	75	104	78	104.3	300	765	1371	8.2	0.761	1015
10:44:47.009	152	76	106	78	106.8	305	770	1392	8.3	0.763	1017
10:44:47.780	151	75	105	76	108.0	305	785	1375	8.3	0.761	1015
10:44:48.566	148	74	102	76	106.3	305	790	1363	8.1	0.755	1006
10:44:49.354	142	71	99	77	103.3	300	775	1367	8.0	0.739	986
10:44:50.131	142	70	99	78	105.3	305	770	1333	8.2	0.722	963
10:44:50.899	142	70	100	81	106.3	305	740	1321	8.6	0.695	926
10:44:51.639	141	71	99	79	105.0	305	760	1292	8.3	0.713	951
10:44:52.401	139	69	99	77	105.0	305	780	1300	8.1	0.732	976
10:44:53.180	139	69	99	78	105.0	305	770	1300	8.2	0.722	963
10:44:53.950	139	69	99	75	105.0	305	795	1300	7.9	0.746	994
10:44:54.748	146	72	101	75	95.8	305	795	1338	7.2	0.837	1115
10:44:55.541	144	71	99	75	95.8	305	795	1308	7.2	0.822	1096
10:44:56.336	140	69	96	75	94.0	305	795	1300	7.1	0.812	1083
10:44:57.130	139	68	96	76	98.8	305	790	1296	7.5	0.766	1021
10:44:57.919	139	68	97	77	105.3	305	780	1254	8.1	0.717	956
10:44:58.697	139	69	98	79	105.5	305	760	1229	8.3	0.708	944
10:44:59.461	141	70	101	81	105.3	305	740	1267	8.5	0.708	944
10:45:00.201	146	74	105	83	104.5	305	725	1338	8.6	0.728	971
10:45:00.928	154	77	110	82	108.5	310	730	1408	8.9	0.740	987
10:45:01.654	159	79	113	82	109.0	310	730	1458	9.0	0.758	1011
10:45:02.386	160	81	113	83	106.0	305	725	1488	8.8	0.773	1031
10:45:03.111	158	81	111	84	102.0	305	715	1542	8.6	0.780	1040
10:45:03.828	161	80	112	83	104.3	305	720	1604	8.7	0.774	1031
10:45:04.546	161	80	112	83	105.0	305	720	1629	8.8	0.770	1026
10:45:05.265	159	79	111	87	103.0	305	690	1617	9.0	0.744	991
10:45:05.958	156	79	108	86	101.0	305	695	1600	8.7	0.745	993
10:45:06.649	155	77	106	86	102.0	305	695	1608	8.8	0.722	963
10:45:07.344	150	75	103	86	100.3	300	695	1613	8.7	0.712	950
10:45:08.041	150	73	102	86	103.3	300	700	1654	8.8	0.693	924
10:45:08.737	151	73	103	85	105.0	300	705	1650	8.9	0.692	922
10:45:09.446	152	73	104	85	107.0	300	710	1633	9.0	0.692	922
10:45:10.152	154	75	105	85	106.0	300	710	1621	9.0	0.703	938
10:45:10.866	153	75	105	86	103.5	295	700	1654	8.9	0.710	947
10:45:11.566	155	76	107	86	105.0	300	700	1675	9.0	0.713	951
10:45:12.268	160	77	110	86	108.0	305	700	1721	9.3	0.715	953
10:45:12.966	161	79	112	85	107.0	300	705	1700	9.1	0.736	982
10:45:13.671	161	79	112	86	105.8	300	700	1725	9.1	0.738	984
10:45:14.369	161	80	112	87	102.3	295	690	1733	8.9	0.754	1005
10:45:15.059	165	81	114	85	105.5	300	705	1800	9.0	0.760	1014
10:45:15.764	166	81	114	84	106.5	300	715	1813	8.9	0.762	1016
10:45:16.480	164	80	111	83	106.3	300	725	1779	8.8	0.757	1010
10:45:17.204	159	77	108	83	104.3	295	720	1750	8.7	0.744	992
10:45:17.924	158	76	107	85	103.8	295	710	1763	8.8	0.732	976
10:45:18.636	159	76	108	83	106.8	300	720	1763	8.9	0.725	967
10:45:19.358	158	75	107	83	108.3	300	725	1767	9.0	0.715	953
10:45:20.083	155	75	104	82	107.0	300	730	1713	8.8	0.711	948
10:45:20.809	152	74	102	83	103.8	295	725	1729	8.6	0.715	953
10:45:21.534	154	73	104	82	107.8	300	730	1733	8.9	0.703	937
10:45:22.268	154	73	103	81	110.0	300	745	1713	8.9	0.696	928
10:45:23.009	151	72	101	81	108.0	300	740	1638	8.8	0.689	918
10:45:23.753	146	70	98	81	105.8	295	745	1588	8.5	0.687	916
10:45:24.495	146	69	98	81	107.0	300	740	1604	8.7	0.678	904
10:45:25.236	147	70	100	81	109.8	300	745	1571	8.8	0.677	903
10:45:25.983	148	71	101	81	110.3	300	745	1529	8.9	0.681	908
10:45:26.724	146	71	100	83	106.8	295	725	1508	8.8	0.681	908
10:45:27.449	146	72	101	83	106.0	295	725	1508	8.8	0.691	921
10:45:28.176	149	73	104	83	109.3	300	725	1500	9.0	0.689	918
10:45:28.901	151	74	106	83	109.3	300	720	1488	9.1	0.695	927
10:45:29.621	151	76	105	83	107.0	300	725	1475	8.9	0.713	951
10:45:30.344	149	75	105	83	107.0	300	720	1492	8.9	0.708	944
10:45:31.065	149	75	105	83	107.0	300	720	1492	8.9	0.708	944
10:45:31.785	149	75	105	80	107.0	300	750	1492	8.6	0.738	984
10:45:32.534	154	77	105	81	91.8	300	740	1571	7.4	0.849	1132
10:45:33.276	149	74	102	82	92.5	295	730	1546	7.6	0.803	1071
10:45:34.006	148	73	102	82	93.5	295	735	1558	7.6	0.798	1064
10:45:34.739	150	72	103	82	99.8	300	735	1558	8.1	0.755	1007
10:45:35.478	149	72	102	81	104.0	300	740	1525	8.4	0.726	968
10:45:36.214	148	72	102	82	102.8	295	730	1513	8.4	0.721	961
10:45:36.948	148	73	102	82	103.0	295	730	1533	8.5	0.725	966
10:45:37.678	152	74	106	82	106.0	300	730	1546	8.7	0.727	969
10:45:38.408	153	76	106	82	106.8	300	735	1533	8.7	0.730	973
10:45:39.141	152	75	105	82	106.0	300	735	1504	8.7	0.726	968
10:45:39.876	148	74	102	82	103.0	300	735	1488	8.4	0.728	970
10:45:40.611	147	73	102	82	104.8	300	735	1488	8.6	0.712	950
10:45:41.346	148	73	102	82	106.0	300	735	1467	8.7	0.706	941
10:45:42.081	146	72	101	82	107.0	300	735	1425	8.7	0.694	925
10:45:42.818	143	72	99	83	104.0	300	725	1400	8.6	0.692	923
10:45:43.543	141	71	98	83	102.3	295	720	1396	8.5	0.688	918
10:45:44.259	144	71	100	83	105.5	300	725	1425	8.7	0.685	914
10:45:44.984	145	72	101	83	107.3	300	725	1421	8.9	0.684	913
10:45:45.711	145	72	102	83	107.3	300	720	1371	8.9	0.685	913
10:45:46.429	144	73	102	85	103.8	295	705	1367	8.8	0.693	924
10:45:47.134	146	74	104	86	103.5	295	700	1408	8.9	0.705	940
10:45:47.836	153	76	109	86	106.8	300	700	1467	9.1	0.711	949
10:45:48.534	156	78	110	85	107.3	300	705	1504	9.1	0.725	966
10:45:49.239	158	79	111	86	106.3	300	700	1513	9.1	0.731	975
10:45:49.939	157	79	110	87	102.3	295	690	1546	8.9	0.744	992
10:45:50.631	158	79	110	86	102.3	295	695	1604	8.8	0.749	999
10:45:51.326	161	80	112	86	104.3	300	700	1658	8.9	0.749	998
10:45:52.022	160	79	111	86	104.3	295	695	1654	9.0	0.742	989
10:45:52.721	158	78	109	86	102.5	295	695	1633	8.8	0.739	985
10:45:53.412	155	78	107	87	98.3	290	690	1654	8.5	0.753	1004
10:45:54.104	158	77	108	85	103.3	295	705	1708	8.8	0.739	986
10:45:54.811	158	77	108	85	104.8	300	710	1708	8.9	0.729	972
10:45:55.521	154	76	105	85	104.0	300	710	1650	8.8	0.713	951
10:45:56.233	149	73	101	85	102.0	295	705	1604	8.7	0.700	933
10:45:56.934	149	72	102	86	102.5	295	700	1625	8.8	0.695	927
10:45:57.636	152	73	104	85	106.3	300	710	1646	9.0	0.693	924
10:45:58.344	153	74	106	86	107.0	300	700	1604	9.2	0.690	920
10:45:59.048	153	76	106	85	105.5	300	705	1588	9.0	0.705	940
10:45:59.751	152	75	104	85	103.5	295	710	1625	8.7	0.715	954
10:46:00.459	156	75	106	83	106.5	295	720	1683	8.9	0.718	958
10:46:01.179	158	76	108	84	108.0	300	715	1696	9.1	0.713	951
10:46:01.896	157	76	107	83	107.3	300	720	1654	8.9	0.718	958
10:46:02.614	155	75	106	84	106.0	295	715	1679	8.9	0.715	953
10:46:03.329	156	76	106	83	105.5	300	720	1692	8.8	0.723	965
10:46:04.049	157	76	107	83	107.3	300	725	1708	8.9	0.720	960
10:46:04.774	156	75	106	82	106.8	300	730	1679	8.8	0.721	962
10:46:05.506	154	75	104	82	106.3	300	735	1654	8.7	0.718	957
10:46:06.239	150	73	102	83	104.3	295	725	1642	8.6	0.706	941
10:46:06.965	150	72	101	82	105.8	295	730	1629	8.7	0.699	932
10:46:07.696	151	72	103	83	106.8	300	720	1642	8.9	0.693	924
10:46:08.418	152	73	105	84	107.8	300	715	1592	9.0	0.695	927
10:46:09.131	155	75	107	84	106.8	300	715	1604	9.0	0.715	953
10:46:09.846	157	77	109	85	106.3	300	710	1633	9.0	0.725	967
10:46:10.556	159	78	110	85	106.5	300	705	1667	9.1	0.728	971
10:46:11.261	161	79	111	84	107.3	300	715	1675	9.0	0.738	984
10:46:11.974	161	79	111	84	107.3	300	715	1679	9.0	0.737	982
10:46:12.689	160	79	110	85	105.8	300	710	1667	8.9	0.739	985
10:46:13.401	157	78	108	85	103.5	295	710	1646	8.7	0.737	983
10:46:14.109	157	77	108	86	104.3	300	700	1683	8.9	0.725	967
10:46:14.811	159	77	108	85	104.3	300	710	1675	8.8	0.736	981
10:46:15.520	159	77	108	85	104.3	300	710	1675	8.8	0.736	981
10:46:16.230	159	77	108	86	104.3	300	700	1675	8.9	0.725	967
10:46:16.931	159	80	110	88	89.0	295	685	1638	7.8	0.849	1131
10:46:17.616	156	78	107	86	89.8	295	695	1642	7.7	0.831	1107
10:46:18.309	154	77	106	87	89.3	290	690	1688	7.8	0.816	1088
10:46:19.001	156	77	106	85	95.3	295	710	1725	8.0	0.790	1054
10:46:19.710	156	75	105	83	102.8	300	720	1729	8.6	0.736	981
10:46:20.427	150	74	102	85	100.3	295	710	1629	8.5	0.719	958
10:46:21.141	145	73	98	85	97.0	295	705	1571	8.3	0.709	945
10:46:21.842	146	70	99	88	103.0	295	685	1638	9.0	0.658	878
10:46:22.531	147	71	99	86	103.3	300	695	1658	8.9	0.665	886
10:46:23.226	150	71	100	83	108.0	300	725	1683	8.9	0.668	891
10:46:23.949	151	71	99	82	108.8	295	735	1700	8.9	0.667	890
10:46:24.686	147	70	96	81	105.5	295	745	1663	8.5	0.678	904
10:46:25.431	145	69	94	81	104.0	295	740	1646	8.4	0.669	892
10:46:26.173	142	67	91	81	103.5	295	740	1592	8.4	0.651	868
10:46:26.911	139	65	90	83	104.8	295	725	1567	8.7	0.619	826
10:46:27.636	137	64	89	85	105.0	295	705	1550	8.9	0.596	795
10:46:28.343	135	63	88	87	105.0	295	690	1538	9.1	0.575	767
10:46:29.033	136	63	88	86	107.3	295	695	1542	9.3	0.570	760
10:46:29.726	137	63	89	86	107.5	295	695	1571	9.3	0.575	767
10:46:30.419	137	64	89	86	107.8	295	700	1542	9.2	0.580	773
10:46:31.123	137	64	90	85	107.5	295	710	1508	9.1	0.591	788
10:46:31.831	137	65	90	85	106.3	295	710	1504	9.0	0.601	802
10:46:32.541	137	65	91	83	106.8	295	720	1492	8.9	0.610	814
10:46:33.259	137	66	91	84	104.8	295	715	1463	8.8	0.623	830
10:46:33.978	135	66	90	83	102.5	295	720	1408	8.5	0.634	845
10:46:34.694	139	66	93	83	107.3	300	720	1454	8.9	0.623	830
10:46:35.416	141	66	94	83	110.5	305	725	1479	9.1	0.618	825
10:46:36.141	140	68	94	83	106.8	300	725	1454	8.8	0.638	851
10:46:36.866	137	68	93	86	101.5	295	700	1425	8.7	0.638	851
10:46:37.562	139	68	96	90	104.3	295	670	1483	9.3	0.615	820
10:46:38.238	145	70	100	90	107.8	300	665	1563	9.7	0.616	821
10:46:38.900	149	72	103	92	107.3	300	655	1588	9.8	0.626	835
10:46:39.558	150	74	99	79	106.5	300	760	1600	8.4	0.708	944
10:46:40.316	149	71	98	79	108.0	295	760	1667	8.5	0.686	915
10:46:41.076	142	70	95	80	101.3	295	750	1508	8.1	0.702	936
10:46:41.828	146	70	97	79	105.8	295	760	1579	8.3	0.695	927
10:46:42.584	146	70	98	78	106.8	300	765	1542	8.4	0.699	932
10:46:43.349	146	71	98	78	106.5	300	765	1517	8.4	0.700	934
10:46:44.116	144	71	97	77	104.8	300	775	1471	8.1	0.714	952
10:46:44.887	141	70	96	78	101.8	295	770	1463	7.9	0.725	966
10:46:45.663	145	71	99	78	104.3	295	765	1517	8.2	0.723	964
10:46:46.424	145	72	99	78	104.3	300	765	1496	8.2	0.725	966
10:46:47.189	147	71	101	79	107.0	305	760	1533	8.4	0.717	957
10:46:47.951	148	73	101	78	106.0	305	770	1463	8.3	0.735	981
10:46:48.719	149	74	101	78	105.3	305	770	1479	8.2	0.741	988
10:46:49.491	148	73	100	76	105.8	305	790	1488	8.0	0.747	996
10:46:50.277	147	73	99	75	104.0	305	795	1483	7.8	0.753	1004
10:46:51.072	143	71	97	77	101.5	300	780	1450	7.8	0.743	991
10:46:51.856	144	71	98	76	103.3	305	790	1471	7.8	0.746	995
10:46:52.646	146	71	99	75	106.5	305	795	1475	8.0	0.737	983
10:46:53.439	145	71	99	76	105.0	305	785	1450	8.0	0.740	987
10:46:54.222	145	73	100	79	101.5	300	755	1421	8.1	0.746	994
10:46:54.981	144	73	99	81	100.5	305	745	1392	8.1	0.734	979
10:46:55.724	144	73	98	76	100.8	300	790	1429	7.7	0.766	1022
10:46:56.516	146	71	99	76	106.5	305	790	1458	8.1	0.734	979
10:46:57.308	144	71	98	75	104.8	305	795	1388	7.9	0.746	994
10:46:58.103	143	71	98	75	104.0	305	795	1363	7.8	0.747	996
10:46:58.896	139	70	96	76	100.8	300	785	1333	7.7	0.750	1000
10:46:59.680	141	71	98	76	102.5	305	790	1346	7.8	0.751	1002
10:47:00.469	142	71	98	76	105.0	305	785	1338	8.0	0.735	979
10:47:01.256	140	71	97	76	103.5	305	785	1271	7.9	0.738	983
10:47:02.041	138	70	96	76	100.8	305	785	1271	7.7	0.750	1000
10:47:02.826	140	71	98	77	102.8	305	775	1321	8.0	0.741	988
10:47:03.601	143	72	101	77	106.0	305	780	1317	8.2	0.743	991
10:47:04.381	145	73	103	77	106.3	305	775	1308	8.2	0.751	1002
10:47:05.154	146	75	103	78	102.5	305	765	1271	8.0	0.769	1025
10:47:05.919	144	75	102	79	99.8	300	760	1296	7.9	0.775	1034
10:47:06.679	146	75	103	79	101.5	305	760	1325	8.0	0.771	1028
10:47:07.441	146	75	102	77	102.8	305	780	1321	7.9	0.774	1032
10:47:08.219	144	74	102	78	102.8	305	765	1279	8.1	0.759	1013
10:47:08.985	144	74	102	79	102.8	305	760	1279	8.1	0.754	1006
10:47:09.745	144	74	102	78	102.8	305	770	1279	8.0	0.764	1019
10:47:10.514	140	72	99	79	88.0	300	760	1283	6.9	0.853	1137
10:47:11.276	141	72	100	78	91.3	305	765	1283	7.2	0.838	1118
10:47:12.037	143	74	103	79	89.3	300	755	1263	7.1	0.869	1159
10:47:12.796	146	76	105	78	92.5	300	765	1283	7.3	0.864	1152
10:47:13.561	149	78	107	78	96.3	300	770	1329	7.5	0.854	1139
10:47:14.333	154	79	108	76	99.5	305	790	1396	7.6	0.857	1143
10:47:15.121	154	78	107	75	100.8	305	800	1417	7.6	0.850	1133
10:47:15.923	151	77	104	74	99.5	305	815	1388	7.3	0.850	1133
10:47:16.736	148	75	102	75	99.3	305	805	1413	7.4	0.827	1103
10:47:17.543	147	74	101	74	101.3	305	810	1408	7.5	0.806	1075
10:47:18.353	144	72	99	75	101.3	305	800	1375	7.6	0.782	1043
10:47:19.149	141	71	98	79	99.5	305	760	1317	7.9	0.745	993
10:47:19.910	137	71	95	79	96.3	300	755	1313	7.6	0.747	996
10:47:20.668	139	69	94	74	100.8	305	815	1346	7.4	0.760	1014
10:47:21.483	138	67	94	73	105.3	305	825	1350	7.7	0.733	977
10:47:22.304	137	67	94	75	104.8	305	805	1296	7.8	0.720	961
10:47:23.111	135	67	93	75	102.3	305	800	1271	7.7	0.728	970
10:47:23.909	136	68	95	76	102.5	300	785	1283	7.8	0.728	970
10:47:24.694	140	69	98	76	105.3	305	790	1292	8.0	0.732	976
10:47:25.486	141	71	98	75	104.8	305	795	1250	7.9	0.744	992
10:47:26.277	140	71	98	76	102.3	305	785	1246	7.8	0.749	998
10:47:27.062	137	71	97	78	98.8	300	770	1246	7.7	0.754	1006
10:47:27.836	141	71	99	76	103.0	305	785	1300	7.9	0.753	1003
10:47:28.620	144	71	100	76	105.5	305	790	1308	8.0	0.749	998
10:47:29.410	144	72	101	76	105.3	310	785	1283	8.0	0.750	999
10:47:30.196	141	72	99	77	101.3	305	775	1271	7.8	0.760	1013
10:47:30.969	144	73	101	78	101.8	305	770	1325	7.9	0.766	1022
10:47:31.743	148	73	103	78	106.0	310	770	1354	8.3	0.746	995
10:47:32.509	147	74	103	81	103.5	310	745	1342	8.3	0.743	991
10:47:33.254	146	75	104	84	99.5	305	715	1333	8.3	0.744	992
10:47:33.969	148	76	106	85	100.0	305	710	1388	8.5	0.753	1003
10:47:34.677	154	78	109	83	102.3	305	725	1471	8.5	0.771	1028
10:47:35.406	157	79	110	82	103.3	305	735	1500	8.4	0.781	1042
10:47:36.141	155	79	107	80	100.8	305	750	1467	8.1	0.795	1060
10:47:36.891	149	76	103	79	97.8	300	760	1446	7.7	0.797	1063
10:47:37.647	147	75	102	79	98.0	300	755	1467	7.8	0.782	1043
10:47:38.404	146	74	101	79	99.8	305	760	1433	7.9	0.768	1023
10:47:39.164	145	72	100	79	100.5	300	760	1375	7.9	0.758	1011
10:47:39.924	143	73	101	83	98.0	300	725	1358	8.1	0.743	991
10:47:40.649	143	74	102	86	96.0	300	700	1358	8.2	0.742	989
10:47:41.353	148	75	104	84	98.8	300	715	1404	8.3	0.753	1004
10:47:42.066	150	76	104	78	101.8	300	765	1450	8.0	0.784	1045
10:47:42.831	150	75	104	79	102.3	300	755	1450	8.1	0.770	1026
10:47:43.588	147	75	103	81	97.8	295	745	1396	7.9	0.787	1049
10:47:44.329	151	77	106	80	99.8	300	750	1454	8.0	0.795	1060
10:47:45.079	153	77	106	80	101.0	305	750	1454	8.1	0.787	1050
10:47:45.829	150	76	104	80	99.5	300	750	1421	8.0	0.782	1043
10:47:46.581	145	74	101	81	98.0	300	745	1404	7.9	0.764	1019
10:47:47.328	144	72	100	81	98.8	300	745	1413	8.0	0.751	1001
10:47:48.067	146	72	101	81	101.0	300	745	1442	8.1	0.745	993
10:47:48.812	148	73	103	81	103.0	300	740	1421	8.4	0.742	989
10:47:49.552	149	75	104	82	100.5	300	735	1425	8.2	0.757	1009
10:47:50.291	147	75	102	81	98.5	300	745	1433	7.9	0.768	1024
10:47:51.032	149	74	103	81	102.5	300	745	1496	8.3	0.749	998
10:47:51.781	149	74	102	79	103.0	305	755	1479	8.2	0.746	994
10:47:52.536	146	72	100	79	102.3	305	755	1417	8.1	0.738	985
10:47:53.291	141	71	97	79	99.8	300	755	1379	7.9	0.734	979
10:47:54.046	139	70	96	81	98.3	300	740	1375	8.0	0.719	959
10:47:54.788	140	69	96	80	101.3	305	750	1396	8.1	0.713	951
10:47:55.536	141	69	98	81	104.3	305	745	1367	8.4	0.699	931
10:47:56.283	142	71	98	79	103.3	305	755	1346	8.2	0.718	958
10:47:57.034	141	71	98	79	99.8	300	755	1354	7.9	0.742	989
10:47:57.793	144	71	100	78	103.3	305	770	1413	8.0	0.742	989
10:47:58.559	147	73	101	77	104.3	305	775	1408	8.1	0.751	1001
10:47:59.338	146	72	99	77	104.8	305	780	1404	8.1	0.739	985
10:48:00.116	142	71	96	77	101.0	305	780	1346	7.8	0.741	989
10:48:00.894	136	69	93	78	98.0	300	770	1333	7.6	0.733	977
10:48:01.668	138	67	94	76	103.3	305	785	1358	7.9	0.713	950
10:48:02.449	138	67	94	76	104.8	305	785	1325	8.0	0.706	942
10:48:03.234	136	67	94	77	104.8	305	775	1288	8.1	0.697	930
10:48:04.010	136	67	94	79	104.8	305	760	1288	8.3	0.684	912
10:48:04.770	136	67	94	78	104.8	305	765	1288	8.2	0.688	918
10:48:05.536	141	71	99	78	90.8	305	765	1321	7.1	0.830	1107
10:48:06.301	143	71	100	78	93.3	305	770	1321	7.3	0.822	1095
10:48:07.071	142	72	100	78	91.8	305	770	1288	7.1	0.835	1113
10:48:07.841	140	72	98	78	93.5	305	765	1250	7.3	0.802	1069
10:48:08.602	137	71	97	83	94.5	300	725	1242	7.8	0.746	995
10:48:09.329	139	72	99	84	96.3	305	715	1250	8.1	0.735	981
10:48:10.042	140	72	98	79	98.8	305	755	1238	7.8	0.749	999
10:48:10.801	139	70	96	74	101.8	305	810	1258	7.5	0.760	1014
10:48:11.609	135	68	93	75	100.5	300	805	1208	7.5	0.747	996
10:48:12.416	132	68	91	75	97.8	300	805	1163	7.3	0.751	1002
10:48:13.219	133	67	93	75	102.5	305	805	1175	7.6	0.730	974
10:48:14.028	135	67	95	75	105.0	310	800	1179	7.9	0.720	960
10:48:14.826	135	68	95	76	103.8	305	790	1138	7.9	0.725	967
10:48:15.616	136	70	96	78	101.0	305	770	1142	7.9	0.732	976
10:48:16.388	135	70	97	80	99.0	300	750	1171	7.9	0.731	975
10:48:17.136	141	72	100	81	102.0	305	745	1238	8.2	0.732	976
10:48:17.879	146	74	105	82	104.5	305	735	1275	8.5	0.737	982
10:48:18.616	150	76	107	83	103.0	305	725	1304	8.5	0.753	1004
10:48:19.343	150	79	108	84	98.3	300	715	1350	8.2	0.782	1043
10:48:20.052	155	80	111	85	99.8	305	710	1417	8.4	0.788	1051
10:48:20.766	158	81	111	83	100.8	305	725	1458	8.3	0.801	1067
10:48:21.491	157	81	109	82	99.8	305	730	1471	8.2	0.800	1066
10:48:22.217	152	79	106	82	96.0	300	730	1463	7.9	0.802	1070
10:48:22.947	151	77	105	82	98.3	300	735	1508	8.0	0.784	1045
10:48:23.686	150	75	104	81	101.0	300	745	1513	8.1	0.763	1018
10:48:24.429	147	74	101	81	100.0	300	745	1425	8.1	0.751	1001
10:48:25.175	141	72	98	81	97.5	300	740	1379	7.9	0.740	987
10:48:25.916	139	71	96	82	96.8	295	735	1363	7.9	0.729	972
10:48:26.653	140	70	97	81	100.3	300	740	1350	8.1	0.714	952
10:48:27.391	139	70	97	82	101.8	305	735	1329	8.3	0.699	932
10:48:28.124	138	70	96	82	99.0	300	730	1283	8.1	0.706	941
10:48:28.856	136	69	95	83	98.3	300	720	1304	8.2	0.698	931
10:48:29.574	140	70	98	83	101.3	300	725	1325	8.4	0.702	936
10:48:30.300	143	72	100	82	103.3	305	735	1325	8.4	0.708	944
10:48:31.034	141	72	98	82	101.0	300	735	1296	8.2	0.715	953
10:48:31.770	137	70	96	82	98.8	300	735	1275	8.1	0.711	948
10:48:32.502	133	69	93	83	95.5	295	725	1238	7.9	0.708	944
10:48:33.227	135	68	94	81	99.5	300	740	1258	8.1	0.699	932
10:48:33.969	136	68	95	81	102.3	300	745	1250	8.2	0.692	923
10:48:34.718	136	69	96	79	102.3	305	755	1204	8.1	0.707	943
10:48:35.473	136	70	96	80	100.3	300	750	1213	8.0	0.714	953
10:48:36.220	136	70	97	81	98.3	300	745	1225	7.9	0.734	978
10:48:36.964	141	72	99	79	101.8	300	755	1275	8.1	0.733	977
10:48:37.721	143	72	99	79	103.0	305	755	1292	8.2	0.728	970
10:48:38.476	141	71	97	80	100.5	305	750	1279	8.0	0.726	968
10:48:39.226	137	70	95	81	98.3	300	745	1288	7.9	0.720	960
10:48:39.969	138	69	95	80	100.3	300	750	1317	8.0	0.713	950
10:48:40.719	139	69	97	83	102.0	305	720	1325	8.5	0.683	911
10:48:41.441	138	70	98	88	99.3	300	685	1275	8.7	0.675	900
10:48:42.125	138	71	98	90	96.5	295	665	1271	8.7	0.675	900
10:48:42.791	137	72	97	90	94.5	295	665	1288	8.5	0.684	912
10:48:43.456	138	72	95	79	96.5	295	755	1338	7.7	0.741	988
10:48:44.211	140	68	95	78	104.0	300	765	1396	8.2	0.699	932
10:48:44.976	136	68	94	79	101.8	300	755	1267	8.1	0.697	930
10:48:45.731	134	68	93	80	99.3	300	750	1221	7.9	0.701	935
10:48:46.481	130	67	91	81	96.5	295	740	1179	7.8	0.700	933
10:48:47.221	132	67	93	81	99.5	300	745	1217	8.0	0.694	926
10:48:47.964	135	68	95	81	102.3	300	745	1200	8.2	0.690	920
10:48:48.713	135	69	95	80	101.5	300	750	1192	8.1	0.704	938
10:48:49.461	134	70	95	81	99.0	300	740	1171	8.0	0.712	949
10:48:50.201	132	70	94	82	95.8	295	730	1150	7.9	0.719	958
10:48:50.929	136	70	97	82	99.5	300	735	1192	8.1	0.717	955
10:48:51.666	140	71	99	81	102.8	300	745	1192	8.3	0.718	957
10:48:52.411	139	72	98	79	100.5	300	755	1167	8.0	0.736	982
10:48:53.168	136	71	97	81	98.0	295	740	1167	7.9	0.732	977
10:48:53.906	140	72	99	81	99.5	300	745	1225	8.0	0.741	988
10:48:54.651	142	73	99	78	101.3	305	765	1246	7.9	0.750	1000
10:48:55.412	140	72	98	79	100.0	300	760	1225	7.9	0.741	988
10:48:56.176	135	70	94	79	97.3	300	755	1208	7.7	0.730	973
10:48:56.927	135	68	94	81	97.3	300	740	1221	7.9	0.715	954
10:48:57.670	135	68	94	81	97.3	300	740	1221	7.9	0.715	954
10:48:58.410	135	68	94	79	97.3	300	760	1221	7.7	0.735	979
10:48:59.170	143	74	101	80	86.8	300	750	1267	6.9	0.869	1159
10:48:59.921	141	73	100	81	86.0	300	745	1283	6.9	0.862	1149
10:49:00.664	144	74	101	80	87.8	300	750	1333	7.0	0.865	1154
10:49:01.416	145	74	101	79	93.3	305	760	1329	7.4	0.825	1100
10:49:02.174	143	73	100	79	97.3	305	755	1283	7.7	0.776	1035
10:49:02.927	140	72	99	82	95.5	300	735	1258	7.8	0.764	1018
10:49:03.666	139	73	100	83	94.3	300	720	1258	7.9	0.764	1019
10:49:04.386	145	75	104	83	98.3	305	720	1313	8.2	0.762	1016
10:49:05.108	149	76	106	84	100.0	305	715	1350	8.4	0.758	1011
10:49:05.821	150	77	106	83	99.3	305	720	1363	8.3	0.771	1028
10:49:06.539	150	78	107	86	96.3	300	700	1379	8.3	0.776	1035
10:49:07.239	150	78	107	87	97.0	300	690	1408	8.4	0.759	1012
10:49:07.931	151	77	106	85	98.8	300	705	1467	8.4	0.759	1011
10:49:08.636	152	77	105	83	99.5	305	720	1504	8.3	0.762	1015
10:49:09.356	149	76	103	83	99.5	300	725	1479	8.2	0.751	1001
10:49:10.079	145	74	100	83	96.3	295	720	1433	8.0	0.744	992
10:49:10.799	140	72	97	86	94.0	295	695	1408	8.1	0.719	959
10:49:11.496	142	71	99	89	97.8	300	675	1450	8.7	0.685	914
10:49:12.169	143	73	101	90	96.8	300	665	1433	8.7	0.691	921
10:49:12.836	143	73	100	90	97.5	295	670	1429	8.7	0.685	914
10:49:13.502	141	73	94	76	95.0	290	785	1417	7.3	0.777	1036
10:49:14.287	136	67	91	77	97.0	290	775	1450	7.5	0.729	972
10:49:15.064	134	67	92	76	98.8	295	785	1313	7.5	0.727	970
10:49:15.849	136	66	93	76	103.0	300	790	1329	7.8	0.711	949
10:49:16.637	136	67	94	76	101.5	300	790	1263	7.7	0.728	970
10:49:17.427	136	68	95	77	100.5	295	775	1242	7.8	0.729	972
10:49:18.205	136	69	95	78	98.3	295	765	1258	7.7	0.742	989
10:49:18.970	141	70	98	78	103.0	300	770	1279	8.0	0.734	979
10:49:19.740	143	71	100	78	103.5	300	765	1300	8.1	0.737	983
10:49:20.506	143	72	100	79	100.8	300	760	1313	8.0	0.752	1003
10:49:21.264	143	73	100	82	98.3	295	735	1338	8.0	0.750	1000
10:49:22.003	147	74	103	79	101.5	305	755	1388	8.1	0.762	1017
10:49:22.754	148	74	103	80	102.8	300	750	1396	8.2	0.750	1000
10:49:23.508	145	74	100	79	99.5	300	755	1358	7.9	0.759	1012
10:49:24.259	141	72	98	81	96.8	295	745	1354	7.8	0.753	1004
10:49:25.006	143	72	98	78	100.3	300	765	1371	7.9	0.748	997
10:49:25.771	142	70	97	77	102.5	300	780	1367	7.9	0.736	982
10:49:26.549	139	69	95	77	101.3	300	780	1300	7.8	0.732	976
10:49:27.329	135	68	94	78	98.0	295	770	1275	7.6	0.737	982
10:49:28.101	138	68	95	77	101.8	300	780	1317	7.8	0.730	974
10:49:28.879	140	69	97	77	103.8	300	775	1296	8.0	0.723	964
10:49:29.654	139	70	95	77	101.3	300	780	1263	7.8	0.734	978
10:49:30.434	135	68	94	78	99.0	300	770	1254	7.7	0.729	972
10:49:31.204	136	69	96	79	98.5	300	760	1267	7.8	0.737	982
10:49:31.964	140	70	98	78	102.5	300	770	1296	8.0	0.732	977
10:49:32.734	142	71	99	78	103.3	300	765	1304	8.1	0.732	976
10:49:33.501	142	72	99	78	101.0	300	765	1300	7.9	0.748	997
10:49:34.266	141	72	99	79	98.8	300	755	1308	7.8	0.757	1009
10:49:35.019	145	73	102	79	100.8	300	760	1346	8.0	0.766	1021
10:49:35.779	147	74	102	78	102.0	305	765	1363	8.0	0.767	1023
10:49:36.548	145	74	100	76	100.3	305	785	1342	7.7	0.783	1044
10:49:37.329	143	72	99	78	98.5	300	770	1363	7.7	0.772	1029
10:49:38.101	146	73	100	76	102.0	305	785	1417	7.8	0.770	1026
10:49:38.886	147	72	100	76	104.5	305	790	1408	7.9	0.756	1008
10:49:39.674	144	71	97	75	103.0	305	795	1367	7.8	0.751	1001
10:49:40.473	139	69	95	76	100.3	305	785	1354	7.7	0.740	987
10:49:41.254	137	68	94	76	100.3	300	785	1358	7.7	0.734	979
10:49:42.039	138	68	94	76	103.0	305	790	1333	7.8	0.721	961
10:49:42.829	137	68	94	77	102.3	305	780	1300	7.9	0.715	954
10:49:43.611	134	67	93	78	100.0	300	765	1258	7.8	0.710	946
10:49:44.375	136	68	95	79	99.0	300	755	1296	7.9	0.723	963
10:49:45.129	141	70	98	78	103.0	305	765	1329	8.1	0.730	973
10:49:45.894	143	72	99	78	102.8	305	770	1325	8.0	0.740	987
10:49:46.666	141	72	98	78	101.0	305	770	1300	7.9	0.743	991
10:49:47.436	138	71	96	78	97.8	300	765	1308	7.7	0.751	1002
10:49:48.199	140	71	97	78	101.0	305	765	1333	7.9	0.735	980
10:49:48.966	140	70	97	78	102.3	305	770	1317	8.0	0.727	969
10:49:49.736	137	70	93	75	100.0	305	800	1263	7.5	0.746	995
10:49:50.536	132	67	91	76	98.3	300	785	1250	7.5	0.725	967
10:49:51.321	133	67	91	75	98.3	300	795	1225	7.4	0.734	979
10:49:52.115	133	67	91	76	98.3	300	785	1225	7.5	0.725	967
10:49:52.900	133	67	91	75	98.3	300	800	1225	7.4	0.739	985
10:49:53.701	136	70	95	76	87.3	305	785	1279	6.7	0.850	1134
10:49:54.484	140	70	97	77	91.0	305	775	1329	7.0	0.828	1104
10:49:55.259	143	71	99	77	91.3	305	775	1338	7.1	0.839	1118
10:49:56.034	142	71	98	77	94.5	305	775	1313	7.3	0.804	1072
10:49:56.809	139	71	96	78	96.3	300	770	1296	7.5	0.770	1027
10:49:57.579	137	70	96	79	95.0	300	755	1304	7.5	0.759	1012
10:49:58.334	140	71	97	79	98.0	305	760	1333	7.7	0.754	1006
10:49:59.098	142	71	98	78	101.8	305	770	1358	7.9	0.740	986
10:49:59.864	140	71	97	79	99.0	300	760	1329	7.8	0.747	995
10:50:00.626	142	72	99	79	98.8	300	760	1367	7.8	0.762	1016
10:50:01.386	146	73	101	78	101.5	305	765	1379	8.0	0.759	1012
10:50:02.153	146	73	101	77	102.0	305	775	1375	7.9	0.764	1018
10:50:02.926	144	73	100	78	100.0	300	765	1363	7.8	0.763	1017
10:50:03.689	142	73	100	81	97.5	300	745	1371	7.9	0.760	1014
10:50:04.436	145	74	101	79	100.8	305	760	1400	8.0	0.762	1016
10:50:05.194	146	73	101	79	102.5	305	760	1367	8.1	0.751	1001
10:50:05.954	144	73	100	79	100.3	300	760	1350	7.9	0.754	1006
10:50:06.716	141	72	98	80	97.8	300	750	1333	7.8	0.748	997
10:50:07.466	143	71	100	81	100.3	300	740	1392	8.1	0.734	979
10:50:08.206	146	73	101	80	102.0	305	750	1417	8.2	0.741	988
10:50:08.954	146	73	101	81	102.8	305	745	1421	8.3	0.730	974
10:50:09.699	144	73	100	82	100.0	300	730	1392	8.2	0.732	976
10:50:10.427	143	73	100	83	97.3	295	720	1421	8.1	0.740	987
10:50:11.151	148	74	104	83	100.8	300	720	1492	8.4	0.740	986
10:50:11.871	151	76	105	83	102.0	305	725	1488	8.4	0.748	997
10:50:12.592	151	77	106	84	100.5	300	715	1471	8.4	0.752	1003
10:50:13.311	149	76	104	84	98.8	300	715	1450	8.3	0.753	1004
10:50:14.022	149	76	105	85	97.5	295	705	1496	8.3	0.756	1007
10:50:14.733	153	77	107	84	100.8	300	715	1538	8.5	0.759	1012
10:50:15.444	155	78	108	83	101.5	300	725	1558	8.4	0.768	1024
10:50:16.173	153	77	105	81	101.5	300	745	1558	8.2	0.771	1028
10:50:16.914	149	76	102	81	98.3	295	745	1500	7.9	0.772	1029
10:50:17.661	144	73	99	82	96.8	295	735	1488	7.9	0.752	1003
10:50:18.396	145	72	99	81	100.3	300	745	1488	8.1	0.738	983
10:50:19.141	145	72	100	81	102.3	300	745	1458	8.2	0.725	967
10:50:19.888	144	72	99	80	102.0	300	750	1413	8.2	0.724	966
10:50:20.638	142	71	98	79	101.3	300	760	1396	8.0	0.732	976
10:50:21.392	142	71	98	81	100.0	295	740	1429	8.1	0.723	964
10:50:22.134	145	72	99	80	102.5	300	750	1446	8.2	0.726	968
10:50:22.886	144	72	99	79	103.5	300	760	1429	8.2	0.723	964
10:50:23.642	142	71	98	82	101.0	300	730	1417	8.3	0.707	942
10:50:24.374	141	71	97	83	100.5	300	725	1379	8.3	0.702	935
10:50:25.103	140	70	95	80	101.0	300	750	1354	8.1	0.707	943
10:50:25.851	136	68	93	79	100.3	300	760	1325	7.9	0.703	938
10:50:26.613	136	67	93	80	101.3	300	750	1367	8.1	0.687	916
10:50:27.361	137	68	96	84	102.8	300	715	1329	8.6	0.665	886
10:50:28.074	138	69	96	86	100.5	300	695	1321	8.7	0.664	885
10:50:28.769	136	69	95	88	98.5	300	685	1333	8.6	0.661	881
10:50:29.458	136	69	95	86	98.3	300	695	1371	8.5	0.670	894
10:50:30.151	140	70	95	78	102.0	300	765	1396	8.0	0.711	948
10:50:30.914	141	68	96	78	107.0	305	765	1417	8.4	0.683	910
10:50:31.681	136	68	93	78	101.5	300	765	1308	8.0	0.699	932
10:50:32.446	133	67	91	80	98.0	300	750	1292	7.8	0.696	929
10:50:33.196	134	66	92	80	100.8	300	750	1300	8.1	0.687	916
10:50:33.944	137	68	95	80	103.5	305	750	1288	8.3	0.690	920
10:50:34.694	140	70	98	81	103.0	305	740	1304	8.4	0.700	934
10:50:35.436	141	72	99	82	100.0	300	735	1325	8.2	0.724	965
10:50:36.173	145	72	102	82	102.8	305	730	1404	8.4	0.721	961
10:50:36.901	148	75	103	81	102.8	305	740	1429	8.3	0.740	987
10:50:37.637	148	74	102	81	102.3	300	740	1425	8.3	0.738	984
10:50:38.379	144	73	100	82	99.8	300	735	1400	8.1	0.733	978
10:50:39.114	142	72	98	82	97.3	295	735	1408	7.9	0.739	985
10:50:39.847	144	72	99	82	100.3	300	735	1442	8.2	0.726	968
10:50:40.586	144	71	99	81	102.8	305	745	1408	8.3	0.714	952
10:50:41.330	141	71	97	81	101.0	300	745	1367	8.1	0.712	949
10:50:42.075	138	70	95	81	99.0	300	745	1354	8.0	0.717	956
10:50:42.819	142	70	98	80	102.5	300	750	1396	8.2	0.719	959
10:50:43.569	146	72	100	79	105.5	305	760	1425	8.3	0.719	958
10:50:44.331	145	72	99	79	105.5	305	760	1413	8.3	0.713	951
10:50:45.089	140	70	99	81	105.5	305	740	1375	8.6	0.694	926
10:50:45.830	140	70	99	82	105.5	305	735	1375	8.6	0.690	920
10:50:46.565	140	70	99	79	105.5	305	760	1375	8.3	0.713	951
10:50:47.326	145	73	100	79	90.5	300	755	1421	7.2	0.830	1107
10:50:48.079	142	72	97	80	88.5	300	750	1396	7.1	0.824	1099
10:50:48.833	138	70	95	80	87.3	300	750	1400	7.0	0.817	1089
10:50:49.577	141	70	97	81	93.3	300	740	1425	7.6	0.770	1026
10:50:50.321	143	71	98	81	98.8	300	740	1425	8.0	0.736	982
10:50:51.059	143	71	99	82	99.8	300	735	1408	8.1	0.728	970
10:50:51.796	142	71	98	82	98.8	300	735	1433	8.1	0.728	970
10:50:52.527	142	72	99	82	98.3	300	730	1446	8.1	0.732	976
10:50:53.257	145	73	101	82	100.0	295	730	1463	8.2	0.734	978
10:50:53.991	146	73	101	81	101.5	300	745	1442	8.2	0.739	986
10:50:54.736	145	73	100	80	100.3	295	750	1425	8.0	0.746	995
10:50:55.484	143	73	99	82	98.3	295	730	1446	8.1	0.736	981
10:50:56.216	145	72	100	83	100.3	295	725	1488	8.3	0.725	967
10:50:56.939	149	74	104	83	102.5	300	720	1521	8.5	0.729	972
10:50:57.663	152	76	106	83	103.5	300	725	1538	8.6	0.743	990
10:50:58.388	153	78	107	83	101.5	300	725	1533	8.4	0.762	1017
10:50:59.109	152	78	106	85	99.0	295	710	1533	8.4	0.762	1016
10:50:59.819	154	78	108	84	100.3	300	715	1596	8.4	0.767	1022
10:51:00.535	155	78	107	83	101.3	300	720	1596	8.4	0.763	1017
10:51:01.254	153	77	106	85	100.5	295	710	1538	8.5	0.745	994
10:51:01.966	148	75	103	86	98.0	295	700	1496	8.4	0.732	976
10:51:02.666	145	74	101	86	96.8	295	695	1500	8.4	0.726	967
10:51:03.359	147	74	103	86	99.3	295	695	1529	8.6	0.720	959
10:51:04.056	149	75	104	85	102.3	300	710	1508	8.6	0.719	958
10:51:04.768	149	75	104	83	102.8	300	720	1525	8.6	0.725	967
10:51:05.484	149	75	103	85	99.8	295	710	1504	8.4	0.735	980
10:51:06.198	148	75	102	86	99.0	295	700	1513	8.5	0.723	964
10:51:06.894	147	74	102	86	99.0	295	695	1542	8.5	0.714	952
10:51:07.593	149	74	102	84	102.5	300	715	1613	8.6	0.712	949
10:51:08.302	150	74	101	83	102.8	295	725	1629	8.5	0.714	953
10:51:09.031	147	72	98	80	103.0	295	750	1588	8.2	0.715	954
10:51:09.781	144	70	96	80	101.5	295	750	1554	8.1	0.709	946
10:51:10.531	140	69	93	79	100.0	295	760	1488	7.9	0.707	942
10:51:11.287	136	67	92	81	98.3	290	745	1454	7.9	0.694	925
10:51:12.034	138	67	94	82	102.5	295	735	1513	8.4	0.674	899
10:51:12.771	142	68	97	81	105.5	300	745	1496	8.5	0.685	913
10:51:13.516	145	70	100	81	106.3	300	740	1492	8.6	0.693	924
10:51:14.256	145	73	100	82	102.8	300	735	1458	8.4	0.717	956
10:51:14.987	145	74	101	83	99.8	295	725	1496	8.3	0.732	976
10:51:15.714	149	74	103	82	102.5	295	730	1538	8.4	0.734	978
10:51:16.448	152	75	104	82	105.3	305	735	1558	8.6	0.726	968
10:51:17.179	150	75	102	83	101.8	300	725	1529	8.4	0.729	971
10:51:17.908	146	74	99	84	97.8	295	715	1533	8.2	0.726	968
10:51:18.620	146	72	99	83	100.8	295	720	1575	8.4	0.709	946
10:51:19.337	149	72	101	82	103.8	300	730	1629	8.5	0.707	943
10:51:20.069	148	72	99	82	102.3	300	735	1613	8.3	0.712	949
10:51:20.808	145	71	96	81	102.5	300	745	1542	8.3	0.698	930
10:51:21.549	139	69	93	82	98.3	295	735	1525	8.0	0.696	928
10:51:22.286	140	68	94	81	102.3	295	740	1546	8.3	0.680	907
10:51:23.028	142	68	95	80	104.8	300	750	1533	8.4	0.682	909
10:51:23.778	141	69	95	80	104.3	300	750	1508	8.3	0.683	911
10:51:24.524	140	69	95	80	102.0	295	750	1450	8.2	0.699	931
10:51:25.276	138	69	94	80	100.5	295	750	1438	8.0	0.700	933
10:51:26.026	140	69	96	80	102.0	295	750	1475	8.2	0.702	936
10:51:26.772	144	70	98	79	104.5	300	755	1471	8.3	0.706	942
10:51:27.527	143	71	98	79	103.8	300	755	1442	8.2	0.713	951
10:51:28.284	142	71	97	79	101.8	300	755	1404	8.1	0.722	962
10:51:29.039	140	71	96	79	100.0	295	755	1375	7.9	0.723	964
10:51:29.794	138	70	95	80	99.0	295	750	1383	7.9	0.720	960
10:51:30.548	141	70	97	78	102.5	300	765	1371	8.0	0.722	963
10:51:31.311	143	71	98	78	104.3	300	770	1379	8.1	0.722	963
10:51:32.081	140	71	97	78	102.3	300	770	1333	8.0	0.727	969
10:51:32.851	137	70	95	78	98.3	300	765	1308	7.7	0.736	981
10:51:33.616	136	69	94	79	98.0	300	755	1308	7.8	0.726	968
10:51:34.371	139	70	96	78	100.5	300	765	1317	7.9	0.731	974
10:51:35.134	140	70	97	78	102.5	305	765	1300	8.0	0.724	965
10:51:35.900	138	70	96	78	100.5	300	765	1263	7.9	0.729	972
10:51:36.662	135	70	94	79	97.3	300	755	1225	7.7	0.730	973
10:51:37.420	134	69	94	81	97.5	300	745	1254	7.9	0.720	960
10:51:38.166	138	70	94	79	97.5	300	760	1271	7.7	0.735	980
10:51:38.925	138	70	94	79	97.5	300	755	1271	7.7	0.730	973
10:51:39.680	138	70	94	77	97.5	300	775	1271	7.5	0.749	999
10:51:40.456	138	73	97	79	85.5	300	760	1267	6.8	0.862	1150
10:51:41.214	139	71	97	79	88.0	300	760	1288	6.9	0.838	1117
10:51:41.976	139	71	96	76	90.5	305	790	1279	6.9	0.840	1120
10:51:42.766	137	69	95	76	94.8	305	790	1246	7.2	0.790	1053
10:51:43.554	134	69	92	75	95.8	300	800	1192	7.2	0.767	1022
10:51:44.354	129	66	90	75	95.3	300	795	1163	7.2	0.747	996
10:51:45.153	129	66	89	75	97.3	300	805	1175	7.2	0.739	985
10:51:45.954	131	66	91	75	101.0	305	800	1154	7.6	0.721	961
10:51:46.756	132	67	93	75	102.3	305	805	1158	7.6	0.728	971
10:51:47.561	134	68	94	76	100.5	305	790	1171	7.6	0.739	985
10:51:48.351	135	70	96	78	98.5	300	770	1200	7.7	0.749	998
10:51:49.121	140	72	100	78	101.5	305	765	1242	8.0	0.752	1002
10:51:49.886	145	74	103	79	103.5	305	760	1233	8.2	0.756	1008
10:51:50.644	147	76	104	81	100.8	305	745	1288	8.1	0.771	1028
10:51:51.391	146	77	104	82	97.5	300	730	1304	8.0	0.779	1038
10:51:52.123	149	77	106	82	99.0	305	730	1388	8.1	0.778	1037
10:51:52.851	153	78	107	81	100.8	305	740	1446	8.2	0.784	1045
10:51:53.587	152	77	106	82	100.5	305	735	1454	8.2	0.775	1034
10:51:54.326	149	76	103	81	99.3	305	740	1429	8.0	0.770	1026
10:51:55.064	145	75	100	82	96.5	300	735	1454	7.9	0.764	1018
10:51:55.797	145	73	100	81	98.5	300	740	1479	8.0	0.753	1004
10:51:56.537	147	73	101	81	101.0	300	745	1467	8.1	0.743	991
10:51:57.282	146	73	101	81	101.5	300	745	1450	8.2	0.738	984
10:51:58.027	145	73	99	81	99.3	300	745	1429	8.0	0.745	993
10:51:58.776	142	72	98	82	98.5	300	735	1454	8.0	0.729	973
10:51:59.511	144	72	99	81	101.8	300	745	1492	8.2	0.723	964
10:52:00.254	147	72	101	80	104.0	300	750	1504	8.3	0.725	966
10:52:01.006	147	72	100	78	105.0	305	765	1483	8.2	0.727	969
10:52:01.767	145	72	99	80	102.8	300	750	1454	8.2	0.719	959
10:52:02.521	142	71	98	81	100.8	300	745	1467	8.1	0.723	964
10:52:03.262	145	72	100	81	102.0	300	745	1479	8.2	0.727	969
10:52:04.009	146	72	101	81	103.8	300	740	1488	8.4	0.719	958
10:52:04.749	145	73	100	83	101.8	300	725	1463	8.4	0.713	950
10:52:05.474	143	72	99	83	99.0	300	725	1467	8.2	0.723	964
10:52:06.199	146	73	101	82	101.5	300	730	1504	8.3	0.723	964
10:52:06.931	147	73	102	82	102.8	300	730	1479	8.4	0.721	961
10:52:07.661	146	73	100	82	101.0	300	735	1463	8.2	0.726	968
10:52:08.394	144	72	99	83	98.8	295	725	1479	8.2	0.729	972
10:52:09.123	147	73	102	82	101.5	300	730	1533	8.3	0.730	973
10:52:09.853	151	74	104	81	103.8	300	740	1538	8.4	0.738	984
10:52:10.593	150	75	103	80	102.3	300	750	1525	8.2	0.752	1002
10:52:11.341	148	75	102	83	99.3	295	725	1525	8.2	0.741	989
10:52:12.064	147	74	101	85	99.3	295	710	1504	8.4	0.723	963
10:52:12.778	148	73	100	81	102.0	300	740	1571	8.3	0.724	965
10:52:13.516	147	71	99	79	104.0	300	755	1583	8.3	0.715	953
10:52:14.271	143	70	96	78	102.8	300	770	1504	8.0	0.718	957
10:52:15.039	139	69	93	77	100.8	295	775	1429	7.8	0.713	951
10:52:15.818	133	66	90	78	98.0	295	770	1375	7.6	0.705	940
10:52:16.584	134	65	91	79	102.0	300	760	1392	8.1	0.680	907
10:52:17.348	138	66	95	78	106.3	305	770	1396	8.3	0.685	913
10:52:18.118	142	70	99	78	105.8	300	765	1358	8.3	0.713	950
10:52:18.883	145	72	100	77	104.5	300	775	1379	8.1	0.743	991
10:52:19.658	146	74	101	78	101.0	300	765	1400	7.9	0.765	1020
10:52:20.419	148	75	103	79	101.3	300	755	1442	8.0	0.768	1024
10:52:21.176	151	76	105	79	103.0	305	760	1458	8.1	0.771	1028
10:52:21.934	151	76	105	81	103.0	300	740	1438	8.4	0.754	1006
10:52:22.674	149	76	104	83	100.0	305	725	1413	8.3	0.754	1005
10:52:23.399	146	75	100	79	97.3	300	760	1429	7.7	0.781	1042
10:52:24.159	146	72	99	76	102.3	300	790	1513	7.8	0.767	1022
10:52:24.947	146	72	99	75	104.8	305	795	1446	7.9	0.751	1002
10:52:25.748	143	70	96	74	104.8	305	810	1379	7.8	0.744	992
10:52:26.554	139	69	93	74	102.5	305	810	1321	7.6	0.737	983
10:52:27.366	133	66	91	75	100.5	300	800	1271	7.5	0.722	963
10:52:28.166	133	66	91	75	101.8	305	800	1292	7.6	0.714	951
10:52:28.966	135	66	92	74	105.3	310	810	1263	7.8	0.710	947
10:52:29.772	135	67	93	75	104.3	305	800	1238	7.8	0.714	952
10:52:30.576	134	67	93	75	102.5	305	795	1204	7.7	0.719	959
10:52:31.367	132	68	92	77	98.5	300	780	1217	7.6	0.731	974
10:52:32.147	136	68	95	76	103.3	305	790	1217	7.8	0.725	967
10:52:32.937	138	69	95	76	103.3	305	785	1225	7.9	0.720	961
10:52:33.725	138	69	95	76	103.3	305	785	1225	7.9	0.720	961
10:52:34.510	138	69	95	75	103.3	305	805	1225	7.7	0.739	985
10:52:35.316	132	68	92	76	88.0	305	790	1179	6.7	0.824	1098
10:52:36.104	133	67	92	76	91.0	310	790	1200	6.9	0.801	1068
10:52:36.896	134	67	93	75	93.3	310	805	1163	7.0	0.803	1070
10:52:37.701	134	67	94	75	97.3	310	795	1150	7.3	0.768	1025
10:52:38.496	135	69	95	77	99.3	305	775	1158	7.7	0.742	989
10:52:39.271	137	70	97	79	98.3	305	760	1204	7.8	0.750	1000
10:52:40.031	142	72	100	77	102.3	310	775	1263	7.9	0.754	1006
10:52:40.802	144	73	101	78	103.3	310	765	1263	8.1	0.746	995
10:52:41.571	143	73	100	78	101.8	310	770	1258	7.9	0.753	1004
10:52:42.341	141	72	98	78	100.0	305	765	1296	7.8	0.750	1000
10:52:43.104	142	72	99	79	100.5	305	760	1346	7.9	0.749	998
10:52:43.864	144	72	100	78	103.0	310	770	1354	8.0	0.746	994
10:52:44.636	143	71	99	76	104.0	310	785	1325	7.9	0.743	991
10:52:45.423	142	71	97	76	102.5	305	785	1333	7.8	0.743	991
10:52:46.204	139	70	95	77	99.0	305	780	1338	7.6	0.747	995
10:52:46.986	141	69	95	76	102.0	305	785	1392	7.8	0.733	977
10:52:47.773	141	69	95	75	105.0	310	800	1375	7.9	0.724	965
10:52:48.573	140	68	94	75	104.3	310	800	1363	7.8	0.723	964
10:52:49.370	137	68	94	76	101.0	305	785	1321	7.7	0.727	969
10:52:50.158	138	68	95	77	103.0	305	780	1354	7.9	0.716	954
10:52:50.936	140	70	97	77	104.5	310	780	1325	8.0	0.720	960
10:52:51.716	140	70	97	78	105.3	310	770	1304	8.2	0.711	949
10:52:52.485	140	71	98	80	102.5	305	750	1275	8.2	0.717	956
10:52:53.236	140	72	99	82	99.5	305	735	1292	8.1	0.728	970
10:52:53.973	145	73	102	81	103.0	305	745	1346	8.3	0.736	981
10:52:54.714	148	75	104	81	104.8	305	745	1367	8.4	0.738	984
10:52:55.459	148	76	103	80	102.3	305	750	1358	8.2	0.756	1007
10:52:56.213	147	75	102	79	101.8	305	760	1388	8.0	0.758	1011
10:52:56.971	147	74	101	78	102.0	305	770	1450	7.9	0.761	1014
10:52:57.737	148	73	101	77	103.5	305	775	1454	8.0	0.754	1006
10:52:58.516	147	72	99	76	104.0	305	785	1421	7.9	0.745	994
10:52:59.301	142	70	97	77	102.3	305	775	1408	7.9	0.731	975
10:53:00.076	141	70	96	78	101.8	305	770	1429	7.9	0.728	971
10:53:00.844	144	70	97	77	104.5	305	775	1463	8.1	0.721	962
10:53:01.621	143	70	97	76	105.5	310	785	1425	8.1	0.718	957
10:53:02.406	141	69	95	77	103.8	305	780	1400	8.0	0.712	950
10:53:03.184	137	68	93	78	101.0	305	770	1375	7.9	0.707	943
10:53:03.952	139	68	95	79	103.3	305	760	1429	8.2	0.699	932
10:53:04.714	142	69	98	79	106.5	305	760	1417	8.4	0.698	930
10:53:05.474	145	71	100	79	105.0	305	755	1438	8.3	0.715	954
10:53:06.231	145	73	100	79	101.8	300	755	1463	8.1	0.742	989
10:53:06.984	150	74	103	79	104.0	305	755	1533	8.3	0.744	992
10:53:07.743	153	75	104	79	106.3	310	760	1542	8.4	0.744	992
10:53:08.501	151	75	102	79	103.5	305	755	1508	8.2	0.746	995
10:53:09.258	147	73	100	79	101.3	305	755	1504	8.0	0.742	989
10:53:10.009	146	72	99	79	102.8	305	755	1538	8.2	0.729	972
10:53:10.766	147	72	100	78	105.3	305	765	1521	8.3	0.723	964
10:53:11.529	146	72	99	77	105.0	305	775	1492	8.1	0.731	974
10:53:12.304	146	72	99	77	103.8	305	780	1475	8.0	0.741	987
10:53:13.086	143	71	97	78	101.3	300	770	1479	7.9	0.738	984
10:53:13.856	145	71	98	77	103.8	305	780	1496	8.0	0.739	985
10:53:14.638	148	72	100	76	106.3	310	785	1504	8.1	0.735	980
10:53:15.419	147	72	100	77	105.0	305	780	1471	8.1	0.739	986
10:53:16.201	144	71	98	77	103.3	305	775	1454	8.0	0.734	978
10:53:16.972	143	71	97	79	100.8	300	760	1483	8.0	0.732	976
10:53:17.734	145	71	98	78	103.5	305	770	1504	8.1	0.729	972
10:53:18.506	145	71	98	78	105.0	305	770	1483	8.2	0.717	956
10:53:19.276	143	70	97	79	103.5	305	755	1450	8.2	0.704	939
10:53:20.027	139	69	95	81	100.0	300	745	1417	8.1	0.708	944
10:53:20.772	142	69	99	82	103.3	300	730	1475	8.5	0.696	929
10:53:21.508	148	73	103	82	106.0	305	730	1513	8.7	0.709	946
10:53:22.238	152	75	106	83	105.8	305	720	1525	8.8	0.720	960
10:53:22.958	152	77	106	83	102.5	300	725	1517	8.5	0.746	995
10:53:23.683	153	77	105	82	101.3	300	730	1592	8.3	0.759	1012
10:53:24.407	156	78	107	82	102.0	300	735	1633	8.3	0.769	1026
10:53:25.142	156	77	107	82	103.3	300	730	1638	8.5	0.755	1006
10:53:25.876	154	77	104	82	101.8	300	735	1588	8.3	0.751	1002
10:53:26.613	149	74	101	83	100.3	300	725	1600	8.3	0.729	971
10:53:27.334	148	73	100	83	100.8	300	720	1592	8.4	0.716	955
10:53:28.055	149	73	100	84	100.8	300	715	1621	8.5	0.711	949
10:53:28.770	149	73	100	84	100.8	300	715	1621	8.5	0.711	949
10:53:29.485	149	73	100	83	100.8	300	725	1621	8.3	0.721	962
10:53:30.209	149	75	102	85	87.0	295	710	1608	7.4	0.832	1110
10:53:30.919	152	75	104	85	92.0	300	710	1667	7.8	0.805	1073
10:53:31.631	154	76	105	84	92.0	300	715	1658	7.7	0.818	1091
10:53:32.346	154	76	104	82	96.8	295	735	1675	7.9	0.792	1056
10:53:33.081	152	74	104	84	101.5	295	715	1688	8.5	0.731	974
10:53:33.792	150	75	104	86	100.0	295	695	1629	8.6	0.725	966
10:53:34.489	151	75	103	85	99.8	295	710	1621	8.4	0.735	980
10:53:35.197	149	74	101	83	100.5	295	720	1625	8.4	0.720	960
10:53:35.919	144	72	97	83	99.0	295	720	1596	8.3	0.707	943
10:53:36.637	144	70	98	84	102.0	295	715	1625	8.6	0.689	918
10:53:37.358	145	71	98	82	105.0	300	730	1604	8.6	0.683	911
10:53:38.084	144	70	98	83	104.3	295	720	1533	8.7	0.675	900
10:53:38.808	141	70	97	84	101.5	295	715	1525	8.5	0.680	906
10:53:39.521	144	71	100	85	102.5	295	705	1563	8.7	0.684	912
10:53:40.224	150	73	104	85	105.8	300	705	1617	9.0	0.693	924
10:53:40.933	154	75	107	85	107.0	300	710	1592	9.0	0.707	942
10:53:41.641	155	77	107	84	104.3	295	715	1608	8.7	0.730	974
10:53:42.356	153	77	106	85	101.0	295	710	1613	8.5	0.743	991
10:53:43.066	155	77	108	85	103.0	300	710	1663	8.7	0.741	988
10:53:43.776	158	79	109	83	103.5	300	720	1692	8.6	0.758	1011
10:53:44.494	158	79	109	83	103.5	300	725	1671	8.6	0.764	1018
10:53:45.217	157	79	107	82	101.8	295	735	1638	8.3	0.775	1033
10:53:45.952	153	77	105	82	99.5	295	730	1629	8.2	0.767	1022
10:53:46.686	152	75	103	81	100.3	295	745	1663	8.1	0.765	1021
10:53:47.427	153	75	103	79	103.5	300	755	1663	8.2	0.751	1002
10:53:48.184	151	73	101	79	104.3	300	755	1596	8.3	0.733	978
10:53:48.943	146	72	98	79	102.3	300	760	1558	8.1	0.728	971
10:53:49.703	142	70	96	80	100.0	295	750	1542	8.0	0.716	955
10:53:50.451	144	69	97	79	104.0	295	760	1567	8.2	0.707	943
10:53:51.209	145	70	98	79	106.0	300	755	1538	8.4	0.700	933
10:53:51.964	144	70	98	80	104.5	300	750	1483	8.4	0.702	935
10:53:52.716	141	70	96	80	102.8	300	750	1454	8.2	0.703	937
10:53:53.462	142	70	97	79	102.8	295	755	1483	8.2	0.711	948
10:53:54.217	144	71	98	78	105.3	300	765	1458	8.3	0.712	950
10:53:54.988	142	70	96	77	105.3	300	780	1408	8.1	0.713	951
10:53:55.766	138	69	94	77	101.8	300	775	1346	7.9	0.712	950
10:53:56.541	134	67	92	78	99.8	295	765	1333	7.8	0.707	943
10:53:57.304	138	68	96	79	103.5	300	760	1346	8.2	0.701	935
10:53:58.064	142	70	99	79	106.5	300	755	1346	8.5	0.698	931
10:53:58.821	144	72	100	79	104.8	305	760	1358	8.3	0.722	963
10:53:59.581	144	72	100	79	101.8	300	755	1417	8.1	0.738	984
10:54:00.334	148	73	102	79	104.0	300	760	1471	8.2	0.744	991
10:54:01.094	150	74	102	78	105.5	305	765	1500	8.3	0.741	989
10:54:01.861	148	73	100	77	103.5	305	775	1471	8.0	0.745	993
10:54:02.632	142	71	97	79	99.8	300	755	1463	7.9	0.730	974
10:54:03.391	142	70	96	79	101.5	300	760	1463	8.0	0.719	958
10:54:04.151	143	70	97	78	104.3	305	770	1471	8.1	0.716	955
10:54:04.921	143	69	96	77	104.8	305	780	1458	8.1	0.715	953
10:54:05.697	139	69	95	78	102.3	300	765	1417	8.0	0.707	943
10:54:06.462	139	69	95	79	101.0	300	755	1446	8.0	0.710	947
10:54:07.217	142	70	97	79	103.5	300	760	1458	8.2	0.709	945
10:54:07.977	144	70	98	78	106.0	305	765	1446	8.3	0.707	943
10:54:08.742	144	71	98	79	104.3	300	760	1438	8.2	0.716	955
10:54:09.504	143	71	98	79	101.5	300	755	1442	8.1	0.725	967
10:54:10.259	146	72	100	79	103.5	300	760	1521	8.2	0.731	974
10:54:11.019	148	73	101	79	105.0	305	760	1538	8.3	0.729	972
10:54:11.783	148	72	99	77	105.8	305	775	1525	8.2	0.726	967
10:54:12.556	145	71	97	77	104.8	305	780	1496	8.1	0.720	961
10:54:13.334	142	70	96	78	101.8	300	770	1508	7.9	0.723	964
10:54:14.106	143	70	96	75	104.5	300	795	1504	7.9	0.728	971
10:54:14.901	143	69	97	76	107.5	305	790	1475	8.2	0.711	948
10:54:15.689	144	70	98	76	105.5	305	785	1450	8.1	0.725	967
10:54:16.476	143	71	98	78	103.3	300	770	1479	8.0	0.729	972
10:54:17.246	147	72	101	79	105.8	300	760	1500	8.3	0.722	963
10:54:18.004	149	74	103	79	106.0	305	760	1500	8.4	0.735	980
10:54:18.766	149	74	102	78	105.5	305	770	1467	8.2	0.743	990
10:54:19.532	146	74	101	79	102.3	300	755	1454	8.1	0.744	992
10:54:20.291	145	73	100	79	100.8	300	755	1475	8.0	0.749	999
10:54:21.044	148	74	102	79	102.5	300	755	1492	8.1	0.748	997
10:54:21.801	148	74	102	79	102.5	300	755	1471	8.1	0.748	997
10:54:22.555	148	74	102	81	102.5	300	745	1471	8.3	0.738	984
10:54:23.300	148	74	102	80	102.5	300	750	1471	8.2	0.743	990
10:54:24.049	149	75	104	81	90.3	300	740	1550	7.3	0.851	1134
10:54:24.793	153	76	105	80	93.0	305	750	1563	7.4	0.849	1132
10:54:25.541	154	77	106	80	92.3	305	750	1550	7.4	0.864	1152
10:54:26.291	152	77	105	80	94.5	300	750	1525	7.6	0.831	1108
10:54:27.043	149	75	103	81	97.3	300	745	1542	7.8	0.789	1052
10:54:27.786	151	75	104	79	100.3	305	755	1575	8.0	0.783	1044
10:54:28.540	152	75	105	79	103.0	305	755	1550	8.2	0.766	1021
10:54:29.298	151	75	103	78	102.8	305	765	1508	8.1	0.765	1020
10:54:30.057	147	74	101	80	100.3	300	750	1479	8.0	0.756	1007
10:54:30.809	146	73	101	81	100.5	300	745	1517	8.1	0.747	996
10:54:31.554	149	74	103	81	102.8	300	745	1525	8.3	0.745	993
10:54:32.299	151	75	104	81	103.8	300	745	1500	8.4	0.747	996
10:54:33.042	151	75	104	80	102.3	300	750	1488	8.2	0.761	1015
10:54:33.794	149	75	103	81	100.0	300	740	1513	8.1	0.758	1011
10:54:34.536	151	75	104	82	101.3	300	735	1575	8.3	0.757	1009
10:54:35.273	154	76	106	81	103.8	305	740	1579	8.4	0.754	1006
10:54:36.013	153	76	105	81	103.3	305	740	1550	8.4	0.753	1003
10:54:36.749	149	75	103	83	99.5	300	725	1529	8.2	0.751	1001
10:54:37.474	150	75	104	83	100.3	300	725	1592	8.3	0.749	998
10:54:38.197	154	76	106	82	102.8	300	730	1617	8.4	0.751	1002
10:54:38.929	155	76	106	82	104.0	305	735	1621	8.5	0.747	996
10:54:39.668	153	76	104	80	103.3	300	750	1588	8.3	0.752	1002
10:54:40.414	149	74	101	81	101.3	300	745	1571	8.2	0.743	991
10:54:41.163	147	73	100	80	101.0	300	750	1592	8.1	0.741	988
10:54:41.913	149	72	100	79	103.5	300	760	1583	8.2	0.734	979
10:54:42.669	147	71	99	79	105.3	300	755	1563	8.4	0.712	949
10:54:43.424	145	71	98	79	102.8	300	755	1517	8.2	0.716	955
10:54:44.181	141	70	96	80	101.3	300	750	1492	8.1	0.711	948
10:54:44.931	143	70	97	81	103.3	300	745	1525	8.3	0.702	936
10:54:45.676	145	71	99	80	105.0	305	750	1492	8.4	0.707	943
10:54:46.422	146	72	101	82	104.8	300	730	1471	8.6	0.706	941
10:54:47.152	147	74	103	84	102.5	300	715	1458	8.6	0.720	960
10:54:47.869	149	76	105	85	99.8	300	705	1517	8.5	0.742	989
10:54:48.576	155	77	109	85	104.0	305	710	1554	8.8	0.741	988
10:54:49.284	158	79	111	85	104.0	305	705	1567	8.9	0.749	999
10:54:49.993	158	79	110	85	103.5	305	710	1579	8.7	0.755	1006
10:54:50.703	156	79	108	85	101.0	300	710	1600	8.5	0.761	1015
10:54:51.411	155	78	107	85	99.3	300	710	1663	8.4	0.765	1021
10:54:52.119	158	78	108	83	102.5	300	720	1717	8.5	0.757	1009
10:54:52.839	157	77	107	83	104.8	305	725	1696	8.7	0.739	985
10:54:53.566	155	75	104	81	104.5	300	740	1671	8.5	0.733	977
10:54:54.304	149	73	100	81	102.5	295	745	1654	8.3	0.725	967
10:54:55.047	147	71	98	81	102.5	300	740	1650	8.3	0.709	946
10:54:55.789	147	71	99	81	105.3	300	740	1608	8.5	0.693	923
10:54:56.533	146	70	98	81	106.8	305	745	1575	8.6	0.684	912
10:54:57.278	145	70	97	79	106.0	300	755	1550	8.4	0.691	921
10:54:58.029	141	69	95	81	102.3	295	745	1517	8.2	0.694	925
10:54:58.778	142	69	96	79	104.8	300	755	1550	8.3	0.688	918
10:54:59.529	144	69	98	81	105.8	300	745	1533	8.5	0.687	916
10:55:00.274	144	70	99	81	106.0	300	740	1500	8.6	0.688	917
10:55:01.016	144	71	99	82	104.3	300	730	1475	8.6	0.691	922
10:55:01.744	144	72	99	83	101.5	300	720	1521	8.5	0.702	936
10:55:02.464	148	72	102	82	105.5	300	730	1546	8.7	0.704	939
10:55:03.194	151	74	103	82	107.5	305	735	1538	8.8	0.706	941
