# Supplementary material for: Influence of beat-to-beat blood pressure variability on vascular elasticity in hypertensive population
Source: Sci Rep. 2017 Aug 21;7:8394. doi: 10.1038/s41598-017-08640-4 (PMC5566212; doi:10.1038/s41598-017-08640-4)
Supplement: Supplementary file 2 — Dataset 2 [file 41598_2017_8640_MOESM2_ESM.zip › Data of normal population/1192-beats.txt]

14:17:54.120	146	60	86	67	121.3	330	900	2404	8.1	0.636	849
14:17:55.017	146	60	87	67	122.5	325	890	2417	8.3	0.632	843
14:17:55.910	149	61	89	67	121.3	320	890	2404	8.2	0.650	866
14:17:56.801	149	62	89	68	121.3	320	880	2375	8.3	0.642	856
14:17:57.680	149	62	89	71	121.3	320	850	2375	8.6	0.620	827
14:17:58.530	149	62	89	69	121.3	320	875	2375	8.3	0.639	852
14:17:59.404	142	61	89	69	109.5	325	870	1996	7.6	0.703	938
14:18:00.278	144	62	89	68	110.5	325	885	2004	7.5	0.709	945
14:18:01.161	143	62	88	69	110.0	325	875	1950	7.5	0.702	936
14:18:02.034	141	61	89	72	113.5	320	830	1954	8.2	0.647	863
14:18:02.868	141	62	90	74	117.3	325	810	1983	8.7	0.620	827
14:18:03.674	144	63	91	73	118.0	320	825	1992	8.6	0.636	848
14:18:04.500	146	64	92	72	120.8	325	830	1996	8.7	0.632	843
14:18:05.330	147	64	93	73	120.3	320	820	1992	8.8	0.631	841
14:18:06.151	145	64	92	74	119.8	320	815	2021	8.8	0.626	835
14:18:06.966	147	64	92	73	119.8	320	825	2050	8.7	0.634	845
14:18:07.790	147	64	92	71	119.8	320	840	2050	8.6	0.645	860
14:18:08.630	147	64	92	70	119.8	320	855	2050	8.4	0.657	876
14:18:09.484	143	64	92	74	103.8	320	810	2000	7.7	0.714	952
14:18:10.294	144	64	92	75	105.3	325	800	1988	7.9	0.699	932
14:18:11.098	144	65	92	75	104.5	325	800	1929	7.8	0.706	942
14:18:11.894	143	64	93	78	109.5	320	765	1954	8.6	0.648	864
14:18:12.663	144	65	93	78	113.5	320	765	1967	8.9	0.629	838
14:18:13.424	147	66	94	76	115.8	320	785	2025	8.8	0.637	850
14:18:14.207	147	64	103	106	116.0	320	565	2042	12.3	0.503	671
14:18:14.776	139	77	83	58	87.0	300	1035	1642	5.0	0.990	1321
14:18:15.811	152	58	91	67	136.0	315	890	2346	9.2	0.592	790
14:18:16.697	139	61	91	71	136.0	315	845	1896	9.7	0.562	750
14:18:17.545	139	61	91	69	136.0	315	865	1896	9.4	0.576	767
14:18:18.410	139	61	91	65	136.0	315	920	1896	8.9	0.612	816
14:18:19.333	149	66	93	68	104.5	325	885	1983	7.1	0.790	1053
14:18:20.218	146	64	92	70	105.0	325	855	1950	7.4	0.751	1002
14:18:21.069	144	64	92	73	103.5	320	825	1979	7.5	0.733	978
14:18:21.896	146	65	93	72	107.8	325	830	1983	7.8	0.716	955
14:18:22.726	147	65	93	73	114.3	325	825	2000	8.3	0.672	895
14:18:23.551	147	64	92	72	115.3	325	830	2017	8.3	0.663	883
14:18:24.379	145	63	90	72	115.8	320	835	2038	8.3	0.649	866
14:18:25.216	142	60	99	107	116.8	320	560	2029	12.5	0.475	633
14:18:25.775	136	75	80	57	85.5	300	1060	1708	4.8	0.992	1322
14:18:26.838	150	55	87	63	137.3	320	950	2350	8.7	0.600	801
14:18:27.786	139	59	84	65	122.3	325	920	1863	8.0	0.630	840
14:18:28.702	136	57	83	69	122.3	320	870	1858	8.4	0.592	790
14:18:29.574	135	57	83	69	119.0	320	870	1858	8.2	0.609	812
14:18:30.448	138	58	84	67	124.3	330	890	1883	8.4	0.603	805
14:18:31.332	139	58	85	67	123.8	320	895	1883	8.3	0.613	817
14:18:32.227	140	59	85	68	123.5	320	880	1892	8.4	0.606	808
14:18:33.111	137	58	84	67	122.0	320	890	1925	8.2	0.609	812
14:18:34.001	139	58	83	65	124.8	325	920	1917	8.1	0.612	816
14:18:34.919	138	57	83	67	125.8	325	895	1863	8.4	0.591	788
14:18:35.818	135	56	83	69	125.8	325	865	1858	8.7	0.571	761
14:18:36.680	135	56	83	70	125.8	325	855	1858	8.8	0.564	752
14:18:37.535	135	56	83	67	125.8	325	900	1858	8.4	0.594	792
14:18:38.432	140	61	86	68	105.8	320	885	1908	7.2	0.720	960
14:18:39.321	138	60	85	68	107.8	325	880	1854	7.3	0.696	928
14:18:40.201	134	59	85	71	105.8	320	840	1829	7.6	0.675	900
14:18:41.039	135	59	95	105	107.3	320	570	1821	11.3	0.504	671
14:18:41.610	130	72	77	57	83.3	305	1060	1554	4.7	0.984	1311
14:18:42.671	141	53	84	63	132.5	315	945	2088	8.4	0.596	794
14:18:43.614	130	57	81	67	116.5	320	895	1704	7.8	0.620	827
14:18:44.513	130	57	83	69	117.8	325	875	1704	8.1	0.613	817
14:18:45.384	133	59	84	69	115.5	325	875	1658	7.9	0.636	848
14:18:46.261	134	60	85	69	117.5	325	865	1667	8.2	0.624	832
14:18:47.124	132	60	85	73	115.0	320	825	1671	8.4	0.612	815
14:18:47.950	134	61	87	74	114.5	320	810	1704	8.5	0.614	818
14:18:48.761	137	62	88	72	116.5	325	830	1738	8.4	0.627	836
14:18:49.590	140	62	89	71	118.8	320	840	1808	8.5	0.628	837
14:18:50.429	140	62	89	71	117.3	320	845	1796	8.3	0.638	850
14:18:51.276	138	61	88	72	116.8	320	830	1788	8.4	0.626	834
14:18:52.106	138	61	97	99	115.3	320	605	1833	11.4	0.507	675
14:18:52.711	137	72	82	57	94.3	315	1055	1638	5.4	0.915	1220
14:18:53.762	147	56	88	64	134.3	320	935	2096	8.6	0.609	813
14:18:54.701	135	59	85	69	117.8	320	875	1754	8.1	0.630	840
14:18:55.578	137	60	86	69	118.3	325	870	1796	8.2	0.635	846
14:18:56.445	139	61	89	70	118.0	325	855	1763	8.3	0.641	855
14:18:57.299	140	62	89	70	117.8	320	855	1788	8.3	0.643	857
14:18:58.158	139	61	88	71	117.3	325	845	1792	8.3	0.632	843
14:18:58.999	138	61	88	73	116.8	320	825	1817	8.5	0.622	829
14:18:59.826	139	60	97	101	116.8	325	595	1800	11.8	0.494	659
14:19:00.421	135	73	81	57	90.8	310	1045	1567	5.2	0.930	1240
14:19:01.462	145	56	87	65	134.3	315	925	2054	8.7	0.598	797
14:19:02.393	133	59	83	67	117.3	320	895	1708	7.9	0.634	845
14:19:03.284	134	58	83	70	117.3	320	855	1717	8.2	0.605	807
14:19:04.140	134	58	83	70	117.3	320	855	1717	8.2	0.605	807
14:19:04.995	134	58	83	69	117.3	320	875	1717	8.0	0.619	826
14:19:05.870	143	67	92	71	96.0	320	840	1796	6.9	0.807	1076
14:19:06.707	143	65	92	71	100.5	320	845	1829	7.1	0.769	1026
14:19:07.555	142	63	101	103	100.0	325	580	1854	10.3	0.584	779
14:19:08.134	136	77	83	57	75.8	285	1055	1542	4.3	1.152	1537
14:19:09.189	148	57	90	66	125.8	315	905	2171	8.3	0.644	859
14:19:10.094	138	61	87	68	111.0	320	880	1796	7.6	0.688	917
14:19:10.976	139	61	88	68	115.0	325	880	1788	7.8	0.673	898
14:19:11.858	140	62	89	69	112.8	325	870	1783	7.8	0.689	918
14:19:12.726	141	63	91	73	114.0	320	825	1800	8.3	0.659	878
14:19:13.553	140	64	91	73	111.3	325	820	1800	8.1	0.671	894
14:19:14.369	143	64	91	71	113.5	320	845	1846	8.1	0.677	903
14:19:15.214	143	63	90	70	115.0	320	860	1846	8.0	0.675	900
14:19:16.076	140	62	89	71	115.8	325	845	1825	8.2	0.650	866
14:19:16.921	139	62	88	72	114.3	320	835	1842	8.2	0.645	860
14:19:17.756	140	62	88	71	115.8	325	845	1813	8.2	0.642	857
14:19:18.601	139	61	87	70	116.5	325	860	1804	8.1	0.640	854
14:19:19.463	137	60	86	70	116.8	325	860	1754	8.1	0.630	840
14:19:20.320	134	59	85	73	115.5	320	825	1767	8.4	0.605	807
14:19:21.144	134	60	85	72	115.3	320	830	1758	8.3	0.614	819
14:19:21.974	136	60	85	71	117.0	320	845	1763	8.3	0.616	821
14:19:22.817	135	59	86	72	117.8	320	835	1738	8.5	0.606	808
14:19:23.658	134	60	85	72	116.3	325	835	1704	8.4	0.607	809
14:19:24.491	132	59	84	74	115.3	320	815	1708	8.5	0.594	792
14:19:25.305	133	59	85	73	116.3	320	820	1717	8.5	0.601	802
14:19:26.128	134	59	94	100	116.3	320	600	1721	11.6	0.483	643
14:19:26.724	130	70	79	59	90.5	310	1015	1492	5.3	0.880	1174
14:19:27.741	138	54	85	69	132.3	320	875	2008	9.1	0.562	750
14:19:28.616	132	59	83	68	116.8	325	885	1646	7.9	0.631	841
14:19:29.499	134	58	85	69	120.5	320	875	1667	8.3	0.617	823
14:19:30.374	135	60	86	69	116.0	320	875	1650	8.0	0.649	865
14:19:31.249	134	60	87	72	116.8	315	835	1679	8.4	0.620	827
14:19:32.086	135	61	87	71	114.8	320	840	1663	8.2	0.639	852
14:19:32.926	137	62	88	71	116.3	320	845	1696	8.3	0.640	853
14:19:33.771	136	61	88	71	116.3	320	840	1675	8.3	0.632	843
14:19:34.609	134	60	95	105	112.0	320	570	1650	11.8	0.485	646
14:19:35.181	126	72	78	59	81.3	305	1015	1392	4.8	0.968	1291
14:19:36.194	140	54	85	67	132.3	315	900	2004	8.8	0.578	771
14:19:37.094	132	58	83	68	117.5	320	885	1600	8.0	0.621	829
14:19:37.981	131	57	83	71	117.8	320	850	1583	8.3	0.601	801
14:19:38.829	130	59	83	75	117.8	320	805	1604	8.8	0.569	759
14:19:39.635	130	59	83	71	117.8	320	840	1604	8.4	0.594	792
14:19:40.475	130	59	83	68	117.8	320	880	1604	8.0	0.622	830
14:19:41.358	140	65	89	69	98.5	325	865	1708	6.8	0.782	1042
14:19:42.220	136	62	87	71	101.3	315	845	1717	7.2	0.728	971
14:19:43.064	135	61	87	71	101.8	320	840	1696	7.3	0.720	960
14:19:43.906	136	61	87	69	107.0	325	870	1667	7.4	0.705	940
14:19:44.774	136	61	87	69	112.8	320	865	1679	7.8	0.666	887
14:19:45.641	134	60	94	98	111.3	320	615	1663	10.9	0.521	695
14:19:46.252	129	71	79	58	86.3	305	1030	1458	5.0	0.946	1262
14:19:47.284	138	54	86	67	128.3	310	890	1971	8.6	0.593	791
14:19:48.174	131	58	94	106	112.5	320	565	1600	11.9	0.471	628
14:19:48.741	125	72	77	57	81.8	295	1060	1321	4.6	0.998	1331
14:19:49.801	140	54	86	64	130.3	315	935	1921	8.4	0.614	818
14:19:50.732	133	59	85	67	116.5	320	890	1617	7.9	0.647	863
14:19:51.622	136	60	87	66	117.0	320	905	1667	7.8	0.669	892
14:19:52.529	139	61	88	66	115.8	325	910	1671	7.6	0.690	920
14:19:53.441	139	61	88	67	117.5	325	900	1667	7.8	0.670	894
14:19:54.341	138	60	87	68	115.5	320	880	1713	7.9	0.659	879
14:19:55.219	138	60	86	69	116.5	325	870	1767	8.0	0.644	859
14:19:56.093	139	60	86	67	118.0	330	895	1775	7.9	0.650	867
14:19:56.984	138	59	86	68	118.3	325	880	1783	8.1	0.636	848
14:19:57.864	135	59	85	71	117.3	320	840	1763	8.4	0.611	814
14:19:58.706	136	60	86	71	116.3	325	840	1775	8.3	0.620	826
14:19:59.548	138	60	87	70	118.0	325	855	1792	8.3	0.627	836
14:20:00.403	138	60	86	69	119.0	325	875	1779	8.2	0.631	841
14:20:01.274	137	59	85	69	118.3	320	865	1779	8.2	0.622	829
14:20:02.139	134	59	85	72	117.0	320	835	1771	8.4	0.605	806
14:20:02.974	135	60	86	72	116.8	320	835	1758	8.4	0.613	818
14:20:03.811	137	60	87	72	118.3	325	835	1758	8.5	0.614	819
14:20:04.644	137	61	88	73	117.8	320	820	1775	8.6	0.609	812
14:20:05.466	136	61	88	75	115.8	320	800	1771	8.7	0.605	806
14:20:06.264	137	60	97	106	115.0	320	565	1842	12.2	0.475	634
14:20:06.831	133	73	80	58	88.0	305	1030	1554	5.1	0.931	1241
14:20:07.861	146	54	87	66	136.8	320	915	2150	9.0	0.582	776
14:20:08.778	137	59	85	68	120.0	325	880	1763	8.2	0.622	829
14:20:09.654	136	58	86	71	119.0	315	840	1788	8.5	0.605	807
14:20:10.492	136	60	88	75	114.0	315	795	1821	8.6	0.615	821
14:20:11.291	138	63	90	76	114.3	320	790	1825	8.7	0.621	827
14:20:12.083	144	64	89	67	118.8	325	890	1904	8.0	0.669	892
14:20:12.969	149	61	88	63	126.0	325	950	2054	8.0	0.665	887
14:20:13.921	148	59	86	64	127.8	325	935	2063	8.2	0.626	834
14:20:14.854	144	56	81	66	128.5	325	915	2042	8.4	0.579	771
14:20:15.769	139	53	77	66	131.3	320	905	2025	8.7	0.533	710
14:20:16.676	133	49	74	68	135.0	320	880	2008	9.2	0.481	641
14:20:17.556	131	48	72	69	138.0	320	875	1992	9.5	0.455	607
14:20:18.431	131	46	72	69	143.8	325	865	1963	10.0	0.430	574
14:20:19.294	130	47	73	71	143.8	325	850	1917	10.1	0.429	572
14:20:20.146	130	48	74	72	142.0	325	830	1929	10.3	0.434	579
14:20:20.976	133	50	77	71	142.8	325	840	1963	10.2	0.452	602
14:20:21.816	137	52	79	70	145.0	325	855	1971	10.2	0.464	619
14:20:22.673	137	53	80	70	142.5	325	855	1988	10.0	0.478	638
14:20:23.524	136	54	80	72	142.5	325	835	1925	10.2	0.467	623
14:20:24.360	136	54	80	71	142.5	325	840	1925	10.2	0.470	627
14:20:25.200	136	54	80	67	142.5	325	890	1925	9.6	0.498	664
14:20:26.090	144	61	98	103	107.3	325	585	2079	11.0	0.533	711
14:20:26.676	134	73	79	57	81.0	305	1050	1688	4.6	1.018	1357
14:20:27.728	146	54	85	66	124.5	320	915	2283	8.2	0.627	835
14:20:28.637	135	58	84	69	112.8	315	870	1858	7.8	0.646	862
14:20:29.510	138	59	86	70	118.0	320	860	1858	8.2	0.629	838
14:20:30.371	140	61	88	70	115.3	320	855	1846	8.1	0.651	868
14:20:31.224	142	62	90	71	118.0	320	845	1863	8.4	0.641	855
14:20:32.070	144	64	91	72	117.3	320	835	1879	8.4	0.648	864
14:20:32.904	145	64	94	78	115.8	320	770	1900	9.0	0.624	832
14:20:33.678	145	66	95	82	112.3	320	735	1875	9.2	0.622	829
14:20:34.411	147	67	95	79	112.5	320	755	1963	8.9	0.638	850
14:20:35.164	151	68	96	77	115.0	320	780	2067	8.8	0.649	866
14:20:35.944	152	67	95	74	117.0	320	815	2079	8.6	0.660	880
14:20:36.759	150	66	92	71	117.8	320	850	2088	8.3	0.666	888
14:20:37.609	145	63	90	72	117.5	315	830	2033	8.5	0.636	848
14:20:38.439	142	63	89	72	115.8	315	835	2000	8.3	0.638	851
14:20:39.274	142	62	88	71	117.3	315	845	1975	8.3	0.634	846
14:20:40.121	141	61	88	71	118.5	315	840	1917	8.5	0.620	827
14:20:40.959	139	61	87	72	117.3	315	835	1867	8.4	0.616	821
14:20:41.796	136	61	87	75	115.8	315	805	1892	8.6	0.602	802
14:20:42.601	138	62	88	73	116.0	320	825	1883	8.4	0.622	830
14:20:43.424	140	62	89	72	118.0	315	830	1875	8.5	0.622	830
14:20:44.254	137	61	96	103	114.3	315	585	1850	11.7	0.490	654
14:20:44.839	131	72	80	59	88.0	300	1010	1571	5.2	0.918	1224
14:20:45.853	144	56	87	67	132.8	315	895	2133	8.9	0.588	784
14:20:46.745	135	61	86	69	117.3	320	870	1696	8.1	0.634	846
14:20:47.618	134	60	86	71	116.0	320	840	1713	8.3	0.625	833
14:20:48.454	135	62	88	73	112.8	320	825	1721	8.2	0.642	856
14:20:49.279	139	63	89	71	116.8	320	840	1750	8.3	0.642	856
14:20:50.120	140	63	90	73	115.8	320	825	1763	8.4	0.641	855
14:20:50.946	139	63	90	74	113.0	320	810	1742	8.4	0.643	858
14:20:51.756	140	64	91	75	113.0	320	800	1808	8.5	0.642	857
14:20:52.554	144	65	93	75	114.5	320	805	1838	8.5	0.654	872
14:20:53.359	147	66	94	73	114.8	320	820	1896	8.4	0.668	891
14:20:54.179	146	65	93	74	114.0	320	815	1958	8.4	0.667	889
14:20:54.994	148	65	94	73	115.0	320	825	1979	8.4	0.671	894
14:20:55.823	148	65	93	71	115.5	325	845	1983	8.2	0.677	902
14:20:56.664	145	64	90	71	114.3	320	840	1954	8.2	0.664	885
14:20:57.504	142	62	89	71	114.8	320	840	1958	8.2	0.653	871
14:20:58.346	143	62	87	67	115.3	320	890	1913	7.8	0.674	898
14:20:59.234	141	60	85	65	117.8	320	930	1883	7.6	0.673	898
14:21:00.168	137	59	83	63	117.5	320	945	1804	7.5	0.668	890
14:21:01.109	132	57	81	66	115.5	320	915	1729	7.6	0.642	856
14:21:02.024	129	56	80	67	114.3	320	895	1713	7.7	0.629	838
14:21:02.921	131	57	81	65	116.3	325	930	1663	7.5	0.646	861
14:21:03.847	130	57	81	66	117.8	320	915	1642	7.7	0.629	839
14:21:04.762	127	56	80	66	115.8	320	905	1621	7.7	0.625	834
14:21:05.669	128	57	80	65	115.5	320	930	1642	7.5	0.642	856
14:21:06.599	129	56	81	65	118.5	325	930	1592	7.6	0.632	842
14:21:07.529	128	57	81	67	117.3	325	895	1554	7.9	0.618	824
14:21:08.424	125	56	90	105	111.8	320	570	1558	11.8	0.457	609
14:21:08.994	121	70	74	56	81.3	305	1065	1333	4.6	0.973	1298
14:21:10.059	137	53	83	64	131.8	320	940	1888	8.4	0.590	787
14:21:11.003	128	57	81	66	116.0	325	910	1579	7.6	0.632	842
14:21:11.910	130	57	83	69	116.8	320	875	1642	8.0	0.622	829
14:21:12.786	133	60	85	67	114.3	330	895	1604	7.7	0.664	885
14:21:13.679	135	60	86	68	116.8	325	880	1650	8.0	0.644	859
14:21:14.561	133	60	85	71	113.8	320	845	1638	8.1	0.633	844
14:21:15.404	135	61	85	68	114.3	325	880	1700	7.8	0.657	876
14:21:16.284	137	60	85	69	114.3	325	875	1721	7.8	0.653	871
14:21:17.160	137	60	85	68	114.3	325	885	1721	7.7	0.660	880
14:21:18.045	137	60	85	69	114.3	325	870	1721	7.9	0.649	866
14:21:18.914	135	62	87	70	100.3	320	855	1742	7.0	0.744	992
14:21:19.769	139	62	88	69	103.0	320	875	1754	7.1	0.748	997
14:21:20.648	138	62	87	67	102.5	325	890	1738	6.9	0.758	1010
14:21:21.535	135	61	86	68	106.8	320	880	1746	7.3	0.709	945
14:21:22.414	135	61	85	66	110.0	320	915	1733	7.2	0.705	940
14:21:23.329	136	60	85	65	114.5	325	925	1733	7.4	0.685	913
14:21:24.256	134	59	84	66	113.8	325	915	1658	7.5	0.674	898
14:21:25.169	130	59	82	66	110.8	320	905	1588	7.3	0.668	891
14:21:26.075	127	57	80	66	111.3	320	910	1600	7.3	0.652	870
14:21:26.984	126	55	90	105	112.0	325	570	1571	11.8	0.458	611
14:21:27.556	120	70	73	54	79.3	305	1110	1283	4.3	1.015	1354
14:21:28.665	129	51	78	62	127.5	315	970	1767	7.9	0.590	786
14:21:29.636	120	54	76	65	114.0	320	925	1471	7.4	0.617	822
14:21:30.561	123	54	78	65	116.5	325	930	1463	7.5	0.621	828
14:21:31.491	125	56	80	66	113.8	325	910	1479	7.5	0.642	856
14:21:32.397	126	58	80	66	112.8	320	910	1488	7.4	0.648	864
14:21:33.311	127	57	81	67	114.3	325	900	1550	7.6	0.638	851
14:21:34.209	129	58	82	66	115.0	325	910	1546	7.6	0.645	860
14:21:35.119	128	58	81	66	114.3	325	905	1513	7.6	0.640	853
14:21:36.026	126	57	80	68	113.0	325	880	1508	7.7	0.621	828
14:21:36.902	123	55	88	105	109.0	320	570	1513	11.5	0.459	612
14:21:37.476	120	68	73	56	82.8	305	1070	1296	4.6	0.947	1263
14:21:38.545	134	52	81	63	130.8	320	960	1829	8.2	0.591	788
14:21:39.505	127	56	80	65	116.8	320	930	1525	7.5	0.635	847
14:21:40.435	127	56	81	67	116.0	320	900	1575	7.7	0.627	835
14:21:41.338	130	58	82	66	114.5	325	910	1571	7.5	0.654	872
14:21:42.245	131	58	83	66	117.3	325	910	1592	7.7	0.644	859
14:21:43.154	130	59	82	66	114.8	320	910	1567	7.6	0.650	867
14:21:44.068	128	57	81	66	114.8	325	915	1558	7.5	0.642	856
14:21:44.981	128	57	80	65	115.8	325	925	1563	7.5	0.639	852
14:21:45.908	128	56	80	64	116.8	330	935	1533	7.5	0.637	849
14:21:46.839	126	56	79	66	116.8	325	910	1521	7.7	0.618	824
14:21:47.749	124	55	79	69	114.5	320	875	1517	7.9	0.606	807
14:21:48.628	127	57	81	67	114.8	325	890	1525	7.7	0.624	832
14:21:49.514	129	57	82	67	116.8	325	900	1550	7.8	0.628	838
14:21:50.414	129	58	82	68	117.3	320	885	1554	7.9	0.621	828
14:21:51.301	128	58	83	70	115.3	325	855	1563	8.1	0.612	816
14:21:52.156	130	59	84	68	114.5	325	880	1575	7.8	0.644	858
14:21:53.032	135	60	86	67	118.3	325	895	1625	7.9	0.649	865
14:21:53.927	136	60	86	68	118.0	325	880	1642	8.0	0.643	858
14:21:54.811	134	60	86	70	115.5	325	860	1663	8.1	0.637	849
14:21:55.669	135	60	85	68	115.3	325	880	1692	7.9	0.647	863
14:21:56.550	137	60	86	67	118.3	325	895	1700	7.9	0.647	863
14:21:57.448	136	59	84	66	118.0	325	905	1683	7.8	0.646	862
14:21:58.351	133	58	84	69	116.8	325	875	1704	8.0	0.626	834
14:21:59.226	133	59	83	67	116.8	325	895	1675	7.8	0.636	848
14:22:00.119	134	58	84	67	118.8	325	895	1683	8.0	0.633	844
14:22:01.014	134	59	84	67	117.8	325	895	1663	7.9	0.637	849
14:22:01.911	132	58	84	69	117.0	325	870	1683	8.1	0.623	830
14:22:02.780	134	59	84	67	117.0	325	895	1688	7.8	0.641	854
14:22:03.674	136	59	86	67	120.5	325	890	1738	8.1	0.631	842
14:22:04.564	136	60	85	68	117.8	325	885	1713	8.0	0.639	852
14:22:05.450	133	59	85	70	116.3	325	860	1713	8.1	0.627	836
14:22:06.309	135	60	85	68	116.3	325	885	1696	7.9	0.643	858
14:22:07.194	136	59	85	67	119.8	325	890	1708	8.1	0.632	842
14:22:08.082	134	59	85	69	117.8	325	870	1658	8.1	0.624	832
14:22:08.955	131	59	83	69	115.3	325	865	1650	8.0	0.623	831
14:22:09.819	132	58	84	69	118.3	325	875	1688	8.1	0.622	829
14:22:10.694	135	59	86	69	119.5	325	870	1675	8.2	0.622	830
14:22:11.566	134	60	84	68	117.3	325	880	1629	8.0	0.632	843
14:22:12.446	131	58	84	69	117.5	325	870	1638	8.1	0.620	827
14:22:13.316	134	59	84	66	117.8	325	905	1658	7.8	0.642	856
14:22:14.221	134	58	84	67	121.0	325	900	1658	8.1	0.621	828
14:22:15.119	132	58	82	68	117.8	325	885	1596	8.0	0.618	824
14:22:16.004	128	57	81	70	116.0	325	860	1621	8.1	0.602	803
14:22:16.866	130	57	82	68	117.8	325	880	1621	8.0	0.609	812
14:22:17.746	132	57	83	68	121.0	325	880	1638	8.3	0.602	802
14:22:18.624	132	58	84	70	118.8	325	860	1633	8.3	0.605	806
14:22:19.486	130	58	83	71	116.5	325	850	1646	8.2	0.607	810
14:22:20.334	133	59	83	68	116.5	325	880	1671	7.9	0.629	838
14:22:21.215	133	59	83	69	116.5	325	870	1671	8.0	0.622	829
14:22:22.085	133	59	83	67	116.5	325	890	1671	7.9	0.636	848
14:22:22.978	135	62	86	69	100.5	325	865	1717	7.0	0.740	987
14:22:23.839	136	61	86	67	103.5	325	890	1758	7.0	0.740	986
14:22:24.731	138	60	86	66	106.3	325	910	1758	7.0	0.737	982
14:22:25.639	137	60	85	67	109.8	325	890	1721	7.4	0.691	922
14:22:26.533	133	59	83	69	112.3	325	875	1721	7.7	0.649	865
14:22:27.406	133	59	83	67	113.0	325	900	1700	7.5	0.661	881
14:22:28.304	133	58	83	67	116.5	325	900	1696	7.8	0.643	858
14:22:29.202	133	59	84	68	116.3	325	885	1646	7.9	0.636	848
14:22:30.089	131	59	84	69	114.8	325	865	1671	8.0	0.631	842
14:22:30.956	133	60	85	67	115.3	325	890	1675	7.8	0.653	870
14:22:31.842	134	60	85	68	117.5	325	885	1663	8.0	0.642	856
14:22:32.731	134	60	85	68	115.8	325	885	1625	7.8	0.646	861
14:22:33.614	130	59	83	68	114.8	325	880	1646	7.8	0.637	849
14:22:34.494	131	59	83	66	116.3	325	905	1625	7.7	0.644	859
14:22:35.399	131	58	83	67	118.0	325	900	1604	7.9	0.629	839
14:22:36.301	129	58	82	68	116.0	325	880	1558	7.9	0.622	829
14:22:37.179	125	56	90	102	112.0	325	590	1567	11.4	0.471	629
14:22:37.771	124	69	76	56	88.0	310	1075	1379	4.9	0.922	1230
14:22:38.846	135	53	82	63	131.8	325	950	1829	8.3	0.589	786
14:22:39.796	126	57	80	66	115.5	325	905	1479	7.7	0.625	833
14:22:40.699	125	56	81	67	115.5	320	890	1517	7.8	0.620	827
14:22:41.589	128	58	82	66	114.0	320	905	1521	7.6	0.651	868
14:22:42.496	129	58	82	66	117.8	325	905	1521	7.8	0.632	843
14:22:43.401	128	58	82	68	114.8	325	885	1529	7.8	0.632	843
14:22:44.284	129	58	83	69	115.0	320	875	1567	7.9	0.633	845
14:22:45.159	133	59	85	68	117.0	320	880	1588	8.0	0.641	855
14:22:46.037	135	61	87	69	116.0	320	870	1633	8.0	0.649	865
14:22:46.911	135	61	87	72	114.5	320	835	1675	8.2	0.633	844
14:22:47.748	136	62	87	71	113.8	325	840	1738	8.1	0.644	859
14:22:48.586	139	62	88	71	117.0	325	850	1763	8.3	0.641	855
14:22:49.436	139	62	88	69	116.5	320	870	1754	8.0	0.653	871
14:22:50.306	137	60	87	71	116.5	320	850	1800	8.2	0.631	841
14:22:51.156	137	60	86	70	116.0	325	860	1792	8.1	0.638	850
14:22:52.016	137	60	86	67	118.5	325	895	1779	7.9	0.648	864
14:22:52.909	137	59	84	64	119.0	320	935	1775	7.6	0.660	880
14:22:53.844	135	58	83	65	119.8	325	925	1729	7.8	0.639	852
14:22:54.769	131	57	82	67	117.8	320	890	1704	7.9	0.620	826
14:22:55.657	132	57	82	67	117.8	325	890	1663	7.9	0.620	826
14:22:56.551	132	57	82	67	118.3	325	900	1658	7.9	0.624	832
14:22:57.451	131	57	82	68	118.3	325	880	1625	8.1	0.612	816
14:22:58.330	129	57	82	70	116.0	320	860	1633	8.1	0.608	811
14:22:59.187	129	56	92	105	114.5	325	570	1650	12.1	0.459	612
14:22:59.763	125	71	76	56	84.3	305	1065	1367	4.7	0.961	1281
14:23:00.824	140	53	85	65	135.3	320	930	1963	8.7	0.583	777
14:23:01.754	132	58	83	68	117.0	320	880	1654	8.0	0.624	832
14:23:02.636	135	59	86	68	119.3	325	880	1721	8.1	0.631	841
14:23:03.514	139	60	88	69	117.3	325	865	1750	8.1	0.651	868
14:23:04.379	141	62	89	70	118.5	325	860	1775	8.3	0.648	864
14:23:05.241	141	62	90	72	116.8	320	830	1838	8.4	0.636	848
14:23:06.071	143	63	90	72	116.3	325	835	1858	8.4	0.648	864
14:23:06.906	145	63	91	72	118.3	325	835	1908	8.5	0.641	854
14:23:07.741	143	63	90	72	116.5	325	830	1896	8.4	0.639	853
14:23:08.570	140	60	98	105	114.8	320	570	1942	12.1	0.487	649
14:23:09.137	135	74	80	58	85.5	300	1035	1658	5.0	0.968	1291
14:23:10.176	150	55	88	66	136.8	315	905	2308	9.1	0.584	779
14:23:11.079	139	60	86	71	117.5	320	850	1829	8.3	0.619	825
14:23:11.931	139	59	88	73	119.0	310	825	1904	8.7	0.607	809
14:23:12.756	143	62	90	73	116.8	320	825	1942	8.5	0.636	848
14:23:13.579	146	63	92	73	120.0	325	820	1971	8.8	0.625	834
14:23:14.401	145	64	92	74	117.5	320	815	1967	8.7	0.635	846
14:23:15.214	145	63	92	75	117.5	320	800	2029	8.8	0.626	835
14:23:16.016	147	64	93	74	118.3	320	815	2017	8.7	0.639	852
14:23:16.831	148	64	93	73	119.5	320	825	2013	8.7	0.639	851
14:23:17.654	147	64	92	74	118.5	320	810	2025	8.8	0.629	838
14:23:18.464	145	63	92	75	118.0	315	800	2033	8.8	0.620	827
14:23:19.266	147	64	91	73	118.5	320	825	2042	8.6	0.635	847
14:23:20.089	148	63	91	72	119.8	320	835	2067	8.6	0.636	848
14:23:20.922	147	63	90	71	119.8	320	840	2033	8.6	0.633	844
14:23:21.764	144	61	90	75	120.0	320	805	2025	8.9	0.604	805
14:23:22.571	144	62	90	76	120.0	320	785	2013	9.2	0.589	785
14:23:23.355	144	62	90	76	120.0	320	790	2013	9.1	0.592	790
14:23:24.145	144	62	90	73	120.0	320	825	2013	8.7	0.619	825
14:23:24.967	153	69	96	75	97.8	315	805	2092	7.3	0.793	1057
14:23:25.778	151	67	95	74	101.8	320	810	2138	7.5	0.758	1011
14:23:26.582	152	67	95	71	102.0	315	845	2146	7.2	0.785	1047
14:23:27.429	152	65	93	68	108.8	320	885	2146	7.4	0.755	1006
14:23:28.316	149	64	90	66	114.3	320	910	2079	7.5	0.719	958
14:23:29.224	144	62	88	68	114.5	315	880	2017	7.8	0.676	902
14:23:30.104	140	61	87	69	113.5	315	870	1979	7.8	0.663	884
14:23:30.976	141	61	87	69	115.8	320	870	1925	8.0	0.654	872
14:23:31.845	140	61	87	70	116.0	320	860	1896	8.1	0.647	862
14:23:32.704	139	61	87	70	115.3	320	855	1875	8.1	0.645	861
14:23:33.563	137	61	87	73	114.3	320	820	1883	8.4	0.624	833
14:23:34.377	138	62	89	75	113.5	315	805	1879	8.5	0.628	837
14:23:35.186	142	63	90	73	116.3	320	825	1904	8.5	0.639	852
14:23:36.010	142	63	89	71	116.3	320	850	1892	8.2	0.653	870
14:23:36.857	140	62	88	72	115.8	315	835	1875	8.3	0.637	849
14:23:37.696	138	61	88	72	114.3	320	830	1871	8.3	0.636	848
14:23:38.524	140	62	88	70	116.0	320	855	1854	8.1	0.647	862
14:23:39.377	140	62	88	70	116.8	320	860	1850	8.1	0.646	862
14:23:40.243	137	61	87	71	115.5	320	840	1813	8.3	0.631	841
14:23:41.081	137	61	87	71	114.5	320	840	1846	8.2	0.636	849
14:23:41.919	139	61	87	70	116.8	320	860	1846	8.1	0.643	857
14:23:42.779	138	61	87	69	116.8	320	865	1829	8.1	0.641	855
14:23:43.645	136	60	85	71	115.5	320	850	1813	8.2	0.627	837
14:23:44.498	135	60	86	71	115.5	320	840	1808	8.3	0.622	829
14:23:45.338	136	61	86	70	115.8	325	860	1788	8.1	0.635	847
14:23:46.195	136	60	86	70	117.5	325	855	1788	8.2	0.624	832
14:23:47.051	134	60	85	71	114.8	320	850	1758	8.1	0.626	835
14:23:47.900	133	59	84	71	115.0	320	850	1763	8.1	0.623	830
14:23:48.751	134	60	85	69	117.0	325	865	1729	8.1	0.627	835
14:23:49.618	133	60	84	67	115.8	325	895	1708	7.8	0.646	861
14:23:50.509	131	58	83	67	115.5	320	890	1700	7.8	0.636	848
14:23:51.399	129	58	82	68	114.8	320	885	1692	7.8	0.632	843
14:23:52.284	131	58	82	66	116.0	320	910	1675	7.6	0.645	860
14:23:53.196	131	58	82	65	117.8	325	925	1646	7.6	0.644	859
14:23:54.117	131	58	82	66	116.3	320	905	1617	7.7	0.640	854
14:23:55.025	128	58	82	69	114.0	320	875	1613	7.8	0.627	837
14:23:55.900	130	59	83	68	114.0	325	885	1613	7.7	0.642	857
14:23:56.784	132	59	84	67	116.8	325	895	1633	7.8	0.646	861
14:23:57.680	133	60	82	60	116.3	325	995	1617	7.0	0.704	939
14:23:58.674	131	57	81	62	119.3	325	975	1629	7.3	0.662	883
14:23:59.649	128	57	81	63	116.8	325	955	1579	7.3	0.661	881
14:24:00.608	128	57	80	62	116.5	330	965	1517	7.2	0.659	878
14:24:01.571	125	55	78	63	116.3	325	960	1467	7.3	0.640	853
14:24:02.527	120	54	76	65	113.8	325	920	1450	7.4	0.615	820
14:24:03.449	120	54	77	66	114.0	325	910	1450	7.5	0.611	814
14:24:04.361	122	55	78	66	116.3	330	905	1425	7.7	0.605	807
14:24:05.262	123	56	78	66	114.0	325	915	1429	7.5	0.628	837
14:24:06.179	123	56	78	63	115.3	325	950	1463	7.3	0.639	852
14:24:07.129	121	55	77	65	114.8	325	920	1446	7.5	0.617	823
14:24:08.051	119	54	86	102	111.8	330	590	1450	11.4	0.453	604
14:24:08.641	118	67	71	52	84.0	310	1145	1250	4.4	0.971	1295
14:24:09.782	129	50	77	58	130.8	320	1030	1675	7.6	0.605	806
14:24:10.814	122	54	75	60	118.0	330	995	1408	7.1	0.630	840
14:24:11.807	119	52	74	63	116.0	320	960	1429	7.3	0.612	817
14:24:12.767	121	53	74	60	115.3	325	1000	1438	6.9	0.640	853
14:24:13.767	121	52	73	60	119.0	330	1005	1433	7.1	0.617	822
14:24:14.774	117	51	72	63	116.3	325	950	1400	7.3	0.588	785
14:24:15.728	115	51	71	63	113.8	330	955	1388	7.1	0.598	798
14:24:16.681	114	50	81	102	114.0	335	590	1350	11.6	0.417	555
14:24:17.269	110	63	66	51	82.0	305	1170	1150	4.2	0.935	1246
14:24:18.439	117	46	70	59	127.8	315	1025	1567	7.5	0.558	744
14:24:19.465	113	50	71	63	117.3	325	955	1342	7.4	0.574	766
14:24:20.421	116	51	72	63	117.5	330	960	1346	7.3	0.588	784
14:24:21.383	116	52	73	64	114.3	325	935	1383	7.3	0.595	794
14:24:22.314	118	53	74	63	115.3	325	945	1408	7.3	0.607	809
14:24:23.261	121	53	75	63	118.3	330	960	1404	7.4	0.607	809
14:24:24.219	120	54	75	64	116.3	325	940	1388	7.4	0.604	806
14:24:25.159	117	53	74	67	114.0	310	895	1408	7.6	0.581	775
14:24:26.054	119	54	74	65	113.3	315	920	1421	7.4	0.603	804
14:24:26.972	121	53	74	64	113.3	315	940	1442	7.2	0.616	822
14:24:27.915	121	53	74	64	113.3	315	940	1442	7.2	0.616	822
14:24:28.855	121	53	74	63	113.3	315	945	1442	7.2	0.620	826
14:24:29.797	122	55	76	63	103.8	320	955	1492	6.5	0.697	930
14:24:30.752	123	55	77	64	105.8	320	940	1467	6.8	0.680	907
14:24:31.692	120	54	76	66	103.3	320	915	1463	6.8	0.669	892
14:24:32.611	119	54	75	65	105.8	315	930	1496	6.8	0.657	877
14:24:33.537	121	55	75	62	111.5	320	975	1463	6.9	0.654	872
14:24:34.514	120	53	74	62	113.5	320	965	1442	7.1	0.627	836
14:24:35.481	115	52	73	65	111.0	315	925	1388	7.2	0.606	808
14:24:36.406	115	53	73	65	110.5	315	920	1375	7.2	0.610	813
14:24:37.326	118	54	74	63	113.0	325	945	1367	7.2	0.621	828
14:24:38.273	117	54	74	63	112.5	325	950	1363	7.1	0.625	833
14:24:39.219	116	53	74	64	112.0	315	935	1396	7.2	0.618	824
14:24:40.154	118	54	75	63	113.3	325	955	1358	7.1	0.630	840
14:24:41.110	119	54	74	61	114.0	325	980	1371	7.0	0.638	851
14:24:42.091	117	54	75	65	112.3	325	925	1329	7.3	0.614	819
14:24:43.016	115	54	74	66	108.8	320	905	1329	7.2	0.614	818
14:24:43.923	117	54	73	60	111.5	325	995	1338	6.7	0.649	866
14:24:44.916	117	52	73	62	114.8	325	965	1325	7.1	0.614	819
14:24:45.881	114	53	72	64	109.5	325	940	1263	7.0	0.616	821
14:24:46.821	112	52	72	63	109.8	320	945	1292	7.0	0.616	821
14:24:47.766	116	53	73	60	113.5	325	1000	1329	6.8	0.641	855
14:24:48.766	117	53	74	61	114.8	325	990	1321	7.0	0.634	845
14:24:49.756	117	54	74	62	113.3	325	975	1308	7.0	0.635	847
14:24:50.731	115	53	73	64	111.0	325	935	1304	7.1	0.615	820
14:24:51.665	115	53	73	62	110.3	325	970	1325	6.8	0.640	853
14:24:52.634	117	53	74	62	114.5	325	975	1325	7.0	0.626	834
14:24:53.609	117	53	74	62	113.8	325	965	1296	7.1	0.626	834
14:24:54.572	115	53	74	65	111.5	320	920	1296	7.3	0.606	809
14:24:55.496	116	54	74	64	110.5	325	935	1325	7.1	0.624	832
14:24:56.431	118	54	74	62	113.8	325	965	1333	7.1	0.628	837
14:24:57.394	117	53	73	61	113.3	325	980	1325	6.9	0.632	842
14:24:58.376	114	52	72	64	112.0	325	940	1313	7.1	0.606	809
14:24:59.314	115	53	72	62	111.8	325	975	1279	6.9	0.628	838
14:25:00.291	115	52	73	62	114.3	325	965	1283	7.1	0.614	819
14:25:01.256	114	53	72	62	112.0	325	975	1263	6.9	0.627	836
14:25:02.229	111	51	79	99	109.3	325	605	1275	10.8	0.439	585
14:25:02.836	108	62	67	52	82.0	305	1160	1117	4.2	0.944	1259
14:25:03.992	118	48	71	58	124.8	325	1040	1450	7.2	0.594	792
14:25:05.038	111	51	71	62	112.3	330	965	1204	7.0	0.608	811
14:25:06.001	109	51	71	65	109.5	325	920	1213	7.1	0.599	798
14:25:06.917	112	52	81	101	105.3	325	595	1250	10.6	0.456	609
14:25:07.514	111	64	68	53	82.5	295	1140	1083	4.3	0.943	1257
14:25:08.655	120	49	73	57	125.0	320	1055	1479	7.1	0.612	816
14:25:09.710	113	51	71	61	112.8	330	985	1229	6.9	0.620	827
14:25:10.692	110	51	71	63	108.8	310	950	1221	6.9	0.622	830
14:25:11.645	114	53	73	62	109.3	330	965	1238	6.8	0.645	860
14:25:12.611	117	53	74	62	113.5	330	965	1288	7.1	0.631	842
14:25:13.576	116	53	74	63	111.3	330	945	1304	7.1	0.626	835
14:25:14.519	116	53	74	63	111.0	325	945	1363	7.0	0.628	837
14:25:15.464	118	53	74	63	113.3	330	960	1358	7.1	0.625	834
14:25:16.428	117	53	73	61	114.0	330	980	1350	7.0	0.625	834
14:25:17.404	115	51	71	62	113.0	325	965	1325	7.0	0.608	811
14:25:18.371	113	51	71	62	112.5	325	965	1321	7.0	0.607	809
14:25:19.335	114	51	71	62	114.0	325	975	1300	7.0	0.603	804
14:25:20.309	112	51	70	62	113.3	325	970	1279	7.0	0.600	799
14:25:21.280	109	50	69	63	110.8	320	945	1263	7.0	0.589	785
14:25:22.224	110	50	70	63	111.8	325	960	1254	7.0	0.599	799
14:25:23.185	112	50	71	62	115.5	325	965	1275	7.2	0.593	791
14:25:24.151	113	51	71	62	113.5	330	970	1250	7.0	0.607	809
14:25:25.117	111	51	71	64	111.3	325	935	1246	7.1	0.597	796
14:25:26.054	113	52	72	63	112.8	325	950	1250	7.1	0.605	806
14:25:27.006	114	52	72	63	113.8	330	960	1254	7.1	0.610	813
14:25:27.966	113	52	72	65	112.5	330	930	1246	7.3	0.595	794
14:25:28.896	111	52	71	65	110.0	325	920	1263	7.2	0.596	795
14:25:29.814	112	51	81	101	110.5	325	595	1279	11.1	0.435	580
14:25:30.413	111	63	69	54	84.0	310	1105	1113	4.6	0.901	1201
14:25:31.514	124	49	76	62	129.3	325	965	1567	8.0	0.566	754
14:25:32.479	120	54	75	64	114.0	325	935	1363	7.3	0.615	820
14:25:33.416	121	54	76	65	115.5	320	920	1446	7.5	0.605	807
14:25:34.334	124	55	78	65	115.3	325	920	1508	7.5	0.623	830
14:25:35.258	127	56	78	65	115.3	325	920	1521	7.5	0.623	830
14:25:36.175	127	56	78	104	115.3	325	575	1521	12.0	0.389	519
14:25:36.750	127	56	78	55	115.3	325	1090	1521	6.3	0.738	984
14:25:37.839	140	60	86	61	108.8	320	985	1813	6.6	0.779	1039
14:25:38.826	131	62	83	63	99.3	325	945	1483	6.3	0.793	1057
14:25:39.771	127	60	83	67	96.5	320	895	1517	6.5	0.767	1023
14:25:40.664	130	62	84	66	98.5	325	915	1533	6.5	0.778	1037
14:25:41.579	131	62	84	65	104.0	325	925	1546	6.7	0.749	999
14:25:42.508	129	61	83	66	102.8	325	915	1517	6.7	0.737	983
14:25:43.421	126	59	91	100	101.5	320	600	1533	10.2	0.536	715
14:25:44.019	124	71	77	55	78.5	305	1095	1308	4.3	1.078	1437
14:25:45.115	133	56	82	61	119.5	320	980	1754	7.3	0.675	899
14:25:46.094	123	59	79	62	104.0	320	965	1429	6.5	0.731	974
14:25:47.057	122	58	79	62	105.3	320	970	1425	6.5	0.726	968
14:25:48.030	124	58	80	62	106.3	325	965	1392	6.6	0.724	966
14:25:48.996	123	58	80	62	106.3	325	975	1383	6.5	0.730	973
14:25:49.969	122	58	79	63	104.8	325	960	1379	6.5	0.722	962
14:25:50.927	123	57	79	63	106.0	325	955	1450	6.7	0.712	949
14:25:51.886	126	58	80	63	108.0	330	955	1433	6.8	0.707	943
14:25:52.839	125	58	79	62	106.3	325	965	1433	6.6	0.718	957
14:25:53.802	122	57	78	65	105.3	325	925	1450	6.8	0.688	917
14:25:54.729	122	57	78	64	104.5	320	940	1458	6.7	0.704	939
14:25:55.667	125	57	79	63	108.8	325	960	1463	6.8	0.700	933
14:25:56.629	127	58	81	63	109.0	325	945	1467	6.9	0.698	931
14:25:57.575	129	59	82	63	107.8	325	950	1529	6.8	0.719	958
14:25:58.524	129	59	82	66	107.3	325	915	1575	7.0	0.697	930
14:25:59.440	128	59	81	64	105.5	320	935	1613	6.8	0.713	951
14:26:00.372	131	58	81	62	109.8	325	970	1642	6.8	0.711	949
14:26:01.344	130	57	80	62	111.3	325	970	1638	6.9	0.700	933
14:26:02.314	128	57	80	64	110.0	325	935	1600	7.1	0.678	904
14:26:03.251	125	57	79	67	106.5	320	895	1604	7.1	0.666	888
14:26:04.144	126	58	79	65	106.8	320	925	1613	6.9	0.687	916
14:26:05.071	129	58	81	64	110.8	325	940	1625	7.1	0.685	914
14:26:06.013	130	58	81	64	110.3	325	940	1604	7.0	0.693	924
14:26:06.951	128	58	80	64	108.8	320	935	1642	7.0	0.688	917
14:26:07.886	128	58	80	62	109.0	320	965	1663	6.8	0.704	938
14:26:08.851	129	57	80	62	112.3	325	975	1617	6.9	0.693	924
14:26:09.824	128	57	79	62	110.0	325	970	1592	6.8	0.694	926
14:26:10.796	124	56	78	64	110.0	320	940	1592	7.0	0.667	889
14:26:11.738	124	57	77	63	107.8	325	960	1533	6.7	0.688	918
14:26:12.692	125	56	77	62	110.3	325	965	1496	6.9	0.676	902
14:26:13.659	123	56	76	62	109.0	325	965	1492	6.8	0.675	900
14:26:14.626	119	54	76	65	108.8	320	930	1458	7.0	0.646	861
14:26:15.554	120	55	76	63	107.0	320	955	1450	6.7	0.674	898
14:26:16.510	122	55	77	63	110.5	325	960	1508	6.9	0.669	892
14:26:17.471	123	56	78	62	109.3	325	970	1454	6.8	0.688	917
14:26:18.439	121	56	78	64	108.3	320	940	1475	6.9	0.673	897
14:26:19.379	122	57	78	63	107.3	325	955	1463	6.7	0.695	926
14:26:20.332	123	57	78	61	109.3	325	980	1454	6.7	0.697	930
14:26:21.312	123	56	77	61	109.0	325	980	1425	6.7	0.692	923
14:26:22.296	120	55	76	63	107.8	325	945	1417	6.8	0.667	889
14:26:23.241	118	55	76	64	105.5	320	940	1408	6.7	0.673	897
14:26:24.181	120	56	76	62	107.8	325	965	1392	6.7	0.683	911
14:26:25.146	120	56	77	63	107.5	325	945	1396	6.8	0.675	900
14:26:26.091	118	55	76	66	105.8	325	915	1363	6.9	0.660	880
14:26:27.008	117	56	77	65	103.5	315	920	1404	6.8	0.680	907
14:26:27.926	121	57	78	62	107.3	325	965	1392	6.7	0.697	930
14:26:28.891	122	56	78	62	109.8	325	970	1392	6.8	0.692	922
14:26:29.859	122	57	78	62	107.5	325	965	1383	6.7	0.702	937
14:26:30.826	122	57	78	63	107.3	325	950	1400	6.8	0.689	918
14:26:31.776	121	57	78	65	105.8	320	925	1458	6.9	0.682	910
14:26:32.701	124	57	79	62	107.8	325	970	1425	6.7	0.707	942
14:26:33.671	125	57	80	63	110.0	325	950	1454	6.9	0.687	915
14:26:34.621	124	58	80	67	107.0	320	900	1450	7.1	0.673	897
14:26:35.521	124	58	80	66	105.3	320	905	1492	7.0	0.690	920
14:26:36.426	128	59	81	63	109.0	325	955	1513	6.8	0.710	946
14:26:37.379	129	59	82	62	110.3	325	975	1554	6.8	0.721	961
14:26:38.358	129	59	81	60	110.5	325	1000	1533	6.6	0.733	977
14:26:39.356	128	58	81	62	109.8	325	970	1508	6.8	0.716	955
14:26:40.326	126	58	80	65	107.5	325	925	1492	7.0	0.688	918
14:26:41.253	123	57	79	66	106.0	320	915	1504	7.0	0.684	912
14:26:42.168	127	58	81	64	109.0	325	940	1513	7.0	0.696	929
14:26:43.104	128	58	81	66	109.0	325	905	1542	7.2	0.670	894
14:26:44.010	128	58	81	66	109.0	325	910	1542	7.2	0.674	899
14:26:44.920	128	58	81	63	109.0	325	960	1542	6.8	0.711	948
14:26:45.877	130	60	83	65	95.0	320	925	1642	6.2	0.806	1074
14:26:46.805	132	60	83	63	98.8	325	950	1633	6.2	0.796	1061
14:26:47.752	130	59	82	64	99.5	325	940	1629	6.4	0.775	1033
14:26:48.694	128	58	80	63	102.3	325	955	1588	6.4	0.750	999
14:26:49.653	126	57	80	65	106.3	320	925	1579	6.9	0.692	923
14:26:50.576	123	57	79	65	104.5	315	925	1617	6.8	0.697	929
14:26:51.500	127	58	80	63	107.8	320	960	1600	6.7	0.711	947
14:26:52.459	127	58	80	61	109.3	320	985	1592	6.7	0.719	959
14:26:53.444	127	57	81	65	110.3	320	930	1567	7.1	0.685	914
14:26:54.376	127	58	83	69	107.3	320	865	1563	7.4	0.667	890
14:26:55.243	128	61	83	67	104.3	320	890	1542	7.0	0.711	948
14:26:56.133	129	61	84	68	105.0	325	880	1571	7.2	0.706	941
14:26:57.009	130	61	84	66	105.3	320	915	1642	6.9	0.726	968
14:26:57.925	134	60	84	64	110.0	320	940	1671	7.0	0.720	960
14:26:58.866	133	60	84	64	109.3	325	935	1646	7.0	0.715	953
14:26:59.797	130	59	82	66	107.5	320	915	1633	7.0	0.698	931
14:27:00.715	126	58	81	67	105.3	315	890	1650	7.1	0.685	913
14:27:01.606	128	59	81	65	106.0	320	925	1650	6.9	0.707	942
14:27:02.531	129	58	81	63	109.8	320	950	1671	6.9	0.699	932
14:27:03.481	129	58	81	64	110.8	320	940	1654	7.1	0.687	917
14:27:04.421	129	58	80	62	110.3	325	970	1608	6.8	0.702	936
14:27:05.389	128	57	79	61	111.5	325	985	1617	6.8	0.696	928
14:27:06.374	126	56	78	61	110.5	325	985	1558	6.7	0.693	924
14:27:07.361	122	55	76	61	110.0	320	980	1538	6.7	0.673	897
14:27:08.339	120	54	75	60	109.3	315	995	1517	6.6	0.681	908
14:27:09.336	120	54	75	60	111.8	325	1005	1496	6.7	0.670	893
14:27:10.341	118	53	74	60	111.0	325	995	1442	6.7	0.659	878
14:27:11.334	117	53	73	61	109.8	325	980	1404	6.7	0.654	872
14:27:12.316	116	53	74	61	109.3	325	980	1388	6.7	0.659	879
14:27:13.294	117	54	75	62	109.8	325	965	1379	6.8	0.659	879
14:27:14.261	119	55	77	64	108.8	325	940	1413	6.9	0.663	885
14:27:15.201	120	56	79	68	108.5	320	885	1425	7.4	0.640	854
14:27:16.086	122	58	81	71	105.3	325	840	1396	7.5	0.646	862
14:27:16.922	125	60	82	71	103.3	320	845	1450	7.3	0.671	895
14:27:17.769	127	60	85	75	105.8	320	805	1596	7.9	0.643	858
14:27:18.576	134	62	86	70	107.3	325	855	1667	7.5	0.686	914
14:27:19.429	137	62	85	67	110.8	325	900	1754	7.4	0.693	924
14:27:20.331	135	60	83	64	112.0	325	935	1771	7.2	0.693	924
14:27:21.266	133	58	82	64	113.0	325	935	1750	7.3	0.674	899
14:27:22.203	130	58	80	64	111.0	325	935	1700	7.1	0.670	893
14:27:23.134	125	55	78	66	111.3	315	905	1692	7.4	0.635	846
14:27:24.039	124	55	80	72	110.8	315	830	1717	8.0	0.601	802
14:27:24.873	127	59	79	63	106.8	320	950	1729	6.7	0.705	940
14:27:25.819	131	57	79	59	116.0	320	1025	1821	6.8	0.700	934
14:27:26.844	130	56	80	60	117.5	320	995	1746	7.1	0.673	898
14:27:27.840	128	56	79	62	114.5	320	965	1658	7.1	0.668	891
14:27:28.806	126	56	81	70	112.5	325	855	1625	7.9	0.614	818
14:27:29.661	126	58	80	69	107.5	320	865	1571	7.5	0.646	861
14:27:30.526	126	58	81	71	108.5	320	840	1621	7.8	0.623	831
14:27:31.366	126	58	81	71	108.5	315	845	1638	7.7	0.631	841
14:27:32.209	129	59	83	71	110.8	320	845	1688	7.9	0.631	842
14:27:33.054	130	59	84	73	111.3	325	825	1708	8.1	0.625	833
14:27:33.881	132	61	85	72	109.8	320	830	1700	7.9	0.645	860
14:27:34.713	133	61	85	71	110.0	325	840	1717	7.9	0.651	868
14:27:35.551	131	60	85	73	109.3	315	820	1750	8.0	0.638	851
14:27:36.369	132	61	85	72	108.5	315	835	1796	7.8	0.654	872
14:27:37.208	134	61	85	69	111.5	320	875	1813	7.6	0.665	887
14:27:38.081	135	60	85	68	112.8	320	880	1813	7.7	0.665	887
14:27:38.961	136	61	87	71	112.5	320	840	1788	8.0	0.648	864
14:27:39.801	134	62	87	75	109.3	325	795	1738	8.2	0.631	842
14:27:40.596	134	62	86	74	106.5	315	810	1746	7.9	0.654	872
14:27:41.404	135	61	86	73	108.5	315	825	1796	7.9	0.650	867
14:27:42.233	136	61	86	71	110.0	320	845	1808	7.8	0.659	878
14:27:43.074	136	61	86	72	110.0	315	835	1850	7.9	0.651	868
14:27:43.910	136	61	86	72	110.5	315	835	1858	7.9	0.652	869
14:27:44.745	136	62	86	72	109.3	315	830	1842	7.9	0.655	874
14:27:45.574	133	61	87	76	108.5	310	790	1879	8.2	0.635	847
14:27:46.364	138	63	89	73	108.8	315	820	1879	8.0	0.667	890
14:27:47.188	140	63	89	70	112.0	315	855	1933	7.9	0.679	906
14:27:48.041	141	63	89	71	112.0	315	850	1933	7.9	0.675	901
14:27:48.890	141	63	89	74	112.0	315	810	1933	8.3	0.644	858
14:27:49.700	141	63	89	76	112.0	315	785	1933	8.6	0.624	832
14:27:50.484	142	67	93	78	92.8	315	765	1829	7.3	0.767	1023
14:27:51.249	142	66	93	77	95.3	315	775	1904	7.4	0.755	1006
14:27:52.024	143	66	92	75	95.8	315	800	1921	7.2	0.767	1022
14:27:52.826	142	65	91	72	101.8	315	830	1942	7.4	0.738	984
14:27:53.656	141	64	89	71	106.5	320	840	1917	7.6	0.704	939
14:27:54.496	139	63	88	72	107.0	320	835	1875	7.7	0.689	918
14:27:55.329	136	62	87	74	106.3	315	815	1838	7.8	0.669	892
14:27:56.146	135	62	87	75	106.8	315	805	1838	8.0	0.658	877
14:27:56.949	137	63	89	75	108.3	315	805	1854	8.1	0.660	880
14:27:57.758	139	63	89	73	109.8	315	825	1867	8.0	0.669	892
14:27:58.583	140	63	91	75	111.5	320	805	1863	8.3	0.653	871
14:27:59.386	140	64	92	79	109.0	315	760	1850	8.6	0.643	858
14:28:00.146	141	66	94	83	107.3	315	725	1829	8.9	0.634	845
14:28:00.871	141	66	94	82	106.5	320	735	1846	8.7	0.645	860
14:28:01.606	142	66	93	81	107.3	320	740	1900	8.7	0.642	856
14:28:02.346	142	66	93	81	107.3	310	745	1946	8.6	0.644	859
14:28:03.089	143	66	93	79	108.8	315	755	1979	8.6	0.646	861
14:28:03.846	144	65	93	79	109.8	320	760	1971	8.7	0.642	856
14:28:04.604	143	65	92	77	109.0	315	775	1946	8.4	0.651	867
14:28:05.381	141	64	89	71	110.0	315	840	1942	7.9	0.678	904
14:28:06.219	139	62	88	72	112.0	315	830	1921	8.1	0.648	865
14:28:07.047	134	60	86	76	109.5	310	790	1825	8.3	0.622	830
14:28:07.841	134	61	86	75	108.5	310	805	1829	8.1	0.638	851
14:28:08.645	137	61	88	74	111.3	315	810	1863	8.2	0.641	854
14:28:09.456	139	62	90	73	112.5	310	820	1871	8.2	0.652	870
14:28:10.276	141	64	91	74	111.5	315	810	1900	8.3	0.661	881
14:28:11.084	143	64	93	76	110.8	315	790	1904	8.4	0.662	882
14:28:11.876	144	66	94	77	109.3	315	780	1883	8.4	0.668	890
14:28:12.656	144	66	95	81	109.0	315	745	1921	8.8	0.649	866
14:28:13.399	145	67	96	83	107.3	315	725	1933	8.9	0.649	865
14:28:14.126	144	67	95	82	107.0	315	735	1958	8.7	0.649	866
14:28:14.861	145	66	94	80	108.8	310	750	2029	8.7	0.650	867
14:28:15.611	146	66	93	77	110.5	315	775	2058	8.6	0.654	872
14:28:16.384	145	65	92	76	111.5	315	790	2050	8.5	0.654	871
14:28:17.174	143	64	90	74	111.8	315	815	1996	8.2	0.655	873
14:28:17.989	140	62	88	73	112.0	315	820	1942	8.2	0.642	857
14:28:18.807	134	60	87	78	110.3	310	765	1892	8.6	0.602	803
14:28:19.576	133	60	93	103	107.5	310	580	1850	11.1	0.503	671
14:28:20.158	132	69	81	63	90.3	300	945	1708	5.7	0.846	1127
14:28:21.099	144	56	92	78	128.5	310	765	2300	10.1	0.546	728
14:28:21.866	138	64	91	82	108.5	305	735	1821	8.9	0.618	824
14:28:22.599	142	65	92	78	110.3	305	770	1921	8.6	0.644	859
14:28:23.369	141	64	93	81	109.3	300	745	1988	8.8	0.632	843
14:28:24.116	143	66	93	79	109.3	305	755	1979	8.7	0.643	857
14:28:24.867	145	66	94	79	109.0	310	760	2017	8.6	0.655	874
14:28:25.631	145	66	93	76	110.0	310	785	2042	8.4	0.665	887
14:28:26.414	145	65	92	76	110.0	310	790	2029	8.4	0.663	883
14:28:27.206	140	64	90	77	107.5	305	780	1971	8.3	0.653	871
14:28:27.988	138	64	89	76	106.3	305	785	1963	8.1	0.656	874
14:28:28.771	139	63	89	75	108.0	305	795	1954	8.2	0.655	874
14:28:29.566	139	63	89	74	109.5	310	810	1938	8.1	0.658	878
14:28:30.376	139	63	88	74	109.8	310	815	1904	8.1	0.655	874
14:28:31.189	135	62	87	76	107.3	305	790	1883	8.1	0.643	857
14:28:31.981	134	62	87	76	106.8	305	785	1871	8.2	0.642	855
14:28:32.768	137	63	88	74	108.8	305	810	1883	8.1	0.655	874
14:28:33.572	138	62	90	75	110.5	310	795	1892	8.3	0.644	859
14:28:34.369	138	63	89	76	108.3	310	785	1829	8.3	0.647	863
14:28:35.152	135	62	89	78	107.5	305	770	1842	8.4	0.636	848
14:28:35.922	137	63	90	77	108.5	305	775	1846	8.4	0.643	857
14:28:36.699	139	64	91	77	110.5	315	780	1871	8.5	0.644	859
14:28:37.479	140	64	91	75	110.3	315	795	1858	8.3	0.658	877
14:28:38.274	139	64	91	77	110.3	310	775	1863	8.5	0.640	853
14:28:39.053	137	63	98	106	107.3	310	565	1863	11.4	0.518	690
14:28:39.614	132	74	81	60	81.3	290	995	1579	4.9	0.992	1323
14:28:40.611	146	56	91	72	127.8	315	830	2258	9.2	0.590	786
14:28:41.441	137	63	88	74	108.3	320	815	1779	8.0	0.659	878
14:28:42.256	135	61	88	76	109.5	310	785	1833	8.4	0.633	844
14:28:43.041	137	63	90	77	107.0	310	780	1850	8.2	0.658	877
14:28:43.819	141	64	93	77	110.8	320	780	1892	8.5	0.651	869
14:28:44.601	143	66	93	77	110.8	320	780	1883	8.5	0.651	869
14:28:45.380	143	66	93	76	110.8	320	785	1883	8.5	0.656	874
14:28:46.165	143	66	93	75	110.8	320	800	1883	8.3	0.668	891
14:28:46.966	140	65	92	75	95.0	315	795	1904	7.2	0.766	1021
14:28:47.760	141	64	90	72	97.5	320	835	1904	7.0	0.769	1025
14:28:48.594	139	62	88	71	99.3	320	845	1871	7.0	0.751	1002
14:28:49.443	136	61	87	71	103.5	320	850	1792	7.3	0.710	947
14:28:50.289	132	60	85	73	106.3	315	820	1725	7.8	0.658	877
14:28:51.110	131	60	85	74	106.8	320	815	1742	7.9	0.649	865
14:28:51.924	132	60	85	72	108.8	320	830	1742	7.9	0.651	868
14:28:52.754	133	60	86	73	111.3	320	825	1738	8.1	0.638	850
14:28:53.579	133	60	86	74	110.5	320	810	1708	8.2	0.629	838
14:28:54.391	130	60	86	76	109.3	320	790	1679	8.3	0.618	824
14:28:55.179	132	61	88	80	108.8	320	750	1692	8.7	0.607	809
14:28:55.929	133	62	89	82	108.5	320	730	1688	8.9	0.595	794
14:28:56.663	131	61	88	83	110.3	315	720	1704	9.2	0.576	768
14:28:57.383	134	62	96	104	108.5	320	575	1767	11.3	0.506	675
14:28:57.956	130	72	81	63	86.8	305	960	1567	5.4	0.891	1188
14:28:58.916	142	56	86	66	127.8	315	905	2146	8.5	0.607	810
14:28:59.820	132	59	82	68	113.5	315	885	1742	7.7	0.641	855
14:29:00.704	128	57	82	71	111.3	310	840	1683	7.9	0.617	823
14:29:01.542	127	58	82	72	108.0	315	835	1642	7.8	0.632	843
14:29:02.379	130	58	83	71	112.5	320	840	1683	8.0	0.620	826
14:29:03.220	130	59	83	71	112.3	315	845	1667	8.0	0.623	831
14:29:04.066	128	58	82	73	111.0	315	825	1638	8.1	0.609	813
14:29:04.891	127	58	82	72	109.5	315	835	1650	7.9	0.623	831
14:29:05.726	129	58	84	72	113.0	315	835	1663	8.1	0.617	823
14:29:06.561	130	59	85	72	112.8	320	830	1633	8.2	0.622	829
14:29:07.393	129	60	84	73	110.3	320	820	1600	8.1	0.627	835
14:29:08.211	129	60	85	74	109.8	320	815	1621	8.1	0.629	839
14:29:09.024	131	61	85	73	110.3	320	825	1617	8.0	0.636	848
14:29:09.849	131	60	84	69	110.8	320	870	1629	7.6	0.656	875
14:29:10.721	129	59	82	67	112.3	320	900	1583	7.5	0.653	871
14:29:11.619	124	57	80	69	110.3	320	865	1529	7.6	0.624	832
14:29:12.488	123	56	79	71	110.0	320	850	1508	7.8	0.612	817
14:29:13.336	124	57	80	71	111.3	320	845	1492	7.9	0.608	810
14:29:14.181	124	57	80	72	110.5	320	835	1479	7.9	0.606	809
14:29:15.016	121	56	79	74	108.3	320	810	1483	8.0	0.591	788
14:29:15.826	122	57	80	74	109.3	325	815	1496	8.0	0.595	793
14:29:16.643	125	57	81	72	112.3	325	830	1525	8.1	0.599	799
14:29:17.470	126	58	82	71	112.3	320	845	1521	8.0	0.614	818
14:29:18.314	125	58	82	74	111.5	320	815	1546	8.2	0.598	797
14:29:19.131	125	58	82	74	110.3	320	815	1575	8.1	0.608	811
14:29:19.944	128	59	83	72	112.0	320	830	1571	8.1	0.617	823
14:29:20.774	129	59	84	72	112.8	320	830	1588	8.2	0.617	822
14:29:21.604	129	59	83	72	111.3	320	835	1583	8.0	0.621	828
14:29:22.443	126	58	82	73	110.8	320	825	1583	8.1	0.611	814
14:29:23.264	127	59	82	72	110.3	320	835	1600	7.9	0.623	831
14:29:24.099	129	59	83	72	112.0	320	835	1608	8.0	0.621	828
14:29:24.934	129	59	84	72	112.3	315	835	1604	8.1	0.625	833
14:29:25.773	128	60	84	74	110.5	325	815	1546	8.1	0.618	824
14:29:26.588	127	59	83	73	109.3	320	820	1567	8.0	0.623	831
14:29:27.406	127	58	92	103	109.5	320	580	1583	11.3	0.485	646
14:29:27.984	124	71	77	58	82.5	305	1035	1338	4.8	0.960	1280
14:29:29.021	135	54	84	67	127.3	320	895	1821	8.5	0.587	783
14:29:29.918	124	58	81	70	109.0	320	855	1504	7.6	0.633	845
14:29:30.773	126	58	82	70	111.3	325	860	1508	7.8	0.634	845
14:29:31.627	128	59	83	69	109.0	325	875	1496	7.5	0.664	886
14:29:32.506	128	59	83	69	112.3	325	875	1508	7.7	0.645	860
14:29:33.380	125	58	82	70	108.8	320	855	1550	7.6	0.643	857
14:29:34.234	127	59	82	68	109.3	325	880	1533	7.4	0.656	875
14:29:35.116	127	58	81	66	112.3	325	905	1517	7.4	0.651	868
14:29:36.019	125	57	79	65	111.3	325	925	1488	7.2	0.657	876
14:29:36.945	122	56	78	67	111.0	325	890	1492	7.5	0.625	834
14:29:37.832	121	55	79	70	109.8	315	855	1471	7.7	0.612	815
14:29:38.691	124	57	80	69	110.5	325	865	1488	7.7	0.626	835
14:29:39.555	125	57	81	68	112.0	325	880	1517	7.6	0.632	843
14:29:40.434	126	58	81	69	111.8	325	875	1525	7.7	0.632	843
14:29:41.309	124	57	81	72	110.0	320	835	1521	7.9	0.615	820
14:29:42.144	124	58	82	73	108.3	320	825	1554	7.9	0.623	831
14:29:42.973	126	58	90	101	109.3	325	595	1567	11.0	0.490	654
14:29:43.566	124	69	76	57	86.5	310	1060	1379	4.9	0.931	1242
