# Supplementary material for: Influence of beat-to-beat blood pressure variability on vascular elasticity in hypertensive population
Source: Sci Rep. 2017 Aug 21;7:8394. doi: 10.1038/s41598-017-08640-4 (PMC5566212; doi:10.1038/s41598-017-08640-4)
Supplement: Supplementary file 2 — Dataset 2 [file 41598_2017_8640_MOESM2_ESM.zip › Data of normal population/1193-beats.txt]

15:23:27.456	107	60	78	69	74.0	325	870	888	5.1	0.917	1223
15:23:28.326	104	58	78	71	74.0	325	840	858	5.3	0.885	1181
15:23:29.165	104	58	78	69	74.0	325	865	858	5.1	0.912	1216
15:23:30.030	104	58	78	69	74.0	325	875	858	5.1	0.922	1230
15:23:30.905	104	58	78	67	74.0	325	890	858	5.0	0.938	1251
15:23:31.796	102	57	76	71	63.8	320	850	846	4.5	1.010	1347
15:23:32.646	104	58	77	69	63.3	325	865	863	4.4	1.050	1399
15:23:33.509	106	58	78	69	66.8	325	870	871	4.6	1.010	1347
15:23:34.381	105	58	77	69	70.0	325	870	875	4.8	0.951	1268
15:23:35.249	103	57	76	72	71.3	320	830	854	5.2	0.888	1184
15:23:36.081	105	59	78	72	73.3	320	830	875	5.3	0.887	1182
15:23:36.909	107	60	80	72	74.3	320	830	883	5.4	0.889	1185
15:23:37.739	106	60	79	73	73.0	320	820	896	5.3	0.885	1179
15:23:38.561	106	59	79	75	72.5	320	800	896	5.4	0.869	1159
15:23:39.361	108	61	79	74	72.5	320	810	917	5.4	0.880	1173
15:23:40.170	108	61	79	70	72.5	320	855	917	5.1	0.929	1238
15:23:41.025	108	61	79	71	72.5	320	840	917	5.2	0.912	1217
15:23:41.865	108	61	79	71	72.5	320	840	917	5.2	0.912	1217
15:23:42.708	111	61	81	72	64.3	320	830	950	4.6	1.050	1399
15:23:43.536	112	61	82	73	64.3	320	825	975	4.7	1.050	1400
15:23:44.363	110	61	81	74	67.0	320	810	967	5.0	0.979	1306
15:23:45.171	110	61	82	76	67.3	315	785	983	5.1	0.951	1268
15:23:45.958	113	62	84	76	72.5	320	790	1004	5.5	0.913	1217
15:23:46.744	116	64	85	75	73.3	315	800	1033	5.5	0.926	1234
15:23:47.546	114	63	84	75	74.5	315	795	1033	5.6	0.896	1195
15:23:48.339	115	63	85	77	73.8	315	780	1071	5.7	0.896	1195
15:23:49.121	117	64	86	74	75.3	320	810	1075	5.6	0.920	1227
15:23:49.931	118	64	86	73	75.3	320	820	1075	5.5	0.932	1242
15:23:50.750	118	64	86	73	75.3	320	820	1075	5.5	0.932	1242
15:23:51.570	118	64	86	76	75.3	320	790	1075	5.7	0.898	1197
15:23:52.360	118	64	86	73	75.3	320	825	1075	5.5	0.937	1250
15:23:53.182	116	65	84	73	61.5	315	825	1029	4.5	1.130	1507
15:23:54.009	113	62	83	75	62.8	315	805	1017	4.7	1.058	1411
15:23:54.816	113	62	83	75	65.5	315	805	1038	4.9	1.020	1360
15:23:55.623	114	63	83	72	69.0	320	830	1000	5.0	1.001	1335
15:23:56.451	114	63	82	70	72.8	315	855	1000	5.1	0.964	1285
15:23:57.308	110	61	80	71	73.8	320	845	975	5.2	0.919	1226
15:23:58.151	111	61	81	70	73.5	315	855	988	5.2	0.936	1249
15:23:59.008	111	61	81	69	75.5	320	865	983	5.2	0.925	1234
15:23:59.869	111	61	80	69	75.0	315	865	971	5.2	0.917	1223
15:24:00.738	107	59	78	72	74.0	315	835	938	5.3	0.880	1174
15:24:01.573	107	59	79	71	75.0	320	840	963	5.4	0.882	1176
15:24:02.411	109	60	80	69	76.3	320	865	942	5.3	0.902	1202
15:24:03.274	109	60	79	69	76.3	320	875	929	5.2	0.904	1205
15:24:04.151	106	58	78	71	75.3	320	845	913	5.3	0.870	1160
15:24:04.994	107	59	79	73	74.0	315	825	933	5.4	0.878	1171
15:24:05.821	108	60	79	70	75.5	320	860	900	5.3	0.903	1204
15:24:06.679	108	59	79	69	77.0	320	870	904	5.3	0.890	1186
15:24:07.551	106	58	77	69	76.8	320	870	896	5.3	0.876	1168
15:24:08.421	106	58	78	69	76.3	320	865	929	5.3	0.882	1176
15:24:09.284	108	59	78	70	76.3	320	855	908	5.4	0.872	1162
15:24:10.140	108	59	78	71	76.3	320	850	908	5.4	0.867	1156
15:24:10.990	108	59	78	72	76.3	320	835	908	5.5	0.851	1135
15:24:11.826	109	61	81	73	64.8	320	825	904	4.7	1.026	1368
15:24:12.651	110	62	82	72	66.3	320	835	908	4.8	1.030	1374
15:24:13.484	111	62	82	71	66.8	320	850	917	4.7	1.044	1392
15:24:14.334	110	61	81	71	69.0	320	840	908	4.9	0.986	1315
15:24:15.174	110	61	81	71	71.8	320	850	946	5.1	0.963	1283
15:24:16.026	111	61	81	69	73.8	325	875	938	5.1	0.961	1281
15:24:16.901	110	61	80	70	73.5	325	855	929	5.2	0.931	1241
15:24:17.756	108	60	79	71	72.8	320	840	925	5.2	0.915	1220
15:24:18.594	110	60	81	72	74.0	320	835	938	5.3	0.908	1211
15:24:19.429	111	61	82	71	74.8	320	840	946	5.3	0.916	1221
15:24:20.269	111	62	82	72	74.5	320	835	942	5.4	0.916	1222
15:24:21.108	110	62	82	73	73.5	320	825	954	5.3	0.918	1223
15:24:21.933	113	63	83	70	74.5	320	855	988	5.2	0.950	1266
15:24:22.788	114	63	83	70	76.3	325	860	992	5.3	0.939	1252
15:24:23.648	112	62	82	71	75.8	325	845	963	5.4	0.912	1216
15:24:24.491	110	61	82	73	73.3	320	825	950	5.3	0.918	1224
15:24:25.314	112	62	82	71	74.3	320	840	958	5.3	0.928	1237
15:24:26.154	112	62	82	71	75.8	320	850	950	5.3	0.915	1219
15:24:27.006	109	60	80	72	75.8	325	830	896	5.5	0.879	1172
15:24:27.836	109	60	80	72	74.5	320	830	938	5.4	0.894	1192
15:24:28.666	110	61	81	73	74.8	320	825	929	5.4	0.894	1192
15:24:29.491	109	61	80	71	75.5	325	845	908	5.4	0.895	1194
15:24:30.336	107	59	79	73	75.3	320	820	896	5.5	0.861	1148
15:24:31.156	106	60	79	75	73.3	320	800	904	5.5	0.866	1154
15:24:31.956	108	60	79	72	75.0	320	835	900	5.4	0.882	1176
15:24:32.791	108	60	79	71	76.5	320	845	908	5.4	0.875	1167
15:24:33.636	106	59	78	71	76.3	325	840	896	5.4	0.857	1142
15:24:34.476	105	59	78	73	73.3	320	820	900	5.4	0.870	1161
15:24:35.296	107	60	79	73	74.8	320	820	908	5.5	0.869	1159
15:24:36.116	108	60	79	75	74.8	320	805	900	5.6	0.853	1138
15:24:36.920	108	60	79	74	74.8	320	810	900	5.5	0.859	1145
15:24:37.730	108	60	79	75	74.8	320	795	900	5.6	0.843	1124
15:24:38.525	108	60	79	75	74.8	320	795	900	5.6	0.843	1124
15:24:39.320	108	60	79	73	74.8	320	820	900	5.5	0.869	1159
15:24:40.139	112	62	82	72	59.0	320	830	942	4.3	1.150	1533
15:24:40.971	110	61	81	73	61.8	320	825	950	4.5	1.082	1443
15:24:41.796	112	62	82	72	64.8	320	830	975	4.7	1.051	1401
15:24:42.624	112	61	81	71	69.5	320	850	975	4.9	0.994	1325
15:24:43.478	109	59	79	71	73.8	325	845	954	5.2	0.908	1211
15:24:44.321	108	59	79	73	73.0	320	825	971	5.3	0.890	1187
15:24:45.148	109	60	80	73	74.5	315	825	967	5.4	0.880	1174
15:24:45.969	109	60	79	73	75.0	320	820	938	5.5	0.861	1148
15:24:46.791	105	59	77	74	73.8	320	810	913	5.5	0.846	1128
15:24:47.599	106	58	77	76	73.8	320	790	938	5.6	0.825	1100
15:24:48.390	106	58	77	74	73.8	320	815	938	5.4	0.851	1135
15:24:49.205	106	58	77	73	73.8	320	820	938	5.4	0.856	1142
15:24:50.025	106	58	77	72	73.8	320	830	938	5.3	0.867	1155
15:24:50.854	110	60	80	73	64.3	320	820	1017	4.7	1.024	1366
15:24:51.676	112	60	81	72	66.0	320	830	1000	4.8	1.012	1350
15:24:52.504	111	60	80	74	67.8	315	815	1017	5.0	0.956	1275
15:24:53.321	108	59	78	75	69.0	320	795	983	5.2	0.902	1202
15:24:54.116	109	59	80	76	73.3	315	785	1017	5.6	0.860	1147
15:24:54.903	112	61	82	75	74.8	315	800	1013	5.6	0.878	1170
15:24:55.701	114	63	83	71	75.3	320	840	992	5.4	0.921	1228
15:24:56.541	112	62	83	72	74.8	315	830	983	5.4	0.919	1225
15:24:57.371	116	64	84	70	73.5	315	860	1025	5.1	0.986	1314
15:24:58.231	117	64	84	69	75.0	320	875	1021	5.1	0.974	1299
15:24:59.104	113	62	82	71	73.3	315	840	1021	5.2	0.943	1258
15:24:59.946	115	63	83	69	73.8	320	870	1050	5.1	0.976	1302
15:25:00.816	116	62	82	66	76.3	320	905	1071	5.1	0.976	1302
15:25:01.721	114	61	81	66	76.8	320	905	1063	5.1	0.958	1277
15:25:02.624	112	61	79	67	74.3	320	890	1025	5.0	0.950	1267
15:25:03.518	107	59	78	70	72.0	315	855	988	5.1	0.923	1231
15:25:04.373	110	60	80	69	73.8	320	865	1008	5.1	0.932	1243
15:25:05.234	112	60	81	69	76.8	320	870	1017	5.3	0.915	1220
15:25:06.106	111	61	80	69	76.0	320	875	979	5.2	0.921	1228
15:25:06.981	108	60	80	72	76.0	320	830	971	5.5	0.874	1165
15:25:07.810	108	60	80	69	76.0	320	875	971	5.2	0.921	1228
15:25:08.685	108	60	80	69	76.0	320	875	971	5.2	0.921	1228
15:25:09.560	108	60	80	70	76.0	320	860	971	5.3	0.905	1207
15:25:10.421	109	61	81	71	60.0	320	840	938	4.3	1.127	1503
15:25:11.261	111	62	81	70	61.3	320	860	921	4.3	1.141	1521
15:25:12.123	111	62	81	66	65.5	325	905	938	4.3	1.116	1488
15:25:13.024	109	61	79	68	67.5	325	880	900	4.6	1.033	1378
15:25:13.906	106	60	78	71	68.3	320	845	871	4.8	0.966	1288
15:25:14.749	108	61	80	72	69.8	320	835	904	5.0	0.958	1277
15:25:15.586	110	61	81	72	72.8	325	830	933	5.3	0.927	1236
15:25:16.414	110	62	81	73	71.3	325	825	921	5.2	0.935	1247
15:25:17.241	108	61	80	73	71.3	320	825	908	5.2	0.923	1231
15:25:18.066	110	62	81	70	72.8	320	855	938	5.1	0.952	1269
15:25:18.919	111	61	81	68	75.3	325	880	933	5.1	0.947	1263
15:25:19.799	109	60	80	70	74.8	325	855	938	5.2	0.918	1224
15:25:20.654	107	60	80	72	71.3	320	835	908	5.1	0.932	1242
15:25:21.489	109	61	80	70	73.3	320	860	921	5.1	0.942	1256
15:25:22.351	110	61	80	68	74.8	325	880	929	5.1	0.942	1256
15:25:23.231	108	60	79	71	73.5	325	845	929	5.2	0.905	1207
15:25:24.076	105	59	78	73	70.8	320	825	888	5.1	0.907	1209
15:25:24.899	107	60	80	74	72.8	325	810	917	5.4	0.888	1184
15:25:25.709	110	61	82	75	74.0	325	805	925	5.5	0.887	1182
15:25:26.514	109	62	81	73	72.3	320	825	908	5.3	0.919	1226
15:25:27.341	107	60	80	74	73.0	320	815	917	5.4	0.890	1187
15:25:28.156	109	62	82	73	73.3	320	825	921	5.3	0.918	1224
15:25:28.979	111	62	82	71	75.3	320	840	929	5.4	0.918	1224
15:25:29.819	111	62	82	72	73.5	320	830	921	5.3	0.926	1235
15:25:30.651	109	62	82	74	71.3	320	815	908	5.2	0.932	1243
15:25:31.466	111	62	83	74	73.3	320	815	950	5.4	0.923	1231
15:25:32.281	113	64	84	71	74.0	320	845	933	5.3	0.953	1271
15:25:33.128	113	63	82	69	74.3	320	865	942	5.2	0.952	1270
15:25:33.991	109	61	80	72	73.3	320	830	908	5.3	0.909	1212
15:25:34.819	110	62	80	75	73.3	320	805	925	5.5	0.882	1176
15:25:35.625	110	62	80	71	73.3	320	840	925	5.2	0.920	1227
15:25:36.465	110	62	80	72	73.3	320	830	925	5.3	0.909	1212
15:25:37.295	110	62	80	74	73.3	320	810	925	5.4	0.887	1183
15:25:38.106	114	64	84	72	60.3	320	830	975	4.4	1.154	1538
15:25:38.936	115	64	85	72	62.5	325	835	996	4.5	1.132	1510
15:25:39.773	114	63	83	72	64.3	320	830	1004	4.6	1.072	1430
15:25:40.603	112	62	82	72	65.8	315	830	1000	4.8	1.032	1376
15:25:41.433	114	63	83	70	71.3	320	860	1004	5.0	0.999	1332
15:25:42.291	114	62	83	70	73.3	320	860	1025	5.1	0.972	1295
15:25:43.153	112	61	81	71	73.5	325	845	992	5.2	0.934	1245
15:25:43.996	111	61	81	71	72.0	320	840	996	5.1	0.945	1260
15:25:44.836	112	62	82	70	74.3	325	860	992	5.2	0.947	1262
15:25:45.696	112	61	81	69	74.8	325	870	988	5.2	0.937	1249
15:25:46.568	108	60	79	71	73.5	325	840	954	5.3	0.903	1204
15:25:47.406	109	61	80	69	73.3	320	870	967	5.1	0.944	1259
15:25:48.276	110	60	80	69	75.8	325	865	967	5.3	0.916	1222
15:25:49.141	108	60	79	71	73.5	325	845	917	5.2	0.911	1215
15:25:49.986	106	60	79	73	71.5	320	820	917	5.2	0.906	1208
15:25:50.806	109	61	80	71	73.0	320	840	933	5.2	0.923	1231
15:25:51.646	110	61	80	69	75.0	325	865	938	5.2	0.923	1230
15:25:52.509	107	59	79	71	74.8	325	845	917	5.3	0.887	1183
15:25:53.354	106	59	78	72	73.0	320	830	929	5.3	0.887	1182
15:25:54.184	107	59	79	71	74.3	325	840	900	5.3	0.894	1192
15:25:55.024	108	60	79	71	74.8	325	845	908	5.3	0.890	1187
15:25:55.871	105	59	78	73	73.0	320	825	896	5.3	0.879	1172
15:25:56.696	107	60	80	73	73.8	325	825	921	5.4	0.889	1186
15:25:57.521	109	61	81	71	74.8	325	850	908	5.3	0.915	1221
15:25:58.371	108	61	80	72	73.3	325	835	908	5.3	0.909	1212
15:25:59.204	106	60	79	75	71.8	320	805	908	5.3	0.889	1186
15:26:00.013	109	61	81	73	73.3	325	825	933	5.3	0.909	1213
15:26:00.836	111	61	81	71	74.8	325	850	942	5.3	0.924	1232
15:26:01.684	110	61	81	72	74.3	320	835	933	5.3	0.911	1215
15:26:02.523	109	61	81	74	71.5	320	815	938	5.3	0.926	1235
15:26:03.338	111	62	83	73	73.0	320	820	958	5.3	0.930	1239
15:26:04.158	113	63	84	72	73.8	325	830	958	5.3	0.943	1257
15:26:04.984	113	64	83	73	72.0	320	820	963	5.3	0.945	1260
15:26:05.804	111	63	82	75	70.8	315	805	946	5.3	0.936	1248
15:26:06.613	113	63	84	73	72.8	320	825	979	5.3	0.953	1270
15:26:07.434	116	64	86	72	73.8	320	830	1017	5.3	0.965	1287
15:26:08.266	117	65	85	72	73.3	320	835	1025	5.3	0.969	1292
15:26:09.101	114	64	85	74	72.3	320	810	1025	5.4	0.947	1263
15:26:09.909	117	65	85	71	72.5	320	840	1046	5.2	0.988	1317
15:26:10.747	118	64	85	69	72.5	320	875	1058	5.0	1.029	1372
15:26:11.625	118	64	85	68	72.5	320	885	1058	4.9	1.041	1388
15:26:12.510	118	64	85	69	72.5	320	870	1058	5.0	1.023	1364
15:26:13.383	117	65	86	69	64.5	320	870	1000	4.4	1.153	1538
15:26:14.249	117	65	85	69	65.3	320	870	1017	4.5	1.133	1511
15:26:15.123	114	63	84	71	65.0	325	840	996	4.6	1.082	1443
15:26:15.961	114	64	84	71	66.5	320	850	1017	4.7	1.070	1427
15:26:16.809	116	64	85	71	70.5	325	850	1017	5.0	1.028	1370
15:26:17.661	116	65	85	69	71.5	325	875	1004	4.9	1.034	1379
15:26:18.536	113	63	84	72	71.3	320	835	979	5.1	0.981	1309
15:26:19.373	114	64	85	73	70.3	320	825	1008	5.1	0.995	1327
15:26:20.196	116	65	86	72	72.3	325	830	1004	5.2	0.991	1321
15:26:21.028	117	65	85	70	72.3	325	860	1008	5.0	1.015	1353
15:26:21.888	114	63	84	73	72.3	325	825	1000	5.3	0.962	1283
15:26:22.713	115	64	85	72	71.8	320	830	1000	5.2	0.986	1315
15:26:23.539	117	65	86	70	72.8	325	855	1013	5.1	1.011	1348
15:26:24.396	117	65	85	70	73.3	325	860	1017	5.1	0.998	1331
15:26:25.258	114	64	84	72	71.8	325	835	1000	5.2	0.980	1307
15:26:26.093	115	64	85	71	72.3	325	850	992	5.1	0.997	1329
15:26:26.941	115	63	84	69	73.8	325	870	1004	5.1	0.988	1317
15:26:27.811	113	63	82	70	72.8	325	860	983	5.1	0.969	1292
15:26:28.671	109	61	80	72	71.8	320	835	950	5.2	0.931	1241
15:26:29.504	110	61	80	71	71.8	320	840	963	5.1	0.940	1253
15:26:30.346	110	60	81	72	74.3	325	830	958	5.4	0.905	1207
15:26:31.174	109	61	80	73	72.0	320	825	929	5.2	0.917	1222
15:26:31.999	107	60	79	75	71.5	320	805	929	5.3	0.892	1190
15:26:32.806	109	60	80	73	73.3	320	825	946	5.3	0.901	1201
15:26:33.631	110	61	81	71	75.0	325	850	942	5.3	0.912	1216
15:26:34.481	108	60	79	70	73.5	325	855	942	5.2	0.919	1225
15:26:35.336	106	59	78	73	72.3	320	820	929	5.3	0.888	1184
15:26:36.156	108	60	80	72	73.5	320	830	938	5.3	0.901	1201
15:26:36.984	109	60	81	72	75.0	325	830	942	5.4	0.896	1195
15:26:37.816	109	61	81	74	73.8	325	810	933	5.5	0.887	1183
15:26:38.626	108	61	80	74	71.0	320	810	921	5.3	0.910	1213
15:26:39.434	110	62	82	74	72.8	320	815	942	5.4	0.916	1221
15:26:40.249	112	62	82	72	73.5	325	835	950	5.3	0.932	1242
15:26:41.086	109	61	80	72	74.3	320	835	942	5.3	0.902	1203
15:26:41.921	108	60	80	73	72.0	320	825	933	5.2	0.914	1218
15:26:42.746	110	61	81	71	74.0	320	850	933	5.2	0.925	1233
15:26:43.598	110	61	80	70	74.5	325	860	942	5.2	0.921	1227
15:26:44.454	107	60	79	73	72.3	320	825	908	5.3	0.902	1203
15:26:45.281	108	60	80	72	73.5	325	830	933	5.3	0.906	1208
15:26:46.111	110	61	81	69	74.8	325	870	929	5.2	0.940	1253
15:26:46.979	109	60	79	67	74.8	320	890	929	5.0	0.941	1254
15:26:47.871	107	59	79	69	73.0	320	865	921	5.1	0.930	1240
15:26:48.736	109	60	80	69	74.5	325	870	913	5.1	0.931	1242
15:26:49.606	109	60	79	66	75.5	325	905	908	5.0	0.950	1267
15:26:50.509	108	59	79	70	74.8	325	860	913	5.2	0.909	1212
15:26:51.371	106	59	78	72	71.5	315	835	908	5.1	0.914	1218
15:26:52.206	109	60	81	70	74.8	325	855	925	5.2	0.921	1228
15:26:53.061	112	61	82	68	76.3	325	885	971	5.2	0.949	1265
15:26:53.944	111	61	81	70	76.3	325	860	975	5.3	0.916	1222
15:26:54.804	110	61	81	69	76.3	325	870	963	5.3	0.927	1236
15:26:55.675	110	61	81	67	76.3	325	900	963	5.1	0.959	1279
15:26:56.575	110	61	81	66	76.3	325	905	963	5.1	0.964	1286
15:26:57.481	109	61	80	71	64.8	325	850	921	4.6	1.047	1396
15:26:58.333	110	61	81	69	65.3	325	865	954	4.5	1.067	1423
15:26:59.198	112	61	82	69	67.5	325	870	971	4.7	1.057	1409
15:27:00.068	112	62	81	67	69.0	330	895	958	4.6	1.051	1401
15:27:00.959	109	61	81	70	71.0	325	855	950	5.0	0.972	1297
15:27:01.814	113	62	83	71	71.8	325	845	1004	5.1	0.980	1307
15:27:02.661	117	64	85	68	74.0	330	880	1058	5.0	1.005	1340
15:27:03.539	118	64	85	69	74.3	325	875	1096	5.1	0.996	1328
15:27:04.414	115	63	84	71	72.8	320	850	1083	5.1	0.976	1301
15:27:05.264	117	64	85	70	73.8	325	860	1125	5.1	0.988	1318
15:27:06.126	119	64	86	70	75.5	325	855	1133	5.3	0.968	1291
15:27:06.979	117	64	85	71	74.0	325	840	1125	5.3	0.959	1279
15:27:07.821	115	63	84	73	72.0	320	825	1104	5.2	0.957	1276
15:27:08.646	117	64	85	73	74.0	325	820	1100	5.4	0.942	1256
15:27:09.468	118	64	85	72	74.5	325	835	1100	5.4	0.953	1270
15:27:10.301	116	63	84	72	74.0	320	835	1096	5.3	0.945	1260
15:27:11.134	114	63	84	74	71.5	315	810	1104	5.3	0.949	1265
15:27:11.944	117	64	85	73	74.0	320	825	1117	5.4	0.948	1264
15:27:12.771	118	64	85	70	74.5	320	860	1133	5.2	0.975	1301
15:27:13.629	115	62	83	71	75.0	320	850	1129	5.3	0.935	1247
15:27:14.481	112	61	81	72	72.3	315	830	1088	5.2	0.933	1245
15:27:15.311	114	62	83	72	73.8	320	835	1088	5.3	0.937	1249
15:27:16.146	116	63	83	70	75.3	325	855	1092	5.3	0.946	1261
15:27:16.997	114	62	82	71	74.3	315	840	1067	5.3	0.928	1237
15:27:17.839	113	62	83	74	73.3	315	810	1079	5.4	0.921	1227
15:27:18.651	116	64	85	72	74.3	320	830	1071	5.4	0.950	1267
15:27:19.481	117	64	85	71	74.8	320	850	1075	5.3	0.961	1281
15:27:20.329	114	63	83	71	73.8	315	840	1054	5.3	0.943	1257
15:27:21.169	114	62	83	71	73.5	315	840	1067	5.3	0.946	1261
15:27:22.011	115	63	83	70	74.3	320	860	1046	5.2	0.961	1282
15:27:22.869	114	62	82	70	74.8	320	855	1046	5.2	0.938	1251
15:27:23.724	110	60	80	74	73.0	315	815	1008	5.4	0.896	1195
15:27:24.543	110	61	81	72	73.0	320	830	1000	5.3	0.918	1224
15:27:25.371	112	61	82	73	74.8	320	820	1013	5.5	0.902	1203
15:27:26.193	113	62	82	72	75.0	320	830	1004	5.4	0.907	1210
15:27:27.019	110	61	81	73	72.8	315	820	967	5.3	0.910	1214
15:27:27.841	111	61	82	74	73.8	320	815	1008	5.4	0.906	1208
15:27:28.658	113	63	84	73	75.0	320	825	988	5.5	0.924	1232
15:27:29.483	115	64	85	72	75.0	320	835	988	5.4	0.941	1254
15:27:30.316	113	63	84	74	73.8	320	815	967	5.4	0.926	1234
15:27:31.133	112	63	84	75	72.0	315	795	967	5.4	0.927	1237
15:27:31.926	115	65	86	73	73.5	320	820	979	5.4	0.957	1276
15:27:32.748	117	65	87	73	74.3	320	825	1004	5.4	0.967	1289
15:27:33.573	117	66	87	74	72.5	320	810	1000	5.4	0.966	1289
15:27:34.383	115	65	85	74	70.5	315	810	1000	5.2	0.977	1302
15:27:35.191	117	65	87	74	72.0	315	810	1067	5.3	0.976	1301
15:27:35.999	119	66	88	75	73.5	320	805	1067	5.5	0.958	1278
15:27:36.804	118	66	86	75	72.3	320	800	1046	5.4	0.955	1273
15:27:37.606	116	64	85	75	71.5	315	795	1054	5.4	0.945	1260
15:27:38.401	119	65	87	75	73.3	315	800	1100	5.5	0.953	1271
15:27:39.201	121	66	88	74	74.5	320	810	1104	5.5	0.959	1279
15:27:40.011	119	65	86	74	74.0	315	815	1113	5.4	0.950	1267
15:27:40.826	117	64	86	75	72.0	315	795	1117	5.4	0.944	1259
15:27:41.619	119	65	87	76	73.3	315	790	1108	5.6	0.936	1247
15:27:42.411	119	65	87	75	74.8	320	800	1108	5.6	0.926	1234
15:27:43.213	117	64	85	75	73.5	320	795	1100	5.5	0.919	1226
15:27:44.006	115	63	84	77	72.0	315	780	1071	5.5	0.913	1217
15:27:44.786	117	64	86	77	73.5	320	780	1096	5.7	0.910	1213
15:27:45.562	118	65	86	75	74.3	315	795	1079	5.6	0.918	1224
15:27:46.357	116	64	86	77	74.3	315	775	1067	5.7	0.895	1193
15:27:47.135	116	64	86	77	74.3	315	780	1067	5.7	0.901	1201
15:27:47.915	116	64	86	77	74.3	315	780	1067	5.7	0.901	1201
15:27:48.695	116	64	86	74	74.3	315	815	1067	5.5	0.941	1255
15:27:49.509	115	64	85	76	61.8	315	790	1021	4.7	1.084	1446
15:27:50.301	113	64	84	77	60.0	315	780	1000	4.6	1.089	1452
15:27:51.079	115	64	86	76	63.0	315	790	1013	4.8	1.072	1430
15:27:51.869	117	65	86	75	67.0	315	800	1008	5.0	1.027	1369
15:27:52.669	116	64	85	75	70.8	315	795	1021	5.3	0.958	1277
15:27:53.466	115	64	85	75	69.5	315	795	1033	5.2	0.969	1293
15:27:54.259	117	65	87	75	71.8	315	800	1033	5.4	0.967	1290
15:27:55.061	118	65	86	72	73.3	320	830	1042	5.3	0.974	1299
15:27:55.889	116	64	85	74	73.0	315	815	1029	5.4	0.943	1258
15:27:56.706	115	63	85	75	72.5	315	800	1046	5.4	0.932	1243
15:27:57.504	116	64	86	75	73.0	320	800	1038	5.5	0.937	1249
15:27:58.306	117	64	85	75	73.3	320	805	1038	5.5	0.929	1238
15:27:59.111	113	63	83	76	72.3	320	790	1008	5.5	0.910	1214
15:27:59.899	115	63	85	77	73.0	315	780	1042	5.6	0.906	1207
15:28:00.679	116	64	85	75	73.0	320	805	1021	5.4	0.937	1250
15:28:01.484	115	63	84	75	73.5	320	795	1025	5.5	0.909	1211
15:28:02.283	113	63	83	75	72.3	315	795	1008	5.5	0.911	1214
15:28:03.072	114	63	85	77	72.8	315	780	1017	5.6	0.909	1212
15:28:03.858	115	64	85	75	74.0	320	805	996	5.5	0.922	1229
15:28:04.661	114	63	84	75	73.8	320	795	1004	5.6	0.903	1204
15:28:05.458	113	63	83	76	72.3	315	785	1008	5.5	0.902	1202
15:28:06.241	115	63	85	77	73.5	315	780	1038	5.7	0.899	1199
15:28:07.021	116	64	85	76	74.3	320	790	1025	5.6	0.904	1206
15:28:07.813	115	63	84	75	73.8	320	795	1013	5.6	0.900	1200
15:28:08.606	113	62	83	77	72.5	315	780	1017	5.6	0.888	1183
15:28:09.386	115	63	84	75	73.8	320	800	1042	5.5	0.906	1208
15:28:10.184	115	63	84	74	74.8	320	810	1046	5.5	0.908	1210
15:28:10.998	114	62	82	74	74.3	320	810	1004	5.5	0.897	1196
15:28:11.808	111	61	81	75	73.3	315	800	1013	5.5	0.879	1172
15:28:12.604	112	61	83	77	73.3	315	780	1025	5.6	0.878	1171
15:28:13.388	114	62	83	74	75.0	320	815	1004	5.5	0.902	1203
15:28:14.199	114	63	83	75	74.5	320	805	996	5.6	0.897	1196
15:28:15.006	111	62	82	77	72.3	315	780	979	5.6	0.888	1184
15:28:15.788	113	62	84	77	73.0	315	775	1013	5.7	0.889	1186
15:28:16.561	115	64	86	76	73.5	320	785	983	5.6	0.913	1218
15:28:17.346	115	65	86	77	72.5	320	775	983	5.6	0.919	1226
15:28:18.121	115	65	86	77	72.0	315	775	975	5.6	0.920	1227
15:28:18.894	117	65	87	76	72.5	315	790	1025	5.5	0.948	1264
15:28:19.686	119	66	88	74	73.5	320	810	1013	5.4	0.964	1286
15:28:20.492	117	65	86	75	73.3	315	795	1017	5.5	0.936	1248
15:28:21.289	116	65	86	75	71.3	315	800	1021	5.3	0.960	1280
15:28:22.091	117	65	86	74	72.8	320	810	1038	5.4	0.958	1277
15:28:22.899	117	64	85	74	74.0	315	815	1038	5.4	0.936	1248
15:28:23.714	114	63	83	74	73.3	320	810	1017	5.4	0.921	1227
15:28:24.522	114	62	83	75	73.0	315	805	1050	5.4	0.918	1224
15:28:25.327	115	63	83	72	74.3	315	835	1025	5.3	0.936	1248
15:28:26.164	114	62	82	70	76.0	320	860	1017	5.3	0.925	1233
15:28:27.026	110	60	80	73	75.0	320	820	979	5.5	0.877	1170
15:28:27.848	110	60	81	73	74.5	320	825	1008	5.4	0.891	1189
15:28:28.671	112	61	81	71	76.0	320	850	983	5.4	0.909	1212
15:28:29.521	112	60	80	68	77.0	325	880	979	5.3	0.911	1215
15:28:30.403	108	58	78	71	77.3	325	850	958	5.5	0.861	1148
15:28:31.253	106	58	78	72	74.0	320	835	942	5.3	0.877	1170
15:28:32.084	108	59	78	70	74.8	325	855	933	5.2	0.895	1193
15:28:32.941	107	58	77	69	77.0	325	875	929	5.3	0.875	1167
15:28:33.814	104	57	76	72	75.3	325	830	888	5.4	0.836	1114
15:28:34.644	103	57	76	74	72.0	320	815	896	5.3	0.857	1143
15:28:35.461	105	58	78	73	75.5	325	825	896	5.5	0.847	1129
15:28:36.286	107	59	78	71	75.5	325	840	900	5.4	0.871	1161
15:28:37.126	106	59	77	69	74.8	325	865	896	5.2	0.891	1188
15:28:37.989	104	58	76	70	72.8	320	860	879	5.1	0.893	1190
15:28:38.849	105	58	77	69	75.0	320	870	896	5.2	0.893	1191
15:28:39.721	107	58	77	68	76.5	325	885	900	5.2	0.894	1192
15:28:40.606	106	58	76	68	75.8	325	885	908	5.1	0.891	1188
15:28:41.491	103	57	76	70	73.0	325	855	875	5.1	0.884	1179
15:28:42.344	106	58	78	71	74.0	325	845	913	5.3	0.894	1191
15:28:43.191	110	60	81	70	77.0	325	855	929	5.4	0.894	1192
15:28:44.044	111	61	81	71	74.5	325	850	958	5.3	0.921	1228
15:28:44.894	109	61	81	72	72.5	320	830	958	5.2	0.922	1229
15:28:45.728	113	62	81	70	72.5	320	860	1008	5.1	0.955	1273
15:28:46.585	113	62	81	69	72.5	320	865	1008	5.0	0.960	1281
15:28:47.450	113	62	81	68	72.5	320	880	1008	4.9	0.977	1303
15:28:48.327	115	64	83	70	63.5	320	855	1038	4.5	1.121	1495
15:28:49.186	117	63	84	69	66.5	325	875	1063	4.6	1.105	1474
15:28:50.061	117	63	83	68	66.8	325	880	1075	4.6	1.098	1463
15:28:50.937	113	62	82	71	67.3	320	845	1038	4.8	1.027	1370
15:28:51.786	114	62	83	71	70.3	320	840	1050	5.0	0.989	1319
15:28:52.624	116	63	84	70	72.3	325	855	1058	5.1	0.994	1325
15:28:53.481	115	63	83	69	72.3	325	870	1054	5.0	0.996	1329
15:28:54.349	112	62	82	71	70.8	320	840	1033	5.1	0.974	1298
15:28:55.187	115	63	84	70	72.0	325	855	1042	5.1	0.995	1326
15:28:56.044	116	63	84	69	74.5	325	865	1063	5.2	0.978	1304
15:28:56.909	114	63	83	71	73.8	325	850	1029	5.2	0.959	1279
15:28:57.763	113	63	83	70	71.0	320	855	1013	5.0	0.996	1329
15:28:58.612	115	64	84	70	73.0	320	855	1017	5.1	0.987	1316
15:28:59.469	115	64	84	70	73.5	325	855	1017	5.2	0.980	1307
15:29:00.326	113	63	83	72	73.0	325	830	992	5.3	0.944	1258
15:29:01.156	113	63	83	73	71.5	320	820	1025	5.2	0.955	1273
15:29:01.976	115	64	84	71	73.5	325	840	1021	5.3	0.963	1284
15:29:02.816	115	64	83	68	74.0	325	880	1042	5.0	0.987	1316
15:29:03.694	114	62	83	71	73.5	320	840	1050	5.3	0.951	1269
15:29:04.536	118	64	85	69	74.8	325	865	1092	5.2	0.987	1315
15:29:05.399	121	65	85	67	75.8	325	900	1171	5.1	1.013	1350
15:29:06.297	119	63	84	69	76.0	320	870	1217	5.2	0.962	1282
15:29:07.171	119	63	84	70	74.8	320	855	1275	5.2	0.961	1281
15:29:08.026	121	63	85	68	76.8	325	880	1304	5.2	0.969	1292
15:29:08.908	122	63	83	68	77.3	320	885	1342	5.2	0.954	1272
15:29:09.789	117	61	82	71	75.0	315	850	1296	5.3	0.926	1235
15:29:10.641	117	61	82	70	74.8	320	855	1308	5.2	0.935	1247
15:29:11.494	118	61	82	68	77.5	320	880	1308	5.3	0.931	1241
15:29:12.376	118	61	81	67	77.8	325	895	1283	5.2	0.932	1243
15:29:13.271	113	60	80	68	75.8	320	880	1204	5.2	0.926	1235
15:29:14.147	115	60	81	69	76.5	320	870	1246	5.3	0.924	1232
15:29:15.017	118	62	83	68	77.8	320	880	1238	5.3	0.939	1253
15:29:15.899	119	62	84	68	77.8	320	880	1263	5.3	0.948	1264
15:29:16.779	119	63	83	68	75.8	320	880	1254	5.2	0.958	1278
15:29:17.661	115	61	80	68	74.0	320	885	1213	5.0	0.960	1280
15:29:18.545	117	61	82	67	76.3	320	895	1254	5.1	0.957	1275
15:29:19.441	118	61	82	65	78.0	325	920	1254	5.1	0.967	1290
15:29:20.359	118	61	81	66	77.0	320	915	1229	5.0	0.966	1287
15:29:21.276	113	60	80	69	74.0	320	875	1167	5.1	0.949	1265
15:29:22.149	115	62	82	68	74.0	320	880	1171	5.0	0.972	1296
15:29:23.031	117	62	83	67	76.3	325	900	1183	5.1	0.977	1302
15:29:23.931	116	62	82	67	75.0	325	890	1154	5.1	0.973	1297
15:29:24.821	113	62	81	68	72.3	320	880	1108	4.9	0.987	1315
15:29:25.701	115	62	83	69	74.5	320	870	1104	5.1	0.969	1292
15:29:26.569	116	63	84	69	74.8	325	870	1088	5.2	0.978	1304
15:29:27.441	115	63	83	70	73.8	325	860	1083	5.1	0.971	1294
15:29:28.299	114	63	84	71	71.3	315	840	1054	5.1	0.984	1313
15:29:29.139	117	65	86	71	73.3	320	850	1083	5.2	1.001	1334
15:29:29.991	120	66	88	69	74.3	325	865	1092	5.2	1.022	1363
15:29:30.854	119	67	88	71	72.0	320	850	1067	5.1	1.033	1377
15:29:31.706	119	67	88	71	71.5	320	850	1083	5.0	1.043	1391
15:29:32.552	122	68	89	70	72.0	325	860	1075	5.0	1.066	1421
15:29:33.416	121	67	88	69	72.0	325	870	1079	5.0	1.060	1414
15:29:34.286	118	66	86	70	70.8	320	855	1058	5.0	1.042	1390
15:29:35.139	119	66	87	70	71.5	320	860	1075	5.0	1.046	1395
15:29:36.001	119	66	87	70	73.3	325	855	1067	5.1	1.015	1354
15:29:36.856	117	65	86	72	72.5	325	835	1058	5.2	0.988	1317
15:29:37.691	115	65	85	73	70.0	320	825	1046	5.1	1.005	1340
15:29:38.516	117	65	86	71	72.5	325	840	1038	5.2	0.999	1332
15:29:39.354	118	65	86	71	72.5	325	845	1029	5.1	0.997	1329
15:29:40.197	114	64	84	71	71.8	320	840	1017	5.1	0.980	1307
15:29:41.039	114	64	84	72	72.3	320	835	1025	5.2	0.974	1298
15:29:41.876	115	64	85	70	73.0	325	855	1000	5.1	0.990	1320
15:29:42.733	113	63	83	71	73.0	325	850	975	5.2	0.964	1285
15:29:43.581	110	62	82	72	71.0	320	830	963	5.1	0.953	1270
15:29:44.411	111	62	82	71	72.5	325	840	967	5.2	0.950	1267
15:29:45.253	112	62	82	71	73.8	325	845	954	5.2	0.937	1249
15:29:46.096	109	61	80	72	72.5	325	830	929	5.2	0.919	1225
15:29:46.926	109	61	81	73	72.8	325	825	938	5.3	0.913	1217
15:29:47.753	110	61	81	71	72.8	325	845	942	5.2	0.935	1247
15:29:48.595	110	61	81	70	72.8	325	860	942	5.1	0.952	1269
15:29:49.455	110	61	81	72	72.8	325	835	942	5.2	0.924	1232
15:29:50.290	110	61	81	71	72.8	325	840	942	5.2	0.929	1239
15:29:51.131	109	62	81	72	59.5	325	835	888	4.3	1.140	1520
15:29:51.966	108	61	80	73	60.3	330	825	888	4.4	1.095	1461
15:29:52.791	107	61	80	73	61.5	325	825	879	4.5	1.070	1426
15:29:53.614	109	62	81	72	65.3	325	830	888	4.7	1.030	1374
15:29:54.446	110	62	81	71	69.8	330	840	896	5.0	0.978	1305
15:29:55.286	108	61	81	74	69.3	325	815	892	5.1	0.947	1263
15:29:56.101	109	62	81	73	68.8	325	825	904	5.0	0.966	1288
15:29:56.924	109	61	81	72	71.5	330	835	904	5.1	0.943	1257
15:29:57.759	108	61	80	73	71.5	325	825	892	5.2	0.920	1227
15:29:58.584	106	60	78	74	69.0	320	810	879	5.1	0.916	1221
15:29:59.396	106	59	79	72	72.3	325	835	892	5.2	0.907	1210
15:30:00.229	107	60	79	72	73.3	325	835	896	5.3	0.895	1193
15:30:01.066	105	58	77	73	74.3	325	825	875	5.4	0.856	1141
15:30:01.891	103	57	77	75	73.0	325	805	900	5.4	0.849	1132
15:30:02.696	106	59	78	73	74.3	325	820	888	5.4	0.864	1152
15:30:03.516	106	59	77	69	75.0	325	865	888	5.2	0.891	1188
15:30:04.381	103	57	76	71	75.0	325	850	875	5.3	0.856	1141
15:30:05.229	102	56	76	73	74.5	320	825	879	5.4	0.839	1118
15:30:06.054	104	57	77	72	76.3	325	835	867	5.5	0.843	1124
15:30:06.891	105	58	77	72	75.8	325	830	875	5.5	0.846	1129
15:30:07.719	104	58	78	75	73.8	320	800	867	5.5	0.841	1121
15:30:08.521	106	59	79	75	74.8	325	805	904	5.6	0.853	1138
15:30:09.326	109	61	81	73	76.3	325	820	913	5.6	0.874	1165
15:30:10.146	109	61	81	72	75.0	325	830	908	5.4	0.894	1192
15:30:10.976	107	61	80	71	72.8	320	845	900	5.2	0.923	1231
15:30:11.819	109	61	81	69	75.3	325	875	925	5.2	0.936	1248
15:30:12.694	110	61	80	67	75.8	325	895	921	5.1	0.942	1256
15:30:13.589	107	59	79	71	74.3	325	850	900	5.2	0.904	1206
15:30:14.439	108	60	80	71	73.0	325	850	917	5.2	0.932	1242
15:30:15.289	110	61	82	70	75.8	325	855	925	5.3	0.920	1227
15:30:16.146	112	62	82	70	75.8	325	855	954	5.3	0.923	1230
15:30:17.001	110	61	82	72	74.3	325	830	954	5.4	0.914	1218
15:30:17.833	113	63	84	72	73.5	325	830	988	5.3	0.943	1257
15:30:18.663	115	64	84	69	75.8	330	870	1013	5.2	0.965	1286
15:30:19.527	115	63	84	70	75.5	325	855	1021	5.3	0.946	1261
15:30:20.386	112	62	82	71	74.0	325	845	1000	5.3	0.933	1245
15:30:21.231	112	62	82	72	74.0	325	835	1013	5.3	0.928	1237
15:30:22.064	113	62	83	71	74.5	325	850	1008	5.3	0.941	1255
15:30:22.918	112	62	81	70	75.3	330	855	1008	5.3	0.920	1227
15:30:23.773	109	60	80	72	74.3	325	835	983	5.3	0.894	1192
15:30:24.608	110	60	79	69	74.0	330	875	988	5.1	0.937	1249
15:30:25.479	110	60	80	69	76.8	330	870	996	5.3	0.907	1209
15:30:26.351	110	60	79	71	76.3	330	850	979	5.4	0.883	1178
15:30:27.203	106	59	78	73	73.8	325	825	950	5.4	0.870	1160
15:30:28.026	107	59	78	73	73.8	325	825	967	5.4	0.875	1167
15:30:28.851	109	59	80	72	76.3	330	835	979	5.5	0.873	1164
15:30:29.688	110	60	80	71	77.0	330	850	979	5.4	0.886	1181
15:30:30.536	110	60	80	73	76.0	325	820	983	5.6	0.866	1154
15:30:31.358	108	60	80	74	73.0	325	815	971	5.4	0.888	1183
15:30:32.169	111	61	82	74	75.0	325	815	1029	5.5	0.886	1181
15:30:32.986	113	62	83	72	77.3	325	835	1042	5.6	0.892	1189
15:30:33.821	113	62	82	73	76.0	325	825	1038	5.5	0.890	1187
15:30:34.646	110	61	81	74	73.8	320	810	1017	5.5	0.887	1183
15:30:35.456	112	61	82	73	75.3	325	820	1038	5.5	0.894	1191
15:30:36.276	114	62	83	72	77.0	325	830	1033	5.6	0.895	1193
15:30:37.106	113	63	82	71	74.8	330	840	1017	5.3	0.919	1225
15:30:37.946	110	61	81	74	73.5	320	815	1008	5.4	0.893	1190
15:30:38.763	111	61	82	72	75.0	325	835	1013	5.4	0.907	1210
15:30:39.596	113	62	82	71	76.3	325	850	1013	5.4	0.917	1223
15:30:40.446	112	62	81	70	75.0	325	860	992	5.2	0.929	1238
15:30:41.306	109	60	80	72	74.3	320	835	971	5.3	0.900	1200
15:30:42.141	110	61	81	71	74.5	325	840	975	5.3	0.916	1221
15:30:42.979	111	61	82	70	75.8	325	860	963	5.3	0.925	1234
15:30:43.843	110	61	81	71	75.5	325	850	946	5.3	0.906	1208
15:30:44.691	107	61	80	73	72.3	320	820	908	5.3	0.902	1203
15:30:45.509	109	61	81	73	73.5	325	825	929	5.3	0.906	1209
15:30:46.334	111	61	82	73	76.0	325	825	933	5.5	0.890	1187
15:30:47.161	111	62	81	71	75.5	325	840	929	5.4	0.904	1205
15:30:48.001	108	61	80	73	73.5	325	825	904	5.3	0.898	1197
15:30:48.824	109	61	80	72	73.5	325	830	921	5.3	0.903	1205
15:30:49.655	109	61	80	69	73.5	325	875	921	5.0	0.952	1270
15:30:50.530	109	61	80	72	73.5	325	830	921	5.3	0.903	1205
15:30:51.360	109	61	80	73	73.5	325	825	921	5.3	0.898	1197
15:30:52.184	109	62	82	75	60.0	320	800	913	4.5	1.093	1458
15:30:52.984	112	63	84	74	60.8	325	810	929	4.5	1.123	1498
15:30:53.794	113	64	84	71	63.8	325	840	925	4.6	1.107	1476
15:30:54.636	111	63	83	71	67.0	325	845	929	4.8	1.040	1387
15:30:55.481	110	62	83	73	69.3	325	825	917	5.0	0.983	1310
15:30:56.306	112	64	83	69	70.8	325	870	929	4.9	1.024	1365
15:30:57.178	113	63	83	68	72.8	325	880	938	5.0	1.004	1339
15:30:58.054	111	62	82	70	72.5	325	860	933	5.1	0.967	1289
15:30:58.914	108	61	81	72	69.5	320	830	904	5.0	0.961	1282
15:30:59.744	111	62	82	70	72.0	325	860	954	5.0	0.979	1306
15:31:00.606	114	62	83	70	74.8	325	860	996	5.2	0.949	1266
15:31:01.466	111	61	81	70	73.8	325	860	992	5.1	0.942	1256
15:31:02.322	112	61	82	73	73.8	320	825	1042	5.4	0.917	1223
15:31:03.149	115	62	83	71	74.5	325	840	1071	5.3	0.939	1252
15:31:03.991	116	63	83	69	75.3	325	865	1104	5.2	0.957	1276
15:31:04.858	116	62	81	66	74.8	325	910	1146	4.9	0.980	1307
15:31:05.766	112	59	79	69	75.3	320	865	1179	5.2	0.911	1215
15:31:06.633	114	60	80	67	75.5	320	890	1213	5.1	0.937	1250
15:31:07.521	115	59	81	69	78.0	325	875	1238	5.3	0.903	1204
15:31:08.392	115	60	80	70	76.5	320	860	1225	5.3	0.902	1203
15:31:09.254	112	59	79	71	74.8	320	845	1208	5.3	0.893	1191
15:31:10.097	114	60	80	69	75.8	320	865	1225	5.3	0.914	1218
15:31:10.966	115	60	80	68	77.8	320	885	1233	5.3	0.913	1218
15:31:11.849	114	60	80	69	76.0	320	865	1188	5.3	0.908	1210
15:31:12.716	110	59	79	71	73.8	320	840	1125	5.3	0.900	1200
15:31:13.556	113	60	81	71	74.5	320	840	1154	5.3	0.910	1214
15:31:14.394	115	61	82	71	76.5	320	850	1133	5.4	0.911	1215
15:31:15.244	115	61	82	71	76.3	320	845	1125	5.4	0.906	1208
15:31:16.091	111	61	81	72	74.0	320	830	1067	5.3	0.903	1204
15:31:16.921	111	61	81	72	73.3	320	830	1079	5.3	0.918	1224
15:31:17.751	114	62	83	71	75.8	325	850	1083	5.3	0.931	1242
15:31:18.601	115	63	84	70	76.0	325	855	1092	5.3	0.939	1252
15:31:19.454	114	62	83	71	74.5	320	850	1063	5.3	0.941	1255
15:31:20.304	112	62	82	72	70.8	315	835	1029	5.1	0.965	1286
15:31:21.137	114	63	84	71	72.8	320	850	1058	5.1	0.976	1301
15:31:21.991	116	64	85	70	75.0	325	855	1067	5.3	0.966	1288
15:31:22.844	115	64	84	70	73.0	325	855	1029	5.1	0.978	1304
15:31:23.699	112	63	83	73	70.8	320	825	1004	5.1	0.965	1287
15:31:24.528	114	64	84	71	72.0	325	840	1013	5.1	0.977	1303
15:31:25.364	115	64	84	71	73.5	325	840	1008	5.3	0.963	1284
15:31:26.206	113	63	83	73	73.0	325	820	996	5.3	0.935	1247
15:31:27.028	111	63	83	74	70.0	320	810	975	5.2	0.958	1277
15:31:27.834	114	64	85	74	71.5	325	810	983	5.3	0.960	1280
15:31:28.648	116	65	85	73	73.5	325	825	1008	5.3	0.957	1276
15:31:29.471	114	64	84	74	72.0	325	815	975	5.3	0.954	1272
15:31:30.288	114	64	85	73	72.3	325	825	996	5.3	0.965	1287
15:31:31.109	116	65	86	71	73.0	325	840	1000	5.2	0.984	1312
15:31:31.951	115	65	84	71	72.8	325	850	975	5.1	0.981	1309
15:31:32.801	112	63	83	74	71.8	320	815	971	5.3	0.943	1257
15:31:33.616	113	63	84	74	72.3	325	815	975	5.3	0.948	1263
15:31:34.433	114	64	84	71	73.8	325	845	992	5.2	0.957	1276
15:31:35.276	112	62	81	70	73.5	325	860	983	5.1	0.951	1268
15:31:36.138	109	60	80	71	73.3	325	850	971	5.2	0.931	1242
15:31:36.984	111	62	82	71	73.3	325	850	958	5.2	0.949	1265
15:31:37.834	113	62	82	71	74.0	325	845	996	5.3	0.936	1248
15:31:38.681	112	61	82	73	73.3	325	825	1008	5.3	0.921	1228
15:31:39.506	114	62	83	72	73.8	320	830	1079	5.3	0.937	1249
15:31:40.334	118	63	85	73	75.5	325	825	1113	5.5	0.932	1242
15:31:41.163	118	64	84	72	74.3	325	835	1146	5.3	0.945	1260
15:31:41.994	115	62	83	75	72.5	320	805	1171	5.4	0.924	1232
15:31:42.801	117	63	84	72	73.3	320	830	1208	5.3	0.952	1269
15:31:43.631	118	63	84	71	75.5	325	850	1221	5.3	0.949	1265
15:31:44.483	117	63	82	68	76.0	325	885	1167	5.2	0.958	1277
15:31:45.366	113	60	81	71	74.5	320	850	1121	5.3	0.918	1225
15:31:46.216	112	60	81	71	73.3	320	845	1108	5.2	0.929	1238
15:31:47.061	114	61	82	70	75.3	325	860	1108	5.3	0.934	1246
15:31:47.919	114	62	81	69	74.5	325	870	1100	5.1	0.946	1261
15:31:48.789	110	60	80	71	72.5	320	845	1038	5.1	0.929	1239
15:31:49.634	111	61	81	70	73.8	325	860	1067	5.1	0.939	1252
15:31:50.496	114	61	81	68	73.8	325	880	1071	5.0	0.961	1281
15:31:51.375	114	61	81	71	73.8	325	850	1071	5.2	0.928	1237
15:31:52.225	114	61	81	72	73.8	325	835	1071	5.3	0.911	1215
15:31:53.061	112	63	83	74	62.3	320	815	1008	4.6	1.083	1445
15:31:53.874	115	64	85	74	63.8	325	815	1054	4.7	1.087	1449
15:31:54.687	118	65	86	71	63.8	325	840	1075	4.6	1.136	1515
15:31:55.531	119	66	86	69	67.3	325	865	1071	4.7	1.103	1471
15:31:56.392	117	64	85	71	70.0	320	840	1067	5.0	1.023	1364
15:31:57.236	117	65	86	71	69.0	320	850	1092	4.9	1.053	1404
15:31:58.084	119	65	86	69	71.3	325	865	1100	4.9	1.047	1396
15:31:58.951	119	65	85	68	72.3	325	880	1092	4.9	1.032	1376
15:31:59.829	115	64	84	71	70.0	320	850	1063	4.9	1.014	1352
15:32:00.681	116	64	85	71	70.5	325	845	1075	5.0	1.019	1358
15:32:01.524	119	66	87	71	71.5	325	850	1063	5.0	1.031	1375
15:32:02.372	119	66	86	69	71.5	325	870	1046	4.9	1.043	1391
15:32:03.242	115	64	85	72	70.8	325	835	1067	5.1	0.997	1330
15:32:04.081	116	65	85	71	70.0	320	845	1067	5.0	1.026	1368
15:32:04.926	118	65	86	69	72.5	330	875	1050	5.0	1.041	1388
15:32:05.799	119	65	86	68	72.3	325	880	1067	4.9	1.051	1401
15:32:06.681	118	65	86	69	71.5	325	865	1046	5.0	1.034	1379
15:32:07.548	114	65	84	71	68.3	320	840	1004	4.9	1.037	1383
15:32:08.384	116	65	86	72	69.3	325	835	1021	5.0	1.034	1379
15:32:09.221	118	66	87	71	71.5	325	845	1029	5.1	1.028	1371
15:32:10.064	118	67	87	70	70.5	325	855	1021	4.9	1.055	1407
15:32:10.923	116	65	86	71	69.8	325	840	996	5.0	1.033	1377
15:32:11.761	116	66	87	72	69.3	325	835	1013	5.0	1.043	1391
15:32:12.592	119	67	88	71	70.5	330	850	1021	5.0	1.055	1407
15:32:13.444	118	66	87	70	71.0	325	855	1029	5.0	1.042	1389
15:32:14.301	115	65	85	72	69.8	325	830	1013	5.0	1.011	1349
15:32:15.133	116	65	85	71	70.0	325	840	1008	5.0	1.020	1360
15:32:15.971	117	65	86	70	72.0	330	855	1038	5.1	1.018	1358
15:32:16.824	117	65	85	70	71.3	325	860	1038	5.0	1.029	1372
15:32:17.688	114	64	83	69	70.0	330	865	1004	4.9	1.029	1372
15:32:18.551	111	63	82	73	68.3	320	825	988	5.0	0.994	1326
15:32:19.374	114	64	84	72	69.8	325	830	1008	5.0	1.000	1333
15:32:20.206	115	64	84	70	71.0	330	860	1017	5.0	1.017	1357
15:32:21.066	114	63	83	71	71.5	330	850	1004	5.0	0.990	1320
15:32:21.916	111	62	82	73	70.3	330	825	954	5.1	0.957	1276
15:32:22.741	110	62	82	75	69.3	320	795	975	5.2	0.944	1259
15:32:23.536	113	64	84	74	70.8	330	815	975	5.2	0.971	1294
15:32:24.349	114	64	84	72	71.5	330	830	971	5.2	0.978	1304
15:32:25.183	112	63	83	73	71.5	330	825	954	5.2	0.961	1281
15:32:26.006	112	64	84	75	69.0	325	805	971	5.1	0.980	1307
15:32:26.807	116	65	87	75	71.0	325	800	1025	5.3	0.977	1303
15:32:27.611	119	66	88	74	72.3	330	810	1063	5.4	0.987	1315
15:32:28.419	120	67	88	74	70.8	325	815	1092	5.2	1.014	1352
15:32:29.236	120	66	87	74	70.3	325	815	1142	5.2	1.004	1338
15:32:30.049	117	65	85	75	68.8	320	800	1121	5.2	0.989	1319
15:32:30.849	119	65	87	75	70.0	320	805	1183	5.2	0.995	1326
15:32:31.656	121	65	87	73	72.5	325	820	1217	5.3	0.981	1308
15:32:32.474	119	64	85	73	72.5	325	820	1208	5.3	0.961	1282
15:32:33.298	116	63	84	75	70.8	320	805	1175	5.3	0.953	1271
15:32:34.103	117	64	85	74	72.3	320	815	1183	5.3	0.959	1278
15:32:34.916	118	64	86	72	73.3	325	830	1163	5.3	0.969	1292
15:32:35.746	118	64	85	71	73.3	325	840	1129	5.2	0.972	1296
15:32:36.584	115	63	83	72	71.3	320	830	1100	5.2	0.970	1293
15:32:37.414	115	62	84	74	72.3	320	810	1113	5.4	0.942	1256
15:32:38.224	117	64	86	73	72.5	325	820	1104	5.3	0.967	1289
15:32:39.044	118	65	86	72	72.8	325	830	1100	5.3	0.978	1304
15:32:39.876	117	64	84	71	72.8	325	840	1075	5.2	0.973	1297
15:32:40.716	113	63	83	72	71.3	320	835	1038	5.1	0.967	1289
15:32:41.549	113	63	83	72	70.5	325	835	1029	5.1	0.980	1307
15:32:42.382	114	63	83	72	72.5	325	830	1025	5.2	0.953	1271
15:32:43.214	113	63	82	71	72.3	325	840	1008	5.2	0.956	1275
15:32:44.056	110	61	81	74	71.5	320	810	971	5.3	0.918	1223
15:32:44.866	110	62	82	74	70.3	325	815	971	5.2	0.948	1265
15:32:45.681	113	62	83	72	73.0	325	835	992	5.2	0.947	1262
15:32:46.516	112	63	82	72	72.0	325	830	983	5.2	0.945	1260
15:32:47.348	109	62	81	74	69.8	325	815	946	5.1	0.941	1254
15:32:48.161	110	62	81	74	70.5	325	815	963	5.2	0.939	1252
15:32:48.976	111	62	82	72	72.3	325	835	958	5.2	0.948	1264
15:32:49.813	111	62	82	71	73.3	330	850	942	5.2	0.949	1265
15:32:50.661	109	61	82	72	73.3	330	830	913	5.3	0.926	1235
15:32:51.490	109	61	82	75	73.3	330	805	913	5.5	0.898	1198
15:32:52.295	109	61	82	74	73.3	330	810	913	5.4	0.904	1205
15:32:53.106	112	64	84	74	62.5	330	810	900	4.6	1.085	1447
15:32:53.916	111	64	83	75	61.8	330	805	900	4.6	1.082	1443
15:32:54.719	109	63	83	77	60.0	325	780	896	4.6	1.073	1430
15:32:55.501	111	64	84	76	64.3	330	790	921	4.9	1.036	1381
15:32:56.291	114	65	86	75	68.5	330	805	933	5.1	1.008	1344
15:32:57.096	115	66	87	74	69.0	330	810	938	5.1	1.015	1354
15:32:57.906	114	66	86	75	67.8	325	795	929	5.1	1.012	1349
15:32:58.699	116	67	88	75	68.3	325	800	963	5.1	1.026	1368
15:32:59.501	119	68	89	73	69.8	325	820	983	5.1	1.043	1391
15:33:00.323	119	67	88	71	70.5	330	850	992	5.0	1.058	1411
15:33:01.173	117	66	86	72	70.3	330	835	967	5.0	1.025	1367
15:33:02.008	115	65	86	73	68.5	325	820	983	5.0	1.029	1373
15:33:02.826	117	66	87	74	69.8	330	815	983	5.1	1.019	1359
15:33:03.643	118	66	87	71	70.3	330	840	988	5.0	1.034	1379
15:33:04.479	115	65	85	74	69.5	325	810	975	5.1	0.994	1325
15:33:05.293	113	64	85	75	68.3	325	805	954	5.1	0.997	1329
15:33:06.098	115	65	84	68	70.0	330	880	971	4.8	1.059	1412
15:33:06.976	115	63	84	67	73.3	330	895	988	4.9	1.023	1364
15:33:07.873	112	62	82	69	72.8	330	875	954	5.0	0.986	1315
15:33:08.746	109	62	81	72	68.0	325	835	917	4.9	0.995	1326
15:33:09.581	111	63	82	70	69.8	330	860	921	4.9	1.011	1348
15:33:10.439	112	62	82	68	72.3	330	885	929	4.9	1.007	1343
15:33:11.324	112	62	82	68	72.3	330	880	933	4.9	1.002	1336
15:33:12.206	110	62	82	71	71.0	330	850	925	5.0	0.979	1305
15:33:13.056	109	62	81	73	67.8	320	825	929	4.9	0.989	1319
15:33:13.883	113	63	84	71	70.5	330	850	988	5.0	1.007	1342
15:33:14.727	117	64	86	71	73.3	330	840	1025	5.2	0.989	1319
15:33:15.571	119	66	87	71	72.5	330	845	1067	5.1	1.011	1348
15:33:16.414	118	65	86	74	70.3	325	815	1083	5.2	1.001	1334
15:33:17.231	119	65	87	74	70.8	325	810	1125	5.2	0.999	1332
15:33:18.041	122	66	89	73	72.3	325	820	1158	5.3	1.007	1343
15:33:18.863	124	67	88	69	72.5	325	865	1192	5.0	1.047	1396
15:33:19.728	121	65	87	71	73.3	325	850	1196	5.2	1.004	1338
15:33:20.578	122	66	87	69	72.5	325	875	1213	5.0	1.050	1400
15:33:21.447	123	66	88	69	73.5	325	870	1250	5.1	1.036	1381
15:33:22.321	122	65	86	68	73.5	330	885	1229	5.0	1.029	1373
15:33:23.206	118	63	84	70	72.5	325	855	1200	5.1	0.988	1317
15:33:24.057	118	63	84	71	71.8	320	845	1229	5.1	0.992	1323
15:33:24.905	120	63	85	70	74.0	325	855	1233	5.2	0.982	1309
15:33:25.757	119	63	84	70	73.8	325	860	1225	5.1	0.974	1298
15:33:26.621	115	61	82	72	73.0	325	835	1192	5.2	0.941	1254
15:33:27.456	115	63	83	71	72.3	325	840	1146	5.2	0.965	1287
15:33:28.296	117	63	83	69	73.8	325	870	1183	5.1	0.976	1302
15:33:29.166	114	61	82	70	74.5	330	855	1138	5.2	0.938	1251
15:33:30.021	115	62	83	70	73.5	325	855	1138	5.2	0.963	1283
15:33:30.878	117	62	83	69	75.3	330	870	1163	5.2	0.960	1279
15:33:31.746	116	62	82	69	75.0	330	870	1179	5.2	0.948	1264
15:33:32.616	113	60	80	71	73.5	325	845	1129	5.2	0.923	1230
15:33:33.461	113	60	81	71	73.3	320	840	1167	5.2	0.926	1235
15:33:34.301	115	61	82	71	75.5	330	850	1196	5.3	0.923	1231
15:33:35.153	116	61	82	69	76.0	330	865	1175	5.3	0.933	1244
15:33:36.018	115	61	81	70	74.5	330	855	1167	5.2	0.930	1239
15:33:36.871	111	60	80	72	72.3	325	830	1133	5.2	0.919	1225
15:33:37.699	114	61	82	71	73.5	320	840	1175	5.3	0.931	1242
15:33:38.543	116	62	83	70	76.5	330	855	1196	5.4	0.925	1233
15:33:39.394	116	62	82	71	74.3	325	840	1175	5.3	0.931	1241
15:33:40.236	113	61	81	72	73.0	320	830	1146	5.3	0.924	1232
15:33:41.066	115	62	83	71	74.5	330	850	1146	5.3	0.941	1255
15:33:41.916	116	62	83	70	75.3	330	860	1171	5.3	0.951	1269
15:33:42.774	116	63	83	69	74.8	325	865	1125	5.2	0.958	1277
15:33:43.641	113	62	82	71	73.0	325	840	1092	5.2	0.938	1250
15:33:44.481	114	63	83	73	71.8	325	825	1092	5.2	0.954	1272
15:33:45.308	116	63	84	71	74.0	330	850	1108	5.2	0.965	1286
15:33:46.154	116	64	84	70	73.8	330	860	1096	5.1	0.980	1306
15:33:47.016	115	63	83	70	73.0	330	855	1063	5.1	0.969	1292
15:33:47.869	111	62	81	73	69.5	320	825	1029	5.1	0.964	1286
15:33:48.694	113	63	83	73	70.8	325	820	1033	5.2	0.959	1279
15:33:49.516	114	63	84	71	73.5	330	840	1042	5.3	0.954	1272
15:33:50.356	115	63	83	70	73.0	330	855	1021	5.1	0.975	1300
15:33:51.211	114	63	83	70	73.0	330	860	1013	5.1	0.981	1308
15:33:52.070	114	63	83	72	73.0	330	830	1013	5.3	0.947	1262
15:33:52.900	114	63	83	74	73.0	330	815	1013	5.4	0.929	1239
15:33:53.718	114	64	85	73	63.3	330	820	979	4.6	1.099	1465
15:33:54.534	115	65	85	72	63.5	330	835	992	4.6	1.111	1482
15:33:55.371	113	64	83	72	63.0	330	830	979	4.6	1.090	1454
15:33:56.199	110	62	82	74	64.0	325	810	958	4.7	1.031	1375
15:33:57.011	112	63	83	74	68.3	330	810	967	5.1	0.985	1313
15:33:57.823	113	63	84	72	70.8	330	835	963	5.1	0.985	1314
15:33:58.654	113	63	83	73	70.3	330	825	946	5.1	0.972	1296
15:33:59.479	109	62	81	74	68.5	325	810	917	5.1	0.961	1281
15:34:00.289	110	62	82	73	69.0	325	820	917	5.0	0.969	1291
15:34:01.113	111	62	82	72	72.3	330	835	933	5.2	0.951	1267
15:34:01.946	111	62	81	70	72.8	330	860	929	5.1	0.958	1277
15:34:02.804	108	61	80	72	71.5	325	835	896	5.1	0.931	1242
15:34:03.641	108	60	80	71	72.0	325	845	908	5.1	0.933	1244
15:34:04.484	109	61	81	71	73.8	330	845	913	5.2	0.922	1230
15:34:05.331	109	61	79	70	73.5	330	860	904	5.1	0.924	1232
15:34:06.191	104	59	77	71	71.8	330	840	863	5.1	0.899	1198
15:34:07.031	105	58	78	72	72.8	325	835	888	5.2	0.890	1186
15:34:07.866	106	59	77	69	74.5	330	865	888	5.2	0.897	1196
15:34:08.731	104	57	76	69	77.0	330	870	879	5.3	0.862	1149
15:34:09.601	104	58	76	71	73.8	330	845	863	5.2	0.874	1165
15:34:10.444	103	57	76	73	72.5	325	825	858	5.3	0.868	1157
15:34:11.271	105	58	77	71	74.8	330	840	854	5.3	0.868	1157
15:34:12.111	105	58	77	71	75.0	330	845	854	5.3	0.865	1153
15:34:12.956	102	57	76	73	72.8	330	820	829	5.3	0.851	1135
15:34:13.776	102	57	76	73	73.0	330	825	846	5.3	0.862	1149
15:34:14.599	105	59	78	72	75.0	330	835	875	5.4	0.871	1162
15:34:15.436	105	59	78	71	73.8	330	845	838	5.2	0.888	1184
15:34:16.277	103	58	76	71	73.3	330	845	825	5.2	0.877	1169
15:34:17.128	100	57	75	72	70.3	330	835	813	5.0	0.888	1185
15:34:17.957	102	57	77	74	72.3	330	815	825	5.3	0.863	1151
15:34:18.776	105	59	78	72	74.0	335	835	850	5.3	0.877	1170
15:34:19.609	105	59	78	73	73.3	330	825	867	5.3	0.876	1168
15:34:20.436	104	59	78	75	71.5	330	805	846	5.3	0.873	1163
15:34:21.241	106	60	79	74	72.5	330	815	900	5.3	0.885	1180
15:34:22.056	109	60	80	72	75.8	335	830	929	5.5	0.877	1169
15:34:22.884	110	61	80	72	75.3	330	830	950	5.4	0.882	1177
15:34:23.714	108	60	79	74	73.5	330	810	933	5.4	0.873	1164
15:34:24.524	109	60	81	75	73.5	325	795	967	5.5	0.871	1161
15:34:25.321	112	62	82	73	74.8	330	825	983	5.4	0.902	1203
15:34:26.146	112	62	82	72	75.5	330	835	983	5.4	0.904	1205
15:34:26.981	110	61	81	73	74.5	330	820	971	5.5	0.892	1189
15:34:27.801	108	61	80	74	71.5	325	810	942	5.3	0.903	1205
15:34:28.611	110	61	81	72	73.3	330	830	963	5.3	0.918	1224
15:34:29.441	111	61	81	69	75.3	330	865	975	5.2	0.928	1238
15:34:30.304	109	61	80	71	74.5	330	845	942	5.3	0.905	1206
15:34:31.149	106	60	78	72	71.0	325	830	904	5.1	0.915	1220
15:34:31.979	107	60	79	72	73.5	325	830	917	5.3	0.892	1189
15:34:32.811	108	60	79	71	75.0	330	845	913	5.3	0.893	1191
15:34:33.654	107	59	79	73	74.3	330	825	913	5.4	0.875	1167
15:34:34.481	106	59	79	73	73.0	325	825	908	5.3	0.887	1183
15:34:35.306	108	61	80	70	74.0	330	860	913	5.2	0.927	1236
15:34:36.164	109	60	80	70	75.3	330	860	908	5.3	0.914	1219
15:34:37.024	109	61	80	70	74.8	330	860	908	5.2	0.918	1223
15:34:37.886	107	60	80	73	73.0	330	820	913	5.3	0.893	1191
15:34:38.706	109	61	81	71	72.3	330	845	921	5.1	0.941	1255
15:34:39.551	112	62	82	70	75.0	330	860	971	5.2	0.943	1258
15:34:40.411	113	62	83	69	75.5	330	870	975	5.2	0.956	1275
15:34:41.281	112	63	83	71	72.3	330	850	942	5.1	0.974	1298
15:34:42.131	114	64	84	69	72.3	330	870	967	5.0	1.011	1349
15:34:43.001	116	65	86	69	73.8	335	870	979	5.1	1.015	1353
15:34:43.873	116	66	85	69	71.8	335	875	988	4.9	1.040	1386
15:34:44.744	115	65	85	71	69.8	325	845	1029	5.0	1.030	1373
15:34:45.591	119	66	87	70	71.5	330	855	1083	5.0	1.037	1383
15:34:46.446	120	66	87	69	72.5	330	870	1117	5.0	1.044	1392
15:34:47.316	120	66	86	69	72.3	330	865	1121	5.0	1.033	1377
15:34:48.181	116	65	85	71	70.3	330	840	1100	5.0	1.010	1347
15:34:49.019	116	64	85	72	69.5	325	830	1113	5.0	1.015	1353
15:34:49.851	118	65	87	72	72.0	330	830	1117	5.2	1.000	1333
15:34:50.679	119	66	87	71	71.3	330	840	1113	5.1	1.026	1368
15:34:51.521	118	65	87	73	71.3	330	825	1092	5.2	1.007	1343
15:34:52.345	118	65	87	74	71.3	330	810	1092	5.3	0.989	1319
15:34:53.155	118	65	87	73	71.3	330	820	1092	5.2	1.001	1335
15:34:53.972	120	68	88	73	61.3	330	820	1042	4.5	1.181	1575
15:34:54.792	119	67	87	72	62.3	325	830	1050	4.5	1.160	1547
15:34:55.624	115	65	85	74	61.8	325	810	1021	4.6	1.118	1491
15:34:56.438	115	65	85	73	64.5	325	820	1013	4.7	1.081	1441
15:34:57.254	116	65	86	73	68.8	330	820	1021	5.0	1.023	1364
15:34:58.076	115	65	85	72	69.3	330	830	1008	5.0	1.016	1354
15:34:58.906	112	63	83	74	69.5	330	815	971	5.1	0.973	1298
15:34:59.719	111	63	83	75	68.3	320	795	963	5.2	0.964	1285
15:35:00.518	112	64	83	73	70.3	330	825	963	5.1	0.978	1304
15:35:01.343	113	63	83	72	71.8	330	835	954	5.2	0.969	1292
15:35:02.178	110	62	82	74	71.0	330	810	942	5.3	0.938	1251
15:35:02.986	109	63	82	75	67.8	320	795	913	5.1	0.959	1279
15:35:03.779	111	63	84	75	70.0	330	800	938	5.3	0.954	1272
15:35:04.579	113	64	85	75	70.8	330	805	938	5.3	0.964	1286
15:35:05.386	112	64	84	75	70.3	330	795	929	5.3	0.953	1271
15:35:06.181	111	64	84	76	68.3	325	785	925	5.2	0.960	1281
15:35:06.968	113	64	85	76	70.0	330	790	946	5.3	0.959	1279
15:35:07.756	115	65	86	75	70.8	330	805	971	5.3	0.976	1301
15:35:08.561	115	65	85	73	70.8	330	825	975	5.1	0.988	1318
15:35:09.386	113	64	84	75	69.5	325	800	983	5.2	0.970	1293
15:35:10.188	115	65	86	75	70.3	325	805	1008	5.2	0.983	1310
15:35:10.989	117	65	87	74	71.8	330	810	1021	5.3	0.977	1302
15:35:11.799	117	65	86	74	70.8	325	815	1021	5.2	0.985	1313
15:35:12.616	114	64	84	75	70.0	325	805	1013	5.2	0.966	1288
15:35:13.417	115	64	85	75	70.0	325	800	1033	5.3	0.969	1291
15:35:14.221	117	64	85	69	72.5	330	865	1058	5.0	1.008	1344
15:35:15.082	117	63	84	69	73.5	330	875	1054	5.0	0.997	1329
15:35:15.961	113	62	83	71	72.0	325	850	1033	5.1	0.980	1306
15:35:16.811	114	64	83	70	70.5	325	860	1025	4.9	1.016	1354
15:35:17.669	115	63	83	69	72.8	330	865	1033	5.0	0.990	1320
15:35:18.534	114	63	82	68	72.5	330	880	1017	4.9	0.992	1323
15:35:19.416	110	61	80	71	71.0	330	845	963	5.0	0.955	1273
15:35:20.261	109	61	81	72	70.3	330	830	967	5.1	0.951	1268
15:35:21.091	111	61	81	70	72.8	330	860	967	5.1	0.955	1273
15:35:21.949	110	61	80	70	73.0	330	860	958	5.1	0.937	1249
15:35:22.811	106	59	78	72	71.8	330	835	921	5.2	0.902	1203
