# Supplementary material for: Influence of beat-to-beat blood pressure variability on vascular elasticity in hypertensive population
Source: Sci Rep. 2017 Aug 21;7:8394. doi: 10.1038/s41598-017-08640-4 (PMC5566212; doi:10.1038/s41598-017-08640-4)
Supplement: Supplementary file 2 — Dataset 2 [file 41598_2017_8640_MOESM2_ESM.zip › Data of normal population/1196-beats.txt]

10:20:33.641	123	67	89	66	59.0	345	910	871	3.9	1.365	1820
10:20:34.549	122	64	89	68	65.5	340	885	867	4.4	1.196	1594
10:20:35.434	125	66	89	69	65.8	345	870	883	4.5	1.174	1566
10:20:36.308	117	61	84	71	69.5	340	850	779	4.9	1.021	1362
10:20:37.158	115	61	82	69	68.5	350	875	808	4.7	1.047	1397
10:20:38.029	118	61	82	67	68.5	350	890	833	4.6	1.065	1421
10:20:38.920	118	61	82	65	68.5	350	930	833	4.4	1.113	1484
10:20:39.850	118	61	82	66	68.5	350	910	833	4.5	1.089	1452
10:20:40.760	118	61	82	63	68.5	350	945	833	4.3	1.131	1508
10:20:41.705	118	61	82	66	68.5	350	915	833	4.5	1.095	1460
10:20:42.620	118	61	82	67	68.5	350	895	833	4.6	1.071	1429
10:20:43.515	118	61	82	65	68.5	350	925	833	4.4	1.107	1476
10:20:44.441	126	68	93	66	49.5	350	915	929	3.2	1.710	2280
10:20:45.354	123	70	89	66	48.8	345	910	854	3.2	1.661	2215
10:20:46.268	116	64	86	66	54.8	335	905	813	3.6	1.417	1890
10:20:47.171	123	66	90	64	60.0	350	935	867	3.9	1.399	1865
10:20:48.104	125	68	88	63	63.5	355	945	871	4.0	1.310	1746
10:20:49.047	115	63	84	66	65.5	340	910	829	4.3	1.170	1561
10:20:49.959	120	64	88	65	67.8	350	930	817	4.4	1.201	1601
10:20:50.887	122	67	88	64	67.3	350	935	829	4.3	1.227	1636
10:20:51.824	114	62	83	66	69.0	350	910	792	4.5	1.088	1451
10:20:52.734	115	61	83	65	69.0	350	930	775	4.5	1.112	1483
10:20:53.665	115	61	83	64	69.0	350	940	775	4.4	1.124	1499
10:20:54.605	115	61	83	64	69.0	350	935	775	4.4	1.118	1491
10:20:55.540	115	61	83	65	69.0	350	925	775	4.5	1.106	1475
10:20:56.465	115	61	83	66	69.0	350	905	775	4.6	1.082	1443
10:20:57.370	115	61	83	65	69.0	350	930	775	4.5	1.112	1483
10:20:58.299	126	73	95	66	44.5	345	905	896	3.0	1.937	2583
10:20:59.206	134	75	99	65	46.8	350	925	946	3.0	1.954	2605
10:21:00.131	135	75	97	64	51.3	355	940	917	3.3	1.784	2378
10:21:01.069	124	71	92	66	54.5	345	910	858	3.6	1.540	2054
10:21:01.979	127	71	94	64	58.3	350	940	875	3.7	1.513	2017
10:21:02.919	129	70	95	65	61.8	350	930	892	4.0	1.435	1913
10:21:03.851	129	72	94	63	61.0	355	945	888	3.9	1.448	1931
10:21:04.796	121	68	91	66	61.3	345	915	850	4.0	1.359	1813
10:21:05.711	129	70	94	64	64.3	355	940	846	4.1	1.375	1834
10:21:06.649	126	70	94	63	64.3	355	950	867	4.1	1.390	1853
10:21:07.600	126	70	94	65	64.3	355	930	867	4.1	1.361	1814
10:21:08.530	126	70	94	65	64.3	355	920	867	4.2	1.346	1795
10:21:09.450	126	70	94	64	64.3	355	940	867	4.1	1.375	1834
10:21:10.389	125	70	97	66	50.0	345	915	863	3.3	1.766	2355
10:21:11.306	133	77	100	65	46.3	355	920	875	3.0	1.994	2659
10:21:12.226	129	74	99	68	50.5	350	885	850	3.4	1.726	2302
10:21:13.113	133	75	96	68	53.0	350	885	988	3.6	1.599	2132
10:21:13.996	124	69	96	69	59.0	350	865	833	4.1	1.404	1872
10:21:14.861	134	75	99	67	57.3	355	890	888	3.9	1.531	2042
10:21:15.751	127	71	94	69	60.0	350	870	854	4.1	1.359	1812
10:21:16.619	123	70	94	68	59.0	345	885	871	4.0	1.410	1880
10:21:17.504	130	73	96	67	59.8	350	900	921	4.0	1.446	1928
10:21:18.404	123	71	96	67	59.8	350	900	821	4.0	1.446	1928
10:21:19.305	123	71	96	67	59.8	350	900	821	4.0	1.446	1928
10:21:20.205	123	71	96	66	59.8	350	915	821	3.9	1.470	1960
10:21:21.120	123	71	96	68	59.8	350	885	821	4.1	1.422	1896
10:21:22.006	127	72	95	66	48.3	350	905	896	3.2	1.777	2370
10:21:22.911	125	71	92	66	49.0	355	915	904	3.2	1.709	2278
10:21:23.826	119	67	89	67	52.8	340	890	875	3.6	1.502	2002
10:21:24.714	122	67	89	66	57.3	350	915	888	3.8	1.418	1891
10:21:25.633	114	63	84	67	62.0	350	895	783	4.2	1.205	1607
10:21:26.524	112	61	83	66	62.3	340	910	792	4.1	1.213	1618
10:21:27.436	117	62	84	65	66.0	350	930	850	4.3	1.184	1578
10:21:28.368	108	59	78	66	67.3	345	910	754	4.4	1.059	1412
10:21:29.278	107	57	78	65	69.5	345	920	763	4.5	1.036	1381
10:21:30.198	112	58	78	64	69.5	345	940	800	4.4	1.058	1411
10:21:31.135	112	58	78	64	69.5	345	940	800	4.4	1.058	1411
10:21:32.075	112	58	78	63	69.5	345	950	800	4.4	1.070	1426
10:21:33.025	112	58	78	63	69.5	345	945	800	4.4	1.064	1419
10:21:33.970	112	58	78	64	69.5	345	940	800	4.4	1.058	1411
10:21:34.907	120	66	89	63	48.8	340	945	838	3.1	1.720	2294
10:21:35.854	125	66	90	62	54.0	355	970	850	3.3	1.612	2150
10:21:36.822	118	64	87	65	57.0	345	930	821	3.7	1.424	1898
10:21:37.756	121	66	89	63	58.3	350	960	833	3.6	1.467	1956
10:21:38.714	124	66	89	62	63.5	350	965	850	3.9	1.353	1803
10:21:39.683	115	63	86	65	63.8	350	930	783	4.1	1.255	1673
10:21:40.613	121	66	89	63	63.8	350	960	804	4.0	1.333	1777
10:21:41.567	124	66	90	63	66.3	355	960	829	4.1	1.304	1739
10:21:42.529	118	65	88	64	65.0	350	940	779	4.1	1.273	1697
10:21:43.471	126	69	88	62	65.0	350	975	804	4.0	1.320	1760
10:21:44.445	126	69	88	62	65.0	350	970	804	4.0	1.313	1751
10:21:45.415	126	69	88	65	65.0	350	930	804	4.2	1.259	1679
10:21:46.345	126	69	88	63	65.0	350	950	804	4.1	1.286	1715
10:21:47.298	122	68	90	63	52.3	355	945	771	3.3	1.628	2170
10:21:48.243	123	67	92	63	52.8	350	960	792	3.3	1.665	2220
10:21:49.201	128	69	93	62	56.0	355	970	808	3.5	1.602	2136
10:21:50.171	119	65	91	64	58.5	350	940	800	3.7	1.458	1944
10:21:51.111	124	66	93	62	64.8	355	970	838	4.0	1.393	1858
10:21:52.079	124	70	90	63	59.8	360	960	775	3.7	1.446	1928
10:21:53.043	114	63	85	63	62.5	350	955	771	3.9	1.299	1732
10:21:53.996	120	64	88	63	65.5	355	955	804	4.1	1.287	1716
10:21:54.949	119	66	86	63	63.3	350	955	792	4.0	1.302	1736
10:21:55.908	112	62	86	63	63.3	350	950	775	4.0	1.295	1727
10:21:56.855	112	62	86	62	63.3	350	975	775	3.9	1.330	1773
10:21:57.830	112	62	86	62	63.3	350	970	775	3.9	1.323	1764
10:21:58.800	112	62	86	63	63.3	350	955	775	4.0	1.302	1736
10:21:59.755	112	62	86	64	63.3	350	935	775	4.1	1.275	1700
10:22:00.690	112	62	86	65	63.3	350	925	775	4.1	1.261	1682
10:22:01.612	119	66	88	64	48.5	345	940	829	3.1	1.706	2274
10:22:02.552	124	67	90	62	52.5	355	965	821	3.3	1.659	2212
10:22:03.519	117	64	87	64	56.5	350	935	758	3.6	1.431	1909
10:22:04.458	120	65	89	62	58.5	350	970	808	3.6	1.467	1957
10:22:05.422	125	66	91	62	65.0	355	965	825	4.0	1.344	1791
10:22:06.393	118	64	87	63	64.8	355	955	771	4.1	1.287	1716
10:22:07.342	121	67	91	61	62.5	345	980	821	3.8	1.419	1892
10:22:08.324	123	67	89	60	64.5	355	995	779	3.9	1.365	1820
10:22:09.323	114	63	86	63	65.3	350	950	775	4.1	1.252	1669
10:22:10.273	118	68	86	61	65.3	350	985	763	4.0	1.298	1731
10:22:11.255	118	68	86	61	65.3	350	985	763	4.0	1.298	1731
10:22:12.240	118	68	86	64	65.3	350	935	763	4.2	1.232	1643
10:22:13.175	118	68	86	63	65.3	350	955	763	4.1	1.259	1678
10:22:14.131	120	69	89	62	48.8	355	965	796	3.0	1.757	2342
10:22:15.098	113	65	85	63	51.5	345	960	813	3.2	1.580	2106
10:22:16.058	118	65	89	62	56.3	355	970	808	3.5	1.539	2052
10:22:17.028	119	69	88	61	54.0	350	980	788	3.3	1.602	2135
10:22:18.004	112	65	85	63	56.8	345	955	742	3.6	1.435	1913
10:22:18.961	118	65	88	61	61.3	350	985	808	3.7	1.419	1892
10:22:19.942	122	67	89	61	62.8	350	990	829	3.8	1.400	1867
10:22:20.938	112	63	84	62	62.0	350	965	763	3.9	1.311	1748
10:22:21.899	116	65	87	61	63.0	350	980	767	3.9	1.357	1810
10:22:22.879	120	66	87	60	63.0	350	1005	771	3.8	1.392	1856
10:22:23.885	120	66	87	63	63.0	350	960	771	3.9	1.330	1773
10:22:24.845	120	66	87	60	63.0	350	1000	771	3.8	1.385	1847
10:22:25.845	120	66	87	64	63.0	350	940	771	4.0	1.302	1736
10:22:26.785	120	66	87	65	63.0	350	920	771	4.1	1.274	1699
10:22:27.706	119	62	88	67	57.3	350	900	863	3.8	1.383	1845
10:22:28.608	117	66	89	63	51.0	350	945	808	3.2	1.649	2199
10:22:29.551	120	68	89	63	52.3	355	945	808	3.3	1.610	2146
10:22:30.494	116	67	88	66	52.3	345	915	846	3.4	1.532	2043
10:22:31.411	119	67	90	64	59.0	355	935	829	3.8	1.430	1907
10:22:32.348	120	69	88	63	57.3	360	960	775	3.6	1.467	1956
10:22:33.308	115	68	87	64	54.5	345	935	813	3.5	1.493	1990
10:22:34.241	121	67	90	61	62.0	355	980	892	3.8	1.415	1886
10:22:35.221	120	70	89	63	57.3	355	955	821	3.6	1.489	1985
10:22:36.174	118	67	89	62	57.3	355	965	875	3.6	1.504	2006
10:22:37.140	118	67	89	61	57.3	355	990	875	3.5	1.543	2058
10:22:38.130	118	67	89	63	57.3	355	950	875	3.6	1.481	1975
10:22:39.081	123	69	92	60	52.8	350	995	917	3.2	1.726	2301
10:22:40.074	126	69	90	60	54.3	355	1000	950	3.3	1.659	2212
10:22:41.076	115	65	87	63	54.8	345	960	863	3.4	1.525	2034
10:22:42.034	120	67	89	61	56.8	350	980	879	3.5	1.541	2055
10:22:43.016	120	66	88	60	61.0	350	1000	896	3.7	1.443	1923
10:22:44.016	112	63	85	63	60.3	345	960	825	3.8	1.350	1800
10:22:44.974	118	65	88	61	61.3	355	990	863	3.7	1.418	1891
10:22:45.966	120	66	88	60	63.8	355	1005	867	3.8	1.379	1839
10:22:46.967	114	63	86	62	63.8	350	975	825	3.9	1.315	1754
10:22:47.944	119	67	86	59	63.8	350	1015	838	3.8	1.369	1826
10:22:48.960	119	67	86	60	63.8	350	1005	838	3.8	1.356	1808
10:22:49.965	119	67	86	62	63.8	350	965	838	4.0	1.302	1736
10:22:50.931	121	68	91	60	54.0	355	1005	858	3.2	1.684	2246
10:22:51.936	122	69	89	59	52.8	355	1015	833	3.1	1.717	2290
10:22:52.949	114	64	87	62	55.0	350	965	788	3.4	1.518	2024
10:22:53.914	118	67	89	60	54.5	350	995	783	3.3	1.629	2173
10:22:54.907	125	68	91	60	61.5	355	1005	825	3.7	1.491	1988
10:22:55.918	119	66	91	62	61.0	355	970	796	3.8	1.439	1919
10:22:56.886	124	72	93	60	57.5	355	995	813	3.5	1.601	2134
10:22:57.881	124	69	91	60	61.0	355	1005	833	3.6	1.491	1988
10:22:58.884	115	65	88	62	60.0	350	970	783	3.7	1.419	1892
10:22:59.852	122	68	88	59	60.0	350	1015	817	3.5	1.484	1979
10:23:00.870	122	68	88	63	60.0	350	955	817	3.8	1.397	1862
10:23:01.825	122	68	88	63	60.0	350	960	817	3.8	1.404	1872
10:23:02.786	124	69	92	61	55.0	355	990	829	3.3	1.647	2196
10:23:03.774	119	66	89	63	54.8	350	950	788	3.5	1.544	2059
10:23:04.722	122	69	91	62	53.0	350	970	825	3.3	1.670	2227
10:23:05.696	126	67	93	62	60.0	355	970	833	3.7	1.495	1994
10:23:06.664	121	66	90	64	62.0	355	940	846	4.0	1.368	1824
10:23:07.608	120	67	90	62	60.5	350	965	800	3.8	1.436	1914
10:23:08.571	128	68	93	60	65.3	360	995	854	3.9	1.418	1891
10:23:09.562	121	67	91	63	63.3	350	950	817	4.0	1.359	1812
10:23:10.512	126	69	93	62	64.0	355	970	829	4.0	1.406	1874
10:23:11.486	128	67	91	60	67.3	360	1000	867	4.0	1.353	1804
10:23:12.486	118	63	87	63	66.5	355	950	821	4.2	1.246	1662
10:23:13.436	123	65	91	61	67.3	355	985	854	4.1	1.329	1772
10:23:14.421	123	67	90	61	66.5	360	990	842	4.0	1.340	1786
10:23:15.411	117	64	88	63	66.0	355	950	829	4.2	1.259	1679
10:23:16.361	125	67	90	61	66.5	355	990	867	4.0	1.344	1791
10:23:17.351	121	66	88	61	66.0	360	980	846	4.0	1.299	1732
10:23:18.329	115	65	86	63	60.8	345	950	842	3.8	1.341	1788
10:23:19.279	121	64	88	61	68.0	355	985	833	4.1	1.275	1700
10:23:20.266	121	65	86	60	67.0	360	995	825	4.0	1.277	1703
10:23:21.263	113	60	86	62	67.0	360	970	813	4.1	1.245	1660
10:23:22.230	113	60	86	59	67.0	360	1015	813	4.0	1.303	1737
10:23:23.245	113	60	86	57	67.0	360	1050	813	3.8	1.348	1797
10:23:24.295	113	60	86	63	67.0	360	950	813	4.2	1.219	1626
10:23:25.245	113	60	86	60	67.0	360	1005	813	4.0	1.290	1720
10:23:26.251	120	60	84	58	58.3	360	1030	854	3.4	1.476	1969
10:23:27.281	111	57	82	61	61.0	355	990	825	3.7	1.323	1764
10:23:28.271	118	62	85	59	60.3	360	1020	808	3.5	1.443	1924
10:23:29.291	120	63	85	58	64.8	360	1030	833	3.8	1.348	1798
10:23:30.319	113	60	88	61	67.5	350	980	792	4.1	1.281	1708
10:23:31.299	123	68	91	59	63.8	360	1015	796	3.8	1.453	1937
10:23:32.316	126	67	86	59	66.8	360	1015	804	3.9	1.312	1749
10:23:33.333	111	59	83	61	67.8	355	985	808	4.1	1.203	1604
10:23:34.316	118	63	86	59	67.5	360	1015	813	4.0	1.297	1729
10:23:35.331	116	63	86	59	67.5	360	1025	804	4.0	1.310	1746
10:23:36.355	116	63	86	60	67.5	360	1000	804	4.0	1.278	1704
10:23:37.355	116	63	86	61	67.5	360	990	804	4.1	1.265	1687
10:23:38.345	116	63	86	60	67.5	360	1000	804	4.0	1.278	1704
10:23:39.346	111	59	83	61	57.5	350	980	804	3.5	1.410	1880
10:23:40.324	120	62	87	60	58.8	355	995	842	3.5	1.478	1970
10:23:41.321	116	61	85	62	62.0	360	975	821	3.8	1.333	1777
10:23:42.292	117	62	87	61	64.0	350	980	833	3.9	1.328	1771
10:23:43.274	123	65	88	61	68.5	360	990	850	4.2	1.275	1701
10:23:44.266	117	62	88	62	68.5	355	965	833	4.3	1.233	1644
10:23:45.231	124	66	92	61	68.8	360	985	850	4.2	1.311	1748
10:23:46.216	121	67	92	60	68.8	360	1005	825	4.1	1.338	1783
10:23:47.220	121	67	92	61	68.8	360	985	825	4.2	1.311	1748
10:23:48.205	121	67	92	60	68.8	360	995	825	4.1	1.324	1766
10:23:49.200	121	67	92	62	68.8	360	975	825	4.2	1.298	1730
10:23:50.176	120	64	91	61	56.8	355	990	842	3.4	1.587	2117
10:23:51.164	126	67	90	59	56.8	360	1015	867	3.4	1.614	2152
10:23:52.181	119	65	88	62	58.0	355	975	846	3.6	1.479	1972
10:23:53.154	120	67	88	61	58.3	355	985	833	3.5	1.484	1978
10:23:54.139	125	65	89	59	67.0	360	1010	875	4.0	1.338	1784
10:23:55.151	118	63	91	62	67.5	355	970	842	4.2	1.301	1734
10:23:56.123	129	75	99	61	60.0	360	990	775	3.6	1.625	2167
10:23:57.113	125	69	90	60	65.0	365	1000	800	3.9	1.385	1846
10:23:58.111	127	68	90	60	65.0	355	995	850	3.9	1.382	1842
10:23:59.104	123	65	90	58	65.0	355	1035	904	3.8	1.437	1916
10:24:00.140	123	65	90	59	65.0	355	1010	904	3.9	1.402	1870
10:24:01.150	123	65	90	62	65.0	355	975	904	4.0	1.354	1805
10:24:02.125	123	65	90	59	65.0	355	1020	904	3.8	1.416	1888
10:24:03.144	118	64	86	61	56.3	360	985	825	3.4	1.510	2014
10:24:04.131	117	64	88	61	53.8	350	985	825	3.3	1.613	2150
10:24:05.116	124	67	89	59	57.5	360	1020	846	3.4	1.579	2105
10:24:06.136	116	61	87	61	65.5	355	980	833	4.0	1.302	1736
10:24:07.114	121	68	88	59	60.5	355	1010	833	3.6	1.465	1953
10:24:08.124	119	63	87	59	68.5	360	1025	825	4.0	1.302	1736
10:24:09.147	117	63	85	60	67.0	360	1005	825	4.0	1.268	1690
10:24:10.158	112	60	84	60	68.5	355	1005	813	4.1	1.229	1638
10:24:11.159	120	64	87	58	69.3	360	1035	838	4.0	1.300	1734
10:24:12.198	116	63	87	58	69.3	360	1035	804	4.0	1.300	1734
10:24:13.230	116	63	87	59	69.3	360	1015	804	4.1	1.275	1700
10:24:14.245	116	63	87	59	69.3	360	1020	804	4.1	1.281	1709
10:24:15.265	116	63	87	58	69.3	360	1030	804	4.0	1.294	1725
10:24:16.296	115	62	86	60	58.0	355	1005	842	3.5	1.482	1975
10:24:17.297	121	65	89	59	57.3	360	1025	833	3.4	1.589	2119
10:24:18.322	121	65	86	58	59.5	365	1035	829	3.4	1.500	2000
10:24:19.359	114	61	84	60	64.0	355	1000	842	3.8	1.313	1750
10:24:20.359	119	63	87	59	66.8	360	1020	846	3.9	1.333	1778
10:24:21.379	122	64	87	58	69.3	360	1030	850	4.0	1.287	1715
10:24:22.407	114	61	85	61	69.5	355	990	833	4.2	1.211	1614
10:24:23.401	121	65	89	59	68.5	360	1015	838	4.0	1.315	1753
10:24:24.416	122	66	88	58	69.3	365	1030	858	4.0	1.305	1740
10:24:25.446	115	62	85	61	67.8	355	985	821	4.1	1.232	1643
10:24:26.431	120	64	89	59	69.8	365	1015	850	4.1	1.291	1722
10:24:27.446	122	66	88	59	68.8	365	1020	821	4.0	1.298	1731
10:24:28.462	116	62	87	62	69.3	355	975	829	4.3	1.225	1633
10:24:29.439	123	67	90	60	68.0	360	1005	838	4.1	1.334	1778
10:24:30.446	121	66	87	60	68.5	365	1005	829	4.1	1.276	1702
10:24:31.451	114	62	85	61	68.0	355	980	838	4.2	1.221	1629
10:24:32.431	120	65	88	59	68.5	360	1010	850	4.1	1.298	1730
10:24:33.441	118	63	85	59	70.0	365	1010	833	4.2	1.226	1635
10:24:34.447	112	60	84	61	68.8	355	980	842	4.2	1.201	1601
10:24:35.431	123	65	84	59	68.8	355	1020	842	4.0	1.250	1667
10:24:36.450	123	65	84	60	68.8	355	1005	842	4.1	1.232	1642
10:24:37.455	123	65	84	63	68.8	355	960	842	4.3	1.176	1569
10:24:38.415	123	65	84	59	68.8	355	1020	842	4.0	1.250	1667
10:24:39.436	119	62	86	61	59.8	360	980	867	3.7	1.415	1886
10:24:40.414	121	63	88	61	60.5	355	990	892	3.7	1.444	1925
10:24:41.406	125	64	90	61	64.8	365	990	908	3.9	1.380	1840
10:24:42.394	122	65	89	63	64.3	360	955	888	4.0	1.319	1759
10:24:43.349	122	63	90	64	70.8	355	940	908	4.5	1.189	1585
10:24:44.289	120	63	88	64	70.3	355	935	892	4.5	1.171	1562
10:24:45.224	124	68	91	62	66.3	360	965	838	4.1	1.322	1762
10:24:46.191	127	66	90	60	72.5	365	1000	938	4.3	1.238	1651
10:24:47.191	120	62	88	62	74.8	360	975	917	4.6	1.148	1530
10:24:48.164	121	63	89	62	72.0	355	970	917	4.5	1.202	1603
10:24:49.136	127	65	91	59	74.5	360	1015	917	4.4	1.243	1658
10:24:50.151	120	64	86	62	71.8	355	975	925	4.4	1.165	1554
10:24:51.126	117	61	87	62	72.8	355	965	908	4.5	1.151	1534
10:24:52.093	125	65	90	60	73.8	360	1000	933	4.4	1.220	1627
10:24:53.091	116	61	86	63	73.3	355	950	942	4.6	1.112	1483
10:24:54.039	119	63	90	62	73.3	355	975	871	4.5	1.191	1588
10:24:55.016	121	62	86	62	76.8	360	970	867	4.7	1.087	1449
10:24:55.984	112	59	82	64	73.3	350	935	904	4.7	1.040	1387
10:24:56.923	120	61	85	62	77.0	360	970	933	4.8	1.074	1432
10:24:57.891	117	64	86	62	72.3	355	965	879	4.5	1.142	1523
10:24:58.854	116	60	86	64	75.5	350	940	925	4.8	1.068	1423
10:24:59.796	124	64	90	62	76.3	360	975	900	4.7	1.151	1534
10:25:00.771	128	66	90	60	75.0	360	1005	933	4.5	1.203	1604
10:25:01.776	122	64	89	61	73.8	355	980	908	4.5	1.179	1572
10:25:02.756	126	66	91	59	73.5	360	1015	938	4.3	1.250	1666
10:25:03.771	133	68	95	57	75.3	360	1045	942	4.3	1.312	1750
10:25:04.816	128	68	93	59	70.3	360	1020	896	4.1	1.354	1805
10:25:05.836	119	70	83	57	63.3	360	1045	833	3.6	1.375	1834
10:25:06.881	119	58	83	56	80.3	365	1075	925	4.5	1.108	1478
10:25:07.954	115	58	83	58	80.3	365	1030	921	4.7	1.062	1416
10:25:08.985	115	58	83	56	80.3	365	1065	921	4.5	1.098	1464
10:25:10.050	115	58	83	57	80.3	365	1050	921	4.6	1.083	1444
10:25:11.100	115	58	83	58	80.3	365	1030	921	4.7	1.062	1416
10:25:12.129	120	63	87	57	59.5	360	1050	896	3.4	1.540	2053
10:25:13.179	124	64	87	56	62.0	365	1075	904	3.5	1.513	2017
10:25:14.254	117	61	86	59	65.8	360	1025	904	3.8	1.333	1777
10:25:15.279	122	65	89	57	64.8	360	1045	904	3.7	1.428	1904
10:25:16.324	122	64	87	58	70.0	365	1030	913	4.1	1.284	1712
10:25:17.356	120	62	88	59	71.8	360	1010	925	4.3	1.242	1656
10:25:18.364	127	66	92	59	71.8	365	1025	946	4.2	1.318	1757
10:25:19.391	126	67	91	60	70.3	365	1005	950	4.2	1.305	1741
10:25:20.394	122	66	92	61	68.3	350	980	900	4.2	1.321	1761
10:25:21.374	131	71	95	58	69.0	365	1030	963	4.0	1.411	1881
10:25:22.406	125	67	90	60	69.0	365	1000	967	4.1	1.301	1734
10:25:23.406	124	66	90	58	69.3	360	1030	929	4.0	1.339	1785
10:25:24.434	127	66	87	57	72.5	365	1060	963	4.1	1.268	1691
10:25:25.494	114	59	83	60	74.0	360	995	917	4.5	1.119	1493
10:25:26.493	120	63	86	58	71.8	365	1030	933	4.2	1.231	1641
10:25:27.519	117	62	85	58	71.8	365	1030	908	4.2	1.217	1622
10:25:28.551	115	61	82	59	70.5	355	1025	929	4.1	1.189	1585
10:25:29.574	118	59	82	56	76.8	365	1065	929	4.3	1.131	1508
10:25:30.641	109	56	79	59	74.3	360	1010	896	4.4	1.068	1424
10:25:31.651	115	59	82	57	74.0	360	1050	900	4.2	1.164	1551
10:25:32.699	119	61	83	57	75.8	365	1060	925	4.3	1.154	1539
10:25:33.761	112	58	82	59	74.5	360	1020	892	4.4	1.116	1488
10:25:34.781	119	62	86	57	74.0	360	1045	929	4.2	1.211	1615
10:25:35.826	122	64	85	57	74.8	365	1060	946	4.2	1.209	1612
10:25:36.884	112	59	83	60	73.3	355	1005	913	4.4	1.135	1514
10:25:37.889	119	63	86	58	73.0	360	1030	950	4.3	1.217	1623
10:25:38.919	120	63	84	57	74.5	365	1045	929	4.3	1.182	1576
10:25:39.966	112	59	83	60	72.8	360	1005	908	4.3	1.143	1524
10:25:40.969	119	63	85	57	73.0	365	1050	929	4.2	1.215	1621
10:25:42.019	118	61	82	56	74.3	365	1075	921	4.1	1.180	1573
10:25:43.094	108	57	79	59	73.5	355	1025	883	4.3	1.102	1469
10:25:44.121	115	61	84	56	72.8	360	1070	875	4.1	1.235	1647
10:25:45.187	121	67	81	56	66.3	365	1075	825	3.7	1.318	1758
10:25:46.266	111	55	80	58	79.8	360	1030	871	4.6	1.030	1373
10:25:47.296	118	60	87	57	77.3	365	1045	908	4.4	1.170	1560
10:25:48.341	125	65	88	56	74.5	365	1065	938	4.2	1.251	1668
10:25:49.406	119	62	88	59	74.3	360	1020	917	4.4	1.205	1607
10:25:50.424	128	67	92	57	74.0	365	1060	938	4.2	1.314	1752
10:25:51.486	125	67	88	57	71.8	370	1045	913	4.1	1.285	1714
10:25:52.531	121	63	88	59	71.8	370	1020	913	4.2	1.255	1673
10:25:53.550	121	63	88	57	71.8	370	1045	913	4.1	1.285	1714
10:25:54.595	121	63	88	60	71.8	370	1000	913	4.3	1.230	1640
10:25:55.594	119	65	88	58	60.8	360	1030	938	3.5	1.484	1978
10:25:56.622	125	62	83	56	68.8	365	1075	825	3.8	1.298	1730
10:25:57.701	115	60	79	58	66.0	365	1035	913	3.8	1.239	1652
10:25:58.736	116	56	77	56	77.3	365	1075	913	4.3	1.075	1433
10:25:59.811	104	54	67	57	77.0	370	1045	863	4.4	0.906	1208
10:26:00.856	98	41	65	58	98.3	355	1040	958	5.7	0.685	914
10:26:01.898	105	41	64	56	109.5	370	1080	950	6.1	0.626	835
10:26:02.976	93	32	58	58	120.3	365	1030	975	7.0	0.499	665
10:26:04.006	95	34	59	56	119.5	365	1080	958	6.6	0.531	708
10:26:05.084	99	32	58	56	134.3	365	1080	1021	7.5	0.467	622
10:26:06.166	91	31	59	58	128.8	360	1030	1067	7.5	0.474	632
10:26:07.196	101	36	65	56	133.5	370	1065	1083	7.5	0.515	686
10:26:08.261	102	39	69	59	130.0	365	1025	1000	7.6	0.540	720
10:26:09.286	106	48	72	57	112.0	360	1050	904	6.4	0.670	894
10:26:10.338	115	50	77	56	119.0	370	1080	963	6.6	0.699	932
10:26:11.418	113	52	79	59	106.0	365	1020	942	6.2	0.755	1007
10:26:12.436	118	58	83	57	98.8	365	1060	950	5.6	0.888	1184
10:26:13.498	124	61	83	55	94.0	370	1100	958	5.1	0.974	1299
10:26:14.594	116	58	83	58	88.3	365	1040	925	5.1	0.981	1308
10:26:15.638	123	63	86	55	84.8	370	1085	942	4.7	1.098	1464
10:26:16.721	121	61	85	57	83.8	370	1055	908	4.8	1.064	1419
10:26:17.776	116	61	84	57	76.8	360	1050	896	4.4	1.153	1537
10:26:18.824	123	63	84	55	79.3	370	1090	904	4.4	1.148	1531
10:26:19.916	114	55	80	57	87.5	365	1045	983	5.0	0.949	1266
10:26:20.961	120	60	85	56	84.3	370	1075	908	4.7	1.078	1438
10:26:22.036	119	62	85	56	79.0	370	1070	896	4.4	1.155	1540
10:26:23.106	118	63	88	57	75.0	360	1045	929	4.3	1.226	1635
10:26:24.151	127	69	94	55	75.0	365	1100	971	4.1	1.382	1843
10:26:25.253	119	74	94	59	59.5	360	1025	763	3.5	1.619	2159
10:26:26.274	128	76	91	57	63.3	365	1050	792	3.6	1.511	2014
10:26:27.326	112	60	87	60	72.8	365	1000	838	4.4	1.196	1595
10:26:28.326	126	78	91	57	55.0	360	1045	825	3.2	1.724	2299
10:26:29.371	126	68	92	57	69.5	370	1055	900	4.0	1.389	1852
10:26:30.424	124	70	92	57	63.5	350	1060	896	3.6	1.536	2048
10:26:31.484	129	74	92	57	61.5	365	1050	954	3.5	1.566	2089
10:26:32.538	122	71	95	58	62.5	360	1040	788	3.6	1.572	2097
10:26:33.574	132	75	94	23	62.3	360	2655	1033	1.4	4.009	5346
10:26:36.231	135	73	93	122	48.3	375	490	883	5.9	0.944	1259
10:26:36.717	124	97	95	58	31.0	370	1030	229	1.8	3.148	4198
10:26:37.749	138	72	94	59	57.5	390	1020	1042	3.4	1.663	2217
10:26:38.771	133	66	93	15	69.5	370	4095	1146	1.0	5.450	7267
10:26:43.978	104	76	82	59	33.5	255	1010	413	2.0	2.457	3276
10:26:44.986	106	60	79	61	61.8	355	985	733	3.8	1.260	1680
10:26:45.971	128	60	86	57	77.8	365	1045	888	4.5	1.156	1541
10:26:47.018	110	55	76	60	81.8	370	995	775	4.9	0.922	1229
10:26:48.013	105	52	77	60	81.3	355	995	775	4.9	0.940	1253
10:26:49.004	114	56	81	58	85.8	375	1040	767	4.9	0.979	1306
10:26:50.048	111	56	78	60	85.8	370	1000	771	5.1	0.907	1209
10:26:51.048	112	55	80	59	86.0	360	1020	767	5.1	0.952	1269
10:26:52.066	115	65	80	54	86.0	360	1115	658	4.6	1.040	1387
10:26:53.180	115	65	80	59	86.0	360	1015	658	5.1	0.947	1263
10:26:54.195	115	65	80	60	86.0	360	1005	658	5.1	0.938	1250
10:26:55.200	115	65	80	58	86.0	360	1030	658	5.0	0.961	1282
10:26:56.230	115	65	80	62	86.0	360	970	658	5.3	0.905	1207
10:26:57.200	115	65	80	61	86.0	360	990	658	5.2	0.924	1232
10:26:58.189	112	53	82	61	74.0	380	985	754	4.5	1.095	1460
10:26:59.178	110	63	89	81	54.8	360	745	788	4.4	1.204	1606
10:26:59.921	127	69	84	50	63.3	360	1200	979	3.2	1.589	2119
10:27:01.121	101	59	77	59	60.5	365	1015	479	3.6	1.292	1722
10:27:02.136	106	59	82	62	67.5	395	975	579	4.2	1.181	1574
10:27:03.111	117	64	78	61	67.3	360	985	879	4.1	1.139	1518
10:27:04.098	103	49	75	62	82.0	355	970	783	5.1	0.884	1179
10:27:05.066	119	58	75	60	82.0	355	1005	825	4.9	0.916	1222
10:27:06.070	119	58	75	62	82.0	355	970	825	5.1	0.884	1179
10:27:07.040	119	58	75	66	82.0	355	905	825	5.4	0.825	1100
10:27:07.945	119	58	75	62	82.0	355	970	825	5.1	0.884	1179
10:27:08.915	119	58	75	59	82.0	355	1010	825	4.9	0.921	1228
10:27:09.928	128	62	89	62	61.0	360	975	942	3.8	1.427	1902
10:27:10.901	119	68	84	60	51.5	360	1005	904	3.1	1.629	2173
10:27:11.906	119	60	81	58	66.8	370	1030	871	3.9	1.254	1672
10:27:12.934	114	57	79	60	71.5	365	1000	842	4.3	1.098	1464
10:27:13.932	112	57	81	60	71.8	350	995	817	4.3	1.127	1502
10:27:14.933	127	74	84	59	58.8	370	1010	754	3.5	1.440	1920
10:27:15.939	111	56	77	60	78.0	360	1005	829	4.7	0.989	1319
10:27:16.948	112	55	77	58	78.0	360	1030	758	4.5	1.013	1351
10:27:17.975	112	55	77	58	78.0	360	1040	758	4.5	1.023	1364
10:27:19.015	112	55	77	57	78.0	360	1045	758	4.5	1.028	1371
10:27:20.060	112	55	77	61	78.0	360	990	758	4.7	0.974	1299
10:27:21.050	112	55	77	59	78.0	360	1020	758	4.6	1.004	1338
10:27:22.073	108	52	76	59	70.3	370	1025	763	4.1	1.113	1483
10:27:23.098	114	59	78	58	61.5	370	1030	788	3.6	1.298	1731
10:27:24.126	103	54	76	60	67.0	360	1000	704	4.0	1.131	1507
10:27:25.126	111	60	80	58	66.0	360	1035	721	3.8	1.258	1678
10:27:26.163	114	58	77	57	76.3	365	1055	771	4.3	1.069	1425
10:27:27.216	103	52	75	59	77.3	360	1010	717	4.6	0.977	1303
10:27:28.226	115	57	80	59	78.8	365	1025	721	4.6	1.035	1380
10:27:29.251	111	60	78	58	74.0	370	1030	746	4.3	1.089	1452
10:27:30.281	108	53	79	59	83.8	360	1015	729	5.0	0.954	1273
10:27:31.298	118	60	79	57	83.8	360	1060	763	4.7	0.997	1329
10:27:32.355	118	60	79	57	83.8	360	1045	763	4.8	0.983	1310
10:27:33.400	118	60	79	57	83.8	360	1050	763	4.8	0.987	1316
10:27:34.450	118	60	79	59	83.8	360	1025	763	4.9	0.964	1285
10:27:35.475	118	60	79	61	83.8	360	985	763	5.1	0.926	1235
10:27:36.461	127	66	90	58	56.5	360	1035	842	3.3	1.640	2186
10:27:37.494	125	62	90	59	65.3	365	1025	846	3.8	1.414	1885
10:27:38.521	129	68	92	59	59.8	365	1015	833	3.5	1.559	2078
10:27:39.536	127	66	91	59	66.5	370	1010	829	4.0	1.378	1838
10:27:40.548	125	66	88	60	69.0	365	1005	808	4.1	1.285	1714
10:27:41.549	120	62	88	61	74.0	360	980	792	4.5	1.169	1558
10:27:42.533	129	67	89	59	73.3	370	1015	804	4.3	1.237	1649
10:27:43.546	128	66	92	59	75.5	365	1015	825	4.5	1.230	1640
10:27:44.563	126	65	92	59	77.3	370	1020	800	4.5	1.208	1611
10:27:45.579	128	64	92	58	77.3	370	1035	871	4.5	1.226	1635
10:27:46.615	128	64	92	57	77.3	370	1045	871	4.4	1.238	1650
10:27:47.660	128	64	92	63	77.3	370	960	871	4.8	1.137	1516
10:27:48.620	128	64	92	59	77.3	370	1020	871	4.5	1.208	1611
10:27:49.641	130	68	94	59	59.5	370	1025	917	3.5	1.615	2153
10:27:50.664	131	71	92	57	56.3	365	1045	917	3.2	1.709	2279
10:27:51.707	122	65	90	59	63.0	360	1010	821	3.7	1.447	1929
10:27:52.721	128	68	91	57	64.5	365	1045	833	3.7	1.474	1966
10:27:53.762	122	63	89	59	72.0	360	1015	825	4.3	1.248	1663
10:27:54.779	127	66	91	58	70.0	360	1035	867	4.1	1.345	1794
10:27:55.816	132	69	93	57	71.5	370	1050	858	4.1	1.362	1816
10:27:56.868	122	64	89	59	73.3	365	1020	808	4.3	1.239	1652
10:27:57.882	128	67	93	58	71.3	360	1035	821	4.1	1.347	1796
10:27:58.917	133	69	93	56	71.3	360	1070	825	4.0	1.393	1857
10:27:59.990	133	69	93	58	71.3	360	1030	825	4.2	1.341	1788
10:28:01.020	133	69	93	59	71.3	360	1015	825	4.2	1.321	1762
10:28:02.035	133	69	93	58	71.3	360	1040	825	4.1	1.354	1805
10:28:03.072	123	65	91	59	61.0	360	1010	829	3.6	1.507	2009
10:28:04.082	132	69	95	58	58.3	360	1035	846	3.4	1.679	2239
10:28:05.121	129	70	91	57	60.3	370	1055	838	3.4	1.589	2119
10:28:06.176	126	64	91	58	68.8	365	1040	825	4.0	1.369	1825
10:28:07.216	131	67	93	56	70.8	370	1065	821	4.0	1.392	1857
10:28:08.279	126	66	88	57	69.8	365	1050	775	4.0	1.325	1766
10:28:09.331	120	61	87	58	73.0	360	1040	800	4.2	1.232	1643
10:28:10.373	126	65	89	56	74.0	370	1070	796	4.1	1.291	1721
10:28:11.439	123	64	87	57	73.3	365	1045	775	4.2	1.238	1650
10:28:12.488	122	64	87	56	73.3	365	1065	788	4.1	1.261	1682
10:28:13.550	122	64	87	55	73.3	365	1090	788	4.0	1.291	1721
10:28:14.640	122	64	87	60	73.3	365	995	788	4.4	1.178	1571
10:28:15.635	122	64	87	57	73.3	365	1060	788	4.1	1.255	1674
10:28:16.694	130	66	90	56	61.5	370	1065	833	3.5	1.559	2078
10:28:17.757	120	61	87	59	64.5	365	1020	825	3.8	1.368	1824
10:28:18.777	126	64	90	57	65.5	365	1045	825	3.8	1.436	1915
10:28:19.828	126	65	87	57	68.0	375	1060	808	3.8	1.348	1798
10:28:20.886	118	59	85	59	76.8	365	1020	821	4.5	1.130	1506
10:28:21.902	125	63	88	57	76.5	370	1045	817	4.4	1.202	1603
10:28:22.953	122	61	86	58	79.0	375	1035	804	4.6	1.120	1494
10:28:23.986	122	61	88	58	78.5	365	1035	838	4.6	1.164	1551
10:28:25.021	130	66	88	56	78.3	370	1070	825	4.4	1.203	1604
10:28:26.091	120	59	88	58	78.3	370	1030	825	4.6	1.158	1544
10:28:27.120	120	59	88	56	78.3	370	1065	825	4.4	1.198	1597
10:28:28.185	120	59	88	55	78.3	370	1100	825	4.3	1.237	1649
10:28:29.285	120	59	88	62	78.3	370	975	825	4.8	1.096	1462
10:28:30.260	120	59	88	58	78.3	370	1040	825	4.5	1.170	1559
10:28:31.303	125	65	87	58	56.8	375	1035	796	3.3	1.578	2103
10:28:32.336	119	59	86	59	67.0	370	1015	829	4.0	1.299	1732
10:28:33.347	126	63	89	58	66.5	370	1040	817	3.8	1.384	1845
10:28:34.391	121	60	85	59	73.0	375	1015	813	4.3	1.178	1571
10:28:35.406	122	60	86	58	77.0	370	1035	821	4.5	1.159	1546
10:28:36.437	125	62	86	56	78.5	375	1065	829	4.4	1.160	1547
10:28:37.504	117	58	83	59	80.3	370	1025	796	4.7	1.057	1409
10:28:38.531	122	61	86	57	80.8	375	1055	833	4.6	1.117	1489
10:28:39.582	123	61	84	57	81.3	375	1055	821	4.6	1.084	1446
10:28:40.643	114	55	84	57	81.3	375	1050	800	4.6	1.079	1439
10:28:41.690	114	55	84	55	81.3	375	1095	800	4.5	1.125	1500
10:28:42.785	114	55	84	55	81.3	375	1100	800	4.4	1.130	1507
10:28:43.885	114	55	84	59	81.3	375	1020	800	4.8	1.048	1398
10:28:44.905	114	55	84	56	81.3	375	1065	800	4.6	1.094	1459
10:28:45.973	125	56	84	57	73.8	370	1050	808	4.2	1.192	1590
10:28:47.019	118	58	84	57	69.0	370	1050	850	3.9	1.278	1704
10:28:48.073	125	62	85	55	72.0	375	1090	800	4.0	1.291	1721
10:28:49.161	123	57	84	59	84.0	365	1025	1050	4.9	1.025	1367
10:28:50.186	129	68	89	56	72.3	375	1075	850	4.0	1.324	1766
10:28:51.263	124	67	86	58	69.0	370	1035	992	4.0	1.286	1715
10:28:52.296	116	61	87	59	74.8	365	1020	825	4.4	1.180	1574
10:28:53.312	126	70	89	57	69.8	375	1050	829	4.0	1.340	1786
10:28:54.366	122	61	86	60	79.5	375	1005	850	4.7	1.090	1454
10:28:55.371	126	63	86	58	79.5	375	1030	846	4.6	1.117	1490
10:28:56.400	126	63	86	59	79.5	375	1020	846	4.7	1.107	1475
10:28:57.420	126	63	86	61	79.5	375	990	846	4.8	1.074	1432
10:28:58.411	131	68	93	58	65.5	375	1030	900	3.8	1.462	1950
10:28:59.439	130	64	90	60	71.0	370	1000	904	4.3	1.271	1695
10:29:00.439	127	65	91	59	67.5	370	1025	896	4.0	1.382	1842
10:29:01.466	133	68	93	57	70.5	375	1055	900	4.0	1.395	1861
10:29:02.521	125	65	91	58	73.0	370	1030	883	4.3	1.284	1712
10:29:03.551	127	68	90	57	70.8	370	1050	950	4.0	1.328	1771
10:29:04.603	121	64	85	57	74.0	375	1060	792	4.2	1.214	1619
10:29:05.657	116	59	84	58	77.0	365	1030	821	4.5	1.127	1503
10:29:06.691	123	63	87	56	77.5	370	1065	850	4.4	1.192	1589
10:29:07.758	118	60	87	57	77.5	370	1055	800	4.4	1.181	1575
10:29:08.810	118	60	87	57	77.5	370	1055	800	4.4	1.181	1575
10:29:09.865	118	60	87	55	77.5	370	1085	800	4.3	1.215	1619
10:29:10.950	118	60	87	58	77.5	370	1040	800	4.5	1.164	1552
10:29:11.990	118	60	87	59	77.5	370	1010	800	4.6	1.131	1507
10:29:12.999	129	66	91	56	58.3	370	1070	904	3.3	1.667	2223
10:29:14.069	124	63	88	58	64.8	370	1040	883	3.7	1.405	1874
10:29:15.111	120	60	87	59	70.5	365	1020	879	4.1	1.255	1673
10:29:16.133	124	66	88	58	67.8	375	1040	800	3.9	1.355	1806
10:29:17.173	125	64	88	58	74.0	370	1030	804	4.3	1.225	1633
10:29:18.201	117	58	86	59	81.0	370	1020	842	4.8	1.077	1436
10:29:19.219	126	64	88	57	76.8	370	1045	842	4.4	1.195	1593
10:29:20.266	122	65	86	57	73.5	370	1060	821	4.2	1.237	1649
10:29:21.328	116	59	85	58	78.8	370	1035	792	4.6	1.111	1481
10:29:22.363	113	62	85	58	78.8	370	1040	813	4.5	1.116	1488
10:29:23.400	113	62	85	57	78.8	370	1055	813	4.5	1.132	1509
10:29:24.455	113	62	85	56	78.8	370	1070	813	4.4	1.148	1531
10:29:25.525	113	62	85	61	78.8	370	990	813	4.8	1.062	1416
10:29:26.515	113	62	85	59	78.8	370	1010	813	4.7	1.084	1445
10:29:27.524	124	62	89	57	61.3	375	1045	892	3.5	1.518	2025
10:29:28.571	124	65	89	58	60.8	370	1040	808	3.5	1.515	2020
10:29:29.611	120	62	86	58	66.8	375	1040	821	3.9	1.344	1792
10:29:30.649	119	61	85	59	71.0	375	1025	792	4.2	1.231	1641
10:29:31.678	120	63	86	59	72.5	370	1020	767	4.3	1.210	1613
10:29:32.698	117	61	85	59	73.0	365	1010	813	4.3	1.173	1563
10:29:33.706	122	63	89	62	75.5	370	965	800	4.7	1.134	1512
10:29:34.671	125	65	90	59	75.5	375	1010	838	4.5	1.201	1601
10:29:35.677	124	65	89	61	75.5	370	990	821	4.6	1.164	1552
10:29:36.669	125	65	89	58	75.5	370	1030	833	4.4	1.211	1614
10:29:37.700	125	65	89	58	75.5	370	1030	833	4.4	1.211	1614
10:29:38.730	125	65	89	62	75.5	370	965	833	4.7	1.134	1512
10:29:39.695	125	65	89	59	75.5	370	1010	833	4.5	1.187	1583
10:29:40.704	124	64	89	61	62.8	365	985	858	3.8	1.389	1852
10:29:41.689	123	63	90	61	63.5	365	980	871	3.9	1.385	1847
10:29:42.671	133	68	94	59	64.3	370	1010	888	3.8	1.478	1970
10:29:43.679	126	66	91	61	68.8	370	980	863	4.2	1.290	1720
10:29:44.661	125	64	91	63	74.3	365	960	875	4.6	1.180	1573
10:29:45.621	131	68	93	60	72.8	370	995	888	4.4	1.275	1701
10:29:46.616	127	67	91	63	72.5	365	960	867	4.5	1.205	1607
10:29:47.576	128	65	93	62	76.8	365	970	867	4.7	1.169	1559
10:29:48.544	130	69	92	62	73.0	365	975	888	4.5	1.225	1634
10:29:49.519	121	64	92	63	73.0	365	945	842	4.6	1.188	1584
10:29:50.465	121	64	92	61	73.0	365	985	842	4.4	1.238	1651
10:29:51.450	121	64	92	63	73.0	365	945	842	4.6	1.188	1584
10:29:52.395	121	64	92	63	73.0	365	950	842	4.6	1.194	1592
10:29:53.346	130	69	93	60	58.8	370	995	921	3.5	1.575	2100
10:29:54.339	124	66	89	63	60.5	365	960	854	3.8	1.412	1883
10:29:55.301	126	65	92	61	64.8	365	990	888	3.9	1.403	1870
10:29:56.291	131	71	94	60	62.3	365	995	892	3.8	1.494	1993
10:29:57.286	124	68	92	63	65.8	360	960	850	4.1	1.347	1796
10:29:58.244	131	71	95	60	65.8	365	1000	896	3.9	1.441	1921
10:29:59.246	127	71	92	60	65.8	370	1005	879	3.9	1.399	1865
10:30:00.251	124	66	92	61	69.0	360	990	900	4.2	1.313	1750
10:30:01.239	129	71	94	58	67.0	365	1035	888	3.9	1.452	1936
10:30:02.274	123	68	94	58	67.0	365	1030	879	3.9	1.445	1927
10:30:03.305	123	68	94	57	67.0	365	1060	879	3.8	1.487	1983
10:30:04.365	123	68	94	58	67.0	365	1030	879	3.9	1.445	1927
10:30:05.395	123	68	94	59	67.0	365	1015	879	4.0	1.424	1899
10:30:06.409	123	68	90	57	53.5	360	1050	838	3.1	1.771	2362
10:30:07.459	120	68	88	58	53.3	365	1040	771	3.1	1.719	2292
10:30:08.499	119	66	88	57	55.8	355	1060	788	3.2	1.673	2231
10:30:09.563	124	68	90	56	59.3	365	1065	800	3.3	1.618	2157
10:30:10.624	117	66	85	59	62.0	360	1025	775	3.6	1.397	1863
10:30:11.651	115	64	86	58	62.5	360	1040	738	3.6	1.431	1908
10:30:12.691	124	66	90	57	67.3	365	1055	746	3.8	1.408	1877
10:30:13.744	117	65	87	59	64.8	360	1015	733	3.8	1.356	1808
10:30:14.759	121	66	89	58	65.5	360	1040	763	3.8	1.405	1874
10:30:15.801	119	65	85	58	67.3	370	1040	738	3.9	1.318	1758
10:30:16.843	117	60	88	59	73.3	360	1020	750	4.3	1.218	1625
10:30:17.859	123	67	89	58	67.0	365	1040	788	3.9	1.385	1847
10:30:18.903	117	64	88	60	69.0	365	1000	775	4.1	1.272	1696
10:30:19.899	123	68	92	57	67.0	370	1045	788	3.8	1.431	1908
10:30:20.946	126	69	92	57	67.0	370	1055	808	3.8	1.441	1921
10:30:22.003	118	66	90	60	64.5	360	1005	808	3.9	1.398	1865
10:30:23.004	125	69	93	57	64.8	370	1060	796	3.7	1.522	2030
10:30:24.068	124	70	89	56	63.0	370	1070	804	3.5	1.516	2021
10:30:25.136	117	66	88	59	62.5	365	1025	746	3.7	1.447	1930
10:30:26.163	120	68	88	54	62.5	365	1105	788	3.4	1.560	2080
10:30:27.265	120	68	88	59	62.5	365	1025	788	3.7	1.447	1930
10:30:28.290	120	68	88	58	62.5	365	1040	788	3.6	1.468	1958
10:30:29.330	120	68	88	57	62.5	365	1055	788	3.6	1.490	1986
10:30:30.384	108	57	80	60	60.0	360	1005	763	3.6	1.344	1792
10:30:31.393	116	61	84	57	59.5	370	1050	767	3.4	1.478	1971
10:30:32.441	114	61	82	58	61.0	375	1035	733	3.5	1.391	1855
10:30:33.476	109	58	82	59	66.3	360	1010	746	3.9	1.246	1662
10:30:34.488	119	62	86	57	70.3	375	1055	788	4.0	1.284	1712
10:30:35.543	115	62	83	60	68.0	370	1005	763	4.1	1.227	1636
10:30:36.546	114	62	84	59	67.8	365	1015	746	4.0	1.258	1678
10:30:37.559	120	64	85	57	70.5	370	1055	779	4.0	1.276	1701
10:30:38.614	113	60	84	59	70.3	365	1020	742	4.1	1.216	1621
10:30:39.636	118	68	88	57	64.3	370	1045	733	3.7	1.423	1898
10:30:40.679	118	66	87	58	67.5	370	1040	750	3.9	1.340	1787
10:30:41.721	113	61	86	59	68.5	365	1020	738	4.0	1.277	1702
10:30:42.743	119	68	91	57	62.5	370	1050	771	3.6	1.533	2044
10:30:43.791	117	73	86	59	55.8	370	1015	658	3.3	1.561	2082
10:30:44.806	109	60	82	59	66.3	360	1015	683	3.9	1.249	1665
10:30:45.821	112	60	81	56	69.0	375	1070	696	3.9	1.260	1680
10:30:46.889	110	57	81	59	72.5	370	1020	696	4.3	1.133	1510
10:30:47.911	109	60	79	58	66.0	365	1040	658	3.8	1.241	1655
10:30:48.951	112	58	80	56	73.8	370	1070	704	4.1	1.157	1543
10:30:50.021	106	58	79	59	69.0	365	1020	692	4.1	1.168	1557
10:30:51.041	111	61	81	57	68.8	370	1060	696	3.9	1.241	1655
10:30:52.099	112	61	80	56	69.3	370	1065	696	3.9	1.223	1630
10:30:53.166	105	57	80	59	69.0	365	1025	663	4.0	1.185	1580
10:30:54.191	111	60	82	56	70.3	370	1070	692	3.9	1.253	1670
10:30:55.259	111	60	81	56	71.0	370	1070	725	4.0	1.224	1633
10:30:56.331	110	62	83	58	65.8	365	1040	671	3.8	1.317	1756
10:30:57.369	114	65	84	56	65.3	365	1070	729	3.7	1.369	1826
10:30:58.441	111	60	82	57	70.5	375	1055	667	4.0	1.220	1626
10:30:59.496	111	60	84	57	68.0	360	1050	708	3.9	1.289	1719
10:31:00.544	119	65	84	54	68.0	360	1120	725	3.6	1.375	1834
10:31:01.665	119	65	84	57	68.0	360	1045	725	3.9	1.283	1711
10:31:02.710	119	65	84	55	68.0	360	1095	725	3.7	1.345	1793
10:31:03.805	119	65	84	58	68.0	360	1035	725	3.9	1.271	1695
