# Supplementary material for: Influence of beat-to-beat blood pressure variability on vascular elasticity in hypertensive population
Source: Sci Rep. 2017 Aug 21;7:8394. doi: 10.1038/s41598-017-08640-4 (PMC5566212; doi:10.1038/s41598-017-08640-4)
Supplement: Supplementary file 2 — Dataset 2 [file 41598_2017_8640_MOESM2_ESM.zip › Data of normal population/1200-beats.txt]

10:00:15.702	102	67	84	47	66.8	340	1290	642	3.1	1.623	2164
10:00:16.994	103	66	84	47	69.3	355	1285	617	3.2	1.554	2072
10:00:18.279	100	65	83	47	66.8	340	1270	629	3.2	1.579	2106
10:00:19.547	103	67	84	46	68.3	345	1310	629	3.1	1.612	2150
10:00:20.859	102	65	84	48	70.3	355	1255	629	3.4	1.501	2001
10:00:22.114	100	66	84	49	70.3	355	1220	629	3.5	1.459	1945
10:00:23.335	100	66	84	47	70.3	355	1265	629	3.3	1.513	2017
10:00:24.600	100	66	84	51	70.3	355	1185	629	3.6	1.417	1889
10:00:25.785	100	66	84	47	70.3	355	1285	629	3.3	1.537	2049
10:00:27.069	107	68	88	48	60.8	350	1240	621	2.9	1.786	2381
10:00:28.311	106	69	88	49	58.0	345	1215	642	2.9	1.849	2465
10:00:29.524	110	71	90	47	60.5	350	1285	675	2.8	1.912	2549
10:00:30.811	108	70	89	48	63.3	350	1240	692	3.1	1.750	2333
10:00:32.051	107	71	88	47	62.5	345	1280	704	2.9	1.807	2410
10:00:33.331	107	70	88	48	65.3	350	1240	692	3.2	1.672	2230
10:00:34.573	104	69	87	50	63.0	345	1205	704	3.1	1.664	2219
10:00:35.776	107	70	88	48	65.0	350	1260	704	3.1	1.706	2274
10:00:37.034	107	70	88	49	66.5	350	1230	713	3.2	1.628	2170
10:00:38.264	105	70	88	49	66.5	350	1225	721	3.3	1.621	2161
10:00:39.490	105	70	88	48	66.5	350	1260	721	3.2	1.667	2223
10:00:40.750	105	70	88	50	66.5	350	1195	721	3.3	1.581	2108
10:00:41.945	105	70	88	48	66.5	350	1260	721	3.2	1.667	2223
10:00:43.208	110	71	90	49	58.3	350	1215	767	2.9	1.867	2489
10:00:44.419	108	70	89	50	57.3	340	1210	775	2.8	1.876	2501
10:00:45.629	110	71	90	48	61.5	345	1245	775	3.0	1.822	2429
10:00:46.878	110	70	90	50	64.8	345	1210	763	3.2	1.682	2242
10:00:48.088	111	71	91	49	66.0	345	1225	779	3.2	1.680	2240
10:00:49.311	113	72	91	49	68.0	345	1230	767	3.3	1.651	2201
10:00:50.543	110	71	90	49	67.5	345	1220	779	3.3	1.631	2175
10:00:51.759	112	72	91	47	69.8	345	1285	783	3.3	1.667	2223
10:00:53.048	112	70	90	49	71.8	350	1235	775	3.5	1.553	2071
10:00:54.283	109	70	90	48	71.8	350	1245	767	3.5	1.566	2088
10:00:55.525	109	70	90	48	71.8	350	1255	767	3.4	1.579	2105
10:00:56.780	109	70	90	47	71.8	350	1265	767	3.4	1.591	2122
10:00:58.048	114	71	91	46	65.8	350	1295	796	3.0	1.797	2396
10:00:59.339	115	71	93	49	67.3	350	1220	771	3.3	1.683	2243
10:01:00.563	114	72	92	47	64.8	345	1270	763	3.1	1.795	2393
10:01:01.833	116	71	93	48	70.3	350	1255	771	3.4	1.652	2203
10:01:03.086	115	72	93	49	70.3	345	1230	738	3.4	1.620	2159
10:01:04.318	116	73	92	46	70.0	345	1300	754	3.2	1.709	2278
10:01:05.618	112	70	91	49	73.3	350	1235	763	3.6	1.530	2040
10:01:06.853	112	71	90	48	70.8	350	1260	750	3.4	1.607	2143
10:01:08.113	112	71	91	50	70.5	350	1210	767	3.5	1.553	2071
10:01:09.323	111	71	92	51	68.8	345	1185	779	3.5	1.581	2109
10:01:10.504	116	74	93	48	68.8	345	1250	804	3.3	1.695	2261
10:01:11.752	115	73	93	49	69.5	340	1215	829	3.4	1.617	2156
10:01:12.969	116	75	93	49	66.5	340	1235	846	3.2	1.727	2303
10:01:14.204	117	74	93	49	67.8	340	1215	833	3.3	1.663	2218
10:01:15.421	114	73	91	49	66.3	340	1235	846	3.2	1.696	2262
10:01:16.656	115	73	91	48	67.8	345	1245	842	3.3	1.677	2236
10:01:17.899	113	72	90	50	67.5	340	1195	842	3.4	1.598	2130
10:01:19.092	113	72	90	49	65.8	340	1215	838	3.2	1.668	2224
10:01:20.311	114	72	90	49	68.3	340	1220	838	3.4	1.609	2145
10:01:21.531	111	71	90	52	68.3	340	1155	829	3.5	1.523	2031
10:01:22.685	111	71	90	49	68.3	340	1230	829	3.3	1.622	2163
10:01:23.915	111	71	90	49	68.3	340	1215	829	3.4	1.602	2136
10:01:25.130	111	71	90	48	68.3	340	1260	829	3.3	1.662	2215
10:01:26.391	121	74	93	46	61.8	340	1295	992	2.9	1.950	2600
10:01:27.686	119	72	92	48	63.3	340	1260	975	3.0	1.833	2444
10:01:28.946	118	73	91	47	63.5	340	1280	946	3.0	1.834	2446
10:01:30.226	117	71	91	49	67.5	345	1230	921	3.3	1.654	2205
10:01:31.456	115	71	90	48	68.5	340	1240	921	3.3	1.629	2172
10:01:32.696	117	71	92	47	71.5	340	1270	913	3.4	1.625	2167
10:01:33.968	117	72	93	48	72.5	345	1245	933	3.5	1.588	2118
10:01:35.211	119	73	93	47	70.0	340	1265	929	3.3	1.672	2229
10:01:36.474	120	73	93	48	72.3	340	1245	929	3.5	1.607	2142
10:01:37.721	118	73	93	49	70.5	340	1220	917	3.5	1.609	2146
10:01:38.941	120	74	94	47	71.3	345	1265	908	3.4	1.660	2213
10:01:40.206	119	73	93	48	72.5	345	1245	883	3.5	1.597	2129
10:01:41.451	118	73	92	46	70.3	340	1295	892	3.3	1.687	2249
10:01:42.746	118	72	92	47	73.0	345	1285	883	3.4	1.611	2148
10:01:44.031	115	71	90	47	71.0	340	1270	875	3.4	1.614	2152
10:01:45.301	116	71	91	46	72.5	345	1305	858	3.3	1.634	2178
10:01:46.606	115	70	91	47	73.3	345	1280	854	3.4	1.581	2109
10:01:47.884	115	71	90	46	70.0	335	1305	858	3.2	1.669	2225
10:01:49.187	114	70	89	47	73.0	340	1275	846	3.4	1.559	2078
10:01:50.464	112	69	87	46	70.3	340	1295	842	3.3	1.608	2145
10:01:51.757	111	68	87	46	73.0	345	1310	829	3.3	1.557	2076
10:01:53.071	109	66	86	47	73.3	345	1275	808	3.4	1.497	1996
10:01:54.342	110	68	87	47	72.0	340	1270	833	3.4	1.535	2046
10:01:55.616	111	68	87	47	73.5	350	1265	821	3.5	1.502	2002
10:01:56.881	109	67	87	49	71.3	340	1225	833	3.5	1.491	1989
10:01:58.102	112	69	88	47	73.5	345	1280	821	3.4	1.533	2043
10:01:59.386	111	68	89	50	75.5	345	1205	833	3.8	1.416	1889
10:02:00.589	113	71	89	47	71.0	345	1280	833	3.3	1.600	2133
10:02:01.867	114	70	90	48	75.0	345	1250	829	3.6	1.496	1994
10:02:03.121	112	69	90	50	75.0	345	1200	825	3.8	1.436	1915
10:02:04.320	112	69	90	48	75.0	345	1245	825	3.6	1.490	1986
10:02:05.565	112	69	90	49	75.0	345	1235	825	3.6	1.478	1971
10:02:06.799	115	71	91	48	66.3	340	1250	842	3.2	1.722	2296
10:02:08.049	117	72	92	47	67.3	345	1270	838	3.2	1.737	2317
10:02:09.321	115	71	92	48	68.3	345	1245	842	3.3	1.678	2238
10:02:10.566	116	72	92	47	68.0	340	1275	842	3.2	1.716	2288
10:02:11.841	117	72	92	48	73.5	345	1255	850	3.5	1.575	2100
10:02:13.096	114	71	92	49	72.3	340	1225	833	3.5	1.556	2074
10:02:14.321	116	71	96	46	75.0	345	1300	829	3.5	1.655	2207
10:02:15.617	120	72	96	46	77.3	340	1295	821	3.6	1.605	2140
10:02:16.916	121	76	96	45	72.5	340	1330	858	3.3	1.766	2354
10:02:18.244	122	76	97	46	72.8	340	1310	858	3.3	1.742	2323
10:02:19.556	121	75	96	47	73.8	345	1270	854	3.5	1.653	2204
10:02:20.824	119	75	94	46	70.5	340	1315	854	3.2	1.758	2344
10:02:22.141	118	73	94	47	73.0	345	1265	863	3.5	1.620	2160
10:02:23.404	116	72	93	48	71.8	340	1255	858	3.4	1.618	2157
10:02:24.661	116	73	93	48	73.3	345	1260	850	3.5	1.600	2133
10:02:25.919	116	72	93	49	74.5	345	1235	833	3.6	1.542	2056
10:02:27.152	116	72	92	46	74.0	345	1295	829	3.4	1.610	2147
10:02:28.447	115	71	92	47	76.3	345	1275	821	3.6	1.538	2051
10:02:29.722	114	71	92	48	75.0	345	1260	825	3.6	1.541	2055
10:02:30.986	116	71	92	47	76.0	345	1285	825	3.5	1.560	2080
10:02:32.267	115	71	93	49	76.3	345	1235	825	3.7	1.498	1998
10:02:33.504	116	72	93	47	74.3	340	1270	833	3.5	1.586	2115
10:02:34.772	117	72	93	48	75.3	345	1245	825	3.6	1.535	2046
10:02:36.021	114	71	93	51	73.8	345	1175	825	3.8	1.478	1970
10:02:37.198	117	73	93	47	74.0	345	1270	804	3.5	1.596	2128
10:02:38.462	117	72	94	49	76.0	340	1235	829	3.7	1.523	2031
10:02:39.701	117	72	94	48	74.8	340	1240	821	3.6	1.551	2068
10:02:40.937	118	73	94	47	74.5	340	1265	825	3.5	1.596	2128
10:02:42.202	118	73	94	50	74.5	340	1210	825	3.7	1.531	2041
10:02:43.416	117	73	93	48	72.8	340	1250	817	3.5	1.602	2136
10:02:44.668	117	72	93	47	75.3	345	1290	813	3.5	1.594	2126
10:02:45.958	117	72	92	47	76.3	345	1285	796	3.6	1.555	2073
10:02:47.243	114	70	92	50	74.8	345	1210	808	3.7	1.489	1986
10:02:48.449	117	73	92	47	73.5	345	1285	788	3.4	1.608	2145
10:02:49.736	116	71	92	48	77.3	345	1245	792	3.7	1.487	1982
10:02:50.981	115	71	92	49	75.3	345	1220	779	3.7	1.496	1994
10:02:52.203	118	72	93	47	76.5	345	1265	792	3.6	1.542	2056
10:02:53.468	118	72	93	47	76.5	345	1290	783	3.6	1.560	2080
10:02:54.758	115	71	92	48	76.3	340	1255	788	3.6	1.518	2024
10:02:56.013	116	72	92	46	76.3	340	1315	792	3.5	1.591	2121
10:02:57.325	116	72	92	47	76.3	340	1265	792	3.6	1.530	2041
10:02:58.590	116	72	92	45	76.3	340	1345	792	3.4	1.627	2170
10:02:59.936	118	70	92	45	71.3	345	1330	821	3.2	1.708	2277
10:03:01.268	113	68	91	47	71.5	345	1265	804	3.4	1.601	2135
10:03:02.533	115	70	91	45	69.8	345	1320	800	3.2	1.717	2290
10:03:03.849	115	69	91	47	75.0	345	1285	788	3.5	1.555	2073
10:03:05.138	114	70	91	46	75.8	345	1295	796	3.5	1.547	2063
10:03:06.431	116	70	91	45	78.5	345	1325	808	3.6	1.532	2042
10:03:07.754	114	68	90	47	80.5	350	1275	783	3.8	1.425	1901
10:03:09.033	114	69	89	45	77.5	345	1340	779	3.5	1.539	2052
10:03:10.373	114	68	89	44	81.5	350	1355	775	3.6	1.476	1967
10:03:11.724	111	67	88	46	80.3	350	1300	758	3.7	1.430	1906
10:03:13.028	111	68	88	45	77.8	350	1340	758	3.5	1.521	2028
10:03:14.368	113	68	90	46	80.5	355	1310	750	3.7	1.461	1947
10:03:15.678	112	69	90	45	77.3	350	1335	771	3.5	1.555	2074
10:03:17.013	115	70	91	44	78.8	350	1350	783	3.5	1.564	2086
10:03:18.363	115	70	91	45	78.0	350	1335	800	3.5	1.553	2071
10:03:19.692	113	70	89	44	73.8	345	1350	825	3.3	1.629	2172
10:03:21.042	113	69	89	45	77.3	350	1335	817	3.5	1.538	2051
10:03:22.381	111	68	88	47	76.0	350	1290	825	3.5	1.498	1997
10:03:23.667	112	69	89	45	75.5	350	1325	825	3.4	1.558	2077
10:03:24.996	112	67	88	46	79.8	355	1295	808	3.7	1.433	1911
10:03:26.287	109	67	87	46	75.3	345	1305	817	3.5	1.504	2006
10:03:27.596	111	67	88	46	80.3	355	1310	808	3.7	1.428	1904
10:03:28.908	109	66	88	49	80.8	350	1235	792	3.9	1.346	1795
10:03:30.143	110	69	88	47	75.5	345	1275	779	3.6	1.490	1987
10:03:31.418	114	69	90	46	81.5	355	1305	800	3.7	1.437	1916
10:03:32.723	111	68	90	48	79.5	350	1250	800	3.8	1.407	1876
10:03:33.973	114	70	90	46	78.3	350	1295	792	3.6	1.494	1991
10:03:35.268	114	70	91	48	80.0	355	1255	788	3.8	1.428	1903
10:03:36.523	112	70	91	48	76.3	350	1240	796	3.7	1.472	1962
10:03:37.763	116	72	92	47	77.3	350	1275	800	3.6	1.518	2025
10:03:39.036	115	70	92	49	79.3	350	1230	796	3.9	1.428	1904
10:03:40.268	114	71	92	48	74.8	350	1240	813	3.6	1.522	2029
10:03:41.502	118	72	93	48	77.3	350	1260	817	3.7	1.521	2028
10:03:42.762	116	71	93	49	77.8	345	1235	825	3.8	1.477	1970
10:03:44.001	118	73	94	47	76.0	345	1280	842	3.6	1.583	2111
10:03:45.279	120	73	95	47	78.0	350	1270	854	3.7	1.543	2057
10:03:46.551	117	73	94	47	74.8	340	1265	850	3.5	1.591	2121
10:03:47.816	120	74	94	45	75.5	345	1335	863	3.4	1.667	2222
10:03:49.149	119	73	94	46	77.0	345	1295	854	3.6	1.581	2108
10:03:50.444	117	73	93	47	74.0	340	1290	879	3.4	1.626	2167
10:03:51.734	119	73	94	47	75.3	345	1280	858	3.5	1.599	2132
10:03:53.016	116	72	93	48	75.8	345	1250	863	3.6	1.539	2052
10:03:54.266	118	73	94	46	74.8	340	1305	867	3.4	1.641	2188
10:03:55.569	121	72	95	46	79.0	345	1295	867	3.7	1.557	2076
10:03:56.866	119	73	95	45	76.3	340	1320	879	3.5	1.636	2181
10:03:58.186	122	73	96	46	78.5	345	1305	867	3.6	1.588	2117
10:03:59.489	119	73	95	47	76.8	340	1265	871	3.6	1.562	2082
10:04:00.754	120	74	95	47	74.5	340	1290	879	3.5	1.649	2199
10:04:02.044	122	74	96	47	77.5	345	1275	875	3.6	1.571	2095
10:04:03.321	118	73	96	48	77.5	345	1240	896	3.8	1.528	2037
10:04:04.560	118	73	96	47	77.5	345	1270	896	3.7	1.565	2087
10:04:05.830	118	73	96	48	77.5	345	1245	896	3.7	1.534	2046
10:04:07.074	121	75	96	48	67.5	335	1255	946	3.2	1.785	2380
10:04:08.331	125	75	98	46	70.0	345	1295	950	3.2	1.804	2405
10:04:09.624	123	74	97	50	71.0	340	1210	938	3.5	1.657	2210
10:04:10.836	123	76	97	48	68.8	340	1240	933	3.3	1.750	2333
10:04:12.074	125	76	98	49	75.0	345	1215	933	3.7	1.588	2117
10:04:13.291	122	75	98	52	73.5	340	1160	938	3.8	1.543	2057
10:04:14.449	126	78	100	49	72.8	340	1225	950	3.6	1.680	2240
10:04:15.676	131	79	102	51	76.3	345	1185	958	3.9	1.589	2119
10:04:16.861	129	79	101	49	72.5	335	1215	967	3.6	1.693	2257
10:04:18.078	131	80	100	46	74.3	345	1295	975	3.4	1.744	2325
10:04:19.371	127	76	99	50	76.5	345	1200	988	3.8	1.549	2065
10:04:20.571	124	77	97	50	72.0	340	1205	983	3.6	1.619	2159
10:04:21.778	124	76	96	49	74.3	345	1230	983	3.6	1.594	2126
10:04:23.006	122	74	96	51	75.8	340	1185	979	3.8	1.494	1992
10:04:24.193	124	76	97	49	73.8	340	1225	1000	3.6	1.603	2137
10:04:25.416	126	76	97	49	75.5	345	1225	992	3.7	1.578	2104
10:04:26.643	123	75	97	52	74.3	340	1155	1008	3.9	1.509	2012
10:04:27.794	125	77	97	50	73.0	340	1205	983	3.6	1.605	2140
10:04:29.001	125	76	98	51	75.5	345	1170	1000	3.9	1.511	2015
10:04:30.169	123	76	97	52	72.5	340	1150	1013	3.8	1.531	2041
10:04:31.321	125	76	97	50	73.8	340	1210	1004	3.7	1.587	2116
10:04:32.533	124	76	96	50	74.8	345	1195	1004	3.8	1.539	2052
10:04:33.726	122	75	96	52	73.0	335	1155	1004	3.8	1.511	2015
10:04:34.883	123	76	96	49	73.8	345	1220	996	3.6	1.580	2106
10:04:36.101	122	74	95	51	75.5	340	1175	983	3.9	1.478	1971
10:04:37.276	120	74	94	50	73.0	340	1205	996	3.6	1.548	2063
10:04:38.479	122	74	95	49	75.8	340	1215	983	3.7	1.516	2021
10:04:39.696	120	73	94	50	75.0	340	1210	979	3.7	1.508	2011
10:04:40.906	121	74	94	49	74.8	340	1230	979	3.6	1.547	2062
10:04:42.136	121	73	95	51	75.5	345	1180	958	3.8	1.481	1974
10:04:43.314	120	73	94	51	73.3	335	1180	963	3.7	1.514	2019
10:04:44.494	121	74	95	49	75.0	340	1215	963	3.7	1.535	2047
10:04:45.713	120	73	95	52	76.5	345	1165	933	3.9	1.451	1934
10:04:46.878	120	74	94	49	74.3	340	1230	938	3.6	1.557	2076
10:04:48.106	121	73	95	50	77.3	345	1200	938	3.9	1.480	1973
10:04:49.306	121	73	96	52	77.3	340	1165	913	4.0	1.440	1920
10:04:50.469	120	74	96	50	74.5	335	1210	921	3.7	1.551	2068
10:04:51.681	125	74	96	47	78.8	345	1285	917	3.7	1.571	2094
10:04:52.964	122	73	96	49	79.3	340	1235	913	3.9	1.492	1990
10:04:54.199	122	74	95	48	76.3	340	1255	883	3.6	1.568	2090
10:04:55.456	122	73	95	48	79.0	345	1250	875	3.8	1.503	2004
10:04:56.704	118	72	93	48	76.5	340	1250	875	3.7	1.524	2032
10:04:57.956	121	72	94	47	80.0	345	1275	846	3.8	1.494	1992
10:04:59.231	118	70	94	49	80.3	345	1215	846	4.0	1.419	1893
10:05:00.446	120	73	95	48	77.3	340	1245	842	3.7	1.531	2041
10:05:01.687	124	73	97	50	80.5	345	1195	825	4.0	1.440	1920
10:05:02.882	121	74	97	50	76.5	340	1190	829	3.9	1.501	2001
10:05:04.072	124	75	97	48	77.8	345	1245	829	3.7	1.557	2076
10:05:05.317	124	74	97	49	78.5	345	1225	829	3.8	1.506	2008
10:05:06.546	119	73	95	50	76.0	340	1200	829	3.8	1.504	2005
10:05:07.746	123	75	96	48	76.5	345	1260	833	3.6	1.581	2108
10:05:09.004	122	73	96	49	78.0	345	1225	833	3.8	1.500	2000
10:05:10.229	118	73	95	50	74.3	340	1210	850	3.7	1.540	2053
10:05:11.441	122	74	96	47	76.5	345	1285	871	3.6	1.604	2139
10:05:12.724	121	73	95	48	77.8	345	1250	879	3.7	1.527	2036
10:05:13.976	119	73	95	48	74.5	340	1260	896	3.5	1.598	2131
10:05:15.236	123	74	97	48	77.5	345	1245	900	3.7	1.550	2067
10:05:16.481	121	74	97	49	75.3	340	1215	917	3.7	1.558	2077
10:05:17.696	125	76	96	44	76.3	345	1355	929	3.4	1.710	2281
10:05:19.049	122	73	96	47	76.3	345	1270	929	3.6	1.603	2137
10:05:20.320	122	73	96	49	76.3	345	1235	929	3.7	1.559	2079
10:05:21.555	122	73	96	45	76.3	345	1345	929	3.4	1.698	2264
10:05:22.903	124	72	95	46	74.0	345	1305	1008	3.4	1.671	2228
10:05:24.208	120	72	93	46	70.0	340	1305	979	3.2	1.729	2306
10:05:25.511	120	71	92	46	72.8	345	1315	954	3.3	1.667	2223
10:05:26.826	117	69	92	49	74.0	340	1230	967	3.6	1.521	2028
10:05:28.054	118	72	92	47	74.8	340	1280	938	3.5	1.571	2095
10:05:29.336	119	71	93	48	78.8	345	1255	929	3.8	1.478	1971
10:05:30.589	118	71	92	48	76.0	340	1255	942	3.6	1.519	2026
10:05:31.846	120	72	93	46	78.5	345	1300	929	3.6	1.540	2054
10:05:33.146	119	71	93	47	80.3	345	1270	933	3.8	1.472	1962
10:05:34.416	118	71	92	47	76.8	340	1290	925	3.6	1.538	2051
10:05:35.704	118	71	91	45	79.8	345	1320	908	3.6	1.510	2014
10:05:37.024	115	68	90	47	79.8	340	1275	900	3.8	1.443	1924
10:05:38.299	116	70	90	46	79.0	345	1315	879	3.6	1.502	2003
10:05:39.616	115	68	90	46	82.0	345	1310	846	3.8	1.430	1906
10:05:40.926	111	67	89	47	78.8	345	1270	850	3.7	1.427	1903
10:05:42.194	116	69	90	45	81.5	345	1335	833	3.7	1.478	1971
10:05:43.529	115	68	90	46	82.3	345	1305	833	3.8	1.432	1909
10:05:44.832	113	69	90	46	77.8	340	1310	829	3.6	1.508	2011
10:05:46.148	117	69	93	46	82.8	350	1300	800	3.8	1.453	1938
10:05:47.446	116	71	93	48	78.3	340	1260	846	3.7	1.502	2002
10:05:48.702	121	73	94	44	78.5	345	1350	833	3.5	1.621	2161
10:05:50.056	121	72	95	47	80.5	345	1290	850	3.7	1.514	2019
10:05:51.344	117	72	92	47	74.0	335	1275	858	3.5	1.585	2114
10:05:52.619	119	72	92	44	77.3	345	1350	858	3.4	1.608	2144
10:05:53.969	117	70	91	46	79.0	345	1310	854	3.6	1.501	2001
10:05:55.281	114	69	89	47	74.3	335	1280	867	3.5	1.539	2051
10:05:56.559	117	71	91	45	77.5	345	1325	858	3.5	1.552	2069
10:05:57.886	115	69	91	47	80.5	345	1285	867	3.8	1.445	1926
10:05:59.171	115	70	90	46	75.5	340	1310	875	3.5	1.553	2071
10:06:00.481	116	69	91	45	81.0	345	1340	863	3.6	1.497	1996
10:06:01.821	114	68	90	46	81.8	345	1295	858	3.8	1.426	1901
10:06:03.114	114	70	90	46	77.0	340	1300	858	3.6	1.519	2026
10:06:04.416	116	69	91	46	82.3	345	1295	846	3.8	1.433	1910
10:06:05.711	113	68	90	47	79.0	340	1270	863	3.7	1.443	1924
10:06:06.981	116	70	91	45	80.8	345	1330	846	3.6	1.491	1987
10:06:08.311	114	68	90	47	82.5	345	1280	854	3.9	1.396	1862
10:06:09.591	112	68	88	46	78.0	340	1315	846	3.6	1.488	1984
10:06:10.904	115	68	90	46	83.8	350	1310	842	3.8	1.404	1872
10:06:12.216	113	68	90	47	82.0	345	1285	842	3.8	1.403	1870
10:06:13.501	115	69	91	45	81.3	345	1320	829	3.7	1.482	1977
10:06:14.821	119	71	94	46	83.3	345	1300	838	3.8	1.464	1952
10:06:16.121	117	72	94	47	78.3	340	1275	871	3.7	1.528	2037
10:06:17.394	121	74	95	45	78.3	340	1330	883	3.5	1.610	2147
10:06:18.724	120	72	95	47	80.0	340	1265	900	3.8	1.498	1998
10:06:19.991	120	74	94	46	75.3	340	1300	908	3.5	1.615	2154
10:06:21.289	120	73	93	47	78.3	345	1290	900	3.6	1.529	2039
10:06:22.581	117	71	91	48	75.5	340	1255	900	3.6	1.517	2022
10:06:23.834	118	72	92	47	77.0	345	1290	896	3.6	1.533	2044
10:06:25.126	116	70	90	48	79.5	345	1260	896	3.8	1.430	1907
10:06:26.384	114	69	89	47	75.5	335	1265	896	3.6	1.491	1988
10:06:27.651	115	69	89	46	78.8	345	1300	892	3.6	1.473	1964
10:06:28.949	114	68	90	48	80.8	345	1250	883	3.9	1.385	1847
10:06:30.199	114	69	89	47	76.3	335	1275	900	3.6	1.484	1979
10:06:31.476	115	69	90	46	79.3	345	1305	896	3.6	1.474	1965
10:06:32.781	115	69	89	47	80.5	345	1285	888	3.8	1.425	1900
10:06:34.066	114	69	88	46	76.5	340	1305	900	3.5	1.505	2007
10:06:35.369	115	68	89	45	80.5	345	1330	879	3.6	1.462	1950
10:06:36.701	113	67	88	47	81.3	345	1275	883	3.8	1.385	1846
10:06:37.974	114	69	89	46	78.0	345	1310	863	3.6	1.491	1987
10:06:39.286	115	68	90	46	82.0	345	1305	871	3.8	1.424	1899
10:06:40.591	113	68	89	47	79.3	345	1285	871	3.7	1.443	1924
10:06:41.876	115	69	90	45	80.5	350	1335	854	3.6	1.484	1979
10:06:43.211	114	68	89	46	82.0	350	1310	854	3.8	1.422	1896
10:06:44.519	112	68	88	46	78.0	340	1295	833	3.6	1.461	1948
10:06:45.814	114	68	89	46	81.3	350	1300	817	3.8	1.420	1893
10:06:47.118	111	67	89	47	79.8	345	1270	813	3.8	1.409	1879
10:06:48.386	114	69	90	46	81.0	350	1315	800	3.7	1.457	1943
10:06:49.703	113	68	89	47	82.8	355	1280	804	3.9	1.381	1841
10:06:50.981	112	68	89	47	79.0	345	1275	788	3.7	1.428	1904
10:06:52.258	114	68	89	46	79.0	345	1295	800	3.7	1.451	1934
10:06:53.550	114	68	89	48	79.0	345	1245	800	3.8	1.395	1860
10:06:54.795	114	68	89	46	79.0	345	1295	800	3.7	1.451	1934
10:06:56.093	115	68	89	47	76.5	355	1280	796	3.6	1.493	1991
10:06:57.369	111	67	89	49	72.8	345	1225	796	3.6	1.503	2004
10:06:58.598	117	70	92	46	73.8	345	1305	783	3.4	1.624	2165
10:06:59.899	119	71	94	47	78.0	345	1270	800	3.7	1.522	2030
10:07:01.171	117	72	94	47	76.0	340	1270	838	3.6	1.567	2089
10:07:02.441	122	74	95	46	78.8	345	1310	854	3.6	1.584	2113
10:07:03.751	121	73	95	48	79.5	350	1260	863	3.8	1.498	1997
10:07:05.011	119	73	94	47	75.8	340	1290	892	3.5	1.592	2123
10:07:06.299	121	73	94	46	79.3	345	1315	908	3.6	1.564	2085
10:07:07.616	119	71	94	48	79.5	345	1250	921	3.8	1.482	1976
10:07:08.866	121	74	95	47	76.8	340	1280	921	3.6	1.589	2118
10:07:10.144	124	74	97	48	79.8	345	1255	917	3.8	1.526	2035
10:07:11.399	122	75	96	47	76.5	340	1290	938	3.6	1.619	2158
10:07:12.689	125	75	95	43	79.5	340	1410	938	3.4	1.676	2235
10:07:14.099	119	71	92	45	82.3	345	1345	933	3.7	1.509	2011
10:07:15.446	117	71	90	44	77.8	340	1370	908	3.4	1.586	2114
10:07:16.814	114	69	89	45	80.8	345	1340	875	3.6	1.477	1969
10:07:18.156	113	68	88	45	78.0	340	1330	892	3.5	1.505	2006
10:07:19.486	115	68	89	44	82.0	350	1350	875	3.6	1.469	1959
10:07:20.836	113	67	89	45	81.5	345	1325	892	3.7	1.443	1924
10:07:22.161	116	69	89	43	80.5	345	1385	871	3.5	1.536	2047
10:07:23.546	115	68	89	45	82.0	345	1335	871	3.7	1.445	1927
10:07:24.881	112	68	88	46	76.5	340	1300	875	3.5	1.487	1983
10:07:26.181	115	69	90	45	81.0	345	1335	867	3.6	1.475	1967
10:07:27.514	115	68	90	46	81.3	345	1305	867	3.7	1.438	1917
10:07:28.821	114	69	88	45	77.0	340	1335	883	3.5	1.530	2040
10:07:30.156	115	68	89	44	83.0	345	1350	871	3.7	1.448	1930
10:07:31.504	113	67	89	47	81.8	345	1280	850	3.8	1.390	1853
10:07:32.782	114	69	90	46	78.0	340	1305	846	3.6	1.502	2002
10:07:34.091	119	70	93	44	84.3	345	1355	863	3.7	1.492	1989
10:07:35.444	118	71	94	45	81.8	340	1325	883	3.7	1.524	2031
10:07:36.769	123	74	95	44	81.0	345	1365	875	3.6	1.601	2135
10:07:38.134	120	72	95	46	81.8	345	1305	871	3.8	1.509	2011
10:07:39.439	120	73	93	44	77.8	340	1365	846	3.4	1.637	2183
10:07:40.802	120	71	94	46	82.5	345	1305	846	3.8	1.483	1977
10:07:42.107	118	71	93	47	78.8	340	1280	846	3.7	1.516	2021
10:07:43.391	119	72	94	45	79.0	340	1325	829	3.6	1.568	2091
10:07:44.712	121	71	95	46	82.5	345	1295	829	3.8	1.491	1988
10:07:46.011	120	73	95	45	78.0	340	1325	863	3.5	1.614	2152
10:07:47.336	125	73	96	44	82.8	345	1350	854	3.7	1.562	2083
10:07:48.684	119	72	95	48	80.0	340	1260	875	3.8	1.496	1995
10:07:49.946	122	75	95	44	77.5	345	1350	863	3.4	1.646	2195
10:07:51.296	121	72	95	47	81.5	345	1280	867	3.8	1.484	1979
10:07:52.576	118	72	95	50	76.3	340	1205	892	3.8	1.497	1996
10:07:53.781	124	75	97	46	78.3	345	1295	896	3.6	1.605	2140
10:07:55.074	125	75	98	48	80.5	345	1240	925	3.9	1.510	2013
10:07:56.316	122	75	97	50	76.3	340	1210	942	3.8	1.543	2058
10:07:57.524	126	76	97	47	77.3	345	1290	950	3.6	1.624	2165
10:07:58.816	124	74	96	47	80.3	345	1275	950	3.8	1.521	2028
10:08:00.091	120	73	94	48	77.5	340	1245	963	3.7	1.514	2019
10:08:01.334	122	73	94	46	79.3	340	1295	950	3.7	1.536	2048
10:08:02.629	119	71	93	47	81.0	340	1275	938	3.8	1.460	1947
10:08:03.906	117	70	91	47	79.3	340	1280	938	3.7	1.474	1965
10:08:05.186	118	70	91	45	81.5	345	1325	908	3.7	1.484	1978
10:08:06.511	115	68	90	46	83.0	345	1305	900	3.8	1.415	1887
10:08:07.816	115	69	90	45	80.0	340	1320	883	3.6	1.477	1969
10:08:09.136	115	68	90	47	81.8	345	1290	875	3.8	1.416	1888
10:08:10.426	114	69	90	46	78.5	340	1295	888	3.6	1.485	1980
10:08:11.719	119	70	92	44	83.0	345	1350	871	3.7	1.500	2001
10:08:13.069	119	70	93	47	83.0	345	1285	854	3.9	1.436	1915
10:08:14.356	114	70	91	47	78.5	340	1285	850	3.7	1.490	1986
10:08:15.641	120	71	93	45	82.8	345	1325	842	3.7	1.485	1980
10:08:16.966	120	70	93	46	84.0	345	1310	829	3.8	1.443	1923
10:08:18.272	115	70	91	47	79.5	335	1285	842	3.7	1.475	1967
10:08:19.561	119	71	92	45	82.3	345	1335	842	3.7	1.489	1986
10:08:20.896	117	69	91	47	84.3	345	1290	829	3.9	1.393	1858
10:08:22.182	115	70	90	46	80.5	340	1295	825	3.7	1.452	1936
10:08:23.477	115	69	90	47	82.8	345	1275	817	3.9	1.383	1844
10:08:24.752	111	67	89	49	80.0	340	1235	829	3.9	1.366	1822
10:08:25.993	115	69	89	45	80.0	340	1320	808	3.6	1.460	1947
10:08:27.310	115	69	89	46	80.0	340	1300	808	3.7	1.438	1918
10:08:28.610	115	69	89	45	80.0	340	1320	808	3.6	1.460	1947
10:08:29.929	119	69	91	45	76.5	345	1340	833	3.4	1.590	2119
10:08:31.267	114	67	90	48	76.8	340	1250	821	3.7	1.466	1954
10:08:32.519	115	69	89	45	73.8	340	1335	796	3.3	1.616	2154
10:08:33.854	115	67	91	48	80.8	345	1250	796	3.9	1.401	1868
10:08:35.108	114	69	92	47	78.5	340	1275	808	3.7	1.486	1982
10:08:36.379	122	72	94	45	81.3	345	1330	842	3.7	1.543	2057
10:08:37.711	122	72	95	46	82.0	345	1305	871	3.8	1.504	2005
10:08:39.016	119	72	93	46	77.8	340	1310	892	3.6	1.563	2084
10:08:40.326	121	72	93	45	80.5	345	1320	883	3.7	1.529	2039
10:08:41.646	119	71	92	45	81.5	345	1330	904	3.7	1.505	2007
10:08:42.974	117	70	92	48	80.0	340	1245	908	3.9	1.436	1914
10:08:44.219	119	73	94	46	77.3	340	1315	917	3.5	1.592	2122
10:08:45.538	124	73	96	45	83.5	345	1320	933	3.8	1.514	2018
10:08:46.858	121	73	96	47	80.0	340	1290	954	3.7	1.540	2053
10:08:48.144	126	75	97	44	80.0	345	1350	938	3.6	1.628	2171
10:08:49.494	123	73	96	47	82.5	345	1280	938	3.9	1.489	1986
10:08:50.774	120	74	94	45	77.8	340	1335	933	3.5	1.614	2152
10:08:52.109	122	72	94	45	82.5	345	1345	921	3.7	1.532	2043
10:08:53.454	119	70	93	46	82.8	345	1315	904	3.8	1.470	1960
10:08:54.769	117	71	91	45	79.8	340	1345	896	3.6	1.539	2052
10:08:56.114	118	69	91	44	84.3	345	1355	879	3.7	1.460	1946
10:08:57.471	114	68	90	45	82.8	345	1330	875	3.7	1.438	1918
10:08:58.799	116	69	91	46	82.5	340	1315	854	3.8	1.443	1923
10:09:00.114	114	68	90	47	82.0	340	1290	867	3.8	1.420	1893
10:09:01.404	117	70	91	44	81.5	345	1365	858	3.6	1.520	2027
10:09:02.769	117	68	90	43	85.8	345	1390	842	3.7	1.451	1934
10:09:04.159	112	66	89	47	84.3	345	1270	838	4.0	1.338	1784
10:09:05.433	113	69	89	45	80.3	345	1335	804	3.6	1.476	1969
10:09:06.762	116	68	90	47	85.5	345	1290	821	4.0	1.358	1811
10:09:08.056	113	68	89	45	82.0	345	1320	821	3.7	1.437	1916
10:09:09.372	117	69	91	45	85.3	345	1325	821	3.9	1.410	1881
10:09:10.701	114	67	90	47	85.3	345	1275	825	4.0	1.342	1790
10:09:11.976	114	69	90	46	81.0	345	1295	808	3.8	1.431	1908
10:09:13.273	113	65	90	48	89.3	350	1240	771	4.3	1.247	1663
10:09:14.507	115	69	92	48	81.8	340	1260	817	3.9	1.410	1880
10:09:15.773	122	71	94	46	86.8	350	1310	808	4.0	1.416	1888
10:09:17.077	120	70	94	48	85.8	345	1245	829	4.1	1.368	1825
10:09:18.322	120	73	95	47	80.8	340	1275	842	3.8	1.492	1989
10:09:19.597	124	73	96	45	84.0	345	1325	829	3.8	1.506	2009
10:09:20.924	122	71	94	47	84.5	345	1275	846	4.0	1.422	1896
10:09:22.201	118	72	93	47	78.0	340	1280	833	3.7	1.522	2029
10:09:23.481	121	71	94	48	83.3	345	1260	833	4.0	1.423	1897
10:09:24.741	118	71	95	50	80.3	340	1200	846	4.0	1.424	1899
10:09:25.941	125	75	98	48	80.0	340	1260	871	3.8	1.540	2053
10:09:27.201	127	75	98	46	82.8	345	1295	888	3.8	1.530	2040
10:09:28.496	122	74	96	48	79.8	340	1255	917	3.8	1.511	2014
10:09:29.751	124	75	96	45	79.5	345	1330	900	3.6	1.598	2130
10:09:31.081	122	72	94	46	82.3	345	1310	892	3.8	1.493	1991
10:09:32.391	117	71	92	47	79.3	340	1290	900	3.7	1.493	1991
10:09:33.681	118	71	92	45	81.8	345	1335	888	3.7	1.494	1992
10:09:35.016	116	69	90	46	83.5	345	1315	875	3.8	1.421	1895
10:09:36.331	114	68	89	45	81.5	340	1345	888	3.6	1.461	1947
10:09:37.676	114	67	89	44	84.8	345	1350	871	3.8	1.410	1880
10:09:39.026	111	65	88	48	85.0	345	1255	867	4.1	1.299	1732
10:09:40.279	114	68	90	47	81.0	340	1275	867	3.8	1.413	1884
10:09:41.554	115	67	95	58	86.8	340	1030	888	5.1	1.128	1504
10:09:42.586	123	77	94	47	77.8	345	1275	863	3.7	1.546	2061
10:09:43.861	118	69	93	50	86.3	345	1210	900	4.3	1.301	1735
10:09:45.071	117	71	91	47	80.0	340	1280	888	3.8	1.448	1931
10:09:46.349	116	69	89	48	81.8	340	1255	904	3.9	1.362	1817
10:09:47.604	115	68	86	45	78.0	340	1335	908	3.5	1.472	1963
10:09:48.939	113	66	85	48	79.5	340	1240	917	3.8	1.330	1773
10:09:50.181	111	66	84	46	77.0	340	1305	888	3.5	1.419	1893
10:09:51.484	111	65	84	46	82.0	340	1300	871	3.8	1.332	1776
10:09:52.784	109	64	84	49	79.8	345	1215	875	3.9	1.284	1711
10:09:54.001	112	67	85	46	78.0	345	1300	875	3.6	1.412	1883
10:09:55.301	112	66	85	47	81.5	345	1270	883	3.9	1.328	1771
10:09:56.571	110	65	84	47	77.3	340	1280	875	3.6	1.392	1856
10:09:57.851	111	66	85	46	81.3	345	1310	854	3.7	1.366	1822
10:09:59.159	109	64	85	48	81.3	345	1255	879	3.9	1.309	1745
10:10:00.415	109	64	85	48	81.3	345	1260	879	3.9	1.314	1752
10:10:01.675	109	64	85	46	81.3	345	1305	879	3.7	1.361	1815
10:10:02.983	113	66	87	47	73.0	340	1285	938	3.4	1.527	2036
10:10:04.264	116	68	89	46	75.3	345	1295	913	3.5	1.523	2031
10:10:05.561	116	68	89	47	75.8	345	1275	900	3.6	1.490	1986
10:10:06.836	114	68	88	46	74.8	340	1300	896	3.5	1.522	2029
10:10:08.134	115	68	89	46	82.5	345	1310	883	3.8	1.409	1879
10:10:09.444	114	67	89	47	82.3	345	1270	875	3.9	1.370	1827
10:10:10.714	114	69	88	45	78.0	340	1320	863	3.5	1.485	1980
10:10:12.034	114	67	88	45	85.3	350	1340	846	3.8	1.387	1850
10:10:13.372	112	66	88	45	83.5	340	1320	829	3.8	1.383	1844
10:10:14.698	113	67	88	45	84.8	350	1330	804	3.8	1.385	1847
10:10:16.028	113	67	88	46	84.8	350	1310	788	3.9	1.364	1819
10:10:17.338	110	67	88	45	80.3	340	1320	783	3.6	1.439	1919
10:10:18.654	115	68	90	46	86.3	350	1310	763	4.0	1.367	1823
10:10:19.968	113	68	91	47	83.3	345	1270	763	3.9	1.384	1846
10:10:21.238	119	72	93	44	82.5	345	1365	775	3.6	1.530	2041
10:10:22.603	120	70	93	46	86.3	350	1305	775	4.0	1.403	1871
10:10:23.908	115	70	92	48	80.0	340	1245	783	3.9	1.436	1914
10:10:25.153	122	73	95	45	82.8	350	1330	796	3.7	1.519	2025
10:10:26.483	121	71	95	47	85.3	350	1265	800	4.0	1.406	1875
10:10:27.744	119	73	94	47	79.5	340	1285	813	3.7	1.523	2031
10:10:29.027	126	74	97	46	84.5	350	1315	821	3.9	1.506	2008
10:10:30.342	124	73	97	48	84.5	345	1250	821	4.1	1.435	1913
10:10:31.592	126	76	97	45	81.5	350	1340	829	3.6	1.591	2121
10:10:32.932	126	73	95	44	85.3	350	1350	821	3.8	1.508	2011
10:10:34.282	119	71	94	46	83.3	345	1300	825	3.8	1.468	1957
10:10:35.586	124	73	94	44	84.0	350	1370	821	3.7	1.537	2050
10:10:36.956	121	71	94	46	85.3	350	1315	833	3.9	1.442	1923
10:10:38.267	118	72	92	44	80.3	340	1360	829	3.5	1.555	2073
10:10:39.627	119	70	92	44	85.8	345	1365	821	3.8	1.457	1942
10:10:40.992	116	68	91	45	85.5	345	1330	817	3.9	1.412	1882
10:10:42.322	118	70	92	44	83.3	340	1355	821	3.7	1.493	1991
10:10:43.679	119	70	93	46	84.3	345	1310	833	3.9	1.442	1923
10:10:44.991	117	71	92	45	79.5	345	1340	842	3.6	1.546	2062
10:10:46.331	119	70	92	46	84.5	350	1315	842	3.9	1.428	1904
10:10:47.644	115	69	90	48	80.0	340	1255	858	3.8	1.416	1888
10:10:48.899	116	70	90	45	81.0	345	1335	838	3.6	1.479	1972
10:10:50.232	115	68	90	47	84.3	345	1280	829	3.9	1.360	1813
10:10:51.514	113	68	88	47	79.5	340	1285	842	3.7	1.426	1902
10:10:52.801	115	68	89	46	82.8	345	1305	842	3.8	1.404	1871
10:10:54.106	112	67	88	48	83.0	345	1255	842	4.0	1.331	1774
10:10:55.357	114	68	88	47	80.3	340	1290	842	3.7	1.415	1886
10:10:56.651	114	67	88	47	84.3	345	1280	838	3.9	1.341	1788
10:10:57.927	111	66	87	49	81.5	340	1235	829	4.0	1.322	1763
10:10:59.166	113	68	87	47	82.0	345	1275	821	3.9	1.357	1809
10:11:00.443	111	65	86	48	86.0	350	1260	792	4.1	1.260	1680
10:11:01.697	110	65	85	47	82.3	340	1290	821	3.8	1.325	1767
10:11:02.989	111	65	85	47	87.0	350	1275	792	4.1	1.249	1666
10:11:04.268	107	63	84	49	84.3	345	1225	779	4.1	1.225	1633
10:11:05.491	111	66	86	46	84.3	340	1300	804	3.9	1.319	1759
10:11:06.793	111	65	87	48	87.8	350	1250	792	4.2	1.232	1643
10:11:08.037	110	66	87	47	84.0	340	1275	817	4.0	1.317	1756
10:11:09.316	116	69	89	47	85.5	345	1290	833	4.0	1.347	1795
10:11:10.606	112	64	89	48	90.8	345	1250	838	4.4	1.219	1625
10:11:11.856	116	69	90	47	84.5	340	1275	842	4.0	1.358	1811
10:11:13.129	118	69	91	47	88.0	345	1280	838	4.1	1.316	1755
10:11:14.411	114	67	90	48	86.3	340	1250	850	4.1	1.304	1739
10:11:15.659	119	70	91	46	86.5	345	1305	850	4.0	1.377	1836
10:11:16.966	118	69	92	48	87.3	345	1250	854	4.2	1.311	1748
10:11:18.216	115	69	91	47	84.0	335	1290	846	3.9	1.390	1853
10:11:19.506	120	69	92	48	88.5	350	1245	833	4.3	1.298	1730
10:11:20.751	117	70	93	50	84.8	340	1205	838	4.2	1.322	1763
10:11:21.954	124	74	95	46	84.5	345	1315	854	3.9	1.478	1971
10:11:23.269	125	72	95	46	88.8	345	1315	867	4.0	1.404	1872
10:11:24.584	119	71	93	46	85.0	340	1300	892	3.9	1.426	1902
10:11:25.886	123	72	94	46	86.8	345	1305	892	4.0	1.414	1885
10:11:27.191	120	70	94	48	86.5	345	1260	900	4.1	1.362	1816
10:11:28.449	118	71	93	47	81.8	335	1285	908	3.8	1.454	1939
10:11:29.736	123	72	93	44	86.5	345	1350	904	3.8	1.451	1935
10:11:31.086	119	69	92	47	88.5	345	1275	900	4.2	1.322	1762
10:11:32.361	117	70	92	46	88.5	345	1310	883	4.1	1.358	1811
10:11:33.670	117	70	92	47	88.5	345	1280	883	4.1	1.327	1769
10:11:34.950	117	70	92	47	88.5	345	1275	883	4.2	1.322	1762
10:11:36.226	118	69	89	45	79.3	345	1345	863	3.5	1.515	2020
10:11:37.571	115	66	88	46	82.0	345	1300	842	3.8	1.395	1860
10:11:38.869	111	65	87	47	78.3	340	1275	833	3.7	1.413	1885
10:11:40.144	115	67	89	45	83.3	340	1330	838	3.8	1.422	1896
10:11:41.472	118	67	91	47	88.5	345	1275	825	4.2	1.315	1753
10:11:42.749	117	70	91	45	84.0	340	1335	842	3.8	1.446	1928
10:11:44.086	121	70	93	45	89.0	345	1330	842	4.0	1.382	1843
10:11:45.416	119	69	92	46	88.8	345	1295	854	4.1	1.339	1785
10:11:46.709	118	70	90	43	83.8	340	1385	842	3.6	1.484	1979
10:11:48.094	117	67	90	46	89.0	345	1305	850	4.1	1.312	1750
10:11:49.401	113	67	88	45	84.8	340	1325	838	3.8	1.372	1829
10:11:50.726	116	67	89	45	89.3	350	1320	833	4.1	1.309	1745
10:11:52.044	111	66	88	46	85.3	340	1300	833	3.9	1.334	1779
10:11:53.346	116	67	89	46	88.8	345	1315	829	4.0	1.315	1753
10:11:54.657	111	65	88	48	88.0	340	1255	817	4.2	1.251	1669
10:11:55.918	116	68	90	45	88.0	345	1320	813	4.0	1.350	1800
10:11:57.232	120	69	92	47	90.5	350	1285	821	4.2	1.306	1742
10:11:58.517	115	69	91	48	85.0	340	1255	821	4.1	1.347	1796
10:11:59.772	121	71	93	47	86.5	340	1285	821	4.0	1.382	1842
10:12:01.061	120	69	93	47	90.5	345	1265	833	4.3	1.293	1724
10:12:02.326	118	70	93	47	85.3	340	1280	842	4.0	1.389	1852
10:12:03.602	124	71	95	47	89.0	345	1290	833	4.1	1.370	1826
10:12:04.894	120	70	94	48	87.3	340	1245	867	4.2	1.338	1784
10:12:06.141	123	73	95	47	85.0	345	1290	879	4.0	1.438	1917
10:12:07.431	122	72	95	48	86.5	345	1240	892	4.2	1.355	1806
