# Supplementary material for: Influence of beat-to-beat blood pressure variability on vascular elasticity in hypertensive population
Source: Sci Rep. 2017 Aug 21;7:8394. doi: 10.1038/s41598-017-08640-4 (PMC5566212; doi:10.1038/s41598-017-08640-4)
Supplement: Supplementary file 2 — Dataset 2 [file 41598_2017_8640_MOESM2_ESM.zip › Data of normal population/1205-beats.txt]

09:53:28.624	120	70	91	61	75.3	320	985	829	4.6	1.185	1579
09:53:29.607	120	70	91	63	75.3	320	960	825	4.7	1.155	1539
09:53:30.570	120	70	91	59	75.3	320	1010	825	4.5	1.215	1620
09:53:31.580	120	70	91	62	75.3	320	970	825	4.7	1.167	1555
09:53:32.550	120	70	91	59	75.3	320	1010	825	4.5	1.215	1620
09:53:33.561	119	69	88	59	64.8	320	1020	854	3.8	1.390	1854
09:53:34.577	114	67	87	62	64.8	315	975	833	4.0	1.303	1737
09:53:35.558	116	68	88	59	67.5	320	1010	813	4.0	1.309	1746
09:53:36.562	117	69	88	61	70.0	315	990	817	4.2	1.248	1664
09:53:37.552	115	67	88	62	74.3	320	965	821	4.6	1.144	1525
09:53:38.517	118	69	91	62	74.5	320	970	825	4.6	1.178	1571
09:53:39.489	121	71	91	61	75.0	320	985	842	4.6	1.195	1594
09:53:40.474	119	69	90	61	76.0	315	980	842	4.7	1.157	1543
09:53:41.456	120	70	91	60	76.8	320	1000	842	4.6	1.186	1581
09:53:42.456	120	70	91	61	76.8	320	980	846	4.7	1.162	1549
09:53:43.435	120	70	91	61	76.8	320	980	846	4.7	1.162	1549
09:53:44.415	120	70	91	58	76.8	320	1030	846	4.5	1.221	1628
09:53:45.446	117	68	89	60	69.3	320	1005	858	4.1	1.284	1712
09:53:46.451	118	69	88	59	69.8	320	1015	825	4.1	1.284	1712
09:53:47.468	115	67	87	61	70.3	320	980	800	4.3	1.217	1623
09:53:48.444	117	68	88	60	72.0	320	1000	788	4.3	1.222	1630
09:53:49.448	117	68	87	60	76.3	320	1005	779	4.6	1.143	1525
09:53:50.449	114	66	87	62	76.5	320	975	783	4.7	1.102	1470
09:53:51.428	117	68	88	59	77.3	320	1015	783	4.6	1.150	1533
09:53:52.443	117	67	86	58	78.3	320	1035	792	4.5	1.141	1521
09:53:53.478	114	66	86	60	78.8	320	1005	771	4.7	1.098	1463
09:53:54.483	117	68	86	59	78.8	320	1010	771	4.7	1.103	1471
09:53:55.490	117	68	86	61	78.8	320	990	771	4.8	1.081	1442
09:53:56.480	117	68	86	60	78.8	320	1005	771	4.7	1.098	1463
09:53:57.486	118	69	88	59	69.3	320	1010	825	4.1	1.280	1706
09:53:58.496	115	67	86	60	70.3	320	995	800	4.2	1.218	1624
09:53:59.489	116	67	87	60	70.5	320	1005	779	4.2	1.244	1658
09:54:00.498	117	68	88	59	73.8	325	1010	779	4.4	1.198	1598
09:54:01.504	115	67	88	62	76.5	320	975	788	4.7	1.118	1491
09:54:02.483	119	69	90	59	77.3	325	1015	779	4.6	1.176	1568
09:54:03.494	120	70	89	59	77.8	320	1010	788	4.6	1.156	1542
09:54:04.504	118	69	90	61	77.8	320	985	783	4.7	1.134	1512
09:54:05.493	122	71	92	60	78.8	325	1000	792	4.7	1.162	1549
09:54:06.493	121	71	91	60	77.0	325	1000	775	4.6	1.182	1576
09:54:07.489	120	71	90	61	75.8	320	990	758	4.6	1.180	1573
09:54:08.479	121	71	90	60	77.5	320	1000	763	4.7	1.158	1544
09:54:09.483	118	69	90	61	77.8	320	985	763	4.7	1.134	1512
09:54:10.464	122	71	91	59	78.0	320	1010	767	4.6	1.175	1567
09:54:11.474	120	69	91	62	79.5	320	975	775	4.9	1.110	1480
09:54:12.453	123	71	92	61	79.0	325	980	775	4.8	1.141	1522
09:54:13.433	123	71	92	61	80.3	325	985	800	4.9	1.123	1497
09:54:14.418	123	71	92	62	79.5	320	975	800	4.9	1.128	1504
09:54:15.393	124	71	92	61	79.8	320	985	804	4.9	1.130	1507
09:54:16.378	121	70	92	63	79.8	320	960	792	5.0	1.101	1469
09:54:17.335	121	70	92	61	79.8	320	990	792	4.8	1.136	1514
09:54:18.325	121	70	92	61	79.8	320	990	792	4.8	1.136	1514
09:54:19.314	123	71	92	61	71.5	320	980	838	4.4	1.261	1681
09:54:20.292	123	71	91	61	71.8	320	985	821	4.4	1.246	1661
09:54:21.283	120	69	91	63	72.3	320	950	800	4.6	1.190	1587
09:54:22.233	123	71	92	62	74.3	325	970	800	4.6	1.195	1594
09:54:23.199	122	71	91	62	77.5	320	965	804	4.8	1.127	1502
09:54:24.168	120	69	90	63	78.8	320	960	804	4.9	1.097	1463
09:54:25.124	122	71	91	62	78.8	320	975	783	4.8	1.120	1494
09:54:26.099	119	69	89	62	79.5	320	970	800	4.9	1.089	1452
09:54:27.073	122	70	90	59	80.5	320	1020	783	4.7	1.134	1512
09:54:28.089	119	69	89	60	80.8	320	995	779	4.9	1.090	1454
09:54:29.084	117	68	88	61	79.3	320	980	775	4.9	1.088	1451
09:54:30.068	118	68	87	60	80.0	325	1000	754	4.8	1.088	1450
09:54:31.068	114	66	86	62	79.0	320	975	750	4.9	1.058	1411
09:54:32.041	117	68	88	61	79.0	320	990	733	4.8	1.097	1462
09:54:33.029	117	68	87	61	80.3	320	980	750	4.9	1.065	1421
09:54:34.013	117	67	88	62	80.0	320	970	750	4.9	1.067	1423
09:54:34.981	120	69	89	62	79.8	320	975	738	4.9	1.088	1451
09:54:35.954	118	68	88	63	79.5	320	960	767	5.0	1.066	1421
09:54:36.918	121	69	91	62	80.8	320	965	763	5.0	1.082	1442
09:54:37.879	123	70	90	61	81.0	320	985	767	4.9	1.094	1459
09:54:38.868	119	68	89	62	80.5	320	965	758	5.0	1.067	1423
09:54:39.833	121	70	90	61	81.0	320	990	763	4.9	1.097	1463
09:54:40.819	120	69	89	62	81.5	320	970	758	5.0	1.059	1412
09:54:41.791	119	68	90	63	81.0	320	960	767	5.1	1.064	1418
09:54:42.753	122	70	90	61	81.0	320	990	758	4.9	1.103	1471
09:54:43.743	120	69	89	62	81.5	320	975	758	5.0	1.068	1424
09:54:44.714	122	70	90	61	81.0	320	990	767	4.9	1.103	1471
09:54:45.708	122	70	90	60	81.8	325	995	763	4.9	1.089	1452
09:54:46.699	120	69	89	61	81.3	320	990	763	4.9	1.087	1450
09:54:47.693	122	69	89	61	81.3	320	980	763	5.0	1.076	1435
09:54:48.670	122	69	89	62	81.3	320	970	763	5.0	1.066	1421
09:54:49.640	122	69	89	60	81.3	320	995	763	4.9	1.093	1457
09:54:50.638	119	68	89	62	73.8	325	970	796	4.6	1.164	1552
09:54:51.604	121	70	90	61	72.5	320	980	775	4.4	1.213	1618
09:54:52.584	119	68	89	63	73.5	320	955	796	4.6	1.150	1533
09:54:53.539	119	69	89	63	75.5	320	960	763	4.7	1.132	1509
09:54:54.503	120	69	88	61	79.3	320	990	771	4.8	1.096	1462
09:54:55.493	117	67	87	62	80.5	320	970	754	5.0	1.048	1398
09:54:56.463	119	68	88	61	81.3	325	990	754	4.9	1.072	1430
09:54:57.453	118	68	87	61	81.0	325	980	754	5.0	1.053	1403
09:54:58.431	117	67	87	62	81.3	320	975	742	5.0	1.044	1392
09:54:59.406	119	68	87	61	81.0	320	985	750	4.9	1.058	1411
09:55:00.391	116	67	87	61	81.0	320	980	746	5.0	1.050	1399
09:55:01.371	119	68	88	61	81.5	320	985	742	5.0	1.064	1418
09:55:02.354	118	68	88	63	81.5	320	950	746	5.1	1.029	1372
09:55:03.308	121	70	90	61	81.3	325	985	750	4.9	1.085	1447
09:55:04.293	120	69	89	62	82.5	325	970	767	5.1	1.049	1399
09:55:05.263	120	69	90	61	82.0	320	980	763	5.0	1.070	1426
09:55:06.239	122	70	90	61	81.5	325	985	754	5.0	1.085	1446
09:55:07.226	119	68	89	62	81.0	320	970	746	5.0	1.060	1413
09:55:08.194	122	70	91	62	82.0	320	970	754	5.1	1.076	1435
09:55:09.168	122	70	90	62	82.0	325	970	758	5.1	1.065	1420
09:55:10.138	121	69	90	63	81.8	320	955	767	5.1	1.054	1406
09:55:11.093	123	71	91	62	81.5	325	975	771	5.0	1.086	1448
09:55:12.068	121	69	89	63	82.8	320	960	775	5.2	1.035	1381
09:55:13.024	121	70	91	62	81.5	320	965	779	5.1	1.072	1429
09:55:13.989	123	70	90	60	82.0	320	995	779	4.9	1.092	1456
09:55:14.984	119	68	89	63	82.0	320	950	767	5.2	1.031	1375
09:55:15.938	121	70	90	61	81.8	325	980	763	5.0	1.076	1435
09:55:16.918	120	69	88	62	81.8	320	975	767	5.0	1.053	1403
09:55:17.889	119	68	89	62	81.3	320	975	763	5.0	1.065	1420
09:55:18.866	121	69	88	60	82.0	320	1000	742	4.9	1.076	1435
09:55:19.864	117	67	87	62	81.3	320	975	738	5.0	1.044	1392
09:55:20.841	119	69	88	60	81.3	320	995	738	4.9	1.081	1441
09:55:21.836	117	68	87	61	81.3	325	980	729	5.0	1.046	1395
09:55:22.816	117	67	88	63	81.0	320	960	738	5.1	1.046	1395
09:55:23.774	120	70	91	64	80.5	320	940	704	5.1	1.063	1417
09:55:24.714	122	70	91	63	81.0	320	945	733	5.1	1.056	1408
09:55:25.663	118	69	88	63	79.8	320	960	754	5.0	1.062	1416
09:55:26.621	120	70	88	61	79.3	320	980	742	4.9	1.091	1455
09:55:27.599	116	67	87	62	80.3	320	970	767	5.0	1.046	1394
09:55:28.573	116	68	87	62	80.3	320	970	754	5.0	1.046	1394
09:55:29.540	116	68	87	61	80.3	320	985	754	4.9	1.062	1416
09:55:30.525	116	68	87	62	80.3	320	965	754	5.0	1.040	1387
09:55:31.490	116	68	87	60	80.3	320	1005	754	4.8	1.083	1444
09:55:32.492	112	66	86	63	65.8	315	960	817	4.1	1.248	1664
09:55:33.458	114	67	94	96	65.3	320	625	783	6.3	0.903	1204
09:55:34.079	106	81	88	113	32.5	270	530	525	3.7	1.439	1919
09:55:34.609	111	77	85	75	45.8	285	800	750	3.4	1.491	1988
09:55:35.411	122	68	90	63	77.8	305	945	996	4.9	1.091	1454
09:55:36.358	124	70	90	59	78.8	310	1010	933	4.7	1.157	1543
09:55:37.366	119	68	88	62	78.0	310	965	863	4.8	1.092	1456
09:55:38.331	118	68	89	63	78.3	310	960	829	4.9	1.086	1448
09:55:39.291	120	69	89	60	80.0	315	1000	821	4.8	1.109	1479
09:55:40.291	117	67	88	62	80.8	320	965	825	5.0	1.046	1394
09:55:41.258	118	68	88	62	79.5	315	970	783	4.9	1.074	1432
09:55:42.228	118	68	87	61	79.8	310	985	788	4.9	1.075	1433
09:55:43.209	114	66	86	62	80.0	310	975	754	4.9	1.048	1398
09:55:44.184	117	67	86	58	81.0	315	1030	729	4.7	1.094	1458
09:55:45.216	114	65	85	60	82.0	315	995	725	4.9	1.025	1367
09:55:46.211	112	64	85	65	81.0	315	930	713	5.2	0.973	1297
09:55:47.139	119	66	88	63	86.3	320	955	750	5.4	0.974	1299
09:55:48.096	118	68	87	53	84.0	320	1130	721	4.5	1.174	1565
09:55:49.224	119	68	87	52	82.0	320	1150	692	4.3	1.224	1632
09:55:50.374	114	68	86	52	77.5	320	1145	675	4.1	1.267	1689
09:55:51.521	105	67	82	54	68.5	315	1120	638	3.7	1.341	1788
09:56:02.434	110	68	87	64	68.3	320	940	779	4.4	1.191	1588
09:56:03.376	112	69	88	63	70.8	325	950	813	4.5	1.175	1567
09:56:04.328	113	69	88	63	70.5	325	950	808	4.5	1.189	1586
09:56:05.278	114	70	88	62	72.3	325	970	796	4.5	1.181	1575
09:56:06.246	113	69	86	59	72.0	320	1020	808	4.2	1.222	1629
09:56:07.268	111	67	85	59	75.3	325	1025	796	4.4	1.158	1544
09:56:08.289	108	66	84	60	73.3	320	995	775	4.4	1.141	1521
09:56:09.284	109	66	83	60	73.5	320	1005	771	4.4	1.138	1518
09:56:10.293	106	64	83	63	74.0	320	950	758	4.7	1.066	1421
09:56:11.243	108	66	83	61	73.3	320	985	763	4.5	1.119	1493
09:56:12.224	108	65	83	59	75.0	320	1010	767	4.5	1.111	1481
09:56:13.238	106	64	82	60	75.0	320	1000	758	4.5	1.087	1449
09:56:14.234	106	64	83	62	74.3	320	975	742	4.6	1.083	1444
09:56:15.211	107	64	82	60	74.5	320	1000	733	4.5	1.094	1459
09:56:16.209	104	63	80	61	74.0	320	990	733	4.5	1.074	1431
09:56:17.199	105	64	81	61	74.3	320	990	725	4.5	1.083	1444
09:56:18.189	106	64	81	61	75.8	320	985	721	4.6	1.057	1409
09:56:19.176	104	63	81	62	75.8	325	965	713	4.7	1.029	1372
09:56:20.139	107	64	81	63	75.8	325	960	704	4.7	1.023	1364
09:56:21.100	107	64	81	61	75.8	325	990	704	4.6	1.055	1407
09:56:22.090	107	64	81	63	75.8	325	955	704	4.8	1.018	1357
09:56:23.045	107	64	81	61	75.8	325	985	704	4.6	1.050	1400
09:56:24.031	112	66	84	62	66.8	320	970	733	4.1	1.224	1632
09:56:25.001	110	65	85	63	67.8	320	955	721	4.3	1.191	1588
09:56:25.954	115	67	87	62	69.8	320	970	725	4.3	1.206	1609
09:56:26.926	115	67	87	62	74.0	325	970	733	4.6	1.134	1512
09:56:27.896	116	67	88	62	78.3	320	965	742	4.9	1.079	1439
09:56:28.861	119	69	89	61	78.0	325	980	746	4.8	1.112	1483
09:56:29.839	117	67	88	63	79.8	320	955	742	5.0	1.051	1401
09:56:30.798	119	69	90	63	80.3	320	960	754	5.0	1.074	1432
09:56:31.754	120	68	99	107	78.5	320	560	750	8.4	0.708	944
09:56:32.318	106	89	79	60	26.8	265	1000	388	1.6	2.963	3950
09:56:33.314	120	62	88	61	88.8	315	985	867	5.4	0.974	1299
09:56:34.299	122	68	89	59	83.5	320	1010	783	5.0	1.080	1439
09:56:35.313	121	68	89	60	83.0	325	995	796	5.0	1.070	1427
09:56:36.304	122	69	91	61	80.0	320	985	788	4.9	1.124	1498
09:56:37.289	125	71	92	59	82.0	320	1015	796	4.8	1.139	1518
09:56:38.308	122	69	90	59	82.5	325	1015	800	4.9	1.104	1472
09:56:39.319	121	70	90	60	80.3	315	995	779	4.8	1.116	1488
09:56:40.318	121	69	89	59	81.0	320	1010	771	4.8	1.104	1471
09:56:41.328	115	67	87	61	79.8	315	990	754	4.8	1.074	1432
09:56:42.314	116	67	86	60	79.0	325	1005	742	4.7	1.094	1459
09:56:43.321	113	66	84	60	79.8	325	1000	733	4.8	1.053	1404
09:56:44.321	111	65	84	60	79.0	320	1000	717	4.7	1.057	1409
09:56:45.319	112	65	83	59	80.3	325	1015	717	4.7	1.050	1400
09:56:46.336	109	64	83	61	80.3	320	980	708	4.9	1.014	1351
09:56:47.316	112	66	85	61	80.3	325	990	713	4.9	1.042	1390
09:56:48.304	112	66	84	62	80.0	320	975	713	4.9	1.027	1369
09:56:49.279	112	65	85	62	81.0	320	970	717	5.0	1.018	1357
09:56:50.251	115	67	86	61	80.3	325	985	717	4.9	1.053	1403
09:56:51.236	113	66	85	62	80.5	320	965	704	5.0	1.019	1359
09:56:52.201	115	67	86	62	81.0	320	975	700	5.0	1.038	1384
09:56:53.176	116	67	86	60	81.5	325	995	708	4.9	1.050	1400
09:56:54.171	114	66	85	61	81.0	320	990	704	4.9	1.039	1385
09:56:55.161	116	67	86	59	81.5	325	1015	717	4.8	1.074	1432
09:56:56.178	116	67	86	59	82.0	325	1020	725	4.8	1.064	1418
09:56:57.196	113	66	85	60	80.5	320	1000	704	4.8	1.056	1408
09:56:58.196	116	67	86	59	81.0	325	1015	717	4.8	1.071	1429
09:56:59.211	115	66	84	58	81.8	325	1030	721	4.8	1.058	1411
09:57:00.241	111	65	83	59	79.8	320	1015	704	4.7	1.056	1408
09:57:01.256	113	65	84	59	80.5	325	1025	696	4.7	1.066	1422
09:57:02.279	113	65	83	57	81.3	325	1045	704	4.7	1.068	1423
09:57:03.324	110	64	83	59	81.0	320	1020	696	4.8	1.048	1398
09:57:04.346	114	66	85	59	81.3	325	1020	704	4.8	1.061	1414
09:57:05.366	113	65	85	60	81.0	325	995	708	4.9	1.041	1388
09:57:06.361	116	67	87	59	81.3	325	1015	717	4.8	1.081	1441
09:57:07.374	117	67	87	59	82.0	325	1010	721	4.9	1.065	1421
09:57:08.384	115	67	87	62	81.3	325	970	713	5.0	1.039	1385
09:57:09.356	118	69	88	61	81.5	325	985	725	5.0	1.067	1422
09:57:10.341	117	68	88	62	82.0	325	970	742	5.1	1.044	1392
09:57:11.309	119	69	89	62	80.8	325	975	725	5.0	1.078	1437
09:57:12.284	121	69	89	61	82.3	325	980	738	5.0	1.060	1414
09:57:13.266	118	68	89	63	81.5	325	955	733	5.1	1.046	1394
09:57:14.221	122	70	90	62	81.5	325	975	729	5.0	1.080	1440
09:57:15.198	120	69	89	62	82.0	325	965	750	5.1	1.047	1397
09:57:16.163	121	70	90	63	81.8	325	955	754	5.1	1.054	1406
09:57:17.118	121	70	90	62	82.3	330	965	750	5.1	1.053	1404
09:57:18.079	120	69	91	64	82.0	325	940	754	5.2	1.037	1383
09:57:19.023	124	71	91	63	82.5	325	960	758	5.2	1.062	1416
09:57:19.979	121	69	91	65	82.8	325	920	771	5.4	1.009	1345
09:57:20.899	124	71	92	64	81.8	325	940	758	5.2	1.058	1410
09:57:21.839	122	70	92	67	81.8	325	895	775	5.5	1.007	1343
09:57:22.735	122	70	92	63	81.8	325	960	775	5.1	1.080	1440
09:57:23.695	122	70	92	63	81.8	325	945	775	5.2	1.063	1418
09:57:24.640	122	70	92	63	81.8	325	955	775	5.1	1.075	1433
09:57:25.594	119	69	87	60	69.8	325	1000	742	4.2	1.244	1658
09:57:26.594	114	65	86	64	72.3	320	940	725	4.6	1.119	1492
09:57:27.536	117	68	87	63	72.8	325	960	704	4.5	1.145	1526
09:57:28.494	114	65	94	103	76.3	320	580	704	7.9	0.717	956
09:57:29.076	91	84	79	185	18.8	275	325	275	3.5	1.374	1832
09:57:29.401	109	42	85	67	137.8	325	900	633	9.2	0.552	736
09:57:30.299	125	72	94	67	87.3	330	900	738	5.8	0.967	1289
09:57:31.203	118	71	90	69	85.3	325	870	754	5.9	0.913	1218
09:57:32.071	117	70	89	66	82.5	320	905	733	5.5	0.971	1294
09:57:32.976	117	69	87	65	84.5	320	930	742	5.5	0.952	1269
09:57:33.908	112	66	84	66	80.8	325	905	729	5.4	0.941	1255
09:57:34.809	110	66	84	69	78.3	320	865	704	5.4	0.926	1234
09:57:35.674	109	65	83	69	77.5	315	870	700	5.3	0.932	1242
09:57:36.546	111	68	84	66	76.0	320	905	708	5.0	1.000	1334
09:57:37.449	107	66	81	65	73.0	320	920	629	4.8	1.018	1357
09:57:38.369	106	63	82	68	78.8	315	885	671	5.3	0.916	1221
09:57:39.256	107	65	81	65	76.8	315	930	654	5.0	0.985	1313
09:57:40.186	106	63	81	67	78.0	315	900	663	5.2	0.932	1242
09:57:41.084	107	64	82	66	76.5	310	910	642	5.0	0.975	1301
09:57:41.996	110	65	83	65	78.5	315	930	654	5.1	0.983	1311
09:57:42.924	109	65	84	67	78.5	310	900	675	5.2	0.963	1284
09:57:43.826	114	67	86	64	79.3	315	935	683	5.1	1.018	1357
09:57:44.761	116	68	86	61	80.0	320	985	696	4.9	1.053	1404
09:57:45.746	113	66	85	63	80.5	315	960	700	5.0	1.017	1356
09:57:46.704	116	68	86	60	80.0	315	1005	696	4.8	1.080	1440
09:57:47.711	115	67	85	60	81.3	320	1005	688	4.9	1.054	1406
09:57:48.716	115	67	88	63	80.0	315	945	683	5.1	1.034	1378
09:57:49.661	119	70	89	61	79.5	320	980	696	4.9	1.094	1459
09:57:50.641	118	68	89	62	82.0	320	970	708	5.1	1.050	1400
09:57:51.611	121	70	90	60	81.0	320	1005	704	4.8	1.110	1481
09:57:52.616	122	70	87	52	82.0	320	1165	721	4.2	1.229	1639
09:57:53.779	114	65	86	59	82.8	315	1025	692	4.8	1.059	1412
09:57:54.806	117	67	87	59	80.5	320	1020	671	4.7	1.099	1466
09:57:55.826	116	67	86	60	79.3	320	1000	675	4.8	1.085	1447
09:57:56.824	116	67	87	60	79.8	320	995	679	4.8	1.085	1447
09:57:57.821	119	69	88	60	81.5	325	1005	696	4.9	1.088	1451
09:57:58.826	118	68	88	59	82.3	325	1010	704	4.9	1.081	1441
09:57:59.834	120	69	89	60	81.5	325	1005	704	4.9	1.101	1467
09:58:00.841	121	69	89	57	82.5	325	1055	721	4.7	1.132	1509
09:58:01.894	118	68	87	57	82.3	325	1060	704	4.7	1.115	1486
09:58:02.956	114	66	86	58	80.8	320	1035	679	4.7	1.096	1461
09:58:03.989	115	67	85	57	80.3	325	1045	671	4.6	1.104	1471
09:58:05.034	112	65	84	59	80.3	325	1015	675	4.7	1.062	1417
09:58:06.051	114	66	86	59	81.5	325	1020	675	4.8	1.076	1435
09:58:07.069	115	67	86	61	79.8	325	980	671	4.9	1.060	1413
09:58:08.051	115	67	87	61	79.8	325	985	679	4.9	1.071	1429
09:58:09.034	118	68	87	59	80.8	325	1020	692	4.8	1.102	1469
09:58:10.056	116	67	87	59	82.8	325	1010	696	4.9	1.056	1408
09:58:11.066	117	68	87	59	81.0	325	1010	683	4.8	1.088	1451
09:58:12.076	118	68	87	59	81.8	325	1020	696	4.8	1.079	1439
09:58:13.096	114	66	85	59	81.5	325	1020	675	4.8	1.067	1423
09:58:14.116	116	67	87	58	82.0	325	1030	671	4.8	1.087	1449
09:58:15.146	116	67	86	59	82.8	330	1015	683	4.9	1.058	1411
09:58:16.161	117	67	87	59	81.3	325	1015	683	4.8	1.090	1453
09:58:17.176	119	69	89	60	82.5	330	1005	696	4.9	1.084	1446
09:58:18.181	119	68	89	60	81.8	325	995	708	4.9	1.083	1444
09:58:19.174	122	70	91	60	82.0	325	1000	721	4.9	1.113	1484
09:58:20.176	124	71	91	58	82.8	330	1035	729	4.8	1.138	1518
09:58:21.211	121	69	90	59	83.5	330	1025	746	4.9	1.102	1469
09:58:22.234	121	69	90	58	81.5	325	1040	738	4.7	1.142	1523
09:58:23.274	120	69	89	57	81.5	325	1060	721	4.6	1.151	1535
09:58:24.334	118	68	86	57	81.3	330	1045	713	4.7	1.109	1479
09:58:25.379	114	66	86	59	81.0	325	1025	696	4.7	1.082	1443
09:58:26.406	115	66	85	57	81.5	330	1060	692	4.6	1.106	1474
09:58:27.466	113	66	83	58	80.5	325	1040	683	4.6	1.072	1430
09:58:28.506	110	62	83	58	86.8	325	1035	629	5.0	0.990	1320
09:58:29.541	112	65	83	56	82.3	330	1065	642	4.6	1.068	1424
09:58:30.604	111	65	83	57	81.8	325	1050	658	4.7	1.063	1417
09:58:31.654	108	63	82	59	81.0	325	1015	654	4.8	1.031	1374
09:58:32.671	111	65	82	59	81.0	325	1020	650	4.8	1.036	1381
09:58:33.690	111	65	82	57	81.0	325	1060	650	4.6	1.076	1435
09:58:34.750	111	65	82	60	81.0	325	1000	650	4.9	1.015	1354
09:58:35.750	111	65	82	58	81.0	325	1040	650	4.7	1.056	1408
09:58:36.791	113	66	84	58	68.5	330	1040	679	4.0	1.275	1700
09:58:37.829	112	65	85	58	70.3	325	1035	671	4.1	1.245	1660
09:58:38.866	115	66	85	57	72.8	330	1050	671	4.2	1.227	1636
09:58:39.916	112	65	84	58	76.5	330	1035	663	4.4	1.136	1515
09:58:40.951	114	66	85	57	79.0	325	1055	658	4.5	1.135	1514
09:58:42.004	115	66	85	58	80.0	325	1040	679	4.6	1.105	1473
09:58:43.046	112	65	85	59	79.8	325	1020	675	4.7	1.084	1445
09:58:44.064	114	68	87	59	77.3	330	1015	650	4.6	1.137	1515
09:58:45.079	116	67	86	60	81.8	325	1005	671	4.9	1.060	1414
09:58:46.082	115	67	87	60	79.3	325	995	642	4.8	1.095	1461
09:58:47.077	118	68	86	59	81.5	325	1015	663	4.8	1.065	1420
09:58:48.096	108	63	85	60	81.8	330	995	558	4.9	1.032	1375
09:58:49.091	120	69	89	59	81.8	325	1015	700	4.8	1.105	1473
09:58:50.106	115	64	85	58	88.5	330	1035	575	5.1	0.988	1318
09:58:51.141	107	63	82	59	82.8	330	1020	554	4.9	1.011	1348
09:58:52.159	117	68	86	59	81.0	325	1020	704	4.8	1.080	1440
09:58:53.181	110	64	80	58	82.8	325	1030	575	4.8	0.999	1332
09:58:54.213	88	58	79	59	72.3	335	1020	600	4.3	1.108	1478
09:58:55.229	113	67	87	59	78.0	325	1020	704	4.6	1.131	1508
09:58:56.251	114	68	86	58	78.8	325	1035	692	4.6	1.124	1498
09:58:57.288	110	65	92	98	78.0	325	610	683	7.7	0.719	959
09:58:57.896	112	81	82	56	49.5	300	1080	550	2.8	1.778	2371
09:58:58.976	109	59	80	58	90.3	325	1030	633	5.3	0.913	1217
09:59:00.006	113	66	86	61	79.3	320	990	696	4.8	1.077	1437
09:59:00.996	116	68	88	59	80.5	325	1015	679	4.8	1.103	1471
09:59:02.011	116	68	87	60	79.8	330	995	692	4.8	1.089	1451
09:59:03.006	114	67	86	61	80.8	320	985	629	4.9	1.049	1399
09:59:03.993	115	67	88	59	82.3	330	1010	608	4.9	1.074	1433
09:59:05.001	117	69	89	62	81.0	325	970	708	5.0	1.069	1425
09:59:05.969	119	70	90	60	78.8	320	1000	700	4.7	1.140	1520
09:59:06.971	121	70	90	60	81.3	325	1000	700	4.9	1.108	1477
09:59:07.971	118	69	90	61	79.8	320	980	700	4.9	1.103	1471
09:59:08.951	121	71	91	59	79.8	325	1010	708	4.7	1.146	1528
09:59:09.961	119	69	89	60	81.3	325	1005	708	4.9	1.104	1472
09:59:10.966	120	70	90	60	80.0	325	1005	713	4.8	1.124	1499
09:59:11.971	120	70	88	58	80.5	325	1040	700	4.6	1.137	1516
09:59:13.009	114	67	87	62	79.0	320	970	688	4.9	1.065	1420
09:59:13.981	117	69	88	61	78.8	325	985	679	4.8	1.101	1468
09:59:14.966	117	68	87	59	80.0	325	1015	688	4.7	1.101	1468
09:59:15.979	114	66	87	63	79.8	320	950	675	5.0	1.039	1386
09:59:16.929	119	70	89	60	79.3	325	1005	688	4.7	1.125	1501
09:59:17.936	118	68	88	60	81.0	325	995	704	4.9	1.081	1441
09:59:18.929	116	68	88	63	79.0	320	955	688	5.0	1.067	1422
09:59:19.884	118	70	89	61	79.0	325	990	700	4.8	1.112	1483
09:59:20.874	115	67	88	63	80.8	320	960	696	5.0	1.043	1391
09:59:21.834	117	69	88	60	78.5	320	995	692	4.7	1.115	1487
09:59:22.833	117	68	87	60	79.8	325	1000	704	4.8	1.085	1446
09:59:23.829	114	65	86	63	82.8	320	955	679	5.2	0.990	1319
09:59:24.786	116	68	87	61	80.8	325	980	671	4.9	1.056	1408
09:59:25.766	115	66	87	62	81.5	325	965	692	5.1	1.024	1366
09:59:26.731	117	68	87	58	80.5	325	1030	692	4.7	1.107	1476
09:59:27.761	116	66	86	60	83.3	325	1005	688	5.0	1.035	1380
09:59:28.764	113	66	85	62	80.5	320	975	675	5.0	1.033	1377
09:59:29.741	116	67	87	59	81.5	325	1010	671	4.8	1.072	1429
09:59:30.751	115	67	85	60	81.0	325	1000	679	4.9	1.049	1399
09:59:31.751	113	66	85	59	81.3	325	1025	679	4.8	1.069	1426
09:59:32.776	115	66	85	59	82.0	325	1025	675	4.8	1.066	1421
09:59:33.801	112	65	85	61	81.3	320	980	688	5.0	1.019	1359
09:59:34.779	114	66	85	60	80.3	320	1000	675	4.8	1.062	1416
09:59:35.779	115	66	85	59	81.5	320	1025	679	4.8	1.069	1425
09:59:36.806	112	64	85	63	82.5	325	955	675	5.2	0.984	1312
09:59:37.761	116	68	87	62	80.0	325	970	671	4.9	1.055	1407
09:59:38.729	118	68	87	59	81.8	325	1025	696	4.8	1.088	1450
09:59:39.754	115	66	87	63	81.8	320	950	700	5.2	1.008	1344
09:59:40.706	118	69	89	63	80.5	325	960	688	5.0	1.055	1407
09:59:41.666	120	69	89	60	82.3	325	1005	704	4.9	1.087	1450
09:59:42.671	119	69	89	63	82.0	325	960	704	5.1	1.045	1393
09:59:43.631	119	70	90	62	79.8	320	970	700	4.9	1.092	1456
09:59:44.599	121	70	91	61	81.0	320	990	700	4.9	1.106	1475
09:59:45.589	120	70	91	61	81.0	320	985	704	4.9	1.101	1467
09:59:46.575	120	70	91	62	81.0	320	970	704	5.0	1.084	1445
09:59:47.545	120	70	91	59	81.0	320	1025	704	4.7	1.145	1527
09:59:48.573	122	70	90	58	73.5	325	1030	775	4.3	1.254	1672
09:59:49.601	118	68	89	60	73.0	320	995	738	4.4	1.210	1613
09:59:50.594	120	70	89	58	72.0	320	1035	733	4.2	1.283	1711
09:59:51.629	119	68	89	60	76.8	325	1005	725	4.6	1.159	1545
09:59:52.636	117	68	88	58	78.5	320	1030	717	4.6	1.151	1535
09:59:53.666	119	69	87	55	80.3	325	1095	729	4.4	1.191	1587
09:59:54.761	116	67	86	58	81.0	325	1040	696	4.7	1.104	1472
09:59:55.801	113	66	86	59	78.5	320	1010	692	4.7	1.100	1467
09:59:56.811	115	67	85	58	79.5	325	1035	683	4.6	1.107	1475
09:59:57.844	110	64	84	61	79.8	325	980	675	4.9	1.026	1368
09:59:58.826	112	66	84	60	78.0	325	995	663	4.7	1.075	1433
09:59:59.821	113	66	85	60	80.5	325	1000	667	4.8	1.050	1400
10:00:00.819	111	65	84	63	79.8	320	955	675	5.0	1.009	1345
10:00:01.776	114	67	86	61	79.8	325	990	671	4.8	1.071	1428
10:00:02.764	116	68	86	59	81.3	325	1020	683	4.8	1.083	1444
10:00:03.784	113	66	85	61	80.3	320	985	688	4.9	1.046	1395
10:00:04.771	116	67	87	59	81.0	325	1020	671	4.8	1.089	1452
10:00:05.791	116	67	86	58	82.0	325	1035	679	4.8	1.089	1452
10:00:06.826	113	67	84	57	80.0	325	1050	671	4.6	1.099	1466
10:00:07.876	109	64	83	59	79.8	320	1015	654	4.7	1.050	1400
10:00:08.891	112	65	84	57	79.8	325	1045	658	4.6	1.094	1459
10:00:09.934	112	65	83	57	81.0	325	1045	663	4.7	1.068	1423
10:00:10.981	107	63	89	95	78.0	320	630	642	7.4	0.721	961
10:00:11.607	101	78	86	113	38.8	275	530	421	4.4	1.169	1559
10:00:12.139	109	75	85	72	53.8	295	830	617	3.9	1.305	1740
10:00:12.969	123	69	88	59	80.8	310	1010	833	4.8	1.101	1468
10:00:13.983	118	67	86	57	81.5	310	1050	771	4.7	1.111	1482
10:00:15.029	117	67	86	57	80.0	315	1060	725	4.5	1.143	1524
10:00:16.089	114	66	86	58	79.8	315	1030	700	4.6	1.104	1472
10:00:17.119	116	67	86	57	79.5	320	1045	675	4.6	1.134	1512
10:00:18.166	115	67	85	56	80.0	325	1065	671	4.5	1.128	1504
10:00:19.229	111	65	84	57	78.3	315	1045	671	4.5	1.115	1487
10:00:20.274	113	66	84	56	78.3	320	1070	654	4.4	1.149	1532
10:00:21.346	113	65	84	57	80.3	325	1055	658	4.6	1.101	1468
10:00:22.401	110	65	84	59	78.3	320	1010	642	4.6	1.081	1441
10:00:23.409	113	67	84	54	78.3	320	1105	650	4.2	1.186	1582
10:00:24.516	111	65	83	54	79.8	320	1110	667	4.3	1.152	1536
10:00:25.626	108	64	82	56	78.5	320	1065	654	4.4	1.116	1488
10:00:26.691	110	65	83	55	78.3	325	1085	646	4.3	1.147	1530
10:00:27.776	109	65	81	54	77.8	325	1115	642	4.2	1.165	1554
10:00:28.891	106	63	81	56	77.3	320	1080	642	4.3	1.132	1510
10:00:29.971	108	64	82	55	77.0	325	1090	625	4.2	1.154	1538
10:00:31.061	107	63	81	57	77.5	325	1060	629	4.4	1.104	1473
10:00:32.121	106	63	81	57	76.5	325	1055	629	4.4	1.121	1494
10:00:33.172	109	65	83	58	76.5	325	1035	629	4.4	1.126	1502
10:00:34.211	111	66	84	58	78.3	325	1035	642	4.5	1.104	1473
10:00:35.244	109	64	85	61	80.5	320	985	679	4.9	1.034	1379
10:00:36.231	114	68	87	60	77.8	325	995	667	4.7	1.107	1476
10:00:37.226	114	68	85	59	78.0	325	1015	683	4.6	1.109	1479
10:00:38.239	112	66	85	60	78.0	320	1000	667	4.7	1.093	1457
10:00:39.241	114	67	86	58	79.5	325	1035	688	4.6	1.113	1484
10:00:40.274	110	66	83	58	78.5	320	1030	688	4.6	1.082	1443
10:00:41.306	107	64	84	61	76.5	320	985	650	4.7	1.078	1438
10:00:42.291	112	68	85	56	77.0	330	1065	638	4.3	1.172	1563
10:00:43.354	109	66	83	55	77.0	325	1085	625	4.3	1.163	1550
10:00:44.439	104	64	80	54	73.5	320	1115	617	4.0	1.210	1613
10:00:45.558	98	63	76	53	66.8	320	1125	592	3.6	1.277	1702
10:00:46.681	91	61	73	55	58.5	310	1085	588	3.2	1.345	1793
10:00:47.768	89	59	72	56	59.3	315	1065	571	3.3	1.290	1720
10:00:48.831	89	58	72	59	61.8	315	1020	579	3.6	1.189	1586
10:00:49.851	93	60	75	58	64.8	320	1040	596	3.7	1.201	1601
10:00:50.889	98	61	78	58	69.0	320	1035	629	4.0	1.166	1555
10:00:51.926	101	63	80	58	71.5	325	1040	654	4.1	1.160	1547
10:00:52.966	102	64	80	58	71.5	320	1035	688	4.1	1.158	1544
10:00:54.001	102	64	81	57	71.5	320	1045	667	4.1	1.177	1569
10:00:55.046	105	64	82	57	73.8	320	1060	675	4.2	1.175	1567
10:00:56.106	106	65	82	56	74.8	325	1070	688	4.2	1.174	1565
10:00:57.176	106	64	82	58	75.8	320	1040	692	4.4	1.129	1506
10:00:58.214	107	65	83	57	74.0	320	1045	658	4.2	1.172	1563
10:00:59.259	110	66	83	58	74.0	320	1030	675	4.3	1.155	1540
10:01:00.290	110	66	83	55	74.0	320	1095	675	4.1	1.228	1638
10:01:01.385	110	66	83	58	74.0	320	1040	675	4.3	1.166	1555
10:01:02.425	110	66	83	57	74.0	320	1060	675	4.2	1.189	1585
10:01:03.486	111	65	84	56	68.5	325	1065	679	3.9	1.302	1736
10:01:04.549	112	66	84	56	69.0	325	1075	679	3.9	1.309	1745
10:01:05.626	109	64	83	58	71.8	325	1030	663	4.2	1.195	1593
10:01:06.654	112	66	85	58	74.3	325	1030	654	4.3	1.172	1563
10:01:07.686	114	66	86	58	79.3	325	1035	667	4.6	1.120	1493
10:01:08.719	115	67	85	57	79.5	325	1045	663	4.6	1.121	1494
10:01:09.766	112	65	86	60	80.8	325	995	663	4.9	1.057	1409
10:01:10.759	116	68	88	60	80.0	325	1000	675	4.8	1.100	1467
10:01:11.761	118	69	89	59	81.0	325	1010	692	4.8	1.107	1476
10:01:12.769	118	68	88	60	81.5	330	1000	713	4.9	1.077	1436
10:01:13.771	117	67	88	61	82.0	325	990	679	5.0	1.059	1413
10:01:14.759	119	69	88	59	81.5	325	1025	692	4.8	1.110	1480
10:01:15.786	119	68	87	59	83.3	330	1020	704	4.9	1.066	1421
10:01:16.806	115	66	86	61	82.8	325	990	692	5.0	1.029	1372
10:01:17.796	117	67	87	60	82.3	330	995	679	5.0	1.049	1399
10:01:18.791	116	67	85	58	82.5	330	1030	679	4.8	1.061	1415
10:01:19.821	112	64	85	62	83.3	325	975	671	5.1	0.993	1323
10:01:20.796	116	67	86	61	82.3	330	985	671	5.0	1.033	1377
10:01:21.781	116	67	87	61	83.0	325	990	688	5.0	1.032	1376
10:01:22.769	116	67	86	61	82.0	325	980	679	5.0	1.031	1374
10:01:23.751	115	66	87	64	83.0	325	940	675	5.3	0.985	1314
10:01:24.691	118	68	88	62	81.8	330	965	683	5.1	1.039	1385
10:01:25.656	118	68	87	62	82.8	325	970	696	5.1	1.023	1364
10:01:26.624	115	66	87	64	82.3	325	940	688	5.3	0.991	1322
10:01:27.564	118	68	88	63	82.0	325	955	683	5.2	1.025	1367
10:01:28.521	118	68	87	59	82.8	325	1010	713	4.9	1.056	1408
10:01:29.531	114	65	86	63	84.0	325	955	692	5.3	0.972	1296
10:01:30.486	117	67	87	61	83.3	325	985	679	5.1	1.026	1369
10:01:31.471	117	67	86	58	83.3	330	1035	696	4.8	1.066	1421
10:01:32.506	116	66	85	58	84.5	325	1030	679	4.9	1.036	1381
10:01:33.534	113	65	84	60	83.5	325	1005	679	5.0	1.005	1340
10:01:34.541	111	64	84	61	81.5	320	980	654	5.0	1.004	1339
10:01:35.521	113	66	85	60	81.5	325	1000	663	4.9	1.040	1387
10:01:36.521	114	66	84	58	82.8	325	1030	683	4.8	1.049	1398
10:01:37.551	112	64	85	62	83.5	325	970	679	5.2	0.982	1309
10:01:38.521	116	67	87	61	82.5	325	985	663	5.0	1.033	1377
10:01:39.506	117	67	86	58	83.3	325	1030	679	4.8	1.067	1423
10:01:40.534	117	67	86	59	84.3	325	1025	688	4.9	1.049	1399
10:01:41.559	116	66	87	62	85.0	325	975	679	5.2	0.995	1327
10:01:42.536	118	68	87	59	83.3	325	1025	683	4.9	1.071	1428
10:01:43.561	117	67	86	57	84.8	325	1055	704	4.8	1.071	1427
10:01:44.616	116	66	85	56	84.5	330	1070	683	4.7	1.076	1435
10:01:45.684	114	65	84	59	84.8	325	1020	663	5.0	1.014	1352
10:01:46.704	115	66	85	59	83.8	330	1025	671	4.9	1.040	1387
10:01:47.729	115	66	85	58	84.3	325	1030	671	4.9	1.042	1390
10:01:48.761	114	66	85	57	84.0	330	1050	667	4.8	1.059	1413
10:01:49.809	114	66	85	58	82.8	325	1030	663	4.8	1.058	1411
10:01:50.841	112	65	85	60	82.8	325	995	646	5.0	1.022	1363
10:01:51.836	117	67	88	60	82.8	330	995	658	5.0	1.052	1403
10:01:52.831	117	68	94	85	81.0	325	705	671	6.9	0.820	1094
10:01:53.536	111	80	78	47	46.8	290	1290	504	2.2	2.152	2870
10:01:54.826	107	59	88	98	82.3	315	615	675	8.0	0.660	880
10:01:55.443	98	78	83	112	33.8	225	535	350	3.8	1.320	1760
10:01:55.974	108	73	85	76	54.8	265	785	629	4.2	1.219	1625
10:01:56.761	125	69	90	59	82.0	320	1010	833	4.9	1.112	1482
10:01:57.773	123	67	89	59	88.3	320	1025	800	5.2	1.031	1374
10:01:58.796	122	67	89	58	86.3	325	1035	746	5.0	1.071	1428
10:01:59.831	122	69	88	56	84.5	325	1080	729	4.7	1.128	1504
10:02:00.911	117	66	95	95	82.8	330	630	692	7.9	0.723	964
10:02:01.543	104	81	86	107	37.8	235	560	408	4.0	1.272	1696
10:02:02.101	114	73	86	66	65.3	290	915	679	4.3	1.199	1599
10:02:03.012	122	66	96	93	85.0	310	645	829	7.9	0.728	971
10:02:03.663	107	78	88	106	48.0	245	565	517	5.1	1.030	1373
10:02:04.224	112	74	83	66	56.5	260	915	688	3.7	1.336	1781
10:02:05.141	117	63	92	93	84.5	300	645	854	7.9	0.698	931
10:02:05.784	103	75	85	108	46.8	235	555	513	5.1	1.003	1338
10:02:06.341	112	72	83	65	63.0	270	925	704	4.1	1.211	1615
10:02:07.264	119	63	93	94	85.3	300	635	850	8.1	0.691	921
10:02:07.901	101	76	83	106	43.3	240	565	458	4.6	1.081	1441
10:02:08.464	111	70	83	68	43.3	240	885	721	2.9	1.693	2258
10:02:09.350	111	70	83	92	43.3	240	655	721	4.0	1.253	1671
10:02:10.005	111	70	83	104	43.3	240	575	721	4.5	1.100	1467
10:02:10.579	120	80	88	63	50.3	270	955	908	3.2	1.677	2236
10:02:11.536	121	67	96	94	72.0	295	635	1104	6.8	0.849	1132
10:02:12.173	108	80	89	107	37.5	235	560	533	4.0	1.333	1777
10:02:12.729	118	77	89	65	54.5	270	920	871	3.6	1.494	1992
10:02:13.651	125	68	99	92	75.5	295	655	1092	6.9	0.857	1142
10:02:14.306	110	82	90	104	41.3	230	575	579	4.3	1.251	1668
10:02:14.881	118	76	88	67	56.8	255	900	883	3.8	1.396	1861
10:02:15.779	127	69	90	55	79.5	300	1085	1071	4.4	1.221	1629
10:02:16.864	120	67	87	55	79.5	300	1090	921	4.4	1.189	1586
10:02:17.952	114	65	85	58	76.8	305	1040	821	4.4	1.152	1536
10:02:18.998	116	67	86	57	76.3	315	1055	796	4.3	1.190	1587
10:02:20.053	116	67	87	58	76.8	315	1040	771	4.4	1.176	1567
10:02:21.093	115	67	88	61	77.0	315	990	792	4.7	1.125	1500
10:02:22.081	119	69	90	60	77.0	320	1000	800	4.6	1.169	1558
10:02:23.077	122	71	92	61	76.3	315	990	817	4.6	1.188	1584
10:02:24.067	123	71	91	60	76.8	320	1000	825	4.6	1.189	1585
10:02:25.067	123	70	93	63	79.3	320	945	829	5.0	1.112	1483
10:02:26.012	127	73	95	60	78.3	325	995	829	4.7	1.202	1602
10:02:27.011	127	73	94	58	79.0	325	1035	850	4.6	1.228	1638
10:02:28.046	125	70	93	60	80.5	325	995	850	4.9	1.146	1529
10:02:29.037	127	72	93	59	79.5	325	1020	842	4.7	1.193	1591
10:02:30.061	125	71	91	56	80.0	330	1075	821	4.5	1.219	1626
10:02:31.132	121	68	89	59	80.8	325	1020	829	4.8	1.124	1499
10:02:32.158	120	67	89	59	81.5	325	1015	796	4.8	1.105	1474
10:02:33.169	120	68	89	57	80.0	325	1045	796	4.6	1.156	1541
10:02:34.216	119	68	88	59	80.8	325	1010	796	4.8	1.104	1472
10:02:35.228	119	67	89	63	81.8	325	960	779	5.1	1.048	1397
10:02:36.188	122	69	90	58	81.0	330	1030	779	4.7	1.141	1522
10:02:37.216	121	69	90	58	81.8	325	1040	821	4.7	1.142	1522
10:02:38.252	121	69	91	60	82.0	325	1000	817	4.9	1.107	1476
10:02:39.258	123	70	91	58	81.5	330	1040	800	4.7	1.158	1544
10:02:40.298	121	70	88	57	80.0	330	1060	796	4.5	1.169	1559
10:02:41.358	117	67	88	60	82.0	330	995	788	4.9	1.068	1424
10:02:42.349	119	69	87	55	79.8	330	1085	783	4.4	1.184	1578
10:02:43.438	117	67	86	56	81.5	330	1070	771	4.6	1.126	1501
10:02:44.506	114	65	86	59	81.5	330	1010	733	4.8	1.066	1421
10:02:45.514	118	67	87	55	81.8	325	1095	763	4.5	1.159	1545
10:02:46.611	116	66	85	54	82.3	330	1115	742	4.4	1.152	1536
10:02:47.724	112	65	83	56	81.3	325	1075	708	4.5	1.101	1469
10:02:48.799	112	64	84	57	82.0	325	1055	683	4.7	1.078	1437
10:02:49.856	113	65	84	55	82.0	330	1090	688	4.5	1.120	1493
10:02:50.946	113	65	84	56	81.5	330	1080	692	4.5	1.116	1489
10:02:52.026	113	66	84	56	81.0	330	1080	675	4.5	1.120	1493
10:02:53.106	113	65	85	57	82.5	330	1050	683	4.7	1.082	1442
10:02:54.154	117	67	88	56	82.5	330	1070	696	4.6	1.138	1517
10:02:55.226	119	68	89	56	82.5	330	1070	708	4.6	1.151	1535
10:02:56.294	120	68	91	58	83.3	330	1030	721	4.8	1.120	1493
10:02:57.326	124	71	92	56	82.5	335	1075	729	4.6	1.192	1590
10:02:58.401	122	70	90	56	82.0	330	1065	725	4.6	1.169	1559
10:02:59.464	121	69	90	59	82.5	330	1025	733	4.8	1.118	1491
10:03:00.491	121	70	89	55	81.8	335	1085	708	4.5	1.185	1579
10:03:01.574	119	68	88	57	81.3	330	1045	725	4.7	1.129	1505
10:03:02.619	117	67	88	58	82.5	330	1035	733	4.8	1.101	1468
10:03:03.656	118	68	88	57	81.5	335	1055	729	4.6	1.139	1519
10:03:04.711	117	68	87	56	80.3	330	1065	721	4.5	1.155	1539
10:03:05.776	115	67	85	57	79.3	330	1055	725	4.5	1.135	1513
10:03:06.831	113	66	86	58	81.0	330	1035	721	4.7	1.099	1465
10:03:07.864	116	68	87	57	80.0	330	1050	729	4.6	1.145	1527
10:03:08.914	114	67	86	58	79.5	330	1035	742	4.6	1.123	1497
10:03:09.951	116	67	87	57	81.3	335	1055	729	4.6	1.133	1511
10:03:11.006	116	68	87	56	80.8	330	1070	733	4.5	1.150	1533
10:03:12.076	113	66	86	59	80.3	330	1025	729	4.7	1.095	1460
10:03:13.101	116	67	87	57	81.3	330	1055	721	4.6	1.130	1506
10:03:14.154	116	68	87	57	79.8	330	1060	717	4.5	1.153	1537
10:03:15.216	114	67	87	58	80.3	330	1035	717	4.7	1.119	1492
10:03:16.249	117	68	89	58	80.5	330	1035	708	4.7	1.141	1521
10:03:17.286	118	69	88	57	80.3	330	1050	729	4.6	1.151	1535
10:03:18.336	117	68	89	59	81.0	330	1015	738	4.8	1.109	1479
10:03:19.351	120	69	90	57	82.0	335	1045	708	4.7	1.141	1521
10:03:20.396	119	69	90	58	82.0	335	1030	742	4.8	1.124	1499
10:03:21.425	119	69	90	59	82.0	335	1015	742	4.8	1.108	1477
10:03:22.440	119	69	90	57	82.0	335	1055	742	4.7	1.151	1535
10:03:23.498	123	72	91	57	71.8	335	1050	813	4.1	1.335	1780
10:03:24.544	121	70	91	59	73.5	330	1020	788	4.3	1.259	1679
10:03:25.568	123	70	91	57	73.3	330	1055	783	4.2	1.307	1743
10:03:26.623	121	70	89	56	76.5	330	1065	779	4.3	1.242	1657
10:03:27.688	118	68	89	58	80.0	330	1030	767	4.7	1.139	1519
10:03:28.718	121	69	90	57	80.8	330	1060	771	4.6	1.178	1571
10:03:29.778	122	69	90	56	81.5	330	1075	771	4.5	1.187	1583
10:03:30.849	120	69	89	58	80.0	330	1040	763	4.6	1.160	1547
10:03:31.893	120	68	89	57	82.0	330	1050	767	4.7	1.140	1520
10:03:32.939	121	69	89	57	80.8	330	1055	758	4.6	1.166	1555
10:03:33.998	118	68	88	57	81.3	330	1045	754	4.7	1.135	1513
10:03:35.043	120	69	90	57	82.0	330	1050	750	4.7	1.146	1528
10:03:36.089	120	69	89	57	81.3	330	1045	754	4.7	1.145	1526
10:03:37.134	118	68	89	60	81.3	330	995	746	4.9	1.090	1453
10:03:38.133	121	70	91	59	81.5	335	1015	750	4.8	1.130	1507
10:03:39.148	122	70	91	58	81.3	330	1040	754	4.7	1.162	1549
10:03:40.188	120	69	90	60	81.8	330	1000	763	4.9	1.101	1468
10:03:41.188	124	70	93	61	82.3	330	985	763	5.0	1.111	1481
10:03:42.173	126	73	94	61	80.5	330	985	783	4.9	1.153	1538
10:03:43.154	126	73	94	61	79.0	330	985	788	4.8	1.166	1554
10:03:44.139	126	72	95	62	81.8	330	965	788	5.1	1.118	1491
10:03:45.108	127	75	94	56	77.5	330	1065	775	4.4	1.285	1713
10:03:46.169	125	71	92	58	81.0	330	1030	800	4.7	1.170	1560
10:03:47.201	124	70	93	59	82.0	330	1010	783	4.9	1.139	1519
10:03:48.213	124	72	91	56	79.8	330	1065	779	4.5	1.219	1625
10:03:49.278	119	69	88	56	79.8	330	1075	788	4.5	1.186	1582
10:03:50.353	118	68	87	53	80.5	330	1140	767	4.2	1.229	1638
10:03:51.491	115	67	87	57	79.8	330	1055	733	4.5	1.151	1535
10:03:52.546	114	67	86	58	77.8	330	1040	746	4.5	1.147	1529
10:03:53.586	113	67	84	52	76.5	325	1155	729	4.0	1.261	1681
10:03:54.741	110	65	81	53	77.0	330	1140	725	4.1	1.196	1594
10:03:55.879	103	62	79	55	76.0	320	1095	704	4.2	1.138	1518
10:03:56.976	104	62	79	53	75.3	325	1135	679	4.0	1.188	1584
10:03:58.109	102	62	77	53	74.3	325	1130	683	3.9	1.168	1557
10:03:59.239	98	59	76	55	74.3	325	1090	658	4.1	1.116	1488
10:04:00.331	101	61	78	54	75.3	325	1110	658	4.1	1.143	1524
10:04:01.441	102	62	77	53	75.0	330	1125	671	4.0	1.159	1545
10:04:02.562	101	60	79	57	75.8	325	1050	663	4.3	1.088	1451
10:04:03.614	105	63	80	54	76.0	330	1115	671	4.1	1.177	1570
10:04:04.729	106	64	82	55	76.0	325	1100	675	4.1	1.180	1573
10:04:05.831	107	65	81	55	75.3	330	1095	675	4.1	1.182	1576
10:04:06.926	107	63	83	58	78.0	330	1040	683	4.5	1.103	1471
10:04:07.964	111	66	85	55	77.0	330	1095	683	4.2	1.202	1602
10:04:09.061	112	67	85	54	77.5	330	1120	683	4.2	1.221	1628
10:04:10.181	111	66	84	55	78.0	325	1090	692	4.3	1.177	1570
10:04:11.269	114	67	86	55	78.8	330	1095	688	4.3	1.196	1594
10:04:12.366	114	67	85	53	77.8	330	1125	688	4.1	1.230	1640
10:04:13.491	111	65	85	57	78.3	330	1060	683	4.4	1.145	1526
10:04:14.551	114	67	86	56	79.0	330	1080	688	4.4	1.172	1563
10:04:15.629	114	67	85	54	78.3	330	1120	692	4.2	1.220	1627
10:04:16.749	113	66	84	54	78.0	330	1110	692	4.2	1.195	1594
10:04:17.861	112	65	85	55	80.3	330	1085	696	4.4	1.146	1528
10:04:18.948	115	67	86	53	80.5	330	1130	692	4.3	1.204	1605
10:04:20.076	115	67	85	53	79.8	330	1130	692	4.2	1.208	1611
10:04:21.206	112	66	84	54	79.3	330	1115	688	4.3	1.182	1576
10:04:22.319	114	66	86	55	80.0	330	1095	688	4.4	1.174	1565
10:04:23.416	115	67	85	53	79.5	335	1140	688	4.2	1.219	1625
10:04:24.556	112	65	84	55	79.3	330	1100	692	4.3	1.166	1555
