# Supplementary material for: Influence of beat-to-beat blood pressure variability on vascular elasticity in hypertensive population
Source: Sci Rep. 2017 Aug 21;7:8394. doi: 10.1038/s41598-017-08640-4 (PMC5566212; doi:10.1038/s41598-017-08640-4)
Supplement: Supplementary file 2 — Dataset 2 [file 41598_2017_8640_MOESM2_ESM.zip › Data of normal population/1206-beats.txt]

10:39:37.861	132	69	96	62	80.8	350	975	1121	5.0	1.159	1546
10:39:38.836	133	69	96	61	80.8	350	985	1121	4.9	1.171	1561
10:39:39.820	133	69	96	61	80.8	350	985	1121	4.9	1.171	1561
10:39:40.805	133	69	96	60	80.8	350	995	1121	4.9	1.183	1577
10:39:41.799	133	70	95	61	69.3	350	990	1167	4.2	1.362	1816
10:39:42.791	132	67	94	60	74.5	350	1005	1146	4.4	1.271	1695
10:39:43.796	131	67	93	59	74.0	355	1020	1104	4.4	1.285	1714
10:39:44.814	129	66	92	60	77.3	350	1005	1104	4.6	1.200	1600
10:39:45.819	125	65	91	60	79.5	350	995	1092	4.8	1.139	1519
10:39:46.812	127	65	91	60	81.8	350	1005	1071	4.9	1.122	1496
10:39:47.817	126	65	91	59	82.3	350	1010	1042	4.9	1.117	1490
10:39:48.831	124	64	90	61	83.0	350	990	1058	5.0	1.076	1435
10:39:49.821	123	65	91	62	80.8	350	975	1008	5.0	1.093	1457
10:39:50.798	125	65	91	60	80.8	350	1000	1008	4.8	1.121	1494
10:39:51.795	125	65	91	62	80.8	350	975	1008	5.0	1.093	1457
10:39:52.770	125	65	91	61	80.8	350	980	1008	4.9	1.098	1464
10:39:53.751	126	66	91	62	71.5	350	975	1104	4.4	1.244	1659
10:39:54.724	127	66	92	61	73.3	350	985	1063	4.5	1.237	1650
10:39:55.711	126	66	91	60	73.3	350	995	1054	4.4	1.236	1648
10:39:56.706	124	64	91	61	77.3	350	980	1021	4.7	1.148	1531
10:39:57.686	126	66	91	59	80.8	350	1010	1017	4.8	1.138	1518
10:39:58.694	126	65	91	60	82.8	350	1005	1029	4.9	1.105	1474
10:39:59.703	125	65	90	59	83.3	350	1010	1013	4.9	1.092	1456
10:40:00.711	122	64	89	61	82.5	350	990	996	5.0	1.071	1428
10:40:01.699	124	64	90	60	83.3	355	1005	1021	5.0	1.080	1441
10:40:02.704	123	63	90	59	83.3	355	1015	1029	4.9	1.091	1455
10:40:03.720	123	63	90	60	83.3	355	1005	1029	5.0	1.080	1441
10:40:04.725	123	63	90	60	83.3	355	1000	1029	5.0	1.075	1433
10:40:05.726	122	63	88	60	74.8	350	995	1058	4.5	1.165	1553
10:40:06.723	120	62	87	60	76.3	350	995	1013	4.6	1.132	1509
10:40:07.716	119	61	86	61	76.5	350	990	983	4.6	1.116	1488
10:40:08.708	118	61	87	62	79.0	350	975	983	4.9	1.068	1423
10:40:09.683	121	62	88	61	83.8	350	990	983	5.1	1.037	1383
10:40:10.671	121	63	88	60	84.3	355	995	1000	5.1	1.033	1378
10:40:11.666	119	63	88	62	83.0	345	970	975	5.1	1.028	1371
10:40:12.638	123	64	89	61	83.5	350	990	1013	5.1	1.058	1411
10:40:13.626	124	65	90	61	84.5	355	990	1033	5.1	1.052	1402
10:40:14.616	122	64	89	62	83.5	350	975	1021	5.1	1.039	1386
10:40:15.589	124	65	90	61	83.8	350	980	1042	5.1	1.056	1408
10:40:16.571	125	65	91	61	84.8	355	990	1046	5.1	1.057	1410
10:40:17.561	126	65	91	60	85.0	355	995	1050	5.1	1.062	1416
10:40:18.554	125	65	91	61	83.8	350	985	1058	5.1	1.067	1423
10:40:19.541	124	65	91	62	82.8	345	970	1079	5.1	1.061	1414
10:40:20.511	126	65	92	62	84.5	350	975	1092	5.2	1.056	1408
10:40:21.486	126	65	91	61	84.5	355	980	1100	5.2	1.052	1403
10:40:22.466	125	65	90	61	85.0	355	985	1096	5.2	1.043	1391
10:40:23.451	123	64	89	61	83.3	345	980	1083	5.1	1.045	1393
10:40:24.429	123	64	89	61	83.3	345	980	1088	5.1	1.045	1393
10:40:25.410	123	64	89	61	83.3	345	980	1088	5.1	1.045	1393
10:40:26.390	123	64	89	62	83.3	345	970	1088	5.1	1.034	1379
10:40:27.359	128	66	91	62	73.8	345	970	1188	4.6	1.200	1600
10:40:28.331	127	65	91	61	76.3	350	985	1138	4.6	1.176	1567
10:40:29.314	128	65	92	61	76.5	345	980	1129	4.7	1.182	1576
10:40:30.296	128	66	93	62	77.8	345	965	1142	4.8	1.154	1539
10:40:31.263	132	68	95	62	81.8	350	975	1179	5.0	1.133	1511
10:40:32.234	134	69	96	61	82.3	350	980	1188	5.0	1.141	1521
10:40:33.218	133	69	96	62	82.0	345	970	1192	5.1	1.130	1506
10:40:34.186	134	70	97	62	81.0	345	970	1188	5.0	1.156	1541
10:40:35.156	136	70	97	60	83.8	350	995	1225	5.1	1.155	1541
10:40:36.147	136	70	98	60	83.8	345	995	1233	5.1	1.158	1544
10:40:37.145	134	70	98	62	82.3	345	970	1225	5.1	1.150	1533
10:40:38.112	137	71	98	61	82.0	345	985	1242	5.0	1.180	1574
10:40:39.101	137	70	98	60	84.5	350	1000	1250	5.1	1.160	1546
10:40:40.101	136	69	97	60	84.3	350	1000	1242	5.1	1.151	1535
10:40:41.097	133	69	97	62	82.8	345	965	1233	5.1	1.125	1500
10:40:42.062	136	70	97	61	82.5	345	980	1250	5.1	1.155	1540
10:40:43.042	137	69	97	61	84.5	350	990	1246	5.1	1.139	1519
10:40:44.032	134	69	97	62	84.0	345	970	1246	5.2	1.120	1493
10:40:45.004	135	70	98	62	83.0	345	970	1258	5.1	1.139	1519
10:40:45.976	136	69	98	61	85.0	350	980	1258	5.2	1.127	1503
10:40:46.952	135	69	97	62	83.8	345	975	1246	5.2	1.129	1506
10:40:47.927	135	69	97	62	83.3	345	965	1263	5.2	1.127	1503
10:40:48.894	137	70	98	61	83.5	345	985	1279	5.1	1.153	1537
10:40:49.881	136	69	97	61	84.3	350	990	1279	5.1	1.137	1516
10:40:50.871	134	69	96	62	83.0	345	975	1258	5.1	1.131	1508
10:40:51.844	136	69	96	59	83.3	345	1010	1275	4.9	1.162	1549
10:40:52.854	134	67	95	60	85.3	345	1000	1288	5.1	1.109	1478
10:40:53.856	130	66	93	61	83.8	345	985	1242	5.1	1.097	1462
10:40:54.839	132	67	94	60	85.0	345	1000	1254	5.1	1.100	1467
10:40:55.840	131	66	94	59	85.0	345	1015	1238	5.0	1.116	1489
10:40:56.855	131	66	94	60	85.0	345	995	1238	5.1	1.094	1459
10:40:57.850	131	66	94	60	85.0	345	995	1238	5.1	1.094	1459
10:40:58.842	131	65	91	60	76.3	350	1000	1054	4.6	1.197	1596
10:40:59.846	130	64	91	60	78.3	355	1000	1004	4.7	1.157	1542
10:41:00.846	128	64	90	61	77.3	350	985	988	4.7	1.148	1530
10:41:01.833	126	64	90	62	79.8	350	970	967	4.9	1.095	1460
10:41:02.803	129	65	92	61	84.8	355	980	971	5.2	1.058	1411
10:41:03.783	130	65	92	61	86.3	350	985	967	5.3	1.048	1397
10:41:04.764	130	65	92	62	86.3	350	970	958	5.3	1.037	1383
10:41:05.738	129	65	92	63	85.0	350	960	958	5.3	1.039	1385
10:41:06.696	131	66	94	62	86.0	350	965	979	5.3	1.049	1399
10:41:07.661	133	67	94	62	88.0	355	975	988	5.4	1.044	1392
10:41:08.636	132	67	94	62	86.8	355	975	979	5.3	1.051	1401
10:41:09.609	131	66	93	62	85.5	350	970	975	5.3	1.058	1411
10:41:10.579	133	67	94	61	86.8	355	990	988	5.3	1.070	1427
10:41:11.571	132	66	93	60	87.8	355	1000	983	5.3	1.060	1413
10:41:12.569	131	65	92	60	87.5	350	995	967	5.3	1.046	1395
10:41:13.568	128	64	91	62	86.8	350	975	946	5.3	1.023	1364
10:41:14.541	128	65	91	62	86.3	350	975	946	5.3	1.029	1372
10:41:15.516	129	65	91	61	88.5	355	985	954	5.4	1.013	1350
10:41:16.501	127	64	91	62	88.5	355	975	925	5.4	0.997	1329
10:41:17.476	126	64	90	62	87.0	350	965	917	5.4	1.001	1335
10:41:18.439	128	65	91	61	88.0	355	980	908	5.4	1.013	1351
10:41:19.421	127	64	91	61	89.3	355	985	904	5.4	1.004	1339
10:41:20.404	127	65	92	61	87.8	350	980	904	5.4	1.022	1363
10:41:21.386	130	66	93	59	89.3	355	1010	921	5.3	1.047	1396
10:41:22.394	131	66	93	60	89.3	355	995	925	5.4	1.037	1382
10:41:23.391	129	66	92	61	87.8	355	990	908	5.3	1.041	1388
10:41:24.379	128	66	93	62	86.0	350	970	908	5.3	1.043	1391
10:41:25.351	130	67	93	61	87.3	355	990	921	5.3	1.058	1411
10:41:26.341	130	66	94	61	88.3	355	985	913	5.4	1.044	1391
10:41:27.326	131	67	95	61	87.3	355	990	925	5.3	1.072	1430
10:41:28.314	135	68	96	60	88.3	355	1000	933	5.3	1.088	1450
10:41:29.314	135	69	96	59	87.5	355	1010	946	5.2	1.111	1481
10:41:30.326	134	68	96	60	86.8	355	1000	950	5.2	1.104	1472
10:41:31.328	135	68	96	60	86.0	355	1000	967	5.2	1.116	1488
10:41:32.328	136	69	96	59	86.8	355	1020	971	5.1	1.126	1501
10:41:33.346	134	67	94	59	87.3	355	1020	979	5.1	1.102	1469
10:41:34.368	130	66	94	61	86.3	355	990	958	5.2	1.073	1431
10:41:35.358	132	67	94	59	86.0	360	1010	958	5.1	1.101	1468
10:41:36.368	130	66	92	59	86.5	355	1010	963	5.1	1.071	1428
10:41:37.374	128	64	92	60	86.5	355	1000	938	5.2	1.061	1414
10:41:38.375	128	64	92	62	86.5	355	975	938	5.3	1.034	1379
10:41:39.350	128	64	92	59	86.5	355	1010	938	5.1	1.071	1428
10:41:40.361	132	65	92	60	77.5	355	1005	1088	4.6	1.190	1586
10:41:41.362	128	64	91	62	77.3	355	975	1021	4.8	1.145	1527
10:41:42.341	130	65	91	60	77.5	355	995	996	4.7	1.172	1562
10:41:43.334	130	64	91	60	83.0	355	1000	1004	5.0	1.096	1462
10:41:44.334	127	64	90	61	86.5	355	985	975	5.3	1.028	1370
10:41:45.319	128	64	91	61	86.0	355	985	979	5.2	1.042	1390
10:41:46.306	130	65	92	60	88.3	355	1000	971	5.3	1.042	1390
10:41:47.306	131	65	93	61	88.5	355	990	975	5.4	1.035	1380
10:41:48.296	130	66	93	61	86.5	355	980	983	5.3	1.051	1401
10:41:49.274	132	67	95	61	87.8	355	990	1000	5.3	1.066	1422
10:41:50.264	133	67	95	61	87.3	355	985	1021	5.3	1.075	1434
10:41:51.251	136	68	96	59	87.5	355	1010	1033	5.2	1.105	1474
10:41:52.259	137	68	96	59	87.8	355	1020	1063	5.2	1.110	1480
10:41:53.281	136	67	95	59	87.3	355	1015	1063	5.2	1.105	1474
10:41:54.296	137	68	94	59	86.0	355	1025	1067	5.0	1.123	1498
10:41:55.321	135	67	93	58	86.3	355	1035	1063	5.0	1.113	1484
10:41:56.352	132	66	92	60	85.0	350	1005	1038	5.1	1.085	1446
10:41:57.361	133	66	92	59	84.8	355	1010	1042	5.0	1.096	1462
10:41:58.371	132	66	92	59	86.3	355	1010	1046	5.1	1.080	1440
10:41:59.379	132	66	93	60	85.5	350	1000	1033	5.1	1.082	1442
10:42:00.379	132	66	93	61	85.0	350	990	1038	5.2	1.083	1444
10:42:01.371	134	67	94	60	85.3	350	1000	1046	5.1	1.097	1462
10:42:02.371	134	67	93	60	86.0	355	1005	1054	5.1	1.087	1449
10:42:03.374	131	66	93	61	84.8	350	985	1033	5.2	1.078	1437
10:42:04.359	134	67	94	60	85.0	350	995	1046	5.1	1.094	1459
10:42:05.354	133	67	93	60	86.5	350	1000	1038	5.2	1.078	1437
10:42:06.356	131	66	93	61	86.3	350	985	1029	5.3	1.062	1416
10:42:07.341	133	67	94	60	85.8	350	995	1029	5.2	1.091	1454
10:42:08.336	135	67	95	60	87.0	355	995	1042	5.2	1.084	1445
10:42:09.329	134	68	94	60	86.0	350	1005	1038	5.1	1.101	1469
10:42:10.332	135	67	93	55	87.5	350	1085	1038	4.8	1.153	1538
10:42:11.419	135	65	92	53	90.3	355	1140	1063	4.8	1.156	1541
10:42:12.561	133	64	91	53	91.0	355	1130	1050	4.8	1.130	1507
10:42:13.687	133	65	92	55	89.5	355	1090	1054	4.9	1.114	1486
10:42:14.783	130	64	90	57	88.3	355	1060	1013	5.0	1.081	1441
10:42:15.841	130	64	90	57	89.3	355	1060	1017	5.1	1.072	1429
10:42:16.899	130	64	90	57	90.0	355	1050	1013	5.1	1.053	1404
10:42:17.949	127	63	89	59	88.3	355	1025	996	5.2	1.037	1382
10:42:18.976	129	63	90	58	90.0	355	1030	1004	5.2	1.024	1366
10:42:20.008	129	63	90	58	91.3	355	1035	1004	5.3	1.021	1361
10:42:21.043	128	64	90	59	89.3	355	1020	1004	5.3	1.026	1368
10:42:22.057	130	64	91	59	89.0	355	1020	1017	5.2	1.037	1383
10:42:23.077	131	64	90	58	90.3	355	1035	1042	5.2	1.035	1380
10:42:24.114	129	64	90	59	89.3	355	1010	1029	5.3	1.018	1358
10:42:25.124	130	65	90	59	88.8	355	1020	1021	5.2	1.037	1383
10:42:26.144	130	64	90	59	90.8	355	1025	1038	5.3	1.017	1355
10:42:27.167	128	63	89	59	88.5	350	1010	1021	5.3	1.016	1354
10:42:28.177	129	64	89	59	88.0	355	1010	1021	5.2	1.024	1366
10:42:29.187	128	63	89	60	89.3	350	1000	1017	5.4	0.994	1326
10:42:30.193	126	63	89	61	89.3	350	990	1000	5.4	0.984	1313
10:42:31.180	126	63	89	61	89.3	350	985	1000	5.4	0.979	1306
10:42:32.165	126	63	89	60	89.3	350	1000	1000	5.4	0.994	1326
10:42:33.162	134	68	94	62	74.5	350	970	1217	4.6	1.224	1632
10:42:34.138	133	67	93	62	75.0	350	975	1158	4.6	1.212	1616
10:42:35.111	134	68	94	61	75.5	350	990	1146	4.6	1.229	1639
10:42:36.099	134	67	94	61	80.0	350	985	1146	4.9	1.160	1547
10:42:37.086	133	67	94	62	82.3	350	975	1117	5.1	1.114	1486
10:42:38.063	135	69	95	60	83.0	350	995	1121	5.0	1.136	1514
10:42:39.056	136	68	94	59	84.5	350	1010	1129	5.0	1.127	1502
10:42:40.066	134	67	94	60	85.0	350	1000	1113	5.1	1.100	1467
10:42:41.064	132	67	93	61	84.0	350	985	1092	5.1	1.093	1458
10:42:42.049	134	68	93	59	84.5	350	1010	1096	5.0	1.112	1482
10:42:43.059	133	66	93	60	86.3	350	1005	1088	5.1	1.078	1437
10:42:44.066	130	66	91	60	85.5	350	995	1063	5.2	1.062	1416
10:42:45.059	130	66	92	61	85.3	350	990	1058	5.2	1.065	1421
10:42:46.051	131	66	92	60	87.5	355	1000	1058	5.3	1.049	1398
10:42:47.051	130	65	91	60	87.8	355	1005	1042	5.2	1.045	1393
10:42:48.054	128	65	92	62	86.5	350	970	1021	5.4	1.026	1368
10:42:49.026	131	67	92	61	86.0	350	985	1025	5.2	1.057	1409
10:42:50.009	131	66	92	60	88.3	355	1000	1033	5.3	1.045	1394
10:42:51.009	130	66	93	61	87.5	350	985	1029	5.3	1.047	1396
10:42:51.994	133	67	94	60	86.8	350	995	1025	5.2	1.075	1434
10:42:52.993	131	67	93	60	87.3	355	1005	1004	5.2	1.065	1421
10:42:53.994	130	66	92	60	86.0	350	995	1013	5.2	1.067	1423
10:42:54.993	131	66	92	58	87.5	355	1030	1000	5.1	1.077	1436
10:42:56.021	130	65	91	58	88.5	355	1030	992	5.2	1.053	1404
10:42:57.051	126	64	90	60	86.3	350	1005	967	5.1	1.043	1390
10:42:58.058	127	64	89	59	87.0	355	1020	946	5.1	1.046	1395
10:42:59.076	127	63	89	59	88.8	355	1010	958	5.3	1.013	1350
10:43:00.086	124	63	88	61	87.5	350	990	925	5.3	0.996	1328
10:43:01.076	125	64	88	59	87.5	355	1020	925	5.1	1.026	1368
10:43:02.094	125	63	88	57	89.8	355	1050	917	5.1	1.024	1365
10:43:03.146	124	62	88	58	90.0	355	1035	929	5.2	1.006	1342
10:43:04.181	126	63	88	57	88.8	355	1050	929	5.1	1.041	1388
10:43:05.229	125	63	88	58	89.8	355	1040	933	5.2	1.023	1363
10:43:06.271	125	63	88	57	88.0	355	1050	925	5.0	1.047	1396
10:43:07.319	126	63	88	58	89.5	355	1035	942	5.2	1.021	1361
10:43:08.354	125	63	88	59	88.3	350	1020	942	5.2	1.020	1360
10:43:09.376	127	63	89	58	89.3	355	1035	950	5.2	1.029	1372
10:43:10.413	126	63	90	59	88.8	355	1010	958	5.3	1.021	1362
10:43:11.419	129	65	91	60	86.8	350	1000	958	5.2	1.046	1395
10:43:12.423	128	65	91	61	87.3	355	985	975	5.3	1.027	1370
10:43:13.406	128	66	91	61	86.0	350	980	967	5.3	1.040	1386
10:43:14.386	131	66	92	61	87.0	355	985	992	5.3	1.044	1393
10:43:15.369	129	66	92	62	85.5	350	975	983	5.3	1.046	1395
10:43:16.348	130	66	92	61	85.5	350	990	996	5.2	1.062	1416
10:43:17.334	131	66	92	60	88.0	350	1000	1013	5.3	1.048	1398
10:43:18.336	131	66	92	60	87.3	350	995	996	5.3	1.052	1403
10:43:19.333	130	66	92	61	85.0	350	990	1008	5.2	1.072	1429
10:43:20.321	132	67	92	60	86.3	350	1005	1021	5.1	1.075	1433
10:43:21.326	130	66	91	61	86.0	350	990	1008	5.2	1.050	1401
10:43:22.318	129	66	91	61	84.8	350	985	1008	5.2	1.055	1406
10:43:23.303	130	66	91	60	86.3	355	995	996	5.2	1.050	1400
10:43:24.298	128	65	90	61	85.8	350	985	1004	5.2	1.037	1382
10:43:25.281	129	66	91	61	85.3	350	990	1008	5.2	1.054	1405
10:43:26.271	131	65	92	60	88.3	350	995	979	5.3	1.032	1376
10:43:27.268	128	65	90	61	86.3	350	985	1008	5.3	1.031	1374
10:43:28.251	129	65	91	61	86.8	350	990	1004	5.3	1.036	1381
10:43:29.239	130	65	91	60	88.0	350	995	983	5.3	1.026	1368
10:43:30.234	127	64	91	62	87.0	350	965	979	5.4	1.007	1342
10:43:31.203	130	66	92	61	86.5	350	990	1004	5.2	1.053	1404
10:43:32.189	132	66	92	60	86.5	350	995	1029	5.2	1.058	1411
10:43:33.185	132	66	92	61	86.5	350	990	1029	5.2	1.053	1404
10:43:34.175	132	66	92	60	86.5	350	995	1029	5.2	1.058	1411
10:43:35.170	140	71	98	60	73.3	350	1005	1242	4.4	1.341	1788
10:43:36.178	138	69	96	59	74.8	350	1010	1196	4.4	1.301	1734
10:43:37.185	137	70	96	60	73.5	350	1000	1192	4.4	1.310	1746
10:43:38.188	139	70	96	59	78.0	355	1020	1167	4.6	1.259	1678
10:43:39.206	138	69	95	59	81.5	350	1015	1158	4.8	1.186	1582
10:43:40.221	134	68	95	60	81.0	350	1000	1129	4.9	1.167	1556
10:43:41.221	136	69	95	60	82.5	350	1005	1133	4.9	1.160	1547
10:43:42.226	135	68	95	59	83.8	355	1010	1121	5.0	1.140	1520
10:43:43.234	134	68	95	60	84.0	350	995	1108	5.1	1.119	1493
10:43:44.231	136	68	95	59	85.3	355	1010	1117	5.1	1.123	1497
10:43:45.241	134	67	94	60	85.5	350	995	1104	5.2	1.097	1462
10:43:46.234	135	68	95	60	84.3	350	1000	1113	5.1	1.122	1496
10:43:47.236	136	68	94	59	86.8	355	1020	1113	5.1	1.108	1478
10:43:48.254	133	67	94	62	85.3	350	975	1088	5.2	1.078	1437
10:43:49.229	135	69	95	61	84.3	350	985	1092	5.1	1.111	1481
10:43:50.216	135	68	95	60	86.8	355	1005	1088	5.2	1.098	1464
10:43:51.219	136	68	96	60	87.0	350	1005	1092	5.2	1.103	1471
10:43:52.224	136	68	96	60	86.5	350	995	1092	5.2	1.104	1472
10:43:53.219	138	70	97	60	84.3	350	1005	1104	5.0	1.154	1539
10:43:54.226	140	69	97	59	86.5	355	1025	1133	5.1	1.149	1533
10:43:55.251	139	69	97	59	85.0	350	1015	1113	5.0	1.152	1536
10:43:56.264	138	70	96	59	83.0	350	1020	1100	4.9	1.180	1573
10:43:57.284	138	69	96	59	84.5	350	1020	1104	5.0	1.159	1545
10:43:58.304	136	69	96	59	84.0	350	1010	1113	5.0	1.151	1535
10:43:59.314	137	69	96	59	85.3	355	1020	1121	5.0	1.146	1528
10:44:00.336	136	68	96	59	85.8	355	1015	1092	5.1	1.133	1511
10:44:01.351	137	69	96	59	83.3	350	1020	1104	4.9	1.170	1560
10:44:02.369	137	69	95	58	85.0	350	1035	1104	4.9	1.157	1542
10:44:03.406	134	67	93	57	85.3	350	1045	1092	4.9	1.143	1524
10:44:04.447	133	67	93	57	85.0	350	1050	1079	4.9	1.143	1524
10:44:05.501	132	65	91	57	86.8	355	1060	1063	4.9	1.115	1487
10:44:06.559	131	65	91	57	86.0	350	1050	1038	4.9	1.105	1473
10:44:07.611	128	64	91	59	85.0	350	1020	1038	5.0	1.086	1448
10:44:08.627	130	66	91	59	84.3	350	1025	1038	4.9	1.107	1476
10:44:09.654	131	65	91	59	86.5	350	1025	1038	5.1	1.078	1438
10:44:10.679	130	65	91	59	86.3	350	1015	1029	5.1	1.065	1420
10:44:11.694	127	64	90	60	85.0	350	1000	1033	5.1	1.059	1412
10:44:12.694	129	65	91	59	85.8	350	1010	1017	5.1	1.069	1425
10:44:13.704	129	65	91	59	87.0	355	1010	1017	5.2	1.056	1409
10:44:14.716	129	65	91	60	86.8	355	1000	996	5.2	1.043	1391
10:44:15.716	127	65	91	61	84.3	350	985	996	5.1	1.058	1411
10:44:16.699	130	66	92	60	85.5	350	995	996	5.2	1.065	1420
10:44:17.698	130	65	91	59	87.0	355	1015	996	5.1	1.056	1408
10:44:18.713	127	64	90	60	86.8	350	1000	958	5.2	1.035	1379
10:44:19.709	128	65	91	60	85.3	350	1000	996	5.1	1.062	1415
10:44:20.711	129	65	92	60	87.8	355	1000	996	5.3	1.043	1390
10:44:21.713	128	65	91	60	87.0	355	1000	983	5.2	1.043	1391
10:44:22.709	126	65	91	62	84.5	350	975	958	5.2	1.044	1392
10:44:23.688	130	66	92	61	86.0	355	990	979	5.2	1.059	1412
10:44:24.676	130	66	92	60	87.0	355	995	979	5.2	1.049	1399
10:44:25.671	128	66	92	62	84.5	350	975	975	5.2	1.056	1408
10:44:26.646	130	66	92	60	85.8	350	1005	979	5.1	1.075	1434
10:44:27.651	130	66	92	59	87.5	355	1020	983	5.1	1.067	1422
10:44:28.669	127	65	90	60	86.0	350	1000	963	5.2	1.044	1391
10:44:29.669	127	64	90	60	85.8	350	1000	950	5.1	1.044	1392
10:44:30.673	128	64	90	59	88.0	355	1015	979	5.2	1.035	1380
10:44:31.686	127	64	89	59	87.8	350	1010	933	5.2	1.019	1358
10:44:32.696	123	63	88	60	86.5	350	1000	933	5.2	1.012	1349
10:44:33.694	126	63	88	59	88.0	350	1010	921	5.2	1.010	1347
10:44:34.706	124	62	87	59	88.8	350	1020	925	5.2	1.000	1333
10:44:35.724	123	62	87	59	87.5	350	1015	938	5.2	1.009	1346
10:44:36.739	125	62	87	59	89.3	350	1025	929	5.2	1.002	1336
10:44:37.764	123	61	86	58	90.3	350	1030	921	5.3	0.981	1309
10:44:38.794	120	61	86	60	88.8	350	995	883	5.4	0.961	1282
10:44:39.791	123	62	87	60	89.5	355	1005	896	5.3	0.974	1299
10:44:40.794	123	62	87	59	89.8	350	1010	908	5.3	0.973	1298
10:44:41.804	120	61	86	60	88.3	350	995	892	5.3	0.967	1289
10:44:42.801	123	62	87	60	89.5	350	1005	892	5.3	0.974	1299
10:44:43.806	123	62	87	59	91.5	355	1015	900	5.4	0.968	1290
10:44:44.819	123	63	87	61	91.5	355	985	913	5.6	0.939	1252
10:44:45.805	123	63	87	61	91.5	355	990	913	5.5	0.944	1259
10:44:46.795	123	63	87	59	91.5	355	1025	913	5.4	0.977	1303
10:44:47.817	129	65	91	60	76.8	350	1005	1038	4.6	1.185	1580
10:44:48.826	126	64	90	61	78.0	350	990	996	4.7	1.139	1519
10:44:49.816	129	65	90	59	78.5	355	1010	996	4.7	1.161	1548
10:44:50.828	128	64	90	59	83.3	355	1015	996	4.9	1.094	1459
10:44:51.841	126	63	88	60	85.5	350	1000	975	5.1	1.032	1376
10:44:52.841	125	63	88	60	85.8	350	1005	971	5.1	1.031	1375
10:44:53.846	127	63	88	59	89.0	355	1015	996	5.3	1.006	1342
10:44:54.863	125	62	87	59	89.8	355	1015	975	5.3	0.987	1316
10:44:55.878	122	61	87	61	88.8	350	990	954	5.4	0.965	1287
10:44:56.864	124	63	87	60	88.5	350	1000	938	5.3	0.986	1315
10:44:57.868	125	62	87	59	92.3	355	1010	975	5.5	0.953	1270
10:44:58.874	122	61	87	61	89.5	350	980	938	5.5	0.953	1270
10:44:59.858	125	63	88	60	89.5	355	1000	950	5.4	0.986	1315
10:45:00.854	127	63	89	59	91.5	350	1015	958	5.4	0.990	1320
10:45:01.869	127	64	89	59	90.5	350	1015	971	5.3	1.001	1335
10:45:02.886	126	63	90	60	89.0	350	995	979	5.4	1.001	1334
10:45:03.883	129	65	90	59	89.0	355	1020	971	5.2	1.026	1368
10:45:04.899	127	64	89	59	89.0	350	1010	983	5.3	1.010	1347
10:45:05.913	126	64	89	59	87.8	350	1010	983	5.2	1.022	1362
10:45:06.921	127	64	89	59	88.5	350	1020	996	5.2	1.026	1368
10:45:07.943	127	63	89	59	89.5	355	1025	983	5.2	1.016	1355
10:45:08.968	125	63	89	60	87.5	350	1005	996	5.2	1.016	1355
10:45:09.973	127	64	89	59	87.8	355	1015	979	5.2	1.032	1376
10:45:10.988	128	64	89	59	89.5	355	1025	967	5.2	1.016	1355
10:45:12.011	125	63	89	60	88.5	350	995	975	5.3	0.998	1330
10:45:13.008	127	64	89	59	88.3	355	1020	975	5.2	1.032	1375
10:45:14.026	128	64	89	58	90.0	355	1035	988	5.2	1.021	1361
10:45:15.063	126	63	88	59	89.5	355	1025	971	5.2	1.002	1336
10:45:16.086	124	62	88	60	88.5	350	995	929	5.3	0.992	1323
10:45:17.081	127	64	89	59	88.0	355	1015	963	5.2	1.027	1369
10:45:18.094	127	63	89	59	89.8	350	1020	983	5.3	1.009	1345
10:45:19.116	125	63	89	60	88.0	350	1005	958	5.3	1.016	1355
10:45:20.123	128	65	90	59	87.5	350	1015	958	5.2	1.044	1392
10:45:21.138	129	65	91	59	89.5	355	1025	988	5.2	1.036	1382
10:45:22.163	128	65	90	58	88.3	355	1035	992	5.1	1.053	1403
10:45:23.194	127	65	90	60	86.8	350	995	958	5.2	1.032	1376
10:45:24.191	127	66	90	60	84.8	350	1005	971	5.1	1.067	1423
10:45:25.194	128	65	91	59	87.8	355	1010	963	5.2	1.045	1393
10:45:26.204	130	66	93	60	87.5	350	1000	975	5.3	1.063	1417
10:45:27.204	135	68	95	59	88.3	355	1015	1029	5.2	1.093	1457
10:45:28.221	135	68	96	60	86.8	350	1000	1046	5.2	1.110	1479
10:45:29.221	138	70	97	59	85.5	355	1015	1058	5.1	1.152	1535
10:45:30.236	138	70	96	59	86.3	355	1020	1058	5.1	1.138	1518
10:45:31.256	135	69	95	59	84.3	350	1015	1054	5.0	1.145	1526
10:45:32.271	136	69	94	57	85.3	355	1045	1058	4.9	1.152	1536
10:45:33.316	135	67	93	56	87.5	355	1065	1058	4.9	1.132	1509
10:45:34.379	133	66	93	58	87.0	350	1035	1054	5.0	1.109	1479
10:45:35.414	134	67	94	59	85.3	350	1025	1063	5.0	1.130	1507
10:45:36.441	136	68	95	59	86.0	355	1015	1083	5.1	1.118	1491
10:45:37.458	137	69	95	59	85.0	355	1020	1121	5.0	1.137	1516
10:45:38.476	138	68	95	59	86.8	355	1020	1121	5.1	1.111	1481
10:45:39.494	137	69	95	59	85.0	350	1020	1117	5.0	1.134	1512
10:45:40.514	138	68	94	59	86.3	355	1025	1117	5.0	1.117	1489
10:45:41.541	135	67	93	60	86.8	355	1005	1100	5.2	1.080	1440
10:45:42.548	136	68	93	59	85.5	355	1015	1108	5.1	1.104	1472
10:45:43.559	136	67	93	59	87.8	355	1025	1133	5.1	1.083	1445
10:45:44.588	133	66	93	59	87.8	355	1010	1142	5.2	1.065	1420
10:45:45.596	135	67	93	59	87.0	350	1010	1142	5.2	1.080	1440
10:45:46.604	135	67	95	61	87.3	350	990	1154	5.3	1.072	1430
10:45:47.594	137	68	97	62	87.3	350	970	1142	5.4	1.073	1430
10:45:48.566	140	71	98	61	86.5	355	990	1154	5.2	1.119	1492
10:45:49.556	141	70	98	61	87.3	350	990	1188	5.3	1.115	1486
10:45:50.548	142	71	98	60	86.3	355	1005	1175	5.1	1.142	1523
10:45:51.551	141	70	97	60	85.8	350	995	1192	5.2	1.123	1497
10:45:52.546	140	70	96	59	86.0	350	1015	1179	5.1	1.130	1507
10:45:53.559	139	69	95	59	85.5	350	1010	1179	5.1	1.122	1496
10:45:54.571	137	68	95	60	85.5	350	1000	1154	5.1	1.108	1478
10:45:55.573	139	68	95	59	87.3	355	1025	1183	5.1	1.116	1488
10:45:56.596	138	68	94	59	86.8	350	1020	1196	5.1	1.108	1478
10:45:57.615	136	68	94	60	86.8	350	1005	1213	5.2	1.092	1456
10:45:58.620	136	68	94	60	86.8	350	1005	1213	5.2	1.092	1456
10:45:59.625	136	68	94	59	86.8	350	1015	1213	5.1	1.103	1470
10:46:00.641	140	70	97	60	74.0	345	1000	1404	4.4	1.314	1752
10:46:01.643	141	70	98	59	75.8	350	1010	1375	4.5	1.300	1733
10:46:02.651	139	69	97	60	75.5	350	1000	1346	4.5	1.288	1717
10:46:03.651	139	70	97	60	77.3	350	1000	1358	4.6	1.252	1670
10:46:04.649	140	69	96	59	85.3	350	1020	1367	5.0	1.149	1531
10:46:05.669	136	67	96	61	85.5	345	990	1346	5.2	1.106	1474
10:46:06.659	138	68	96	60	85.5	350	1005	1325	5.1	1.125	1501
10:46:07.666	137	68	96	59	87.8	350	1010	1300	5.2	1.099	1466
10:46:08.674	139	68	97	60	88.0	345	995	1304	5.3	1.100	1466
10:46:09.670	142	70	99	59	88.8	350	1015	1292	5.2	1.127	1502
10:46:10.686	142	70	98	59	89.0	350	1025	1292	5.2	1.129	1505
10:46:11.711	141	69	98	59	88.3	345	1015	1296	5.2	1.130	1507
10:46:12.725	143	71	99	58	88.3	350	1040	1288	5.1	1.161	1548
10:46:13.766	143	70	98	57	88.5	350	1045	1296	5.1	1.151	1535
10:46:14.811	139	68	97	59	87.8	345	1020	1250	5.2	1.125	1499
10:46:15.831	141	70	97	59	87.3	350	1025	1263	5.1	1.142	1523
10:46:16.856	140	70	97	58	87.0	350	1035	1250	5.0	1.154	1539
10:46:17.889	139	69	98	59	86.3	350	1020	1175	5.1	1.153	1537
10:46:18.911	141	71	98	58	85.8	350	1040	1192	4.9	1.189	1585
10:46:19.951	139	69	97	59	86.3	350	1025	1188	5.0	1.156	1541
10:46:20.974	141	70	98	58	85.8	350	1030	1204	5.0	1.180	1574
10:46:22.004	141	70	98	59	85.5	350	1025	1192	5.0	1.172	1562
10:46:23.031	140	70	99	59	85.3	350	1010	1213	5.1	1.167	1556
10:46:24.041	142	71	98	59	85.0	350	1025	1200	5.0	1.185	1580
10:46:25.068	140	69	97	59	86.5	355	1015	1200	5.1	1.141	1522
10:46:26.077	142	71	98	59	85.3	350	1015	1246	5.0	1.167	1556
10:46:27.096	141	69	97	58	87.5	355	1030	1242	5.1	1.136	1515
10:46:28.122	139	68	96	60	88.0	350	1005	1225	5.3	1.096	1462
10:46:29.131	139	68	96	59	88.3	355	1025	1238	5.2	1.112	1483
10:46:30.152	138	68	96	59	88.8	350	1020	1221	5.2	1.103	1471
10:46:31.172	141	69	97	58	88.8	350	1030	1233	5.2	1.123	1497
10:46:32.206	140	69	97	59	88.8	350	1020	1250	5.2	1.118	1490
10:46:33.225	141	70	98	59	86.5	350	1010	1263	5.1	1.138	1518
10:46:34.235	141	70	97	59	87.5	355	1020	1254	5.1	1.131	1508
10:46:35.255	139	69	97	59	87.0	350	1010	1254	5.2	1.120	1494
10:46:36.266	140	69	96	58	87.3	355	1035	1254	5.1	1.136	1514
10:46:37.297	138	68	95	59	87.3	350	1020	1233	5.1	1.114	1485
10:46:38.321	137	67	95	59	87.3	350	1010	1229	5.2	1.097	1462
10:46:39.330	138	68	95	59	87.3	355	1020	1229	5.1	1.108	1477
10:46:40.349	136	67	94	60	87.5	350	1005	1208	5.2	1.083	1443
10:46:41.356	136	68	95	60	87.5	355	1005	1221	5.2	1.085	1447
10:46:42.363	137	68	94	59	88.3	355	1020	1208	5.2	1.086	1449
10:46:43.381	134	66	94	60	88.3	350	1000	1183	5.3	1.065	1420
10:46:44.383	136	68	95	59	87.3	355	1010	1183	5.2	1.094	1459
10:46:45.391	135	67	95	61	87.8	355	985	1171	5.3	1.061	1414
10:46:46.376	133	67	95	63	87.3	350	950	1125	5.5	1.034	1379
10:46:47.328	138	70	97	62	86.8	355	975	1167	5.3	1.093	1457
10:46:48.299	140	70	99	61	88.8	355	985	1200	5.4	1.096	1461
10:46:49.288	143	71	100	60	88.8	355	1000	1208	5.3	1.127	1502
10:46:50.288	144	72	100	59	86.5	355	1025	1208	5.1	1.182	1576
10:46:51.310	144	71	100	59	86.5	350	1010	1229	5.1	1.165	1553
10:46:52.317	145	72	100	59	85.8	350	1020	1254	5.0	1.187	1582
10:46:53.337	145	72	100	59	85.5	350	1020	1242	5.0	1.190	1587
10:46:54.359	145	72	100	59	85.3	350	1020	1254	5.0	1.196	1595
10:46:55.379	146	72	100	58	85.3	355	1030	1250	5.0	1.208	1611
10:46:56.410	145	72	101	59	86.0	350	1020	1254	5.1	1.192	1589
10:46:57.430	147	73	101	57	86.3	355	1050	1275	4.9	1.227	1635
10:46:58.481	146	72	100	58	86.8	355	1040	1288	5.0	1.202	1602
10:46:59.519	145	72	100	58	85.5	350	1030	1279	5.0	1.205	1606
10:47:00.549	145	72	100	58	86.0	355	1035	1279	5.0	1.206	1609
10:47:01.586	144	72	100	58	86.0	355	1030	1275	5.0	1.201	1601
10:47:02.614	145	72	101	59	84.8	355	1025	1271	5.0	1.215	1621
10:47:03.641	144	72	101	59	84.5	350	1020	1263	5.0	1.216	1622
10:47:04.657	145	73	100	58	83.5	350	1030	1263	4.9	1.234	1645
10:47:05.690	144	72	100	59	84.0	355	1020	1258	4.9	1.208	1611
10:47:06.707	144	72	100	59	84.3	350	1015	1254	5.0	1.199	1598
10:47:07.726	143	71	99	59	84.8	355	1020	1279	5.0	1.185	1581
10:47:08.744	143	71	98	59	84.3	350	1015	1263	5.0	1.184	1578
10:47:09.760	142	70	98	60	84.8	350	1005	1263	5.1	1.156	1542
10:47:10.766	141	70	98	59	84.8	350	1020	1250	5.0	1.173	1565
10:47:11.785	141	70	98	60	84.8	350	995	1250	5.1	1.145	1526
10:47:12.780	141	70	98	59	84.8	350	1020	1250	5.0	1.173	1565
10:47:13.801	144	73	101	60	72.0	345	995	1467	4.3	1.392	1856
10:47:14.792	144	72	100	59	73.3	350	1020	1429	4.3	1.389	1852
10:47:15.816	144	71	99	59	74.8	350	1020	1425	4.4	1.347	1797
10:47:16.838	140	70	97	60	78.3	350	1005	1375	4.7	1.249	1665
10:47:17.841	140	70	97	59	81.5	350	1015	1367	4.8	1.211	1615
10:47:18.854	140	69	97	59	83.5	350	1020	1354	4.9	1.182	1576
10:47:19.874	137	68	95	60	83.8	345	1000	1317	5.0	1.134	1512
10:47:20.876	138	69	96	59	84.0	350	1010	1317	5.0	1.148	1531
10:47:21.885	138	68	95	59	85.3	350	1010	1296	5.1	1.128	1505
10:47:22.896	135	67	95	60	84.8	345	995	1283	5.1	1.112	1483
10:47:23.889	137	69	96	60	84.3	350	1000	1279	5.1	1.136	1515
10:47:24.891	137	69	96	60	85.0	350	1005	1263	5.1	1.129	1506
10:47:25.896	135	68	95	60	85.0	350	1000	1242	5.1	1.115	1486
10:47:26.892	136	69	96	60	84.8	350	1000	1238	5.1	1.130	1506
10:47:27.896	138	69	96	60	85.5	350	1005	1238	5.1	1.131	1508
10:47:28.897	136	69	97	62	84.3	345	975	1229	5.2	1.125	1501
10:47:29.876	140	71	98	60	84.5	350	1005	1225	5.0	1.169	1558
10:47:30.877	140	71	98	60	84.0	350	1005	1225	5.0	1.172	1563
10:47:31.885	138	70	98	60	84.3	345	1000	1242	5.1	1.157	1543
10:47:32.882	140	71	99	59	84.8	350	1010	1225	5.0	1.174	1565
10:47:33.898	140	70	97	59	85.3	350	1020	1204	5.0	1.164	1551
10:47:34.914	137	69	97	60	84.0	345	995	1213	5.1	1.146	1528
10:47:35.913	139	69	97	59	86.0	350	1015	1208	5.1	1.148	1530
10:47:36.928	137	69	97	60	84.5	350	1005	1196	5.0	1.148	1530
10:47:37.933	137	69	97	59	84.0	350	1010	1192	5.0	1.160	1547
10:47:38.939	138	70	96	59	84.3	350	1020	1192	5.0	1.165	1554
10:47:39.963	136	69	96	59	85.5	350	1015	1196	5.1	1.143	1523
10:47:40.978	137	69	95	58	84.5	350	1035	1179	4.9	1.167	1556
10:47:42.011	135	67	95	59	86.5	350	1025	1163	5.1	1.126	1501
10:47:43.038	137	68	96	58	86.8	355	1035	1167	5.0	1.139	1519
10:47:44.071	137	68	95	58	87.0	350	1030	1179	5.1	1.128	1504
10:47:45.103	138	68	96	58	86.5	355	1035	1200	5.0	1.149	1532
10:47:46.138	139	69	96	58	86.8	355	1040	1196	5.0	1.151	1535
10:47:47.174	137	68	96	59	86.0	350	1015	1175	5.1	1.127	1503
10:47:48.191	137	68	96	59	86.3	355	1020	1175	5.1	1.129	1506
10:47:49.213	135	67	94	59	87.0	355	1010	1158	5.2	1.094	1459
10:47:50.223	136	67	95	59	87.3	355	1015	1175	5.2	1.099	1466
10:47:51.238	136	67	94	58	87.8	355	1040	1188	5.1	1.114	1485
10:47:52.274	135	66	93	58	88.3	350	1030	1179	5.1	1.080	1439
10:47:53.306	132	65	92	59	88.5	350	1015	1163	5.2	1.055	1407
10:47:54.321	136	67	94	59	88.8	355	1020	1246	5.2	1.075	1433
10:47:55.341	133	65	93	59	89.8	350	1010	1208	5.3	1.041	1388
10:47:56.347	133	65	92	59	90.3	350	1010	1217	5.4	1.027	1369
10:47:57.361	132	64	91	59	91.8	350	1010	1179	5.5	0.996	1328
10:47:58.373	131	64	91	60	91.8	350	1000	1171	5.5	0.992	1322
10:47:59.373	132	63	91	59	94.0	355	1015	1179	5.6	0.985	1314
10:48:00.388	132	64	91	60	93.5	350	1005	1213	5.6	0.978	1304
10:48:01.393	131	63	90	59	93.8	350	1010	1200	5.6	0.972	1296
10:48:02.400	132	64	90	59	93.3	350	1020	1183	5.5	0.987	1316
10:48:03.420	131	63	90	60	93.0	350	995	1225	5.6	0.966	1287
10:48:04.418	131	63	90	59	94.8	355	1010	1154	5.6	0.962	1283
10:48:05.426	131	64	90	59	94.0	350	1015	1154	5.6	0.975	1299
10:48:06.441	130	63	90	60	93.3	350	995	1175	5.6	0.958	1277
10:48:07.436	131	63	91	59	94.5	350	1010	1150	5.6	0.970	1293
10:48:08.444	132	64	91	59	94.3	350	1010	1142	5.6	0.972	1297
10:48:09.458	130	64	91	60	92.5	350	1005	1175	5.5	0.983	1311
10:48:10.461	132	65	92	59	93.0	350	1015	1183	5.5	0.999	1332
10:48:11.476	132	65	91	59	93.8	355	1020	1150	5.5	0.993	1324
10:48:12.496	130	63	91	60	93.8	350	1000	1125	5.6	0.968	1291
10:48:13.496	132	64	92	59	93.8	355	1010	1133	5.6	0.988	1318
10:48:14.506	134	65	93	59	93.5	355	1015	1142	5.5	1.012	1350
10:48:15.521	133	66	93	59	91.3	350	1010	1154	5.4	1.029	1372
10:48:16.531	133	66	93	60	91.0	350	995	1167	5.5	1.020	1359
10:48:17.528	136	67	94	59	92.8	355	1025	1154	5.4	1.042	1389
10:48:18.551	135	66	94	58	93.0	355	1030	1183	5.4	1.038	1384
10:48:19.583	134	66	94	59	92.5	350	1010	1192	5.5	1.026	1369
10:48:20.587	136	68	95	59	90.8	350	1010	1217	5.4	1.060	1413
10:48:21.601	136	67	94	58	92.3	355	1030	1171	5.4	1.050	1399
10:48:22.629	134	66	94	60	91.8	350	1005	1196	5.5	1.024	1366
10:48:23.636	136	67	94	59	91.8	350	1020	1242	5.4	1.039	1386
10:48:24.655	136	67	94	60	91.8	350	1005	1242	5.5	1.024	1366
10:48:25.660	136	67	94	60	91.8	350	1000	1242	5.5	1.019	1359
10:48:26.661	136	67	95	59	79.8	350	1015	1279	4.7	1.206	1608
10:48:27.672	137	67	96	59	81.5	350	1020	1238	4.8	1.195	1594
10:48:28.696	135	66	93	59	81.8	350	1025	1254	4.8	1.160	1546
10:48:29.720	131	62	92	60	90.0	350	1005	1217	5.4	1.022	1362
10:48:30.728	133	64	92	59	93.3	355	1020	1204	5.5	1.001	1334
10:48:31.746	132	63	91	59	94.8	350	1025	1213	5.5	0.979	1305
10:48:32.767	130	62	90	60	95.5	350	995	1242	5.8	0.940	1254
10:48:33.768	132	64	91	59	96.0	355	1025	1200	5.6	0.972	1295
10:48:34.791	133	63	91	58	98.3	355	1035	1200	5.7	0.959	1278
10:48:35.828	131	62	91	59	98.5	355	1025	1175	5.8	0.942	1256
10:48:36.853	130	64	91	59	94.3	350	1010	1171	5.6	0.975	1300
10:48:37.861	132	64	91	59	95.3	350	1020	1171	5.6	0.974	1299
10:48:38.883	130	62	89	59	96.8	355	1020	1175	5.7	0.936	1248
10:48:39.903	127	61	87	59	97.8	355	1015	1167	5.8	0.906	1208
10:48:40.916	127	60	87	59	98.8	350	1020	1138	5.8	0.901	1202
10:48:41.936	125	60	86	59	97.0	350	1010	1133	5.8	0.898	1197
10:48:42.946	126	60	87	60	98.3	350	995	1117	5.9	0.881	1175
10:48:43.939	128	62	89	60	98.0	350	1000	1113	5.9	0.906	1207
10:48:44.941	128	62	88	60	96.8	350	1000	1129	5.8	0.912	1216
10:48:45.939	127	62	89	60	97.5	350	995	1121	5.9	0.906	1208
10:48:46.936	129	62	89	59	98.3	350	1010	1158	5.8	0.912	1216
10:48:47.946	126	60	87	60	99.0	350	995	1108	6.0	0.872	1163
10:48:48.941	126	60	87	61	98.0	350	985	1088	6.0	0.874	1166
10:48:49.926	127	61	88	60	98.8	355	1005	1071	5.9	0.893	1191
10:48:50.929	129	62	90	61	98.8	350	990	1108	6.0	0.902	1203
10:48:51.921	133	64	92	60	98.0	350	1000	1146	5.9	0.934	1245
10:48:52.921	132	63	92	61	98.8	350	990	1150	6.0	0.917	1223
10:48:53.911	134	64	93	60	98.5	350	995	1163	5.9	0.937	1249
10:48:54.908	136	66	94	60	97.0	350	995	1200	5.8	0.967	1289
10:48:55.901	137	67	95	61	96.0	350	990	1192	5.8	0.980	1306
10:48:56.887	139	67	95	60	96.3	350	1000	1217	5.8	0.990	1319
10:48:57.887	138	67	96	61	96.8	350	990	1221	5.9	0.977	1303
10:48:58.881	139	67	95	59	96.5	355	1010	1225	5.7	0.992	1322
10:48:59.889	139	67	96	60	96.5	350	1000	1229	5.8	0.990	1320
10:49:00.890	139	67	95	59	95.8	350	1010	1225	5.7	1.002	1336
10:49:01.901	137	66	95	60	95.5	350	995	1200	5.8	0.987	1316
10:49:02.898	138	68	95	59	94.3	350	1010	1213	5.6	1.018	1357
10:49:03.906	138	67	95	60	94.5	350	1005	1225	5.6	1.008	1344
10:49:04.911	138	67	95	59	96.0	350	1010	1233	5.7	1.002	1336
10:49:05.921	138	67	95	60	95.3	350	1000	1242	5.7	1.000	1333
10:49:06.920	138	67	95	60	94.3	350	1005	1221	5.6	1.016	1354
10:49:07.928	137	67	96	60	94.8	350	1000	1213	5.7	1.008	1344
10:49:08.926	139	68	96	59	93.5	350	1015	1233	5.5	1.037	1382
10:49:09.937	138	67	96	60	94.3	345	995	1225	5.7	1.011	1348
10:49:10.936	139	68	96	59	93.3	350	1010	1221	5.5	1.040	1386
10:49:11.946	138	68	96	60	92.5	345	1005	1208	5.5	1.038	1383
10:49:12.950	139	68	96	60	93.5	345	1005	1221	5.6	1.035	1379
10:49:13.954	138	68	95	59	92.3	345	1010	1208	5.5	1.040	1387
10:49:14.966	138	67	95	60	94.3	345	1005	1258	5.6	1.013	1351
10:49:15.971	138	68	96	59	92.5	345	1010	1221	5.5	1.043	1390
10:49:16.983	138	68	96	60	91.5	345	1000	1213	5.5	1.049	1399
10:49:17.983	138	68	96	59	92.3	345	1015	1213	5.5	1.051	1401
10:49:18.994	138	67	96	60	92.8	345	995	1200	5.6	1.030	1373
10:49:19.987	138	68	96	60	91.5	345	1000	1217	5.5	1.046	1395
10:49:20.991	137	67	95	60	92.5	345	1000	1233	5.5	1.027	1369
10:49:21.990	138	67	95	60	92.8	345	1005	1229	5.5	1.032	1376
10:49:22.996	137	67	94	60	93.3	345	1005	1213	5.6	1.016	1354
10:49:24.003	135	66	94	60	93.3	345	1005	1208	5.6	1.008	1344
10:49:25.006	136	66	94	60	95.3	345	1005	1217	5.7	0.989	1319
10:49:26.011	135	65	93	60	95.5	345	995	1229	5.8	0.964	1285
10:49:27.006	134	63	92	60	99.5	345	1005	1200	5.9	0.927	1236
10:49:28.011	134	63	92	60	99.0	350	1005	1225	5.9	0.936	1249
10:49:29.012	134	66	94	61	95.0	345	990	1221	5.8	0.980	1306
10:49:30.008	137	68	96	60	95.3	350	1005	1208	5.7	1.008	1344
10:49:31.009	136	66	95	61	95.5	345	990	1200	5.8	0.980	1306
10:49:32.000	136	65	94	60	98.5	350	1000	1238	5.9	0.957	1276
10:49:32.997	137	66	94	60	96.3	345	1000	1229	5.8	0.974	1299
10:49:34.001	134	64	92	61	96.5	345	990	1217	5.8	0.946	1262
10:49:34.991	135	65	93	61	96.8	345	990	1221	5.9	0.952	1269
10:49:35.977	135	65	93	61	96.8	345	990	1217	5.9	0.952	1269
10:49:36.970	135	65	93	63	96.8	345	960	1217	6.0	0.923	1230
10:49:37.930	135	65	93	60	96.8	345	995	1217	5.8	0.956	1275
10:49:38.926	145	74	101	61	75.3	345	990	1450	4.6	1.329	1772
10:49:39.912	143	71	101	62	77.3	340	970	1425	4.8	1.265	1687
10:49:40.888	143	72	100	60	77.3	345	995	1413	4.7	1.285	1713
10:49:41.883	140	70	98	60	81.8	340	1000	1383	4.9	1.193	1590
10:49:42.879	140	69	98	61	87.0	340	990	1375	5.3	1.109	1479
10:49:43.871	140	69	97	60	87.3	340	1005	1363	5.2	1.117	1490
10:49:44.874	137	68	96	61	88.0	340	990	1342	5.3	1.083	1444
10:49:45.866	138	68	96	60	89.5	340	995	1346	5.4	1.070	1427
10:49:46.859	137	68	96	60	88.5	340	1000	1313	5.3	1.082	1443
10:49:47.859	136	68	97	61	89.3	340	980	1313	5.5	1.060	1413
10:49:48.839	138	69	97	61	88.0	340	985	1292	5.4	1.089	1451
10:49:49.826	137	69	97	61	88.3	340	980	1304	5.4	1.072	1429
10:49:50.806	139	69	98	61	89.3	340	980	1317	5.5	1.076	1435
10:49:51.786	140	70	97	61	88.0	340	985	1321	5.4	1.089	1451
10:49:52.769	138	68	97	62	88.8	335	965	1321	5.5	1.055	1406
10:49:53.734	140	69	98	62	89.0	340	975	1342	5.5	1.076	1435
10:49:54.711	140	69	98	61	89.0	340	980	1317	5.4	1.074	1431
10:49:55.689	141	70	95	62	89.0	340	970	1308	5.5	1.038	1384
10:49:56.661	138	67	97	60	91.3	340	995	1233	5.5	1.060	1414
10:49:57.654	144	73	102	61	86.0	340	990	1308	5.2	1.168	1558
10:49:58.644	143	73	101	62	84.3	340	965	1317	5.2	1.160	1546
10:49:59.609	144	74	102	62	84.5	340	970	1325	5.2	1.174	1565
10:50:00.579	146	74	103	61	85.0	345	985	1317	5.2	1.188	1584
10:50:01.564	144	73	102	62	84.5	340	965	1313	5.3	1.162	1549
10:50:02.529	145	74	103	62	84.3	345	970	1304	5.2	1.186	1581
10:50:03.500	146	74	103	60	84.3	350	1000	1279	5.1	1.220	1626
10:50:04.501	145	73	103	60	85.5	345	995	1296	5.2	1.193	1590
10:50:05.495	147	74	104	60	85.0	345	995	1296	5.1	1.212	1615
10:50:06.491	147	74	103	60	85.3	345	1005	1321	5.1	1.211	1615
10:50:07.496	146	73	103	60	85.5	345	995	1321	5.2	1.193	1590
10:50:08.490	146	73	102	60	85.8	345	1000	1308	5.1	1.190	1586
10:50:09.491	145	73	101	60	85.3	345	1000	1313	5.1	1.188	1584
10:50:10.490	144	71	101	60	86.0	345	1000	1296	5.2	1.169	1558
10:50:11.491	144	72	100	59	85.5	345	1020	1288	5.0	1.193	1591
10:50:12.509	142	71	99	60	85.5	345	1005	1292	5.1	1.164	1552
10:50:13.516	142	70	99	60	86.8	345	1005	1288	5.2	1.147	1529
10:50:14.519	142	71	99	59	85.8	345	1010	1300	5.1	1.163	1551
10:50:15.529	140	70	98	61	86.0	345	990	1288	5.2	1.131	1508
10:50:16.521	141	70	99	61	86.5	345	990	1296	5.2	1.127	1503
10:50:17.511	141	70	97	60	86.5	345	1000	1288	5.2	1.124	1499
10:50:18.509	139	68	97	61	87.3	345	980	1271	5.3	1.092	1456
