# Supplementary material for: Influence of beat-to-beat blood pressure variability on vascular elasticity in hypertensive population
Source: Sci Rep. 2017 Aug 21;7:8394. doi: 10.1038/s41598-017-08640-4 (PMC5566212; doi:10.1038/s41598-017-08640-4)
Supplement: Supplementary file 2 — Dataset 2 [file 41598_2017_8640_MOESM2_ESM.zip › Data of normal population/1210-beats.txt]

08:52:57.738	142	83	108	72	71.3	330	830	1546	5.2	1.258	1677
08:52:58.564	138	79	104	70	73.3	325	855	1546	5.1	1.211	1615
08:52:59.421	132	75	102	77	74.5	320	780	1483	5.7	1.065	1420
08:53:00.203	131	76	102	77	72.5	325	780	1413	5.6	1.092	1456
08:53:00.979	132	77	102	75	72.5	325	800	1417	5.4	1.120	1493
08:53:01.780	132	77	102	75	72.5	325	795	1417	5.5	1.113	1484
08:53:02.575	132	77	102	78	72.5	325	770	1417	5.6	1.078	1437
08:53:03.342	137	81	108	79	62.3	325	755	1429	4.9	1.313	1751
08:53:04.097	140	83	109	75	63.3	325	795	1442	4.8	1.373	1831
08:53:04.894	140	83	108	72	64.3	330	830	1450	4.6	1.395	1860
08:53:05.722	137	81	107	74	67.3	325	810	1463	5.0	1.283	1710
08:53:06.534	135	80	107	78	68.8	325	765	1404	5.4	1.188	1584
08:53:07.301	136	82	106	74	68.8	330	815	1388	5.1	1.254	1671
08:53:08.112	136	80	105	72	70.8	325	830	1446	5.1	1.229	1638
08:53:08.944	134	79	106	77	71.5	325	775	1417	5.5	1.152	1536
08:53:09.723	137	82	107	74	70.3	325	810	1404	5.2	1.231	1641
08:53:10.527	138	82	107	74	70.3	325	810	1433	5.2	1.231	1641
08:53:11.340	138	82	107	73	70.3	325	820	1433	5.1	1.246	1661
08:53:12.160	138	82	107	76	70.3	325	790	1433	5.3	1.200	1601
08:53:12.953	135	81	106	75	61.5	325	800	1404	4.6	1.376	1834
08:53:13.751	136	81	105	73	62.8	330	825	1421	4.6	1.374	1832
08:53:14.572	133	79	103	74	63.0	325	815	1417	4.6	1.336	1781
08:53:15.389	132	79	104	77	64.5	325	775	1388	5.0	1.247	1662
08:53:16.168	134	81	105	74	67.5	330	810	1367	5.0	1.254	1672
08:53:16.978	135	80	105	74	70.3	330	810	1396	5.2	1.214	1618
08:53:17.788	134	81	104	72	69.3	330	835	1363	5.0	1.251	1668
08:53:18.619	132	79	105	78	69.0	325	770	1358	5.4	1.172	1562
08:53:19.389	135	82	106	74	68.3	325	810	1313	5.1	1.255	1673
08:53:20.201	135	82	106	74	68.3	325	810	1321	5.1	1.255	1673
08:53:21.010	135	82	106	77	68.3	325	775	1321	5.3	1.201	1601
08:53:21.785	135	82	106	78	68.3	325	770	1321	5.3	1.193	1591
08:53:22.554	141	86	112	76	58.8	330	790	1375	4.5	1.503	2004
08:53:23.346	143	87	112	75	60.0	325	805	1396	4.5	1.503	2004
08:53:24.151	141	86	112	78	59.5	325	770	1396	4.6	1.453	1937
08:53:24.919	143	88	113	79	60.8	325	755	1367	4.8	1.407	1877
08:53:25.674	144	88	113	75	64.3	330	795	1358	4.8	1.392	1856
08:53:26.473	142	87	111	75	66.0	330	805	1396	4.9	1.351	1801
08:53:27.276	139	84	110	78	66.0	325	765	1379	5.2	1.269	1692
08:53:28.043	140	85	110	78	65.5	325	765	1367	5.1	1.279	1705
08:53:28.805	139	85	108	74	66.5	330	810	1346	4.9	1.309	1746
08:53:29.618	136	82	106	75	67.8	325	805	1388	5.0	1.254	1671
08:53:30.421	134	81	105	78	68.0	325	770	1354	5.3	1.192	1589
08:53:31.189	135	81	105	75	68.0	330	805	1342	5.1	1.237	1649
08:53:31.994	134	80	104	75	68.3	325	800	1363	5.1	1.213	1618
08:53:32.796	132	79	104	78	68.3	325	765	1342	5.4	1.163	1551
08:53:33.561	134	81	106	79	67.5	325	760	1304	5.3	1.188	1584
08:53:34.319	136	83	106	75	68.0	330	800	1313	5.1	1.247	1663
08:53:35.123	135	82	106	74	68.3	330	810	1342	5.1	1.252	1669
08:53:35.929	134	81	106	78	68.0	325	765	1321	5.3	1.195	1594
08:53:36.696	136	84	107	77	66.5	325	780	1292	5.1	1.252	1669
08:53:37.476	136	83	107	74	66.5	325	815	1317	4.9	1.308	1744
08:53:38.290	136	83	107	78	66.5	325	770	1317	5.2	1.236	1648
08:53:39.060	136	83	107	75	66.5	325	795	1317	5.0	1.276	1702
08:53:39.858	137	84	106	72	58.3	330	830	1350	4.2	1.514	2019
08:53:40.686	133	81	105	75	59.8	325	795	1354	4.5	1.390	1854
08:53:41.479	134	82	107	79	58.5	325	760	1321	4.6	1.390	1853
08:53:42.239	138	85	108	74	61.3	330	815	1317	4.5	1.434	1912
08:53:43.058	138	83	107	71	66.0	330	840	1375	4.7	1.359	1812
08:53:43.896	136	82	107	76	66.5	330	790	1371	5.1	1.268	1691
08:53:44.684	137	83	108	79	65.0	325	760	1350	5.1	1.266	1688
08:53:45.448	139	85	109	75	66.3	330	805	1375	4.9	1.324	1766
08:53:46.249	140	85	110	75	67.8	325	800	1404	5.1	1.293	1724
08:53:47.053	139	84	109	76	67.8	330	785	1388	5.2	1.266	1688
08:53:47.835	140	85	110	77	66.5	325	775	1375	5.1	1.279	1705
08:53:48.611	140	85	109	75	67.0	330	805	1392	5.0	1.304	1738
08:53:49.416	138	84	107	75	67.3	325	795	1408	5.1	1.259	1679
08:53:50.213	135	81	104	77	67.5	330	780	1383	5.2	1.205	1606
08:53:50.989	134	81	104	79	66.5	330	755	1375	5.3	1.184	1578
08:53:51.748	133	81	103	76	67.5	330	790	1379	5.1	1.205	1607
08:53:52.536	132	79	102	75	68.0	325	795	1379	5.1	1.192	1590
08:53:53.331	132	78	103	78	69.3	325	770	1371	5.4	1.148	1531
08:53:54.103	135	81	105	76	68.5	330	790	1363	5.2	1.208	1611
08:53:54.893	136	82	105	74	69.3	330	810	1383	5.1	1.228	1638
08:53:55.701	136	82	105	74	69.0	325	810	1400	5.1	1.227	1636
08:53:56.511	133	80	104	78	68.3	325	770	1388	5.3	1.176	1568
08:53:57.283	135	82	105	77	67.8	330	780	1367	5.2	1.206	1608
08:53:58.061	135	81	103	73	68.5	330	820	1383	5.0	1.233	1644
08:53:58.881	131	78	100	74	69.3	325	815	1396	5.1	1.180	1573
08:53:59.694	128	77	100	78	67.8	325	765	1363	5.3	1.126	1502
08:54:00.459	130	78	101	77	68.3	330	780	1329	5.3	1.149	1531
08:54:01.239	130	78	102	76	69.0	325	785	1350	5.3	1.155	1540
08:54:02.028	130	79	101	75	69.0	325	800	1363	5.2	1.171	1561
08:54:02.826	131	78	101	80	69.0	325	750	1367	5.5	1.098	1464
08:54:03.575	131	78	101	76	69.0	325	785	1367	5.3	1.149	1532
08:54:04.360	131	78	101	72	69.0	325	835	1367	5.0	1.222	1630
08:54:05.194	140	84	110	76	60.5	325	785	1529	4.6	1.421	1894
08:54:05.980	140	84	109	75	60.8	325	805	1488	4.5	1.444	1926
08:54:06.784	139	83	108	73	60.8	325	820	1492	4.4	1.458	1944
08:54:07.608	137	82	105	72	63.3	325	835	1500	4.5	1.389	1853
08:54:08.437	134	80	106	78	66.3	325	765	1475	5.2	1.224	1632
08:54:09.204	138	83	108	76	66.5	325	790	1463	5.1	1.283	1711
08:54:09.994	139	83	108	74	68.5	325	810	1488	5.1	1.280	1707
08:54:10.804	139	82	107	73	69.3	325	820	1500	5.1	1.270	1693
08:54:11.624	137	81	107	76	69.3	325	790	1483	5.3	1.224	1631
08:54:12.414	139	83	108	75	68.8	325	800	1475	5.2	1.257	1676
08:54:13.216	139	82	107	73	70.5	330	820	1475	5.2	1.247	1663
08:54:14.036	136	81	105	72	69.8	325	830	1467	5.0	1.244	1658
08:54:14.864	134	79	105	76	70.3	325	785	1479	5.4	1.176	1568
08:54:15.647	137	82	107	75	69.5	325	795	1433	5.2	1.224	1632
08:54:16.446	137	82	107	74	69.8	325	810	1454	5.2	1.237	1649
08:54:17.252	136	81	109	80	70.0	325	750	1467	5.6	1.163	1550
08:54:18.004	141	85	111	75	69.3	325	795	1438	5.2	1.269	1691
08:54:18.799	142	85	111	75	69.8	325	800	1492	5.2	1.273	1697
08:54:19.601	142	85	113	83	69.5	325	725	1496	5.8	1.181	1575
08:54:20.322	142	88	112	81	65.8	325	745	1421	5.3	1.269	1692
08:54:21.069	142	86	112	82	67.5	325	730	1483	5.5	1.209	1611
08:54:21.801	143	86	113	83	68.3	325	725	1492	5.6	1.195	1593
08:54:22.526	143	87	109	75	68.5	325	805	1479	5.1	1.281	1708
08:54:23.329	140	82	106	72	70.8	325	830	1533	5.1	1.244	1658
08:54:24.161	136	81	103	72	70.0	325	835	1488	5.0	1.232	1642
08:54:24.996	132	78	101	75	68.5	325	800	1463	5.1	1.177	1569
08:54:25.792	131	77	101	78	69.3	325	770	1438	5.4	1.126	1501
08:54:26.564	132	78	101	74	71.0	325	815	1442	5.2	1.159	1546
08:54:27.379	132	77	101	73	72.0	325	825	1458	5.2	1.152	1535
08:54:28.204	131	76	101	75	72.3	325	800	1458	5.4	1.116	1487
08:54:29.004	133	78	102	74	72.0	325	810	1446	5.3	1.147	1530
08:54:29.812	133	78	102	73	72.0	325	820	1458	5.3	1.165	1553
08:54:30.634	133	78	102	72	71.8	325	835	1454	5.2	1.184	1579
08:54:31.469	131	77	103	76	71.8	325	785	1429	5.5	1.121	1495
08:54:32.258	134	80	104	75	70.0	330	795	1404	5.3	1.181	1575
08:54:33.047	135	81	104	72	70.0	325	830	1417	5.1	1.233	1644
08:54:33.881	134	80	104	72	70.5	330	830	1446	5.1	1.221	1629
08:54:34.711	133	80	105	75	70.0	325	795	1417	5.3	1.187	1582
08:54:35.504	135	82	106	75	68.0	325	800	1375	5.1	1.244	1659
08:54:36.304	136	82	106	70	68.0	325	855	1413	4.8	1.330	1773
08:54:37.160	136	82	106	69	68.0	325	875	1413	4.7	1.361	1814
08:54:38.035	136	82	106	73	68.0	325	825	1413	4.9	1.283	1711
08:54:38.859	134	81	103	69	59.3	325	865	1429	4.1	1.504	2005
08:54:39.726	132	78	102	71	61.8	325	850	1454	4.4	1.397	1863
08:54:40.576	131	78	100	69	61.8	330	870	1404	4.3	1.402	1869
08:54:41.444	128	75	99	75	64.8	325	805	1408	4.8	1.231	1641
08:54:42.249	130	77	101	75	66.8	330	795	1379	5.0	1.206	1608
08:54:43.046	133	79	103	72	68.5	330	830	1413	5.0	1.242	1656
08:54:43.872	133	79	102	71	69.3	330	845	1429	4.9	1.239	1651
08:54:44.719	132	78	103	75	70.0	325	805	1433	5.2	1.179	1572
08:54:45.526	134	80	104	71	70.3	330	840	1392	5.0	1.238	1650
08:54:46.366	134	79	102	69	70.8	330	870	1417	4.9	1.251	1668
08:54:47.232	132	77	103	75	71.5	325	800	1421	5.4	1.147	1529
08:54:48.036	134	80	104	76	70.3	330	790	1379	5.3	1.172	1563
08:54:48.824	135	81	103	69	70.3	330	870	1392	4.8	1.279	1705
08:54:49.692	135	79	103	66	72.3	325	915	1433	4.7	1.298	1731
08:54:50.609	133	78	102	68	71.5	325	880	1417	4.9	1.255	1674
08:54:51.489	131	78	102	72	69.3	325	830	1371	5.0	1.220	1626
08:54:52.321	133	80	103	70	69.0	330	855	1388	4.8	1.270	1693
08:54:53.178	134	80	103	70	70.0	330	860	1400	4.9	1.259	1679
08:54:54.038	133	79	103	73	69.8	330	820	1404	5.1	1.211	1615
08:54:54.858	135	81	104	70	70.3	330	855	1404	4.9	1.266	1688
08:54:55.707	134	79	102	71	69.8	325	845	1429	5.0	1.236	1648
08:54:56.556	131	78	102	75	69.8	330	805	1404	5.2	1.171	1562
08:54:57.359	132	79	101	72	69.5	330	835	1396	5.0	1.213	1618
08:54:58.196	130	77	99	72	69.8	330	830	1433	5.0	1.178	1571
08:54:59.022	129	76	100	78	69.8	325	765	1421	5.5	1.097	1462
08:54:59.791	131	78	100	71	69.8	330	840	1396	5.0	1.198	1598
08:55:00.631	129	76	98	73	71.5	325	825	1433	5.2	1.134	1512
08:55:01.458	128	75	99	81	69.8	330	745	1400	5.6	1.060	1413
08:55:02.203	129	77	99	78	69.3	330	765	1367	5.4	1.096	1462
08:55:02.968	128	77	98	76	69.0	330	790	1379	5.2	1.122	1496
08:55:03.754	128	76	99	76	70.5	325	790	1388	5.4	1.104	1472
08:55:04.548	128	77	97	71	71.0	330	845	1379	5.0	1.157	1543
08:55:05.391	126	75	95	73	69.3	325	825	1383	5.0	1.135	1513
08:55:06.218	124	73	95	75	70.3	330	800	1350	5.3	1.082	1442
08:55:07.018	125	74	95	72	69.8	330	835	1338	5.0	1.140	1520
08:55:07.850	124	74	95	71	69.5	325	845	1325	4.9	1.149	1532
08:55:08.694	123	73	95	73	70.3	330	825	1321	5.1	1.113	1484
08:55:09.519	125	75	97	75	69.8	325	805	1300	5.2	1.119	1493
08:55:10.326	127	76	98	71	69.8	330	840	1283	5.0	1.177	1570
08:55:11.164	126	76	98	71	69.3	325	850	1304	4.9	1.197	1596
08:55:12.015	127	76	100	74	70.5	330	810	1288	5.2	1.149	1532
08:55:12.826	131	80	101	66	69.5	330	905	1271	4.6	1.315	1754
08:55:13.731	131	78	100	64	70.8	330	940	1346	4.5	1.325	1767
08:55:14.673	130	77	102	72	70.3	330	830	1333	5.1	1.205	1607
08:55:15.501	134	82	105	71	67.8	330	845	1304	4.8	1.303	1738
08:55:16.344	135	82	104	67	68.3	330	895	1333	4.6	1.364	1818
08:55:17.241	133	80	104	71	68.5	330	850	1354	4.8	1.287	1717
08:55:18.093	133	81	105	73	67.3	330	825	1338	4.9	1.282	1709
08:55:18.916	136	83	104	69	67.8	330	870	1338	4.7	1.339	1785
08:55:19.788	134	80	104	65	67.8	330	920	1375	4.4	1.416	1888
08:55:20.705	134	80	104	76	67.8	330	790	1375	5.1	1.216	1621
08:55:21.495	134	80	104	71	67.8	330	840	1375	4.8	1.293	1723
08:55:22.332	139	84	108	71	59.5	330	840	1467	4.3	1.521	2028
08:55:23.174	138	83	109	75	60.5	330	805	1467	4.5	1.444	1925
08:55:23.983	140	85	111	75	59.3	330	805	1458	4.4	1.501	2002
08:55:24.784	143	86	111	71	63.8	330	840	1496	4.6	1.463	1950
08:55:25.622	140	84	108	69	66.8	330	865	1488	4.6	1.393	1857
08:55:26.491	137	81	107	75	68.3	325	795	1483	5.2	1.249	1666
08:55:27.284	138	84	105	68	66.5	330	885	1442	4.5	1.391	1854
08:55:28.169	134	79	101	67	69.8	325	890	1488	4.7	1.289	1718
08:55:29.057	130	76	99	72	69.8	325	830	1446	5.0	1.181	1575
08:55:29.891	129	76	99	75	68.5	325	800	1400	5.1	1.156	1542
08:55:30.687	130	77	100	72	70.3	330	835	1417	5.0	1.189	1585
08:55:31.524	132	77	101	71	72.8	325	850	1475	5.1	1.174	1566
08:55:32.372	131	77	102	75	72.3	325	800	1463	5.4	1.132	1510
08:55:33.176	135	80	105	74	72.5	325	810	1467	5.4	1.173	1564
08:55:33.984	137	81	106	73	72.3	325	820	1500	5.3	1.200	1600
08:55:34.804	136	81	104	72	70.8	325	830	1500	5.1	1.223	1631
08:55:35.634	134	79	105	76	71.3	325	785	1492	5.4	1.151	1535
08:55:36.421	136	81	106	76	70.5	325	785	1492	5.4	1.180	1574
08:55:37.206	137	81	105	72	71.8	325	835	1479	5.2	1.216	1622
08:55:38.041	135	79	102	70	71.8	325	855	1504	5.0	1.215	1621
08:55:38.894	132	78	100	71	70.8	325	850	1483	5.0	1.195	1594
08:55:39.746	129	75	99	75	70.3	325	795	1442	5.3	1.120	1494
08:55:40.541	130	77	100	75	70.0	325	805	1429	5.2	1.150	1533
08:55:41.344	131	77	100	73	71.3	325	820	1450	5.2	1.151	1535
08:55:42.164	130	76	101	77	71.3	325	775	1450	5.5	1.101	1468
08:55:42.941	133	79	103	77	70.8	330	780	1450	5.4	1.136	1514
08:55:43.721	135	80	105	75	72.0	325	805	1446	5.4	1.174	1565
08:55:44.526	136	82	106	73	71.5	325	825	1450	5.2	1.223	1631
08:55:45.351	137	82	108	76	71.5	325	785	1483	5.5	1.188	1585
08:55:46.134	140	85	108	71	69.5	325	840	1450	5.0	1.305	1740
08:55:46.974	138	83	105	69	69.5	325	865	1504	4.8	1.310	1747
08:55:47.839	135	80	104	73	69.0	325	820	1479	5.0	1.230	1640
08:55:48.661	134	80	102	72	69.0	330	835	1438	5.0	1.237	1650
08:55:49.494	132	79	99	69	68.8	325	875	1450	4.7	1.263	1684
08:55:50.367	128	75	97	72	69.3	325	830	1454	5.0	1.163	1550
08:55:51.199	128	75	98	75	69.5	325	805	1417	5.2	1.129	1506
08:55:52.002	130	76	99	73	70.8	325	820	1417	5.2	1.150	1534
08:55:52.824	130	77	98	70	70.8	325	860	1433	4.9	1.194	1592
08:55:53.684	129	75	99	74	70.8	325	815	1438	5.2	1.138	1517
08:55:54.501	131	77	101	74	70.8	325	810	1433	5.2	1.153	1538
08:55:55.309	133	79	102	73	71.3	325	820	1446	5.2	1.174	1565
08:55:56.127	133	79	102	73	71.0	325	820	1454	5.2	1.181	1575
08:55:56.949	133	79	104	77	70.5	325	780	1458	5.4	1.151	1534
08:55:57.731	136	82	105	73	70.0	325	825	1438	5.1	1.232	1642
08:55:58.556	135	80	103	72	71.0	325	835	1467	5.1	1.214	1619
08:55:59.391	133	79	102	73	70.8	325	825	1450	5.1	1.192	1590
08:56:00.216	133	79	102	73	70.3	325	825	1442	5.1	1.195	1593
08:56:01.041	132	79	101	73	69.5	325	825	1433	5.1	1.193	1591
08:56:01.868	129	77	99	75	69.5	330	805	1413	5.2	1.150	1533
08:56:02.673	130	77	99	73	70.0	330	820	1404	5.1	1.163	1550
08:56:03.491	129	77	98	71	70.3	330	840	1425	5.0	1.175	1566
08:56:04.331	128	75	98	72	70.5	325	835	1425	5.1	1.155	1540
08:56:05.166	129	76	99	73	70.5	325	820	1425	5.2	1.154	1539
08:56:05.984	132	78	101	71	71.0	325	850	1417	5.0	1.206	1608
08:56:06.834	132	78	101	71	70.3	325	850	1438	5.0	1.216	1621
08:56:07.684	131	78	102	75	69.0	325	800	1421	5.2	1.177	1569
08:56:08.482	133	80	103	73	68.3	325	820	1421	5.0	1.235	1646
08:56:09.306	133	80	102	72	70.0	325	830	1417	5.1	1.212	1617
08:56:10.134	131	78	102	74	69.5	325	810	1408	5.1	1.186	1581
08:56:10.944	133	79	102	76	69.5	325	790	1417	5.3	1.157	1542
08:56:11.735	133	79	102	71	69.5	325	845	1417	4.9	1.237	1649
08:56:12.580	133	79	102	69	69.5	325	865	1417	4.8	1.266	1689
08:56:13.442	131	79	102	73	61.0	325	825	1467	4.4	1.380	1839
08:56:14.270	132	79	102	71	60.5	325	850	1442	4.3	1.430	1906
08:56:15.117	132	78	101	70	62.3	325	860	1450	4.3	1.395	1860
08:56:15.977	131	77	102	74	64.8	325	810	1438	4.8	1.279	1705
08:56:16.789	134	80	105	74	67.3	325	815	1413	5.0	1.272	1697
08:56:17.602	137	82	106	71	68.3	325	840	1429	4.9	1.308	1744
08:56:18.444	136	82	105	72	67.8	325	835	1454	4.9	1.297	1730
08:56:19.279	135	81	106	75	67.5	325	795	1421	5.1	1.243	1657
08:56:20.076	137	83	108	78	67.5	325	770	1408	5.3	1.229	1639
08:56:20.846	138	84	106	71	68.3	325	845	1392	4.8	1.315	1754
08:56:21.687	137	82	105	70	69.8	325	860	1463	4.9	1.292	1722
08:56:22.549	134	80	104	71	69.5	325	850	1463	4.9	1.266	1688
08:56:23.399	134	80	104	75	68.5	325	800	1438	5.1	1.215	1619
08:56:24.203	134	81	102	68	67.5	325	880	1408	4.6	1.333	1777
08:56:25.077	133	79	102	70	70.0	325	855	1467	4.9	1.249	1665
08:56:25.936	133	79	103	74	69.3	325	810	1425	5.1	1.208	1610
08:56:26.746	135	81	105	73	68.3	325	825	1413	5.0	1.263	1684
08:56:27.571	136	81	106	73	70.0	325	825	1458	5.1	1.243	1658
08:56:28.394	136	81	106	73	70.0	325	825	1442	5.1	1.246	1662
08:56:29.217	137	82	108	77	69.5	325	775	1463	5.4	1.202	1602
08:56:29.996	139	84	107	73	68.8	325	820	1438	5.0	1.279	1706
08:56:30.812	137	82	105	72	69.5	325	835	1483	5.0	1.265	1686
08:56:31.647	136	80	106	76	70.5	325	785	1479	5.4	1.177	1570
08:56:32.436	138	83	106	74	69.0	325	810	1454	5.1	1.247	1663
08:56:33.244	138	82	104	70	69.3	325	855	1504	4.9	1.281	1708
08:56:34.101	134	78	103	73	71.3	325	820	1513	5.2	1.185	1581
08:56:34.919	134	79	103	74	70.3	325	815	1475	5.2	1.198	1597
08:56:35.736	134	79	101	69	69.8	325	875	1483	4.8	1.261	1681
08:56:36.611	129	75	97	70	70.5	325	855	1488	4.9	1.179	1573
08:56:37.466	128	74	98	75	70.3	325	795	1442	5.3	1.103	1471
08:56:38.259	128	75	97	71	69.5	325	845	1433	4.9	1.176	1568
08:56:39.102	127	74	97	72	70.8	325	830	1463	5.1	1.138	1517
08:56:39.936	127	75	99	76	70.8	325	790	1421	5.4	1.105	1474
08:56:40.724	131	78	102	73	70.3	325	820	1425	5.1	1.185	1580
08:56:41.546	132	79	101	69	71.3	325	870	1433	4.9	1.233	1644
08:56:42.414	131	77	101	72	70.8	325	835	1463	5.1	1.192	1589
08:56:43.247	133	79	104	76	70.0	320	790	1438	5.3	1.168	1557
08:56:44.039	134	81	103	70	68.8	325	855	1425	4.8	1.275	1700
08:56:44.892	132	78	101	72	69.8	320	835	1442	5.0	1.209	1612
08:56:45.731	130	77	102	75	69.5	325	800	1421	5.2	1.168	1558
08:56:46.529	133	80	103	73	68.8	320	825	1417	5.0	1.236	1648
08:56:47.356	133	80	103	74	69.0	325	810	1425	5.1	1.209	1612
08:56:48.166	132	80	104	77	68.8	325	780	1413	5.3	1.180	1573
08:56:48.948	135	82	105	74	69.3	325	810	1408	5.1	1.228	1638
08:56:49.756	136	82	105	73	69.5	325	825	1438	5.1	1.249	1666
08:56:50.581	134	81	104	73	68.8	325	820	1438	5.0	1.237	1650
08:56:51.397	133	80	105	78	68.3	320	770	1421	5.3	1.179	1572
08:56:52.171	135	82	104	75	67.3	325	805	1392	5.0	1.242	1656
08:56:52.974	134	80	103	72	69.8	320	830	1433	5.0	1.226	1634
08:56:53.806	134	80	104	74	70.3	325	815	1450	5.2	1.207	1609
08:56:54.617	135	81	106	76	69.3	320	790	1454	5.3	1.209	1612
08:56:55.411	137	83	106	72	68.8	320	830	1446	5.0	1.277	1702
08:56:56.241	136	82	104	71	69.0	320	840	1483	4.9	1.269	1692
08:56:57.081	135	80	103	73	69.3	320	825	1479	5.0	1.227	1636
08:56:57.902	134	80	103	75	68.3	320	795	1471	5.2	1.200	1600
08:56:58.701	133	80	100	72	67.5	320	835	1442	4.9	1.237	1649
08:56:59.536	129	76	99	76	69.5	320	790	1467	5.3	1.128	1504
08:57:00.326	131	77	102	79	70.0	325	760	1454	5.5	1.110	1480
08:57:01.086	135	80	103	73	70.8	325	820	1454	5.2	1.191	1588
08:57:01.904	135	79	102	71	72.5	320	850	1492	5.1	1.193	1591
08:57:02.752	132	78	100	70	71.3	320	855	1496	5.0	1.194	1592
08:57:03.611	130	75	99	74	71.5	320	810	1488	5.3	1.122	1495
08:57:04.421	131	76	100	76	71.0	325	785	1471	5.4	1.106	1474
08:57:05.206	131	77	99	72	71.5	320	830	1467	5.2	1.143	1525
08:57:06.034	129	75	96	69	72.3	320	875	1483	5.0	1.163	1550
08:57:06.911	126	72	96	74	73.0	320	810	1488	5.4	1.062	1417
08:57:07.717	127	74	98	75	71.8	320	800	1438	5.4	1.087	1449
08:57:08.519	130	76	99	71	73.3	325	845	1446	5.2	1.142	1523
08:57:09.366	131	76	101	72	74.5	325	830	1475	5.4	1.120	1493
08:57:10.196	132	77	101	75	74.5	325	800	1463	5.6	1.079	1439
08:57:10.995	132	77	101	75	74.5	325	800	1463	5.6	1.079	1439
08:57:11.795	132	77	101	69	74.5	325	875	1463	5.1	1.180	1574
08:57:12.673	138	82	106	70	62.5	320	855	1588	4.4	1.450	1933
08:57:13.525	136	80	106	74	62.5	320	810	1554	4.6	1.371	1827
08:57:14.338	136	81	104	70	61.3	325	860	1513	4.3	1.460	1947
08:57:15.198	134	79	102	69	66.3	325	865	1563	4.6	1.335	1780
08:57:16.059	133	77	103	73	69.3	320	820	1521	5.1	1.223	1630
08:57:16.879	135	80	105	74	68.5	320	810	1508	5.1	1.242	1655
08:57:17.693	136	81	105	71	69.3	325	850	1517	4.9	1.289	1718
08:57:18.543	136	81	105	69	70.0	320	870	1529	4.8	1.299	1732
08:57:19.409	136	80	106	75	70.3	320	805	1533	5.2	1.218	1623
08:57:20.212	138	83	108	75	68.8	320	800	1496	5.2	1.254	1672
08:57:21.012	138	83	107	71	68.8	320	840	1496	4.9	1.304	1739
08:57:21.854	138	82	106	71	70.3	320	850	1533	5.0	1.280	1706
08:57:22.706	136	81	107	76	70.3	320	790	1521	5.3	1.200	1601
08:57:23.496	139	83	109	75	68.5	320	795	1471	5.2	1.259	1679
08:57:24.289	140	84	109	72	69.0	320	835	1500	5.0	1.313	1751
08:57:25.128	139	83	107	69	70.0	320	865	1546	4.9	1.322	1763
08:57:25.989	138	82	107	72	69.8	320	830	1542	5.0	1.270	1694
08:57:26.821	138	82	108	75	69.0	320	805	1500	5.1	1.260	1680
08:57:27.626	139	84	108	72	69.0	325	830	1483	5.0	1.299	1732
08:57:28.456	139	83	107	71	69.8	320	840	1513	5.0	1.289	1718
08:57:29.294	137	82	108	75	69.3	320	795	1517	5.2	1.237	1649
08:57:30.087	139	84	109	76	67.8	320	790	1492	5.1	1.271	1695
08:57:30.877	140	85	109	71	68.5	320	840	1492	4.9	1.331	1774
08:57:31.719	140	84	109	72	69.3	320	830	1517	5.0	1.303	1738
08:57:32.551	139	84	110	75	68.8	320	805	1496	5.1	1.285	1713
08:57:33.356	142	86	111	75	67.5	320	800	1483	5.1	1.319	1758
08:57:34.152	142	86	110	72	67.0	320	830	1471	4.8	1.360	1813
08:57:34.986	139	83	109	76	68.0	320	790	1508	5.2	1.266	1688
08:57:35.774	140	85	109	75	66.8	320	800	1471	5.0	1.309	1746
08:57:36.574	140	84	108	72	67.5	320	830	1496	4.9	1.328	1771
08:57:37.406	138	83	106	73	67.3	320	820	1508	4.9	1.289	1719
08:57:38.226	135	81	105	76	67.3	320	790	1508	5.1	1.233	1645
08:57:39.016	136	81	105	75	67.5	320	800	1488	5.1	1.244	1659
08:57:39.814	136	81	105	74	68.5	320	815	1500	5.0	1.246	1662
08:57:40.629	135	80	103	72	68.8	320	830	1513	5.0	1.247	1662
08:57:41.461	134	78	103	76	69.3	320	790	1513	5.3	1.178	1570
08:57:42.247	135	80	105	76	68.5	320	790	1492	5.2	1.208	1611
08:57:43.039	136	81	104	70	69.5	320	860	1488	4.8	1.281	1708
08:57:43.899	134	79	103	71	69.8	320	845	1513	5.0	1.242	1656
08:57:44.746	133	78	103	75	69.3	320	795	1488	5.2	1.185	1580
08:57:45.541	135	81	103	71	68.3	320	840	1454	4.9	1.271	1694
08:57:46.381	134	79	103	72	70.8	320	835	1488	5.1	1.219	1625
08:57:47.214	134	79	104	74	69.5	320	810	1454	5.1	1.209	1612
08:57:48.024	135	80	106	77	68.8	320	780	1463	5.3	1.197	1596
08:57:48.806	137	82	105	71	68.8	320	840	1446	4.9	1.286	1715
08:57:49.646	136	80	104	69	70.8	325	865	1504	4.9	1.272	1695
08:57:50.507	134	79	103	71	69.5	320	845	1458	4.9	1.249	1666
08:57:51.352	132	78	103	75	68.3	320	795	1450	5.2	1.197	1596
08:57:52.149	133	80	102	73	67.5	325	820	1413	4.9	1.242	1656
08:57:52.971	132	78	102	73	69.3	325	820	1442	5.1	1.205	1606
08:57:53.791	130	78	101	74	68.3	325	815	1408	5.0	1.206	1608
08:57:54.606	131	78	104	77	68.0	320	780	1392	5.2	1.187	1583
08:57:55.384	135	82	106	73	68.0	320	820	1396	5.0	1.278	1704
08:57:56.206	136	82	106	72	68.8	320	835	1421	4.9	1.290	1721
08:57:57.041	136	82	108	75	68.0	320	795	1425	5.1	1.257	1676
08:57:57.834	138	84	110	77	66.8	320	780	1421	5.1	1.280	1706
08:57:58.614	140	86	110	74	67.0	320	815	1417	4.9	1.341	1788
08:57:59.427	140	85	109	72	66.8	320	835	1433	4.8	1.364	1818
08:58:00.266	139	84	109	76	67.3	320	790	1446	5.1	1.283	1711
08:58:01.056	140	86	109	73	65.8	320	820	1413	4.8	1.356	1808
08:58:01.874	139	84	108	73	66.8	320	825	1433	4.9	1.332	1776
08:58:02.697	137	83	108	76	67.5	320	790	1438	5.1	1.264	1685
08:58:03.491	139	84	110	77	66.8	320	775	1417	5.2	1.274	1699
08:58:04.262	140	86	110	75	66.5	320	800	1417	5.0	1.326	1768
08:58:05.066	139	85	110	75	67.5	320	795	1442	5.1	1.298	1731
08:58:05.857	141	86	112	78	66.3	320	770	1433	5.2	1.299	1732
08:58:06.627	142	88	112	76	65.8	320	790	1425	5.0	1.349	1798
08:58:07.417	141	87	111	76	65.5	320	790	1446	5.0	1.336	1781
08:58:08.211	139	85	111	80	65.8	320	750	1454	5.3	1.260	1681
08:58:08.957	141	87	111	79	65.8	320	755	1421	5.2	1.269	1692
08:58:09.715	141	87	111	75	65.8	320	805	1421	4.9	1.353	1804
08:58:10.520	141	87	111	71	65.8	320	840	1421	4.7	1.412	1882
08:58:11.359	139	83	109	76	60.0	320	785	1525	4.6	1.420	1893
08:58:12.142	139	84	109	78	59.0	320	770	1483	4.6	1.419	1892
08:58:12.916	139	84	107	72	59.3	320	835	1471	4.3	1.504	2006
08:58:13.751	137	81	106	73	63.8	320	825	1525	4.6	1.365	1820
08:58:14.574	136	81	106	76	65.8	320	790	1492	5.0	1.274	1698
08:58:15.366	138	82	106	74	66.0	320	810	1467	4.9	1.304	1739
08:58:16.174	137	82	107	75	67.0	320	805	1513	5.0	1.286	1714
08:58:16.979	139	83	110	77	67.8	320	780	1508	5.2	1.266	1689
08:58:17.761	143	87	112	74	67.5	320	810	1488	5.0	1.347	1796
08:58:18.569	143	87	111	74	67.5	320	815	1513	5.0	1.343	1791
08:58:19.388	141	85	110	75	67.5	320	800	1500	5.1	1.301	1734
08:58:20.186	140	85	110	77	66.8	320	780	1496	5.1	1.282	1710
08:58:20.966	140	85	108	73	66.8	320	820	1471	4.9	1.321	1761
08:58:21.786	136	81	106	75	67.8	320	795	1521	5.1	1.238	1651
08:58:22.577	136	81	106	77	67.5	320	780	1479	5.2	1.222	1629
08:58:23.361	137	82	105	73	68.3	320	820	1479	5.0	1.265	1686
08:58:24.183	136	80	105	75	69.5	320	805	1508	5.2	1.219	1625
08:58:24.984	137	81	108	78	68.5	320	765	1504	5.4	1.201	1601
08:58:25.751	139	84	109	76	68.0	320	790	1500	5.2	1.261	1681
08:58:26.543	139	83	108	74	69.0	320	810	1521	5.1	1.262	1683
08:58:27.349	138	82	108	78	68.8	320	770	1525	5.4	1.210	1613
08:58:28.121	140	84	110	78	68.3	320	770	1496	5.3	1.235	1647
08:58:28.891	141	84	108	73	68.5	320	825	1483	5.0	1.301	1734
08:58:29.716	139	83	106	72	68.8	320	830	1529	5.0	1.280	1706
08:58:30.548	137	80	106	76	69.5	320	785	1529	5.3	1.194	1593
08:58:31.331	137	82	106	76	68.0	320	785	1492	5.2	1.224	1632
08:58:32.114	137	81	105	75	68.3	320	800	1508	5.1	1.228	1637
08:58:32.914	134	79	102	74	68.5	320	815	1521	5.0	1.214	1618
08:58:33.731	133	77	103	78	70.0	320	765	1508	5.5	1.126	1501
08:58:34.496	134	80	104	76	68.8	320	785	1483	5.3	1.182	1576
08:58:35.281	134	79	102	72	70.0	320	830	1513	5.1	1.212	1617
08:58:36.111	133	78	101	72	70.8	320	835	1504	5.1	1.192	1589
08:58:36.946	132	77	102	75	71.0	320	800	1496	5.3	1.146	1529
08:58:37.742	133	79	101	69	70.0	320	865	1471	4.9	1.245	1660
08:58:38.609	132	76	100	69	72.0	320	870	1513	5.0	1.205	1607
08:58:39.481	129	75	100	74	71.8	320	815	1483	5.3	1.130	1507
08:58:40.294	130	77	101	76	69.5	320	790	1446	5.3	1.148	1531
08:58:41.084	133	78	102	72	70.8	320	830	1467	5.1	1.200	1599
08:58:41.916	134	79	104	73	72.3	325	825	1492	5.3	1.182	1576
08:58:42.741	134	79	104	74	70.8	320	810	1463	5.2	1.194	1591
08:58:43.547	137	82	106	73	69.0	320	820	1475	5.0	1.254	1672
08:58:44.367	136	81	104	69	70.5	325	865	1479	4.9	1.273	1697
08:58:45.232	133	78	102	74	70.3	320	810	1479	5.2	1.179	1572
08:58:46.044	135	81	104	75	67.0	320	795	1442	5.1	1.237	1649
08:58:46.839	134	80	104	74	70.8	325	815	1467	5.2	1.192	1590
08:58:47.654	132	79	105	77	68.8	320	780	1450	5.3	1.186	1581
08:58:48.434	138	84	108	79	67.3	320	760	1500	5.3	1.223	1631
08:58:49.192	139	84	110	78	68.8	320	770	1463	5.4	1.229	1639
08:58:49.966	142	85	112	78	71.5	325	765	1475	5.6	1.198	1598
08:58:50.727	143	87	112	75	69.3	320	795	1488	5.2	1.286	1714
08:58:51.526	141	86	110	75	67.8	320	795	1496	5.1	1.294	1725
08:58:52.321	140	85	109	76	67.8	320	790	1471	5.1	1.274	1699
08:58:53.111	139	85	107	74	67.3	320	810	1467	5.0	1.292	1722
08:58:53.921	136	81	104	72	68.3	320	830	1467	4.9	1.259	1678
08:58:54.749	133	78	103	77	68.5	320	775	1483	5.3	1.168	1558
08:58:55.526	134	79	104	78	69.5	320	765	1467	5.5	1.147	1530
08:58:56.291	135	80	106	83	69.0	325	725	1454	5.7	1.111	1482
08:58:57.016	136	82	106	81	67.5	320	745	1479	5.4	1.170	1560
08:58:57.761	135	81	104	77	68.8	320	775	1492	5.3	1.175	1567
08:58:58.536	135	80	106	81	69.3	320	740	1517	5.6	1.127	1503
08:58:59.276	137	82	105	76	69.3	320	790	1492	5.3	1.201	1601
08:59:00.068	136	80	104	75	71.5	325	795	1533	5.4	1.159	1546
08:59:00.861	134	79	103	76	70.0	320	790	1488	5.3	1.162	1550
08:59:01.647	134	79	104	78	69.5	315	765	1488	5.5	1.147	1530
08:59:02.412	136	81	105	74	69.5	320	810	1467	5.1	1.221	1628
08:59:03.226	136	81	104	71	71.3	320	845	1496	5.1	1.236	1648
08:59:04.069	134	79	104	74	70.5	320	810	1471	5.2	1.192	1589
08:59:04.881	134	80	105	78	68.0	320	765	1438	5.3	1.181	1575
08:59:05.642	136	82	106	76	68.3	320	785	1429	5.2	1.216	1622
08:59:06.431	136	82	106	73	68.3	320	825	1429	5.0	1.278	1704
08:59:07.255	136	82	106	72	68.3	320	830	1429	4.9	1.286	1715
08:59:08.085	136	82	106	75	68.3	320	800	1429	5.1	1.240	1653
08:59:08.884	136	83	107	77	59.0	315	780	1442	4.5	1.411	1882
08:59:09.664	136	82	105	74	60.5	320	815	1433	4.5	1.418	1890
08:59:10.481	135	80	107	77	62.5	315	775	1433	4.8	1.324	1765
08:59:11.254	138	84	109	77	62.0	315	775	1392	4.8	1.359	1813
08:59:12.031	140	85	109	74	66.0	320	815	1421	4.9	1.343	1791
08:59:12.844	138	84	106	71	66.0	320	845	1433	4.7	1.354	1805
08:59:13.689	135	80	105	76	67.3	315	790	1450	5.1	1.228	1637
08:59:14.481	135	81	103	73	65.8	320	820	1396	4.8	1.288	1717
08:59:15.301	133	79	102	73	68.8	320	825	1433	5.0	1.218	1624
08:59:16.128	130	76	100	75	68.8	320	805	1408	5.1	1.165	1553
08:59:16.933	131	77	101	77	68.5	320	775	1413	5.3	1.140	1520
08:59:17.706	133	79	101	73	69.5	320	820	1429	5.1	1.195	1593
08:59:18.522	132	77	101	73	71.5	320	820	1463	5.2	1.158	1544
08:59:19.346	132	77	102	76	70.8	320	785	1438	5.4	1.135	1513
08:59:20.127	134	80	105	77	68.8	315	780	1417	5.3	1.186	1581
08:59:20.911	136	81	106	75	70.5	320	800	1446	5.3	1.200	1600
08:59:21.707	137	81	108	78	71.3	320	770	1454	5.6	1.164	1553
08:59:22.477	140	84	109	75	69.3	320	795	1433	5.2	1.251	1668
08:59:23.274	140	84	108	73	70.3	320	820	1442	5.1	1.264	1685
08:59:24.096	137	82	107	76	69.5	320	790	1438	5.3	1.216	1622
08:59:24.888	137	83	107	75	67.5	320	800	1400	5.1	1.262	1683
08:59:25.684	137	83	107	74	69.3	320	810	1433	5.1	1.254	1673
08:59:26.496	136	82	107	75	68.3	320	800	1408	5.1	1.251	1668
08:59:27.296	136	83	108	78	67.0	315	765	1392	5.3	1.236	1648
08:59:28.063	140	86	111	76	67.3	325	790	1392	5.1	1.301	1735
08:59:28.851	142	87	112	75	67.8	320	805	1400	5.0	1.328	1770
08:59:29.658	141	87	113	77	67.5	320	780	1400	5.2	1.306	1741
08:59:30.434	144	89	115	77	65.3	320	775	1400	5.1	1.363	1817
08:59:31.209	146	90	115	74	66.0	320	810	1413	4.9	1.405	1874
08:59:32.017	143	88	113	75	65.5	320	795	1421	4.9	1.368	1825
08:59:32.818	142	87	113	78	65.0	320	770	1396	5.1	1.333	1777
08:59:33.584	143	88	111	74	64.8	320	810	1392	4.8	1.392	1856
08:59:34.392	140	85	108	73	65.3	320	820	1438	4.8	1.354	1805
08:59:35.216	136	82	106	77	66.3	320	780	1425	5.1	1.251	1668
08:59:35.996	136	82	106	78	65.0	320	770	1396	5.1	1.253	1670
08:59:36.768	136	82	106	75	66.8	325	805	1404	5.0	1.275	1700
08:59:37.569	136	82	106	75	67.8	320	805	1442	5.0	1.257	1675
08:59:38.376	136	82	107	77	67.5	320	780	1421	5.2	1.236	1649
08:59:39.152	138	84	109	77	66.8	320	775	1417	5.2	1.266	1687
08:59:39.933	140	85	109	74	67.3	325	815	1404	5.0	1.321	1761
08:59:40.746	139	84	108	74	67.5	320	810	1429	5.0	1.299	1732
08:59:41.556	136	83	107	76	66.3	320	790	1408	5.0	1.276	1701
08:59:42.344	137	83	108	77	66.0	320	775	1408	5.1	1.268	1691
08:59:43.121	138	84	108	73	67.0	325	825	1388	4.9	1.324	1765
08:59:43.944	138	83	108	73	68.0	320	825	1417	4.9	1.307	1743
08:59:44.771	137	83	109	77	66.5	320	780	1408	5.1	1.276	1701
08:59:45.549	139	86	110	77	64.5	320	775	1367	5.0	1.322	1762
08:59:46.326	140	86	110	73	66.0	325	825	1396	4.8	1.369	1825
08:59:47.149	139	84	108	73	67.0	320	825	1450	4.9	1.333	1777
08:59:47.974	138	83	107	74	66.8	320	815	1433	4.9	1.309	1746
08:59:48.789	138	83	107	76	66.3	320	790	1442	5.0	1.279	1705
08:59:49.577	137	83	106	74	66.3	320	815	1421	4.9	1.298	1730
08:59:50.394	134	80	103	75	66.5	320	800	1442	5.0	1.239	1652
08:59:51.194	133	78	103	78	66.8	320	770	1425	5.2	1.188	1584
08:59:51.966	134	80	103	75	67.3	320	805	1404	5.0	1.236	1648
08:59:52.771	133	79	102	75	68.8	320	805	1429	5.1	1.197	1596
08:59:53.576	133	78	103	77	68.3	320	780	1404	5.3	1.177	1570
08:59:54.354	135	80	105	76	67.8	320	785	1425	5.2	1.211	1614
08:59:55.139	136	81	104	74	68.3	320	815	1450	5.0	1.245	1660
08:59:55.952	133	80	102	74	66.8	320	815	1421	4.9	1.245	1661
08:59:56.767	132	78	103	77	67.5	315	775	1429	5.2	1.177	1569
08:59:57.546	134	80	103	74	67.0	320	810	1408	5.0	1.239	1652
08:59:58.356	133	78	102	73	69.0	320	825	1429	5.0	1.214	1618
08:59:59.181	132	78	100	73	68.0	320	825	1417	4.9	1.216	1622
09:00:00.006	130	77	101	75	67.5	320	795	1421	5.1	1.187	1582
09:00:00.797	132	79	101	72	67.8	320	835	1421	4.9	1.248	1664
09:00:01.636	132	78	100	68	69.8	320	885	1438	4.7	1.269	1692
09:00:02.519	130	76	100	70	69.5	320	855	1429	4.9	1.224	1632
09:00:03.378	129	76	101	76	68.5	320	785	1392	5.2	1.157	1543
09:00:04.160	132	80	101	74	68.5	320	810	1342	5.1	1.194	1592
09:00:04.970	132	80	101	73	68.5	320	820	1342	5.0	1.209	1612
09:00:05.790	132	80	101	72	68.5	320	835	1342	4.9	1.231	1642
09:00:06.625	136	82	108	76	59.8	320	785	1446	4.6	1.412	1883
09:00:07.413	137	84	108	76	58.0	325	790	1400	4.4	1.471	1961
09:00:08.201	139	84	107	71	59.5	325	850	1392	4.2	1.529	2038
09:00:09.047	136	81	104	70	63.0	320	860	1425	4.4	1.420	1893
09:00:09.911	131	78	103	75	66.8	325	805	1396	5.0	1.236	1648
09:00:10.718	131	79	101	73	64.8	325	825	1346	4.7	1.290	1720
09:00:11.539	130	78	101	71	67.0	325	840	1358	4.8	1.263	1684
09:00:12.383	129	77	100	71	68.5	325	850	1342	4.8	1.235	1646
09:00:13.230	128	76	100	75	68.3	325	800	1342	5.1	1.175	1567
09:00:14.031	130	79	101	73	66.5	320	825	1308	4.8	1.253	1671
09:00:14.854	131	78	103	71	70.0	325	840	1333	5.0	1.233	1644
09:00:15.696	132	80	106	74	69.3	325	810	1325	5.1	1.234	1645
09:00:16.504	136	83	109	77	67.3	320	780	1317	5.2	1.264	1686
09:00:17.284	141	87	110	71	66.3	320	845	1317	4.7	1.397	1862
09:00:18.129	139	84	108	70	68.8	320	855	1375	4.8	1.346	1795
09:00:18.988	136	82	107	75	67.3	320	805	1367	5.0	1.281	1708
09:00:19.793	136	83	106	76	65.8	320	790	1346	5.0	1.277	1702
09:00:20.583	135	83	104	71	66.0	325	840	1333	4.7	1.327	1769
09:00:21.421	132	79	102	72	67.3	325	830	1350	4.9	1.256	1674
09:00:22.250	130	78	102	77	67.3	320	780	1338	5.2	1.177	1570
09:00:23.031	131	79	103	77	67.0	325	775	1317	5.2	1.191	1589
09:00:23.808	133	80	104	77	68.0	325	780	1333	5.2	1.196	1594
09:00:24.588	134	81	105	76	67.8	320	785	1346	5.2	1.214	1618
09:00:25.373	135	81	107	79	68.3	325	760	1358	5.4	1.186	1581
09:00:26.133	137	84	108	78	66.8	320	770	1367	5.2	1.246	1661
09:00:26.900	138	84	108	75	67.8	320	795	1371	5.1	1.267	1690
09:00:27.696	138	84	107	74	67.8	320	810	1371	5.0	1.279	1706
09:00:28.506	137	82	107	78	67.8	320	770	1396	5.3	1.216	1621
09:00:29.276	138	84	108	77	66.5	320	780	1383	5.1	1.261	1681
09:00:30.052	138	83	106	74	66.8	320	815	1417	4.9	1.291	1722
09:00:30.867	134	80	103	76	66.8	320	790	1425	5.1	1.222	1629
09:00:31.663	132	79	103	78	67.0	320	765	1400	5.3	1.170	1560
09:00:32.428	133	79	101	74	67.3	320	815	1388	5.0	1.224	1632
09:00:33.241	131	77	99	71	69.3	320	840	1400	4.9	1.204	1605
09:00:34.079	129	75	99	75	69.0	320	805	1375	5.1	1.152	1536
09:00:34.886	129	76	100	76	68.3	320	785	1367	5.2	1.147	1530
09:00:35.669	131	78	101	73	68.5	325	820	1375	5.0	1.209	1612
09:00:36.489	132	78	102	74	70.5	320	810	1404	5.2	1.175	1566
09:00:37.299	133	79	104	77	68.8	320	780	1379	5.3	1.174	1566
09:00:38.081	135	81	106	79	68.8	320	760	1388	5.4	1.172	1562
09:00:38.843	138	83	106	73	68.8	325	820	1396	5.0	1.267	1690
09:00:39.659	137	82	105	73	69.3	320	820	1433	5.1	1.243	1658
09:00:40.479	135	80	104	76	67.5	320	790	1413	5.1	1.217	1623
09:00:41.269	135	81	105	78	67.3	320	765	1417	5.3	1.192	1589
09:00:42.034	135	81	104	75	67.8	325	805	1396	5.0	1.230	1640
09:00:42.841	133	79	102	75	68.5	320	805	1413	5.1	1.196	1594
09:00:43.644	131	78	102	78	67.5	320	765	1392	5.3	1.150	1534
09:00:44.409	132	79	103	81	67.0	320	740	1388	5.4	1.140	1520
09:00:45.153	133	80	102	75	68.5	325	805	1379	5.1	1.196	1594
09:00:45.958	133	78	101	72	71.3	325	830	1400	5.2	1.179	1573
09:00:46.788	131	77	101	71	70.0	325	850	1396	4.9	1.220	1627
09:00:47.636	131	77	100	72	70.0	325	835	1421	5.0	1.193	1590
09:00:48.473	130	76	99	73	69.0	325	825	1367	5.0	1.181	1574
09:00:49.298	129	76	100	76	68.5	325	785	1375	5.2	1.140	1520
09:00:50.080	131	77	101	76	69.0	325	785	1363	5.3	1.149	1532
09:00:50.868	131	78	101	75	69.0	325	795	1375	5.2	1.161	1548
09:00:51.661	130	78	102	79	68.5	320	755	1350	5.4	1.124	1499
09:00:52.414	132	79	105	85	68.5	325	710	1383	5.8	1.086	1448
09:00:53.126	133	82	104	81	65.8	320	740	1342	5.3	1.168	1557
09:00:53.868	134	80	104	79	68.8	320	760	1408	5.4	1.147	1529
09:00:54.624	135	81	106	82	69.0	320	730	1442	5.7	1.119	1492
09:00:55.356	137	82	104	75	70.0	325	805	1425	5.2	1.196	1595
09:00:56.159	134	79	102	71	70.8	320	840	1450	5.1	1.205	1607
09:00:56.999	132	77	100	73	70.0	320	825	1417	5.1	1.173	1564
09:00:57.826	129	75	98	76	69.3	320	790	1392	5.3	1.121	1494
09:00:58.618	129	75	100	79	69.3	320	755	1388	5.5	1.088	1450
09:00:59.373	131	78	101	75	70.3	325	795	1388	5.3	1.146	1528
09:01:00.166	133	78	104	75	71.3	325	795	1392	5.4	1.155	1540
09:01:00.961	135	81	105	75	70.0	320	805	1396	5.2	1.208	1610
09:01:01.766	138	82	105	79	70.0	320	760	1442	5.5	1.140	1520
09:01:02.525	138	82	105	77	70.0	320	780	1442	5.4	1.170	1560
09:01:03.305	138	82	105	70	70.0	320	855	1442	4.9	1.282	1710
09:01:04.161	142	85	109	71	60.3	320	840	1521	4.3	1.523	2031
09:01:04.999	140	83	110	77	60.8	320	775	1496	4.7	1.397	1863
09:01:05.772	140	85	109	74	58.3	320	810	1433	4.3	1.509	2012
09:01:06.586	139	82	107	71	64.5	320	845	1496	4.6	1.395	1860
09:01:07.431	137	81	105	71	67.5	320	845	1488	4.8	1.311	1748
09:01:08.272	135	79	105	77	68.0	320	780	1479	5.2	1.204	1606
09:01:09.054	136	81	106	77	66.3	320	780	1454	5.1	1.242	1656
09:01:09.836	136	81	105	74	69.0	325	815	1429	5.1	1.240	1654
09:01:10.647	135	80	105	74	69.5	320	810	1429	5.1	1.218	1624
09:01:11.461	134	80	104	75	68.8	320	800	1413	5.2	1.207	1610
09:01:12.257	134	80	105	77	68.8	320	780	1417	5.3	1.186	1581
09:01:13.039	135	81	106	75	69.3	325	800	1392	5.2	1.219	1625
09:01:13.841	136	82	107	75	69.0	325	800	1400	5.2	1.235	1646
09:01:14.641	136	83	108	77	68.3	320	775	1388	5.3	1.226	1635
09:01:15.414	139	85	110	77	67.3	320	775	1392	5.2	1.265	1686
09:01:16.189	140	86	109	71	67.8	320	840	1392	4.8	1.345	1794
09:01:17.027	138	83	106	70	69.0	320	855	1421	4.8	1.313	1751
09:01:17.888	134	80	105	75	68.8	320	805	1404	5.1	1.227	1635
09:01:18.689	133	80	105	79	66.0	320	760	1367	5.2	1.206	1608
09:01:19.453	134	82	106	75	67.5	325	795	1346	5.1	1.246	1661
09:01:20.246	136	82	107	75	68.0	320	795	1371	5.1	1.254	1672
09:01:21.043	137	83	109	77	68.0	320	775	1392	5.3	1.239	1653
09:01:21.818	140	86	112	79	67.0	320	760	1400	5.3	1.265	1686
09:01:22.576	142	87	111	74	66.8	325	810	1383	4.9	1.344	1792
09:01:23.386	140	85	108	73	67.3	320	820	1417	4.9	1.320	1760
09:01:24.206	137	82	108	78	67.8	320	765	1417	5.3	1.214	1618
09:01:24.971	137	84	108	81	64.5	320	745	1383	5.2	1.247	1663
09:01:25.714	138	84	108	76	66.3	320	785	1408	5.1	1.274	1698
09:01:26.499	137	83	107	76	67.0	320	790	1400	5.1	1.256	1674
09:01:27.287	137	82	108	79	67.5	320	760	1425	5.3	1.210	1614
09:01:28.051	138	84	108	79	66.8	320	760	1388	5.3	1.233	1643
09:01:28.813	138	84	107	76	66.8	320	790	1413	5.1	1.269	1692
09:01:29.601	137	82	106	77	68.0	320	775	1425	5.3	1.211	1615
09:01:30.376	137	82	108	79	67.8	320	760	1429	5.3	1.209	1612
09:01:31.136	138	84	107	75	66.8	320	795	1383	5.0	1.274	1699
09:01:31.929	135	81	105	77	67.0	320	780	1408	5.2	1.222	1630
09:01:32.713	135	80	106	79	67.3	320	755	1404	5.3	1.184	1579
09:01:33.466	136	82	106	78	67.0	320	765	1400	5.3	1.210	1614
09:01:34.231	137	82	107	76	68.3	320	790	1396	5.2	1.233	1644
09:01:35.019	137	82	107	77	68.0	320	780	1400	5.2	1.227	1636
09:01:35.803	137	82	108	78	68.3	320	770	1392	5.3	1.216	1621
09:01:36.573	139	84	108	76	67.5	320	785	1396	5.2	1.259	1679
09:01:37.354	138	83	107	74	67.3	320	810	1417	5.0	1.289	1718
09:01:38.166	136	82	105	75	66.8	320	800	1404	5.0	1.255	1674
09:01:38.966	134	80	105	79	67.5	320	760	1392	5.3	1.179	1573
09:01:39.728	135	81	105	79	66.5	320	760	1388	5.3	1.200	1600
09:01:40.484	134	81	103	76	67.0	320	790	1367	5.1	1.217	1623
09:01:41.276	132	79	101	75	67.3	320	800	1392	5.0	1.199	1598
09:01:42.074	131	77	102	80	67.5	320	750	1396	5.4	1.128	1504
09:01:42.826	132	79	102	77	67.3	320	775	1371	5.2	1.173	1563
09:01:43.603	131	78	101	74	69.3	325	810	1400	5.1	1.176	1567
09:01:44.411	131	77	100	72	69.0	320	830	1383	5.0	1.197	1596
09:01:45.239	129	75	100	77	69.5	320	780	1371	5.3	1.119	1493
09:01:46.023	131	77	102	80	68.0	320	750	1350	5.4	1.119	1493
09:01:46.771	133	79	102	74	69.3	325	815	1342	5.1	1.195	1593
09:01:47.586	132	78	101	73	70.3	320	820	1383	5.1	1.182	1576
09:01:48.406	131	77	102	77	69.8	320	775	1358	5.4	1.136	1515
09:01:49.181	133	80	104	77	67.8	325	780	1342	5.2	1.192	1589
09:01:49.961	134	80	104	73	69.0	325	820	1346	5.0	1.233	1644
09:01:50.783	134	80	104	73	69.5	320	825	1367	5.1	1.229	1638
09:01:51.608	134	80	105	77	68.5	325	780	1367	5.3	1.196	1594
09:01:52.384	137	83	107	75	67.0	320	800	1333	5.0	1.272	1696
09:01:53.188	136	82	105	71	68.5	325	845	1358	4.9	1.289	1719
09:01:54.033	132	79	102	74	68.5	325	810	1358	5.1	1.209	1612
09:01:54.841	131	78	103	77	68.0	325	775	1321	5.3	1.168	1558
09:01:55.614	132	80	102	74	67.8	325	810	1308	5.0	1.219	1626
09:01:56.426	131	78	101	75	69.0	325	805	1333	5.1	1.172	1563
09:01:57.229	129	77	101	78	68.3	320	765	1313	5.4	1.126	1502
09:01:57.996	132	78	103	78	69.3	325	770	1308	5.4	1.142	1523
09:01:58.764	134	80	103	76	69.3	325	790	1329	5.3	1.172	1563
09:01:59.555	134	80	103	76	69.3	325	790	1329	5.3	1.172	1563
09:02:00.345	134	80	103	78	69.3	325	765	1329	5.4	1.135	1513
09:02:01.113	138	84	108	77	58.5	325	780	1342	4.5	1.440	1920
09:02:01.890	138	84	107	74	59.5	320	810	1371	4.4	1.457	1942
09:02:02.701	135	81	107	78	60.5	325	770	1367	4.7	1.355	1807
09:02:03.471	136	82	108	80	62.0	320	750	1338	5.0	1.300	1734
09:02:04.221	137	84	108	78	65.0	320	765	1325	5.1	1.274	1699
09:02:04.985	139	84	108	75	66.8	320	800	1338	5.0	1.297	1730
09:02:05.784	138	83	106	72	67.8	320	835	1338	4.9	1.310	1746
09:02:06.619	135	81	107	78	68.0	320	770	1363	5.3	1.206	1608
09:02:07.391	136	83	107	78	66.3	320	765	1308	5.2	1.238	1651
09:02:08.156	138	83	108	75	68.0	325	805	1325	5.1	1.276	1701
09:02:08.963	139	84	109	73	68.8	320	820	1363	5.0	1.300	1733
09:02:09.779	140	84	111	77	68.0	320	775	1354	5.3	1.262	1683
09:02:10.555	142	88	111	73	65.8	320	825	1329	4.8	1.390	1853
09:02:11.381	141	85	107	68	68.0	320	885	1375	4.6	1.396	1861
09:02:12.268	136	81	105	71	67.8	325	840	1367	4.8	1.296	1728
09:02:13.104	133	80	104	76	66.0	320	790	1338	5.0	1.248	1664
09:02:13.898	134	80	104	75	66.8	325	800	1342	5.0	1.243	1658
09:02:14.696	133	79	103	75	68.5	325	800	1346	5.1	1.206	1608
09:02:15.494	133	79	101	71	68.3	320	845	1346	4.8	1.250	1667
09:02:16.341	130	76	101	76	69.3	320	785	1392	5.3	1.139	1519
09:02:17.124	131	77	103	82	68.0	320	735	1342	5.6	1.108	1477
09:02:17.863	134	79	104	80	68.8	325	750	1371	5.5	1.135	1513
09:02:18.613	135	80	105	77	70.0	325	775	1392	5.4	1.162	1550
09:02:19.386	136	81	105	73	70.5	320	820	1383	5.2	1.215	1621
09:02:20.206	136	80	106	77	71.8	320	780	1425	5.5	1.150	1533
09:02:20.988	136	82	106	79	68.8	320	755	1383	5.5	1.167	1556
09:02:21.743	137	82	104	75	68.3	325	805	1338	5.1	1.230	1639
09:02:22.548	134	79	103	73	70.8	325	825	1392	5.1	1.195	1594
09:02:23.373	133	78	101	74	70.5	325	815	1392	5.2	1.170	1561
09:02:24.188	131	77	100	76	69.5	325	785	1379	5.3	1.132	1510
09:02:24.969	131	77	101	79	69.0	325	755	1367	5.5	1.108	1477
09:02:25.728	132	78	100	74	70.0	325	810	1354	5.2	1.157	1543
09:02:26.536	131	76	100	74	71.0	320	815	1388	5.2	1.142	1523
09:02:27.351	131	76	101	77	70.8	320	775	1371	5.5	1.101	1468
09:02:28.128	133	78	103	77	70.5	320	775	1383	5.5	1.127	1502
09:02:28.903	134	80	103	75	70.0	325	800	1379	5.3	1.177	1570
09:02:29.699	134	79	103	75	69.5	320	795	1388	5.2	1.175	1567
09:02:30.498	132	78	103	79	69.3	325	760	1388	5.5	1.128	1504
09:02:31.258	134	80	104	79	69.0	325	755	1388	5.5	1.135	1514
09:02:32.013	134	80	104	76	69.3	325	785	1375	5.3	1.173	1564
09:02:32.798	134	80	103	77	69.3	320	775	1383	5.4	1.156	1541
09:02:33.573	133	80	105	80	68.8	320	750	1383	5.5	1.140	1520
09:02:34.323	136	82	106	78	68.8	320	770	1379	5.4	1.190	1587
09:02:35.090	137	83	107	76	68.3	320	785	1379	5.2	1.234	1645
09:02:35.876	137	84	107	75	67.5	320	795	1358	5.1	1.260	1680
09:02:36.673	137	83	108	78	68.0	320	765	1371	5.3	1.212	1616
09:02:37.438	139	84	110	79	67.3	320	755	1367	5.3	1.229	1639
09:02:38.190	140	86	110	77	66.8	320	780	1342	5.1	1.282	1710
09:02:38.973	140	85	109	75	67.8	320	800	1350	5.1	1.284	1712
09:02:39.773	138	83	109	79	68.0	320	755	1367	5.4	1.210	1614
09:02:40.528	140	86	111	81	65.5	320	740	1342	5.3	1.251	1668
09:02:41.264	140	87	109	79	64.3	320	760	1363	5.1	1.292	1723
09:02:42.024	139	84	106	73	66.8	320	820	1388	4.9	1.305	1740
09:02:42.844	137	81	103	72	67.8	320	835	1438	4.9	1.269	1693
09:02:43.681	133	77	102	79	69.5	325	760	1425	5.5	1.113	1484
09:02:44.443	133	79	102	82	66.0	320	735	1375	5.4	1.130	1507
09:02:45.178	132	78	100	79	67.5	325	760	1396	5.3	1.126	1501
09:02:45.934	131	77	100	78	69.5	320	770	1413	5.4	1.105	1474
09:02:46.706	131	76	100	77	70.5	320	775	1433	5.5	1.099	1466
09:02:47.481	132	77	101	80	70.3	320	750	1442	5.6	1.081	1441
09:02:48.233	133	78	101	76	69.8	320	785	1408	5.3	1.134	1512
09:02:49.016	131	77	99	76	69.8	320	785	1425	5.3	1.114	1486
09:02:49.801	129	75	98	79	69.3	320	760	1413	5.5	1.076	1434
09:02:50.559	130	76	98	80	68.8	320	750	1413	5.5	1.072	1429
09:02:51.313	128	75	97	75	69.5	320	805	1375	5.2	1.118	1490
09:02:52.118	126	73	95	73	70.0	320	820	1371	5.1	1.110	1480
09:02:52.936	125	73	94	72	69.8	320	830	1350	5.0	1.119	1491
09:02:53.766	127	72	97	78	71.5	320	770	1396	5.6	1.039	1386
09:02:54.536	128	75	96	73	70.0	325	825	1313	5.1	1.134	1512
09:02:55.361	125	73	96	70	70.0	325	860	1325	4.9	1.183	1577
09:02:56.220	125	73	96	79	70.0	325	755	1325	5.6	1.038	1384
09:02:56.975	125	73	96	75	70.0	325	805	1325	5.2	1.107	1476
09:02:57.779	128	75	97	71	61.8	320	845	1371	4.4	1.327	1770
09:02:58.624	127	74	97	69	63.5	320	870	1363	4.4	1.322	1763
09:02:59.494	127	73	97	71	63.5	320	840	1371	4.5	1.286	1715
09:03:00.334	129	75	99	73	65.3	320	825	1329	4.7	1.252	1669
09:03:01.160	130	77	100	69	68.0	325	865	1304	4.7	1.272	1696
09:03:02.026	130	77	101	71	68.5	320	845	1329	4.9	1.246	1661
09:03:02.869	132	79	104	74	67.8	320	810	1321	5.0	1.237	1650
09:03:03.681	134	81	105	73	67.5	325	825	1300	4.9	1.277	1703
09:03:04.506	134	81	103	71	67.8	325	845	1300	4.8	1.288	1717
09:03:05.349	132	79	103	75	68.0	325	805	1325	5.1	1.213	1618
09:03:06.156	133	79	104	77	68.3	325	775	1313	5.3	1.175	1567
09:03:06.930	134	81	103	75	67.8	325	805	1292	5.0	1.227	1636
09:03:07.734	133	79	102	75	68.5	325	805	1329	5.1	1.199	1598
09:03:08.539	131	78	102	75	69.3	325	795	1325	5.2	1.165	1554
09:03:09.334	132	79	103	78	69.0	320	770	1333	5.4	1.147	1529
09:03:10.106	133	80	102	73	69.0	325	825	1296	5.0	1.217	1622
09:03:10.929	131	78	101	74	69.8	325	815	1325	5.1	1.177	1570
09:03:11.745	130	77	101	78	69.3	320	770	1321	5.4	1.126	1501
09:03:12.516	132	79	103	78	68.3	325	765	1304	5.4	1.152	1536
09:03:13.281	134	80	104	75	70.3	325	800	1321	5.3	1.181	1575
09:03:14.081	134	80	104	75	70.3	325	805	1325	5.2	1.189	1585
09:03:14.886	133	80	105	78	70.0	325	770	1325	5.5	1.152	1536
09:03:15.656	136	82	107	78	68.8	325	765	1308	5.4	1.188	1584
09:03:16.421	137	84	107	74	68.8	325	815	1304	5.1	1.263	1683
09:03:17.234	137	82	107	74	70.0	320	810	1325	5.2	1.232	1643
09:03:18.044	136	82	107	77	68.8	320	775	1325	5.3	1.203	1604
09:03:18.819	138	84	108	77	67.3	320	775	1325	5.2	1.245	1659
09:03:19.598	139	84	108	74	68.5	325	815	1346	5.0	1.279	1705
09:03:20.411	138	83	107	74	69.3	325	815	1358	5.1	1.256	1675
09:03:21.228	136	82	107	78	68.5	320	770	1350	5.3	1.200	1600
09:03:21.996	137	83	107	79	66.8	320	755	1346	5.3	1.207	1610
09:03:22.751	137	83	106	75	68.0	325	795	1346	5.1	1.239	1652
09:03:23.548	136	81	105	75	69.3	325	795	1363	5.2	1.203	1603
09:03:24.339	134	80	104	77	68.8	320	775	1350	5.3	1.167	1556
09:03:25.118	134	79	104	80	68.5	325	750	1371	5.5	1.133	1511
09:03:25.866	134	80	103	78	69.0	325	770	1346	5.4	1.152	1536
09:03:26.636	133	79	102	75	69.5	325	800	1342	5.2	1.171	1562
09:03:27.436	131	78	100	74	70.3	325	815	1346	5.2	1.163	1551
09:03:28.249	131	77	102	79	70.3	325	760	1350	5.5	1.101	1468
09:03:29.013	133	79	103	76	70.3	325	785	1342	5.4	1.145	1527
09:03:29.794	133	79	102	73	70.3	325	825	1333	5.1	1.198	1597
09:03:30.619	132	78	102	75	70.5	320	805	1358	5.3	1.165	1553
09:03:31.426	133	79	104	79	69.8	325	755	1350	5.5	1.126	1501
09:03:32.181	134	81	105	78	68.5	325	765	1329	5.4	1.170	1560
09:03:32.945	134	81	104	75	68.5	320	800	1321	5.1	1.209	1612
09:03:33.744	133	79	103	76	69.5	320	790	1350	5.3	1.168	1557
09:03:34.536	132	78	102	77	69.8	325	780	1333	5.4	1.141	1521
09:03:35.316	132	79	103	77	69.0	325	775	1325	5.3	1.154	1539
09:03:36.089	132	80	103	75	69.3	325	800	1296	5.2	1.187	1583
09:03:36.889	132	79	102	75	69.3	320	805	1283	5.2	1.189	1585
09:03:37.694	132	78	104	79	69.5	320	760	1313	5.5	1.132	1509
09:03:38.456	134	81	105	79	68.0	325	755	1313	5.4	1.160	1547
09:03:39.211	135	81	105	76	69.0	320	790	1321	5.2	1.199	1599
09:03:40.001	136	81	105	75	70.0	320	800	1329	5.3	1.203	1604
09:03:40.799	135	81	105	76	68.5	320	790	1313	5.2	1.211	1615
09:03:41.591	136	81	106	78	68.5	325	765	1338	5.4	1.178	1571
09:03:42.356	135	82	104	75	67.5	320	800	1329	5.1	1.233	1643
09:03:43.158	134	80	102	71	70.0	325	845	1346	5.0	1.234	1646
09:03:44.003	133	77	101	73	70.5	320	825	1354	5.1	1.182	1576
09:03:44.826	133	77	102	75	70.0	320	800	1333	5.3	1.163	1550
09:03:45.624	133	79	102	73	69.0	325	820	1325	5.0	1.206	1608
09:03:46.446	132	78	101	72	69.3	325	835	1325	5.0	1.212	1616
09:03:47.279	131	77	102	78	69.5	320	770	1342	5.4	1.130	1507
09:03:48.053	135	80	105	78	69.5	325	770	1371	5.4	1.163	1551
09:03:48.823	137	82	106	74	69.5	325	815	1371	5.1	1.237	1650
09:03:49.636	137	81	105	75	69.8	320	805	1421	5.2	1.206	1608
09:03:50.443	135	80	105	77	69.0	320	775	1383	5.3	1.177	1569
09:03:51.216	137	82	105	75	68.3	325	795	1383	5.2	1.226	1635
09:03:52.011	136	81	104	73	69.5	325	820	1379	5.1	1.221	1628
09:03:52.831	133	78	104	77	69.5	325	780	1383	5.3	1.162	1549
09:03:53.610	133	78	104	81	69.5	325	740	1383	5.6	1.102	1469
