# Supplementary material for: Influence of beat-to-beat blood pressure variability on vascular elasticity in hypertensive population
Source: Sci Rep. 2017 Aug 21;7:8394. doi: 10.1038/s41598-017-08640-4 (PMC5566212; doi:10.1038/s41598-017-08640-4)
Supplement: Supplementary file 2 — Dataset 2 [file 41598_2017_8640_MOESM2_ESM.zip › Data of normal population/1211-beats.txt]

09:34:38.830	117	55	82	64	92.3	345	935	579	5.9	0.831	1108
09:34:39.766	122	56	82	63	76.3	340	945	608	4.8	1.019	1359
09:34:40.711	124	56	82	63	77.3	345	945	600	4.9	1.000	1333
09:34:41.656	118	54	80	65	80.5	340	930	583	5.2	0.927	1236
09:34:42.588	122	56	83	63	85.0	345	950	583	5.4	0.922	1229
09:34:43.536	124	56	82	62	91.0	345	965	588	5.7	0.870	1159
09:34:44.501	118	54	79	63	91.0	340	950	567	5.7	0.822	1096
09:34:45.451	118	54	80	62	91.8	340	965	575	5.7	0.839	1118
09:34:46.416	122	55	80	62	94.5	345	965	567	5.9	0.819	1093
09:34:47.379	116	53	78	63	92.8	340	950	546	5.9	0.799	1065
09:34:48.333	118	54	78	62	92.8	340	970	546	5.7	0.816	1088
09:34:49.300	118	54	78	61	92.8	340	980	546	5.7	0.824	1099
09:34:50.280	118	54	78	65	92.8	340	925	546	6.0	0.778	1037
09:34:51.205	118	54	78	62	92.8	340	975	546	5.7	0.820	1093
09:34:52.181	119	52	78	61	81.3	345	980	563	5.0	0.938	1250
09:34:53.161	111	50	75	64	80.3	345	940	538	5.1	0.876	1167
09:34:54.101	113	51	77	63	82.3	340	945	542	5.2	0.879	1172
09:34:55.048	119	54	79	62	88.8	350	970	558	5.5	0.863	1151
09:34:56.018	116	52	78	64	94.0	345	935	542	6.0	0.776	1034
09:34:56.953	118	54	80	63	94.0	345	950	554	5.9	0.809	1078
09:34:57.901	123	55	81	63	96.3	350	945	571	6.1	0.798	1064
09:34:58.848	119	54	81	65	95.8	345	925	554	6.2	0.778	1037
09:34:59.773	123	56	82	62	96.8	350	965	571	6.0	0.818	1091
09:35:00.736	124	55	82	63	96.8	350	955	563	6.1	0.809	1079
09:35:01.690	124	55	82	63	96.8	350	955	563	6.1	0.809	1079
09:35:02.645	124	55	82	64	96.8	350	940	563	6.2	0.797	1062
09:35:03.585	124	55	82	62	96.8	350	965	563	6.0	0.818	1091
09:35:04.553	116	53	78	63	80.3	345	950	571	5.1	0.917	1223
09:35:05.503	117	53	78	62	78.8	345	970	563	4.9	0.955	1273
09:35:06.471	118	52	77	63	85.5	350	960	558	5.3	0.867	1156
09:35:07.431	111	51	74	63	86.8	340	950	533	5.5	0.813	1084
09:35:08.381	113	52	76	63	91.5	345	955	542	5.7	0.793	1058
09:35:09.338	115	53	76	63	93.8	345	945	546	6.0	0.769	1025
09:35:10.279	108	51	74	65	91.0	340	925	533	5.9	0.755	1006
09:35:11.204	113	53	77	63	94.0	345	950	533	5.9	0.776	1034
09:35:12.156	114	53	77	65	95.3	345	925	538	6.2	0.743	991
09:35:13.083	109	52	75	65	91.8	335	925	529	6.0	0.759	1012
09:35:14.006	115	53	79	65	95.8	340	920	542	6.2	0.754	1006
09:35:14.928	117	54	80	66	95.8	345	910	550	6.3	0.758	1011
09:35:15.834	115	55	78	67	92.5	335	900	542	6.2	0.761	1015
09:35:16.736	111	53	76	67	92.8	340	890	533	6.3	0.729	972
09:35:17.624	111	52	76	66	92.3	335	905	546	6.1	0.746	994
09:35:18.533	116	53	77	63	97.3	345	945	546	6.2	0.748	998
09:35:19.478	110	50	73	64	97.0	340	935	521	6.2	0.706	941
09:35:20.409	108	50	73	63	95.3	335	950	525	6.0	0.728	971
09:35:21.361	112	51	74	63	97.3	340	960	513	6.1	0.728	971
09:35:22.321	106	49	74	63	97.3	340	950	504	6.1	0.720	961
09:35:23.270	106	49	74	62	97.3	340	970	504	6.0	0.736	981
09:35:24.240	106	49	74	63	97.3	340	955	504	6.1	0.724	966
09:35:25.195	106	49	74	67	97.3	340	900	504	6.5	0.683	910
09:35:26.095	106	49	74	63	97.3	340	945	504	6.2	0.717	956
09:35:27.041	117	53	79	65	74.0	340	930	588	4.8	0.996	1328
09:35:27.971	117	55	81	65	75.3	335	930	592	4.9	0.998	1331
09:35:28.903	122	57	83	63	79.5	340	950	604	5.0	0.995	1326
09:35:29.853	121	57	82	65	84.0	340	925	592	5.4	0.906	1208
09:35:30.776	117	56	82	66	86.0	335	910	575	5.7	0.868	1157
09:35:31.688	124	58	85	64	89.3	340	940	608	5.7	0.890	1187
09:35:32.628	122	57	83	65	91.5	340	930	600	5.9	0.841	1121
09:35:33.558	119	56	81	63	90.0	335	950	596	5.7	0.858	1144
09:35:34.508	123	56	81	62	94.0	340	970	596	5.8	0.838	1118
09:35:35.476	116	54	81	62	94.0	340	965	575	5.8	0.834	1112
09:35:36.440	116	54	81	60	94.0	340	1000	575	5.6	0.864	1152
09:35:37.440	116	54	81	63	94.0	340	955	575	5.9	0.825	1101
09:35:38.395	116	54	81	62	94.0	340	970	575	5.8	0.838	1118
09:35:39.366	117	54	78	60	78.0	340	1000	583	4.7	1.000	1333
09:35:40.366	114	52	76	61	80.5	340	980	563	4.9	0.922	1230
09:35:41.344	110	51	76	62	81.8	335	970	550	5.1	0.896	1194
09:35:42.316	116	53	77	61	87.8	340	990	550	5.3	0.869	1158
09:35:43.306	111	51	76	63	92.8	340	955	542	5.8	0.777	1037
09:35:44.259	113	53	77	62	91.3	340	975	542	5.6	0.825	1101
09:35:45.238	119	54	79	60	95.5	345	1000	563	5.7	0.825	1099
09:35:46.236	115	53	77	62	94.8	340	970	550	5.9	0.791	1054
09:35:47.208	116	53	79	61	95.3	340	990	550	5.8	0.819	1091
09:35:48.196	121	55	79	61	95.3	340	985	563	5.8	0.814	1086
09:35:49.180	121	55	79	62	95.3	340	970	563	5.9	0.802	1069
09:35:50.150	121	55	79	62	95.3	340	965	563	5.9	0.798	1064
09:35:51.115	121	55	79	62	95.3	340	965	563	5.9	0.798	1064
09:35:52.079	121	56	82	63	76.3	340	950	633	4.8	1.019	1358
09:35:53.029	124	57	84	62	78.0	345	970	625	4.8	1.038	1385
09:35:53.999	126	57	84	62	83.0	345	970	629	5.1	0.982	1309
09:35:54.969	122	57	82	63	83.3	340	960	617	5.2	0.940	1253
09:35:55.931	116	54	80	64	87.0	335	935	604	5.6	0.854	1139
09:35:56.864	122	56	83	63	90.3	340	960	629	5.6	0.878	1170
09:35:57.826	125	57	83	63	93.3	345	960	654	5.8	0.854	1139
09:35:58.784	120	55	82	63	92.5	335	955	625	5.8	0.844	1125
09:35:59.741	124	57	83	64	93.0	340	940	633	5.9	0.836	1115
09:36:00.683	118	55	81	64	91.5	340	935	608	5.9	0.823	1097
09:36:01.616	123	56	83	63	93.5	340	945	633	5.9	0.841	1122
09:36:02.561	125	57	84	64	94.8	345	940	633	6.0	0.828	1105
09:36:03.499	120	55	81	64	93.3	335	935	617	6.0	0.812	1083
09:36:04.434	124	56	83	63	95.3	340	960	621	6.0	0.837	1115
09:36:05.398	123	55	82	63	97.8	345	945	608	6.2	0.788	1051
09:36:06.343	119	54	81	63	95.3	340	945	604	6.0	0.804	1071
09:36:07.288	124	56	82	62	96.0	340	970	613	5.9	0.831	1108
09:36:08.256	119	54	80	63	96.5	340	945	596	6.1	0.781	1041
09:36:09.203	117	54	80	64	94.0	335	935	604	6.0	0.798	1064
09:36:10.138	122	56	80	64	94.0	335	940	613	6.0	0.802	1070
09:36:11.075	122	56	80	65	94.0	335	925	613	6.1	0.790	1053
09:36:12.000	122	56	80	68	94.0	335	885	613	6.4	0.756	1007
09:36:12.885	122	56	80	66	94.0	335	915	613	6.2	0.781	1042
09:36:13.801	125	56	85	67	78.0	335	895	646	5.2	0.970	1293
09:36:14.696	130	58	87	65	77.5	340	920	679	5.1	1.036	1381
09:36:15.614	133	60	87	65	81.8	340	930	683	5.3	0.990	1320
09:36:16.546	126	57	84	65	87.0	335	930	654	5.6	0.898	1197
09:36:17.476	127	57	85	63	91.3	335	945	654	5.8	0.875	1167
09:36:18.421	125	57	82	63	92.0	340	945	646	5.8	0.837	1116
09:36:19.366	115	53	78	64	91.3	335	935	592	5.9	0.797	1062
09:36:20.303	118	54	78	62	93.8	335	965	596	5.8	0.805	1074
09:36:21.268	118	53	78	63	96.8	340	955	583	6.1	0.765	1020
09:36:22.223	111	51	75	63	93.8	335	945	563	6.0	0.753	1005
09:36:23.166	116	52	78	63	96.5	340	960	575	6.0	0.771	1028
09:36:24.128	117	53	77	63	98.3	340	955	583	6.2	0.751	1001
09:36:25.083	113	51	76	63	97.0	340	955	571	6.1	0.748	998
09:36:26.036	119	53	79	62	99.3	340	965	588	6.2	0.766	1021
09:36:27.001	117	52	78	63	100.5	340	955	575	6.3	0.736	982
09:36:27.958	118	52	79	63	100.8	340	960	583	6.3	0.753	1004
09:36:28.918	124	54	81	62	102.8	345	975	600	6.3	0.766	1022
09:36:29.891	119	53	79	64	101.0	340	940	579	6.4	0.738	983
09:36:30.831	121	54	81	63	101.0	345	955	583	6.3	0.766	1021
09:36:31.788	126	55	82	62	103.3	350	975	596	6.4	0.772	1029
09:36:32.759	121	53	81	63	101.5	340	950	579	6.4	0.753	1005
09:36:33.711	124	55	82	62	100.5	345	975	596	6.2	0.798	1064
09:36:34.688	126	55	82	61	102.3	345	980	604	6.3	0.784	1045
09:36:35.666	119	53	79	62	100.3	340	965	571	6.2	0.760	1014
09:36:36.633	122	54	80	60	100.5	345	1005	592	6.0	0.800	1067
09:36:37.638	124	54	81	61	103.0	345	990	600	6.2	0.774	1032
09:36:38.626	118	52	77	61	100.3	340	985	579	6.1	0.759	1012
09:36:39.611	119	52	79	61	101.8	340	985	588	6.2	0.765	1020
09:36:40.598	124	54	81	60	103.3	345	1000	592	6.2	0.780	1040
09:36:41.598	119	51	81	60	103.3	345	995	583	6.2	0.776	1034
09:36:42.590	119	51	81	60	103.3	345	1000	583	6.2	0.780	1040
09:36:43.590	119	51	81	60	103.3	345	1000	583	6.2	0.780	1040
09:36:44.590	119	51	81	60	103.3	345	1005	583	6.2	0.784	1045
09:36:45.594	114	52	77	60	80.5	335	995	621	4.9	0.946	1261
09:36:46.587	120	53	80	60	82.0	340	1000	625	4.9	0.970	1293
09:36:47.591	120	54	79	61	86.5	345	985	617	5.3	0.900	1199
09:36:48.578	115	52	77	62	89.3	340	965	592	5.5	0.833	1110
09:36:49.539	120	54	81	61	95.5	340	980	617	5.8	0.826	1101
09:36:50.521	124	55	81	61	98.8	345	980	638	6.0	0.804	1072
09:36:51.503	117	53	78	62	97.0	340	970	600	6.0	0.777	1037
09:36:52.469	120	53	80	62	100.3	340	975	625	6.2	0.780	1041
09:36:53.444	123	55	82	63	100.0	345	960	625	6.3	0.782	1043
09:36:54.408	119	54	80	63	99.0	340	960	613	6.2	0.776	1034
09:36:55.366	125	55	83	62	100.8	340	975	638	6.2	0.806	1074
09:36:56.339	129	56	84	61	103.0	345	990	650	6.2	0.810	1080
09:36:57.333	122	54	81	62	100.8	340	970	613	6.2	0.777	1037
09:36:58.301	122	54	82	62	101.3	340	975	625	6.2	0.787	1050
09:36:59.276	128	56	84	61	102.5	345	980	642	6.3	0.798	1064
09:37:00.254	123	54	81	62	103.3	345	975	625	6.4	0.763	1017
09:37:01.231	125	54	83	61	104.5	345	980	638	6.4	0.776	1035
09:37:02.211	128	56	83	62	103.8	345	975	654	6.4	0.775	1034
09:37:03.184	121	53	81	63	102.8	340	960	625	6.4	0.754	1006
09:37:04.142	126	56	83	61	102.0	340	985	638	6.2	0.799	1065
09:37:05.131	126	55	82	61	103.3	345	980	633	6.3	0.774	1031
09:37:06.111	118	53	79	62	100.3	340	970	608	6.2	0.760	1013
09:37:07.081	122	54	80	59	101.5	340	1010	625	6.0	0.796	1061
09:37:08.089	125	54	81	60	104.8	345	1000	625	6.3	0.768	1025
09:37:09.093	118	52	78	61	102.5	345	990	588	6.2	0.749	998
09:37:10.083	119	53	77	60	102.0	345	1000	604	6.1	0.752	1003
09:37:11.081	120	48	93	97	107.0	340	620	654	10.4	0.537	717
09:37:11.697	99	84	92	171	39.0	280	350	225	6.7	0.828	1104
09:37:12.051	124	85	84	61	69.8	350	980	521	4.3	1.184	1578
09:37:13.031	116	54	79	65	95.0	330	925	604	6.2	0.767	1022
09:37:13.958	112	55	77	65	88.0	320	920	613	5.7	0.805	1073
09:37:14.874	115	54	76	66	88.3	320	915	650	5.8	0.791	1054
09:37:15.789	107	50	74	67	87.8	310	900	629	5.9	0.756	1009
09:37:16.691	116	51	78	65	98.0	330	925	688	6.4	0.739	985
09:37:17.614	119	53	79	66	100.0	340	915	721	6.6	0.723	964
09:37:18.531	114	51	78	65	98.5	330	920	708	6.4	0.729	971
09:37:19.449	122	54	82	63	101.8	335	945	742	6.5	0.759	1012
09:37:20.396	123	54	81	63	101.8	345	945	733	6.5	0.750	1000
09:37:21.339	115	52	79	64	98.3	330	940	704	6.3	0.751	1001
09:37:22.281	122	54	79	61	98.3	330	980	713	6.0	0.783	1044
09:37:23.260	122	54	79	59	98.3	330	1010	713	5.8	0.807	1076
09:37:24.270	122	54	79	63	98.3	330	945	713	6.2	0.755	1007
09:37:25.215	122	54	79	60	98.3	330	995	713	5.9	0.795	1060
09:37:26.211	112	48	74	63	87.0	340	960	642	5.4	0.817	1089
09:37:27.171	113	50	76	62	83.5	335	975	633	5.1	0.882	1175
09:37:28.142	119	51	78	60	89.8	345	995	658	5.4	0.868	1157
09:37:29.139	116	51	76	62	93.5	335	975	633	5.8	0.793	1057
09:37:30.118	110	49	74	61	95.3	335	985	613	5.8	0.765	1020
09:37:31.097	115	51	76	61	96.8	335	990	621	5.9	0.778	1037
09:37:32.093	111	49	74	62	98.8	340	965	592	6.1	0.718	958
09:37:33.058	111	50	75	62	97.3	340	975	592	6.0	0.749	999
09:37:34.033	117	51	77	62	102.0	345	965	613	6.3	0.728	971
09:37:34.996	113	50	76	63	100.3	340	950	592	6.3	0.715	954
09:37:35.944	117	52	78	63	101.3	340	960	617	6.3	0.742	989
09:37:36.906	122	53	80	62	103.8	345	975	633	6.4	0.749	999
09:37:37.879	117	52	78	63	101.5	335	945	617	6.4	0.729	971
09:37:38.824	121	53	81	62	102.3	340	965	621	6.4	0.760	1013
09:37:39.789	126	54	82	62	104.8	345	965	646	6.5	0.753	1004
09:37:40.754	119	52	79	63	102.0	340	955	621	6.4	0.742	989
09:37:41.709	122	54	80	61	101.5	345	985	629	6.2	0.776	1035
09:37:42.696	121	53	78	61	102.3	345	980	625	6.3	0.745	994
09:37:43.676	114	50	76	62	100.8	340	970	600	6.2	0.729	972
09:37:44.646	118	51	78	61	102.3	345	980	608	6.3	0.745	994
09:37:45.626	117	52	76	62	101.0	345	970	596	6.2	0.728	970
09:37:46.596	111	50	74	63	99.3	340	960	579	6.2	0.718	958
09:37:47.556	115	51	76	61	100.8	340	980	588	6.2	0.734	979
09:37:48.538	111	49	74	63	102.8	340	960	571	6.4	0.691	922
09:37:49.496	113	50	76	62	101.0	340	970	579	6.2	0.725	967
09:37:50.468	116	52	77	63	103.5	345	945	596	6.6	0.703	937
09:37:51.413	113	51	77	64	101.0	340	935	575	6.5	0.711	947
09:37:52.348	120	54	80	62	103.0	345	965	600	6.4	0.747	996
09:37:53.313	119	53	79	64	103.8	345	940	604	6.6	0.718	957
09:37:54.251	116	53	79	65	99.0	335	920	592	6.5	0.734	979
09:37:55.167	124	55	83	64	102.5	340	940	625	6.5	0.757	1009
09:37:56.109	123	54	82	65	104.8	340	925	621	6.8	0.726	968
09:37:57.036	124	54	83	64	104.0	340	940	638	6.6	0.750	1000
09:37:57.974	129	57	85	62	104.8	345	965	658	6.5	0.778	1038
09:37:58.939	125	54	82	64	104.5	340	940	625	6.7	0.740	986
09:37:59.881	125	55	83	62	103.0	340	965	642	6.4	0.773	1031
09:38:00.844	127	55	83	63	104.5	345	950	642	6.6	0.750	1000
09:38:01.798	119	53	79	64	101.8	340	940	608	6.5	0.732	976
09:38:02.736	122	54	81	63	102.3	340	950	621	6.5	0.755	1007
09:38:03.686	124	55	81	63	103.5	345	945	629	6.6	0.740	986
09:38:04.633	117	53	78	64	100.8	340	940	596	6.4	0.730	973
09:38:05.569	121	54	81	63	101.8	340	950	617	6.4	0.756	1008
09:38:06.519	124	55	81	64	103.0	340	940	629	6.6	0.737	983
09:38:07.463	117	53	79	65	100.8	340	925	608	6.5	0.721	961
09:38:08.388	122	54	81	63	102.5	345	960	613	6.4	0.756	1008
09:38:09.344	123	54	80	63	104.0	345	945	625	6.6	0.729	972
09:38:10.291	117	52	78	64	101.8	340	940	608	6.5	0.723	964
09:38:11.231	122	54	80	61	104.0	340	980	625	6.4	0.756	1008
09:38:12.209	123	53	79	62	104.5	340	965	621	6.5	0.732	976
09:38:13.178	114	51	79	62	104.5	340	965	579	6.5	0.732	976
09:38:14.140	114	51	79	60	104.5	340	1000	579	6.3	0.758	1011
09:38:15.140	114	51	79	63	104.5	340	960	579	6.5	0.728	971
09:38:16.100	114	51	79	62	104.5	340	965	579	6.5	0.732	976
09:38:17.064	119	55	79	61	80.0	340	990	671	4.8	0.981	1308
09:38:18.054	119	53	78	62	82.8	340	975	650	5.1	0.919	1225
09:38:19.031	112	51	76	62	86.3	340	970	613	5.3	0.855	1140
09:38:19.999	117	53	78	61	90.3	340	990	621	5.5	0.858	1144
09:38:20.989	117	53	78	62	95.3	340	975	613	5.9	0.793	1058
09:38:21.968	112	51	76	63	94.5	340	960	588	5.9	0.775	1033
09:38:22.928	118	54	79	61	97.0	345	980	608	5.9	0.796	1061
09:38:23.906	117	52	78	63	99.0	340	960	604	6.2	0.754	1005
09:38:24.868	115	52	78	63	98.8	340	960	608	6.2	0.756	1008
09:38:25.824	121	54	80	61	100.5	340	980	633	6.2	0.783	1043
09:38:26.802	120	53	79	62	102.3	340	965	617	6.4	0.748	997
09:38:27.769	118	52	80	63	101.3	340	960	621	6.3	0.756	1008
09:38:28.731	123	55	81	60	101.5	345	995	638	6.1	0.792	1055
09:38:29.726	119	52	79	62	102.8	340	965	613	6.4	0.744	992
09:38:30.689	121	53	81	62	102.0	340	975	625	6.3	0.772	1029
09:38:31.664	126	55	82	60	103.3	345	995	642	6.2	0.793	1057
09:38:32.661	121	53	80	61	103.3	340	980	621	6.3	0.755	1006
09:38:33.639	119	52	81	63	102.0	340	960	629	6.4	0.758	1010
09:38:34.601	125	56	82	59	101.5	345	1010	650	6.0	0.816	1088
09:38:35.609	120	52	80	62	103.3	340	965	621	6.4	0.750	1000
09:38:36.576	120	55	82	63	97.5	335	955	658	6.1	0.803	1071
09:38:37.531	125	55	84	63	102.0	345	945	688	6.5	0.776	1035
09:38:38.474	130	58	88	63	101.8	340	960	754	6.4	0.826	1101
09:38:39.438	133	58	88	63	103.0	345	950	808	6.5	0.812	1082
09:38:40.386	130	57	89	64	103.0	340	940	854	6.6	0.808	1077
09:38:41.326	135	61	91	63	100.3	340	955	879	6.3	0.867	1156
09:38:42.279	131	59	88	63	99.3	340	950	892	6.3	0.842	1123
09:38:43.231	128	57	87	63	99.8	340	950	888	6.3	0.831	1108
09:38:44.179	132	59	88	61	98.8	340	980	879	6.0	0.876	1168
09:38:45.159	131	58	86	61	99.8	340	980	854	6.1	0.842	1123
09:38:46.139	122	55	83	62	98.5	335	965	788	6.1	0.808	1078
09:38:47.108	124	56	83	61	98.3	340	980	783	6.0	0.830	1107
09:38:48.084	125	55	82	61	100.5	340	985	758	6.1	0.804	1072
09:38:49.071	119	52	80	63	101.5	340	960	725	6.3	0.759	1012
09:38:50.031	123	55	82	61	100.5	340	980	733	6.2	0.800	1066
09:38:51.009	126	55	83	61	103.3	340	980	733	6.3	0.785	1047
09:38:51.991	121	53	80	62	102.5	340	970	713	6.3	0.759	1013
09:38:52.961	124	53	83	62	105.5	340	975	717	6.5	0.762	1017
09:38:53.936	128	55	85	61	105.3	340	985	729	6.4	0.791	1054
09:38:54.919	127	56	83	62	103.0	340	970	721	6.4	0.777	1036
09:38:55.891	121	53	81	62	102.8	340	965	700	6.4	0.758	1011
09:38:56.856	126	55	83	61	103.5	345	985	717	6.3	0.792	1056
09:38:57.841	127	55	83	61	104.0	345	980	708	6.4	0.780	1040
09:38:58.819	122	53	81	63	103.0	340	960	692	6.4	0.757	1010
09:38:59.781	126	55	83	61	102.8	345	985	713	6.3	0.796	1061
09:39:00.766	126	55	82	62	103.5	345	975	708	6.4	0.775	1033
09:39:01.741	123	53	82	62	103.3	340	965	692	6.4	0.766	1022
09:39:02.706	127	56	84	62	103.0	340	975	713	6.3	0.798	1063
09:39:03.681	126	56	83	63	102.0	345	960	713	6.4	0.781	1042
09:39:04.641	122	54	82	63	101.5	340	955	696	6.4	0.767	1022
09:39:05.596	127	55	84	61	102.8	340	980	733	6.3	0.801	1068
09:39:06.574	130	56	85	62	104.0	340	975	742	6.4	0.795	1059
09:39:07.549	126	55	83	63	103.5	340	955	733	6.5	0.768	1024
09:39:08.508	128	56	84	61	103.0	340	980	767	6.3	0.802	1069
09:39:09.484	130	56	85	62	103.8	340	975	758	6.4	0.796	1062
09:39:10.461	125	54	83	63	103.3	340	945	738	6.6	0.760	1013
09:39:11.408	127	55	85	63	103.8	340	955	763	6.5	0.780	1040
09:39:12.363	130	57	85	63	103.5	345	960	771	6.5	0.788	1051
09:39:13.321	124	54	82	63	102.8	340	950	746	6.5	0.760	1014
09:39:14.269	124	55	82	63	102.8	340	955	758	6.5	0.764	1019
09:39:15.225	124	55	82	61	102.8	340	990	758	6.2	0.792	1057
09:39:16.215	124	55	82	65	102.8	340	920	758	6.7	0.736	982
09:39:17.135	124	55	82	63	102.8	340	960	758	6.4	0.768	1025
09:39:18.098	125	56	83	63	80.8	340	960	783	5.0	0.984	1312
09:39:19.058	120	54	81	63	82.5	335	945	750	5.2	0.922	1229
09:39:20.003	122	55	83	64	86.8	340	940	763	5.5	0.902	1203
09:39:20.943	127	57	85	63	90.3	340	955	763	5.7	0.899	1199
09:39:21.898	124	56	84	63	95.8	335	945	750	6.1	0.824	1099
09:39:22.839	128	57	86	63	97.8	335	950	771	6.2	0.838	1118
09:39:23.791	132	58	87	62	98.8	340	965	771	6.1	0.848	1130
09:39:24.756	127	56	85	64	100.3	335	935	746	6.4	0.790	1054
09:39:25.693	128	56	86	63	100.5	340	950	767	6.3	0.808	1078
09:39:26.643	131	58	86	63	100.3	340	950	758	6.3	0.813	1083
09:39:27.591	126	55	84	64	101.0	335	940	733	6.4	0.779	1039
09:39:28.533	129	56	86	63	102.0	340	955	754	6.4	0.803	1070
09:39:29.488	131	58	86	63	102.0	340	960	758	6.4	0.809	1079
09:39:30.446	126	55	84	64	102.3	335	940	733	6.5	0.772	1030
09:39:31.388	128	56	85	62	101.5	340	970	750	6.3	0.808	1077
09:39:32.354	129	57	85	62	101.0	335	965	750	6.3	0.807	1076
09:39:33.319	123	54	82	64	100.8	335	940	725	6.4	0.767	1023
09:39:34.261	126	55	84	63	101.3	335	945	742	6.4	0.786	1048
09:39:35.206	128	57	85	64	100.5	335	940	738	6.4	0.793	1057
09:39:36.144	124	55	83	65	100.5	335	920	713	6.6	0.760	1013
09:39:37.066	128	56	86	64	101.5	335	935	738	6.5	0.788	1050
09:39:38.003	131	58	86	64	101.8	340	940	750	6.5	0.797	1062
09:39:38.941	127	56	85	64	102.5	340	935	725	6.6	0.773	1031
09:39:39.878	131	57	87	63	103.5	340	945	754	6.6	0.794	1059
09:39:40.821	130	57	86	64	102.5	340	940	738	6.5	0.784	1045
09:39:41.759	129	56	85	63	102.8	335	955	750	6.5	0.792	1056
09:39:42.716	130	57	85	62	102.5	340	975	746	6.3	0.806	1075
09:39:43.691	124	54	82	63	101.3	335	950	708	6.4	0.767	1023
09:39:44.641	122	54	82	63	101.0	335	950	700	6.4	0.769	1025
09:39:45.591	126	55	83	63	101.3	335	960	708	6.3	0.785	1046
09:39:46.551	123	53	81	64	102.5	335	940	704	6.5	0.745	993
09:39:47.491	125	54	84	64	103.3	335	935	721	6.6	0.761	1014
09:39:48.426	131	57	86	63	103.8	340	955	746	6.5	0.792	1055
09:39:49.381	128	55	85	64	103.8	335	935	746	6.7	0.764	1018
09:39:50.318	130	56	86	63	104.0	340	945	763	6.6	0.784	1045
09:39:51.263	133	57	87	63	104.8	340	960	767	6.5	0.795	1060
09:39:52.219	129	55	85	64	104.8	335	935	746	6.7	0.756	1009
09:39:53.158	130	56	87	64	104.5	335	935	767	6.7	0.774	1032
09:39:54.093	132	57	87	65	104.0	340	930	763	6.7	0.780	1040
09:39:55.021	127	56	84	65	101.5	335	925	733	6.6	0.763	1018
09:39:55.946	125	55	84	64	102.3	335	935	729	6.6	0.764	1018
09:39:56.881	129	56	85	64	102.8	335	940	746	6.6	0.780	1040
09:39:57.819	127	57	84	65	100.5	335	930	742	6.5	0.773	1030
09:39:58.749	122	54	82	66	100.8	330	915	708	6.6	0.740	987
09:39:59.666	127	55	84	63	103.5	335	945	729	6.6	0.762	1017
09:40:00.611	128	55	84	63	105.0	340	945	729	6.7	0.751	1002
09:40:01.554	123	53	81	64	104.0	335	935	704	6.7	0.726	968
09:40:02.491	125	52	83	64	107.0	335	935	725	6.9	0.723	964
09:40:03.426	128	55	84	63	105.5	340	945	733	6.7	0.752	1003
09:40:04.371	124	53	82	65	106.3	335	920	708	6.9	0.706	941
09:40:05.291	123	53	82	65	104.8	335	930	717	6.8	0.726	968
09:40:06.221	127	55	83	63	105.3	335	945	729	6.7	0.745	994
09:40:07.164	122	53	80	64	104.8	335	935	700	6.7	0.714	952
09:40:08.101	122	51	81	65	107.8	335	925	708	7.0	0.695	927
09:40:09.024	126	54	83	64	106.0	335	940	713	6.8	0.734	978
09:40:09.964	123	53	81	65	105.8	335	920	696	6.9	0.705	940
09:40:10.886	121	53	81	65	105.0	335	920	696	6.8	0.712	949
09:40:11.806	126	55	83	63	106.3	340	945	704	6.7	0.738	984
09:40:12.749	123	53	81	65	105.5	335	920	692	6.9	0.704	939
09:40:13.671	120	52	80	64	104.8	335	935	679	6.7	0.710	946
09:40:14.606	124	53	81	63	107.3	340	950	692	6.8	0.720	960
09:40:15.556	121	52	80	64	106.5	340	940	671	6.8	0.702	936
09:40:16.496	121	53	79	62	105.0	335	970	675	6.5	0.732	976
09:40:17.466	121	52	79	63	107.0	340	950	654	6.8	0.699	932
09:40:18.416	117	50	77	63	105.8	335	950	638	6.7	0.694	925
09:40:19.364	122	52	80	63	107.8	335	955	658	6.8	0.707	942
09:40:20.321	120	51	78	63	108.3	340	955	646	6.8	0.684	912
09:40:21.276	119	50	78	62	110.0	335	975	650	6.8	0.691	922
09:40:22.251	123	52	79	62	109.3	340	970	663	6.8	0.704	938
09:40:23.221	120	50	79	63	109.3	340	950	654	6.9	0.689	919
09:40:24.170	120	50	79	60	109.3	340	1000	654	6.6	0.725	967
09:40:25.170	120	50	79	63	109.3	340	950	654	6.9	0.689	919
09:40:26.120	120	50	79	62	109.3	340	970	654	6.8	0.704	938
09:40:27.091	130	56	87	64	85.8	340	940	846	5.5	0.954	1272
09:40:28.027	131	59	88	63	80.0	335	955	829	5.0	1.045	1393
09:40:28.984	133	59	89	63	86.0	335	955	850	5.4	0.991	1321
09:40:29.941	135	61	89	63	88.8	335	950	917	5.6	0.955	1274
09:40:30.889	128	57	86	64	94.0	330	935	938	6.0	0.850	1134
09:40:31.824	129	55	84	63	98.3	335	950	925	6.2	0.810	1080
09:40:32.776	126	51	79	63	104.5	340	950	850	6.6	0.716	955
09:40:33.724	115	47	71	64	103.8	335	935	708	6.7	0.638	850
09:40:34.661	109	43	67	63	106.8	340	955	646	6.7	0.599	799
09:40:35.614	112	43	68	62	113.5	345	965	633	7.1	0.580	774
09:40:36.583	107	42	66	63	112.8	345	950	596	7.1	0.554	739
09:40:37.533	104	41	65	62	114.0	340	965	571	7.1	0.550	734
09:40:38.496	106	40	65	61	119.5	345	985	571	7.3	0.536	714
09:40:39.479	98	38	62	63	113.3	335	955	513	7.1	0.525	700
09:40:40.434	99	39	63	62	114.3	340	965	517	7.1	0.534	712
09:40:41.399	100	39	63	63	115.8	340	960	521	7.2	0.520	694
09:40:42.361	93	38	61	63	109.5	340	960	500	6.8	0.535	713
09:40:43.321	98	39	64	62	114.5	340	965	521	7.1	0.537	716
09:40:44.284	97	40	64	64	113.3	340	940	513	7.2	0.529	706
09:40:45.224	95	40	65	65	110.5	335	925	525	7.2	0.544	725
09:40:46.151	104	43	70	64	118.3	345	940	567	7.5	0.552	737
09:40:47.093	106	45	71	65	117.0	340	925	592	7.6	0.561	748
09:40:48.016	106	45	73	66	115.0	335	915	608	7.5	0.579	772
09:40:48.931	114	48	77	65	117.8	340	930	663	7.6	0.604	806
09:40:49.859	116	49	77	66	117.3	340	915	675	7.7	0.599	799
09:40:50.774	115	48	78	66	115.3	335	905	683	7.6	0.612	817
09:40:51.681	123	52	82	65	116.0	340	920	746	7.6	0.652	870
09:40:52.601	124	53	82	66	113.5	340	910	746	7.5	0.659	879
09:40:53.513	123	53	83	65	113.5	340	920	758	7.4	0.673	897
09:40:54.429	129	55	86	64	113.0	335	935	792	7.3	0.707	943
09:40:55.364	127	54	84	65	112.3	340	920	788	7.3	0.688	918
09:40:56.284	126	54	85	66	112.3	335	915	779	7.4	0.693	924
09:40:57.203	130	56	86	63	110.8	340	945	804	7.0	0.734	978
09:40:58.148	130	56	84	62	110.5	340	970	792	6.8	0.737	983
09:40:59.114	122	53	80	63	109.8	335	960	742	6.9	0.702	936
09:41:00.076	122	52	81	62	111.8	335	970	733	6.9	0.703	937
09:41:01.046	126	54	81	61	112.0	345	980	733	6.9	0.707	942
09:41:02.024	120	50	79	62	112.3	335	965	700	7.0	0.679	906
09:41:02.991	124	53	82	62	112.3	340	975	721	6.9	0.708	944
09:41:03.966	125	53	81	62	112.3	340	975	721	6.9	0.699	932
09:41:04.939	118	51	78	62	111.3	335	965	688	6.9	0.677	902
09:41:05.904	122	52	81	62	112.5	340	970	700	7.0	0.696	928
09:41:06.876	125	53	81	62	113.8	345	975	713	7.0	0.696	929
09:41:07.851	121	51	81	62	112.8	340	965	708	7.0	0.689	919
09:41:08.818	127	54	85	61	113.5	340	980	750	6.9	0.730	973
09:41:09.798	129	56	85	63	112.0	345	955	763	7.0	0.725	966
09:41:10.753	126	54	84	63	110.3	340	950	763	7.0	0.722	962
09:41:11.703	130	56	86	61	111.8	345	980	788	6.8	0.756	1009
09:41:12.683	132	56	86	61	112.5	350	980	788	6.9	0.747	996
09:41:13.659	126	54	83	62	110.0	340	970	746	6.8	0.730	973
09:41:14.629	128	53	85	62	112.5	340	970	771	7.0	0.733	977
09:41:15.603	133	56	87	61	111.3	345	990	788	6.7	0.770	1026
09:41:16.589	128	54	85	63	111.3	345	955	763	7.0	0.728	970
09:41:17.548	128	55	85	63	108.5	340	960	767	6.8	0.752	1003
09:41:18.508	131	56	86	63	109.3	345	950	775	6.9	0.746	994
09:41:19.458	128	55	85	63	108.5	340	955	763	6.8	0.750	1000
09:41:20.409	133	57	88	62	110.3	345	965	788	6.9	0.766	1021
09:41:21.378	132	57	85	62	109.5	345	970	779	6.8	0.755	1007
09:41:22.344	126	54	83	63	108.3	340	955	738	6.8	0.734	979
09:41:23.303	130	55	85	61	110.0	345	980	750	6.7	0.753	1004
09:41:24.279	128	54	81	61	110.0	345	980	725	6.7	0.724	965
09:41:25.261	119	50	78	62	110.8	340	965	679	6.9	0.682	909
09:41:26.224	122	51	79	62	112.8	345	975	696	6.9	0.685	914
09:41:27.201	120	50	78	63	112.8	345	955	675	7.1	0.656	875
09:41:28.156	115	48	76	63	110.8	340	950	654	7.0	0.652	869
09:41:29.106	120	50	78	62	113.0	345	975	671	7.0	0.673	897
09:41:30.079	117	49	76	63	113.3	340	945	638	7.2	0.636	848
09:41:31.026	114	48	76	63	111.3	340	945	633	7.1	0.643	858
09:41:31.971	120	50	79	62	113.8	345	965	658	7.1	0.668	891
09:41:32.936	119	50	79	64	113.8	345	935	663	7.3	0.647	863
09:41:33.870	119	50	79	63	113.8	345	955	663	7.1	0.661	882
09:41:34.825	119	50	79	61	113.8	345	980	663	7.0	0.678	905
09:41:35.805	119	50	79	66	113.8	345	915	663	7.5	0.633	845
09:41:36.720	119	50	79	65	113.8	345	925	663	7.4	0.640	854
09:41:37.646	132	59	89	63	77.0	345	955	850	4.8	1.098	1464
09:41:38.601	132	59	88	63	81.0	345	950	842	5.1	1.026	1368
09:41:39.551	128	57	87	63	86.8	340	945	829	5.5	0.942	1256
09:41:40.494	132	59	88	63	89.5	345	950	825	5.7	0.934	1245
09:41:41.448	129	57	86	63	98.3	345	945	804	6.2	0.825	1100
09:41:42.387	130	57	88	64	100.0	340	935	821	6.4	0.823	1097
09:41:43.324	136	60	90	63	100.3	340	960	858	6.3	0.864	1152
09:41:44.284	133	58	88	64	102.0	340	940	850	6.5	0.813	1084
09:41:45.226	131	57	88	63	102.8	340	945	875	6.5	0.807	1076
09:41:46.171	134	59	88	62	101.8	340	970	867	6.3	0.839	1119
09:41:47.141	128	56	85	64	103.0	340	940	838	6.6	0.776	1034
09:41:48.077	129	56	87	64	102.8	335	940	825	6.6	0.796	1061
09:41:49.021	133	59	88	63	103.0	345	945	833	6.5	0.803	1070
09:41:49.966	127	56	86	65	102.0	340	925	813	6.6	0.775	1034
09:41:50.893	130	58	87	63	101.8	345	955	813	6.4	0.817	1089
09:41:51.846	130	57	87	63	103.3	345	945	817	6.6	0.796	1062
09:41:52.791	127	58	86	63	99.5	340	950	800	6.3	0.819	1092
09:41:53.737	132	58	86	60	102.0	340	1000	829	6.1	0.846	1127
09:41:54.737	129	54	85	61	107.3	340	990	821	6.5	0.782	1043
09:41:55.731	131	57	86	59	104.5	345	1015	863	6.2	0.835	1114
09:41:56.746	132	56	85	59	106.8	350	1010	858	6.3	0.799	1066
09:41:57.754	125	54	83	60	106.3	345	1000	842	6.4	0.776	1035
09:41:58.758	124	53	83	63	107.5	350	960	800	6.7	0.737	982
09:41:59.718	120	53	80	63	103.3	345	955	771	6.5	0.735	980
09:42:00.671	112	52	74	63	98.5	340	945	696	6.3	0.712	950
09:42:01.616	104	48	71	63	98.5	335	955	667	6.2	0.691	921
09:42:02.571	109	49	72	61	103.8	345	985	658	6.3	0.684	911
09:42:03.554	105	46	69	62	105.0	340	975	629	6.5	0.641	854
09:42:04.531	103	46	69	61	103.0	340	980	613	6.3	0.654	872
09:42:05.513	106	46	69	60	103.0	340	1005	596	6.1	0.671	894
09:42:06.515	106	46	69	61	103.0	340	990	596	6.2	0.661	881
09:42:07.505	106	46	69	59	103.0	340	1015	596	6.1	0.677	903
09:42:08.520	106	46	69	63	103.0	340	945	596	6.5	0.631	841
09:42:09.465	106	46	69	62	103.0	340	965	596	6.4	0.644	859
09:42:10.433	116	54	79	61	75.0	340	990	754	4.5	1.039	1386
09:42:11.419	114	52	78	63	81.0	340	960	742	5.1	0.924	1233
09:42:12.381	113	53	78	62	82.3	340	975	738	5.1	0.928	1237
09:42:13.354	119	55	82	62	88.0	340	975	742	5.4	0.906	1208
09:42:14.331	118	55	81	62	92.8	345	970	729	5.7	0.845	1126
09:42:15.299	117	55	82	62	92.3	335	965	729	5.7	0.855	1140
09:42:16.264	124	58	84	61	94.3	345	980	746	5.8	0.873	1165
09:42:17.246	121	56	82	63	95.5	340	960	733	6.0	0.824	1099
09:42:18.206	122	56	84	62	95.5	340	975	750	5.9	0.852	1137
09:42:19.183	127	58	84	60	95.5	340	995	763	5.8	0.870	1160
09:42:20.175	127	58	84	60	95.5	340	995	763	5.8	0.870	1160
09:42:21.170	127	58	84	63	95.5	340	945	763	6.1	0.826	1102
09:42:22.115	127	58	84	61	95.5	340	985	763	5.8	0.861	1148
09:42:23.103	122	54	82	62	83.0	345	975	779	5.1	0.957	1277
09:42:24.078	125	55	84	61	83.0	345	980	792	5.1	0.995	1326
09:42:25.054	130	58	87	60	86.3	345	995	808	5.2	0.998	1331
09:42:26.049	128	57	84	61	91.8	345	990	796	5.6	0.909	1212
09:42:27.039	122	55	82	61	94.0	340	990	792	5.7	0.866	1155
09:42:28.031	128	57	85	59	96.8	345	1025	808	5.7	0.895	1194
09:42:29.058	127	56	83	59	98.3	345	1010	800	5.8	0.848	1131
09:42:30.064	119	53	80	60	98.8	340	1000	763	5.9	0.805	1073
09:42:31.068	122	54	80	59	99.3	345	1025	754	5.8	0.829	1105
09:42:32.093	121	54	79	58	100.3	345	1035	733	5.8	0.810	1081
09:42:33.124	113	50	76	59	98.8	335	1010	704	5.9	0.777	1036
09:42:34.136	118	52	79	59	101.3	345	1020	708	6.0	0.793	1058
09:42:35.156	119	52	77	59	102.0	345	1010	717	6.1	0.765	1020
09:42:36.166	111	49	75	61	100.0	340	990	675	6.1	0.740	987
09:42:37.156	116	51	77	59	102.8	345	1010	688	6.1	0.759	1012
09:42:38.166	117	51	77	61	104.5	345	990	692	6.3	0.727	969
09:42:39.156	114	50	77	61	103.5	340	990	683	6.3	0.734	979
09:42:40.146	120	52	79	59	105.8	345	1025	713	6.2	0.766	1021
09:42:41.169	117	50	77	60	106.5	345	995	688	6.4	0.719	959
09:42:42.166	114	50	77	60	106.5	345	995	675	6.4	0.719	959
09:42:43.160	114	50	77	58	106.5	345	1030	675	6.2	0.745	993
09:42:44.190	114	50	77	63	106.5	345	960	675	6.7	0.694	925
09:42:45.150	114	50	77	60	106.5	345	1005	675	6.4	0.727	969
09:42:46.154	118	50	77	61	89.0	345	990	671	5.4	0.857	1142
09:42:47.146	113	49	75	62	89.0	345	975	650	5.5	0.824	1099
09:42:48.121	117	51	78	61	90.3	345	990	671	5.5	0.856	1141
09:42:49.111	121	52	79	61	97.5	350	980	679	6.0	0.794	1059
09:42:50.089	116	51	78	62	100.0	345	965	658	6.2	0.750	1000
09:42:51.056	123	53	82	60	102.8	345	995	704	6.2	0.789	1052
09:42:52.051	126	55	83	61	103.8	350	980	733	6.4	0.779	1039
09:42:53.029	121	53	82	61	102.8	340	980	721	6.3	0.777	1036
09:42:54.013	127	55	83	59	105.5	350	1015	750	6.2	0.799	1065
09:42:55.024	124	53	81	61	105.8	350	990	738	6.4	0.754	1005
09:42:56.014	120	52	80	60	104.8	345	1000	742	6.3	0.764	1018
09:42:57.018	125	54	81	59	106.0	350	1020	754	6.2	0.782	1042
09:42:58.034	119	51	78	61	105.3	345	990	713	6.4	0.734	978
09:42:59.024	118	52	79	59	103.3	340	1020	708	6.1	0.775	1034
09:43:00.046	123	53	80	59	105.5	350	1015	738	6.2	0.767	1023
09:43:01.061	116	52	77	62	101.8	345	975	688	6.3	0.740	987
09:43:02.036	119	53	80	60	102.8	345	995	717	6.2	0.772	1030
09:43:03.031	123	54	81	61	104.8	350	985	717	6.4	0.759	1012
09:43:04.016	120	53	81	62	103.5	345	970	717	6.4	0.761	1015
09:43:04.988	128	56	84	61	104.8	345	980	767	6.4	0.786	1048
09:43:05.968	125	54	85	62	105.5	345	970	771	6.5	0.777	1036
09:43:06.932	131	58	86	61	104.0	345	985	829	6.3	0.815	1086
09:43:07.921	127	54	84	60	108.5	345	1005	833	6.5	0.778	1037
09:43:08.926	133	57	87	58	106.8	350	1040	879	6.2	0.848	1130
09:43:09.966	133	57	86	59	107.5	350	1025	900	6.3	0.818	1090
09:43:10.991	123	53	82	58	105.5	345	1030	838	6.1	0.796	1061
09:43:12.019	125	54	81	56	106.3	350	1070	833	6.0	0.813	1084
09:43:13.089	117	51	75	57	105.8	350	1060	775	6.0	0.749	999
09:43:14.151	109	47	72	56	104.5	345	1075	708	5.8	0.736	981
09:43:15.226	109	47	72	57	104.5	345	1060	679	5.9	0.725	967
09:43:16.285	109	47	72	58	104.5	345	1040	679	6.0	0.712	949
09:43:17.325	109	47	72	60	104.5	345	1005	679	6.2	0.688	917
09:43:18.330	109	47	72	59	104.5	345	1015	679	6.2	0.694	926
09:43:19.346	103	50	73	61	78.3	340	990	746	4.7	0.917	1223
09:43:20.338	110	52	75	60	79.8	345	1000	754	4.8	0.944	1258
09:43:21.334	109	50	75	63	86.3	345	960	746	5.4	0.838	1117
09:43:22.294	111	52	78	63	88.0	340	960	754	5.5	0.848	1131
09:43:23.258	119	55	81	62	94.3	345	965	767	5.9	0.824	1099
09:43:24.219	116	54	81	64	95.3	340	935	771	6.1	0.795	1060
09:43:25.158	123	58	85	62	95.8	345	970	804	5.9	0.861	1148
09:43:26.122	127	59	86	63	96.3	345	945	829	6.1	0.844	1126
09:43:27.073	122	57	84	63	95.5	340	960	808	6.0	0.842	1123
09:43:28.031	128	58	87	60	98.3	345	995	829	5.9	0.879	1171
09:43:29.028	128	59	85	61	97.0	345	980	804	5.9	0.859	1145
09:43:30.006	122	55	83	62	97.3	340	965	800	6.0	0.824	1098
09:43:30.971	128	57	86	61	98.5	345	990	821	6.0	0.867	1156
09:43:31.961	130	59	86	61	98.3	345	985	842	6.0	0.862	1150
09:43:32.946	124	56	84	62	97.8	340	970	846	6.0	0.836	1115
09:43:33.916	130	58	88	61	99.3	345	990	892	6.0	0.875	1167
09:43:34.906	130	57	88	63	101.3	345	960	900	6.3	0.832	1109
09:43:35.866	132	59	90	63	98.8	340	960	921	6.2	0.875	1167
09:43:36.824	139	62	93	61	99.8	345	985	929	6.1	0.918	1224
09:43:37.813	138	62	92	62	98.3	345	970	933	6.1	0.908	1211
09:43:38.781	132	60	89	63	94.8	340	955	892	6.0	0.897	1196
09:43:39.734	137	61	93	62	97.0	345	970	913	6.0	0.925	1233
09:43:40.706	141	63	93	61	97.3	345	980	921	6.0	0.937	1250
09:43:41.686	135	60	89	61	97.5	345	980	879	6.0	0.895	1193
09:43:42.664	132	58	89	62	98.5	340	970	871	6.1	0.874	1165
09:43:43.636	136	60	89	60	98.3	345	995	863	5.9	0.901	1202
09:43:44.627	129	56	85	62	100.0	345	970	817	6.2	0.825	1099
09:43:45.599	126	55	85	62	100.0	340	965	817	6.2	0.820	1094
09:43:46.562	132	58	87	61	100.5	345	985	829	6.1	0.853	1137
09:43:47.553	128	56	84	61	101.3	345	980	792	6.2	0.815	1087
09:43:48.529	126	55	84	62	100.5	340	975	792	6.2	0.817	1090
09:43:49.508	131	57	86	61	102.8	350	985	804	6.3	0.827	1102
09:43:50.493	128	56	84	62	100.3	345	965	779	6.2	0.811	1081
09:43:51.454	123	55	83	63	98.5	340	955	767	6.2	0.807	1076
09:43:52.413	129	57	86	61	100.3	345	980	792	6.1	0.838	1118
09:43:53.389	128	57	85	63	99.8	345	960	775	6.2	0.813	1084
09:43:54.353	123	55	83	63	99.3	340	960	771	6.2	0.800	1067
09:43:55.309	128	57	85	61	100.3	345	990	783	6.1	0.839	1119
09:43:56.303	127	56	83	61	100.3	345	980	779	6.1	0.814	1085
09:43:57.279	121	54	83	62	100.3	345	965	763	6.2	0.801	1068
09:43:58.245	121	54	83	59	100.3	345	1015	763	5.9	0.843	1124
09:43:59.260	121	54	83	64	100.3	345	935	763	6.4	0.776	1035
09:44:00.195	121	54	83	63	100.3	345	955	763	6.3	0.793	1057
09:44:01.151	130	59	88	62	77.0	340	975	888	4.7	1.111	1481
09:44:02.124	132	60	88	63	76.5	340	960	879	4.8	1.098	1464
09:44:03.086	125	57	85	63	82.3	335	950	850	5.2	0.982	1309
09:44:04.036	129	59	87	61	85.0	340	980	846	5.2	1.000	1334
09:44:05.014	129	59	86	63	90.0	345	960	833	5.6	0.912	1216
09:44:05.978	122	56	83	63	91.3	340	955	808	5.7	0.866	1155
09:44:06.931	127	57	85	61	93.0	340	980	817	5.7	0.896	1194
09:44:07.913	126	57	84	63	94.8	345	955	804	6.0	0.844	1126
09:44:08.864	119	55	82	64	93.3	335	940	783	6.0	0.824	1099
09:44:09.804	125	57	85	62	94.8	340	965	796	5.9	0.863	1151
09:44:10.773	127	57	86	64	96.3	340	940	808	6.1	0.835	1113
09:44:11.709	126	57	87	65	95.3	335	925	829	6.2	0.847	1130
09:44:12.636	135	61	92	63	96.0	340	950	904	6.1	0.905	1207
09:44:13.588	136	60	91	63	98.0	340	945	946	6.2	0.880	1173
09:44:14.531	136	61	93	63	96.5	335	945	963	6.1	0.911	1214
09:44:15.478	143	65	95	61	95.3	340	980	988	5.8	0.977	1303
09:44:16.454	139	61	93	63	97.0	340	945	979	6.2	0.904	1205
09:44:17.401	138	61	93	63	95.5	340	945	988	6.1	0.918	1224
09:44:18.344	141	63	94	62	94.8	340	970	971	5.9	0.965	1287
09:44:19.316	138	62	91	63	95.3	340	960	929	6.0	0.917	1223
09:44:20.274	132	59	89	63	94.8	335	955	921	6.0	0.897	1196
09:44:21.229	135	60	90	62	95.8	340	970	917	5.9	0.907	1209
09:44:22.199	130	57	87	63	97.3	340	950	879	6.1	0.845	1127
09:44:23.151	129	57	86	62	96.8	340	965	867	6.0	0.858	1144
09:44:24.114	131	57	86	62	98.5	340	975	854	6.1	0.849	1132
09:44:25.093	124	55	82	62	98.5	340	970	808	6.1	0.803	1070
09:44:26.063	122	54	82	62	98.3	340	975	796	6.0	0.809	1078
09:44:27.038	126	55	82	61	100.8	345	980	788	6.2	0.798	1063
09:44:28.018	119	53	79	62	99.5	340	965	750	6.2	0.764	1018
09:44:28.979	120	52	80	62	102.0	340	975	750	6.3	0.767	1023
09:44:29.954	124	54	81	62	102.8	345	970	758	6.4	0.765	1020
09:44:30.926	118	52	79	62	102.3	345	965	713	6.4	0.741	988
09:44:31.889	122	53	83	63	103.8	340	960	750	6.5	0.763	1018
09:44:32.849	128	56	84	61	103.0	345	980	767	6.3	0.802	1069
09:44:33.833	125	55	84	63	103.0	345	960	767	6.4	0.778	1038
09:44:34.793	126	55	85	63	102.3	345	960	779	6.4	0.800	1067
09:44:35.753	133	59	88	61	101.3	345	990	804	6.1	0.863	1151
09:44:36.741	131	58	88	63	101.3	345	955	804	6.4	0.825	1100
09:44:37.694	130	58	88	63	98.5	340	955	821	6.2	0.851	1134
09:44:38.651	137	60	90	61	99.8	345	980	842	6.1	0.879	1172
09:44:39.631	131	57	89	63	100.0	340	955	838	6.3	0.845	1127
09:44:40.586	136	62	90	61	96.0	345	990	850	5.8	0.926	1234
09:44:41.572	132	58	87	63	99.5	345	960	825	6.2	0.837	1116
09:44:42.532	127	56	86	62	97.3	335	965	829	6.0	0.851	1135
09:44:43.499	135	59	89	61	99.8	345	990	879	6.0	0.881	1174
09:44:44.489	132	57	87	61	100.3	345	980	896	6.1	0.846	1127
09:44:45.469	126	57	85	62	96.5	340	970	875	6.0	0.849	1133
09:44:46.439	127	57	84	62	98.8	345	970	850	6.1	0.825	1100
09:44:47.411	123	54	83	62	99.5	340	975	850	6.1	0.811	1081
09:44:48.384	128	56	83	60	99.5	340	1000	858	6.0	0.832	1109
09:44:49.385	128	56	83	60	99.5	340	1000	858	6.0	0.832	1109
09:44:50.385	128	56	83	63	99.5	340	960	858	6.2	0.798	1065
09:44:51.345	128	56	83	61	99.5	340	985	858	6.1	0.819	1092
09:44:52.331	117	53	80	62	82.3	340	975	850	5.1	0.945	1260
09:44:53.306	123	55	82	60	82.0	345	1000	846	4.9	0.994	1325
09:44:54.302	121	52	80	62	90.5	345	975	817	5.6	0.862	1149
09:44:55.281	118	53	81	62	91.8	340	970	817	5.7	0.851	1135
09:44:56.253	125	56	82	60	96.3	345	995	813	5.8	0.848	1130
09:44:57.244	119	53	80	62	99.0	345	975	771	6.1	0.788	1051
09:44:58.219	123	55	83	60	98.5	345	995	775	5.9	0.836	1115
09:44:59.214	123	54	82	62	100.8	345	975	783	6.2	0.791	1055
09:45:00.193	119	53	81	62	98.3	340	965	763	6.1	0.796	1061
09:45:01.154	126	56	84	60	100.0	345	995	783	6.0	0.833	1111
09:45:02.153	124	54	83	62	103.0	345	965	771	6.4	0.775	1034
09:45:03.118	125	55	85	62	101.8	345	970	792	6.3	0.806	1074
09:45:04.088	131	58	86	59	101.5	350	1010	804	6.0	0.856	1141
09:45:05.098	127	55	85	61	103.5	345	985	796	6.3	0.807	1075
09:45:06.081	131	58	88	60	101.5	345	995	838	6.1	0.865	1153
09:45:07.076	135	60	89	62	100.8	350	975	867	6.2	0.861	1148
09:45:08.051	127	57	87	62	98.3	345	970	846	6.1	0.856	1142
09:45:09.019	134	60	91	61	99.0	345	980	875	6.1	0.898	1198
09:45:10.001	138	61	91	62	98.5	350	965	896	6.1	0.889	1185
09:45:10.964	129	58	88	63	97.0	340	950	879	6.1	0.859	1146
09:45:11.914	135	60	91	61	97.5	345	980	892	6.0	0.915	1220
09:45:12.894	141	62	92	62	99.5	350	975	908	6.1	0.899	1199
09:45:13.871	133	58	90	62	99.3	345	965	871	6.2	0.873	1164
09:45:14.834	139	61	93	61	99.3	350	980	900	6.1	0.916	1221
09:45:15.816	139	60	92	62	100.8	350	970	913	6.2	0.881	1175
09:45:16.784	137	60	92	62	98.5	345	970	908	6.1	0.906	1208
09:45:17.754	143	63	93	61	99.5	350	990	913	6.0	0.925	1234
09:45:18.746	136	58	90	62	101.3	350	975	871	6.2	0.862	1149
