# Supplementary material for: Influence of beat-to-beat blood pressure variability on vascular elasticity in hypertensive population
Source: Sci Rep. 2017 Aug 21;7:8394. doi: 10.1038/s41598-017-08640-4 (PMC5566212; doi:10.1038/s41598-017-08640-4)
Supplement: Supplementary file 2 — Dataset 2 [file 41598_2017_8640_MOESM2_ESM.zip › Data of normal population/1215-beats.txt]

14:22:33.695	108	64	82	78	78.3	315	770	1158	6.1	0.804	1073
14:22:34.465	108	64	82	75	78.3	315	795	1158	5.9	0.831	1107
14:22:35.260	112	66	85	77	70.8	310	780	1221	5.4	0.937	1249
14:22:36.037	112	66	86	77	72.3	310	775	1242	5.6	0.917	1223
14:22:36.814	113	67	87	77	72.0	320	775	1171	5.6	0.934	1245
14:22:37.591	113	67	87	76	76.0	320	785	1146	5.8	0.893	1191
14:22:38.378	111	67	85	76	77.5	320	785	1154	5.9	0.861	1148
14:22:39.161	111	66	84	75	77.8	315	800	1158	5.8	0.867	1156
14:22:39.959	112	66	85	75	80.5	315	805	1175	6.0	0.850	1133
14:22:40.768	112	66	85	74	81.8	320	815	1138	6.0	0.842	1123
14:22:41.583	110	65	83	74	80.0	320	810	1129	5.9	0.840	1121
14:22:42.389	108	64	83	75	80.0	320	795	1117	6.0	0.825	1100
14:22:43.185	108	64	83	78	80.0	320	770	1117	6.2	0.799	1065
14:22:43.955	108	64	83	75	80.0	320	800	1117	6.0	0.830	1107
14:22:44.754	112	65	84	75	73.5	315	800	1179	5.5	0.914	1219
14:22:45.556	111	64	84	76	74.0	315	785	1175	5.7	0.888	1185
14:22:46.339	111	65	85	77	72.3	315	775	1179	5.6	0.906	1209
14:22:47.115	113	66	85	76	76.5	320	790	1192	5.8	0.880	1174
14:22:47.908	113	66	85	75	80.3	320	795	1183	6.1	0.845	1126
14:22:48.703	112	66	85	76	80.0	320	790	1167	6.1	0.834	1113
14:22:49.489	110	65	84	77	79.0	315	780	1150	6.1	0.827	1103
14:22:50.273	110	65	84	76	80.8	320	790	1196	6.1	0.819	1092
14:22:51.060	111	65	84	76	81.5	320	790	1163	6.2	0.817	1089
14:22:51.851	110	65	84	76	81.5	320	790	1146	6.2	0.817	1089
14:22:52.640	110	65	84	77	81.5	320	780	1146	6.3	0.806	1075
14:22:53.420	110	65	84	75	81.5	320	795	1146	6.2	0.822	1096
14:22:54.216	109	63	82	75	74.3	320	795	1213	5.6	0.881	1174
14:22:55.011	108	63	82	75	74.8	320	795	1154	5.6	0.867	1156
14:22:55.804	106	62	80	76	72.8	315	790	1133	5.5	0.866	1155
14:22:56.596	105	61	79	76	76.3	315	790	1158	5.8	0.821	1095
14:22:57.386	105	61	80	76	79.8	315	790	1146	6.1	0.790	1053
14:22:58.174	106	62	80	76	81.0	320	790	1100	6.2	0.780	1040
14:22:58.966	104	61	79	76	80.3	320	785	1088	6.1	0.773	1030
14:22:59.753	103	61	78	77	78.3	315	775	1108	6.1	0.775	1033
14:23:00.526	105	61	80	77	81.5	315	780	1150	6.3	0.766	1021
14:23:01.304	106	62	81	77	82.0	320	775	1104	6.3	0.768	1024
14:23:02.081	106	63	81	77	81.3	315	780	1071	6.3	0.775	1034
14:23:02.859	105	62	80	77	79.0	315	775	1075	6.1	0.785	1046
14:23:03.634	106	62	81	77	81.3	315	775	1104	6.3	0.773	1030
14:23:04.411	107	63	82	77	82.0	320	780	1075	6.3	0.778	1037
14:23:05.191	106	64	82	77	80.5	315	775	1046	6.2	0.785	1046
14:23:05.964	105	63	81	78	78.8	315	765	1046	6.2	0.782	1043
14:23:06.731	106	63	82	78	80.5	315	770	1083	6.3	0.782	1043
14:23:07.501	107	64	83	77	82.0	320	775	1042	6.3	0.784	1046
14:23:08.274	107	65	83	77	80.3	315	775	1021	6.2	0.799	1066
14:23:09.047	106	64	83	79	80.3	315	760	1021	6.3	0.784	1045
14:23:09.810	106	64	83	79	80.3	315	755	1021	6.4	0.779	1038
14:23:10.565	106	64	83	76	80.3	315	790	1021	6.1	0.815	1086
14:23:11.356	112	68	86	77	72.0	320	780	1158	5.5	0.934	1246
14:23:12.134	110	67	85	77	71.3	315	775	1117	5.5	0.925	1233
14:23:12.911	109	66	85	77	71.8	315	775	1125	5.6	0.913	1217
14:23:13.684	110	66	85	77	75.3	315	780	1113	5.8	0.884	1178
14:23:14.466	110	66	85	76	80.3	320	790	1079	6.1	0.834	1112
14:23:15.252	108	65	83	77	79.3	315	780	1079	6.1	0.819	1092
14:23:16.034	108	64	83	76	79.5	315	785	1100	6.1	0.820	1093
14:23:16.821	108	65	84	76	81.0	320	785	1079	6.2	0.809	1079
14:23:17.606	108	65	83	76	81.0	320	785	1054	6.2	0.800	1066
14:23:18.391	106	63	81	76	79.8	315	785	1071	6.1	0.795	1060
14:23:19.174	106	63	82	77	80.8	315	775	1117	6.3	0.785	1046
14:23:19.947	107	64	83	77	83.0	315	780	1067	6.4	0.778	1037
14:23:20.727	107	64	82	77	81.5	315	780	1063	6.3	0.787	1050
14:23:21.511	106	63	81	77	80.3	315	775	1079	6.2	0.785	1046
14:23:22.286	107	64	83	77	82.0	315	780	1092	6.3	0.785	1046
14:23:23.066	108	64	83	77	83.3	320	780	1079	6.4	0.780	1040
14:23:23.846	107	64	82	77	81.3	315	775	1058	6.3	0.782	1043
14:23:24.621	105	63	81	78	79.3	315	770	1071	6.2	0.787	1049
14:23:25.391	106	63	82	78	81.8	315	770	1092	6.4	0.775	1033
14:23:26.161	108	64	83	77	82.8	320	775	1067	6.4	0.780	1040
14:23:26.934	108	65	83	78	81.5	315	770	1054	6.4	0.784	1046
14:23:27.706	106	64	82	78	80.0	315	770	1058	6.2	0.789	1052
14:23:28.472	107	64	83	78	81.3	315	770	1075	6.3	0.789	1052
14:23:29.242	109	65	84	77	83.0	315	775	1063	6.4	0.784	1046
14:23:30.021	108	65	83	77	81.8	315	775	1058	6.3	0.789	1052
14:23:30.796	106	64	82	77	80.0	315	775	1050	6.2	0.794	1059
14:23:31.567	107	64	83	77	81.5	315	775	1063	6.3	0.785	1046
14:23:32.344	107	64	83	76	82.8	320	785	1046	6.3	0.785	1047
14:23:33.127	106	64	82	77	81.5	315	775	1029	6.3	0.777	1037
14:23:33.904	104	63	82	77	81.5	315	780	1029	6.3	0.782	1043
14:23:34.685	104	63	82	78	81.5	315	765	1029	6.4	0.767	1023
14:23:35.450	104	63	82	75	81.5	315	795	1029	6.2	0.797	1063
14:23:36.244	106	64	82	77	72.0	315	775	1096	5.6	0.883	1177
14:23:37.021	104	63	81	77	71.8	315	775	1075	5.6	0.870	1159
14:23:37.794	106	63	82	77	73.3	315	775	1088	5.7	0.870	1160
14:23:38.571	109	64	84	77	77.8	320	780	1083	6.0	0.840	1120
14:23:39.351	109	65	83	76	79.3	320	785	1079	6.1	0.820	1093
14:23:40.134	107	64	82	77	78.8	315	775	1079	6.1	0.805	1073
14:23:40.909	108	64	83	78	80.5	315	770	1113	6.3	0.792	1055
14:23:41.681	109	64	84	77	82.5	320	780	1096	6.3	0.789	1053
14:23:42.459	109	65	83	77	81.5	315	775	1083	6.3	0.792	1056
14:23:43.234	108	64	83	78	80.5	315	765	1100	6.3	0.784	1045
14:23:44.001	109	64	84	78	82.0	315	770	1150	6.4	0.786	1049
14:23:44.769	111	66	85	78	81.8	315	770	1117	6.4	0.801	1067
14:23:45.539	111	66	85	78	81.5	315	770	1113	6.4	0.798	1064
14:23:46.309	109	65	83	78	80.0	315	765	1104	6.3	0.794	1058
14:23:47.074	108	64	84	79	80.5	315	760	1133	6.4	0.788	1051
14:23:47.836	111	65	85	78	82.3	320	770	1133	6.4	0.793	1058
14:23:48.606	111	66	85	77	82.8	315	775	1100	6.4	0.798	1065
14:23:49.379	110	66	84	78	80.5	315	765	1117	6.3	0.801	1068
14:23:50.146	109	65	84	78	80.5	315	765	1125	6.3	0.798	1064
14:23:50.911	111	66	85	78	82.0	320	770	1129	6.4	0.801	1067
14:23:51.683	111	66	86	77	82.8	320	775	1104	6.4	0.801	1068
14:23:52.454	110	66	85	78	81.5	315	765	1104	6.4	0.793	1058
14:23:53.221	109	65	84	78	80.8	315	765	1100	6.3	0.796	1061
14:23:53.984	111	65	86	78	82.8	315	770	1150	6.4	0.798	1064
14:23:54.756	113	67	87	78	84.3	320	770	1138	6.6	0.797	1063
14:23:55.526	113	67	87	77	83.0	320	775	1113	6.4	0.808	1077
14:23:56.301	111	66	85	78	81.3	315	770	1146	6.3	0.806	1074
14:23:57.069	112	66	86	78	82.5	315	765	1171	6.5	0.795	1060
14:23:57.836	113	66	86	76	83.8	320	785	1163	6.4	0.804	1072
14:23:58.619	112	66	85	77	83.5	315	780	1133	6.4	0.792	1056
14:23:59.399	109	64	83	76	82.0	315	785	1121	6.3	0.792	1056
14:24:00.184	109	64	83	77	83.0	315	780	1163	6.4	0.780	1040
14:24:00.964	109	64	83	76	83.5	320	790	1113	6.3	0.788	1050
14:24:01.758	109	64	83	76	84.3	320	785	1108	6.4	0.769	1025
14:24:02.541	106	63	81	77	81.8	315	780	1079	6.3	0.768	1024
14:24:03.319	105	62	81	78	81.5	315	765	1096	6.4	0.763	1017
14:24:04.086	108	64	84	78	84.0	320	765	1113	6.6	0.763	1017
14:24:04.849	111	65	86	79	85.0	320	755	1108	6.8	0.764	1019
14:24:05.606	113	67	87	80	83.0	315	750	1138	6.6	0.784	1045
14:24:06.354	115	68	87	82	83.0	315	735	1196	6.8	0.768	1024
14:24:07.090	115	68	87	83	83.0	315	720	1196	6.9	0.753	1003
14:24:07.810	115	68	87	79	83.0	315	760	1196	6.6	0.794	1059
14:24:08.567	128	76	99	82	70.5	315	735	1467	5.8	1.027	1369
14:24:09.302	128	76	99	83	71.5	310	725	1475	5.9	1.004	1338
14:24:10.033	132	77	101	82	72.3	315	735	1500	5.9	1.025	1367
14:24:10.764	133	78	102	82	75.3	315	735	1463	6.1	0.994	1325
14:24:11.501	133	78	101	82	78.0	315	730	1446	6.4	0.948	1263
14:24:12.231	132	78	101	82	77.8	315	730	1454	6.4	0.946	1261
14:24:12.957	133	78	102	83	79.0	315	725	1467	6.5	0.931	1242
14:24:13.686	133	78	101	82	81.0	315	735	1433	6.6	0.914	1219
14:24:14.421	129	76	98	82	80.0	315	735	1404	6.5	0.898	1197
14:24:15.152	127	74	96	83	80.3	310	725	1417	6.6	0.870	1159
14:24:15.883	127	74	96	81	82.5	315	745	1404	6.6	0.865	1153
14:24:16.628	126	73	95	79	83.5	315	760	1375	6.6	0.860	1147
14:24:17.386	122	71	92	79	83.0	315	760	1333	6.6	0.838	1117
14:24:18.146	118	69	89	79	82.0	315	760	1333	6.5	0.823	1097
14:24:18.906	117	67	88	78	84.0	315	770	1321	6.5	0.804	1073
14:24:19.674	116	66	87	78	84.3	315	765	1283	6.6	0.788	1050
14:24:20.441	114	65	85	78	84.3	315	770	1267	6.6	0.775	1033
14:24:21.207	111	64	83	79	82.3	310	755	1242	6.5	0.764	1019
14:24:21.966	111	63	83	78	84.3	315	770	1246	6.6	0.759	1011
14:24:22.732	111	63	83	78	85.3	315	765	1217	6.7	0.747	996
14:24:23.499	110	63	82	78	85.0	315	770	1204	6.6	0.745	993
14:24:24.269	108	62	81	78	83.5	310	765	1208	6.5	0.744	993
14:24:25.034	109	62	82	78	84.8	315	765	1221	6.6	0.742	990
14:24:25.803	110	63	83	77	86.8	315	775	1196	6.7	0.741	989
14:24:26.574	110	63	83	78	85.3	315	765	1196	6.7	0.745	993
14:24:27.339	108	63	82	79	83.3	310	760	1167	6.6	0.749	998
14:24:28.103	108	63	82	78	83.5	310	765	1183	6.5	0.754	1005
14:24:28.866	111	64	84	78	85.5	315	765	1171	6.7	0.754	1005
14:24:29.631	112	65	85	78	85.8	315	770	1175	6.7	0.761	1015
14:24:30.399	111	64	84	77	84.0	315	775	1158	6.5	0.773	1030
14:24:31.176	109	64	83	77	82.5	310	775	1167	6.4	0.780	1040
14:24:31.949	111	64	84	77	84.5	315	780	1175	6.5	0.778	1037
14:24:32.729	112	65	85	77	85.5	315	780	1175	6.6	0.775	1034
14:24:33.513	111	65	84	77	84.3	315	775	1175	6.5	0.775	1033
14:24:34.285	110	65	84	78	81.8	310	770	1158	6.4	0.789	1052
14:24:35.058	112	65	85	77	84.5	315	775	1192	6.5	0.782	1043
14:24:35.829	114	66	87	78	86.3	315	770	1192	6.7	0.779	1039
14:24:36.601	115	67	87	77	84.8	315	775	1188	6.6	0.798	1064
14:24:37.378	114	67	87	78	84.0	315	770	1188	6.5	0.795	1060
14:24:38.146	116	67	89	78	84.8	315	765	1233	6.6	0.799	1065
14:24:38.911	119	69	91	77	86.3	320	780	1221	6.6	0.818	1091
14:24:39.691	120	69	91	76	85.8	315	785	1242	6.6	0.831	1108
14:24:40.472	119	69	90	78	84.0	315	770	1250	6.5	0.827	1103
14:24:41.246	118	69	90	77	82.8	315	775	1254	6.4	0.843	1124
14:24:42.021	120	70	91	76	84.8	320	785	1283	6.5	0.841	1121
14:24:42.805	121	70	91	75	85.5	320	795	1258	6.5	0.844	1125
14:24:43.600	119	69	89	76	84.8	315	790	1263	6.4	0.830	1106
14:24:44.389	116	67	88	77	83.0	315	780	1271	6.4	0.822	1096
14:24:45.170	117	67	88	76	83.8	315	785	1292	6.4	0.827	1103
14:24:45.954	118	68	88	76	83.8	315	790	1267	6.4	0.832	1110
14:24:46.745	118	68	88	77	83.8	315	780	1267	6.4	0.822	1096
14:24:47.525	118	68	88	76	83.8	315	790	1267	6.4	0.832	1110
14:24:48.316	115	66	87	77	74.5	315	775	1321	5.8	0.902	1203
14:24:49.091	117	67	89	77	76.8	315	780	1296	5.9	0.899	1199
14:24:49.869	118	68	90	77	77.0	315	775	1271	6.0	0.906	1208
14:24:50.646	118	69	90	77	79.3	320	775	1258	6.1	0.875	1167
14:24:51.421	116	68	88	78	80.5	315	770	1250	6.3	0.839	1119
14:24:52.189	116	67	89	78	82.0	315	765	1292	6.4	0.826	1101
14:24:52.956	118	69	90	77	84.0	320	775	1271	6.5	0.833	1110
14:24:53.727	119	69	91	78	84.5	315	770	1246	6.6	0.825	1100
14:24:54.501	117	69	89	78	83.3	315	770	1250	6.5	0.823	1098
14:24:55.269	116	68	89	79	82.8	315	760	1267	6.5	0.815	1087
14:24:56.031	118	69	90	78	85.0	320	770	1267	6.6	0.818	1090
14:24:56.800	119	69	91	77	86.0	320	775	1233	6.7	0.818	1090
14:24:57.576	118	69	90	77	85.3	320	775	1238	6.6	0.816	1088
14:24:58.347	115	68	88	78	83.0	315	770	1238	6.5	0.816	1089
14:24:59.119	116	68	89	78	84.0	315	765	1254	6.6	0.811	1081
14:24:59.885	118	69	90	77	86.3	320	775	1233	6.7	0.809	1078
14:25:00.657	118	69	90	78	85.0	320	770	1229	6.6	0.813	1084
14:25:01.427	116	68	88	77	83.8	315	780	1225	6.4	0.820	1093
14:25:02.210	115	67	88	77	84.8	315	780	1250	6.5	0.810	1080
14:25:02.987	117	68	89	77	85.5	315	780	1246	6.6	0.814	1086
14:25:03.767	117	68	89	77	85.5	320	780	1221	6.6	0.814	1086
14:25:04.549	116	67	88	78	84.5	315	770	1221	6.6	0.800	1066
14:25:05.321	114	66	87	78	83.3	315	765	1225	6.5	0.797	1063
14:25:06.086	116	67	89	77	85.5	320	775	1267	6.6	0.804	1073
14:25:06.859	120	69	92	78	86.8	320	765	1283	6.8	0.807	1076
14:25:07.625	122	70	92	78	86.5	320	765	1275	6.8	0.816	1088
14:25:08.391	121	70	92	79	84.3	315	760	1325	6.7	0.825	1101
14:25:09.151	122	70	93	79	85.3	315	755	1388	6.8	0.819	1092
14:25:09.906	124	71	94	79	86.5	320	760	1367	6.8	0.826	1101
14:25:10.668	125	71	93	78	86.3	320	765	1367	6.8	0.827	1103
14:25:11.431	122	70	92	79	84.8	315	755	1350	6.7	0.815	1087
14:25:12.188	120	69	91	79	85.0	315	755	1392	6.8	0.806	1075
14:25:12.939	122	69	92	79	86.0	315	760	1379	6.8	0.809	1078
14:25:13.699	122	69	92	79	86.8	315	755	1367	6.9	0.799	1065
14:25:14.458	121	69	91	79	86.3	315	755	1358	6.9	0.799	1065
14:25:15.211	121	70	92	80	84.0	315	750	1392	6.7	0.821	1095
14:25:15.963	124	71	94	79	86.5	320	760	1392	6.8	0.826	1101
14:25:16.721	126	72	95	78	87.3	320	765	1396	6.8	0.831	1108
14:25:17.484	124	71	93	78	85.8	315	765	1392	6.7	0.830	1106
14:25:18.249	121	70	91	79	83.3	315	760	1375	6.6	0.828	1105
14:25:19.009	120	69	91	79	84.5	315	760	1379	6.7	0.816	1088
14:25:19.771	122	70	93	79	87.0	320	760	1363	6.9	0.808	1077
14:25:20.533	122	70	92	78	87.3	320	765	1350	6.8	0.807	1076
14:25:21.298	120	69	91	79	85.5	315	760	1358	6.8	0.804	1073
14:25:22.058	119	69	90	78	84.5	315	765	1363	6.6	0.815	1086
14:25:22.821	121	69	91	77	87.3	320	780	1363	6.7	0.816	1088
14:25:23.601	122	69	92	76	89.0	320	785	1363	6.8	0.807	1076
14:25:24.386	120	69	90	76	87.5	320	785	1367	6.7	0.810	1080
14:25:25.173	119	68	89	76	86.0	315	785	1363	6.6	0.812	1083
14:25:25.958	120	68	89	75	87.8	320	805	1371	6.5	0.819	1092
14:25:26.761	119	67	89	74	88.8	320	810	1338	6.6	0.808	1077
14:25:27.571	116	66	87	75	87.3	320	795	1338	6.6	0.788	1051
14:25:28.365	113	65	85	75	84.0	315	795	1296	6.3	0.802	1069
14:25:29.159	114	64	85	75	86.5	320	805	1292	6.4	0.786	1049
14:25:29.966	113	64	85	75	88.3	325	805	1283	6.6	0.771	1028
14:25:30.769	112	64	84	75	86.8	320	795	1254	6.5	0.768	1023
14:25:31.565	111	63	83	75	84.3	315	800	1263	6.3	0.783	1045
14:25:32.364	111	63	83	76	87.0	320	790	1300	6.6	0.756	1008
14:25:33.156	112	64	84	76	87.3	320	790	1258	6.6	0.761	1014
14:25:33.944	112	64	84	76	87.3	320	785	1246	6.7	0.756	1008
14:25:34.730	112	64	84	78	87.3	320	765	1246	6.8	0.737	982
14:25:35.495	112	64	84	76	87.3	320	790	1246	6.6	0.761	1014
14:25:36.286	115	66	87	76	77.5	320	785	1329	5.9	0.876	1168
14:25:37.071	115	66	86	77	76.5	320	780	1279	5.9	0.874	1166
14:25:37.851	112	65	84	77	75.5	315	780	1288	5.8	0.868	1157
14:25:38.629	112	64	85	77	79.5	315	780	1300	6.1	0.832	1109
14:25:39.407	114	65	86	77	83.5	315	775	1263	6.5	0.801	1067
14:25:40.186	114	66	86	76	83.3	320	785	1242	6.4	0.809	1078
14:25:40.971	112	65	85	77	83.0	315	775	1238	6.4	0.791	1055
14:25:41.742	111	65	86	78	82.0	315	765	1221	6.4	0.798	1064
14:25:42.507	115	67	88	77	84.0	320	780	1242	6.5	0.813	1083
14:25:43.291	116	67	89	76	87.0	320	785	1229	6.6	0.801	1068
14:25:44.072	116	68	89	77	84.8	320	775	1217	6.6	0.809	1079
14:25:44.850	114	68	87	77	82.0	315	775	1217	6.3	0.822	1096
14:25:45.626	115	68	89	77	84.3	315	780	1225	6.5	0.819	1092
14:25:46.404	117	68	90	77	86.3	320	775	1204	6.7	0.811	1081
14:25:47.183	119	70	90	76	85.0	320	790	1208	6.5	0.834	1112
14:25:47.967	116	68	89	78	83.3	315	770	1229	6.5	0.819	1091
14:25:48.741	116	68	89	78	83.8	315	770	1238	6.5	0.816	1088
14:25:49.510	120	69	92	78	85.3	320	770	1279	6.6	0.831	1108
14:25:50.279	123	71	95	78	87.3	320	770	1275	6.8	0.834	1112
14:25:51.051	125	73	95	77	86.8	320	780	1271	6.7	0.854	1139
14:25:51.831	123	72	93	77	84.3	315	780	1304	6.5	0.863	1151
14:25:52.609	123	72	95	79	83.8	315	760	1350	6.6	0.858	1143
14:25:53.373	126	73	96	78	85.3	320	770	1346	6.6	0.867	1156
14:25:54.143	127	73	96	75	87.8	320	805	1338	6.5	0.876	1168
14:25:54.944	125	72	95	75	86.8	315	795	1371	6.5	0.866	1155
14:25:55.737	124	71	95	76	85.0	315	785	1438	6.5	0.873	1164
14:25:56.522	128	73	96	75	84.5	320	795	1454	6.4	0.898	1198
14:25:57.319	126	72	94	75	86.5	320	800	1429	6.5	0.869	1159
14:25:58.117	123	70	92	77	85.0	315	780	1450	6.5	0.844	1126
14:25:58.901	123	70	92	76	85.0	320	785	1458	6.5	0.850	1133
14:25:59.686	123	69	91	75	87.5	325	795	1421	6.6	0.829	1105
14:26:00.479	121	68	89	75	87.0	320	795	1400	6.6	0.811	1081
14:26:01.276	118	66	87	76	85.8	320	790	1429	6.5	0.797	1063
14:26:02.066	116	65	86	75	87.0	320	795	1425	6.6	0.784	1045
14:26:02.860	115	65	85	75	87.8	320	795	1367	6.6	0.768	1024
14:26:03.654	112	63	83	76	87.3	320	785	1350	6.7	0.745	993
14:26:04.443	111	62	83	76	87.5	320	790	1383	6.6	0.745	993
14:26:05.229	112	63	84	76	89.5	320	790	1321	6.8	0.737	983
14:26:06.021	113	63	82	75	89.5	325	805	1321	6.7	0.738	983
14:26:06.826	110	61	80	76	87.5	320	790	1350	6.6	0.725	966
14:26:07.614	110	61	80	76	87.0	320	790	1375	6.6	0.729	972
14:26:08.408	110	61	81	75	89.0	325	805	1358	6.6	0.728	971
14:26:09.207	110	61	80	75	88.5	320	800	1288	6.6	0.723	964
14:26:10.010	107	60	79	75	86.8	320	795	1288	6.5	0.719	959
14:26:10.804	107	60	79	76	86.3	320	790	1313	6.6	0.721	962
14:26:11.594	108	60	80	75	88.0	320	795	1275	6.6	0.718	958
14:26:12.391	108	60	79	75	88.0	320	795	1271	6.6	0.716	955
14:26:13.185	106	60	78	75	85.5	320	800	1254	6.4	0.725	967
14:26:13.984	106	59	78	75	86.5	320	805	1288	6.4	0.726	968
14:26:14.790	108	60	79	75	88.8	320	805	1275	6.6	0.719	958
14:26:15.595	108	61	79	74	87.5	320	815	1263	6.4	0.736	981
14:26:16.407	106	60	78	75	85.3	315	805	1258	6.4	0.732	976
14:26:17.216	106	59	78	75	86.0	320	805	1275	6.4	0.728	970
14:26:18.021	108	60	79	73	86.8	320	825	1267	6.3	0.747	995
14:26:18.846	108	60	78	73	86.5	320	825	1263	6.3	0.746	995
14:26:19.667	106	60	77	74	84.5	315	810	1229	6.3	0.738	984
14:26:20.481	105	59	77	74	83.8	315	810	1229	6.2	0.740	987
14:26:21.287	106	59	78	75	85.5	315	805	1229	6.4	0.732	976
14:26:22.096	107	60	79	73	86.5	320	820	1229	6.3	0.747	995
14:26:22.914	108	61	79	73	85.8	315	820	1213	6.3	0.753	1004
14:26:23.732	107	61	79	75	84.0	315	800	1217	6.3	0.750	1000
14:26:24.536	107	61	80	75	84.5	315	800	1229	6.3	0.753	1004
14:26:25.334	110	62	81	74	86.0	320	810	1238	6.4	0.765	1020
14:26:26.142	111	63	82	75	85.8	315	800	1242	6.4	0.763	1017
14:26:26.946	109	63	81	75	84.0	315	800	1225	6.3	0.769	1025
14:26:27.746	109	62	81	76	84.3	315	785	1238	6.4	0.757	1009
14:26:28.531	111	64	83	74	85.5	315	810	1271	6.3	0.782	1042
14:26:29.337	112	64	83	74	87.5	320	810	1250	6.5	0.771	1028
14:26:30.150	112	64	84	75	86.0	315	795	1258	6.5	0.774	1032
14:26:30.946	112	65	84	76	86.0	315	785	1267	6.6	0.764	1019
14:26:31.730	112	65	84	78	86.0	315	770	1267	6.7	0.750	1000
14:26:32.500	112	65	84	73	86.0	315	825	1267	6.3	0.803	1071
14:26:33.326	122	69	89	72	77.5	315	835	1471	5.6	0.956	1275
14:26:34.161	119	68	88	74	77.5	315	810	1446	5.7	0.917	1223
14:26:34.971	118	68	88	75	76.3	315	805	1438	5.7	0.929	1239
14:26:35.776	120	68	88	73	79.8	320	825	1433	5.8	0.910	1214
14:26:36.601	119	67	87	73	84.3	320	825	1429	6.1	0.849	1133
14:26:37.424	116	66	85	74	83.3	315	815	1408	6.1	0.832	1110
14:26:38.237	115	65	85	75	83.5	315	805	1429	6.2	0.817	1089
14:26:39.042	117	65	85	74	85.8	320	815	1425	6.3	0.810	1080
14:26:39.859	116	65	85	74	86.3	320	815	1417	6.3	0.801	1068
14:26:40.676	114	64	83	75	85.3	320	800	1392	6.4	0.781	1042
14:26:41.478	113	64	83	75	84.8	320	800	1392	6.4	0.781	1041
14:26:42.274	114	64	84	75	86.0	320	800	1413	6.5	0.781	1042
14:26:43.076	115	64	84	74	87.8	320	815	1413	6.5	0.780	1040
14:26:43.891	113	64	83	75	86.0	320	800	1392	6.5	0.770	1026
14:26:44.693	112	63	82	75	84.5	315	805	1392	6.3	0.779	1038
14:26:45.498	113	63	83	73	86.8	320	820	1383	6.3	0.780	1040
14:26:46.314	113	63	83	73	87.5	320	820	1371	6.4	0.775	1034
14:26:47.134	112	63	82	74	85.8	320	810	1354	6.4	0.770	1026
14:26:47.946	110	62	80	75	83.3	315	805	1329	6.2	0.774	1031
14:26:48.753	110	62	81	74	85.5	315	815	1358	6.3	0.770	1026
14:26:49.566	112	62	82	74	86.8	320	815	1346	6.4	0.768	1024
14:26:50.381	111	63	81	74	85.8	320	815	1333	6.3	0.770	1026
14:26:51.194	109	62	80	74	83.3	315	810	1317	6.2	0.774	1031
14:26:52.004	109	61	80	75	84.8	315	800	1325	6.4	0.755	1007
14:26:52.808	111	62	82	74	86.5	320	810	1342	6.4	0.763	1018
14:26:53.616	111	62	81	74	86.3	320	810	1308	6.4	0.761	1014
14:26:54.426	109	62	80	75	84.3	315	800	1304	6.3	0.760	1013
14:26:55.226	109	62	81	75	84.3	315	800	1329	6.3	0.764	1019
14:26:56.026	112	62	82	74	86.8	320	810	1333	6.4	0.766	1021
14:26:56.832	113	63	83	73	87.0	315	820	1317	6.4	0.780	1040
14:26:57.654	112	63	82	75	85.3	315	805	1329	6.4	0.774	1032
14:26:58.459	111	63	81	75	84.0	315	800	1321	6.3	0.774	1032
14:26:59.261	112	63	83	74	86.0	315	810	1346	6.4	0.777	1036
14:27:00.069	114	64	84	74	86.8	320	810	1358	6.4	0.782	1043
14:27:00.879	114	64	83	74	86.0	320	810	1354	6.4	0.782	1042
14:27:01.689	112	63	82	75	83.8	315	805	1346	6.2	0.783	1044
14:27:02.496	112	63	83	75	86.3	315	805	1379	6.4	0.770	1027
14:27:03.299	114	64	84	74	86.8	320	815	1367	6.4	0.787	1049
14:27:04.114	115	64	83	73	87.8	315	820	1367	6.4	0.778	1037
14:27:04.934	112	63	81	74	84.3	315	810	1354	6.2	0.781	1042
14:27:05.744	111	62	82	75	85.0	315	795	1363	6.4	0.767	1023
14:27:06.543	113	64	83	74	86.5	320	815	1358	6.4	0.782	1043
14:27:07.356	114	64	83	74	88.3	320	815	1367	6.5	0.767	1022
14:27:08.169	112	63	82	75	86.0	315	800	1363	6.5	0.760	1014
14:27:08.970	112	63	83	75	86.5	315	800	1379	6.5	0.763	1017
14:27:09.769	114	64	84	75	87.5	320	805	1367	6.5	0.770	1027
14:27:10.578	114	64	84	74	88.5	320	815	1379	6.5	0.769	1025
14:27:11.391	112	63	82	75	85.3	315	800	1367	6.4	0.770	1026
14:27:12.189	111	63	82	76	85.5	315	790	1358	6.5	0.758	1010
14:27:12.979	113	64	84	75	87.5	320	795	1354	6.6	0.763	1018
14:27:13.774	115	65	85	75	87.8	320	800	1358	6.6	0.773	1030
14:27:14.578	114	65	84	75	86.3	315	795	1367	6.5	0.774	1032
14:27:15.369	113	64	84	76	85.0	310	790	1371	6.5	0.776	1035
14:27:16.163	115	65	85	76	86.8	320	790	1392	6.6	0.774	1032
14:27:16.953	116	65	86	75	88.0	320	800	1354	6.6	0.782	1042
14:27:17.753	115	65	85	75	86.5	320	795	1375	6.5	0.781	1042
14:27:18.544	113	65	84	77	83.8	315	780	1358	6.4	0.780	1040
14:27:19.324	115	65	86	77	87.0	315	775	1375	6.7	0.764	1018
14:27:20.103	117	66	87	76	87.3	320	785	1379	6.7	0.783	1044
14:27:20.886	118	67	87	76	87.3	320	785	1383	6.7	0.781	1041
14:27:21.671	117	66	86	77	86.5	315	780	1408	6.7	0.778	1037
14:27:22.449	118	66	88	76	86.8	315	785	1421	6.6	0.792	1056
14:27:23.232	120	67	89	75	88.3	320	795	1433	6.7	0.797	1063
14:27:24.031	119	67	87	75	87.3	320	795	1421	6.6	0.793	1057
14:27:24.826	116	66	85	77	85.3	315	780	1421	6.6	0.780	1040
14:27:25.608	116	65	85	75	87.0	320	795	1413	6.6	0.779	1039
14:27:26.399	117	65	87	76	88.3	320	785	1404	6.7	0.769	1026
14:27:27.186	117	66	86	76	87.5	320	790	1413	6.6	0.774	1032
14:27:27.974	115	65	85	76	86.3	315	785	1400	6.6	0.771	1028
14:27:28.761	116	65	85	76	86.3	315	785	1442	6.6	0.771	1028
14:27:29.545	116	65	85	77	86.3	315	775	1442	6.7	0.762	1015
14:27:30.320	116	65	85	75	86.3	315	805	1442	6.4	0.791	1055
14:27:31.122	117	66	86	77	77.8	310	780	1513	6.0	0.858	1144
14:27:31.908	117	65	86	76	80.0	315	785	1521	6.1	0.839	1119
14:27:32.687	117	66	87	76	78.5	315	790	1479	6.0	0.871	1161
14:27:33.477	118	66	86	76	83.0	315	790	1471	6.3	0.821	1095
14:27:34.267	115	65	85	77	85.0	310	780	1454	6.5	0.780	1040
14:27:35.051	116	65	86	77	86.3	310	780	1475	6.6	0.773	1031
14:27:35.829	117	66	87	76	87.5	315	785	1442	6.7	0.781	1041
14:27:36.616	118	66	86	76	87.3	315	790	1442	6.6	0.781	1041
14:27:37.406	115	65	85	76	86.3	310	790	1454	6.6	0.776	1035
14:27:38.196	116	64	86	75	88.5	310	795	1467	6.7	0.768	1024
14:27:38.987	117	66	86	75	88.0	315	800	1429	6.6	0.784	1045
14:27:39.791	116	65	85	75	87.5	315	800	1442	6.6	0.773	1030
14:27:40.587	113	63	83	76	85.3	310	790	1421	6.5	0.765	1019
14:27:41.377	113	63	83	76	86.5	310	790	1429	6.6	0.756	1008
14:27:42.171	114	63	83	75	88.5	315	800	1429	6.6	0.750	1000
14:27:42.971	113	63	82	76	87.0	315	790	1425	6.6	0.745	993
14:27:43.763	110	62	81	76	86.0	310	785	1400	6.6	0.737	983
14:27:44.544	112	62	82	77	87.0	310	775	1404	6.7	0.733	977
14:27:45.323	113	63	83	76	89.0	315	790	1396	6.8	0.737	982
14:27:46.110	113	63	83	76	88.3	315	785	1396	6.7	0.738	984
14:27:46.898	112	63	82	76	86.5	315	785	1388	6.6	0.744	992
14:27:47.677	113	63	84	77	87.8	310	775	1417	6.8	0.737	983
14:27:48.454	114	64	85	76	88.3	315	785	1417	6.7	0.754	1005
14:27:49.239	115	64	84	76	88.5	315	790	1417	6.7	0.750	1000
14:27:50.030	113	63	83	76	86.5	310	785	1417	6.6	0.749	998
14:27:50.816	112	63	83	76	86.3	310	785	1421	6.6	0.751	1001
14:27:51.599	113	63	84	76	88.0	315	785	1408	6.7	0.747	996
14:27:52.384	114	64	84	76	88.0	315	790	1404	6.7	0.754	1005
14:27:53.176	113	64	83	76	87.0	315	785	1404	6.6	0.747	996
14:27:53.961	112	63	82	76	86.3	310	785	1396	6.6	0.749	998
14:27:54.742	114	63	85	77	87.8	310	775	1421	6.8	0.746	995
14:27:55.521	117	65	86	76	89.5	315	790	1421	6.8	0.757	1009
14:27:56.310	117	66	86	76	88.0	315	790	1438	6.7	0.768	1023
14:27:57.097	115	65	84	77	86.0	310	780	1421	6.6	0.764	1019
14:27:57.879	115	64	85	77	87.8	315	780	1446	6.8	0.756	1007
14:27:58.661	117	65	86	76	89.3	315	790	1425	6.8	0.759	1012
14:27:59.447	117	65	85	75	88.3	315	795	1438	6.7	0.766	1021
14:28:00.246	114	64	83	76	87.0	310	790	1433	6.6	0.756	1008
14:28:01.034	114	63	84	76	87.5	310	785	1429	6.7	0.749	999
14:28:01.819	116	64	85	75	89.5	315	795	1438	6.8	0.751	1001
14:28:02.616	116	64	84	75	89.3	315	805	1442	6.7	0.760	1013
14:28:03.417	113	63	83	75	86.8	310	795	1442	6.5	0.756	1008
14:28:04.214	112	62	82	76	86.8	310	790	1429	6.6	0.747	996
14:28:05.004	114	63	83	75	88.8	315	795	1438	6.7	0.743	991
14:28:05.799	114	63	84	75	88.5	315	795	1433	6.7	0.750	1000
14:28:06.592	113	63	83	76	87.5	310	790	1454	6.6	0.745	993
14:28:07.382	113	63	83	76	87.3	310	785	1471	6.7	0.742	990
14:28:08.167	115	64	85	77	88.3	310	780	1479	6.8	0.747	996
14:28:08.951	116	65	85	75	89.0	315	795	1446	6.7	0.759	1012
14:28:09.746	116	64	84	76	88.0	315	790	1483	6.7	0.754	1005
14:28:10.534	113	63	83	77	86.5	310	780	1454	6.7	0.748	998
14:28:11.316	115	64	84	77	88.3	315	780	1467	6.8	0.745	993
14:28:12.096	116	65	85	76	89.0	315	790	1479	6.8	0.757	1009
14:28:12.882	115	64	85	77	88.5	310	780	1488	6.8	0.747	996
14:28:13.666	115	64	84	77	86.8	310	780	1496	6.7	0.758	1010
14:28:14.444	116	65	86	77	88.3	315	775	1492	6.8	0.753	1004
14:28:15.219	117	66	87	77	89.0	315	780	1471	6.8	0.758	1011
14:28:15.997	116	65	86	78	88.5	310	770	1475	6.9	0.746	995
14:28:16.771	116	65	86	78	87.5	310	765	1529	6.9	0.754	1005
14:28:17.534	119	66	90	79	90.0	310	760	1538	7.1	0.756	1008
14:28:18.296	123	69	92	78	90.3	315	770	1521	7.0	0.781	1041
14:28:19.064	125	70	92	78	88.8	315	765	1533	7.0	0.793	1057
14:28:19.831	123	70	90	78	86.3	315	765	1504	6.8	0.796	1061
14:28:20.596	120	67	90	78	90.5	315	770	1446	7.1	0.768	1024
14:28:21.364	123	70	92	77	88.5	315	780	1463	6.8	0.809	1078
14:28:22.146	123	69	91	77	88.8	315	780	1463	6.8	0.795	1061
14:28:22.924	119	68	89	77	86.5	315	775	1433	6.7	0.797	1063
14:28:23.701	120	68	90	77	88.3	315	780	1471	6.8	0.793	1058
14:28:24.480	122	69	90	75	88.8	315	795	1467	6.7	0.806	1075
14:28:25.276	121	68	90	75	88.8	315	800	1467	6.7	0.811	1082
14:28:26.075	121	68	90	78	88.8	315	770	1467	6.9	0.781	1041
14:28:26.845	121	68	90	76	88.8	315	790	1467	6.7	0.801	1068
14:28:27.636	120	68	89	76	78.8	320	785	1500	6.0	0.887	1183
14:28:28.417	121	67	89	76	79.3	315	785	1492	6.1	0.877	1169
14:28:29.206	118	66	87	76	78.3	315	785	1488	6.0	0.873	1164
14:28:29.987	118	66	88	78	81.8	315	770	1496	6.4	0.827	1102
14:28:30.760	120	67	89	77	86.5	320	780	1488	6.7	0.805	1073
14:28:31.539	122	68	89	77	87.3	320	780	1492	6.7	0.798	1064
14:28:32.319	119	67	88	78	85.5	315	770	1488	6.7	0.788	1051
14:28:33.091	119	66	88	78	86.3	315	765	1500	6.8	0.778	1038
14:28:33.856	121	67	90	78	88.8	315	765	1492	7.0	0.771	1029
14:28:34.621	122	68	90	78	89.3	320	765	1513	7.0	0.774	1031
14:28:35.384	121	68	89	79	86.8	315	760	1500	6.8	0.780	1040
14:28:36.144	121	67	90	79	87.8	310	755	1546	7.0	0.770	1027
14:28:36.899	124	69	92	79	89.0	315	760	1575	7.0	0.786	1047
14:28:37.659	126	70	93	78	89.5	315	765	1558	7.0	0.797	1063
14:28:38.426	125	70	92	78	88.0	315	770	1546	6.9	0.803	1070
14:28:39.194	123	69	90	78	86.5	315	765	1550	6.8	0.796	1061
14:28:39.959	122	67	90	79	88.8	315	760	1575	7.0	0.771	1028
14:28:40.723	124	69	91	78	89.0	320	770	1558	6.9	0.785	1047
14:28:41.491	123	68	90	77	89.0	320	775	1558	6.9	0.779	1039
14:28:42.266	120	67	88	78	88.3	315	770	1563	6.9	0.763	1018
14:28:43.038	120	66	88	78	90.0	315	765	1575	7.1	0.750	1000
14:28:43.803	121	67	89	77	90.0	320	775	1542	7.0	0.764	1019
14:28:44.578	121	67	88	77	90.5	315	780	1563	7.0	0.756	1008
14:28:45.358	118	65	86	78	88.0	315	770	1538	6.9	0.753	1003
14:28:46.128	117	65	87	78	89.3	315	770	1533	7.0	0.746	995
14:28:46.894	119	66	88	77	89.8	315	775	1504	6.9	0.758	1010
14:28:47.669	118	66	87	77	88.8	320	780	1508	6.8	0.760	1014
14:28:48.451	115	65	85	77	88.3	315	775	1400	6.8	0.746	995
14:28:49.228	114	65	85	77	87.0	315	780	1404	6.7	0.762	1016
14:28:50.005	116	66	87	76	88.5	315	785	1404	6.8	0.769	1026
14:28:50.793	117	66	87	75	90.3	320	800	1404	6.8	0.771	1028
14:28:51.591	115	66	86	75	88.0	315	795	1379	6.6	0.775	1033
14:28:52.384	114	65	85	76	85.5	315	785	1379	6.5	0.783	1044
14:28:53.169	115	65	86	75	88.3	315	795	1383	6.7	0.775	1033
14:28:53.968	116	65	86	75	89.3	320	800	1383	6.7	0.771	1028
14:28:54.765	114	65	85	75	87.8	320	795	1388	6.6	0.766	1021
14:28:55.560	112	63	83	76	86.3	315	785	1329	6.6	0.753	1004
14:28:56.346	113	64	84	75	87.5	315	795	1346	6.6	0.761	1015
14:28:57.139	114	64	85	75	89.8	320	795	1350	6.8	0.751	1001
14:28:57.934	114	64	84	76	87.5	320	785	1338	6.7	0.754	1005
14:28:58.721	111	63	82	76	84.5	315	785	1317	6.5	0.764	1019
14:28:59.506	111	63	83	76	86.8	315	785	1329	6.6	0.753	1004
14:29:00.291	114	64	85	76	89.0	320	790	1321	6.8	0.754	1006
14:29:01.081	115	65	85	76	88.8	320	790	1338	6.7	0.757	1009
14:29:01.871	112	64	84	76	85.8	320	790	1308	6.5	0.769	1026
14:29:02.659	112	64	84	77	84.8	315	780	1288	6.5	0.775	1034
14:29:03.439	114	66	86	76	87.0	315	785	1296	6.6	0.778	1038
14:29:04.224	116	66	86	75	88.8	320	795	1308	6.7	0.770	1027
14:29:05.017	112	65	84	77	84.3	315	780	1304	6.5	0.780	1040
14:29:05.801	111	64	84	77	85.3	315	780	1292	6.6	0.769	1025
14:29:06.579	114	65	86	76	86.3	315	785	1296	6.6	0.780	1041
14:29:07.365	115	66	87	75	88.8	320	795	1296	6.7	0.775	1033
14:29:08.161	114	66	86	76	87.3	320	790	1313	6.6	0.774	1032
14:29:08.950	112	65	84	75	84.5	315	795	1296	6.4	0.793	1057
14:29:09.746	113	64	85	75	87.3	320	795	1329	6.6	0.777	1036
14:29:10.539	116	66	87	75	88.0	320	805	1300	6.6	0.796	1061
14:29:11.346	117	67	87	74	88.3	320	815	1333	6.5	0.801	1068
14:29:12.161	114	65	85	75	85.8	320	805	1325	6.4	0.796	1061
14:29:12.966	113	64	85	76	85.5	315	790	1317	6.5	0.781	1041
14:29:13.756	115	65	86	75	87.8	320	800	1321	6.6	0.784	1045
14:29:14.558	115	65	86	75	89.5	320	805	1338	6.7	0.774	1031
14:29:15.359	114	65	85	76	87.5	320	790	1346	6.6	0.765	1020
14:29:16.149	112	64	83	76	84.3	315	785	1346	6.4	0.773	1031
14:29:16.934	113	64	85	77	87.3	315	780	1358	6.7	0.762	1016
14:29:17.716	117	66	87	76	89.8	320	785	1350	6.9	0.763	1018
14:29:18.503	118	67	87	74	88.8	320	810	1350	6.6	0.792	1056
14:29:19.309	115	65	86	77	86.3	315	780	1388	6.6	0.773	1031
14:29:20.093	114	65	86	77	85.3	315	775	1354	6.6	0.782	1042
14:29:20.868	118	67	89	77	89.3	320	780	1383	6.9	0.778	1037
14:29:21.642	121	69	89	78	89.3	320	765	1417	7.0	0.763	1017
14:29:22.410	121	69	89	81	89.3	320	740	1417	7.2	0.738	984
14:29:23.150	121	69	89	79	89.3	320	760	1417	7.0	0.758	1010
14:29:23.913	129	74	96	80	74.8	320	750	1588	6.0	0.966	1288
14:29:24.659	127	73	95	81	73.8	310	745	1600	5.9	0.960	1280
14:29:25.402	130	73	97	81	75.5	315	740	1646	6.1	0.951	1268
14:29:26.146	131	74	98	80	80.3	320	750	1629	6.4	0.914	1218
14:29:26.898	131	74	96	77	84.0	320	775	1596	6.5	0.886	1181
14:29:27.670	127	72	93	79	82.5	315	760	1608	6.5	0.857	1142
14:29:28.429	124	70	92	80	82.0	315	750	1583	6.6	0.844	1125
14:29:29.183	126	71	94	78	85.8	320	765	1592	6.7	0.836	1115
14:29:29.948	127	71	94	77	88.3	320	775	1596	6.8	0.828	1104
14:29:30.721	126	71	93	77	87.0	320	775	1583	6.7	0.826	1102
14:29:31.496	122	69	90	78	84.3	315	770	1563	6.6	0.825	1100
14:29:32.268	123	69	91	77	86.0	315	775	1571	6.7	0.820	1093
14:29:33.043	125	69	92	76	89.5	320	790	1558	6.8	0.810	1080
14:29:33.829	124	69	90	76	88.3	315	790	1567	6.7	0.806	1074
14:29:34.619	119	67	87	77	85.0	310	780	1546	6.5	0.798	1064
14:29:35.400	116	66	86	78	83.3	310	770	1521	6.5	0.798	1064
14:29:36.169	120	66	90	78	88.5	315	770	1558	6.9	0.779	1038
14:29:36.939	124	68	92	77	91.5	320	775	1554	7.1	0.781	1042
14:29:37.715	125	70	92	77	90.0	320	780	1533	6.9	0.797	1063
14:29:38.494	122	69	90	78	86.0	310	765	1579	6.7	0.801	1067
14:29:39.263	123	68	91	78	88.3	315	765	1604	6.9	0.791	1055
14:29:40.028	127	70	94	77	90.8	320	775	1600	7.0	0.798	1065
14:29:40.803	128	71	94	76	91.3	320	785	1600	7.0	0.811	1081
14:29:41.582	127	70	93	77	89.5	320	775	1617	6.9	0.803	1071
14:29:42.357	124	70	91	77	86.3	315	775	1617	6.7	0.820	1093
14:29:43.136	126	69	93	77	88.8	320	780	1629	6.8	0.813	1084
14:29:43.916	128	70	94	77	91.8	320	780	1600	7.1	0.801	1068
14:29:44.696	128	71	93	75	90.0	320	795	1592	6.8	0.822	1095
14:29:45.491	124	69	90	77	86.5	315	780	1621	6.7	0.814	1085
14:29:46.269	123	68	91	77	87.0	315	780	1617	6.7	0.811	1082
14:29:47.051	125	69	92	76	90.3	320	785	1604	6.9	0.798	1064
14:29:47.834	126	69	92	76	89.8	320	790	1613	6.8	0.808	1077
14:29:48.624	124	68	90	76	88.0	320	785	1608	6.7	0.801	1067
14:29:49.413	120	67	88	77	85.3	315	775	1604	6.6	0.800	1067
14:29:50.186	122	67	90	77	87.5	315	775	1608	6.8	0.797	1063
14:29:50.961	125	69	92	77	91.0	320	780	1613	7.0	0.791	1054
14:29:51.739	127	70	92	76	90.0	320	790	1625	6.8	0.810	1080
14:29:52.531	124	69	91	76	88.5	315	785	1633	6.8	0.803	1070
14:29:53.315	122	68	89	76	84.8	315	790	1613	6.4	0.832	1109
14:29:54.106	124	69	91	75	87.5	320	795	1629	6.6	0.825	1099
14:29:54.901	125	69	91	74	89.5	320	810	1617	6.6	0.821	1095
14:29:55.711	123	68	90	75	88.5	320	800	1633	6.6	0.809	1079
14:29:56.507	122	68	90	76	86.5	315	785	1629	6.6	0.814	1086
14:29:57.295	124	69	91	75	88.5	320	800	1621	6.6	0.820	1094
14:29:58.095	125	68	91	75	90.0	320	800	1617	6.8	0.804	1073
14:29:58.898	121	67	88	75	87.8	320	800	1613	6.6	0.805	1073
14:29:59.694	120	66	88	76	86.8	315	790	1617	6.6	0.799	1065
14:30:00.486	121	67	88	75	88.0	320	805	1600	6.6	0.805	1073
14:30:01.289	121	66	88	75	89.0	320	800	1588	6.7	0.787	1049
14:30:02.091	118	65	85	75	86.5	320	795	1571	6.5	0.784	1045
14:30:02.886	117	64	86	76	87.5	320	790	1583	6.6	0.772	1029
14:30:03.676	119	65	87	75	89.0	320	795	1546	6.7	0.773	1030
14:30:04.473	119	65	86	75	89.8	320	805	1538	6.7	0.774	1031
14:30:05.276	117	64	85	76	88.5	320	790	1508	6.7	0.757	1009
14:30:06.068	116	64	85	76	86.8	320	785	1538	6.6	0.767	1023
14:30:06.849	118	65	86	76	87.8	320	785	1517	6.7	0.772	1029
14:30:07.636	118	66	87	75	89.0	325	795	1525	6.7	0.773	1030
14:30:08.429	117	65	85	76	87.8	320	790	1517	6.7	0.767	1023
14:30:09.219	116	65	85	77	85.5	320	780	1508	6.6	0.773	1031
14:30:10.001	118	65	86	76	87.5	320	790	1508	6.6	0.779	1038
14:30:10.789	119	66	87	75	89.0	320	795	1475	6.7	0.777	1036
14:30:11.586	118	66	86	75	87.3	320	795	1467	6.6	0.781	1042
14:30:12.381	116	65	85	76	85.8	320	785	1479	6.6	0.776	1034
14:30:13.168	117	65	86	76	87.0	320	785	1504	6.6	0.774	1032
14:30:13.951	119	66	87	75	89.0	325	795	1488	6.7	0.777	1036
14:30:14.746	119	66	86	75	87.3	320	795	1479	6.6	0.784	1045
14:30:15.537	116	65	85	77	85.3	315	780	1479	6.6	0.778	1037
14:30:16.317	118	65	87	77	86.5	320	775	1513	6.7	0.777	1036
14:30:17.092	119	67	88	76	87.8	320	785	1496	6.7	0.785	1047
14:30:17.877	120	67	88	76	87.8	320	785	1479	6.7	0.785	1047
14:30:18.665	120	67	88	78	87.8	320	765	1479	6.9	0.765	1020
14:30:19.430	120	67	88	76	87.8	320	785	1479	6.7	0.785	1047
14:30:20.214	120	67	89	76	78.5	320	785	1521	6.0	0.885	1180
14:30:20.999	121	67	88	76	79.0	320	790	1525	6.0	0.882	1177
14:30:21.789	119	66	87	77	78.5	315	780	1521	6.0	0.867	1156
14:30:22.569	119	66	88	78	82.0	315	770	1525	6.4	0.829	1105
14:30:23.343	122	68	89	76	86.3	320	785	1529	6.6	0.812	1083
14:30:24.128	122	68	89	75	88.0	320	795	1525	6.6	0.806	1075
14:30:24.923	120	67	88	76	87.8	320	785	1508	6.7	0.783	1044
14:30:25.708	118	66	86	77	84.8	315	780	1500	6.5	0.792	1055
14:30:26.486	119	66	88	77	87.5	320	775	1521	6.8	0.775	1033
14:30:27.261	121	67	89	77	89.5	320	780	1517	6.9	0.776	1034
14:30:28.041	121	68	89	77	88.3	320	780	1483	6.8	0.784	1046
14:30:28.820	119	67	88	77	86.3	315	775	1504	6.7	0.786	1048
14:30:29.594	121	67	89	78	88.0	315	770	1546	6.9	0.781	1041
14:30:30.364	123	69	91	77	88.8	320	780	1542	6.8	0.798	1063
14:30:31.146	123	69	90	76	88.3	320	785	1546	6.7	0.798	1064
14:30:31.929	120	67	88	77	86.5	315	775	1529	6.7	0.788	1051
14:30:32.708	120	67	88	77	88.0	320	780	1567	6.8	0.782	1043
14:30:33.484	122	68	89	76	87.8	320	785	1533	6.7	0.798	1065
14:30:34.269	121	68	89	76	88.3	320	790	1546	6.7	0.792	1056
14:30:35.059	119	66	87	76	87.0	315	785	1521	6.6	0.783	1044
14:30:35.846	118	65	86	77	86.8	315	780	1533	6.7	0.776	1034
14:30:36.626	118	66	87	76	88.0	320	790	1492	6.7	0.779	1038
14:30:37.412	119	66	87	77	89.0	320	780	1467	6.8	0.762	1017
14:30:38.196	117	65	86	77	87.5	320	780	1458	6.7	0.762	1016
14:30:38.976	117	65	86	77	86.8	315	775	1496	6.7	0.766	1021
14:30:39.751	119	66	87	76	88.3	320	790	1525	6.7	0.774	1032
14:30:40.539	119	66	87	76	89.0	320	790	1521	6.8	0.770	1027
14:30:41.329	118	66	86	76	86.8	315	785	1496	6.6	0.774	1032
14:30:42.112	116	64	85	78	85.3	315	770	1508	6.6	0.763	1018
14:30:42.884	117	64	86	78	88.5	315	765	1538	6.9	0.746	994
14:30:43.650	120	66	88	78	88.5	320	770	1521	6.9	0.766	1021
14:30:44.421	121	67	88	77	88.8	320	775	1525	6.9	0.768	1025
14:30:45.194	119	66	87	78	86.8	315	770	1513	6.8	0.770	1027
14:30:45.964	119	66	88	78	87.5	315	765	1546	6.9	0.767	1023
14:30:46.729	122	68	90	78	88.0	320	770	1525	6.9	0.783	1044
14:30:47.501	122	68	90	77	88.8	320	780	1513	6.8	0.787	1049
14:30:48.279	120	67	88	78	87.0	315	765	1525	6.8	0.774	1032
14:30:49.048	120	67	88	78	87.3	320	765	1529	6.8	0.772	1029
14:30:49.809	121	68	90	78	88.3	320	770	1529	6.9	0.781	1041
14:30:50.579	123	68	91	78	89.5	320	770	1521	7.0	0.779	1038
14:30:51.353	122	68	89	77	88.5	320	775	1517	6.9	0.782	1042
14:30:52.124	120	68	89	78	86.8	315	765	1513	6.8	0.783	1044
14:30:52.891	122	68	90	78	88.5	320	770	1550	6.9	0.785	1047
14:30:53.659	123	69	91	78	88.0	320	770	1517	6.9	0.794	1059
14:30:54.429	122	68	90	78	88.3	320	770	1521	6.9	0.781	1041
14:30:55.199	120	68	89	78	86.8	315	765	1525	6.8	0.780	1041
14:30:55.964	122	68	90	78	88.3	320	770	1554	6.9	0.783	1044
14:30:56.734	123	68	91	77	89.0	320	775	1538	6.9	0.788	1051
14:30:57.509	122	68	89	77	88.8	320	780	1500	6.8	0.784	1046
14:30:58.293	119	66	87	77	88.0	315	775	1538	6.8	0.768	1025
14:30:59.068	119	66	87	78	88.5	320	770	1546	6.9	0.759	1012
14:30:59.834	121	67	89	77	89.0	320	775	1525	6.9	0.771	1028
14:31:00.611	121	67	89	77	90.3	320	780	1533	6.9	0.765	1020
14:31:01.391	119	66	87	77	88.8	320	775	1533	6.9	0.762	1016
14:31:02.164	118	66	87	78	87.0	315	770	1538	6.8	0.768	1024
14:31:02.935	120	66	89	78	90.0	320	765	1558	7.1	0.754	1006
14:31:03.703	122	68	90	77	90.0	320	775	1554	7.0	0.771	1028
14:31:04.476	121	67	88	78	88.3	320	770	1538	6.9	0.770	1027
14:31:05.248	119	66	87	78	86.8	315	770	1542	6.8	0.772	1030
14:31:06.014	120	66	88	78	88.3	315	765	1554	6.9	0.765	1020
14:31:06.783	121	67	89	77	89.3	320	780	1538	6.9	0.773	1031
14:31:07.559	121	67	88	78	88.5	320	770	1546	6.9	0.768	1024
14:31:08.331	118	66	87	78	86.5	315	770	1525	6.7	0.770	1027
14:31:09.101	119	66	87	78	87.8	315	765	1533	6.9	0.758	1011
14:31:09.866	121	67	89	78	89.5	320	765	1538	7.0	0.759	1011
14:31:10.633	122	67	89	77	89.5	320	775	1538	6.9	0.766	1022
14:31:11.404	119	66	88	78	88.0	315	765	1533	6.9	0.761	1014
14:31:12.169	119	66	88	79	87.0	315	755	1550	6.9	0.762	1015
14:31:12.926	122	68	90	78	89.0	320	765	1563	7.0	0.771	1029
14:31:13.689	124	68	90	78	89.0	320	765	1567	7.0	0.771	1029
14:31:14.455	124	68	90	80	89.0	320	750	1567	7.1	0.756	1008
14:31:15.205	124	68	90	79	89.0	320	755	1567	7.1	0.761	1015
14:31:15.963	123	70	92	79	78.3	320	760	1413	6.2	0.889	1185
14:31:16.719	123	70	92	79	79.0	320	760	1388	6.2	0.883	1177
14:31:17.481	122	69	90	78	78.3	320	765	1392	6.1	0.880	1173
14:31:18.244	120	68	89	79	81.0	315	755	1396	6.4	0.825	1100
14:31:18.999	120	67	90	80	86.5	320	750	1388	6.9	0.780	1040
14:31:19.753	123	69	91	79	87.3	320	760	1379	6.9	0.793	1057
14:31:20.510	121	68	90	79	88.3	320	755	1358	7.0	0.768	1024
14:31:21.266	120	68	90	80	87.8	320	750	1388	7.0	0.765	1020
14:31:22.016	121	68	90	79	89.0	320	760	1392	7.0	0.771	1028
14:31:22.775	121	68	90	79	90.0	320	760	1354	7.1	0.758	1011
14:31:23.536	119	67	88	78	89.0	320	765	1371	7.0	0.752	1003
14:31:24.300	117	64	87	79	91.3	320	755	1375	7.3	0.718	957
14:31:25.056	119	66	88	79	90.0	320	760	1363	7.1	0.741	988
14:31:25.816	119	66	87	78	91.3	325	770	1363	7.1	0.736	982
14:31:26.584	116	65	86	79	90.3	320	760	1342	7.1	0.720	960
14:31:27.344	116	64	86	80	90.8	320	750	1358	7.3	0.709	945
14:31:28.098	117	65	86	79	90.0	325	760	1338	7.1	0.728	971
14:31:28.854	117	65	86	79	90.8	320	760	1333	7.2	0.722	963
14:31:29.614	115	64	85	80	89.3	320	750	1313	7.1	0.716	955
14:31:30.368	118	67	88	80	87.5	320	750	1358	7.0	0.752	1003
14:31:31.114	119	67	89	79	89.8	320	755	1346	7.1	0.744	993
14:31:31.869	120	67	89	79	91.0	325	755	1329	7.2	0.734	979
14:31:32.625	117	67	86	79	87.0	320	755	1354	6.9	0.748	998
14:31:33.379	116	64	86	80	90.0	320	750	1350	7.2	0.717	956
14:31:34.131	118	65	87	79	91.5	325	755	1304	7.3	0.720	960
14:31:34.886	118	66	88	79	91.5	325	760	1275	7.2	0.727	969
14:31:35.642	116	65	86	80	90.3	320	750	1254	7.2	0.717	956
14:31:36.396	116	65	86	81	89.3	320	745	1279	7.2	0.716	954
14:31:37.141	117	65	88	79	91.5	320	755	1304	7.3	0.722	963
14:31:37.892	119	66	89	80	92.0	320	750	1296	7.4	0.726	967
14:31:38.644	119	67	88	79	91.3	320	755	1279	7.3	0.726	968
14:31:39.400	117	66	87	80	89.5	320	750	1283	7.2	0.725	966
14:31:40.151	118	66	88	79	91.3	325	755	1308	7.3	0.726	968
14:31:40.904	120	67	89	79	91.5	325	760	1292	7.2	0.739	986
14:31:41.664	120	67	89	78	92.0	325	765	1271	7.2	0.738	984
14:31:42.430	117	66	87	79	90.0	320	760	1267	7.1	0.737	982
14:31:43.189	117	66	88	79	90.3	320	755	1283	7.2	0.732	976
14:31:43.944	119	67	89	79	91.5	325	760	1288	7.2	0.739	986
14:31:44.706	119	67	88	78	91.8	325	770	1258	7.1	0.741	988
14:31:45.472	117	66	87	79	90.3	320	760	1250	7.1	0.728	971
14:31:46.236	116	65	86	79	90.0	320	760	1271	7.1	0.728	971
14:31:46.994	118	66	88	78	91.5	325	765	1254	7.2	0.736	981
14:31:47.757	118	66	88	79	90.5	325	760	1246	7.1	0.739	985
14:31:48.521	117	66	87	79	90.5	320	760	1246	7.1	0.731	974
14:31:49.280	116	65	86	79	88.5	320	755	1233	7.0	0.736	981
14:31:50.032	118	66	88	79	90.3	320	755	1258	7.2	0.736	982
14:31:50.789	119	67	90	80	91.3	320	750	1267	7.3	0.736	981
14:31:51.539	119	67	89	80	90.3	320	750	1250	7.2	0.735	981
14:31:52.291	117	66	87	80	89.3	320	750	1242	7.1	0.733	978
14:31:53.039	118	66	89	81	90.3	320	745	1271	7.3	0.731	974
14:31:53.784	120	67	90	80	91.0	325	750	1263	7.3	0.744	992
14:31:54.534	122	69	91	79	92.0	320	755	1263	7.3	0.745	993
14:31:55.287	119	67	89	80	90.5	320	750	1263	7.2	0.738	983
14:31:56.040	119	67	89	80	88.8	320	750	1275	7.1	0.748	997
14:31:56.789	120	68	90	79	90.5	320	760	1279	7.1	0.754	1005
14:31:57.547	121	67	90	79	92.0	320	755	1292	7.3	0.741	988
14:31:58.306	120	68	89	78	90.3	325	765	1267	7.1	0.752	1003
14:31:59.069	117	66	87	79	88.5	320	755	1275	7.0	0.742	990
14:31:59.826	117	66	88	79	90.3	320	755	1288	7.2	0.732	976
14:32:00.579	120	67	90	79	91.3	325	755	1288	7.3	0.741	987
14:32:01.334	120	68	90	79	91.0	320	755	1300	7.2	0.743	990
14:32:02.091	118	66	88	79	90.3	320	760	1283	7.1	0.737	982
14:32:02.849	117	66	87	80	89.5	320	750	1292	7.2	0.731	975
14:32:03.601	119	66	89	80	91.8	320	750	1292	7.3	0.723	965
14:32:04.351	119	67	88	80	90.3	325	750	1279	7.2	0.733	978
14:32:05.101	117	66	87	81	89.0	320	745	1246	7.2	0.728	971
14:32:05.844	117	65	87	82	90.5	320	735	1250	7.4	0.709	945
14:32:06.581	117	66	86	81	89.0	320	745	1242	7.2	0.718	957
14:32:07.322	114	64	85	82	88.5	315	735	1254	7.2	0.702	936
14:32:08.059	115	64	85	81	88.5	315	740	1292	7.2	0.707	942
14:32:08.800	115	64	85	82	88.5	315	730	1292	7.3	0.697	929
14:32:09.530	115	64	85	79	88.5	315	760	1292	7.0	0.726	968
14:32:10.291	120	68	89	80	77.8	315	750	1492	6.2	0.859	1145
14:32:11.041	120	68	90	80	78.3	315	750	1483	6.3	0.858	1144
14:32:11.789	122	69	91	79	78.5	315	760	1458	6.2	0.879	1171
14:32:12.551	122	69	90	78	82.8	320	770	1429	6.4	0.833	1110
14:32:13.321	119	66	87	79	85.8	315	755	1400	6.8	0.768	1024
14:32:14.078	118	65	88	79	87.8	320	755	1363	7.0	0.753	1004
14:32:14.830	121	68	90	79	86.8	320	760	1379	6.8	0.788	1051
14:32:15.589	122	70	91	79	87.0	320	755	1392	6.9	0.790	1053
14:32:16.348	120	67	89	78	90.5	320	765	1333	7.1	0.754	1006
14:32:17.110	120	68	89	79	87.0	315	755	1375	6.9	0.775	1033
14:32:17.866	122	69	92	79	88.8	320	755	1396	7.1	0.778	1038
14:32:18.621	124	70	93	79	91.0	320	760	1346	7.2	0.775	1033
14:32:19.383	124	70	92	78	90.3	320	765	1342	7.1	0.778	1037
14:32:20.144	122	69	91	80	87.0	315	750	1350	7.0	0.780	1040
14:32:20.898	123	69	92	79	89.5	320	755	1379	7.1	0.776	1035
14:32:21.653	125	70	94	79	90.8	320	760	1358	7.2	0.785	1047
14:32:22.409	126	71	94	79	90.8	320	760	1371	7.2	0.787	1050
14:32:23.173	124	70	93	78	89.5	320	765	1354	7.0	0.791	1054
14:32:23.934	123	70	93	80	88.3	315	750	1375	7.1	0.786	1048
14:32:24.688	125	70	94	79	90.8	320	760	1363	7.2	0.783	1044
14:32:25.446	125	70	94	79	91.5	320	760	1371	7.2	0.779	1038
14:32:26.208	124	70	93	78	89.8	320	770	1346	7.0	0.794	1058
14:32:26.974	123	70	91	79	87.5	315	760	1363	6.9	0.793	1057
14:32:27.734	123	69	92	79	89.8	315	755	1371	7.1	0.776	1035
14:32:28.489	125	70	93	79	90.5	320	760	1367	7.1	0.781	1041
14:32:29.249	124	70	93	79	90.5	320	760	1379	7.1	0.781	1041
14:32:30.011	124	72	93	78	85.8	320	765	1321	6.7	0.830	1106
14:32:30.775	124	70	93	78	90.0	320	765	1350	7.1	0.786	1048
14:32:31.541	122	70	91	78	87.0	320	765	1321	6.8	0.796	1061
14:32:32.306	119	68	88	79	84.8	315	760	1308	6.7	0.791	1055
14:32:33.068	120	67	89	79	87.8	320	755	1375	7.0	0.766	1021
14:32:33.819	121	68	90	79	89.5	315	760	1338	7.1	0.764	1019
14:32:34.577	122	68	90	79	90.0	320	760	1238	7.1	0.760	1013
14:32:35.341	119	67	89	79	89.5	320	760	1321	7.1	0.752	1002
14:32:36.100	118	67	88	79	87.3	315	755	1325	6.9	0.759	1012
14:32:36.858	120	67	89	79	89.5	320	760	1338	7.1	0.758	1011
14:32:37.614	122	68	91	78	91.5	320	765	1325	7.2	0.761	1014
14:32:38.379	122	68	90	78	90.5	320	765	1321	7.1	0.763	1017
14:32:39.144	118	67	88	78	87.5	315	765	1308	6.9	0.772	1029
14:32:39.911	118	67	89	79	88.3	315	760	1308	7.0	0.762	1016
14:32:40.671	121	68	91	78	89.5	320	770	1304	7.0	0.779	1038
14:32:41.439	122	68	91	78	91.5	320	770	1283	7.1	0.768	1024
14:32:42.209	122	69	90	77	89.8	320	780	1279	6.9	0.782	1043
14:32:42.991	118	67	88	77	87.8	315	775	1275	6.8	0.777	1036
14:32:43.762	118	67	89	78	88.0	315	765	1267	6.9	0.769	1026
14:32:44.530	120	68	90	77	91.0	320	775	1263	7.0	0.769	1025
14:32:45.304	121	68	91	77	91.0	325	775	1254	7.0	0.775	1033
14:32:46.080	121	69	90	76	89.8	320	785	1250	6.9	0.789	1052
14:32:46.866	119	68	89	77	88.3	320	775	1267	6.8	0.782	1042
14:32:47.640	118	67	89	78	86.8	315	770	1263	6.8	0.786	1047
14:32:48.407	120	68	91	78	89.3	320	765	1275	7.0	0.778	1037
14:32:49.176	122	69	92	77	90.8	325	780	1271	7.0	0.791	1054
14:32:49.956	123	70	92	76	90.8	320	785	1250	6.9	0.794	1058
14:32:50.737	120	69	90	78	87.8	320	770	1250	6.8	0.792	1056
14:32:51.509	119	68	90	79	86.5	320	760	1250	6.8	0.789	1051
14:32:52.270	121	69	92	79	89.3	325	760	1275	7.0	0.781	1042
14:32:53.031	123	70	93	78	90.8	325	770	1275	7.1	0.791	1055
14:32:53.800	124	71	94	78	90.8	325	770	1263	7.1	0.795	1061
14:32:54.569	123	71	93	79	88.5	320	760	1267	7.0	0.799	1065
14:32:55.330	121	70	92	79	86.5	320	755	1275	6.9	0.803	1071
14:32:56.086	123	70	94	80	88.8	320	750	1321	7.1	0.794	1059
14:32:56.834	126	72	96	80	89.8	325	750	1321	7.2	0.802	1070
14:32:57.586	128	73	96	79	90.3	325	755	1308	7.2	0.805	1074
14:32:58.340	126	72	95	80	88.3	320	750	1338	7.1	0.805	1074
14:32:59.091	125	71	94	81	87.8	320	745	1358	7.1	0.798	1064
14:32:59.836	127	71	95	81	90.0	325	745	1379	7.2	0.786	1049
14:33:00.581	127	71	96	79	91.5	325	755	1350	7.3	0.788	1051
14:33:01.334	126	71	94	80	89.8	320	750	1367	7.2	0.788	1050
14:33:02.086	124	70	93	81	88.3	320	745	1375	7.1	0.783	1044
14:33:02.833	125	70	93	81	88.3	320	745	1413	7.1	0.783	1044
14:33:03.575	125	70	93	81	88.3	320	740	1413	7.2	0.778	1037
14:33:04.315	125	70	93	79	88.3	320	760	1413	7.0	0.799	1065
14:33:05.075	127	73	95	80	77.3	320	750	1492	6.2	0.925	1233
14:33:05.826	126	71	95	81	78.3	320	745	1475	6.3	0.902	1203
14:33:06.569	128	72	96	80	78.0	320	750	1433	6.2	0.918	1224
14:33:07.321	127	71	95	79	83.8	325	755	1421	6.7	0.856	1142
14:33:08.076	126	71	93	78	86.8	325	765	1396	6.8	0.822	1096
14:33:08.839	123	69	92	79	86.3	320	755	1392	6.9	0.803	1071
14:33:09.596	121	69	91	79	85.3	320	755	1383	6.8	0.801	1069
14:33:10.351	123	69	93	80	87.8	320	750	1392	7.0	0.791	1054
14:33:11.101	125	70	94	79	90.3	325	755	1358	7.2	0.786	1048
14:33:11.856	126	71	95	79	90.3	325	760	1354	7.1	0.798	1064
14:33:12.616	125	71	94	79	89.3	325	755	1383	7.1	0.793	1057
14:33:13.373	123	70	92	80	86.5	320	750	1375	6.9	0.798	1064
14:33:14.123	124	70	94	80	88.5	325	750	1379	7.1	0.792	1056
14:33:14.869	127	72	96	80	90.0	325	750	1354	7.2	0.802	1069
14:33:15.623	128	72	96	77	91.3	325	775	1363	7.1	0.817	1090
14:33:16.396	127	72	96	78	89.8	320	765	1383	7.0	0.814	1085
14:33:17.159	125	72	95	80	87.3	320	750	1363	7.0	0.817	1089
14:33:17.913	126	72	96	80	87.8	320	750	1396	7.0	0.821	1094
